# Supplementary material for: An Experimental and Master Equation Investigation of Kinetics of the CH2OO + RCN Reactions (R = H, CH3, C2H5) and Their Atmospheric Relevance
Source: J Phys Chem A. 2023 Jan 5;127(2):477–88. doi: 10.1021/acs.jpca.2c07073 (PMC9869398; doi:10.1021/acs.jpca.2c07073)
Supplement: Supplementary file 2 — jp2c07073_si_002.zip [file jp2c07073_si_002.zip › wb97XD/IRC/TS2/AltAssocTS3-M0001-copt-TS-Final-IRC-Reverse-INCOMPLETE.log]

 Entering Gaussian System, Link 0=/appl/soft/chem/gaussian/G16RevB.01/g16/g16
 Initial command:
 /appl/soft/chem/gaussian/G16RevB.01/g16/l1.exe "/scratch/kurten/scratch_lauri/Cyan/IRC/AltAssoc/AltAssocTS3-M0001-copt-TS-Final-IRC/11590694.GAUSS_SCRDIR/Gau-170045.inp" -scrdir="/scratch/kurten/scratch_lauri/Cyan/IRC/AltAssoc/AltAssocTS3-M0001-copt-TS-Final-IRC/11590694.GAUSS_SCRDIR/"
 Entering Link 1 = /appl/soft/chem/gaussian/G16RevB.01/g16/l1.exe PID=    170050.
  
 Copyright (c) 1988-2017, Gaussian, Inc.  All Rights Reserved.
  
 This is part of the Gaussian(R) 16 program.  It is based on
 the Gaussian(R) 09 system (copyright 2009, Gaussian, Inc.),
 the Gaussian(R) 03 system (copyright 2003, Gaussian, Inc.),
 the Gaussian(R) 98 system (copyright 1998, Gaussian, Inc.),
 the Gaussian(R) 94 system (copyright 1995, Gaussian, Inc.),
 the Gaussian 92(TM) system (copyright 1992, Gaussian, Inc.),
 the Gaussian 90(TM) system (copyright 1990, Gaussian, Inc.),
 the Gaussian 88(TM) system (copyright 1988, Gaussian, Inc.),
 the Gaussian 86(TM) system (copyright 1986, Carnegie Mellon
 University), and the Gaussian 82(TM) system (copyright 1983,
 Carnegie Mellon University). Gaussian is a federally registered
 trademark of Gaussian, Inc.
  
 This software contains proprietary and confidential information,
 including trade secrets, belonging to Gaussian, Inc.
  
 This software is provided under written license and may be
 used, copied, transmitted, or stored only in accord with that
 written license.
  
 The following legend is applicable only to US Government
 contracts under FAR:
  
                    RESTRICTED RIGHTS LEGEND
  
 Use, reproduction and disclosure by the US Government is
 subject to restrictions as set forth in subparagraphs (a)
 and (c) of the Commercial Computer Software - Restricted
 Rights clause in FAR 52.227-19.
  
 Gaussian, Inc.
 340 Quinnipiac St., Bldg. 40, Wallingford CT 06492
  
  
 ---------------------------------------------------------------
 Warning -- This program may not be used in any manner that
 competes with the business of Gaussian, Inc. or will provide
 assistance to any competitor of Gaussian, Inc.  The licensee
 of this program is prohibited from giving any competitor of
 Gaussian, Inc. access to this program.  By using this program,
 the user acknowledges that Gaussian, Inc. is engaged in the
 business of creating and licensing software in the field of
 computational chemistry and represents and warrants to the
 licensee that it is not a competitor of Gaussian, Inc. and that
 it will not use this program in any manner prohibited above.
 ---------------------------------------------------------------
  

 Cite this work as:
 Gaussian 16, Revision B.01,
 M. J. Frisch, G. W. Trucks, H. B. Schlegel, G. E. Scuseria, 
 M. A. Robb, J. R. Cheeseman, G. Scalmani, V. Barone, 
 G. A. Petersson, H. Nakatsuji, X. Li, M. Caricato, A. V. Marenich, 
 J. Bloino, B. G. Janesko, R. Gomperts, B. Mennucci, H. P. Hratchian, 
 J. V. Ortiz, A. F. Izmaylov, J. L. Sonnenberg, D. Williams-Young, 
 F. Ding, F. Lipparini, F. Egidi, J. Goings, B. Peng, A. Petrone, 
 T. Henderson, D. Ranasinghe, V. G. Zakrzewski, J. Gao, N. Rega, 
 G. Zheng, W. Liang, M. Hada, M. Ehara, K. Toyota, R. Fukuda, 
 J. Hasegawa, M. Ishida, T. Nakajima, Y. Honda, O. Kitao, H. Nakai, 
 T. Vreven, K. Throssell, J. A. Montgomery, Jr., J. E. Peralta, 
 F. Ogliaro, M. J. Bearpark, J. J. Heyd, E. N. Brothers, K. N. Kudin, 
 V. N. Staroverov, T. A. Keith, R. Kobayashi, J. Normand, 
 K. Raghavachari, A. P. Rendell, J. C. Burant, S. S. Iyengar, 
 J. Tomasi, M. Cossi, J. M. Millam, M. Klene, C. Adamo, R. Cammi, 
 J. W. Ochterski, R. L. Martin, K. Morokuma, O. Farkas, 
 J. B. Foresman, and D. J. Fox, Gaussian, Inc., Wallingford CT, 2016.
 
 ******************************************
 Gaussian 16:  ES64L-G16RevB.01 20-Dec-2017
                 2-May-2022 
 ******************************************
 %mem=12GB
 %NprocShared=8
 Will use up to    8 processors via shared memory.
 %chk=AltAssocTS3-M0001-copt-TS-Final-IRC-Reverse
 ----------------------------------------------------------------------
 # UWB97XD aug-cc-pVTZ IRC(CalcAll,Reverse,MaxPoints=200,Stepsize=5) sc
 f=qc Integral(Grid=SuperFineGrid) MaxDisk=32GB
 ----------------------------------------------------------------------
 1/10=4,18=10,22=2,26=5,38=1,39=5,42=200,44=3,71=1,172=1/1,23;
 2/12=2,17=6,18=5,29=1,40=1/2;
 3/5=16,6=1,7=10,11=2,25=1,30=1,71=2,74=-58,75=-7,116=2,140=1/1,2,3;
 4//1;
 5/5=2,8=3,38=5/8;
 8/6=4,10=90,11=11/1;
 11/6=1,8=1,9=11,15=111,16=1/1,2,10;
 10/6=1,13=1/2;
 6/7=2,8=2,9=2,10=2,18=1,28=1/1;
 7/10=1,25=1/1,2,3,16;
 1/10=4,18=10,22=2,26=5,39=5,42=200,44=3,71=1/23(2);
 2/29=1/2;
 99/5=20/99;
 2/29=1/2;
 3/5=16,6=1,7=10,11=2,25=1,30=1,71=2,74=-58,75=-7,116=2,140=1/1,2,3;
 4/5=5,16=3,69=1/1;
 5/5=2,8=3,38=5/8;
 8/6=4,10=90,11=11/1;
 11/6=1,8=1,9=11,15=111,16=1/1,2,10;
 10/6=1,13=1/2;
 7/10=1,25=1/1,2,3,16;
 1/10=4,18=10,22=2,26=5,39=5,42=200,44=3,71=1/23(-8);
 2/29=1/2;
 6/7=2,8=2,9=2,10=2,18=1,19=2,28=1/1;
 99/5=20/99;
 -------------------------------------------
 AltAssocTS3-M0001-copt-TS-Final-IRC-Reverse
 -------------------------------------------
 Symbolic Z-matrix:
 Charge =  0 Multiplicity = 1
 C                     0.75562  -0.96246   0.5848 
 H                     1.00044  -0.58231   1.5696 
 H                     0.1614   -1.86057   0.46959 
 O                     1.62103  -0.7989   -0.35626 
 O                     2.2891    0.33098  -0.22503 
 C                    -0.3785    0.66523   0.20484 
 N                     0.34983   1.51176  -0.16826 
 C                    -1.77841   0.27751   0.53052 
 H                    -1.78205  -0.30904   1.44987 
 H                    -2.33401   1.19363   0.7252 
 C                    -2.42928  -0.5081   -0.60591 
 H                    -1.88797  -1.42943  -0.81803 
 H                    -2.45316   0.08476  -1.51805 
 H                    -3.45107  -0.76901  -0.33556 
 
 IRC-IRC-IRC-IRC-IRC-IRC-IRC-IRC-IRC-IRC-IRC-IRC-IRC-IRC-IRC-IRC-IRC-IRC
 ------------------------------------------------------------------------
 INPUT DATA FOR L123
 ------------------------------------------------------------------------
 GENERAL PARAMETERS:
 Rxn path following direction = Reverse
 Maximum points per path      = 200
 Step size                    =   0.050 bohr
 Integration scheme           = HPC                                 
    Redo corrector integration= Yes                                 
    DWI Weight Power          =  2
    DWI will use Hessian update vectors when possible.
    Max correction cycles     =  20
 Initial Hessian              = CalcFC
 Hessian evaluation           = Analytic at all predictor steps
                              = Update at all corrector steps
 Hessian updating method      = Bofill                              
 ------------------------------------------------------------------------
 IRC-IRC-IRC-IRC-IRC-IRC-IRC-IRC-IRC-IRC-IRC-IRC-IRC-IRC-IRC-IRC-IRC-IRC
                          Input orientation:                          
 ---------------------------------------------------------------------
 Center     Atomic      Atomic             Coordinates (Angstroms)
 Number     Number       Type             X           Y           Z
 ---------------------------------------------------------------------
      1          6           0        0.755620   -0.962460    0.584800
      2          1           0        1.000440   -0.582310    1.569600
      3          1           0        0.161400   -1.860570    0.469590
      4          8           0        1.621030   -0.798900   -0.356260
      5          8           0        2.289100    0.330980   -0.225030
      6          6           0       -0.378500    0.665230    0.204840
      7          7           0        0.349830    1.511760   -0.168260
      8          6           0       -1.778410    0.277510    0.530520
      9          1           0       -1.782050   -0.309040    1.449870
     10          1           0       -2.334010    1.193630    0.725200
     11          6           0       -2.429280   -0.508100   -0.605910
     12          1           0       -1.887970   -1.429430   -0.818030
     13          1           0       -2.453160    0.084760   -1.518050
     14          1           0       -3.451070   -0.769010   -0.335560
 ---------------------------------------------------------------------
                    Distance matrix (angstroms):
                    1          2          3          4          5
     1  C    0.000000
     2  H    1.083643   0.000000
     3  H    1.083038   1.883603   0.000000
     4  O    1.288907   2.034940   1.984866   0.000000
     5  O    2.163417   2.390699   3.132490   1.319154   0.000000
     6  C    2.019894   2.306600   2.596392   2.540990   2.722609
     7  N    2.617925   2.797960   3.437291   2.643945   2.271174
     8  C    2.821663   3.088848   2.887553   3.674402   4.137433
     9  H    2.759542   2.798439   2.673049   3.883687   4.448503
    10  H    3.770179   3.871115   3.952284   4.558736   4.797942
    11  C    3.430426   4.062183   3.114081   4.068403   4.807519
    12  H    3.028954   3.842044   2.458407   3.594980   4.571499
    13  H    3.976797   4.680376   3.817191   4.327775   4.921540
    14  H    4.310537   4.845661   3.858719   5.072230   5.845660
                    6          7          8          9         10
     6  C    0.000000
     7  N    1.177404   0.000000
     8  C    1.488671   2.557552   0.000000
     9  H    2.114061   3.237062   1.090531   0.000000
    10  H    2.091411   2.846485   1.088975   1.757220   0.000000
    11  C    2.497943   3.463354   1.527183   2.164431   2.162595
    12  H    2.777114   3.752406   2.178126   2.531771   3.075866
    13  H    2.758534   3.422720   2.165428   3.068227   2.505187
    14  H    3.433622   4.435847   2.154783   2.486958   2.494993
                   11         12         13         14
    11  C    0.000000
    12  H    1.089431   0.000000
    13  H    1.088142   1.761317   0.000000
    14  H    1.088677   1.764147   1.767210   0.000000
 Symmetry turned off by external request.
 Stoichiometry    C4H7NO2
 Framework group  C1[X(C4H7NO2)]
 Deg. of freedom    36
 Full point group                 C1      NOp   1
 Rotational constants (GHZ):           5.2483153           1.6887699           1.4542445
 Standard basis: Aug-CC-pVTZ (5D, 7F)
   483 basis functions,   693 primitive gaussians,   560 cartesian basis functions
    27 alpha electrons       27 beta electrons
       nuclear repulsion energy       296.1237131328 Hartrees.
 NAtoms=   14 NActive=   14 NUniq=   14 SFac= 1.00D+00 NAtFMM=   60 NAOKFM=F Big=F
 Integral buffers will be    131072 words long.
 Raffenetti 2 integral format.
 Two-electron integral symmetry is turned off.
 Nuclear repulsion after empirical dispersion term =      296.1172457305 Hartrees.
 One-electron integrals computed using PRISM.
 NBasis=   483 RedAO= T EigKep=  7.72D-06  NBF=   483
 NBsUse=   483 1.00D-06 EigRej= -1.00D+00 NBFU=   483
 ExpMin= 2.53D-02 ExpMax= 1.53D+04 ExpMxC= 5.22D+02 IAcc=3 IRadAn=         7 AccDes= 0.00D+00
 Harris functional with IExCor= 4639 and IRadAn=       7 diagonalized for initial guess.
 HarFok:  IExCor= 4639 AccDes= 0.00D+00 IRadAn=         7 IDoV= 1 UseB2=F ITyADJ=14
 ICtDFT=  3500011 ScaDFX=  1.000000  1.000000  1.000000  1.000000
 FoFCou: FMM=F IPFlag=           0 FMFlag=      100000 FMFlg1=           0
         NFxFlg=           0 DoJE=T BraDBF=F KetDBF=T FulRan=T
         wScrn=  0.000000 ICntrl=       500 IOpCl=  0 I1Cent=   200000004 NGrid=           0
         NMat0=    1 NMatS0=      1 NMatT0=    0 NMatD0=    1 NMtDS0=    0 NMtDT0=    0
 Symmetry not used in FoFCou.
 Initial guess <Sx>= 0.0000 <Sy>= 0.0000 <Sz>= 0.0000 <S**2>= 0.0000 S= 0.0000
 Gradient too large for Newton-Raphson -- use scaled steepest descent instead.
 Gradient too large for Newton-Raphson -- use scaled steepest descent instead.
     Accept linear search using points  2 and  3.
 Gradient too large for Newton-Raphson -- use scaled steepest descent instead.
     Accept linear search using points  2 and  3.
 Gradient too large for Newton-Raphson -- use scaled steepest descent instead.
     Accept linear search using points  1 and  2.
 Gradient too large for Newton-Raphson -- use scaled steepest descent instead.
 Gradient too large for Newton-Raphson -- use scaled steepest descent instead.
     Accept linear search using points  1 and  2.
 LinEq1:  Iter=  0 NonCon=     1 RMS=4.02D-05 Max=3.76D-03 NDo=     1
 AX will form     1 AO Fock derivatives at one time.
 LinEq1:  Iter=  1 NonCon=     1 RMS=3.00D-05 Max=2.36D-03 NDo=     1
 LinEq1:  Iter=  2 NonCon=     1 RMS=1.07D-05 Max=4.68D-04 NDo=     1
 LinEq1:  Iter=  3 NonCon=     1 RMS=3.62D-06 Max=1.13D-04 NDo=     1
 LinEq1:  Iter=  4 NonCon=     1 RMS=2.25D-06 Max=5.87D-05 NDo=     1
 LinEq1:  Iter=  5 NonCon=     1 RMS=1.40D-06 Max=5.37D-05 NDo=     1
 LinEq1:  Iter=  6 NonCon=     1 RMS=6.45D-07 Max=1.93D-05 NDo=     1
 LinEq1:  Iter=  7 NonCon=     1 RMS=4.19D-07 Max=1.29D-05 NDo=     1
 LinEq1:  Iter=  8 NonCon=     1 RMS=2.19D-07 Max=6.12D-06 NDo=     1
 LinEq1:  Iter=  9 NonCon=     1 RMS=9.07D-08 Max=1.68D-06 NDo=     1
 LinEq1:  Iter= 10 NonCon=     1 RMS=3.23D-08 Max=7.79D-07 NDo=     1
 LinEq1:  Iter= 11 NonCon=     1 RMS=1.01D-08 Max=2.57D-07 NDo=     1
 LinEq1:  Iter= 12 NonCon=     0 RMS=2.83D-09 Max=6.11D-08 NDo=     1
 Linear equations converged to 1.569D-08 1.569D-07 after    12 iterations.
 Restarting incremental Fock formation.
     Minimum is close to point  2 DX=  5.61D-03 DF= -1.08D-09 DXR=  5.58D-03 DFR=  3.11D-05 which will be used.
 LinEq1:  Iter=  0 NonCon=     1 RMS=8.07D-07 Max=6.34D-05 NDo=     1
 LinEq1:  Iter=  1 NonCon=     1 RMS=4.13D-07 Max=2.80D-05 NDo=     1
 LinEq1:  Iter=  2 NonCon=     1 RMS=1.84D-07 Max=1.03D-05 NDo=     1
 LinEq1:  Iter=  3 NonCon=     1 RMS=1.42D-07 Max=4.74D-06 NDo=     1
 LinEq1:  Iter=  4 NonCon=     1 RMS=5.99D-08 Max=1.81D-06 NDo=     1
 LinEq1:  Iter=  5 NonCon=     1 RMS=2.70D-08 Max=7.51D-07 NDo=     1
 LinEq1:  Iter=  6 NonCon=     1 RMS=1.24D-08 Max=4.54D-07 NDo=     1
 LinEq1:  Iter=  7 NonCon=     1 RMS=8.75D-09 Max=2.60D-07 NDo=     1
 LinEq1:  Iter=  8 NonCon=     1 RMS=3.58D-09 Max=8.23D-08 NDo=     1
 LinEq1:  Iter=  9 NonCon=     1 RMS=1.49D-09 Max=3.62D-08 NDo=     1
 LinEq1:  Iter= 10 NonCon=     1 RMS=5.26D-10 Max=1.17D-08 NDo=     1
 LinEq1:  Iter= 11 NonCon=     0 RMS=1.38D-10 Max=2.99D-09 NDo=     1
 Linear equations converged to 7.566D-10 7.566D-09 after    11 iterations.
 SCF Done:  E(UwB97XD) =  -361.631734819     a.u. after    9 cycles
            Convg  =    0.7247D-08                    45 Fock formations.
              S**2 =  0.0000                  -V/T =  2.0057
 <Sx>= 0.0000 <Sy>= 0.0000 <Sz>= 0.0000 <S**2>= 0.0000 S= 0.0000
 <L.S>=  0.00000000000    
 Annihilation of the first spin contaminant:
 S**2 before annihilation     0.0000,   after     0.0000
 DoSCS=F DFT=T ScalE2(SS,OS)=  1.000000  1.000000
 Range of M.O.s used for correlation:     1   483
 NBasis=   483 NAE=    27 NBE=    27 NFC=     0 NFV=     0
 NROrb=    483 NOA=    27 NOB=    27 NVA=   456 NVB=   456

 **** Warning!!: The largest alpha MO coefficient is  0.60056597D+02


 **** Warning!!: The largest beta MO coefficient is  0.60056598D+02

 Symmetrizing basis deriv contribution to polar:
 IMax=3 JMax=2 DiffMx= 0.00D+00
 G2DrvN: will do    15 centers at a time, making    1 passes.
 Calling FoFCou, ICntrl=  3107 FMM=F I1Cent=   0 AccDes= 0.00D+00.
 End of G2Drv F.D. properties file   721 does not exist.
 End of G2Drv F.D. properties file   722 does not exist.
 End of G2Drv F.D. properties file   788 does not exist.
          IDoAtm=11111111111111
          Differentiating once with respect to nuclear coordinates.
 CalDSu exits because no D1Ps are significant.
          There are    45 degrees of freedom in the 1st order CPHF.  IDoFFX=6 NUNeed=     0.
     39 vectors produced by pass  0 Test12= 5.47D-14 2.22D-09 XBig12= 2.11D-01 9.77D-02.
 AX will form    39 AO Fock derivatives at one time.
     39 vectors produced by pass  1 Test12= 5.47D-14 2.22D-09 XBig12= 2.94D-02 2.86D-02.
     39 vectors produced by pass  2 Test12= 5.47D-14 2.22D-09 XBig12= 1.41D-03 4.49D-03.
     39 vectors produced by pass  3 Test12= 5.47D-14 2.22D-09 XBig12= 2.66D-05 4.12D-04.
     39 vectors produced by pass  4 Test12= 5.47D-14 2.22D-09 XBig12= 3.27D-07 4.00D-05.
     39 vectors produced by pass  5 Test12= 5.47D-14 2.22D-09 XBig12= 3.11D-09 4.43D-06.
     39 vectors produced by pass  6 Test12= 5.47D-14 2.22D-09 XBig12= 2.37D-11 3.43D-07.
     19 vectors produced by pass  7 Test12= 5.47D-14 2.22D-09 XBig12= 1.54D-13 2.16D-08.
 InvSVY:  IOpt=1 It=  1 EMax= 2.44D-15
 Solved reduced A of dimension   292 with    39 vectors.
 End of Minotr F.D. properties file   721 does not exist.
 End of Minotr F.D. properties file   722 does not exist.
 End of Minotr F.D. properties file   788 does not exist.

 **********************************************************************

            Population analysis using the SCF Density.

 **********************************************************************

 Alpha  occ. eigenvalues --  -19.39591 -19.27902 -14.45266 -10.39300 -10.34318
 Alpha  occ. eigenvalues --  -10.33594 -10.30861  -1.31354  -1.02111  -0.99887
 Alpha  occ. eigenvalues --   -0.91083  -0.77938  -0.76351  -0.63587  -0.62547
 Alpha  occ. eigenvalues --   -0.61968  -0.59802  -0.56763  -0.52376  -0.50111
 Alpha  occ. eigenvalues --   -0.49483  -0.47435  -0.46052  -0.42068  -0.40508
 Alpha  occ. eigenvalues --   -0.34399  -0.33556
 Alpha virt. eigenvalues --   -0.03059   0.01946   0.03429   0.03527   0.04505
 Alpha virt. eigenvalues --    0.05512   0.05974   0.06379   0.08161   0.08723
 Alpha virt. eigenvalues --    0.09587   0.10255   0.10678   0.10877   0.11570
 Alpha virt. eigenvalues --    0.11857   0.12331   0.12780   0.13577   0.13806
 Alpha virt. eigenvalues --    0.14363   0.14840   0.15155   0.16404   0.16998
 Alpha virt. eigenvalues --    0.18313   0.19056   0.20010   0.20068   0.20863
 Alpha virt. eigenvalues --    0.21310   0.22140   0.22640   0.23423   0.23756
 Alpha virt. eigenvalues --    0.24944   0.25184   0.25501   0.26857   0.27277
 Alpha virt. eigenvalues --    0.27833   0.28100   0.28706   0.29982   0.31097
 Alpha virt. eigenvalues --    0.31386   0.32237   0.32913   0.33584   0.33654
 Alpha virt. eigenvalues --    0.34536   0.35063   0.35580   0.36123   0.36590
 Alpha virt. eigenvalues --    0.36771   0.37821   0.37999   0.38783   0.38954
 Alpha virt. eigenvalues --    0.39478   0.40297   0.40717   0.42313   0.42733
 Alpha virt. eigenvalues --    0.43338   0.44150   0.44467   0.44915   0.45485
 Alpha virt. eigenvalues --    0.46689   0.47853   0.47938   0.48648   0.49636
 Alpha virt. eigenvalues --    0.50600   0.51057   0.52692   0.52831   0.53190
 Alpha virt. eigenvalues --    0.53908   0.54487   0.56005   0.56304   0.57082
 Alpha virt. eigenvalues --    0.57683   0.58625   0.59775   0.60368   0.61682
 Alpha virt. eigenvalues --    0.63270   0.64918   0.66028   0.66273   0.67095
 Alpha virt. eigenvalues --    0.68352   0.69419   0.70434   0.71692   0.72945
 Alpha virt. eigenvalues --    0.73311   0.73741   0.74902   0.75884   0.76289
 Alpha virt. eigenvalues --    0.76806   0.77919   0.78162   0.79007   0.79332
 Alpha virt. eigenvalues --    0.80353   0.81610   0.82174   0.83114   0.83420
 Alpha virt. eigenvalues --    0.84190   0.84491   0.85422   0.85958   0.87203
 Alpha virt. eigenvalues --    0.87993   0.88571   0.88845   0.89781   0.90583
 Alpha virt. eigenvalues --    0.92242   0.93701   0.94200   0.94688   0.96076
 Alpha virt. eigenvalues --    0.96429   0.97565   0.99238   0.99333   0.99854
 Alpha virt. eigenvalues --    1.00676   1.01900   1.03095   1.04109   1.04562
 Alpha virt. eigenvalues --    1.06069   1.06613   1.07157   1.08201   1.08949
 Alpha virt. eigenvalues --    1.09487   1.11160   1.11208   1.11361   1.13529
 Alpha virt. eigenvalues --    1.14136   1.15335   1.15902   1.16510   1.17519
 Alpha virt. eigenvalues --    1.19156   1.20654   1.21483   1.22070   1.23816
 Alpha virt. eigenvalues --    1.24843   1.25360   1.27372   1.27894   1.28891
 Alpha virt. eigenvalues --    1.29261   1.30037   1.31498   1.33238   1.34038
 Alpha virt. eigenvalues --    1.34856   1.35197   1.37091   1.38939   1.39570
 Alpha virt. eigenvalues --    1.40507   1.41091   1.42322   1.43607   1.44521
 Alpha virt. eigenvalues --    1.45472   1.46069   1.48214   1.48494   1.49771
 Alpha virt. eigenvalues --    1.51097   1.52022   1.54164   1.54380   1.55432
 Alpha virt. eigenvalues --    1.56808   1.57542   1.58018   1.58964   1.59643
 Alpha virt. eigenvalues --    1.61008   1.61802   1.62215   1.62618   1.64409
 Alpha virt. eigenvalues --    1.65001   1.65575   1.66220   1.68651   1.69306
 Alpha virt. eigenvalues --    1.69858   1.72183   1.72438   1.75331   1.75858
 Alpha virt. eigenvalues --    1.77201   1.77885   1.80249   1.81319   1.81956
 Alpha virt. eigenvalues --    1.82802   1.84679   1.85611   1.86606   1.87925
 Alpha virt. eigenvalues --    1.88618   1.89782   1.91062   1.92072   1.94134
 Alpha virt. eigenvalues --    1.94864   1.98676   1.99867   2.01638   2.03003
 Alpha virt. eigenvalues --    2.03946   2.05345   2.06129   2.09134   2.09595
 Alpha virt. eigenvalues --    2.10217   2.12021   2.12644   2.13422   2.15122
 Alpha virt. eigenvalues --    2.16872   2.20150   2.21377   2.22587   2.23803
 Alpha virt. eigenvalues --    2.24018   2.25085   2.26214   2.27589   2.30917
 Alpha virt. eigenvalues --    2.31804   2.34155   2.34781   2.36045   2.36797
 Alpha virt. eigenvalues --    2.38628   2.40213   2.45144   2.46436   2.48809
 Alpha virt. eigenvalues --    2.51391   2.51719   2.56521   2.57228   2.60788
 Alpha virt. eigenvalues --    2.64417   2.66283   2.69065   2.71329   2.75002
 Alpha virt. eigenvalues --    2.76079   2.79879   2.81393   2.85311   2.90509
 Alpha virt. eigenvalues --    2.91281   2.94995   2.97558   3.00309   3.01600
 Alpha virt. eigenvalues --    3.04454   3.10347   3.11947   3.15514   3.16395
 Alpha virt. eigenvalues --    3.18708   3.21000   3.22733   3.25164   3.25335
 Alpha virt. eigenvalues --    3.25784   3.26668   3.31188   3.33413   3.36352
 Alpha virt. eigenvalues --    3.38031   3.38755   3.40763   3.42244   3.43928
 Alpha virt. eigenvalues --    3.45323   3.46705   3.48783   3.49616   3.50731
 Alpha virt. eigenvalues --    3.51610   3.53469   3.55394   3.56869   3.60473
 Alpha virt. eigenvalues --    3.61238   3.61857   3.62879   3.65126   3.67241
 Alpha virt. eigenvalues --    3.68793   3.68959   3.72775   3.74484   3.75198
 Alpha virt. eigenvalues --    3.75697   3.78004   3.79585   3.79858   3.83408
 Alpha virt. eigenvalues --    3.84678   3.85649   3.88564   3.90248   3.93404
 Alpha virt. eigenvalues --    3.94502   3.97292   3.99277   3.99573   4.01119
 Alpha virt. eigenvalues --    4.03021   4.04913   4.06611   4.08732   4.10634
 Alpha virt. eigenvalues --    4.12326   4.15595   4.18120   4.20571   4.22444
 Alpha virt. eigenvalues --    4.24165   4.25680   4.27290   4.32719   4.34613
 Alpha virt. eigenvalues --    4.34997   4.36699   4.40242   4.41157   4.42578
 Alpha virt. eigenvalues --    4.44146   4.45279   4.49145   4.52540   4.55129
 Alpha virt. eigenvalues --    4.56306   4.58200   4.58505   4.60976   4.62014
 Alpha virt. eigenvalues --    4.66292   4.67873   4.71510   4.74833   4.75456
 Alpha virt. eigenvalues --    4.77644   4.79119   4.83688   4.84682   4.86748
 Alpha virt. eigenvalues --    4.89217   4.90799   4.92751   4.94667   4.97516
 Alpha virt. eigenvalues --    4.98171   4.99781   5.02209   5.05709   5.06167
 Alpha virt. eigenvalues --    5.10245   5.13481   5.14956   5.16124   5.19086
 Alpha virt. eigenvalues --    5.24094   5.28156   5.28771   5.30104   5.32938
 Alpha virt. eigenvalues --    5.33588   5.36178   5.38351   5.40841   5.44069
 Alpha virt. eigenvalues --    5.47309   5.49598   5.51509   5.54154   5.58380
 Alpha virt. eigenvalues --    5.66030   5.70104   5.73489   5.75479   5.78882
 Alpha virt. eigenvalues --    5.86518   5.87541   5.89515   5.90959   5.94015
 Alpha virt. eigenvalues --    5.94602   5.99802   6.04966   6.11465   6.13430
 Alpha virt. eigenvalues --    6.16923   6.23298   6.30719   6.34763   6.35286
 Alpha virt. eigenvalues --    6.42599   6.44522   6.45399   6.48846   6.56571
 Alpha virt. eigenvalues --    6.59172   6.62918   6.67335   6.70354   6.76243
 Alpha virt. eigenvalues --    6.81296   6.90038   6.93705   6.99266   7.01844
 Alpha virt. eigenvalues --    7.11577   7.22307   7.23234   7.29357   7.35979
 Alpha virt. eigenvalues --    7.45081   7.73042   7.94958   8.33986  13.39790
 Alpha virt. eigenvalues --   15.07338  15.25284  17.10767  17.55113  17.93256
 Alpha virt. eigenvalues --   18.31099
  Beta  occ. eigenvalues --  -19.39591 -19.27902 -14.45266 -10.39300 -10.34318
  Beta  occ. eigenvalues --  -10.33594 -10.30861  -1.31354  -1.02111  -0.99887
  Beta  occ. eigenvalues --   -0.91083  -0.77938  -0.76351  -0.63587  -0.62547
  Beta  occ. eigenvalues --   -0.61968  -0.59802  -0.56763  -0.52376  -0.50111
  Beta  occ. eigenvalues --   -0.49483  -0.47435  -0.46052  -0.42068  -0.40508
  Beta  occ. eigenvalues --   -0.34399  -0.33556
  Beta virt. eigenvalues --   -0.03059   0.01946   0.03429   0.03527   0.04505
  Beta virt. eigenvalues --    0.05512   0.05974   0.06379   0.08161   0.08723
  Beta virt. eigenvalues --    0.09587   0.10255   0.10678   0.10877   0.11570
  Beta virt. eigenvalues --    0.11857   0.12331   0.12780   0.13577   0.13806
  Beta virt. eigenvalues --    0.14363   0.14840   0.15155   0.16404   0.16998
  Beta virt. eigenvalues --    0.18313   0.19056   0.20010   0.20068   0.20863
  Beta virt. eigenvalues --    0.21310   0.22140   0.22640   0.23423   0.23756
  Beta virt. eigenvalues --    0.24944   0.25184   0.25501   0.26857   0.27277
  Beta virt. eigenvalues --    0.27833   0.28100   0.28706   0.29982   0.31097
  Beta virt. eigenvalues --    0.31386   0.32237   0.32913   0.33584   0.33654
  Beta virt. eigenvalues --    0.34536   0.35063   0.35580   0.36123   0.36590
  Beta virt. eigenvalues --    0.36771   0.37821   0.37999   0.38783   0.38954
  Beta virt. eigenvalues --    0.39478   0.40297   0.40717   0.42313   0.42733
  Beta virt. eigenvalues --    0.43338   0.44150   0.44467   0.44915   0.45485
  Beta virt. eigenvalues --    0.46689   0.47853   0.47938   0.48648   0.49636
  Beta virt. eigenvalues --    0.50600   0.51057   0.52692   0.52831   0.53190
  Beta virt. eigenvalues --    0.53908   0.54487   0.56005   0.56304   0.57082
  Beta virt. eigenvalues --    0.57683   0.58625   0.59775   0.60368   0.61682
  Beta virt. eigenvalues --    0.63270   0.64918   0.66028   0.66273   0.67095
  Beta virt. eigenvalues --    0.68352   0.69419   0.70434   0.71692   0.72945
  Beta virt. eigenvalues --    0.73311   0.73741   0.74902   0.75884   0.76289
  Beta virt. eigenvalues --    0.76806   0.77919   0.78162   0.79007   0.79332
  Beta virt. eigenvalues --    0.80353   0.81610   0.82174   0.83114   0.83420
  Beta virt. eigenvalues --    0.84190   0.84491   0.85422   0.85958   0.87203
  Beta virt. eigenvalues --    0.87993   0.88571   0.88845   0.89781   0.90583
  Beta virt. eigenvalues --    0.92242   0.93701   0.94200   0.94688   0.96076
  Beta virt. eigenvalues --    0.96429   0.97565   0.99238   0.99333   0.99854
  Beta virt. eigenvalues --    1.00676   1.01900   1.03095   1.04109   1.04562
  Beta virt. eigenvalues --    1.06069   1.06613   1.07157   1.08201   1.08949
  Beta virt. eigenvalues --    1.09487   1.11160   1.11208   1.11361   1.13529
  Beta virt. eigenvalues --    1.14136   1.15335   1.15902   1.16510   1.17519
  Beta virt. eigenvalues --    1.19156   1.20654   1.21483   1.22070   1.23816
  Beta virt. eigenvalues --    1.24843   1.25360   1.27372   1.27894   1.28891
  Beta virt. eigenvalues --    1.29261   1.30037   1.31498   1.33238   1.34038
  Beta virt. eigenvalues --    1.34856   1.35197   1.37091   1.38939   1.39570
  Beta virt. eigenvalues --    1.40507   1.41091   1.42322   1.43607   1.44521
  Beta virt. eigenvalues --    1.45472   1.46069   1.48214   1.48494   1.49771
  Beta virt. eigenvalues --    1.51097   1.52022   1.54164   1.54380   1.55432
  Beta virt. eigenvalues --    1.56808   1.57542   1.58018   1.58964   1.59643
  Beta virt. eigenvalues --    1.61008   1.61802   1.62215   1.62618   1.64409
  Beta virt. eigenvalues --    1.65001   1.65575   1.66220   1.68651   1.69306
  Beta virt. eigenvalues --    1.69858   1.72183   1.72438   1.75331   1.75858
  Beta virt. eigenvalues --    1.77201   1.77885   1.80249   1.81319   1.81956
  Beta virt. eigenvalues --    1.82802   1.84679   1.85611   1.86606   1.87925
  Beta virt. eigenvalues --    1.88618   1.89782   1.91062   1.92072   1.94134
  Beta virt. eigenvalues --    1.94864   1.98676   1.99867   2.01638   2.03003
  Beta virt. eigenvalues --    2.03946   2.05345   2.06129   2.09134   2.09595
  Beta virt. eigenvalues --    2.10217   2.12021   2.12644   2.13422   2.15122
  Beta virt. eigenvalues --    2.16872   2.20150   2.21377   2.22587   2.23803
  Beta virt. eigenvalues --    2.24018   2.25085   2.26214   2.27589   2.30917
  Beta virt. eigenvalues --    2.31804   2.34155   2.34781   2.36045   2.36797
  Beta virt. eigenvalues --    2.38628   2.40213   2.45144   2.46436   2.48809
  Beta virt. eigenvalues --    2.51391   2.51719   2.56521   2.57228   2.60788
  Beta virt. eigenvalues --    2.64417   2.66283   2.69065   2.71329   2.75002
  Beta virt. eigenvalues --    2.76079   2.79879   2.81393   2.85311   2.90509
  Beta virt. eigenvalues --    2.91281   2.94995   2.97558   3.00309   3.01600
  Beta virt. eigenvalues --    3.04454   3.10347   3.11947   3.15514   3.16395
  Beta virt. eigenvalues --    3.18708   3.21000   3.22733   3.25164   3.25335
  Beta virt. eigenvalues --    3.25784   3.26668   3.31188   3.33413   3.36352
  Beta virt. eigenvalues --    3.38031   3.38755   3.40763   3.42244   3.43928
  Beta virt. eigenvalues --    3.45323   3.46705   3.48783   3.49616   3.50731
  Beta virt. eigenvalues --    3.51610   3.53469   3.55394   3.56869   3.60473
  Beta virt. eigenvalues --    3.61238   3.61857   3.62879   3.65126   3.67241
  Beta virt. eigenvalues --    3.68793   3.68959   3.72775   3.74484   3.75198
  Beta virt. eigenvalues --    3.75697   3.78004   3.79585   3.79858   3.83408
  Beta virt. eigenvalues --    3.84678   3.85649   3.88564   3.90248   3.93404
  Beta virt. eigenvalues --    3.94502   3.97292   3.99277   3.99573   4.01119
  Beta virt. eigenvalues --    4.03021   4.04913   4.06611   4.08732   4.10634
  Beta virt. eigenvalues --    4.12326   4.15595   4.18120   4.20571   4.22444
  Beta virt. eigenvalues --    4.24165   4.25680   4.27290   4.32719   4.34613
  Beta virt. eigenvalues --    4.34997   4.36699   4.40242   4.41157   4.42578
  Beta virt. eigenvalues --    4.44146   4.45279   4.49145   4.52540   4.55129
  Beta virt. eigenvalues --    4.56306   4.58200   4.58505   4.60976   4.62014
  Beta virt. eigenvalues --    4.66292   4.67873   4.71510   4.74833   4.75456
  Beta virt. eigenvalues --    4.77644   4.79119   4.83688   4.84682   4.86748
  Beta virt. eigenvalues --    4.89217   4.90799   4.92751   4.94667   4.97516
  Beta virt. eigenvalues --    4.98171   4.99781   5.02209   5.05709   5.06167
  Beta virt. eigenvalues --    5.10245   5.13481   5.14956   5.16124   5.19086
  Beta virt. eigenvalues --    5.24094   5.28156   5.28771   5.30104   5.32938
  Beta virt. eigenvalues --    5.33588   5.36178   5.38351   5.40841   5.44069
  Beta virt. eigenvalues --    5.47309   5.49598   5.51509   5.54154   5.58380
  Beta virt. eigenvalues --    5.66030   5.70104   5.73489   5.75479   5.78882
  Beta virt. eigenvalues --    5.86518   5.87541   5.89515   5.90959   5.94015
  Beta virt. eigenvalues --    5.94602   5.99802   6.04966   6.11465   6.13430
  Beta virt. eigenvalues --    6.16923   6.23298   6.30719   6.34763   6.35286
  Beta virt. eigenvalues --    6.42599   6.44522   6.45399   6.48846   6.56571
  Beta virt. eigenvalues --    6.59172   6.62918   6.67335   6.70354   6.76243
  Beta virt. eigenvalues --    6.81296   6.90038   6.93705   6.99266   7.01844
  Beta virt. eigenvalues --    7.11577   7.22307   7.23234   7.29357   7.35979
  Beta virt. eigenvalues --    7.45081   7.73042   7.94958   8.33986  13.39790
  Beta virt. eigenvalues --   15.07338  15.25284  17.10767  17.55113  17.93256
  Beta virt. eigenvalues --   18.31099
          Condensed to atoms (all electrons):
               1          2          3          4          5          6
     1  C    5.383248   0.333428   0.260904   0.223214  -0.100247   0.161692
     2  H    0.333428   0.313655   0.006582  -0.083077   0.020720   0.035678
     3  H    0.260904   0.006582   0.365963   0.045399  -0.003137   0.036668
     4  O    0.223214  -0.083077   0.045399   8.253745  -0.236252  -0.003268
     5  O   -0.100247   0.020720  -0.003137  -0.236252   8.749566  -0.021474
     6  C    0.161692   0.035678   0.036668  -0.003268  -0.021474   5.568051
     7  N    0.013438  -0.010538  -0.003568  -0.025169   0.004197  -0.083221
     8  C   -0.014845  -0.005176  -0.025314  -0.027400   0.019894  -0.130122
     9  H   -0.008032  -0.005811  -0.010089  -0.003401   0.002584  -0.088424
    10  H    0.008023   0.002066   0.004255   0.002397  -0.001511  -0.015693
    11  C   -0.010693  -0.003806  -0.009673   0.004591  -0.000570   0.017567
    12  H    0.005045   0.001037   0.006739   0.005180  -0.000657  -0.028058
    13  H   -0.000846   0.000074  -0.000800  -0.000658  -0.000300   0.000349
    14  H    0.001178  -0.000418  -0.000260  -0.000624   0.000080  -0.000289
               7          8          9         10         11         12
     1  C    0.013438  -0.014845  -0.008032   0.008023  -0.010693   0.005045
     2  H   -0.010538  -0.005176  -0.005811   0.002066  -0.003806   0.001037
     3  H   -0.003568  -0.025314  -0.010089   0.004255  -0.009673   0.006739
     4  O   -0.025169  -0.027400  -0.003401   0.002397   0.004591   0.005180
     5  O    0.004197   0.019894   0.002584  -0.001511  -0.000570  -0.000657
     6  C   -0.083221  -0.130122  -0.088424  -0.015693   0.017567  -0.028058
     7  N    7.867460  -0.031972   0.013874  -0.039587   0.050241  -0.000783
     8  C   -0.031972   5.277443   0.470845   0.406182   0.063992   0.011726
     9  H    0.013874   0.470845   0.436184  -0.062534   0.022416  -0.013873
    10  H   -0.039587   0.406182  -0.062534   0.567418  -0.069208   0.018483
    11  C    0.050241   0.063992   0.022416  -0.069208   5.633598   0.327244
    12  H   -0.000783   0.011726  -0.013873   0.018483   0.327244   0.391729
    13  H    0.003750   0.012597   0.004054  -0.005770   0.406009  -0.008247
    14  H    0.000481  -0.024832   0.003631  -0.013224   0.438387  -0.013945
              13         14
     1  C   -0.000846   0.001178
     2  H    0.000074  -0.000418
     3  H   -0.000800  -0.000260
     4  O   -0.000658  -0.000624
     5  O   -0.000300   0.000080
     6  C    0.000349  -0.000289
     7  N    0.003750   0.000481
     8  C    0.012597  -0.024832
     9  H    0.004054   0.003631
    10  H   -0.005770  -0.013224
    11  C    0.406009   0.438387
    12  H   -0.008247  -0.013945
    13  H    0.353126   0.007171
    14  H    0.007171   0.365478
          Atomic-Atomic Spin Densities.
               1          2          3          4          5          6
     1  C    0.000000   0.000000   0.000000   0.000000   0.000000   0.000000
     2  H    0.000000   0.000000   0.000000   0.000000   0.000000   0.000000
     3  H    0.000000   0.000000   0.000000   0.000000   0.000000   0.000000
     4  O    0.000000   0.000000   0.000000   0.000000   0.000000   0.000000
     5  O    0.000000   0.000000   0.000000   0.000000   0.000000   0.000000
     6  C    0.000000   0.000000   0.000000   0.000000   0.000000   0.000000
     7  N    0.000000   0.000000   0.000000   0.000000   0.000000   0.000000
     8  C    0.000000   0.000000   0.000000   0.000000   0.000000   0.000000
     9  H    0.000000   0.000000   0.000000   0.000000   0.000000   0.000000
    10  H    0.000000   0.000000   0.000000   0.000000   0.000000   0.000000
    11  C    0.000000   0.000000   0.000000   0.000000   0.000000   0.000000
    12  H    0.000000   0.000000   0.000000   0.000000   0.000000   0.000000
    13  H    0.000000   0.000000   0.000000   0.000000   0.000000   0.000000
    14  H    0.000000   0.000000   0.000000   0.000000   0.000000   0.000000
               7          8          9         10         11         12
     1  C    0.000000   0.000000   0.000000   0.000000   0.000000   0.000000
     2  H    0.000000   0.000000   0.000000   0.000000   0.000000   0.000000
     3  H    0.000000   0.000000   0.000000   0.000000   0.000000   0.000000
     4  O    0.000000   0.000000   0.000000   0.000000   0.000000   0.000000
     5  O    0.000000   0.000000   0.000000   0.000000   0.000000   0.000000
     6  C    0.000000   0.000000   0.000000   0.000000   0.000000   0.000000
     7  N    0.000000   0.000000   0.000000   0.000000   0.000000   0.000000
     8  C    0.000000   0.000000   0.000000   0.000000   0.000000   0.000000
     9  H    0.000000   0.000000   0.000000   0.000000   0.000000   0.000000
    10  H    0.000000   0.000000   0.000000   0.000000   0.000000   0.000000
    11  C    0.000000   0.000000   0.000000   0.000000   0.000000   0.000000
    12  H    0.000000   0.000000   0.000000   0.000000   0.000000   0.000000
    13  H    0.000000   0.000000   0.000000   0.000000   0.000000   0.000000
    14  H    0.000000   0.000000   0.000000   0.000000   0.000000   0.000000
              13         14
     1  C    0.000000   0.000000
     2  H    0.000000   0.000000
     3  H    0.000000   0.000000
     4  O    0.000000   0.000000
     5  O    0.000000   0.000000
     6  C    0.000000   0.000000
     7  N    0.000000   0.000000
     8  C    0.000000   0.000000
     9  H    0.000000   0.000000
    10  H    0.000000   0.000000
    11  C    0.000000   0.000000
    12  H    0.000000   0.000000
    13  H    0.000000   0.000000
    14  H    0.000000   0.000000
 Mulliken charges and spin densities:
               1          2
     1  C   -0.255505   0.000000
     2  H    0.395586   0.000000
     3  H    0.326330   0.000000
     4  O   -0.154678   0.000000
     5  O   -0.432895   0.000000
     6  C    0.550544   0.000000
     7  N   -0.758603   0.000000
     8  C   -0.003017   0.000000
     9  H    0.238575   0.000000
    10  H    0.198703   0.000000
    11  C   -0.870097   0.000000
    12  H    0.298380   0.000000
    13  H    0.229491   0.000000
    14  H    0.237185   0.000000
 Sum of Mulliken charges =   0.00000   0.00000
 Mulliken charges and spin densities with hydrogens summed into heavy atoms:
               1          2
     1  C    0.466411   0.000000
     4  O   -0.154678   0.000000
     5  O   -0.432895   0.000000
     6  C    0.550544   0.000000
     7  N   -0.758603   0.000000
     8  C    0.434261   0.000000
    11  C   -0.105041   0.000000
 APT charges:
               1
     1  C   -0.774987
     2  H    0.654926
     3  H    0.556262
     4  O    0.101568
     5  O   -0.527953
     6  C    0.287986
     7  N   -0.374366
     8  C   -1.000986
     9  H    0.516137
    10  H    0.669027
    11  C   -1.840807
    12  H    0.300930
    13  H    0.472661
    14  H    0.959602
 Sum of APT charges =   0.00000
 APT charges with hydrogens summed into heavy atoms:
               1
     1  C    0.436201
     4  O    0.101568
     5  O   -0.527953
     6  C    0.287986
     7  N   -0.374366
     8  C    0.184178
    11  C   -0.107614
 Electronic spatial extent (au):  <R**2>=            845.0195
 Charge=              0.0000 electrons
 Dipole moment (field-independent basis, Debye):
    X=             -4.9291    Y=             -3.3751    Z=              2.2215  Tot=              6.3736
 Quadrupole moment (field-independent basis, Debye-Ang):
   XX=            -44.4931   YY=            -43.2612   ZZ=            -40.1972
   XY=             -3.2411   XZ=              1.8834   YZ=             -0.2847
 Traceless Quadrupole moment (field-independent basis, Debye-Ang):
   XX=             -1.8426   YY=             -0.6107   ZZ=              2.4533
   XY=             -3.2411   XZ=              1.8834   YZ=             -0.2847
 Octapole moment (field-independent basis, Debye-Ang**2):
  XXX=            -16.4601  YYY=            -13.3993  ZZZ=              1.3949  XYY=              0.3326
  XXY=             -2.7362  XXZ=              3.7903  XZZ=              2.6674  YZZ=             -1.9531
  YYZ=              1.7906  XYZ=             -0.6548
 Hexadecapole moment (field-independent basis, Debye-Ang**3):
 XXXX=           -749.6254 YYYY=           -236.7934 ZZZZ=           -109.3533 XXXY=            -10.9783
 XXXZ=              0.7197 YYYX=             -9.0749 YYYZ=              2.9951 ZZZX=             -0.1190
 ZZZY=             -1.4889 XXYY=           -158.4571 XXZZ=           -140.9409 YYZZ=            -58.7079
 XXYZ=              0.2069 YYXZ=             -1.1376 ZZXY=             -3.3010
 N-N= 2.961172457305D+02 E-N=-1.437838122152D+03  KE= 3.595827689344D+02
  Exact polarizability:   0.000   0.000   0.000   0.000   0.000   0.000
 Approx polarizability:  98.998   5.399  87.160 -10.858  -6.584  63.627
                          Isotropic Fermi Contact Couplings
        Atom                 a.u.       MegaHertz       Gauss      10(-4) cm-1
     1  C(13)              0.00000       0.00000       0.00000       0.00000
     2  H(1)               0.00000       0.00000       0.00000       0.00000
     3  H(1)               0.00000       0.00000       0.00000       0.00000
     4  O(17)              0.00000       0.00000       0.00000       0.00000
     5  O(17)              0.00000       0.00000       0.00000       0.00000
     6  C(13)              0.00000       0.00000       0.00000       0.00000
     7  N(14)              0.00000       0.00000       0.00000       0.00000
     8  C(13)              0.00000       0.00000       0.00000       0.00000
     9  H(1)               0.00000       0.00000       0.00000       0.00000
    10  H(1)               0.00000       0.00000       0.00000       0.00000
    11  C(13)              0.00000       0.00000       0.00000       0.00000
    12  H(1)               0.00000       0.00000       0.00000       0.00000
    13  H(1)               0.00000       0.00000       0.00000       0.00000
    14  H(1)               0.00000       0.00000       0.00000       0.00000
 --------------------------------------------------------
       Center         ----  Spin Dipole Couplings  ----
                      3XX-RR        3YY-RR        3ZZ-RR
 --------------------------------------------------------
     1   Atom        0.000000      0.000000      0.000000
     2   Atom        0.000000      0.000000      0.000000
     3   Atom        0.000000      0.000000      0.000000
     4   Atom        0.000000      0.000000      0.000000
     5   Atom        0.000000      0.000000      0.000000
     6   Atom        0.000000      0.000000      0.000000
     7   Atom        0.000000      0.000000      0.000000
     8   Atom        0.000000      0.000000      0.000000
     9   Atom        0.000000      0.000000      0.000000
    10   Atom        0.000000      0.000000      0.000000
    11   Atom        0.000000      0.000000      0.000000
    12   Atom        0.000000      0.000000      0.000000
    13   Atom        0.000000      0.000000      0.000000
    14   Atom        0.000000      0.000000      0.000000
 --------------------------------------------------------
                        XY            XZ            YZ
 --------------------------------------------------------
     1   Atom        0.000000      0.000000      0.000000
     2   Atom        0.000000      0.000000      0.000000
     3   Atom        0.000000      0.000000      0.000000
     4   Atom        0.000000      0.000000      0.000000
     5   Atom        0.000000      0.000000      0.000000
     6   Atom        0.000000      0.000000      0.000000
     7   Atom        0.000000      0.000000      0.000000
     8   Atom        0.000000      0.000000      0.000000
     9   Atom        0.000000      0.000000      0.000000
    10   Atom        0.000000      0.000000      0.000000
    11   Atom        0.000000      0.000000      0.000000
    12   Atom        0.000000      0.000000      0.000000
    13   Atom        0.000000      0.000000      0.000000
    14   Atom        0.000000      0.000000      0.000000
 --------------------------------------------------------


 ---------------------------------------------------------------------------------
              Anisotropic Spin Dipole Couplings in Principal Axis System
 ---------------------------------------------------------------------------------

       Atom             a.u.   MegaHertz   Gauss  10(-4) cm-1        Axes

              Baa     0.0000     0.000     0.000     0.000  0.0581  0.8861  0.4597
     1 C(13)  Bbb     0.0000     0.000     0.000     0.000 -0.3174 -0.4202  0.8501
              Bcc     0.0000     0.000     0.000     0.000  0.9465 -0.1953  0.2569
 
              Baa     0.0000     0.000     0.000     0.000  0.1722  0.8923 -0.4174
     2 H(1)   Bbb     0.0000     0.000     0.000     0.000 -0.0088  0.4251  0.9051
              Bcc     0.0000     0.000     0.000     0.000  0.9850 -0.1522  0.0810
 
              Baa     0.0000     0.000     0.000     0.000 -0.3099  0.2140  0.9264
     3 H(1)   Bbb     0.0000     0.000     0.000     0.000  0.7004 -0.6076  0.3746
              Bcc     0.0000     0.000     0.000     0.000  0.6430  0.7649  0.0384
 
              Baa     0.0000     0.000     0.000     0.000  0.9088  0.1839  0.3745
     4 O(17)  Bbb     0.0000     0.000     0.000     0.000 -0.4168  0.4391  0.7959
              Bcc     0.0000     0.000     0.000     0.000  0.0181  0.8794 -0.4757
 
              Baa     0.0000     0.000     0.000     0.000  0.4341  0.8233  0.3657
     5 O(17)  Bbb     0.0000     0.000     0.000     0.000  0.8444 -0.5133  0.1531
              Bcc     0.0000     0.000     0.000     0.000 -0.3137 -0.2423  0.9181
 
              Baa     0.0000     0.000     0.000     0.000  0.6018  0.7454 -0.2868
     6 C(13)  Bbb     0.0000     0.000     0.000     0.000  0.7830 -0.6215  0.0276
              Bcc     0.0000     0.000     0.000     0.000  0.1577  0.2411  0.9576
 
              Baa     0.0000     0.000     0.000     0.000  0.7912  0.5277 -0.3091
     7 N(14)  Bbb     0.0000     0.000     0.000     0.000  0.1797  0.2825  0.9423
              Bcc     0.0000     0.000     0.000     0.000 -0.5845  0.8011 -0.1287
 
              Baa     0.0000     0.000     0.000     0.000  0.9507  0.2783 -0.1368
     8 C(13)  Bbb     0.0000     0.000     0.000     0.000  0.0564  0.2785  0.9588
              Bcc     0.0000     0.000     0.000     0.000 -0.3050  0.9192 -0.2491
 
              Baa     0.0000     0.000     0.000     0.000  0.8874  0.0022  0.4610
     9 H(1)   Bbb     0.0000     0.000     0.000     0.000 -0.2030  0.8997  0.3864
              Bcc     0.0000     0.000     0.000     0.000 -0.4139 -0.4365  0.7988
 
              Baa     0.0000     0.000     0.000     0.000  0.0215  0.9505  0.3098
    10 H(1)   Bbb     0.0000     0.000     0.000     0.000  0.9096 -0.1472  0.3885
              Bcc     0.0000     0.000     0.000     0.000 -0.4149 -0.2735  0.8678
 
              Baa     0.0000     0.000     0.000     0.000  0.9289  0.1324  0.3458
    11 C(13)  Bbb     0.0000     0.000     0.000     0.000 -0.3609  0.5328  0.7655
              Bcc     0.0000     0.000     0.000     0.000  0.0829  0.8358 -0.5427
 
              Baa     0.0000     0.000     0.000     0.000  0.9666  0.0909  0.2397
    12 H(1)   Bbb     0.0000     0.000     0.000     0.000 -0.2104 -0.2525  0.9444
              Bcc     0.0000     0.000     0.000     0.000 -0.1463  0.9633  0.2250
 
              Baa     0.0000     0.000     0.000     0.000 -0.0204  0.4668  0.8841
    13 H(1)   Bbb     0.0000     0.000     0.000     0.000  0.9884  0.1428 -0.0526
              Bcc     0.0000     0.000     0.000     0.000 -0.1508  0.8728 -0.4643
 
              Baa     0.0000     0.000     0.000     0.000  0.4513  0.8609  0.2348
    14 H(1)   Bbb     0.0000     0.000     0.000     0.000  0.7306 -0.2054 -0.6512
              Bcc     0.0000     0.000     0.000     0.000  0.5124 -0.4654  0.7217
 

 ---------------------------------------------------------------------------------

 Calling FoFJK, ICntrl=    100127 FMM=F ISym2X=0 I1Cent= 0 IOpClX= 1 NMat=1 NMatS=1 NMatT=0.
 -------------------------------------------------------------------
 Center     Atomic                   Forces (Hartrees/Bohr)
 Number     Number              X              Y              Z
 -------------------------------------------------------------------
      1        6          -0.000001002   -0.000001410    0.000005856
      2        1          -0.000000850   -0.000001631   -0.000005464
      3        1           0.000002717    0.000003045   -0.000000472
      4        8          -0.000002917   -0.000003547   -0.000001278
      5        8           0.000002821    0.000004100   -0.000000112
      6        6          -0.000006716   -0.000007328    0.000003704
      7        7           0.000005184    0.000007956   -0.000003585
      8        6           0.000002754   -0.000001652   -0.000000519
      9        1           0.000000214   -0.000000085   -0.000000743
     10        1          -0.000001431    0.000001501    0.000000697
     11        6          -0.000003258   -0.000006815    0.000005054
     12        1          -0.000001375    0.000003612    0.000000195
     13        1           0.000000290    0.000001456   -0.000003112
     14        1           0.000003568    0.000000799   -0.000000222
 -------------------------------------------------------------------
 Cartesian Forces:  Max     0.000007956 RMS     0.000003413
 IRC-IRC-IRC-IRC-IRC-IRC-IRC-IRC-IRC-IRC-IRC-IRC-IRC-IRC-IRC-IRC-IRC-IRC
          ******** Start new reaction path calculation ********
 Supplied step size of   0.0500 bohr.
    Integration on MW PES will use step size of   0.1511 sqrt(amu)*bohr.
 Point Number:   0          Path Number:   1
 Calculating another point on the path.
 IRC-IRC-IRC-IRC-IRC-IRC-IRC-IRC-IRC-IRC-IRC-IRC-IRC-IRC-IRC-IRC-IRC-IRC
                          Input orientation:                          
 ---------------------------------------------------------------------
 Center     Atomic      Atomic             Coordinates (Angstroms)
 Number     Number       Type             X           Y           Z
 ---------------------------------------------------------------------
      1          6           0        0.658345   -1.007808    0.601481
      2          1           0        0.893205   -0.613751    1.582863
      3          1           0        0.060456   -1.902751    0.483964
      4          8           0        1.515342   -0.835237   -0.340606
      5          8           0        2.189393    0.290616   -0.210197
      6          6           0       -0.493138    0.642118    0.217696
      7          7           0        0.241856    1.479848   -0.153168
      8          6           0       -1.885764    0.240258    0.546300
      9          1           0       -1.884362   -0.348258    1.464319
     10          1           0       -2.446303    1.152756    0.744813
     11          6           0       -2.535131   -0.544952   -0.591012
     12          1           0       -1.992376   -1.465232   -0.803921
     13          1           0       -2.559545    0.048864   -1.502503
     14          1           0       -3.556611   -0.807457   -0.321134
 ---------------------------------------------------------------------
                    Distance matrix (angstroms):
                    1          2          3          4          5
     1  C    0.000000
     2  H    1.083306   0.000000
     3  H    1.082684   1.887478   0.000000
     4  O    1.285205   2.033678   1.983985   0.000000
     5  O    2.165372   2.390199   3.134500   1.318672   0.000000
     6  C    2.048282   2.315780   2.617962   2.555048   2.739091
     7  N    2.632754   2.796644   3.446856   2.648871   2.282636
     8  C    2.834291   3.086496   2.895538   3.675706   4.145085
     9  H    2.764934   2.792744   2.675792   3.879806   4.450579
    10  H    3.785158   3.869779   3.960809   4.563429   4.810926
    11  C    3.440140   4.060043   3.120298   4.068574   4.812933
    12  H    3.034916   3.840356   2.462558   3.593834   4.574134
    13  H    3.987245   4.677609   3.823514   4.328550   4.927567
    14  H    4.319400   4.843923   3.864069   5.072066   5.851037
                    6          7          8          9         10
     6  C    0.000000
     7  N    1.174542   0.000000
     8  C    1.486230   2.559806   0.000000
     9  H    2.114337   3.237135   1.090464   0.000000
    10  H    2.086494   2.852991   1.089158   1.756847   0.000000
    11  C    2.496573   3.464560   1.526994   2.164850   2.162066
    12  H    2.780708   3.753501   2.177879   2.530654   3.075465
    13  H    2.753375   3.422904   2.165227   3.068487   2.506358
    14  H    3.431686   4.437153   2.154502   2.489001   2.492280
                   11         12         13         14
    11  C    0.000000
    12  H    1.089416   0.000000
    13  H    1.088131   1.761302   0.000000
    14  H    1.088653   1.764251   1.767217   0.000000
 Symmetry turned off by external request.
 Stoichiometry    C4H7NO2
 Framework group  C1[X(C4H7NO2)]
 Deg. of freedom    36
 Full point group                 C1      NOp   1
 Rotational constants (GHZ):           5.2167443           1.6844446           1.4487659
 Standard basis: Aug-CC-pVTZ (5D, 7F)
   483 basis functions,   693 primitive gaussians,   560 cartesian basis functions
    27 alpha electrons       27 beta electrons
       nuclear repulsion energy       295.7664774002 Hartrees.
 NAtoms=   14 NActive=   14 NUniq=   14 SFac= 1.00D+00 NAtFMM=   60 NAOKFM=F Big=F
 Integral buffers will be    131072 words long.
 Raffenetti 2 integral format.
 Two-electron integral symmetry is turned off.
 Nuclear repulsion after empirical dispersion term =      295.7599964311 Hartrees.
 One-electron integrals computed using PRISM.
 NBasis=   483 RedAO= T EigKep=  7.65D-06  NBF=   483
 NBsUse=   483 1.00D-06 EigRej= -1.00D+00 NBFU=   483
 Initial guess from the checkpoint file:  "AltAssocTS3-M0001-copt-TS-Final-IRC-Reverse.chk"
 B after Tr=    -0.199079   -0.068459    0.028577
         Rot=    1.000000   -0.000058   -0.000011   -0.000057 Ang=  -0.01 deg.
 Initial guess <Sx>= 0.0000 <Sy>= 0.0000 <Sz>= 0.0000 <S**2>= 0.0000 S= 0.0000
 ExpMin= 2.53D-02 ExpMax= 1.53D+04 ExpMxC= 5.22D+02 IAcc=3 IRadAn=         7 AccDes= 0.00D+00
 Harris functional with IExCor= 4639 and IRadAn=       7 diagonalized for initial guess.
 HarFok:  IExCor= 4639 AccDes= 0.00D+00 IRadAn=         7 IDoV= 1 UseB2=F ITyADJ=14
 ICtDFT=  3500011 ScaDFX=  1.000000  1.000000  1.000000  1.000000
 FoFCou: FMM=F IPFlag=           0 FMFlag=      100000 FMFlg1=           0
         NFxFlg=           0 DoJE=T BraDBF=F KetDBF=T FulRan=T
         wScrn=  0.000000 ICntrl=       500 IOpCl=  0 I1Cent=   200000004 NGrid=           0
         NMat0=    1 NMatS0=      1 NMatT0=    0 NMatD0=    1 NMtDS0=    0 NMtDT0=    0
 Symmetry not used in FoFCou.
 Gradient too large for Newton-Raphson -- use scaled steepest descent instead.
     Minimum is close to point  4 DX=  6.28D-02 DF= -5.58D-07 DXR=  4.97D-02 DFR=  2.48D-03 which will be used.
 Gradient too large for Newton-Raphson -- use scaled steepest descent instead.
     Accept linear search using points  1 and  2.
 Gradient too large for Newton-Raphson -- use scaled steepest descent instead.
     Minimum is close to point  2 DX=  1.68D-02 DF= -2.23D-08 DXR=  2.72D-02 DFR=  7.39D-04 which will be used.
 Gradient too large for Newton-Raphson -- use scaled steepest descent instead.
     Accept linear search using points  1 and  2.
 LinEq1:  Iter=  0 NonCon=     1 RMS=7.62D-05 Max=5.26D-03 NDo=     1
 AX will form     1 AO Fock derivatives at one time.
 LinEq1:  Iter=  1 NonCon=     1 RMS=1.90D-05 Max=5.14D-04 NDo=     1
 LinEq1:  Iter=  2 NonCon=     1 RMS=1.72D-05 Max=9.08D-04 NDo=     1
 LinEq1:  Iter=  3 NonCon=     1 RMS=7.36D-06 Max=4.14D-04 NDo=     1
 LinEq1:  Iter=  4 NonCon=     1 RMS=4.65D-06 Max=3.16D-04 NDo=     1
 LinEq1:  Iter=  5 NonCon=     1 RMS=3.30D-06 Max=2.00D-04 NDo=     1
 LinEq1:  Iter=  6 NonCon=     1 RMS=1.55D-06 Max=5.09D-05 NDo=     1
 LinEq1:  Iter=  7 NonCon=     1 RMS=1.09D-06 Max=3.85D-05 NDo=     1
 LinEq1:  Iter=  8 NonCon=     1 RMS=6.73D-07 Max=1.92D-05 NDo=     1
 LinEq1:  Iter=  9 NonCon=     1 RMS=2.37D-07 Max=3.94D-06 NDo=     1
 LinEq1:  Iter= 10 NonCon=     1 RMS=9.50D-08 Max=1.98D-06 NDo=     1
 LinEq1:  Iter= 11 NonCon=     1 RMS=3.12D-08 Max=6.56D-07 NDo=     1
 LinEq1:  Iter= 12 NonCon=     1 RMS=1.02D-08 Max=3.05D-07 NDo=     1
 LinEq1:  Iter= 13 NonCon=     0 RMS=4.01D-09 Max=1.49D-07 NDo=     1
 Linear equations converged to 1.569D-08 1.569D-07 after    13 iterations.
     Accept linear search using points  1 and  2.
     Minimum is close to point  2 DX= -3.57D-04 DF= -1.63D-11 DXR=  3.57D-04 DFR=  1.27D-07 which will be used.
 LinEq1:  Iter=  0 NonCon=     1 RMS=2.77D-07 Max=1.24D-05 NDo=     1
 LinEq1:  Iter=  1 NonCon=     1 RMS=1.42D-07 Max=6.57D-06 NDo=     1
 LinEq1:  Iter=  2 NonCon=     1 RMS=1.01D-07 Max=5.12D-06 NDo=     1
 LinEq1:  Iter=  3 NonCon=     1 RMS=4.59D-08 Max=2.17D-06 NDo=     1
 LinEq1:  Iter=  4 NonCon=     1 RMS=3.42D-08 Max=1.62D-06 NDo=     1
 LinEq1:  Iter=  5 NonCon=     1 RMS=2.21D-08 Max=1.14D-06 NDo=     1
 LinEq1:  Iter=  6 NonCon=     1 RMS=1.34D-08 Max=9.47D-07 NDo=     1
 LinEq1:  Iter=  7 NonCon=     1 RMS=1.08D-08 Max=3.82D-07 NDo=     1
 LinEq1:  Iter=  8 NonCon=     1 RMS=5.42D-09 Max=2.29D-07 NDo=     1
 LinEq1:  Iter=  9 NonCon=     1 RMS=2.25D-09 Max=5.64D-08 NDo=     1
 LinEq1:  Iter= 10 NonCon=     1 RMS=6.89D-10 Max=1.49D-08 NDo=     1
 LinEq1:  Iter= 11 NonCon=     1 RMS=2.30D-10 Max=5.76D-09 NDo=     1
 LinEq1:  Iter= 12 NonCon=     0 RMS=7.55D-11 Max=1.60D-09 NDo=     1
 Linear equations converged to 3.695D-10 3.695D-09 after    12 iterations.
 SCF Done:  E(UwB97XD) =  -361.631820339     a.u. after    7 cycles
            Convg  =    0.1929D-08                    38 Fock formations.
              S**2 =  0.0000                  -V/T =  2.0056
 <Sx>= 0.0000 <Sy>= 0.0000 <Sz>= 0.0000 <S**2>= 0.0000 S= 0.0000
 <L.S>=  0.00000000000    
 Annihilation of the first spin contaminant:
 S**2 before annihilation     0.0000,   after     0.0000
 DoSCS=F DFT=T ScalE2(SS,OS)=  1.000000  1.000000
 Range of M.O.s used for correlation:     1   483
 NBasis=   483 NAE=    27 NBE=    27 NFC=     0 NFV=     0
 NROrb=    483 NOA=    27 NOB=    27 NVA=   456 NVB=   456

 **** Warning!!: The largest alpha MO coefficient is  0.61055880D+02


 **** Warning!!: The largest beta MO coefficient is  0.61055880D+02

 Symmetrizing basis deriv contribution to polar:
 IMax=3 JMax=2 DiffMx= 0.00D+00
 G2DrvN: will do    15 centers at a time, making    1 passes.
 Calling FoFCou, ICntrl=  3107 FMM=F I1Cent=   0 AccDes= 0.00D+00.
 End of G2Drv F.D. properties file   721 does not exist.
 End of G2Drv F.D. properties file   722 does not exist.
 End of G2Drv F.D. properties file   788 does not exist.
          IDoAtm=11111111111111
          Differentiating once with respect to nuclear coordinates.
 CalDSu exits because no D1Ps are significant.
          There are    45 degrees of freedom in the 1st order CPHF.  IDoFFX=6 NUNeed=     0.
     39 vectors produced by pass  0 Test12= 5.47D-14 2.22D-09 XBig12= 2.11D-01 9.40D-02.
 AX will form    39 AO Fock derivatives at one time.
     39 vectors produced by pass  1 Test12= 5.47D-14 2.22D-09 XBig12= 3.07D-02 3.04D-02.
     39 vectors produced by pass  2 Test12= 5.47D-14 2.22D-09 XBig12= 1.43D-03 4.56D-03.
     39 vectors produced by pass  3 Test12= 5.47D-14 2.22D-09 XBig12= 2.66D-05 3.84D-04.
     39 vectors produced by pass  4 Test12= 5.47D-14 2.22D-09 XBig12= 3.26D-07 4.03D-05.
     39 vectors produced by pass  5 Test12= 5.47D-14 2.22D-09 XBig12= 3.11D-09 4.53D-06.
     39 vectors produced by pass  6 Test12= 5.47D-14 2.22D-09 XBig12= 2.36D-11 3.41D-07.
     19 vectors produced by pass  7 Test12= 5.47D-14 2.22D-09 XBig12= 1.54D-13 2.25D-08.
 InvSVY:  IOpt=1 It=  1 EMax= 3.11D-15
 Solved reduced A of dimension   292 with    39 vectors.
 End of Minotr F.D. properties file   721 does not exist.
 End of Minotr F.D. properties file   722 does not exist.
 End of Minotr F.D. properties file   788 does not exist.
 Calling FoFJK, ICntrl=    100127 FMM=F ISym2X=0 I1Cent= 0 IOpClX= 1 NMat=1 NMatS=1 NMatT=0.
 -------------------------------------------------------------------
 Center     Atomic                   Forces (Hartrees/Bohr)
 Number     Number              X              Y              Z
 -------------------------------------------------------------------
      1        6           0.001333181   -0.001511099    0.000377978
      2        1          -0.000048870    0.000021976   -0.000099462
      3        1           0.000068961   -0.000080513   -0.000010208
      4        8          -0.000049525   -0.000088557    0.000075991
      5        8           0.001281824   -0.000926808   -0.000065835
      6        6          -0.001641283    0.002139417   -0.000340838
      7        7          -0.000478556    0.000881600   -0.000033207
      8        6          -0.000328139   -0.000163101    0.000104511
      9        1           0.000053891   -0.000035766   -0.000016634
     10        1          -0.000097140   -0.000083453    0.000065832
     11        6          -0.000091592   -0.000132745   -0.000035984
     12        1           0.000011578    0.000008725   -0.000014512
     13        1          -0.000015784    0.000003888    0.000003189
     14        1           0.000001454   -0.000033563   -0.000010821
 -------------------------------------------------------------------
 Cartesian Forces:  Max     0.002139417 RMS     0.000604434
 IRC-IRC-IRC-IRC-IRC-IRC-IRC-IRC-IRC-IRC-IRC-IRC-IRC-IRC-IRC-IRC-IRC-IRC
 Pt  1 Step number   1 out of a maximum of  20
 Modified Bulirsch-Stoer Extrapolation Cycles:
    EPS =    0.000010000000000
      PEZero:  N= 2 I= 1 D=  3.94D-04 Err=  6.67D-04
      PEZero:  N= 3 I= 2 D=  3.94D-04 Err=  4.44D-04
      PEZero:  N= 3 I= 1 D=  7.87D-04 Err=  1.28D-08
 Maximum DWI energy   std dev =  0.000000280 at pt    19
 Maximum DWI gradient std dev =  0.025693268 at pt    15
 CORRECTOR INTEGRATION CONVERGENCE:
   Recorrection delta-x convergence threshold:    0.010000
   Delta-x Convergence Met
 Point Number:   1          Path Number:   1
   CHANGE IN THE REACTION COORDINATE =    0.15114
   NET REACTION COORDINATE UP TO THIS POINT =    0.15114
  # OF POINTS ALONG THE PATH =   1
  # OF STEPS =   1

 Calculating another point on the path.
 IRC-IRC-IRC-IRC-IRC-IRC-IRC-IRC-IRC-IRC-IRC-IRC-IRC-IRC-IRC-IRC-IRC-IRC
                          Input orientation:                          
 ---------------------------------------------------------------------
 Center     Atomic      Atomic             Coordinates (Angstroms)
 Number     Number       Type             X           Y           Z
 ---------------------------------------------------------------------
      1          6           0        0.666295   -1.016959    0.603096
      2          1           0        0.891178   -0.609582    1.580902
      3          1           0        0.064838   -1.908772    0.483171
      4          8           0        1.515068   -0.835553   -0.340108
      5          8           0        2.195062    0.286399   -0.210506
      6          6           0       -0.502520    0.655142    0.215501
      7          7           0        0.239215    1.484116   -0.153234
      8          6           0       -1.887775    0.239189    0.546935
      9          1           0       -1.881036   -0.351309    1.463573
     10          1           0       -2.453437    1.147827    0.749469
     11          6           0       -2.535646   -0.545711   -0.591234
     12          1           0       -1.991355   -1.464861   -0.804989
     13          1           0       -2.560731    0.049069   -1.502071
     14          1           0       -3.556758   -0.809938   -0.321770
 ---------------------------------------------------------------------
                    Distance matrix (angstroms):
                    1          2          3          4          5
     1  C    0.000000
     2  H    1.082881   0.000000
     3  H    1.082342   1.890964   0.000000
     4  O    1.281779   2.032382   1.983117   0.000000
     5  O    2.167445   2.389986   3.136529   1.318319   0.000000
     6  C    2.076603   2.325133   2.639545   2.569346   2.755794
     7  N    2.647604   2.795685   3.456459   2.653975   2.294153
     8  C    2.846811   3.084167   2.903532   3.677126   4.152770
     9  H    2.769910   2.786691   2.678302   3.875729   4.452391
    10  H    3.800059   3.868620   3.969310   4.568370   4.824121
    11  C    3.449772   4.057755   3.126467   4.068827   4.818397
    12  H    3.040793   3.838356   2.466646   3.592652   4.576724
    13  H    3.997729   4.674850   3.829874   4.329532   4.933764
    14  H    4.328095   4.841946   3.869279   5.071924   5.856429
                    6          7          8          9         10
     6  C    0.000000
     7  N    1.171894   0.000000
     8  C    1.483845   2.562063   0.000000
     9  H    2.114458   3.237022   1.090393   0.000000
    10  H    2.081810   2.859779   1.089319   1.756416   0.000000
    11  C    2.495289   3.465818   1.526838   2.165303   2.161553
    12  H    2.784321   3.754556   2.177662   2.529533   3.075060
    13  H    2.748383   3.423218   2.165050   3.068767   2.507631
    14  H    3.429794   4.438524   2.154256   2.491150   2.489520
                   11         12         13         14
    11  C    0.000000
    12  H    1.089394   0.000000
    13  H    1.088125   1.761277   0.000000
    14  H    1.088622   1.764344   1.767223   0.000000
 Symmetry turned off by external request.
 Stoichiometry    C4H7NO2
 Framework group  C1[X(C4H7NO2)]
 Deg. of freedom    36
 Full point group                 C1      NOp   1
 Rotational constants (GHZ):           5.1849433           1.6800677           1.4432368
 Standard basis: Aug-CC-pVTZ (5D, 7F)
   483 basis functions,   693 primitive gaussians,   560 cartesian basis functions
    27 alpha electrons       27 beta electrons
       nuclear repulsion energy       295.4020721414 Hartrees.
 NAtoms=   14 NActive=   14 NUniq=   14 SFac= 1.00D+00 NAtFMM=   60 NAOKFM=F Big=F
 Integral buffers will be    131072 words long.
 Raffenetti 2 integral format.
 Two-electron integral symmetry is turned off.
 Nuclear repulsion after empirical dispersion term =      295.3955774936 Hartrees.
 One-electron integrals computed using PRISM.
 NBasis=   483 RedAO= T EigKep=  7.58D-06  NBF=   483
 NBsUse=   483 1.00D-06 EigRej= -1.00D+00 NBFU=   483
 Initial guess from the checkpoint file:  "AltAssocTS3-M0001-copt-TS-Final-IRC-Reverse.chk"
 B after Tr=    -0.000039   -0.000178    0.000001
         Rot=    1.000000   -0.000059   -0.000012   -0.000057 Ang=  -0.01 deg.
 Initial guess <Sx>= 0.0000 <Sy>= 0.0000 <Sz>= 0.0000 <S**2>= 0.0000 S= 0.0000
 ExpMin= 2.53D-02 ExpMax= 1.53D+04 ExpMxC= 5.22D+02 IAcc=3 IRadAn=         7 AccDes= 0.00D+00
 Harris functional with IExCor= 4639 and IRadAn=       7 diagonalized for initial guess.
 HarFok:  IExCor= 4639 AccDes= 0.00D+00 IRadAn=         7 IDoV= 1 UseB2=F ITyADJ=14
 ICtDFT=  3500011 ScaDFX=  1.000000  1.000000  1.000000  1.000000
 FoFCou: FMM=F IPFlag=           0 FMFlag=      100000 FMFlg1=           0
         NFxFlg=           0 DoJE=T BraDBF=F KetDBF=T FulRan=T
         wScrn=  0.000000 ICntrl=       500 IOpCl=  0 I1Cent=   200000004 NGrid=           0
         NMat0=    1 NMatS0=      1 NMatT0=    0 NMatD0=    1 NMtDS0=    0 NMtDT0=    0
 Symmetry not used in FoFCou.
 Gradient too large for Newton-Raphson -- use scaled steepest descent instead.
     Minimum is close to point  4 DX=  6.91D-02 DF= -6.52D-07 DXR=  5.45D-02 DFR=  2.98D-03 which will be used.
 Gradient too large for Newton-Raphson -- use scaled steepest descent instead.
     Accept linear search using points  1 and  2.
 Gradient too large for Newton-Raphson -- use scaled steepest descent instead.
     Minimum is close to point  2 DX=  1.65D-02 DF= -2.08D-08 DXR=  2.68D-02 DFR=  7.20D-04 which will be used.
 Gradient too large for Newton-Raphson -- use scaled steepest descent instead.
     Accept linear search using points  1 and  2.
 LinEq1:  Iter=  0 NonCon=     1 RMS=7.38D-05 Max=5.06D-03 NDo=     1
 AX will form     1 AO Fock derivatives at one time.
 LinEq1:  Iter=  1 NonCon=     1 RMS=1.81D-05 Max=5.34D-04 NDo=     1
 LinEq1:  Iter=  2 NonCon=     1 RMS=1.66D-05 Max=8.49D-04 NDo=     1
 LinEq1:  Iter=  3 NonCon=     1 RMS=7.01D-06 Max=3.71D-04 NDo=     1
 LinEq1:  Iter=  4 NonCon=     1 RMS=4.35D-06 Max=2.87D-04 NDo=     1
 LinEq1:  Iter=  5 NonCon=     1 RMS=3.03D-06 Max=1.73D-04 NDo=     1
 LinEq1:  Iter=  6 NonCon=     1 RMS=1.37D-06 Max=4.91D-05 NDo=     1
 LinEq1:  Iter=  7 NonCon=     1 RMS=9.07D-07 Max=3.45D-05 NDo=     1
 LinEq1:  Iter=  8 NonCon=     1 RMS=6.04D-07 Max=1.85D-05 NDo=     1
 LinEq1:  Iter=  9 NonCon=     1 RMS=2.21D-07 Max=4.10D-06 NDo=     1
 LinEq1:  Iter= 10 NonCon=     1 RMS=8.68D-08 Max=1.85D-06 NDo=     1
 LinEq1:  Iter= 11 NonCon=     1 RMS=2.83D-08 Max=5.37D-07 NDo=     1
 LinEq1:  Iter= 12 NonCon=     1 RMS=9.19D-09 Max=2.44D-07 NDo=     1
 LinEq1:  Iter= 13 NonCon=     0 RMS=3.51D-09 Max=1.15D-07 NDo=     1
 Linear equations converged to 1.569D-08 1.569D-07 after    13 iterations.
     Accept linear search using points  1 and  2.
     Minimum is close to point  2 DX= -3.22D-04 DF= -1.24D-11 DXR=  3.22D-04 DFR=  1.04D-07 which will be used.
 LinEq1:  Iter=  0 NonCon=     1 RMS=2.71D-07 Max=1.28D-05 NDo=     1
 LinEq1:  Iter=  1 NonCon=     1 RMS=1.47D-07 Max=6.39D-06 NDo=     1
 LinEq1:  Iter=  2 NonCon=     1 RMS=1.07D-07 Max=2.68D-06 NDo=     1
 LinEq1:  Iter=  3 NonCon=     1 RMS=6.28D-08 Max=4.33D-06 NDo=     1
 LinEq1:  Iter=  4 NonCon=     1 RMS=4.87D-08 Max=2.06D-06 NDo=     1
 LinEq1:  Iter=  5 NonCon=     1 RMS=2.29D-08 Max=1.09D-06 NDo=     1
 LinEq1:  Iter=  6 NonCon=     1 RMS=1.30D-08 Max=6.78D-07 NDo=     1
 LinEq1:  Iter=  7 NonCon=     1 RMS=1.00D-08 Max=4.58D-07 NDo=     1
 LinEq1:  Iter=  8 NonCon=     1 RMS=4.66D-09 Max=2.01D-07 NDo=     1
 LinEq1:  Iter=  9 NonCon=     1 RMS=1.98D-09 Max=5.86D-08 NDo=     1
 LinEq1:  Iter= 10 NonCon=     1 RMS=6.24D-10 Max=1.44D-08 NDo=     1
 LinEq1:  Iter= 11 NonCon=     1 RMS=2.01D-10 Max=4.60D-09 NDo=     1
 LinEq1:  Iter= 12 NonCon=     0 RMS=6.46D-11 Max=1.25D-09 NDo=     1
 Linear equations converged to 3.590D-10 3.590D-09 after    12 iterations.
 SCF Done:  E(UwB97XD) =  -361.632068549     a.u. after    7 cycles
            Convg  =    0.1744D-08                    38 Fock formations.
              S**2 =  0.0000                  -V/T =  2.0056
 <Sx>= 0.0000 <Sy>= 0.0000 <Sz>= 0.0000 <S**2>= 0.0000 S= 0.0000
 <L.S>=  0.00000000000    
 Annihilation of the first spin contaminant:
 S**2 before annihilation     0.0000,   after     0.0000
 DoSCS=F DFT=T ScalE2(SS,OS)=  1.000000  1.000000
 Range of M.O.s used for correlation:     1   483
 NBasis=   483 NAE=    27 NBE=    27 NFC=     0 NFV=     0
 NROrb=    483 NOA=    27 NOB=    27 NVA=   456 NVB=   456

 **** Warning!!: The largest alpha MO coefficient is  0.61936672D+02


 **** Warning!!: The largest beta MO coefficient is  0.61936672D+02

 Symmetrizing basis deriv contribution to polar:
 IMax=3 JMax=2 DiffMx= 0.00D+00
 G2DrvN: will do    15 centers at a time, making    1 passes.
 Calling FoFCou, ICntrl=  3107 FMM=F I1Cent=   0 AccDes= 0.00D+00.
 End of G2Drv F.D. properties file   721 does not exist.
 End of G2Drv F.D. properties file   722 does not exist.
 End of G2Drv F.D. properties file   788 does not exist.
          IDoAtm=11111111111111
          Differentiating once with respect to nuclear coordinates.
 CalDSu exits because no D1Ps are significant.
          There are    45 degrees of freedom in the 1st order CPHF.  IDoFFX=6 NUNeed=     0.
     39 vectors produced by pass  0 Test12= 5.47D-14 2.22D-09 XBig12= 2.11D-01 9.04D-02.
 AX will form    39 AO Fock derivatives at one time.
     39 vectors produced by pass  1 Test12= 5.47D-14 2.22D-09 XBig12= 3.19D-02 3.23D-02.
     39 vectors produced by pass  2 Test12= 5.47D-14 2.22D-09 XBig12= 1.44D-03 4.57D-03.
     39 vectors produced by pass  3 Test12= 5.47D-14 2.22D-09 XBig12= 2.63D-05 3.68D-04.
     39 vectors produced by pass  4 Test12= 5.47D-14 2.22D-09 XBig12= 3.20D-07 4.00D-05.
     39 vectors produced by pass  5 Test12= 5.47D-14 2.22D-09 XBig12= 3.07D-09 4.50D-06.
     39 vectors produced by pass  6 Test12= 5.47D-14 2.22D-09 XBig12= 2.33D-11 3.35D-07.
     18 vectors produced by pass  7 Test12= 5.47D-14 2.22D-09 XBig12= 1.53D-13 2.33D-08.
 InvSVY:  IOpt=1 It=  1 EMax= 3.89D-15
 Solved reduced A of dimension   291 with    39 vectors.
 End of Minotr F.D. properties file   721 does not exist.
 End of Minotr F.D. properties file   722 does not exist.
 End of Minotr F.D. properties file   788 does not exist.
 Calling FoFJK, ICntrl=    100127 FMM=F ISym2X=0 I1Cent= 0 IOpClX= 1 NMat=1 NMatS=1 NMatT=0.
 -------------------------------------------------------------------
 Center     Atomic                   Forces (Hartrees/Bohr)
 Number     Number              X              Y              Z
 -------------------------------------------------------------------
      1        6           0.002565503   -0.002928960    0.000616008
      2        1          -0.000071153    0.000072653   -0.000114005
      3        1           0.000123938   -0.000163143   -0.000019964
      4        8          -0.000090509   -0.000156248    0.000174703
      5        8           0.002444409   -0.001803308   -0.000128912
      6        6          -0.003096020    0.004161225   -0.000674773
      7        7          -0.000961883    0.001658566   -0.000043583
      8        6          -0.000649035   -0.000316793    0.000203438
      9        1           0.000099739   -0.000074550   -0.000027164
     10        1          -0.000190287   -0.000152027    0.000126924
     11        6          -0.000165952   -0.000244973   -0.000076898
     12        1           0.000027412    0.000010665   -0.000029427
     13        1          -0.000032882    0.000005188    0.000012140
     14        1          -0.000003280   -0.000068294   -0.000018488
 -------------------------------------------------------------------
 Cartesian Forces:  Max     0.004161225 RMS     0.001161927
 IRC-IRC-IRC-IRC-IRC-IRC-IRC-IRC-IRC-IRC-IRC-IRC-IRC-IRC-IRC-IRC-IRC-IRC
 Pt  2 Step number   1 out of a maximum of  20
 Modified Bulirsch-Stoer Extrapolation Cycles:
    EPS =    0.000010000000000
      PEZero:  N= 2 I= 1 D=  7.87D-04 Err=  2.50D-06
 Maximum DWI energy   std dev =  0.000000338 at pt    14
 Maximum DWI gradient std dev =  0.010543175 at pt    15
 CORRECTOR INTEGRATION CONVERGENCE:
   Recorrection delta-x convergence threshold:    0.010000
   Delta-x Convergence Met
 Point Number:   2          Path Number:   1
   CHANGE IN THE REACTION COORDINATE =    0.15109
   NET REACTION COORDINATE UP TO THIS POINT =    0.30222
  # OF POINTS ALONG THE PATH =   2
  # OF STEPS =   1

 Calculating another point on the path.
 IRC-IRC-IRC-IRC-IRC-IRC-IRC-IRC-IRC-IRC-IRC-IRC-IRC-IRC-IRC-IRC-IRC-IRC
                          Input orientation:                          
 ---------------------------------------------------------------------
 Center     Atomic      Atomic             Coordinates (Angstroms)
 Number     Number       Type             X           Y           Z
 ---------------------------------------------------------------------
      1          6           0        0.674221   -1.026101    0.604747
      2          1           0        0.889186   -0.605842    1.578919
      3          1           0        0.069290   -1.914848    0.482374
      4          8           0        1.514850   -0.835917   -0.339649
      5          8           0        2.200718    0.282200   -0.210811
      6          6           0       -0.511945    0.668157    0.213358
      7          7           0        0.236571    1.488417   -0.153305
      8          6           0       -1.889801    0.238175    0.547555
      9          1           0       -1.877531   -0.354311    1.462775
     10          1           0       -2.460695    1.142786    0.754214
     11          6           0       -2.536154   -0.546472   -0.591470
     12          1           0       -1.990279   -1.464461   -0.806087
     13          1           0       -2.561973    0.049276   -1.501640
     14          1           0       -3.556881   -0.812492   -0.322410
 ---------------------------------------------------------------------
                    Distance matrix (angstroms):
                    1          2          3          4          5
     1  C    0.000000
     2  H    1.082516   0.000000
     3  H    1.082029   1.894238   0.000000
     4  O    1.278559   2.031083   1.982286   0.000000
     5  O    2.169558   2.389952   3.138552   1.318029   0.000000
     6  C    2.104919   2.334738   2.661225   2.583787   2.772620
     7  N    2.662515   2.795073   3.466163   2.659182   2.305676
     8  C    2.859348   3.082020   2.911665   3.678648   4.160457
     9  H    2.774698   2.780554   2.680779   3.871554   4.454004
    10  H    3.814985   3.867757   3.977920   4.573484   4.837422
    11  C    3.459405   4.055499   3.132719   4.069131   4.823852
    12  H    3.046665   3.836248   2.470790   3.591457   4.579261
    13  H    4.008273   4.672208   3.836358   4.330621   4.940012
    14  H    4.336758   4.839966   3.874530   5.071814   5.861804
                    6          7          8          9         10
     6  C    0.000000
     7  N    1.169421   0.000000
     8  C    1.481573   2.564326   0.000000
     9  H    2.114547   3.236787   1.090330   0.000000
    10  H    2.077360   2.866757   1.089472   1.755973   0.000000
    11  C    2.494091   3.467098   1.526702   2.165787   2.161053
    12  H    2.787973   3.755592   2.177478   2.528415   3.074665
    13  H    2.743510   3.423592   2.164878   3.069056   2.508964
    14  H    3.427973   4.439939   2.154041   2.493398   2.486736
                   11         12         13         14
    11  C    0.000000
    12  H    1.089377   0.000000
    13  H    1.088114   1.761257   0.000000
    14  H    1.088597   1.764440   1.767221   0.000000
 Symmetry turned off by external request.
 Stoichiometry    C4H7NO2
 Framework group  C1[X(C4H7NO2)]
 Deg. of freedom    36
 Full point group                 C1      NOp   1
 Rotational constants (GHZ):           5.1530014           1.6756547           1.4376754
 Standard basis: Aug-CC-pVTZ (5D, 7F)
   483 basis functions,   693 primitive gaussians,   560 cartesian basis functions
    27 alpha electrons       27 beta electrons
       nuclear repulsion energy       295.0329032919 Hartrees.
 NAtoms=   14 NActive=   14 NUniq=   14 SFac= 1.00D+00 NAtFMM=   60 NAOKFM=F Big=F
 Integral buffers will be    131072 words long.
 Raffenetti 2 integral format.
 Two-electron integral symmetry is turned off.
 Nuclear repulsion after empirical dispersion term =      295.0263950016 Hartrees.
 One-electron integrals computed using PRISM.
 NBasis=   483 RedAO= T EigKep=  7.52D-06  NBF=   483
 NBsUse=   483 1.00D-06 EigRej= -1.00D+00 NBFU=   483
 Initial guess from the checkpoint file:  "AltAssocTS3-M0001-copt-TS-Final-IRC-Reverse.chk"
 B after Tr=    -0.000035   -0.000188    0.000002
         Rot=    1.000000   -0.000067   -0.000012   -0.000058 Ang=  -0.01 deg.
 Initial guess <Sx>= 0.0000 <Sy>= 0.0000 <Sz>= 0.0000 <S**2>= 0.0000 S= 0.0000
 ExpMin= 2.53D-02 ExpMax= 1.53D+04 ExpMxC= 5.22D+02 IAcc=3 IRadAn=         7 AccDes= 0.00D+00
 Harris functional with IExCor= 4639 and IRadAn=       7 diagonalized for initial guess.
 HarFok:  IExCor= 4639 AccDes= 0.00D+00 IRadAn=         7 IDoV= 1 UseB2=F ITyADJ=14
 ICtDFT=  3500011 ScaDFX=  1.000000  1.000000  1.000000  1.000000
 FoFCou: FMM=F IPFlag=           0 FMFlag=      100000 FMFlg1=           0
         NFxFlg=           0 DoJE=T BraDBF=F KetDBF=T FulRan=T
         wScrn=  0.000000 ICntrl=       500 IOpCl=  0 I1Cent=   200000004 NGrid=           0
         NMat0=    1 NMatS0=      1 NMatT0=    0 NMatD0=    1 NMtDS0=    0 NMtDT0=    0
 Symmetry not used in FoFCou.
 Gradient too large for Newton-Raphson -- use scaled steepest descent instead.
     Minimum is close to point  4 DX=  7.10D-02 DF= -6.67D-07 DXR=  5.58D-02 DFR=  3.13D-03 which will be used.
 Gradient too large for Newton-Raphson -- use scaled steepest descent instead.
     Accept linear search using points  1 and  2.
 Gradient too large for Newton-Raphson -- use scaled steepest descent instead.
     Minimum is close to point  2 DX=  1.26D-02 DF= -1.18D-08 DXR=  2.06D-02 DFR=  4.26D-04 which will be used.
 Gradient too large for Newton-Raphson -- use scaled steepest descent instead.
     Accept linear search using points  1 and  2.
 LinEq1:  Iter=  0 NonCon=     1 RMS=7.15D-05 Max=4.86D-03 NDo=     1
 AX will form     1 AO Fock derivatives at one time.
 LinEq1:  Iter=  1 NonCon=     1 RMS=1.69D-05 Max=5.33D-04 NDo=     1
 LinEq1:  Iter=  2 NonCon=     1 RMS=1.60D-05 Max=7.77D-04 NDo=     1
 LinEq1:  Iter=  3 NonCon=     1 RMS=6.64D-06 Max=3.23D-04 NDo=     1
 LinEq1:  Iter=  4 NonCon=     1 RMS=4.07D-06 Max=2.56D-04 NDo=     1
 LinEq1:  Iter=  5 NonCon=     1 RMS=2.77D-06 Max=1.43D-04 NDo=     1
 LinEq1:  Iter=  6 NonCon=     1 RMS=1.18D-06 Max=4.70D-05 NDo=     1
 LinEq1:  Iter=  7 NonCon=     1 RMS=6.99D-07 Max=2.83D-05 NDo=     1
 LinEq1:  Iter=  8 NonCon=     1 RMS=5.00D-07 Max=1.67D-05 NDo=     1
 LinEq1:  Iter=  9 NonCon=     1 RMS=2.05D-07 Max=4.44D-06 NDo=     1
 LinEq1:  Iter= 10 NonCon=     1 RMS=7.95D-08 Max=1.72D-06 NDo=     1
 LinEq1:  Iter= 11 NonCon=     1 RMS=2.55D-08 Max=4.37D-07 NDo=     1
 LinEq1:  Iter= 12 NonCon=     1 RMS=8.27D-09 Max=1.90D-07 NDo=     1
 LinEq1:  Iter= 13 NonCon=     0 RMS=3.03D-09 Max=8.76D-08 NDo=     1
 Linear equations converged to 1.569D-08 1.569D-07 after    13 iterations.
     Accept linear search using points  1 and  2.
     Minimum is close to point  2 DX= -3.08D-04 DF= -1.07D-11 DXR=  3.08D-04 DFR=  9.44D-08 which will be used.
 LinEq1:  Iter=  0 NonCon=     1 RMS=2.65D-07 Max=1.37D-05 NDo=     1
 LinEq1:  Iter=  1 NonCon=     1 RMS=1.58D-07 Max=5.59D-06 NDo=     1
 LinEq1:  Iter=  2 NonCon=     1 RMS=1.18D-07 Max=2.30D-06 NDo=     1
 LinEq1:  Iter=  3 NonCon=     1 RMS=6.72D-08 Max=4.77D-06 NDo=     1
 LinEq1:  Iter=  4 NonCon=     1 RMS=4.76D-08 Max=2.01D-06 NDo=     1
 LinEq1:  Iter=  5 NonCon=     1 RMS=2.00D-08 Max=8.05D-07 NDo=     1
 LinEq1:  Iter=  6 NonCon=     1 RMS=1.07D-08 Max=4.26D-07 NDo=     1
 LinEq1:  Iter=  7 NonCon=     1 RMS=7.99D-09 Max=3.74D-07 NDo=     1
 LinEq1:  Iter=  8 NonCon=     1 RMS=3.75D-09 Max=1.86D-07 NDo=     1
 LinEq1:  Iter=  9 NonCon=     1 RMS=1.66D-09 Max=6.62D-08 NDo=     1
 LinEq1:  Iter= 10 NonCon=     1 RMS=5.57D-10 Max=1.39D-08 NDo=     1
 LinEq1:  Iter= 11 NonCon=     1 RMS=1.75D-10 Max=3.58D-09 NDo=     1
 LinEq1:  Iter= 12 NonCon=     0 RMS=5.46D-11 Max=1.10D-09 NDo=     1
 Linear equations converged to 3.477D-10 3.477D-09 after    12 iterations.
 SCF Done:  E(UwB97XD) =  -361.632465298     a.u. after    7 cycles
            Convg  =    0.1562D-08                    38 Fock formations.
              S**2 =  0.0000                  -V/T =  2.0056
 <Sx>= 0.0000 <Sy>= 0.0000 <Sz>= 0.0000 <S**2>= 0.0000 S= 0.0000
 <L.S>=  0.00000000000    
 Annihilation of the first spin contaminant:
 S**2 before annihilation     0.0000,   after     0.0000
 DoSCS=F DFT=T ScalE2(SS,OS)=  1.000000  1.000000
 Range of M.O.s used for correlation:     1   483
 NBasis=   483 NAE=    27 NBE=    27 NFC=     0 NFV=     0
 NROrb=    483 NOA=    27 NOB=    27 NVA=   456 NVB=   456

 **** Warning!!: The largest alpha MO coefficient is  0.62612498D+02


 **** Warning!!: The largest beta MO coefficient is  0.62612499D+02

 Symmetrizing basis deriv contribution to polar:
 IMax=3 JMax=2 DiffMx= 0.00D+00
 G2DrvN: will do    15 centers at a time, making    1 passes.
 Calling FoFCou, ICntrl=  3107 FMM=F I1Cent=   0 AccDes= 0.00D+00.
 End of G2Drv F.D. properties file   721 does not exist.
 End of G2Drv F.D. properties file   722 does not exist.
 End of G2Drv F.D. properties file   788 does not exist.
          IDoAtm=11111111111111
          Differentiating once with respect to nuclear coordinates.
 CalDSu exits because no D1Ps are significant.
          There are    45 degrees of freedom in the 1st order CPHF.  IDoFFX=6 NUNeed=     0.
     39 vectors produced by pass  0 Test12= 5.47D-14 2.22D-09 XBig12= 2.11D-01 9.22D-02.
 AX will form    39 AO Fock derivatives at one time.
     39 vectors produced by pass  1 Test12= 5.47D-14 2.22D-09 XBig12= 3.30D-02 3.42D-02.
     39 vectors produced by pass  2 Test12= 5.47D-14 2.22D-09 XBig12= 1.45D-03 4.53D-03.
     39 vectors produced by pass  3 Test12= 5.47D-14 2.22D-09 XBig12= 2.59D-05 3.77D-04.
     39 vectors produced by pass  4 Test12= 5.47D-14 2.22D-09 XBig12= 3.13D-07 3.91D-05.
     39 vectors produced by pass  5 Test12= 5.47D-14 2.22D-09 XBig12= 3.03D-09 4.37D-06.
     39 vectors produced by pass  6 Test12= 5.47D-14 2.22D-09 XBig12= 2.30D-11 3.26D-07.
     18 vectors produced by pass  7 Test12= 5.47D-14 2.22D-09 XBig12= 1.51D-13 2.39D-08.
 InvSVY:  IOpt=1 It=  1 EMax= 3.00D-15
 Solved reduced A of dimension   291 with    39 vectors.
 End of Minotr F.D. properties file   721 does not exist.
 End of Minotr F.D. properties file   722 does not exist.
 End of Minotr F.D. properties file   788 does not exist.
 Calling FoFJK, ICntrl=    100127 FMM=F ISym2X=0 I1Cent= 0 IOpClX= 1 NMat=1 NMatS=1 NMatT=0.
 -------------------------------------------------------------------
 Center     Atomic                   Forces (Hartrees/Bohr)
 Number     Number              X              Y              Z
 -------------------------------------------------------------------
      1        6           0.003641427   -0.004176258    0.000855114
      2        1          -0.000089733    0.000103130   -0.000132859
      3        1           0.000179309   -0.000237433   -0.000029520
      4        8          -0.000087354   -0.000261172    0.000238773
      5        8           0.003495644   -0.002582753   -0.000187087
      6        6          -0.004426006    0.005980066   -0.000956813
      7        7          -0.001389382    0.002374905   -0.000058109
      8        6          -0.000944393   -0.000440369    0.000287750
      9        1           0.000146990   -0.000109057   -0.000038985
     10        1          -0.000280452   -0.000216014    0.000186363
     11        6          -0.000235036   -0.000357314   -0.000112842
     12        1           0.000042668    0.000016830   -0.000043749
     13        1          -0.000050321    0.000007474    0.000017342
     14        1          -0.000003363   -0.000102035   -0.000025379
 -------------------------------------------------------------------
 Cartesian Forces:  Max     0.005980066 RMS     0.001662138
 IRC-IRC-IRC-IRC-IRC-IRC-IRC-IRC-IRC-IRC-IRC-IRC-IRC-IRC-IRC-IRC-IRC-IRC
 Pt  3 Step number   1 out of a maximum of  20
 Modified Bulirsch-Stoer Extrapolation Cycles:
    EPS =    0.000010000000000
      PEZero:  N= 2 I= 1 D=  7.87D-04 Err=  3.12D-06
 Maximum DWI energy   std dev =  0.000000421 at pt    19
 Maximum DWI gradient std dev =  0.006067393 at pt    16
 CORRECTOR INTEGRATION CONVERGENCE:
   Recorrection delta-x convergence threshold:    0.010000
   Delta-x Convergence Met
 Point Number:   3          Path Number:   1
   CHANGE IN THE REACTION COORDINATE =    0.15110
   NET REACTION COORDINATE UP TO THIS POINT =    0.45332
  # OF POINTS ALONG THE PATH =   3
  # OF STEPS =   1

 Calculating another point on the path.
 IRC-IRC-IRC-IRC-IRC-IRC-IRC-IRC-IRC-IRC-IRC-IRC-IRC-IRC-IRC-IRC-IRC-IRC
                          Input orientation:                          
 ---------------------------------------------------------------------
 Center     Atomic      Atomic             Coordinates (Angstroms)
 Number     Number       Type             X           Y           Z
 ---------------------------------------------------------------------
      1          6           0        0.682075   -1.035164    0.606426
      2          1           0        0.887273   -0.602547    1.576935
      3          1           0        0.073853   -1.920972    0.481594
      4          8           0        1.514721   -0.836362   -0.339233
      5          8           0        2.206386    0.278000   -0.211121
      6          6           0       -0.521427    0.681184    0.211263
      7          7           0        0.233932    1.492767   -0.153381
      8          6           0       -1.891859    0.237206    0.548167
      9          1           0       -1.873800   -0.357306    1.461909
     10          1           0       -2.468143    1.137582    0.759109
     11          6           0       -2.536659   -0.547253   -0.591715
     12          1           0       -1.989111   -1.464012   -0.807238
     13          1           0       -2.563316    0.049481   -1.501201
     14          1           0       -3.556962   -0.815185   -0.323035
 ---------------------------------------------------------------------
                    Distance matrix (angstroms):
                    1          2          3          4          5
     1  C    0.000000
     2  H    1.082198   0.000000
     3  H    1.081746   1.897280   0.000000
     4  O    1.275575   2.029793   1.981473   0.000000
     5  O    2.171706   2.390098   3.140546   1.317808   0.000000
     6  C    2.133172   2.344667   2.683031   2.598440   2.789611
     7  N    2.677419   2.794850   3.475980   2.664545   2.317233
     8  C    2.871839   3.080118   2.919964   3.680328   4.168189
     9  H    2.779180   2.774328   2.683174   3.867257   4.455397
    10  H    3.829884   3.867261   3.986667   4.578866   4.850923
    11  C    3.468984   4.053322   3.139088   4.069522   4.829324
    12  H    3.052474   3.834057   2.475020   3.590238   4.581720
    13  H    4.018845   4.669757   3.843023   4.331890   4.946371
    14  H    4.345311   4.838008   3.879821   5.071752   5.867176
                    6          7          8          9         10
     6  C    0.000000
     7  N    1.167133   0.000000
     8  C    1.479427   2.566631   0.000000
     9  H    2.114590   3.236428   1.090273   0.000000
    10  H    2.073195   2.874023   1.089622   1.755523   0.000000
    11  C    2.492989   3.468429   1.526589   2.166295   2.160576
    12  H    2.791650   3.756594   2.177320   2.527277   3.074282
    13  H    2.738776   3.424076   2.164718   3.069354   2.510383
    14  H    3.426232   4.441430   2.153854   2.495739   2.483921
                   11         12         13         14
    11  C    0.000000
    12  H    1.089361   0.000000
    13  H    1.088102   1.761237   0.000000
    14  H    1.088574   1.764535   1.767216   0.000000
 Symmetry turned off by external request.
 Stoichiometry    C4H7NO2
 Framework group  C1[X(C4H7NO2)]
 Deg. of freedom    36
 Full point group                 C1      NOp   1
 Rotational constants (GHZ):           5.1209289           1.6711827           1.4320664
 Standard basis: Aug-CC-pVTZ (5D, 7F)
   483 basis functions,   693 primitive gaussians,   560 cartesian basis functions
    27 alpha electrons       27 beta electrons
       nuclear repulsion energy       294.6571985433 Hartrees.
 NAtoms=   14 NActive=   14 NUniq=   14 SFac= 1.00D+00 NAtFMM=   60 NAOKFM=F Big=F
 Integral buffers will be    131072 words long.
 Raffenetti 2 integral format.
 Two-electron integral symmetry is turned off.
 Nuclear repulsion after empirical dispersion term =      294.6506766890 Hartrees.
 One-electron integrals computed using PRISM.
 NBasis=   483 RedAO= T EigKep=  7.46D-06  NBF=   483
 NBsUse=   483 1.00D-06 EigRej= -1.00D+00 NBFU=   483
 Initial guess from the checkpoint file:  "AltAssocTS3-M0001-copt-TS-Final-IRC-Reverse.chk"
 B after Tr=    -0.000031   -0.000200    0.000003
         Rot=    1.000000   -0.000071   -0.000013   -0.000059 Ang=  -0.01 deg.
 Initial guess <Sx>= 0.0000 <Sy>= 0.0000 <Sz>= 0.0000 <S**2>= 0.0000 S= 0.0000
 ExpMin= 2.53D-02 ExpMax= 1.53D+04 ExpMxC= 5.22D+02 IAcc=3 IRadAn=         7 AccDes= 0.00D+00
 Harris functional with IExCor= 4639 and IRadAn=       7 diagonalized for initial guess.
 HarFok:  IExCor= 4639 AccDes= 0.00D+00 IRadAn=         7 IDoV= 1 UseB2=F ITyADJ=14
 ICtDFT=  3500011 ScaDFX=  1.000000  1.000000  1.000000  1.000000
 FoFCou: FMM=F IPFlag=           0 FMFlag=      100000 FMFlg1=           0
         NFxFlg=           0 DoJE=T BraDBF=F KetDBF=T FulRan=T
         wScrn=  0.000000 ICntrl=       500 IOpCl=  0 I1Cent=   200000004 NGrid=           0
         NMat0=    1 NMatS0=      1 NMatT0=    0 NMatD0=    1 NMtDS0=    0 NMtDT0=    0
 Symmetry not used in FoFCou.
 Gradient too large for Newton-Raphson -- use scaled steepest descent instead.
     Minimum is close to point  4 DX=  7.10D-02 DF= -6.47D-07 DXR=  5.59D-02 DFR=  3.13D-03 which will be used.
 Gradient too large for Newton-Raphson -- use scaled steepest descent instead.
     Accept linear search using points  1 and  2.
 Gradient too large for Newton-Raphson -- use scaled steepest descent instead.
     Minimum is close to point  2 DX=  1.83D-03 DF= -2.41D-10 DXR=  3.03D-03 DFR=  9.20D-06 which will be used.
 Gradient too large for Newton-Raphson -- use scaled steepest descent instead.
     Accept linear search using points  1 and  2.
 LinEq1:  Iter=  0 NonCon=     1 RMS=6.89D-05 Max=4.64D-03 NDo=     1
 AX will form     1 AO Fock derivatives at one time.
 LinEq1:  Iter=  1 NonCon=     1 RMS=1.57D-05 Max=5.32D-04 NDo=     1
 LinEq1:  Iter=  2 NonCon=     1 RMS=1.53D-05 Max=6.90D-04 NDo=     1
 LinEq1:  Iter=  3 NonCon=     1 RMS=6.17D-06 Max=2.73D-04 NDo=     1
 LinEq1:  Iter=  4 NonCon=     1 RMS=3.77D-06 Max=2.22D-04 NDo=     1
 LinEq1:  Iter=  5 NonCon=     1 RMS=2.51D-06 Max=1.20D-04 NDo=     1
 LinEq1:  Iter=  6 NonCon=     1 RMS=1.03D-06 Max=4.53D-05 NDo=     1
 LinEq1:  Iter=  7 NonCon=     1 RMS=5.17D-07 Max=1.98D-05 NDo=     1
 LinEq1:  Iter=  8 NonCon=     1 RMS=3.44D-07 Max=1.15D-05 NDo=     1
 LinEq1:  Iter=  9 NonCon=     1 RMS=1.83D-07 Max=4.89D-06 NDo=     1
 LinEq1:  Iter= 10 NonCon=     1 RMS=7.14D-08 Max=1.54D-06 NDo=     1
 LinEq1:  Iter= 11 NonCon=     1 RMS=2.27D-08 Max=3.63D-07 NDo=     1
 LinEq1:  Iter= 12 NonCon=     0 RMS=7.33D-09 Max=1.46D-07 NDo=     1
 Linear equations converged to 1.569D-08 1.569D-07 after    12 iterations.
     Accept linear search using points  1 and  2.
     Minimum is close to point  2 DX= -2.99D-04 DF= -9.49D-12 DXR=  2.99D-04 DFR=  8.99D-08 which will be used.
 LinEq1:  Iter=  0 NonCon=     1 RMS=2.56D-07 Max=1.37D-05 NDo=     1
 LinEq1:  Iter=  1 NonCon=     1 RMS=1.66D-07 Max=7.13D-06 NDo=     1
 LinEq1:  Iter=  2 NonCon=     1 RMS=1.20D-07 Max=2.14D-06 NDo=     1
 LinEq1:  Iter=  3 NonCon=     1 RMS=6.52D-08 Max=4.41D-06 NDo=     1
 LinEq1:  Iter=  4 NonCon=     1 RMS=4.43D-08 Max=1.93D-06 NDo=     1
 LinEq1:  Iter=  5 NonCon=     1 RMS=1.72D-08 Max=5.18D-07 NDo=     1
 LinEq1:  Iter=  6 NonCon=     1 RMS=8.74D-09 Max=2.32D-07 NDo=     1
 LinEq1:  Iter=  7 NonCon=     1 RMS=5.87D-09 Max=1.58D-07 NDo=     1
 LinEq1:  Iter=  8 NonCon=     1 RMS=2.51D-09 Max=1.03D-07 NDo=     1
 LinEq1:  Iter=  9 NonCon=     1 RMS=1.11D-09 Max=6.00D-08 NDo=     1
 LinEq1:  Iter= 10 NonCon=     1 RMS=4.42D-10 Max=2.18D-08 NDo=     1
 LinEq1:  Iter= 11 NonCon=     1 RMS=1.47D-10 Max=4.52D-09 NDo=     1
 LinEq1:  Iter= 12 NonCon=     0 RMS=4.51D-11 Max=9.41D-10 NDo=     1
 Linear equations converged to 3.337D-10 3.337D-09 after    12 iterations.
 SCF Done:  E(UwB97XD) =  -361.632992968     a.u. after    7 cycles
            Convg  =    0.1333D-08                    37 Fock formations.
              S**2 =  0.0000                  -V/T =  2.0055
 <Sx>= 0.0000 <Sy>= 0.0000 <Sz>= 0.0000 <S**2>= 0.0000 S= 0.0000
 <L.S>=  0.00000000000    
 Annihilation of the first spin contaminant:
 S**2 before annihilation     0.0000,   after     0.0000
 DoSCS=F DFT=T ScalE2(SS,OS)=  1.000000  1.000000
 Range of M.O.s used for correlation:     1   483
 NBasis=   483 NAE=    27 NBE=    27 NFC=     0 NFV=     0
 NROrb=    483 NOA=    27 NOB=    27 NVA=   456 NVB=   456

 **** Warning!!: The largest alpha MO coefficient is  0.62959187D+02


 **** Warning!!: The largest beta MO coefficient is  0.62959187D+02

 Symmetrizing basis deriv contribution to polar:
 IMax=3 JMax=2 DiffMx= 0.00D+00
 G2DrvN: will do    15 centers at a time, making    1 passes.
 Calling FoFCou, ICntrl=  3107 FMM=F I1Cent=   0 AccDes= 0.00D+00.
 End of G2Drv F.D. properties file   721 does not exist.
 End of G2Drv F.D. properties file   722 does not exist.
 End of G2Drv F.D. properties file   788 does not exist.
          IDoAtm=11111111111111
          Differentiating once with respect to nuclear coordinates.
 CalDSu exits because no D1Ps are significant.
          There are    45 degrees of freedom in the 1st order CPHF.  IDoFFX=6 NUNeed=     0.
     39 vectors produced by pass  0 Test12= 5.47D-14 2.22D-09 XBig12= 2.10D-01 9.72D-02.
 AX will form    39 AO Fock derivatives at one time.
     39 vectors produced by pass  1 Test12= 5.47D-14 2.22D-09 XBig12= 3.39D-02 3.61D-02.
     39 vectors produced by pass  2 Test12= 5.47D-14 2.22D-09 XBig12= 1.44D-03 4.46D-03.
     39 vectors produced by pass  3 Test12= 5.47D-14 2.22D-09 XBig12= 2.54D-05 3.84D-04.
     39 vectors produced by pass  4 Test12= 5.47D-14 2.22D-09 XBig12= 3.04D-07 4.13D-05.
     39 vectors produced by pass  5 Test12= 5.47D-14 2.22D-09 XBig12= 2.98D-09 4.35D-06.
     39 vectors produced by pass  6 Test12= 5.47D-14 2.22D-09 XBig12= 2.26D-11 3.18D-07.
     18 vectors produced by pass  7 Test12= 5.47D-14 2.22D-09 XBig12= 1.50D-13 2.44D-08.
 InvSVY:  IOpt=1 It=  1 EMax= 3.11D-15
 Solved reduced A of dimension   291 with    39 vectors.
 End of Minotr F.D. properties file   721 does not exist.
 End of Minotr F.D. properties file   722 does not exist.
 End of Minotr F.D. properties file   788 does not exist.
 Calling FoFJK, ICntrl=    100127 FMM=F ISym2X=0 I1Cent= 0 IOpClX= 1 NMat=1 NMatS=1 NMatT=0.
 -------------------------------------------------------------------
 Center     Atomic                   Forces (Hartrees/Bohr)
 Number     Number              X              Y              Z
 -------------------------------------------------------------------
      1        6           0.004555547   -0.005227364    0.001062924
      2        1          -0.000102103    0.000118130   -0.000146878
      3        1           0.000229924   -0.000302127   -0.000035924
      4        8          -0.000045408   -0.000392398    0.000284287
      5        8           0.004411484   -0.003264849   -0.000240206
      6        6          -0.005592253    0.007554553   -0.001184616
      7        7          -0.001765151    0.003020987   -0.000073685
      8        6          -0.001215056   -0.000527464    0.000357356
      9        1           0.000194404   -0.000138353   -0.000051698
     10        1          -0.000364072   -0.000276373    0.000242123
     11        6          -0.000295173   -0.000462123   -0.000147182
     12        1           0.000058746    0.000023857   -0.000057660
     13        1          -0.000068768    0.000009218    0.000022034
     14        1          -0.000002121   -0.000135695   -0.000030874
 -------------------------------------------------------------------
 Cartesian Forces:  Max     0.007554553 RMS     0.002095197
 IRC-IRC-IRC-IRC-IRC-IRC-IRC-IRC-IRC-IRC-IRC-IRC-IRC-IRC-IRC-IRC-IRC-IRC
 Pt  4 Step number   1 out of a maximum of  20
 Modified Bulirsch-Stoer Extrapolation Cycles:
    EPS =    0.000010000000000
      PEZero:  N= 2 I= 1 D=  7.87D-04 Err=  4.03D-06
 Maximum DWI energy   std dev =  0.000000451 at pt    19
 Maximum DWI gradient std dev =  0.004332465 at pt    16
 CORRECTOR INTEGRATION CONVERGENCE:
   Recorrection delta-x convergence threshold:    0.010000
   Delta-x Convergence Met
 Point Number:   4          Path Number:   1
   CHANGE IN THE REACTION COORDINATE =    0.15110
   NET REACTION COORDINATE UP TO THIS POINT =    0.60442
  # OF POINTS ALONG THE PATH =   4
  # OF STEPS =   1

 Calculating another point on the path.
 IRC-IRC-IRC-IRC-IRC-IRC-IRC-IRC-IRC-IRC-IRC-IRC-IRC-IRC-IRC-IRC-IRC-IRC
                          Input orientation:                          
 ---------------------------------------------------------------------
 Center     Atomic      Atomic             Coordinates (Angstroms)
 Number     Number       Type             X           Y           Z
 ---------------------------------------------------------------------
      1          6           0        0.689864   -1.044140    0.608133
      2          1           0        0.885496   -0.599731    1.574981
      3          1           0        0.078539   -1.927149    0.480858
      4          8           0        1.514689   -0.836902   -0.338852
      5          8           0        2.212064    0.273788   -0.211435
      6          6           0       -0.530955    0.694212    0.209218
      7          7           0        0.231281    1.497181   -0.153467
      8          6           0       -1.893962    0.236300    0.548767
      9          1           0       -1.869837   -0.360277    1.460963
     10          1           0       -2.475799    1.132216    0.764155
     11          6           0       -2.537165   -0.548054   -0.591970
     12          1           0       -1.987839   -1.463505   -0.808442
     13          1           0       -2.564779    0.049678   -1.500758
     14          1           0       -3.556996   -0.818034   -0.323642
 ---------------------------------------------------------------------
                    Distance matrix (angstroms):
                    1          2          3          4          5
     1  C    0.000000
     2  H    1.081927   0.000000
     3  H    1.081491   1.900086   0.000000
     4  O    1.272817   2.028519   1.980679   0.000000
     5  O    2.173871   2.390418   3.142503   1.317649   0.000000
     6  C    2.161342   2.354980   2.704959   2.613303   2.806752
     7  N    2.692331   2.795097   3.485934   2.670103   2.328852
     8  C    2.884304   3.078547   2.928461   3.682191   4.175974
     9  H    2.783354   2.768068   2.685491   3.862838   4.456553
    10  H    3.844775   3.867219   3.995574   4.584544   4.864641
    11  C    3.478515   4.051290   3.145594   4.070015   4.834811
    12  H    3.058209   3.831822   2.479349   3.588989   4.584079
    13  H    4.029461   4.667579   3.849905   4.333371   4.952858
    14  H    4.353751   4.836131   3.885160   5.071743   5.872539
                    6          7          8          9         10
     6  C    0.000000
     7  N    1.165034   0.000000
     8  C    1.477418   2.568971   0.000000
     9  H    2.114572   3.235928   1.090223   0.000000
    10  H    2.069353   2.881581   1.089767   1.755069   0.000000
    11  C    2.491988   3.469807   1.526500   2.166822   2.160127
    12  H    2.795332   3.757545   2.177192   2.526110   3.073912
    13  H    2.734206   3.424676   2.164573   3.069657   2.511899
    14  H    3.424580   4.442997   2.153694   2.498171   2.481082
                   11         12         13         14
    11  C    0.000000
    12  H    1.089343   0.000000
    13  H    1.088091   1.761216   0.000000
    14  H    1.088552   1.764630   1.767207   0.000000
 Symmetry turned off by external request.
 Stoichiometry    C4H7NO2
 Framework group  C1[X(C4H7NO2)]
 Deg. of freedom    36
 Full point group                 C1      NOp   1
 Rotational constants (GHZ):           5.0887126           1.6666464           1.4264047
 Standard basis: Aug-CC-pVTZ (5D, 7F)
   483 basis functions,   693 primitive gaussians,   560 cartesian basis functions
    27 alpha electrons       27 beta electrons
       nuclear repulsion energy       294.2744309293 Hartrees.
 NAtoms=   14 NActive=   14 NUniq=   14 SFac= 1.00D+00 NAtFMM=   60 NAOKFM=F Big=F
 Integral buffers will be    131072 words long.
 Raffenetti 2 integral format.
 Two-electron integral symmetry is turned off.
 Nuclear repulsion after empirical dispersion term =      294.2678956448 Hartrees.
 One-electron integrals computed using PRISM.
 NBasis=   483 RedAO= T EigKep=  7.41D-06  NBF=   483
 NBsUse=   483 1.00D-06 EigRej= -1.00D+00 NBFU=   483
 Initial guess from the checkpoint file:  "AltAssocTS3-M0001-copt-TS-Final-IRC-Reverse.chk"
 B after Tr=    -0.000026   -0.000213    0.000006
         Rot=    1.000000   -0.000074   -0.000013   -0.000060 Ang=  -0.01 deg.
 Initial guess <Sx>= 0.0000 <Sy>= 0.0000 <Sz>= 0.0000 <S**2>= 0.0000 S= 0.0000
 ExpMin= 2.53D-02 ExpMax= 1.53D+04 ExpMxC= 5.22D+02 IAcc=3 IRadAn=         7 AccDes= 0.00D+00
 Harris functional with IExCor= 4639 and IRadAn=       7 diagonalized for initial guess.
 HarFok:  IExCor= 4639 AccDes= 0.00D+00 IRadAn=         7 IDoV= 1 UseB2=F ITyADJ=14
 ICtDFT=  3500011 ScaDFX=  1.000000  1.000000  1.000000  1.000000
 FoFCou: FMM=F IPFlag=           0 FMFlag=      100000 FMFlg1=           0
         NFxFlg=           0 DoJE=T BraDBF=F KetDBF=T FulRan=T
         wScrn=  0.000000 ICntrl=       500 IOpCl=  0 I1Cent=   200000004 NGrid=           0
         NMat0=    1 NMatS0=      1 NMatT0=    0 NMatD0=    1 NMtDS0=    0 NMtDT0=    0
 Symmetry not used in FoFCou.
 Gradient too large for Newton-Raphson -- use scaled steepest descent instead.
     Minimum is close to point  4 DX=  7.05D-02 DF= -6.16D-07 DXR=  5.55D-02 DFR=  3.09D-03 which will be used.
 Gradient too large for Newton-Raphson -- use scaled steepest descent instead.
     Accept linear search using points  1 and  2.
 Gradient too large for Newton-Raphson -- use scaled steepest descent instead.
     Accept linear search using points  1 and  2.
 Gradient too large for Newton-Raphson -- use scaled steepest descent instead.
     Accept linear search using points  1 and  2.
 LinEq1:  Iter=  0 NonCon=     1 RMS=6.69D-05 Max=4.43D-03 NDo=     1
 AX will form     1 AO Fock derivatives at one time.
 LinEq1:  Iter=  1 NonCon=     1 RMS=1.45D-05 Max=5.22D-04 NDo=     1
 LinEq1:  Iter=  2 NonCon=     1 RMS=1.47D-05 Max=5.94D-04 NDo=     1
 LinEq1:  Iter=  3 NonCon=     1 RMS=5.82D-06 Max=2.27D-04 NDo=     1
 LinEq1:  Iter=  4 NonCon=     1 RMS=3.59D-06 Max=1.88D-04 NDo=     1
 LinEq1:  Iter=  5 NonCon=     1 RMS=2.30D-06 Max=1.23D-04 NDo=     1
 LinEq1:  Iter=  6 NonCon=     1 RMS=9.17D-07 Max=4.44D-05 NDo=     1
 LinEq1:  Iter=  7 NonCon=     1 RMS=4.06D-07 Max=1.28D-05 NDo=     1
 LinEq1:  Iter=  8 NonCon=     1 RMS=1.38D-07 Max=4.43D-06 NDo=     1
 LinEq1:  Iter=  9 NonCon=     1 RMS=7.89D-08 Max=1.92D-06 NDo=     1
 LinEq1:  Iter= 10 NonCon=     1 RMS=5.77D-08 Max=1.97D-06 NDo=     1
 LinEq1:  Iter= 11 NonCon=     1 RMS=2.03D-08 Max=2.57D-07 NDo=     1
 LinEq1:  Iter= 12 NonCon=     0 RMS=6.71D-09 Max=1.20D-07 NDo=     1
 Linear equations converged to 1.569D-08 1.569D-07 after    12 iterations.
     Accept linear search using points  1 and  2.
     Minimum is close to point  2 DX= -2.96D-04 DF= -8.81D-12 DXR=  2.96D-04 DFR=  8.80D-08 which will be used.
 LinEq1:  Iter=  0 NonCon=     1 RMS=2.50D-07 Max=1.34D-05 NDo=     1
 LinEq1:  Iter=  1 NonCon=     1 RMS=1.72D-07 Max=8.45D-06 NDo=     1
 LinEq1:  Iter=  2 NonCon=     1 RMS=1.20D-07 Max=2.76D-06 NDo=     1
 LinEq1:  Iter=  3 NonCon=     1 RMS=6.18D-08 Max=3.92D-06 NDo=     1
 LinEq1:  Iter=  4 NonCon=     1 RMS=4.18D-08 Max=1.80D-06 NDo=     1
 LinEq1:  Iter=  5 NonCon=     1 RMS=1.55D-08 Max=3.86D-07 NDo=     1
 LinEq1:  Iter=  6 NonCon=     1 RMS=7.64D-09 Max=1.98D-07 NDo=     1
 LinEq1:  Iter=  7 NonCon=     1 RMS=5.08D-09 Max=1.52D-07 NDo=     1
 LinEq1:  Iter=  8 NonCon=     1 RMS=2.13D-09 Max=9.55D-08 NDo=     1
 LinEq1:  Iter=  9 NonCon=     1 RMS=9.86D-10 Max=5.61D-08 NDo=     1
 LinEq1:  Iter= 10 NonCon=     1 RMS=3.83D-10 Max=1.67D-08 NDo=     1
 LinEq1:  Iter= 11 NonCon=     0 RMS=1.26D-10 Max=3.09D-09 NDo=     1
 Linear equations converged to 3.234D-10 3.234D-09 after    11 iterations.
 SCF Done:  E(UwB97XD) =  -361.633632341     a.u. after    7 cycles
            Convg  =    0.3060D-08                    36 Fock formations.
              S**2 =  0.0000                  -V/T =  2.0055
 <Sx>= 0.0000 <Sy>= 0.0000 <Sz>= 0.0000 <S**2>= 0.0000 S= 0.0000
 <L.S>=  0.00000000000    
 Annihilation of the first spin contaminant:
 S**2 before annihilation     0.0000,   after     0.0000
 DoSCS=F DFT=T ScalE2(SS,OS)=  1.000000  1.000000
 Range of M.O.s used for correlation:     1   483
 NBasis=   483 NAE=    27 NBE=    27 NFC=     0 NFV=     0
 NROrb=    483 NOA=    27 NOB=    27 NVA=   456 NVB=   456

 **** Warning!!: The largest alpha MO coefficient is  0.62853825D+02


 **** Warning!!: The largest beta MO coefficient is  0.62853826D+02

 Symmetrizing basis deriv contribution to polar:
 IMax=3 JMax=2 DiffMx= 0.00D+00
 G2DrvN: will do    15 centers at a time, making    1 passes.
 Calling FoFCou, ICntrl=  3107 FMM=F I1Cent=   0 AccDes= 0.00D+00.
 End of G2Drv F.D. properties file   721 does not exist.
 End of G2Drv F.D. properties file   722 does not exist.
 End of G2Drv F.D. properties file   788 does not exist.
          IDoAtm=11111111111111
          Differentiating once with respect to nuclear coordinates.
 CalDSu exits because no D1Ps are significant.
          There are    45 degrees of freedom in the 1st order CPHF.  IDoFFX=6 NUNeed=     0.
     39 vectors produced by pass  0 Test12= 5.47D-14 2.22D-09 XBig12= 2.10D-01 1.02D-01.
 AX will form    39 AO Fock derivatives at one time.
     39 vectors produced by pass  1 Test12= 5.47D-14 2.22D-09 XBig12= 3.47D-02 3.80D-02.
     39 vectors produced by pass  2 Test12= 5.47D-14 2.22D-09 XBig12= 1.44D-03 4.36D-03.
     39 vectors produced by pass  3 Test12= 5.47D-14 2.22D-09 XBig12= 2.49D-05 4.08D-04.
     39 vectors produced by pass  4 Test12= 5.47D-14 2.22D-09 XBig12= 2.97D-07 4.40D-05.
     39 vectors produced by pass  5 Test12= 5.47D-14 2.22D-09 XBig12= 2.94D-09 4.51D-06.
     39 vectors produced by pass  6 Test12= 5.47D-14 2.22D-09 XBig12= 2.23D-11 3.12D-07.
     18 vectors produced by pass  7 Test12= 5.47D-14 2.22D-09 XBig12= 1.48D-13 2.48D-08.
 InvSVY:  IOpt=1 It=  1 EMax= 3.55D-15
 Solved reduced A of dimension   291 with    39 vectors.
 End of Minotr F.D. properties file   721 does not exist.
 End of Minotr F.D. properties file   722 does not exist.
 End of Minotr F.D. properties file   788 does not exist.
 Calling FoFJK, ICntrl=    100127 FMM=F ISym2X=0 I1Cent= 0 IOpClX= 1 NMat=1 NMatS=1 NMatT=0.
 -------------------------------------------------------------------
 Center     Atomic                   Forces (Hartrees/Bohr)
 Number     Number              X              Y              Z
 -------------------------------------------------------------------
      1        6           0.005296874   -0.006076415    0.001241816
      2        1          -0.000105961    0.000116872   -0.000155708
      3        1           0.000276263   -0.000357959   -0.000039934
      4        8           0.000037884   -0.000546159    0.000303818
      5        8           0.005192266   -0.003842173   -0.000287251
      6        6          -0.006576759    0.008870905   -0.001359401
      7        7          -0.002101323    0.003592994   -0.000085726
      8        6          -0.001461759   -0.000579095    0.000413156
      9        1           0.000240289   -0.000162387   -0.000064982
     10        1          -0.000440053   -0.000331842    0.000293256
     11        6          -0.000345731   -0.000557905   -0.000179317
     12        1           0.000075655    0.000031798   -0.000071052
     13        1          -0.000088138    0.000010456    0.000026183
     14        1           0.000000492   -0.000169089   -0.000034859
 -------------------------------------------------------------------
 Cartesian Forces:  Max     0.008870905 RMS     0.002457906
 IRC-IRC-IRC-IRC-IRC-IRC-IRC-IRC-IRC-IRC-IRC-IRC-IRC-IRC-IRC-IRC-IRC-IRC
 Pt  5 Step number   1 out of a maximum of  20
 Modified Bulirsch-Stoer Extrapolation Cycles:
    EPS =    0.000010000000000
      PEZero:  N= 2 I= 1 D=  7.87D-04 Err=  4.83D-06
 Maximum DWI energy   std dev =  0.000000463 at pt    19
 Maximum DWI gradient std dev =  0.003460471 at pt    16
 CORRECTOR INTEGRATION CONVERGENCE:
   Recorrection delta-x convergence threshold:    0.010000
   Delta-x Convergence Met
 Point Number:   5          Path Number:   1
   CHANGE IN THE REACTION COORDINATE =    0.15110
   NET REACTION COORDINATE UP TO THIS POINT =    0.75552
  # OF POINTS ALONG THE PATH =   5
  # OF STEPS =   1

 Calculating another point on the path.
 IRC-IRC-IRC-IRC-IRC-IRC-IRC-IRC-IRC-IRC-IRC-IRC-IRC-IRC-IRC-IRC-IRC-IRC
                          Input orientation:                          
 ---------------------------------------------------------------------
 Center     Atomic      Atomic             Coordinates (Angstroms)
 Number     Number       Type             X           Y           Z
 ---------------------------------------------------------------------
      1          6           0        0.697578   -1.053012    0.609858
      2          1           0        0.883920   -0.597446    1.573090
      3          1           0        0.083361   -1.933384    0.480167
      4          8           0        1.514768   -0.837543   -0.338512
      5          8           0        2.217767    0.269561   -0.211755
      6          6           0       -0.540522    0.707228    0.207229
      7          7           0        0.228591    1.501678   -0.153555
      8          6           0       -1.896121    0.235460    0.549358
      9          1           0       -1.865634   -0.363231    1.459925
     10          1           0       -2.483681    1.126673    0.769369
     11          6           0       -2.537669   -0.548880   -0.592235
     12          1           0       -1.986440   -1.462926   -0.809709
     13          1           0       -2.566382    0.049867   -1.500307
     14          1           0       -3.556974   -0.821071   -0.324225
 ---------------------------------------------------------------------
                    Distance matrix (angstroms):
                    1          2          3          4          5
     1  C    0.000000
     2  H    1.081702   0.000000
     3  H    1.081266   1.902657   0.000000
     4  O    1.270289   2.027273   1.979906   0.000000
     5  O    2.176057   2.390924   3.144425   1.317556   0.000000
     6  C    2.189394   2.365752   2.727005   2.628377   2.824050
     7  N    2.707248   2.795904   3.496047   2.675895   2.340581
     8  C    2.896738   3.077399   2.937179   3.684265   4.183842
     9  H    2.787196   2.761831   2.687729   3.858298   4.457477
    10  H    3.859647   3.867724   4.004659   4.590549   4.878612
    11  C    3.487979   4.049477   3.152253   4.070621   4.840329
    12  H    3.063846   3.829589   2.483785   3.587700   4.586330
    13  H    4.040120   4.665765   3.857033   4.335095   4.959507
    14  H    4.362054   4.834392   3.890543   5.071789   5.877905
                    6          7          8          9         10
     6  C    0.000000
     7  N    1.163121   0.000000
     8  C    1.475556   2.571341   0.000000
     9  H    2.114486   3.235272   1.090180   0.000000
    10  H    2.065866   2.889435   1.089905   1.754612   0.000000
    11  C    2.491094   3.471228   1.526436   2.167361   2.159712
    12  H    2.799002   3.758428   2.177093   2.524908   3.073558
    13  H    2.729819   3.425400   2.164444   3.069962   2.513519
    14  H    3.423029   4.444637   2.153564   2.500688   2.478228
                   11         12         13         14
    11  C    0.000000
    12  H    1.089325   0.000000
    13  H    1.088080   1.761193   0.000000
    14  H    1.088531   1.764723   1.767194   0.000000
 Symmetry turned off by external request.
 Stoichiometry    C4H7NO2
 Framework group  C1[X(C4H7NO2)]
 Deg. of freedom    36
 Full point group                 C1      NOp   1
 Rotational constants (GHZ):           5.0563493           1.6620348           1.4206824
 Standard basis: Aug-CC-pVTZ (5D, 7F)
   483 basis functions,   693 primitive gaussians,   560 cartesian basis functions
    27 alpha electrons       27 beta electrons
       nuclear repulsion energy       293.8836358844 Hartrees.
 NAtoms=   14 NActive=   14 NUniq=   14 SFac= 1.00D+00 NAtFMM=   60 NAOKFM=F Big=F
 Integral buffers will be    131072 words long.
 Raffenetti 2 integral format.
 Two-electron integral symmetry is turned off.
 Nuclear repulsion after empirical dispersion term =      293.8770873462 Hartrees.
 One-electron integrals computed using PRISM.
 NBasis=   483 RedAO= T EigKep=  7.37D-06  NBF=   483
 NBsUse=   483 1.00D-06 EigRej= -1.00D+00 NBFU=   483
 Initial guess from the checkpoint file:  "AltAssocTS3-M0001-copt-TS-Final-IRC-Reverse.chk"
 B after Tr=    -0.000019   -0.000227    0.000009
         Rot=    1.000000   -0.000079   -0.000015   -0.000062 Ang=  -0.01 deg.
 Initial guess <Sx>= 0.0000 <Sy>= 0.0000 <Sz>= 0.0000 <S**2>= 0.0000 S= 0.0000
 ExpMin= 2.53D-02 ExpMax= 1.53D+04 ExpMxC= 5.22D+02 IAcc=3 IRadAn=         7 AccDes= 0.00D+00
 Harris functional with IExCor= 4639 and IRadAn=       7 diagonalized for initial guess.
 HarFok:  IExCor= 4639 AccDes= 0.00D+00 IRadAn=         7 IDoV= 1 UseB2=F ITyADJ=14
 ICtDFT=  3500011 ScaDFX=  1.000000  1.000000  1.000000  1.000000
 FoFCou: FMM=F IPFlag=           0 FMFlag=      100000 FMFlg1=           0
         NFxFlg=           0 DoJE=T BraDBF=F KetDBF=T FulRan=T
         wScrn=  0.000000 ICntrl=       500 IOpCl=  0 I1Cent=   200000004 NGrid=           0
         NMat0=    1 NMatS0=      1 NMatT0=    0 NMatD0=    1 NMtDS0=    0 NMtDT0=    0
 Symmetry not used in FoFCou.
 Gradient too large for Newton-Raphson -- use scaled steepest descent instead.
     Minimum is close to point  4 DX=  7.04D-02 DF= -5.89D-07 DXR=  5.54D-02 DFR=  3.08D-03 which will be used.
 Gradient too large for Newton-Raphson -- use scaled steepest descent instead.
     Accept linear search using points  1 and  2.
 Gradient too large for Newton-Raphson -- use scaled steepest descent instead.
     Accept linear search using points  1 and  2.
 Gradient too large for Newton-Raphson -- use scaled steepest descent instead.
     Accept linear search using points  1 and  2.
 LinEq1:  Iter=  0 NonCon=     1 RMS=6.42D-05 Max=4.19D-03 NDo=     1
 AX will form     1 AO Fock derivatives at one time.
 LinEq1:  Iter=  1 NonCon=     1 RMS=1.35D-05 Max=5.09D-04 NDo=     1
 LinEq1:  Iter=  2 NonCon=     1 RMS=1.40D-05 Max=5.81D-04 NDo=     1
 LinEq1:  Iter=  3 NonCon=     1 RMS=5.39D-06 Max=1.82D-04 NDo=     1
 LinEq1:  Iter=  4 NonCon=     1 RMS=3.33D-06 Max=1.48D-04 NDo=     1
 LinEq1:  Iter=  5 NonCon=     1 RMS=2.07D-06 Max=1.15D-04 NDo=     1
 LinEq1:  Iter=  6 NonCon=     1 RMS=8.30D-07 Max=4.46D-05 NDo=     1
 LinEq1:  Iter=  7 NonCon=     1 RMS=4.21D-07 Max=1.67D-05 NDo=     1
 LinEq1:  Iter=  8 NonCon=     1 RMS=2.80D-07 Max=1.20D-05 NDo=     1
 LinEq1:  Iter=  9 NonCon=     1 RMS=1.48D-07 Max=2.71D-06 NDo=     1
 LinEq1:  Iter= 10 NonCon=     1 RMS=6.02D-08 Max=1.43D-06 NDo=     1
 LinEq1:  Iter= 11 NonCon=     1 RMS=1.91D-08 Max=2.88D-07 NDo=     1
 LinEq1:  Iter= 12 NonCon=     0 RMS=6.30D-09 Max=1.02D-07 NDo=     1
 Linear equations converged to 1.569D-08 1.569D-07 after    12 iterations.
     Accept linear search using points  1 and  2.
     Minimum is close to point  2 DX= -2.88D-04 DF= -7.67D-12 DXR=  2.88D-04 DFR=  8.28D-08 which will be used.
 LinEq1:  Iter=  0 NonCon=     1 RMS=2.39D-07 Max=1.25D-05 NDo=     1
 LinEq1:  Iter=  1 NonCon=     1 RMS=1.71D-07 Max=9.08D-06 NDo=     1
 LinEq1:  Iter=  2 NonCon=     1 RMS=1.14D-07 Max=3.02D-06 NDo=     1
 LinEq1:  Iter=  3 NonCon=     1 RMS=5.70D-08 Max=3.43D-06 NDo=     1
 LinEq1:  Iter=  4 NonCon=     1 RMS=3.89D-08 Max=1.61D-06 NDo=     1
 LinEq1:  Iter=  5 NonCon=     1 RMS=1.43D-08 Max=5.80D-07 NDo=     1
 LinEq1:  Iter=  6 NonCon=     1 RMS=7.11D-09 Max=2.62D-07 NDo=     1
 LinEq1:  Iter=  7 NonCon=     1 RMS=5.43D-09 Max=2.92D-07 NDo=     1
 LinEq1:  Iter=  8 NonCon=     1 RMS=2.49D-09 Max=1.21D-07 NDo=     1
 LinEq1:  Iter=  9 NonCon=     1 RMS=1.12D-09 Max=3.61D-08 NDo=     1
 LinEq1:  Iter= 10 NonCon=     1 RMS=3.89D-10 Max=1.20D-08 NDo=     1
 LinEq1:  Iter= 11 NonCon=     0 RMS=1.15D-10 Max=2.38D-09 NDo=     1
 Linear equations converged to 3.062D-10 3.062D-09 after    11 iterations.
 SCF Done:  E(UwB97XD) =  -361.634363859     a.u. after    7 cycles
            Convg  =    0.3200D-08                    36 Fock formations.
              S**2 =  0.0000                  -V/T =  2.0054
 <Sx>= 0.0000 <Sy>= 0.0000 <Sz>= 0.0000 <S**2>= 0.0000 S= 0.0000
 <L.S>=  0.00000000000    
 Annihilation of the first spin contaminant:
 S**2 before annihilation     0.0000,   after     0.0000
 DoSCS=F DFT=T ScalE2(SS,OS)=  1.000000  1.000000
 Range of M.O.s used for correlation:     1   483
 NBasis=   483 NAE=    27 NBE=    27 NFC=     0 NFV=     0
 NROrb=    483 NOA=    27 NOB=    27 NVA=   456 NVB=   456

 **** Warning!!: The largest alpha MO coefficient is  0.62207893D+02


 **** Warning!!: The largest beta MO coefficient is  0.62207893D+02

 Symmetrizing basis deriv contribution to polar:
 IMax=3 JMax=2 DiffMx= 0.00D+00
 G2DrvN: will do    15 centers at a time, making    1 passes.
 Calling FoFCou, ICntrl=  3107 FMM=F I1Cent=   0 AccDes= 0.00D+00.
 End of G2Drv F.D. properties file   721 does not exist.
 End of G2Drv F.D. properties file   722 does not exist.
 End of G2Drv F.D. properties file   788 does not exist.
          IDoAtm=11111111111111
          Differentiating once with respect to nuclear coordinates.
 CalDSu exits because no D1Ps are significant.
          There are    45 degrees of freedom in the 1st order CPHF.  IDoFFX=6 NUNeed=     0.
     39 vectors produced by pass  0 Test12= 5.47D-14 2.22D-09 XBig12= 2.10D-01 1.05D-01.
 AX will form    39 AO Fock derivatives at one time.
     39 vectors produced by pass  1 Test12= 5.47D-14 2.22D-09 XBig12= 3.55D-02 3.99D-02.
     39 vectors produced by pass  2 Test12= 5.47D-14 2.22D-09 XBig12= 1.43D-03 4.24D-03.
     39 vectors produced by pass  3 Test12= 5.47D-14 2.22D-09 XBig12= 2.43D-05 4.40D-04.
     39 vectors produced by pass  4 Test12= 5.47D-14 2.22D-09 XBig12= 2.89D-07 4.64D-05.
     39 vectors produced by pass  5 Test12= 5.47D-14 2.22D-09 XBig12= 2.89D-09 4.70D-06.
     39 vectors produced by pass  6 Test12= 5.47D-14 2.22D-09 XBig12= 2.19D-11 3.07D-07.
     18 vectors produced by pass  7 Test12= 5.47D-14 2.22D-09 XBig12= 1.47D-13 2.50D-08.
 InvSVY:  IOpt=1 It=  1 EMax= 3.33D-15
 Solved reduced A of dimension   291 with    39 vectors.
 End of Minotr F.D. properties file   721 does not exist.
 End of Minotr F.D. properties file   722 does not exist.
 End of Minotr F.D. properties file   788 does not exist.
 Calling FoFJK, ICntrl=    100127 FMM=F ISym2X=0 I1Cent= 0 IOpClX= 1 NMat=1 NMatS=1 NMatT=0.
 -------------------------------------------------------------------
 Center     Atomic                   Forces (Hartrees/Bohr)
 Number     Number              X              Y              Z
 -------------------------------------------------------------------
      1        6           0.005872141   -0.006728358    0.001390067
      2        1          -0.000100787    0.000101074   -0.000158373
      3        1           0.000317539   -0.000404740   -0.000041460
      4        8           0.000155371   -0.000714867    0.000303872
      5        8           0.005844547   -0.004330366   -0.000328475
      6        6          -0.007383251    0.009938710   -0.001487591
      7        7          -0.002401436    0.004091088   -0.000093406
      8        6          -0.001683187   -0.000596622    0.000455201
      9        1           0.000283224   -0.000180997   -0.000078673
     10        1          -0.000507112   -0.000381471    0.000338829
     11        6          -0.000386580   -0.000643386   -0.000208714
     12        1           0.000093381    0.000040736   -0.000083778
     13        1          -0.000108341    0.000011225    0.000029801
     14        1           0.000004491   -0.000202024   -0.000037300
 -------------------------------------------------------------------
 Cartesian Forces:  Max     0.009938710 RMS     0.002753229
 IRC-IRC-IRC-IRC-IRC-IRC-IRC-IRC-IRC-IRC-IRC-IRC-IRC-IRC-IRC-IRC-IRC-IRC
 Pt  6 Step number   1 out of a maximum of  20
 Modified Bulirsch-Stoer Extrapolation Cycles:
    EPS =    0.000010000000000
      PEZero:  N= 2 I= 1 D=  7.87D-04 Err=  5.32D-06
 Maximum DWI energy   std dev =  0.000000403 at pt    45
 Maximum DWI gradient std dev =  0.002827540 at pt    16
 CORRECTOR INTEGRATION CONVERGENCE:
   Recorrection delta-x convergence threshold:    0.010000
   Delta-x Convergence Met
 Point Number:   6          Path Number:   1
   CHANGE IN THE REACTION COORDINATE =    0.15110
   NET REACTION COORDINATE UP TO THIS POINT =    0.90662
  # OF POINTS ALONG THE PATH =   6
  # OF STEPS =   1

 Calculating another point on the path.
 IRC-IRC-IRC-IRC-IRC-IRC-IRC-IRC-IRC-IRC-IRC-IRC-IRC-IRC-IRC-IRC-IRC-IRC
                          Input orientation:                          
 ---------------------------------------------------------------------
 Center     Atomic      Atomic             Coordinates (Angstroms)
 Number     Number       Type             X           Y           Z
 ---------------------------------------------------------------------
      1          6           0        0.705207   -1.061769    0.611599
      2          1           0        0.882606   -0.595730    1.571300
      3          1           0        0.088322   -1.939675    0.479533
      4          8           0        1.514963   -0.838286   -0.338213
      5          8           0        2.223500    0.265305   -0.212082
      6          6           0       -0.550121    0.720230    0.205293
      7          7           0        0.225852    1.506260   -0.153644
      8          6           0       -1.898340    0.234694    0.549936
      9          1           0       -1.861196   -0.366156    1.458788
     10          1           0       -2.491782    1.120959    0.774741
     11          6           0       -2.538172   -0.549730   -0.592510
     12          1           0       -1.984899   -1.462266   -0.811044
     13          1           0       -2.568143    0.050047   -1.499848
     14          1           0       -3.556886   -0.824316   -0.324779
 ---------------------------------------------------------------------
                    Distance matrix (angstroms):
                    1          2          3          4          5
     1  C    0.000000
     2  H    1.081521   0.000000
     3  H    1.081068   1.905001   0.000000
     4  O    1.267988   2.026068   1.979159   0.000000
     5  O    2.178254   2.391617   3.146308   1.317516   0.000000
     6  C    2.217307   2.377063   2.749166   2.643661   2.841501
     7  N    2.722159   2.797342   3.506323   2.681935   2.352443
     8  C    2.909136   3.076759   2.946127   3.686560   4.191798
     9  H    2.790705   2.755687   2.689893   3.853644   4.458172
    10  H    3.874487   3.868852   4.013921   4.596881   4.892836
    11  C    3.497366   4.047951   3.159066   4.071343   4.845878
    12  H    3.069362   3.827405   2.488324   3.586357   4.588451
    13  H    4.050822   4.664402   3.864422   4.337082   4.966338
    14  H    4.370197   4.832852   3.895958   5.071886   5.883268
                    6          7          8          9         10
     6  C    0.000000
     7  N    1.161384   0.000000
     8  C    1.473845   2.573732   0.000000
     9  H    2.114333   3.234447   1.090144   0.000000
    10  H    2.062742   2.897566   1.090035   1.754158   0.000000
    11  C    2.490309   3.472683   1.526398   2.167907   2.159336
    12  H    2.802644   3.759221   2.177023   2.523668   3.073222
    13  H    2.725631   3.426255   2.164335   3.070265   2.515241
    14  H    3.421584   4.446345   2.153464   2.503275   2.475376
                   11         12         13         14
    11  C    0.000000
    12  H    1.089307   0.000000
    13  H    1.088069   1.761169   0.000000
    14  H    1.088511   1.764816   1.767177   0.000000
 Symmetry turned off by external request.
 Stoichiometry    C4H7NO2
 Framework group  C1[X(C4H7NO2)]
 Deg. of freedom    36
 Full point group                 C1      NOp   1
 Rotational constants (GHZ):           5.0238706           1.6573461           1.4149008
 Standard basis: Aug-CC-pVTZ (5D, 7F)
   483 basis functions,   693 primitive gaussians,   560 cartesian basis functions
    27 alpha electrons       27 beta electrons
       nuclear repulsion energy       293.4849368845 Hartrees.
 NAtoms=   14 NActive=   14 NUniq=   14 SFac= 1.00D+00 NAtFMM=   60 NAOKFM=F Big=F
 Integral buffers will be    131072 words long.
 Raffenetti 2 integral format.
 Two-electron integral symmetry is turned off.
 Nuclear repulsion after empirical dispersion term =      293.4783753113 Hartrees.
 One-electron integrals computed using PRISM.
 NBasis=   483 RedAO= T EigKep=  7.33D-06  NBF=   483
 NBsUse=   483 1.00D-06 EigRej= -1.00D+00 NBFU=   483
 Initial guess from the checkpoint file:  "AltAssocTS3-M0001-copt-TS-Final-IRC-Reverse.chk"
 B after Tr=    -0.000012   -0.000242    0.000012
         Rot=    1.000000   -0.000083   -0.000016   -0.000064 Ang=  -0.01 deg.
 Initial guess <Sx>= 0.0000 <Sy>= 0.0000 <Sz>= 0.0000 <S**2>= 0.0000 S= 0.0000
 ExpMin= 2.53D-02 ExpMax= 1.53D+04 ExpMxC= 5.22D+02 IAcc=3 IRadAn=         7 AccDes= 0.00D+00
 Harris functional with IExCor= 4639 and IRadAn=       7 diagonalized for initial guess.
 HarFok:  IExCor= 4639 AccDes= 0.00D+00 IRadAn=         7 IDoV= 1 UseB2=F ITyADJ=14
 ICtDFT=  3500011 ScaDFX=  1.000000  1.000000  1.000000  1.000000
 FoFCou: FMM=F IPFlag=           0 FMFlag=      100000 FMFlg1=           0
         NFxFlg=           0 DoJE=T BraDBF=F KetDBF=T FulRan=T
         wScrn=  0.000000 ICntrl=       500 IOpCl=  0 I1Cent=   200000004 NGrid=           0
         NMat0=    1 NMatS0=      1 NMatT0=    0 NMatD0=    1 NMtDS0=    0 NMtDT0=    0
 Symmetry not used in FoFCou.
 Gradient too large for Newton-Raphson -- use scaled steepest descent instead.
     Minimum is close to point  4 DX=  6.82D-02 DF= -5.31D-07 DXR=  5.38D-02 DFR=  2.90D-03 which will be used.
 Gradient too large for Newton-Raphson -- use scaled steepest descent instead.
     Accept linear search using points  1 and  2.
 Gradient too large for Newton-Raphson -- use scaled steepest descent instead.
     Accept linear search using points  1 and  2.
 Gradient too large for Newton-Raphson -- use scaled steepest descent instead.
     Accept linear search using points  1 and  2.
 LinEq1:  Iter=  0 NonCon=     1 RMS=6.17D-05 Max=3.96D-03 NDo=     1
 AX will form     1 AO Fock derivatives at one time.
 LinEq1:  Iter=  1 NonCon=     1 RMS=1.24D-05 Max=4.82D-04 NDo=     1
 LinEq1:  Iter=  2 NonCon=     1 RMS=1.33D-05 Max=6.23D-04 NDo=     1
 LinEq1:  Iter=  3 NonCon=     1 RMS=5.02D-06 Max=1.55D-04 NDo=     1
 LinEq1:  Iter=  4 NonCon=     1 RMS=3.12D-06 Max=1.11D-04 NDo=     1
 LinEq1:  Iter=  5 NonCon=     1 RMS=1.87D-06 Max=1.00D-04 NDo=     1
 LinEq1:  Iter=  6 NonCon=     1 RMS=7.52D-07 Max=4.33D-05 NDo=     1
 LinEq1:  Iter=  7 NonCon=     1 RMS=4.57D-07 Max=1.96D-05 NDo=     1
 LinEq1:  Iter=  8 NonCon=     1 RMS=3.38D-07 Max=1.28D-05 NDo=     1
 LinEq1:  Iter=  9 NonCon=     1 RMS=1.47D-07 Max=3.16D-06 NDo=     1
 LinEq1:  Iter= 10 NonCon=     1 RMS=5.66D-08 Max=1.32D-06 NDo=     1
 LinEq1:  Iter= 11 NonCon=     1 RMS=1.82D-08 Max=2.79D-07 NDo=     1
 LinEq1:  Iter= 12 NonCon=     0 RMS=6.06D-09 Max=1.02D-07 NDo=     1
 Linear equations converged to 1.569D-08 1.569D-07 after    12 iterations.
     Accept linear search using points  1 and  2.
     Minimum is close to point  2 DX= -2.83D-04 DF= -6.88D-12 DXR=  2.83D-04 DFR=  7.99D-08 which will be used.
 LinEq1:  Iter=  0 NonCon=     1 RMS=2.26D-07 Max=1.13D-05 NDo=     1
 LinEq1:  Iter=  1 NonCon=     1 RMS=1.65D-07 Max=9.18D-06 NDo=     1
 LinEq1:  Iter=  2 NonCon=     1 RMS=1.07D-07 Max=3.22D-06 NDo=     1
 LinEq1:  Iter=  3 NonCon=     1 RMS=5.20D-08 Max=2.99D-06 NDo=     1
 LinEq1:  Iter=  4 NonCon=     1 RMS=3.64D-08 Max=1.40D-06 NDo=     1
 LinEq1:  Iter=  5 NonCon=     1 RMS=1.35D-08 Max=6.96D-07 NDo=     1
 LinEq1:  Iter=  6 NonCon=     1 RMS=6.73D-09 Max=3.11D-07 NDo=     1
 LinEq1:  Iter=  7 NonCon=     1 RMS=5.52D-09 Max=2.79D-07 NDo=     1
 LinEq1:  Iter=  8 NonCon=     1 RMS=2.37D-09 Max=8.29D-08 NDo=     1
 LinEq1:  Iter=  9 NonCon=     1 RMS=1.00D-09 Max=3.20D-08 NDo=     1
 LinEq1:  Iter= 10 NonCon=     1 RMS=3.46D-10 Max=1.07D-08 NDo=     1
 LinEq1:  Iter= 11 NonCon=     0 RMS=9.99D-11 Max=2.02D-09 NDo=     1
 Linear equations converged to 2.878D-10 2.878D-09 after    11 iterations.
 SCF Done:  E(UwB97XD) =  -361.635170175     a.u. after    7 cycles
            Convg  =    0.2851D-08                    36 Fock formations.
              S**2 =  0.0000                  -V/T =  2.0054
 <Sx>= 0.0000 <Sy>= 0.0000 <Sz>= 0.0000 <S**2>= 0.0000 S= 0.0000
 <L.S>=  0.00000000000    
 Annihilation of the first spin contaminant:
 S**2 before annihilation     0.0000,   after     0.0000
 DoSCS=F DFT=T ScalE2(SS,OS)=  1.000000  1.000000
 Range of M.O.s used for correlation:     1   483
 NBasis=   483 NAE=    27 NBE=    27 NFC=     0 NFV=     0
 NROrb=    483 NOA=    27 NOB=    27 NVA=   456 NVB=   456

 **** Warning!!: The largest alpha MO coefficient is  0.61482324D+02


 **** Warning!!: The largest beta MO coefficient is  0.61482324D+02

 Symmetrizing basis deriv contribution to polar:
 IMax=3 JMax=2 DiffMx= 0.00D+00
 G2DrvN: will do    15 centers at a time, making    1 passes.
 Calling FoFCou, ICntrl=  3107 FMM=F I1Cent=   0 AccDes= 0.00D+00.
 End of G2Drv F.D. properties file   721 does not exist.
 End of G2Drv F.D. properties file   722 does not exist.
 End of G2Drv F.D. properties file   788 does not exist.
          IDoAtm=11111111111111
          Differentiating once with respect to nuclear coordinates.
 CalDSu exits because no D1Ps are significant.
          There are    45 degrees of freedom in the 1st order CPHF.  IDoFFX=6 NUNeed=     0.
     39 vectors produced by pass  0 Test12= 5.47D-14 2.22D-09 XBig12= 2.09D-01 1.06D-01.
 AX will form    39 AO Fock derivatives at one time.
     39 vectors produced by pass  1 Test12= 5.47D-14 2.22D-09 XBig12= 3.61D-02 4.18D-02.
     39 vectors produced by pass  2 Test12= 5.47D-14 2.22D-09 XBig12= 1.42D-03 4.11D-03.
     39 vectors produced by pass  3 Test12= 5.47D-14 2.22D-09 XBig12= 2.38D-05 4.69D-04.
     39 vectors produced by pass  4 Test12= 5.47D-14 2.22D-09 XBig12= 2.80D-07 4.78D-05.
     39 vectors produced by pass  5 Test12= 5.47D-14 2.22D-09 XBig12= 2.83D-09 4.88D-06.
     39 vectors produced by pass  6 Test12= 5.47D-14 2.22D-09 XBig12= 2.16D-11 3.13D-07.
     18 vectors produced by pass  7 Test12= 5.47D-14 2.22D-09 XBig12= 1.45D-13 2.62D-08.
 InvSVY:  IOpt=1 It=  1 EMax= 1.78D-15
 Solved reduced A of dimension   291 with    39 vectors.
 End of Minotr F.D. properties file   721 does not exist.
 End of Minotr F.D. properties file   722 does not exist.
 End of Minotr F.D. properties file   788 does not exist.
 Calling FoFJK, ICntrl=    100127 FMM=F ISym2X=0 I1Cent= 0 IOpClX= 1 NMat=1 NMatS=1 NMatT=0.
 -------------------------------------------------------------------
 Center     Atomic                   Forces (Hartrees/Bohr)
 Number     Number              X              Y              Z
 -------------------------------------------------------------------
      1        6           0.006311017   -0.007216752    0.001508913
      2        1          -0.000087001    0.000073891   -0.000155496
      3        1           0.000354198   -0.000443788   -0.000040742
      4        8           0.000298623   -0.000889701    0.000289794
      5        8           0.006378205   -0.004746147   -0.000365138
      6        6          -0.008042338    0.010796443   -0.001575342
      7        7          -0.002666122    0.004517867   -0.000095716
      8        6          -0.001878800   -0.000583078    0.000483638
      9        1           0.000322727   -0.000194122   -0.000092484
     10        1          -0.000565175   -0.000424940    0.000378513
     11        6          -0.000417845   -0.000717659   -0.000234973
     12        1           0.000111877    0.000050680   -0.000095704
     13        1          -0.000129214    0.000011580    0.000032915
     14        1           0.000009849   -0.000234275   -0.000038177
 -------------------------------------------------------------------
 Cartesian Forces:  Max     0.010796443 RMS     0.002991446
 IRC-IRC-IRC-IRC-IRC-IRC-IRC-IRC-IRC-IRC-IRC-IRC-IRC-IRC-IRC-IRC-IRC-IRC
 Pt  7 Step number   1 out of a maximum of  20
 Modified Bulirsch-Stoer Extrapolation Cycles:
    EPS =    0.000010000000000
      PEZero:  N= 2 I= 1 D=  7.87D-04 Err=  5.58D-06
 Maximum DWI energy   std dev =  0.000000383 at pt    19
 Maximum DWI gradient std dev =  0.002403531 at pt    16
 CORRECTOR INTEGRATION CONVERGENCE:
   Recorrection delta-x convergence threshold:    0.010000
   Delta-x Convergence Met
 Point Number:   7          Path Number:   1
   CHANGE IN THE REACTION COORDINATE =    0.15110
   NET REACTION COORDINATE UP TO THIS POINT =    1.05773
  # OF POINTS ALONG THE PATH =   7
  # OF STEPS =   1

 Calculating another point on the path.
 IRC-IRC-IRC-IRC-IRC-IRC-IRC-IRC-IRC-IRC-IRC-IRC-IRC-IRC-IRC-IRC-IRC-IRC
                          Input orientation:                          
 ---------------------------------------------------------------------
 Center     Atomic      Atomic             Coordinates (Angstroms)
 Number     Number       Type             X           Y           Z
 ---------------------------------------------------------------------
      1          6           0        0.712751   -1.070402    0.613350
      2          1           0        0.881604   -0.594601    1.569639
      3          1           0        0.093427   -1.946025    0.478966
      4          8           0        1.515278   -0.839135   -0.337954
      5          8           0        2.229257    0.261009   -0.212416
      6          6           0       -0.559751    0.733216    0.203411
      7          7           0        0.223057    1.510923   -0.153727
      8          6           0       -1.900618    0.234013    0.550499
      9          1           0       -1.856536   -0.369030    1.457550
     10          1           0       -2.500086    1.115087    0.780259
     11          6           0       -2.538671   -0.550602   -0.592795
     12          1           0       -1.983202   -1.461510   -0.812447
     13          1           0       -2.570075    0.050218   -1.499382
     14          1           0       -3.556724   -0.827780   -0.325296
 ---------------------------------------------------------------------
                    Distance matrix (angstroms):
                    1          2          3          4          5
     1  C    0.000000
     2  H    1.081381   0.000000
     3  H    1.080896   1.907128   0.000000
     4  O    1.265904   2.024907   1.978440   0.000000
     5  O    2.180444   2.392479   3.148139   1.317513   0.000000
     6  C    2.245073   2.388971   2.771444   2.659155   2.859100
     7  N    2.737052   2.799448   3.516759   2.688224   2.364438
     8  C    2.921498   3.076688   2.955317   3.689084   4.199837
     9  H    2.793891   2.749701   2.692005   3.848891   4.458636
    10  H    3.889286   3.870657   4.023368   4.603534   4.907294
    11  C    3.506669   4.046769   3.166041   4.072186   4.851447
    12  H    3.074740   3.825308   2.492968   3.584949   4.590416
    13  H    4.061573   4.663558   3.872091   4.339351   4.973359
    14  H    4.378166   4.831553   3.901399   5.072031   5.888614
                    6          7          8          9         10
     6  C    0.000000
     7  N    1.159812   0.000000
     8  C    1.472277   2.576127   0.000000
     9  H    2.114110   3.233442   1.090113   0.000000
    10  H    2.059971   2.905947   1.090157   1.753706   0.000000
    11  C    2.489630   3.474163   1.526385   2.168454   2.159001
    12  H    2.806243   3.759900   2.176979   2.522388   3.072903
    13  H    2.721652   3.427248   2.164247   3.070563   2.517063
    14  H    3.420247   4.448114   2.153394   2.505919   2.472542
                   11         12         13         14
    11  C    0.000000
    12  H    1.089287   0.000000
    13  H    1.088058   1.761142   0.000000
    14  H    1.088492   1.764909   1.767155   0.000000
 Symmetry turned off by external request.
 Stoichiometry    C4H7NO2
 Framework group  C1[X(C4H7NO2)]
 Deg. of freedom    36
 Full point group                 C1      NOp   1
 Rotational constants (GHZ):           4.9913283           1.6525829           1.4090652
 Standard basis: Aug-CC-pVTZ (5D, 7F)
   483 basis functions,   693 primitive gaussians,   560 cartesian basis functions
    27 alpha electrons       27 beta electrons
       nuclear repulsion energy       293.0790440059 Hartrees.
 NAtoms=   14 NActive=   14 NUniq=   14 SFac= 1.00D+00 NAtFMM=   60 NAOKFM=F Big=F
 Integral buffers will be    131072 words long.
 Raffenetti 2 integral format.
 Two-electron integral symmetry is turned off.
 Nuclear repulsion after empirical dispersion term =      293.0724696668 Hartrees.
 One-electron integrals computed using PRISM.
 NBasis=   483 RedAO= T EigKep=  7.30D-06  NBF=   483
 NBsUse=   483 1.00D-06 EigRej= -1.00D+00 NBFU=   483
 Initial guess from the checkpoint file:  "AltAssocTS3-M0001-copt-TS-Final-IRC-Reverse.chk"
 B after Tr=    -0.000003   -0.000256    0.000016
         Rot=    1.000000   -0.000087   -0.000017   -0.000065 Ang=  -0.01 deg.
 Initial guess <Sx>= 0.0000 <Sy>= 0.0000 <Sz>= 0.0000 <S**2>= 0.0000 S= 0.0000
 ExpMin= 2.53D-02 ExpMax= 1.53D+04 ExpMxC= 5.22D+02 IAcc=3 IRadAn=         7 AccDes= 0.00D+00
 Harris functional with IExCor= 4639 and IRadAn=       7 diagonalized for initial guess.
 HarFok:  IExCor= 4639 AccDes= 0.00D+00 IRadAn=         7 IDoV= 1 UseB2=F ITyADJ=14
 ICtDFT=  3500011 ScaDFX=  1.000000  1.000000  1.000000  1.000000
 FoFCou: FMM=F IPFlag=           0 FMFlag=      100000 FMFlg1=           0
         NFxFlg=           0 DoJE=T BraDBF=F KetDBF=T FulRan=T
         wScrn=  0.000000 ICntrl=       500 IOpCl=  0 I1Cent=   200000004 NGrid=           0
         NMat0=    1 NMatS0=      1 NMatT0=    0 NMatD0=    1 NMtDS0=    0 NMtDT0=    0
 Symmetry not used in FoFCou.
 Gradient too large for Newton-Raphson -- use scaled steepest descent instead.
     Minimum is close to point  4 DX=  6.57D-02 DF= -4.73D-07 DXR=  5.19D-02 DFR=  2.70D-03 which will be used.
 Gradient too large for Newton-Raphson -- use scaled steepest descent instead.
     Accept linear search using points  1 and  2.
 Gradient too large for Newton-Raphson -- use scaled steepest descent instead.
     Accept linear search using points  1 and  2.
 Gradient too large for Newton-Raphson -- use scaled steepest descent instead.
     Minimum is close to point  2 DX= -6.11D-03 DF= -3.15D-09 DXR=  1.55D-02 DFR=  2.41D-04 which will be used.
 LinEq1:  Iter=  0 NonCon=     1 RMS=5.74D-05 Max=3.64D-03 NDo=     1
 AX will form     1 AO Fock derivatives at one time.
 LinEq1:  Iter=  1 NonCon=     1 RMS=1.13D-05 Max=4.55D-04 NDo=     1
 LinEq1:  Iter=  2 NonCon=     1 RMS=1.22D-05 Max=6.23D-04 NDo=     1
 LinEq1:  Iter=  3 NonCon=     1 RMS=4.44D-06 Max=1.38D-04 NDo=     1
 LinEq1:  Iter=  4 NonCon=     1 RMS=2.71D-06 Max=1.09D-04 NDo=     1
 LinEq1:  Iter=  5 NonCon=     1 RMS=1.63D-06 Max=7.37D-05 NDo=     1
 LinEq1:  Iter=  6 NonCon=     1 RMS=6.45D-07 Max=3.75D-05 NDo=     1
 LinEq1:  Iter=  7 NonCon=     1 RMS=4.04D-07 Max=1.85D-05 NDo=     1
 LinEq1:  Iter=  8 NonCon=     1 RMS=3.00D-07 Max=1.31D-05 NDo=     1
 LinEq1:  Iter=  9 NonCon=     1 RMS=1.37D-07 Max=4.13D-06 NDo=     1
 LinEq1:  Iter= 10 NonCon=     1 RMS=5.26D-08 Max=1.18D-06 NDo=     1
 LinEq1:  Iter= 11 NonCon=     1 RMS=1.73D-08 Max=2.66D-07 NDo=     1
 LinEq1:  Iter= 12 NonCon=     0 RMS=5.79D-09 Max=9.65D-08 NDo=     1
 Linear equations converged to 1.569D-08 1.569D-07 after    12 iterations.
     Accept linear search using points  1 and  2.
     Minimum is close to point  2 DX= -2.57D-04 DF= -5.12D-12 DXR=  2.57D-04 DFR=  6.61D-08 which will be used.
 LinEq1:  Iter=  0 NonCon=     1 RMS=2.03D-07 Max=9.72D-06 NDo=     1
 LinEq1:  Iter=  1 NonCon=     1 RMS=1.50D-07 Max=8.47D-06 NDo=     1
 LinEq1:  Iter=  2 NonCon=     1 RMS=9.36D-08 Max=2.97D-06 NDo=     1
 LinEq1:  Iter=  3 NonCon=     1 RMS=4.53D-08 Max=2.54D-06 NDo=     1
 LinEq1:  Iter=  4 NonCon=     1 RMS=3.24D-08 Max=1.55D-06 NDo=     1
 LinEq1:  Iter=  5 NonCon=     1 RMS=1.22D-08 Max=6.94D-07 NDo=     1
 LinEq1:  Iter=  6 NonCon=     1 RMS=5.96D-09 Max=2.79D-07 NDo=     1
 LinEq1:  Iter=  7 NonCon=     1 RMS=4.94D-09 Max=2.07D-07 NDo=     1
 LinEq1:  Iter=  8 NonCon=     1 RMS=2.02D-09 Max=5.58D-08 NDo=     1
 LinEq1:  Iter=  9 NonCon=     1 RMS=8.28D-10 Max=2.61D-08 NDo=     1
 LinEq1:  Iter= 10 NonCon=     1 RMS=2.90D-10 Max=8.95D-09 NDo=     1
 LinEq1:  Iter= 11 NonCon=     0 RMS=8.27D-11 Max=1.64D-09 NDo=     1
 Linear equations converged to 2.560D-10 2.560D-09 after    11 iterations.
 SCF Done:  E(UwB97XD) =  -361.636035219     a.u. after    7 cycles
            Convg  =    0.2388D-08                    36 Fock formations.
              S**2 =  0.0000                  -V/T =  2.0054
 <Sx>= 0.0000 <Sy>= 0.0000 <Sz>= 0.0000 <S**2>= 0.0000 S= 0.0000
 <L.S>=  0.00000000000    
 Annihilation of the first spin contaminant:
 S**2 before annihilation     0.0000,   after     0.0000
 DoSCS=F DFT=T ScalE2(SS,OS)=  1.000000  1.000000
 Range of M.O.s used for correlation:     1   483
 NBasis=   483 NAE=    27 NBE=    27 NFC=     0 NFV=     0
 NROrb=    483 NOA=    27 NOB=    27 NVA=   456 NVB=   456

 **** Warning!!: The largest alpha MO coefficient is  0.61909569D+02


 **** Warning!!: The largest beta MO coefficient is  0.61909569D+02

 Symmetrizing basis deriv contribution to polar:
 IMax=3 JMax=2 DiffMx= 0.00D+00
 G2DrvN: will do    15 centers at a time, making    1 passes.
 Calling FoFCou, ICntrl=  3107 FMM=F I1Cent=   0 AccDes= 0.00D+00.
 End of G2Drv F.D. properties file   721 does not exist.
 End of G2Drv F.D. properties file   722 does not exist.
 End of G2Drv F.D. properties file   788 does not exist.
          IDoAtm=11111111111111
          Differentiating once with respect to nuclear coordinates.
 CalDSu exits because no D1Ps are significant.
          There are    45 degrees of freedom in the 1st order CPHF.  IDoFFX=6 NUNeed=     0.
     39 vectors produced by pass  0 Test12= 5.47D-14 2.22D-09 XBig12= 2.09D-01 1.05D-01.
 AX will form    39 AO Fock derivatives at one time.
     39 vectors produced by pass  1 Test12= 5.47D-14 2.22D-09 XBig12= 3.66D-02 4.38D-02.
     39 vectors produced by pass  2 Test12= 5.47D-14 2.22D-09 XBig12= 1.41D-03 3.97D-03.
     39 vectors produced by pass  3 Test12= 5.47D-14 2.22D-09 XBig12= 2.33D-05 4.98D-04.
     39 vectors produced by pass  4 Test12= 5.47D-14 2.22D-09 XBig12= 2.72D-07 4.81D-05.
     39 vectors produced by pass  5 Test12= 5.47D-14 2.22D-09 XBig12= 2.79D-09 5.02D-06.
     39 vectors produced by pass  6 Test12= 5.47D-14 2.22D-09 XBig12= 2.13D-11 3.22D-07.
     18 vectors produced by pass  7 Test12= 5.47D-14 2.22D-09 XBig12= 1.43D-13 2.75D-08.
 InvSVY:  IOpt=1 It=  1 EMax= 2.22D-15
 Solved reduced A of dimension   291 with    39 vectors.
 End of Minotr F.D. properties file   721 does not exist.
 End of Minotr F.D. properties file   722 does not exist.
 End of Minotr F.D. properties file   788 does not exist.
 Calling FoFJK, ICntrl=    100127 FMM=F ISym2X=0 I1Cent= 0 IOpClX= 1 NMat=1 NMatS=1 NMatT=0.
 -------------------------------------------------------------------
 Center     Atomic                   Forces (Hartrees/Bohr)
 Number     Number              X              Y              Z
 -------------------------------------------------------------------
      1        6           0.006610378   -0.007530831    0.001592152
      2        1          -0.000065515    0.000037844   -0.000147653
      3        1           0.000386602   -0.000475646   -0.000038302
      4        8           0.000460498   -0.001067953    0.000264406
      5        8           0.006795362   -0.005086245   -0.000395168
      6        6          -0.008535899    0.011422453   -0.001623154
      7        7          -0.002901239    0.004878817   -0.000091661
      8        6          -0.002051310   -0.000541256    0.000499870
      9        1           0.000358548   -0.000201961   -0.000106237
     10        1          -0.000614817   -0.000462330    0.000412314
     11        6          -0.000439638   -0.000780382   -0.000257824
     12        1           0.000131051    0.000061581   -0.000106797
     13        1          -0.000150548    0.000011568    0.000035581
     14        1           0.000016528   -0.000265659   -0.000037526
 -------------------------------------------------------------------
 Cartesian Forces:  Max     0.011422453 RMS     0.003169284
 IRC-IRC-IRC-IRC-IRC-IRC-IRC-IRC-IRC-IRC-IRC-IRC-IRC-IRC-IRC-IRC-IRC-IRC
 Pt  8 Step number   1 out of a maximum of  20
 Modified Bulirsch-Stoer Extrapolation Cycles:
    EPS =    0.000010000000000
      PEZero:  N= 2 I= 1 D=  7.87D-04 Err=  5.93D-06
 Maximum DWI energy   std dev =  0.000000434 at pt    14
 Maximum DWI gradient std dev =  0.002164081 at pt    17
 CORRECTOR INTEGRATION CONVERGENCE:
   Recorrection delta-x convergence threshold:    0.010000
   Delta-x Convergence Met
 Point Number:   8          Path Number:   1
   CHANGE IN THE REACTION COORDINATE =    0.15110
   NET REACTION COORDINATE UP TO THIS POINT =    1.20883
  # OF POINTS ALONG THE PATH =   8
  # OF STEPS =   1

 Calculating another point on the path.
 IRC-IRC-IRC-IRC-IRC-IRC-IRC-IRC-IRC-IRC-IRC-IRC-IRC-IRC-IRC-IRC-IRC-IRC
                          Input orientation:                          
 ---------------------------------------------------------------------
 Center     Atomic      Atomic             Coordinates (Angstroms)
 Number     Number       Type             X           Y           Z
 ---------------------------------------------------------------------
      1          6           0        0.720202   -1.078889    0.615099
      2          1           0        0.880961   -0.594069    1.568130
      3          1           0        0.098696   -1.952437    0.478472
      4          8           0        1.515721   -0.840094   -0.337733
      5          8           0        2.235053    0.256657   -0.212757
      6          6           0       -0.569397    0.746168    0.201585
      7          7           0        0.220179    1.515690   -0.153801
      8          6           0       -1.902969    0.233424    0.551046
      9          1           0       -1.851646   -0.371853    1.456198
     10          1           0       -2.508609    1.109047    0.785933
     11          6           0       -2.539167   -0.551495   -0.593090
     12          1           0       -1.981323   -1.460641   -0.813929
     13          1           0       -2.572204    0.050381   -1.498906
     14          1           0       -3.556477   -0.831495   -0.325770
 ---------------------------------------------------------------------
                    Distance matrix (angstroms):
                    1          2          3          4          5
     1  C    0.000000
     2  H    1.081278   0.000000
     3  H    1.080751   1.909046   0.000000
     4  O    1.264026   2.023798   1.977740   0.000000
     5  O    2.182613   2.393503   3.149907   1.317543   0.000000
     6  C    2.272640   2.401504   2.793830   2.674847   2.876846
     7  N    2.751921   2.802278   3.527383   2.694805   2.376628
     8  C    2.933818   3.077250   2.964779   3.691856   4.207987
     9  H    2.796739   2.743912   2.694073   3.844034   4.458872
    10  H    3.904032   3.873193   4.033021   4.610532   4.922020
    11  C    3.515871   4.045981   3.173201   4.073157   4.857051
    12  H    3.079950   3.823326   2.497728   3.583456   4.592205
    13  H    4.072371   4.663301   3.880079   4.341935   4.980608
    14  H    4.385934   4.830537   3.906866   5.072219   5.893951
                    6          7          8          9         10
     6  C    0.000000
     7  N    1.158402   0.000000
     8  C    1.470864   2.578521   0.000000
     9  H    2.113808   3.232239   1.090089   0.000000
    10  H    2.057592   2.914574   1.090270   1.753260   0.000000
    11  C    2.489062   3.475661   1.526399   2.168995   2.158713
    12  H    2.809770   3.760442   2.176959   2.521062   3.072602
    13  H    2.717908   3.428387   2.164182   3.070851   2.518990
    14  H    3.419030   4.449941   2.153357   2.508611   2.469739
                   11         12         13         14
    11  C    0.000000
    12  H    1.089268   0.000000
    13  H    1.088048   1.761113   0.000000
    14  H    1.088475   1.765002   1.767129   0.000000
 Symmetry turned off by external request.
 Stoichiometry    C4H7NO2
 Framework group  C1[X(C4H7NO2)]
 Deg. of freedom    36
 Full point group                 C1      NOp   1
 Rotational constants (GHZ):           4.9587472           1.6477368           1.4031706
 Standard basis: Aug-CC-pVTZ (5D, 7F)
   483 basis functions,   693 primitive gaussians,   560 cartesian basis functions
    27 alpha electrons       27 beta electrons
       nuclear repulsion energy       292.6657921815 Hartrees.
 NAtoms=   14 NActive=   14 NUniq=   14 SFac= 1.00D+00 NAtFMM=   60 NAOKFM=F Big=F
 Integral buffers will be    131072 words long.
 Raffenetti 2 integral format.
 Two-electron integral symmetry is turned off.
 Nuclear repulsion after empirical dispersion term =      292.6592053963 Hartrees.
 One-electron integrals computed using PRISM.
 NBasis=   483 RedAO= T EigKep=  7.27D-06  NBF=   483
 NBsUse=   483 1.00D-06 EigRej= -1.00D+00 NBFU=   483
 Initial guess from the checkpoint file:  "AltAssocTS3-M0001-copt-TS-Final-IRC-Reverse.chk"
 B after Tr=     0.000008   -0.000272    0.000020
         Rot=    1.000000   -0.000091   -0.000018   -0.000066 Ang=  -0.01 deg.
 Initial guess <Sx>= 0.0000 <Sy>= 0.0000 <Sz>= 0.0000 <S**2>= 0.0000 S= 0.0000
 ExpMin= 2.53D-02 ExpMax= 1.53D+04 ExpMxC= 5.22D+02 IAcc=3 IRadAn=         7 AccDes= 0.00D+00
 Harris functional with IExCor= 4639 and IRadAn=       7 diagonalized for initial guess.
 HarFok:  IExCor= 4639 AccDes= 0.00D+00 IRadAn=         7 IDoV= 1 UseB2=F ITyADJ=14
 ICtDFT=  3500011 ScaDFX=  1.000000  1.000000  1.000000  1.000000
 FoFCou: FMM=F IPFlag=           0 FMFlag=      100000 FMFlg1=           0
         NFxFlg=           0 DoJE=T BraDBF=F KetDBF=T FulRan=T
         wScrn=  0.000000 ICntrl=       500 IOpCl=  0 I1Cent=   200000004 NGrid=           0
         NMat0=    1 NMatS0=      1 NMatT0=    0 NMatD0=    1 NMtDS0=    0 NMtDT0=    0
 Symmetry not used in FoFCou.
 Gradient too large for Newton-Raphson -- use scaled steepest descent instead.
     Minimum is close to point  4 DX=  6.46D-02 DF= -4.37D-07 DXR=  5.11D-02 DFR=  2.62D-03 which will be used.
 Gradient too large for Newton-Raphson -- use scaled steepest descent instead.
     Accept linear search using points  1 and  2.
 Gradient too large for Newton-Raphson -- use scaled steepest descent instead.
     Accept linear search using points  1 and  2.
 LinEq1:  Iter=  0 NonCon=     1 RMS=5.89D-05 Max=3.61D-03 NDo=     1
 AX will form     1 AO Fock derivatives at one time.
 LinEq1:  Iter=  1 NonCon=     1 RMS=1.10D-05 Max=3.99D-04 NDo=     1
 LinEq1:  Iter=  2 NonCon=     1 RMS=1.23D-05 Max=6.68D-04 NDo=     1
 LinEq1:  Iter=  3 NonCon=     1 RMS=4.63D-06 Max=1.27D-04 NDo=     1
 LinEq1:  Iter=  4 NonCon=     1 RMS=2.98D-06 Max=1.24D-04 NDo=     1
 LinEq1:  Iter=  5 NonCon=     1 RMS=1.62D-06 Max=5.12D-05 NDo=     1
 LinEq1:  Iter=  6 NonCon=     1 RMS=6.27D-07 Max=2.94D-05 NDo=     1
 LinEq1:  Iter=  7 NonCon=     1 RMS=4.55D-07 Max=1.87D-05 NDo=     1
 LinEq1:  Iter=  8 NonCon=     1 RMS=3.03D-07 Max=1.74D-05 NDo=     1
 LinEq1:  Iter=  9 NonCon=     1 RMS=1.37D-07 Max=6.34D-06 NDo=     1
 LinEq1:  Iter= 10 NonCon=     1 RMS=5.21D-08 Max=1.56D-06 NDo=     1
 LinEq1:  Iter= 11 NonCon=     1 RMS=1.70D-08 Max=2.55D-07 NDo=     1
 LinEq1:  Iter= 12 NonCon=     0 RMS=5.71D-09 Max=9.87D-08 NDo=     1
 Linear equations converged to 1.569D-08 1.569D-07 after    12 iterations.
     Accept linear search using points  1 and  2.
     Minimum is close to point  2 DX= -2.61D-04 DF= -5.63D-12 DXR=  2.61D-04 DFR=  6.79D-08 which will be used.
 LinEq1:  Iter=  0 NonCon=     1 RMS=2.10D-07 Max=9.10D-06 NDo=     1
 LinEq1:  Iter=  1 NonCon=     1 RMS=1.55D-07 Max=8.35D-06 NDo=     1
 LinEq1:  Iter=  2 NonCon=     1 RMS=9.58D-08 Max=3.61D-06 NDo=     1
 LinEq1:  Iter=  3 NonCon=     1 RMS=4.50D-08 Max=2.45D-06 NDo=     1
 LinEq1:  Iter=  4 NonCon=     1 RMS=3.31D-08 Max=1.78D-06 NDo=     1
 LinEq1:  Iter=  5 NonCon=     1 RMS=1.27D-08 Max=7.37D-07 NDo=     1
 LinEq1:  Iter=  6 NonCon=     1 RMS=5.98D-09 Max=2.70D-07 NDo=     1
 LinEq1:  Iter=  7 NonCon=     1 RMS=4.97D-09 Max=1.77D-07 NDo=     1
 LinEq1:  Iter=  8 NonCon=     1 RMS=1.98D-09 Max=5.69D-08 NDo=     1
 LinEq1:  Iter=  9 NonCon=     1 RMS=7.98D-10 Max=2.34D-08 NDo=     1
 LinEq1:  Iter= 10 NonCon=     1 RMS=2.82D-10 Max=8.48D-09 NDo=     1
 LinEq1:  Iter= 11 NonCon=     0 RMS=8.01D-11 Max=1.58D-09 NDo=     1
 Linear equations converged to 2.646D-10 2.646D-09 after    11 iterations.
 SCF Done:  E(UwB97XD) =  -361.636941238     a.u. after    6 cycles
            Convg  =    0.2305D-08                    34 Fock formations.
              S**2 =  0.0000                  -V/T =  2.0054
 <Sx>= 0.0000 <Sy>= 0.0000 <Sz>= 0.0000 <S**2>= 0.0000 S= 0.0000
 <L.S>=  0.00000000000    
 Annihilation of the first spin contaminant:
 S**2 before annihilation     0.0000,   after     0.0000
 DoSCS=F DFT=T ScalE2(SS,OS)=  1.000000  1.000000
 Range of M.O.s used for correlation:     1   483
 NBasis=   483 NAE=    27 NBE=    27 NFC=     0 NFV=     0
 NROrb=    483 NOA=    27 NOB=    27 NVA=   456 NVB=   456

 **** Warning!!: The largest alpha MO coefficient is  0.62251016D+02


 **** Warning!!: The largest beta MO coefficient is  0.62251016D+02

 Symmetrizing basis deriv contribution to polar:
 IMax=3 JMax=2 DiffMx= 0.00D+00
 G2DrvN: will do    15 centers at a time, making    1 passes.
 Calling FoFCou, ICntrl=  3107 FMM=F I1Cent=   0 AccDes= 0.00D+00.
 End of G2Drv F.D. properties file   721 does not exist.
 End of G2Drv F.D. properties file   722 does not exist.
 End of G2Drv F.D. properties file   788 does not exist.
          IDoAtm=11111111111111
          Differentiating once with respect to nuclear coordinates.
 CalDSu exits because no D1Ps are significant.
          There are    45 degrees of freedom in the 1st order CPHF.  IDoFFX=6 NUNeed=     0.
     39 vectors produced by pass  0 Test12= 5.47D-14 2.22D-09 XBig12= 2.08D-01 1.02D-01.
 AX will form    39 AO Fock derivatives at one time.
     39 vectors produced by pass  1 Test12= 5.47D-14 2.22D-09 XBig12= 3.72D-02 4.57D-02.
     39 vectors produced by pass  2 Test12= 5.47D-14 2.22D-09 XBig12= 1.41D-03 3.82D-03.
     39 vectors produced by pass  3 Test12= 5.47D-14 2.22D-09 XBig12= 2.30D-05 5.27D-04.
     39 vectors produced by pass  4 Test12= 5.47D-14 2.22D-09 XBig12= 2.67D-07 4.76D-05.
     39 vectors produced by pass  5 Test12= 5.47D-14 2.22D-09 XBig12= 2.77D-09 5.13D-06.
     39 vectors produced by pass  6 Test12= 5.47D-14 2.22D-09 XBig12= 2.12D-11 3.26D-07.
     18 vectors produced by pass  7 Test12= 5.47D-14 2.22D-09 XBig12= 1.43D-13 2.82D-08.
 InvSVY:  IOpt=1 It=  1 EMax= 2.22D-15
 Solved reduced A of dimension   291 with    39 vectors.
 End of Minotr F.D. properties file   721 does not exist.
 End of Minotr F.D. properties file   722 does not exist.
 End of Minotr F.D. properties file   788 does not exist.
 Calling FoFJK, ICntrl=    100127 FMM=F ISym2X=0 I1Cent= 0 IOpClX= 1 NMat=1 NMatS=1 NMatT=0.
 -------------------------------------------------------------------
 Center     Atomic                   Forces (Hartrees/Bohr)
 Number     Number              X              Y              Z
 -------------------------------------------------------------------
      1        6           0.006760234   -0.007652929    0.001631712
      2        1          -0.000036732   -0.000004640   -0.000134302
      3        1           0.000412727   -0.000496927   -0.000033841
      4        8           0.000635521   -0.001250995    0.000228905
      5        8           0.007104286   -0.005348968   -0.000417240
      6        6          -0.008851165    0.011796097   -0.001627515
      7        7          -0.003113909    0.005172840   -0.000080377
      8        6          -0.002197482   -0.000475240    0.000504704
      9        1           0.000388695   -0.000204786   -0.000119801
     10        1          -0.000653515   -0.000492244    0.000439096
     11        6          -0.000451729   -0.000830936   -0.000276847
     12        1           0.000150707    0.000073446   -0.000117049
     13        1          -0.000172204    0.000011227    0.000037859
     14        1           0.000024567   -0.000295945   -0.000035305
 -------------------------------------------------------------------
 Cartesian Forces:  Max     0.011796097 RMS     0.003283290
 IRC-IRC-IRC-IRC-IRC-IRC-IRC-IRC-IRC-IRC-IRC-IRC-IRC-IRC-IRC-IRC-IRC-IRC
 Pt  9 Step number   1 out of a maximum of  20
 Modified Bulirsch-Stoer Extrapolation Cycles:
    EPS =    0.000010000000000
      PEZero:  N= 2 I= 1 D=  7.87D-04 Err=  7.02D-06
 Maximum DWI energy   std dev =  0.000000406 at pt    45
 Maximum DWI gradient std dev =  0.001942705 at pt    16
 CORRECTOR INTEGRATION CONVERGENCE:
   Recorrection delta-x convergence threshold:    0.010000
   Delta-x Convergence Met
 Point Number:   9          Path Number:   1
   CHANGE IN THE REACTION COORDINATE =    0.15110
   NET REACTION COORDINATE UP TO THIS POINT =    1.35993
  # OF POINTS ALONG THE PATH =   9
  # OF STEPS =   1

 Calculating another point on the path.
 IRC-IRC-IRC-IRC-IRC-IRC-IRC-IRC-IRC-IRC-IRC-IRC-IRC-IRC-IRC-IRC-IRC-IRC
                          Input orientation:                          
 ---------------------------------------------------------------------
 Center     Atomic      Atomic             Coordinates (Angstroms)
 Number     Number       Type             X           Y           Z
 ---------------------------------------------------------------------
      1          6           0        0.727550   -1.087193    0.616830
      2          1           0        0.880735   -0.594146    1.566802
      3          1           0        0.104119   -1.958883    0.478058
      4          8           0        1.516300   -0.841177   -0.337551
      5          8           0        2.240914    0.252230   -0.213104
      6          6           0       -0.579051    0.759065    0.199824
      7          7           0        0.217186    1.520578   -0.153859
      8          6           0       -1.905401    0.232931    0.551578
      9          1           0       -1.846535   -0.374619    1.454723
     10          1           0       -2.517351    1.102840    0.791765
     11          6           0       -2.539658   -0.552414   -0.593396
     12          1           0       -1.979234   -1.459639   -0.815501
     13          1           0       -2.574559    0.050535   -1.498417
     14          1           0       -3.556127   -0.835500   -0.326193
 ---------------------------------------------------------------------
                    Distance matrix (angstroms):
                    1          2          3          4          5
     1  C    0.000000
     2  H    1.081207   0.000000
     3  H    1.080632   1.910760   0.000000
     4  O    1.262337   2.022753   1.977053   0.000000
     5  O    2.184746   2.394683   3.151606   1.317609   0.000000
     6  C    2.299950   2.414702   2.816270   2.690733   2.894753
     7  N    2.766749   2.805892   3.538185   2.701726   2.389077
     8  C    2.946085   3.078521   2.974496   3.694901   4.216283
     9  H    2.799239   2.738385   2.696075   3.839086   4.458904
    10  H    3.918702   3.876523   4.042854   4.617888   4.937042
    11  C    3.524952   4.045650   3.180523   4.074265   4.862710
    12  H    3.084958   3.821501   2.502579   3.581855   4.593803
    13  H    4.083212   4.663715   3.888385   4.344869   4.988135
    14  H    4.393464   4.829847   3.912316   5.072442   5.899291
                    6          7          8          9         10
     6  C    0.000000
     7  N    1.157146   0.000000
     8  C    1.469609   2.580902   0.000000
     9  H    2.113415   3.230828   1.090070   0.000000
    10  H    2.055622   2.923423   1.090373   1.752824   0.000000
    11  C    2.488605   3.477165   1.526438   2.169521   2.158480
    12  H    2.813191   3.760814   2.176958   2.519681   3.072323
    13  H    2.714422   3.429679   2.164144   3.071125   2.521021
    14  H    3.417940   4.451819   2.153351   2.511330   2.466991
                   11         12         13         14
    11  C    0.000000
    12  H    1.089248   0.000000
    13  H    1.088039   1.761082   0.000000
    14  H    1.088460   1.765096   1.767100   0.000000
 Symmetry turned off by external request.
 Stoichiometry    C4H7NO2
 Framework group  C1[X(C4H7NO2)]
 Deg. of freedom    36
 Full point group                 C1      NOp   1
 Rotational constants (GHZ):           4.9261720           1.6427973           1.3972123
 Standard basis: Aug-CC-pVTZ (5D, 7F)
   483 basis functions,   693 primitive gaussians,   560 cartesian basis functions
    27 alpha electrons       27 beta electrons
       nuclear repulsion energy       292.2450437642 Hartrees.
 NAtoms=   14 NActive=   14 NUniq=   14 SFac= 1.00D+00 NAtFMM=   60 NAOKFM=F Big=F
 Integral buffers will be    131072 words long.
 Raffenetti 2 integral format.
 Two-electron integral symmetry is turned off.
 Nuclear repulsion after empirical dispersion term =      292.2384448790 Hartrees.
 One-electron integrals computed using PRISM.
 NBasis=   483 RedAO= T EigKep=  7.26D-06  NBF=   483
 NBsUse=   483 1.00D-06 EigRej= -1.00D+00 NBFU=   483
 Initial guess from the checkpoint file:  "AltAssocTS3-M0001-copt-TS-Final-IRC-Reverse.chk"
 B after Tr=     0.000019   -0.000287    0.000025
         Rot=    1.000000   -0.000095   -0.000019   -0.000068 Ang=  -0.01 deg.
 Initial guess <Sx>= 0.0000 <Sy>= 0.0000 <Sz>= 0.0000 <S**2>= 0.0000 S= 0.0000
 ExpMin= 2.53D-02 ExpMax= 1.53D+04 ExpMxC= 5.22D+02 IAcc=3 IRadAn=         7 AccDes= 0.00D+00
 Harris functional with IExCor= 4639 and IRadAn=       7 diagonalized for initial guess.
 HarFok:  IExCor= 4639 AccDes= 0.00D+00 IRadAn=         7 IDoV= 1 UseB2=F ITyADJ=14
 ICtDFT=  3500011 ScaDFX=  1.000000  1.000000  1.000000  1.000000
 FoFCou: FMM=F IPFlag=           0 FMFlag=      100000 FMFlg1=           0
         NFxFlg=           0 DoJE=T BraDBF=F KetDBF=T FulRan=T
         wScrn=  0.000000 ICntrl=       500 IOpCl=  0 I1Cent=   200000004 NGrid=           0
         NMat0=    1 NMatS0=      1 NMatT0=    0 NMatD0=    1 NMtDS0=    0 NMtDT0=    0
 Symmetry not used in FoFCou.
 Gradient too large for Newton-Raphson -- use scaled steepest descent instead.
     Minimum is close to point  4 DX=  6.36D-02 DF= -4.02D-07 DXR=  5.03D-02 DFR=  2.54D-03 which will be used.
 Gradient too large for Newton-Raphson -- use scaled steepest descent instead.
     Accept linear search using points  1 and  2.
 LinEq1:  Iter=  0 NonCon=     1 RMS=6.12D-05 Max=3.53D-03 NDo=     1
 AX will form     1 AO Fock derivatives at one time.
 LinEq1:  Iter=  1 NonCon=     1 RMS=1.05D-05 Max=3.09D-04 NDo=     1
 LinEq1:  Iter=  2 NonCon=     1 RMS=1.12D-05 Max=6.26D-04 NDo=     1
 LinEq1:  Iter=  3 NonCon=     1 RMS=5.19D-06 Max=1.69D-04 NDo=     1
 LinEq1:  Iter=  4 NonCon=     1 RMS=3.66D-06 Max=1.70D-04 NDo=     1
 LinEq1:  Iter=  5 NonCon=     1 RMS=1.97D-06 Max=3.87D-05 NDo=     1
 LinEq1:  Iter=  6 NonCon=     1 RMS=8.40D-07 Max=1.98D-05 NDo=     1
 LinEq1:  Iter=  7 NonCon=     1 RMS=5.74D-07 Max=2.41D-05 NDo=     1
 LinEq1:  Iter=  8 NonCon=     1 RMS=3.27D-07 Max=1.36D-05 NDo=     1
 LinEq1:  Iter=  9 NonCon=     1 RMS=1.27D-07 Max=7.59D-06 NDo=     1
 LinEq1:  Iter= 10 NonCon=     1 RMS=4.90D-08 Max=2.95D-06 NDo=     1
 LinEq1:  Iter= 11 NonCon=     1 RMS=1.60D-08 Max=5.59D-07 NDo=     1
 LinEq1:  Iter= 12 NonCon=     0 RMS=6.04D-09 Max=1.24D-07 NDo=     1
 Linear equations converged to 1.569D-08 1.569D-07 after    12 iterations.
     Accept linear search using points  1 and  2.
     Minimum is close to point  2 DX= -2.98D-04 DF= -8.19D-12 DXR=  2.98D-04 DFR=  8.87D-08 which will be used.
 LinEq1:  Iter=  0 NonCon=     1 RMS=2.20D-07 Max=1.03D-05 NDo=     1
 LinEq1:  Iter=  1 NonCon=     1 RMS=1.56D-07 Max=7.36D-06 NDo=     1
 LinEq1:  Iter=  2 NonCon=     1 RMS=1.00D-07 Max=5.07D-06 NDo=     1
 LinEq1:  Iter=  3 NonCon=     1 RMS=4.37D-08 Max=2.27D-06 NDo=     1
 LinEq1:  Iter=  4 NonCon=     1 RMS=3.31D-08 Max=1.78D-06 NDo=     1
 LinEq1:  Iter=  5 NonCon=     1 RMS=1.30D-08 Max=7.65D-07 NDo=     1
 LinEq1:  Iter=  6 NonCon=     1 RMS=6.17D-09 Max=2.73D-07 NDo=     1
 LinEq1:  Iter=  7 NonCon=     1 RMS=5.09D-09 Max=1.67D-07 NDo=     1
 LinEq1:  Iter=  8 NonCon=     1 RMS=1.96D-09 Max=5.33D-08 NDo=     1
 LinEq1:  Iter=  9 NonCon=     1 RMS=7.74D-10 Max=1.85D-08 NDo=     1
 LinEq1:  Iter= 10 NonCon=     1 RMS=2.75D-10 Max=7.33D-09 NDo=     1
 LinEq1:  Iter= 11 NonCon=     0 RMS=7.74D-11 Max=1.40D-09 NDo=     1
 Linear equations converged to 2.754D-10 2.754D-09 after    11 iterations.
 SCF Done:  E(UwB97XD) =  -361.637871823     a.u. after    5 cycles
            Convg  =    0.2205D-08                    32 Fock formations.
              S**2 =  0.0000                  -V/T =  2.0054
 <Sx>= 0.0000 <Sy>= 0.0000 <Sz>= 0.0000 <S**2>= 0.0000 S= 0.0000
 <L.S>=  0.00000000000    
 Annihilation of the first spin contaminant:
 S**2 before annihilation     0.0000,   after     0.0000
 DoSCS=F DFT=T ScalE2(SS,OS)=  1.000000  1.000000
 Range of M.O.s used for correlation:     1   483
 NBasis=   483 NAE=    27 NBE=    27 NFC=     0 NFV=     0
 NROrb=    483 NOA=    27 NOB=    27 NVA=   456 NVB=   456

 **** Warning!!: The largest alpha MO coefficient is  0.62477266D+02


 **** Warning!!: The largest beta MO coefficient is  0.62477266D+02

 Symmetrizing basis deriv contribution to polar:
 IMax=3 JMax=2 DiffMx= 0.00D+00
 G2DrvN: will do    15 centers at a time, making    1 passes.
 Calling FoFCou, ICntrl=  3107 FMM=F I1Cent=   0 AccDes= 0.00D+00.
 End of G2Drv F.D. properties file   721 does not exist.
 End of G2Drv F.D. properties file   722 does not exist.
 End of G2Drv F.D. properties file   788 does not exist.
          IDoAtm=11111111111111
          Differentiating once with respect to nuclear coordinates.
 CalDSu exits because no D1Ps are significant.
          There are    45 degrees of freedom in the 1st order CPHF.  IDoFFX=6 NUNeed=     0.
     39 vectors produced by pass  0 Test12= 5.47D-14 2.22D-09 XBig12= 2.08D-01 9.90D-02.
 AX will form    39 AO Fock derivatives at one time.
     39 vectors produced by pass  1 Test12= 5.47D-14 2.22D-09 XBig12= 3.76D-02 4.76D-02.
     39 vectors produced by pass  2 Test12= 5.47D-14 2.22D-09 XBig12= 1.41D-03 3.67D-03.
     39 vectors produced by pass  3 Test12= 5.47D-14 2.22D-09 XBig12= 2.27D-05 5.45D-04.
     39 vectors produced by pass  4 Test12= 5.47D-14 2.22D-09 XBig12= 2.63D-07 4.65D-05.
     39 vectors produced by pass  5 Test12= 5.47D-14 2.22D-09 XBig12= 2.75D-09 5.19D-06.
     39 vectors produced by pass  6 Test12= 5.47D-14 2.22D-09 XBig12= 2.11D-11 3.27D-07.
     18 vectors produced by pass  7 Test12= 5.47D-14 2.22D-09 XBig12= 1.43D-13 2.86D-08.
      1 vectors produced by pass  8 Test12= 5.47D-14 2.22D-09 XBig12= 6.21D-16 2.28D-09.
 InvSVY:  IOpt=1 It=  1 EMax= 3.33D-15
 Solved reduced A of dimension   292 with    39 vectors.
 End of Minotr F.D. properties file   721 does not exist.
 End of Minotr F.D. properties file   722 does not exist.
 End of Minotr F.D. properties file   788 does not exist.
 Calling FoFJK, ICntrl=    100127 FMM=F ISym2X=0 I1Cent= 0 IOpClX= 1 NMat=1 NMatS=1 NMatT=0.
 -------------------------------------------------------------------
 Center     Atomic                   Forces (Hartrees/Bohr)
 Number     Number              X              Y              Z
 -------------------------------------------------------------------
      1        6           0.006800471   -0.007638829    0.001639932
      2        1          -0.000001691   -0.000049610   -0.000116630
      3        1           0.000430751   -0.000507003   -0.000027900
      4        8           0.000819599   -0.001430811    0.000185369
      5        8           0.007315767   -0.005542590   -0.000433052
      6        6          -0.009029500    0.011976806   -0.001602814
      7        7          -0.003306347    0.005395630   -0.000060119
      8        6          -0.002316262   -0.000390306    0.000499475
      9        1           0.000411517   -0.000202802   -0.000132469
     10        1          -0.000680407   -0.000513890    0.000458178
     11        6          -0.000454467   -0.000868666   -0.000291810
     12        1           0.000170601    0.000086280   -0.000126406
     13        1          -0.000193953    0.000010670    0.000039822
     14        1           0.000033921   -0.000324879   -0.000031577
 -------------------------------------------------------------------
 Cartesian Forces:  Max     0.011976806 RMS     0.003347705
 IRC-IRC-IRC-IRC-IRC-IRC-IRC-IRC-IRC-IRC-IRC-IRC-IRC-IRC-IRC-IRC-IRC-IRC
 Pt 10 Step number   1 out of a maximum of  20
 Modified Bulirsch-Stoer Extrapolation Cycles:
    EPS =    0.000010000000000
      PEZero:  N= 2 I= 1 D=  7.87D-04 Err=  7.68D-06
 Maximum DWI energy   std dev =  0.000000297 at pt    34
 Maximum DWI gradient std dev =  0.001762703 at pt    47
 CORRECTOR INTEGRATION CONVERGENCE:
   Recorrection delta-x convergence threshold:    0.010000
   Delta-x Convergence Met
 Point Number:  10          Path Number:   1
   CHANGE IN THE REACTION COORDINATE =    0.15110
   NET REACTION COORDINATE UP TO THIS POINT =    1.51104
  # OF POINTS ALONG THE PATH =  10
  # OF STEPS =   1

 Calculating another point on the path.
 IRC-IRC-IRC-IRC-IRC-IRC-IRC-IRC-IRC-IRC-IRC-IRC-IRC-IRC-IRC-IRC-IRC-IRC
                          Input orientation:                          
 ---------------------------------------------------------------------
 Center     Atomic      Atomic             Coordinates (Angstroms)
 Number     Number       Type             X           Y           Z
 ---------------------------------------------------------------------
      1          6           0        0.734805   -1.095322    0.618543
      2          1           0        0.880975   -0.594830    1.565678
      3          1           0        0.109655   -1.965328    0.477728
      4          8           0        1.517020   -0.842387   -0.337410
      5          8           0        2.246826    0.247736   -0.213456
      6          6           0       -0.588716    0.771902    0.198124
      7          7           0        0.214073    1.525573   -0.153896
      8          6           0       -1.907914    0.232545    0.552090
      9          1           0       -1.841238   -0.377299    1.453127
     10          1           0       -2.526270    1.096499    0.797719
     11          6           0       -2.540141   -0.553353   -0.593712
     12          1           0       -1.976918   -1.458487   -0.817166
     13          1           0       -2.577158    0.050682   -1.497913
     14          1           0       -3.555662   -0.839809   -0.326554
 ---------------------------------------------------------------------
                    Distance matrix (angstroms):
                    1          2          3          4          5
     1  C    0.000000
     2  H    1.081167   0.000000
     3  H    1.080533   1.912285   0.000000
     4  O    1.260827   2.021777   1.976392   0.000000
     5  O    2.186832   2.395994   3.153235   1.317706   0.000000
     6  C    2.327011   2.428611   2.838719   2.706816   2.912807
     7  N    2.781531   2.810303   3.549119   2.708982   2.401771
     8  C    2.958312   3.080554   2.984419   3.698225   4.224708
     9  H    2.801443   2.733209   2.698004   3.834088   4.458749
    10  H    3.933292   3.880679   4.052811   4.625581   4.952305
    11  C    3.533915   4.045827   3.187957   4.075511   4.868407
    12  H    3.089755   3.819868   2.507473   3.580132   4.595179
    13  H    4.094118   4.664863   3.896975   4.348176   4.995946
    14  H    4.400749   4.829523   3.917678   5.072694   5.904609
                    6          7          8          9         10
     6  C    0.000000
     7  N    1.156031   0.000000
     8  C    1.468496   2.583247   0.000000
     9  H    2.112938   3.229203   1.090057   0.000000
    10  H    2.054019   2.932432   1.090465   1.752400   0.000000
    11  C    2.488245   3.478659   1.526502   2.170025   2.158306
    12  H    2.816479   3.760982   2.176973   2.518255   3.072067
    13  H    2.711199   3.431130   2.164133   3.071381   2.523142
    14  H    3.416968   4.453734   2.153376   2.514046   2.464330
                   11         12         13         14
    11  C    0.000000
    12  H    1.089228   0.000000
    13  H    1.088029   1.761050   0.000000
    14  H    1.088445   1.765190   1.767067   0.000000
 Symmetry turned off by external request.
 Stoichiometry    C4H7NO2
 Framework group  C1[X(C4H7NO2)]
 Deg. of freedom    36
 Full point group                 C1      NOp   1
 Rotational constants (GHZ):           4.8936554           1.6377698           1.3911979
 Standard basis: Aug-CC-pVTZ (5D, 7F)
   483 basis functions,   693 primitive gaussians,   560 cartesian basis functions
    27 alpha electrons       27 beta electrons
       nuclear repulsion energy       291.8177130137 Hartrees.
 NAtoms=   14 NActive=   14 NUniq=   14 SFac= 1.00D+00 NAtFMM=   60 NAOKFM=F Big=F
 Integral buffers will be    131072 words long.
 Raffenetti 2 integral format.
 Two-electron integral symmetry is turned off.
 Nuclear repulsion after empirical dispersion term =      291.8111023921 Hartrees.
 One-electron integrals computed using PRISM.
 NBasis=   483 RedAO= T EigKep=  7.25D-06  NBF=   483
 NBsUse=   483 1.00D-06 EigRej= -1.00D+00 NBFU=   483
 Initial guess from the checkpoint file:  "AltAssocTS3-M0001-copt-TS-Final-IRC-Reverse.chk"
 B after Tr=     0.000030   -0.000300    0.000030
         Rot=    1.000000   -0.000098   -0.000020   -0.000070 Ang=  -0.01 deg.
 Initial guess <Sx>= 0.0000 <Sy>= 0.0000 <Sz>= 0.0000 <S**2>= 0.0000 S= 0.0000
 ExpMin= 2.53D-02 ExpMax= 1.53D+04 ExpMxC= 5.22D+02 IAcc=3 IRadAn=         7 AccDes= 0.00D+00
 Harris functional with IExCor= 4639 and IRadAn=       7 diagonalized for initial guess.
 HarFok:  IExCor= 4639 AccDes= 0.00D+00 IRadAn=         7 IDoV= 1 UseB2=F ITyADJ=14
 ICtDFT=  3500011 ScaDFX=  1.000000  1.000000  1.000000  1.000000
 FoFCou: FMM=F IPFlag=           0 FMFlag=      100000 FMFlg1=           0
         NFxFlg=           0 DoJE=T BraDBF=F KetDBF=T FulRan=T
         wScrn=  0.000000 ICntrl=       500 IOpCl=  0 I1Cent=   200000004 NGrid=           0
         NMat0=    1 NMatS0=      1 NMatT0=    0 NMatD0=    1 NMtDS0=    0 NMtDT0=    0
 Symmetry not used in FoFCou.
 Gradient too large for Newton-Raphson -- use scaled steepest descent instead.
     Minimum is close to point  4 DX=  6.17D-02 DF= -3.59D-07 DXR=  4.89D-02 DFR=  2.40D-03 which will be used.
 Gradient too large for Newton-Raphson -- use scaled steepest descent instead.
     Accept linear search using points  1 and  2.
 LinEq1:  Iter=  0 NonCon=     1 RMS=5.84D-05 Max=3.30D-03 NDo=     1
 AX will form     1 AO Fock derivatives at one time.
 LinEq1:  Iter=  1 NonCon=     1 RMS=9.66D-06 Max=3.11D-04 NDo=     1
 LinEq1:  Iter=  2 NonCon=     1 RMS=1.02D-05 Max=5.75D-04 NDo=     1
 LinEq1:  Iter=  3 NonCon=     1 RMS=4.76D-06 Max=1.53D-04 NDo=     1
 LinEq1:  Iter=  4 NonCon=     1 RMS=3.31D-06 Max=1.54D-04 NDo=     1
 LinEq1:  Iter=  5 NonCon=     1 RMS=1.85D-06 Max=3.65D-05 NDo=     1
 LinEq1:  Iter=  6 NonCon=     1 RMS=7.63D-07 Max=1.34D-05 NDo=     1
 LinEq1:  Iter=  7 NonCon=     1 RMS=5.20D-07 Max=2.01D-05 NDo=     1
 LinEq1:  Iter=  8 NonCon=     1 RMS=2.91D-07 Max=8.08D-06 NDo=     1
 LinEq1:  Iter=  9 NonCon=     1 RMS=1.03D-07 Max=5.10D-06 NDo=     1
 LinEq1:  Iter= 10 NonCon=     1 RMS=3.77D-08 Max=2.46D-06 NDo=     1
 LinEq1:  Iter= 11 NonCon=     1 RMS=1.44D-08 Max=6.97D-07 NDo=     1
 LinEq1:  Iter= 12 NonCon=     1 RMS=5.92D-09 Max=1.81D-07 NDo=     1
 LinEq1:  Iter= 13 NonCon=     0 RMS=1.85D-09 Max=4.26D-08 NDo=     1
 Linear equations converged to 1.569D-08 1.569D-07 after    13 iterations.
     Accept linear search using points  1 and  2.
     Minimum is close to point  2 DX= -2.70D-04 DF= -6.20D-12 DXR=  2.70D-04 DFR=  7.32D-08 which will be used.
 LinEq1:  Iter=  0 NonCon=     1 RMS=2.04D-07 Max=1.04D-05 NDo=     1
 LinEq1:  Iter=  1 NonCon=     1 RMS=1.41D-07 Max=6.23D-06 NDo=     1
 LinEq1:  Iter=  2 NonCon=     1 RMS=8.99D-08 Max=4.71D-06 NDo=     1
 LinEq1:  Iter=  3 NonCon=     1 RMS=3.90D-08 Max=2.02D-06 NDo=     1
 LinEq1:  Iter=  4 NonCon=     1 RMS=2.98D-08 Max=1.69D-06 NDo=     1
 LinEq1:  Iter=  5 NonCon=     1 RMS=1.20D-08 Max=6.90D-07 NDo=     1
 LinEq1:  Iter=  6 NonCon=     1 RMS=5.53D-09 Max=2.25D-07 NDo=     1
 LinEq1:  Iter=  7 NonCon=     1 RMS=4.49D-09 Max=1.33D-07 NDo=     1
 LinEq1:  Iter=  8 NonCon=     1 RMS=1.75D-09 Max=4.73D-08 NDo=     1
 LinEq1:  Iter=  9 NonCon=     1 RMS=6.91D-10 Max=1.51D-08 NDo=     1
 LinEq1:  Iter= 10 NonCon=     1 RMS=2.39D-10 Max=6.04D-09 NDo=     1
 LinEq1:  Iter= 11 NonCon=     0 RMS=6.63D-11 Max=1.13D-09 NDo=     1
 Linear equations converged to 2.521D-10 2.521D-09 after    11 iterations.
 SCF Done:  E(UwB97XD) =  -361.638815831     a.u. after    5 cycles
            Convg  =    0.1873D-08                    33 Fock formations.
              S**2 =  0.0000                  -V/T =  2.0054
 <Sx>= 0.0000 <Sy>= 0.0000 <Sz>= 0.0000 <S**2>= 0.0000 S= 0.0000
 <L.S>=  0.00000000000    
 Annihilation of the first spin contaminant:
 S**2 before annihilation     0.0000,   after     0.0000
 DoSCS=F DFT=T ScalE2(SS,OS)=  1.000000  1.000000
 Range of M.O.s used for correlation:     1   483
 NBasis=   483 NAE=    27 NBE=    27 NFC=     0 NFV=     0
 NROrb=    483 NOA=    27 NOB=    27 NVA=   456 NVB=   456

 **** Warning!!: The largest alpha MO coefficient is  0.62502782D+02


 **** Warning!!: The largest beta MO coefficient is  0.62502781D+02

 Symmetrizing basis deriv contribution to polar:
 IMax=3 JMax=2 DiffMx= 0.00D+00
 G2DrvN: will do    15 centers at a time, making    1 passes.
 Calling FoFCou, ICntrl=  3107 FMM=F I1Cent=   0 AccDes= 0.00D+00.
 End of G2Drv F.D. properties file   721 does not exist.
 End of G2Drv F.D. properties file   722 does not exist.
 End of G2Drv F.D. properties file   788 does not exist.
          IDoAtm=11111111111111
          Differentiating once with respect to nuclear coordinates.
 CalDSu exits because no D1Ps are significant.
          There are    45 degrees of freedom in the 1st order CPHF.  IDoFFX=6 NUNeed=     0.
     39 vectors produced by pass  0 Test12= 5.47D-14 2.22D-09 XBig12= 2.07D-01 9.54D-02.
 AX will form    39 AO Fock derivatives at one time.
     39 vectors produced by pass  1 Test12= 5.47D-14 2.22D-09 XBig12= 3.80D-02 4.95D-02.
     39 vectors produced by pass  2 Test12= 5.47D-14 2.22D-09 XBig12= 1.40D-03 3.52D-03.
     39 vectors produced by pass  3 Test12= 5.47D-14 2.22D-09 XBig12= 2.23D-05 5.43D-04.
     39 vectors produced by pass  4 Test12= 5.47D-14 2.22D-09 XBig12= 2.57D-07 4.59D-05.
     39 vectors produced by pass  5 Test12= 5.47D-14 2.22D-09 XBig12= 2.72D-09 5.21D-06.
     39 vectors produced by pass  6 Test12= 5.47D-14 2.22D-09 XBig12= 2.10D-11 3.27D-07.
     18 vectors produced by pass  7 Test12= 5.47D-14 2.22D-09 XBig12= 1.42D-13 2.87D-08.
      1 vectors produced by pass  8 Test12= 5.47D-14 2.22D-09 XBig12= 6.33D-16 2.38D-09.
 InvSVY:  IOpt=1 It=  1 EMax= 2.78D-15
 Solved reduced A of dimension   292 with    39 vectors.
 End of Minotr F.D. properties file   721 does not exist.
 End of Minotr F.D. properties file   722 does not exist.
 End of Minotr F.D. properties file   788 does not exist.
 Calling FoFJK, ICntrl=    100127 FMM=F ISym2X=0 I1Cent= 0 IOpClX= 1 NMat=1 NMatS=1 NMatT=0.
 -------------------------------------------------------------------
 Center     Atomic                   Forces (Hartrees/Bohr)
 Number     Number              X              Y              Z
 -------------------------------------------------------------------
      1        6           0.006786970   -0.007565503    0.001635066
      2        1           0.000036975   -0.000093826   -0.000097478
      3        1           0.000442763   -0.000511053   -0.000021469
      4        8           0.001013870   -0.001602665    0.000138110
      5        8           0.007426041   -0.005671558   -0.000443980
      6        6          -0.009127607    0.012052386   -0.001566962
      7        7          -0.003468765    0.005544071   -0.000032004
      8        6          -0.002410216   -0.000291064    0.000484725
      9        1           0.000427878   -0.000196240   -0.000143578
     10        1          -0.000697800   -0.000528302    0.000470203
     11        6          -0.000449353   -0.000893973   -0.000302689
     12        1           0.000190365    0.000099933   -0.000134933
     13        1          -0.000215480    0.000010032    0.000041580
     14        1           0.000044357   -0.000352238   -0.000026591
 -------------------------------------------------------------------
 Cartesian Forces:  Max     0.012052386 RMS     0.003380845
 IRC-IRC-IRC-IRC-IRC-IRC-IRC-IRC-IRC-IRC-IRC-IRC-IRC-IRC-IRC-IRC-IRC-IRC
 Pt 11 Step number   1 out of a maximum of  20
 Modified Bulirsch-Stoer Extrapolation Cycles:
    EPS =    0.000010000000000
      PEZero:  N= 2 I= 1 D=  7.87D-04 Err=  7.28D-06
 Maximum DWI energy   std dev =  0.000000192 at pt    19
 Maximum DWI gradient std dev =  0.001595747 at pt    47
 CORRECTOR INTEGRATION CONVERGENCE:
   Recorrection delta-x convergence threshold:    0.010000
   Delta-x Convergence Met
 Point Number:  11          Path Number:   1
   CHANGE IN THE REACTION COORDINATE =    0.15110
   NET REACTION COORDINATE UP TO THIS POINT =    1.66214
  # OF POINTS ALONG THE PATH =  11
  # OF STEPS =   1

 Calculating another point on the path.
 IRC-IRC-IRC-IRC-IRC-IRC-IRC-IRC-IRC-IRC-IRC-IRC-IRC-IRC-IRC-IRC-IRC-IRC
                          Input orientation:                          
 ---------------------------------------------------------------------
 Center     Atomic      Atomic             Coordinates (Angstroms)
 Number     Number       Type             X           Y           Z
 ---------------------------------------------------------------------
      1          6           0        0.741984   -1.103302    0.620239
      2          1           0        0.881698   -0.596090    1.564755
      3          1           0        0.115286   -1.971773    0.477482
      4          8           0        1.517893   -0.843724   -0.337308
      5          8           0        2.252748    0.243193   -0.213813
      6          6           0       -0.598397    0.784691    0.196479
      7          7           0        0.210855    1.530646   -0.153907
      8          6           0       -1.910498    0.232274    0.552577
      9          1           0       -1.835791   -0.379857    1.451420
     10          1           0       -2.535323    1.090060    0.803754
     11          6           0       -2.540611   -0.554307   -0.594035
     12          1           0       -1.974366   -1.457173   -0.818924
     13          1           0       -2.580008    0.050822   -1.497393
     14          1           0       -3.555068   -0.844426   -0.326840
 ---------------------------------------------------------------------
                    Distance matrix (angstroms):
                    1          2          3          4          5
     1  C    0.000000
     2  H    1.081155   0.000000
     3  H    1.080449   1.913649   0.000000
     4  O    1.259488   2.020868   1.975774   0.000000
     5  O    2.188858   2.397390   3.154791   1.317821   0.000000
     6  C    2.353871   2.443239   2.861188   2.723113   2.930970
     7  N    2.796262   2.815463   3.560157   2.716544   2.414632
     8  C    2.970522   3.083351   2.994539   3.701828   4.233213
     9  H    2.803419   2.728433   2.699898   3.829088   4.458401
    10  H    3.947817   3.885648   4.062881   4.633584   4.967721
    11  C    3.542779   4.046519   3.195488   4.076901   4.874101
    12  H    3.094344   3.818441   2.512394   3.578288   4.596291
    13  H    4.105118   4.666761   3.905845   4.351873   5.004010
    14  H    4.407791   4.829564   3.922924   5.072971   5.909857
                    6          7          8          9         10
     6  C    0.000000
     7  N    1.155036   0.000000
     8  C    1.467507   2.585542   0.000000
     9  H    2.112389   3.227360   1.090048   0.000000
    10  H    2.052734   2.941552   1.090547   1.751991   0.000000
    11  C    2.487975   3.480130   1.526588   2.170504   2.158190
    12  H    2.819625   3.760917   2.176999   2.516798   3.071832
    13  H    2.708237   3.432747   2.164150   3.071618   2.525330
    14  H    3.416107   4.455676   2.153431   2.516733   2.461780
                   11         12         13         14
    11  C    0.000000
    12  H    1.089208   0.000000
    13  H    1.088020   1.761014   0.000000
    14  H    1.088433   1.765283   1.767033   0.000000
 Symmetry turned off by external request.
 Stoichiometry    C4H7NO2
 Framework group  C1[X(C4H7NO2)]
 Deg. of freedom    36
 Full point group                 C1      NOp   1
 Rotational constants (GHZ):           4.8612396           1.6326705           1.3851415
 Standard basis: Aug-CC-pVTZ (5D, 7F)
   483 basis functions,   693 primitive gaussians,   560 cartesian basis functions
    27 alpha electrons       27 beta electrons
       nuclear repulsion energy       291.3852984482 Hartrees.
 NAtoms=   14 NActive=   14 NUniq=   14 SFac= 1.00D+00 NAtFMM=   60 NAOKFM=F Big=F
 Integral buffers will be    131072 words long.
 Raffenetti 2 integral format.
 Two-electron integral symmetry is turned off.
 Nuclear repulsion after empirical dispersion term =      291.3786764940 Hartrees.
 One-electron integrals computed using PRISM.
 NBasis=   483 RedAO= T EigKep=  7.25D-06  NBF=   483
 NBsUse=   483 1.00D-06 EigRej= -1.00D+00 NBFU=   483
 Initial guess from the checkpoint file:  "AltAssocTS3-M0001-copt-TS-Final-IRC-Reverse.chk"
 B after Tr=     0.000042   -0.000311    0.000034
         Rot=    1.000000   -0.000100   -0.000021   -0.000072 Ang=  -0.01 deg.
 Initial guess <Sx>= 0.0000 <Sy>= 0.0000 <Sz>= 0.0000 <S**2>= 0.0000 S= 0.0000
 ExpMin= 2.53D-02 ExpMax= 1.53D+04 ExpMxC= 5.22D+02 IAcc=3 IRadAn=         7 AccDes= 0.00D+00
 Harris functional with IExCor= 4639 and IRadAn=       7 diagonalized for initial guess.
 HarFok:  IExCor= 4639 AccDes= 0.00D+00 IRadAn=         7 IDoV= 1 UseB2=F ITyADJ=14
 ICtDFT=  3500011 ScaDFX=  1.000000  1.000000  1.000000  1.000000
 FoFCou: FMM=F IPFlag=           0 FMFlag=      100000 FMFlg1=           0
         NFxFlg=           0 DoJE=T BraDBF=F KetDBF=T FulRan=T
         wScrn=  0.000000 ICntrl=       500 IOpCl=  0 I1Cent=   200000004 NGrid=           0
         NMat0=    1 NMatS0=      1 NMatT0=    0 NMatD0=    1 NMtDS0=    0 NMtDT0=    0
 Symmetry not used in FoFCou.
 Gradient too large for Newton-Raphson -- use scaled steepest descent instead.
     Minimum is close to point  4 DX=  5.92D-02 DF= -3.15D-07 DXR=  4.70D-02 DFR=  2.21D-03 which will be used.
 Gradient too large for Newton-Raphson -- use scaled steepest descent instead.
     Accept linear search using points  1 and  2.
 LinEq1:  Iter=  0 NonCon=     1 RMS=5.58D-05 Max=3.07D-03 NDo=     1
 AX will form     1 AO Fock derivatives at one time.
 LinEq1:  Iter=  1 NonCon=     1 RMS=8.90D-06 Max=3.17D-04 NDo=     1
 LinEq1:  Iter=  2 NonCon=     1 RMS=9.11D-06 Max=5.15D-04 NDo=     1
 LinEq1:  Iter=  3 NonCon=     1 RMS=4.39D-06 Max=1.43D-04 NDo=     1
 LinEq1:  Iter=  4 NonCon=     1 RMS=2.98D-06 Max=1.36D-04 NDo=     1
 LinEq1:  Iter=  5 NonCon=     1 RMS=1.79D-06 Max=3.92D-05 NDo=     1
 LinEq1:  Iter=  6 NonCon=     1 RMS=7.41D-07 Max=2.10D-05 NDo=     1
 LinEq1:  Iter=  7 NonCon=     1 RMS=5.27D-07 Max=2.97D-05 NDo=     1
 LinEq1:  Iter=  8 NonCon=     1 RMS=3.44D-07 Max=1.83D-05 NDo=     1
 LinEq1:  Iter=  9 NonCon=     1 RMS=1.43D-07 Max=7.54D-06 NDo=     1
 LinEq1:  Iter= 10 NonCon=     1 RMS=5.23D-08 Max=1.68D-06 NDo=     1
 LinEq1:  Iter= 11 NonCon=     1 RMS=1.65D-08 Max=3.36D-07 NDo=     1
 LinEq1:  Iter= 12 NonCon=     0 RMS=6.24D-09 Max=1.16D-07 NDo=     1
 Linear equations converged to 1.569D-08 1.569D-07 after    12 iterations.
     Accept linear search using points  1 and  2.
     Minimum is close to point  2 DX= -2.57D-04 DF= -5.17D-12 DXR=  2.58D-04 DFR=  6.64D-08 which will be used.
 LinEq1:  Iter=  0 NonCon=     1 RMS=1.87D-07 Max=1.03D-05 NDo=     1
 LinEq1:  Iter=  1 NonCon=     1 RMS=1.25D-07 Max=5.09D-06 NDo=     1
 LinEq1:  Iter=  2 NonCon=     1 RMS=7.93D-08 Max=4.39D-06 NDo=     1
 LinEq1:  Iter=  3 NonCon=     1 RMS=3.43D-08 Max=1.78D-06 NDo=     1
 LinEq1:  Iter=  4 NonCon=     1 RMS=2.63D-08 Max=1.53D-06 NDo=     1
 LinEq1:  Iter=  5 NonCon=     1 RMS=1.09D-08 Max=6.10D-07 NDo=     1
 LinEq1:  Iter=  6 NonCon=     1 RMS=4.93D-09 Max=1.85D-07 NDo=     1
 LinEq1:  Iter=  7 NonCon=     1 RMS=3.94D-09 Max=1.16D-07 NDo=     1
 LinEq1:  Iter=  8 NonCon=     1 RMS=1.55D-09 Max=4.08D-08 NDo=     1
 LinEq1:  Iter=  9 NonCon=     1 RMS=6.05D-10 Max=1.14D-08 NDo=     1
 LinEq1:  Iter= 10 NonCon=     1 RMS=2.07D-10 Max=4.62D-09 NDo=     1
 LinEq1:  Iter= 11 NonCon=     0 RMS=5.72D-11 Max=8.19D-10 NDo=     1
 Linear equations converged to 2.284D-10 2.284D-09 after    11 iterations.
 SCF Done:  E(UwB97XD) =  -361.639765260     a.u. after    5 cycles
            Convg  =    0.1616D-08                    32 Fock formations.
              S**2 =  0.0000                  -V/T =  2.0054
 <Sx>= 0.0000 <Sy>= 0.0000 <Sz>= 0.0000 <S**2>= 0.0000 S= 0.0000
 <L.S>=  0.00000000000    
 Annihilation of the first spin contaminant:
 S**2 before annihilation     0.0000,   after     0.0000
 DoSCS=F DFT=T ScalE2(SS,OS)=  1.000000  1.000000
 Range of M.O.s used for correlation:     1   483
 NBasis=   483 NAE=    27 NBE=    27 NFC=     0 NFV=     0
 NROrb=    483 NOA=    27 NOB=    27 NVA=   456 NVB=   456

 **** Warning!!: The largest alpha MO coefficient is  0.62064407D+02


 **** Warning!!: The largest beta MO coefficient is  0.62064408D+02

 Symmetrizing basis deriv contribution to polar:
 IMax=3 JMax=2 DiffMx= 0.00D+00
 G2DrvN: will do    15 centers at a time, making    1 passes.
 Calling FoFCou, ICntrl=  3107 FMM=F I1Cent=   0 AccDes= 0.00D+00.
 End of G2Drv F.D. properties file   721 does not exist.
 End of G2Drv F.D. properties file   722 does not exist.
 End of G2Drv F.D. properties file   788 does not exist.
          IDoAtm=11111111111111
          Differentiating once with respect to nuclear coordinates.
 CalDSu exits because no D1Ps are significant.
          There are    45 degrees of freedom in the 1st order CPHF.  IDoFFX=6 NUNeed=     0.
     39 vectors produced by pass  0 Test12= 5.47D-14 2.22D-09 XBig12= 2.07D-01 9.20D-02.
 AX will form    39 AO Fock derivatives at one time.
     39 vectors produced by pass  1 Test12= 5.47D-14 2.22D-09 XBig12= 3.83D-02 5.11D-02.
     39 vectors produced by pass  2 Test12= 5.47D-14 2.22D-09 XBig12= 1.39D-03 3.41D-03.
     39 vectors produced by pass  3 Test12= 5.47D-14 2.22D-09 XBig12= 2.20D-05 5.26D-04.
     39 vectors produced by pass  4 Test12= 5.47D-14 2.22D-09 XBig12= 2.53D-07 4.69D-05.
     39 vectors produced by pass  5 Test12= 5.47D-14 2.22D-09 XBig12= 2.70D-09 5.26D-06.
     39 vectors produced by pass  6 Test12= 5.47D-14 2.22D-09 XBig12= 2.09D-11 3.26D-07.
     19 vectors produced by pass  7 Test12= 5.47D-14 2.22D-09 XBig12= 1.42D-13 2.86D-08.
      1 vectors produced by pass  8 Test12= 5.47D-14 2.22D-09 XBig12= 6.30D-16 2.40D-09.
 InvSVY:  IOpt=1 It=  1 EMax= 3.11D-15
 Solved reduced A of dimension   293 with    39 vectors.
 End of Minotr F.D. properties file   721 does not exist.
 End of Minotr F.D. properties file   722 does not exist.
 End of Minotr F.D. properties file   788 does not exist.
 Calling FoFJK, ICntrl=    100127 FMM=F ISym2X=0 I1Cent= 0 IOpClX= 1 NMat=1 NMatS=1 NMatT=0.
 -------------------------------------------------------------------
 Center     Atomic                   Forces (Hartrees/Bohr)
 Number     Number              X              Y              Z
 -------------------------------------------------------------------
      1        6           0.006723448   -0.007431872    0.001611381
      2        1           0.000076435   -0.000135967   -0.000078397
      3        1           0.000451591   -0.000512690   -0.000014810
      4        8           0.001204308   -0.001759435    0.000095419
      5        8           0.007447781   -0.005748875   -0.000450662
      6        6          -0.009138303    0.012011103   -0.001517234
      7        7          -0.003603676    0.005640683   -0.000000636
      8        6          -0.002483893   -0.000178283    0.000461516
      9        1           0.000439508   -0.000185509   -0.000153170
     10        1          -0.000708706   -0.000537163    0.000476322
     11        6          -0.000437236   -0.000907723   -0.000309585
     12        1           0.000209599    0.000114141   -0.000142857
     13        1          -0.000236544    0.000009373    0.000043232
     14        1           0.000055687   -0.000377782   -0.000020519
 -------------------------------------------------------------------
 Cartesian Forces:  Max     0.012011103 RMS     0.003383311
 IRC-IRC-IRC-IRC-IRC-IRC-IRC-IRC-IRC-IRC-IRC-IRC-IRC-IRC-IRC-IRC-IRC-IRC
 Pt 12 Step number   1 out of a maximum of  20
 Modified Bulirsch-Stoer Extrapolation Cycles:
    EPS =    0.000010000000000
      PEZero:  N= 2 I= 1 D=  7.87D-04 Err=  7.44D-06
 Maximum DWI energy   std dev =  0.000000273 at pt    14
 Maximum DWI gradient std dev =  0.001579909 at pt    17
 CORRECTOR INTEGRATION CONVERGENCE:
   Recorrection delta-x convergence threshold:    0.010000
   Delta-x Convergence Met
 Point Number:  12          Path Number:   1
   CHANGE IN THE REACTION COORDINATE =    0.15110
   NET REACTION COORDINATE UP TO THIS POINT =    1.81325
  # OF POINTS ALONG THE PATH =  12
  # OF STEPS =   1

 Calculating another point on the path.
 IRC-IRC-IRC-IRC-IRC-IRC-IRC-IRC-IRC-IRC-IRC-IRC-IRC-IRC-IRC-IRC-IRC-IRC
                          Input orientation:                          
 ---------------------------------------------------------------------
 Center     Atomic      Atomic             Coordinates (Angstroms)
 Number     Number       Type             X           Y           Z
 ---------------------------------------------------------------------
      1          6           0        0.749087   -1.111126    0.621909
      2          1           0        0.882914   -0.597892    1.564032
      3          1           0        0.121032   -1.978229    0.477324
      4          8           0        1.518917   -0.845185   -0.337239
      5          8           0        2.258685    0.238588   -0.214176
      6          6           0       -0.608077    0.797407    0.194892
      7          7           0        0.207509    1.535813   -0.153890
      8          6           0       -1.913158    0.232128    0.553036
      9          1           0       -1.830207   -0.382274    1.449600
     10          1           0       -2.544509    1.083532    0.809856
     11          6           0       -2.541066   -0.555273   -0.594364
     12          1           0       -1.971559   -1.455676   -0.820787
     13          1           0       -2.583134    0.050956   -1.496853
     14          1           0       -3.554329   -0.849376   -0.327041
 ---------------------------------------------------------------------
                    Distance matrix (angstroms):
                    1          2          3          4          5
     1  C    0.000000
     2  H    1.081164   0.000000
     3  H    1.080382   1.914871   0.000000
     4  O    1.258303   2.020021   1.975192   0.000000
     5  O    2.190811   2.398847   3.156265   1.317940   0.000000
     6  C    2.380491   2.458548   2.883665   2.739593   2.949226
     7  N    2.810953   2.821369   3.571330   2.724436   2.427704
     8  C    2.982721   3.086919   3.004886   3.705716   4.241808
     9  H    2.805184   2.724081   2.701801   3.824096   4.457876
    10  H    3.962275   3.891426   4.073091   4.641896   4.983297
    11  C    3.551535   4.047732   3.203137   4.078433   4.879792
    12  H    3.098710   3.817221   2.517358   3.576302   4.597116
    13  H    4.116222   4.669424   3.915033   4.355984   5.012353
    14  H    4.414568   4.829962   3.928052   5.073258   5.915027
                    6          7          8          9         10
     6  C    0.000000
     7  N    1.154154   0.000000
     8  C    1.466645   2.587773   0.000000
     9  H    2.111763   3.225294   1.090045   0.000000
    10  H    2.051784   2.950757   1.090619   1.751595   0.000000
    11  C    2.487793   3.481569   1.526694   2.170953   2.158131
    12  H    2.822600   3.760598   2.177035   2.515319   3.071620
    13  H    2.705558   3.434537   2.164194   3.071836   2.527571
    14  H    3.415364   4.457638   2.153515   2.519372   2.459350
                   11         12         13         14
    11  C    0.000000
    12  H    1.089189   0.000000
    13  H    1.088012   1.760975   0.000000
    14  H    1.088421   1.765375   1.766997   0.000000
 Symmetry turned off by external request.
 Stoichiometry    C4H7NO2
 Framework group  C1[X(C4H7NO2)]
 Deg. of freedom    36
 Full point group                 C1      NOp   1
 Rotational constants (GHZ):           4.8289598           1.6274997           1.3790447
 Standard basis: Aug-CC-pVTZ (5D, 7F)
   483 basis functions,   693 primitive gaussians,   560 cartesian basis functions
    27 alpha electrons       27 beta electrons
       nuclear repulsion energy       290.9484814653 Hartrees.
 NAtoms=   14 NActive=   14 NUniq=   14 SFac= 1.00D+00 NAtFMM=   60 NAOKFM=F Big=F
 Integral buffers will be    131072 words long.
 Raffenetti 2 integral format.
 Two-electron integral symmetry is turned off.
 Nuclear repulsion after empirical dispersion term =      290.9418486377 Hartrees.
 One-electron integrals computed using PRISM.
 NBasis=   483 RedAO= T EigKep=  7.26D-06  NBF=   483
 NBsUse=   483 1.00D-06 EigRej= -1.00D+00 NBFU=   483
 Initial guess from the checkpoint file:  "AltAssocTS3-M0001-copt-TS-Final-IRC-Reverse.chk"
 B after Tr=     0.000055   -0.000322    0.000038
         Rot=    1.000000   -0.000102   -0.000022   -0.000073 Ang=  -0.01 deg.
 Initial guess <Sx>= 0.0000 <Sy>= 0.0000 <Sz>= 0.0000 <S**2>= 0.0000 S= 0.0000
 ExpMin= 2.53D-02 ExpMax= 1.53D+04 ExpMxC= 5.22D+02 IAcc=3 IRadAn=         7 AccDes= 0.00D+00
 Harris functional with IExCor= 4639 and IRadAn=       7 diagonalized for initial guess.
 HarFok:  IExCor= 4639 AccDes= 0.00D+00 IRadAn=         7 IDoV= 1 UseB2=F ITyADJ=14
 ICtDFT=  3500011 ScaDFX=  1.000000  1.000000  1.000000  1.000000
 FoFCou: FMM=F IPFlag=           0 FMFlag=      100000 FMFlg1=           0
         NFxFlg=           0 DoJE=T BraDBF=F KetDBF=T FulRan=T
         wScrn=  0.000000 ICntrl=       500 IOpCl=  0 I1Cent=   200000004 NGrid=           0
         NMat0=    1 NMatS0=      1 NMatT0=    0 NMatD0=    1 NMtDS0=    0 NMtDT0=    0
 Symmetry not used in FoFCou.
 Gradient too large for Newton-Raphson -- use scaled steepest descent instead.
     Minimum is close to point  4 DX=  5.77D-02 DF= -2.85D-07 DXR=  4.59D-02 DFR=  2.11D-03 which will be used.
 Gradient too large for Newton-Raphson -- use scaled steepest descent instead.
     Accept linear search using points  1 and  2.
 LinEq1:  Iter=  0 NonCon=     1 RMS=5.32D-05 Max=2.85D-03 NDo=     1
 AX will form     1 AO Fock derivatives at one time.
 LinEq1:  Iter=  1 NonCon=     1 RMS=8.24D-06 Max=3.19D-04 NDo=     1
 LinEq1:  Iter=  2 NonCon=     1 RMS=8.17D-06 Max=4.63D-04 NDo=     1
 LinEq1:  Iter=  3 NonCon=     1 RMS=4.06D-06 Max=1.34D-04 NDo=     1
 LinEq1:  Iter=  4 NonCon=     1 RMS=2.69D-06 Max=1.15D-04 NDo=     1
 LinEq1:  Iter=  5 NonCon=     1 RMS=1.74D-06 Max=5.77D-05 NDo=     1
 LinEq1:  Iter=  6 NonCon=     1 RMS=7.47D-07 Max=3.33D-05 NDo=     1
 LinEq1:  Iter=  7 NonCon=     1 RMS=5.35D-07 Max=3.34D-05 NDo=     1
 LinEq1:  Iter=  8 NonCon=     1 RMS=3.66D-07 Max=1.60D-05 NDo=     1
 LinEq1:  Iter=  9 NonCon=     1 RMS=1.49D-07 Max=5.31D-06 NDo=     1
 LinEq1:  Iter= 10 NonCon=     1 RMS=5.24D-08 Max=1.32D-06 NDo=     1
 LinEq1:  Iter= 11 NonCon=     1 RMS=1.64D-08 Max=3.22D-07 NDo=     1
 LinEq1:  Iter= 12 NonCon=     0 RMS=6.12D-09 Max=1.10D-07 NDo=     1
 Linear equations converged to 1.569D-08 1.569D-07 after    12 iterations.
     Accept linear search using points  1 and  2.
     Minimum is close to point  2 DX= -2.36D-04 DF= -3.98D-12 DXR=  2.36D-04 DFR=  5.56D-08 which will be used.
 LinEq1:  Iter=  0 NonCon=     1 RMS=1.72D-07 Max=1.00D-05 NDo=     1
 LinEq1:  Iter=  1 NonCon=     1 RMS=1.10D-07 Max=4.14D-06 NDo=     1
 LinEq1:  Iter=  2 NonCon=     1 RMS=6.97D-08 Max=3.99D-06 NDo=     1
 LinEq1:  Iter=  3 NonCon=     1 RMS=3.01D-08 Max=1.55D-06 NDo=     1
 LinEq1:  Iter=  4 NonCon=     1 RMS=2.32D-08 Max=1.36D-06 NDo=     1
 LinEq1:  Iter=  5 NonCon=     1 RMS=9.83D-09 Max=5.36D-07 NDo=     1
 LinEq1:  Iter=  6 NonCon=     1 RMS=4.38D-09 Max=1.53D-07 NDo=     1
 LinEq1:  Iter=  7 NonCon=     1 RMS=3.45D-09 Max=9.94D-08 NDo=     1
 LinEq1:  Iter=  8 NonCon=     1 RMS=1.39D-09 Max=3.57D-08 NDo=     1
 LinEq1:  Iter=  9 NonCon=     1 RMS=5.38D-10 Max=8.74D-09 NDo=     1
 LinEq1:  Iter= 10 NonCon=     1 RMS=1.79D-10 Max=3.70D-09 NDo=     1
 LinEq1:  Iter= 11 NonCon=     0 RMS=4.93D-11 Max=6.39D-10 NDo=     1
 Linear equations converged to 2.072D-10 2.072D-09 after    11 iterations.
 SCF Done:  E(UwB97XD) =  -361.640710093     a.u. after    5 cycles
            Convg  =    0.1389D-08                    32 Fock formations.
              S**2 =  0.0000                  -V/T =  2.0054
 <Sx>= 0.0000 <Sy>= 0.0000 <Sz>= 0.0000 <S**2>= 0.0000 S= 0.0000
 <L.S>=  0.00000000000    
 Annihilation of the first spin contaminant:
 S**2 before annihilation     0.0000,   after     0.0000
 DoSCS=F DFT=T ScalE2(SS,OS)=  1.000000  1.000000
 Range of M.O.s used for correlation:     1   483
 NBasis=   483 NAE=    27 NBE=    27 NFC=     0 NFV=     0
 NROrb=    483 NOA=    27 NOB=    27 NVA=   456 NVB=   456

 **** Warning!!: The largest alpha MO coefficient is  0.61584184D+02


 **** Warning!!: The largest beta MO coefficient is  0.61584185D+02

 Symmetrizing basis deriv contribution to polar:
 IMax=3 JMax=2 DiffMx= 0.00D+00
 G2DrvN: will do    15 centers at a time, making    1 passes.
 Calling FoFCou, ICntrl=  3107 FMM=F I1Cent=   0 AccDes= 0.00D+00.
 End of G2Drv F.D. properties file   721 does not exist.
 End of G2Drv F.D. properties file   722 does not exist.
 End of G2Drv F.D. properties file   788 does not exist.
          IDoAtm=11111111111111
          Differentiating once with respect to nuclear coordinates.
 CalDSu exits because no D1Ps are significant.
          There are    45 degrees of freedom in the 1st order CPHF.  IDoFFX=6 NUNeed=     0.
     39 vectors produced by pass  0 Test12= 5.47D-14 2.22D-09 XBig12= 2.06D-01 8.93D-02.
 AX will form    39 AO Fock derivatives at one time.
     39 vectors produced by pass  1 Test12= 5.47D-14 2.22D-09 XBig12= 3.86D-02 5.28D-02.
     39 vectors produced by pass  2 Test12= 5.47D-14 2.22D-09 XBig12= 1.39D-03 3.73D-03.
     39 vectors produced by pass  3 Test12= 5.47D-14 2.22D-09 XBig12= 2.20D-05 5.28D-04.
     39 vectors produced by pass  4 Test12= 5.47D-14 2.22D-09 XBig12= 2.52D-07 4.80D-05.
     39 vectors produced by pass  5 Test12= 5.47D-14 2.22D-09 XBig12= 2.71D-09 5.33D-06.
     39 vectors produced by pass  6 Test12= 5.47D-14 2.22D-09 XBig12= 2.11D-11 3.27D-07.
     19 vectors produced by pass  7 Test12= 5.47D-14 2.22D-09 XBig12= 1.43D-13 2.87D-08.
      1 vectors produced by pass  8 Test12= 5.47D-14 2.22D-09 XBig12= 6.25D-16 2.28D-09.
 InvSVY:  IOpt=1 It=  1 EMax= 4.00D-15
 Solved reduced A of dimension   293 with    39 vectors.
 End of Minotr F.D. properties file   721 does not exist.
 End of Minotr F.D. properties file   722 does not exist.
 End of Minotr F.D. properties file   788 does not exist.
 Calling FoFJK, ICntrl=    100127 FMM=F ISym2X=0 I1Cent= 0 IOpClX= 1 NMat=1 NMatS=1 NMatT=0.
 -------------------------------------------------------------------
 Center     Atomic                   Forces (Hartrees/Bohr)
 Number     Number              X              Y              Z
 -------------------------------------------------------------------
      1        6           0.006569003   -0.007177994    0.001555095
      2        1           0.000115888   -0.000175654   -0.000058399
      3        1           0.000455857   -0.000508049   -0.000007827
      4        8           0.001379882   -0.001907090    0.000054852
      5        8           0.007414736   -0.005781135   -0.000453037
      6        6          -0.009022623    0.011789800   -0.001440663
      7        7          -0.003730615    0.005701945    0.000034855
      8        6          -0.002536324   -0.000057232    0.000431963
      9        1           0.000445037   -0.000171343   -0.000161410
     10        1          -0.000711229   -0.000539419    0.000475983
     11        6          -0.000418371   -0.000910207   -0.000312608
     12        1           0.000227887    0.000128780   -0.000150298
     13        1          -0.000256996    0.000008745    0.000044883
     14        1           0.000067868   -0.000401147   -0.000013388
 -------------------------------------------------------------------
 Cartesian Forces:  Max     0.011789800 RMS     0.003345202
 IRC-IRC-IRC-IRC-IRC-IRC-IRC-IRC-IRC-IRC-IRC-IRC-IRC-IRC-IRC-IRC-IRC-IRC
 Reaction path inflection point has been passed.
   Previous lowest Hessian eigenvalue=   -0.0000016754
   Current lowest Hessian eigenvalue =    0.0000037471
 Pt 13 Step number   1 out of a maximum of  20
 Modified Bulirsch-Stoer Extrapolation Cycles:
    EPS =    0.000010000000000
      PEZero:  N= 2 I= 1 D=  7.87D-04 Err=  7.82D-06
 Maximum DWI energy   std dev =  0.000000290 at pt    19
 Maximum DWI gradient std dev =  0.001642322 at pt    17
 CORRECTOR INTEGRATION CONVERGENCE:
   Recorrection delta-x convergence threshold:    0.010000
   Delta-x Convergence Met
 Point Number:  13          Path Number:   1
   CHANGE IN THE REACTION COORDINATE =    0.15110
   NET REACTION COORDINATE UP TO THIS POINT =    1.96435
  # OF POINTS ALONG THE PATH =  13
  # OF STEPS =   1

 Calculating another point on the path.
 IRC-IRC-IRC-IRC-IRC-IRC-IRC-IRC-IRC-IRC-IRC-IRC-IRC-IRC-IRC-IRC-IRC-IRC
                          Input orientation:                          
 ---------------------------------------------------------------------
 Center     Atomic      Atomic             Coordinates (Angstroms)
 Number     Number       Type             X           Y           Z
 ---------------------------------------------------------------------
      1          6           0        0.756091   -1.118740    0.623533
      2          1           0        0.884652   -0.600218    1.563522
      3          1           0        0.126890   -1.984666    0.477259
      4          8           0        1.520098   -0.846787   -0.337203
      5          8           0        2.264688    0.233888   -0.214545
      6          6           0       -0.617733    0.810008    0.193375
      7          7           0        0.203984    1.541114   -0.153836
      8          6           0       -1.915909    0.232109    0.553468
      9          1           0       -1.824505   -0.384545    1.447663
     10          1           0       -2.553833    1.076918    0.816021
     11          6           0       -2.541506   -0.556252   -0.594700
     12          1           0       -1.968467   -1.453969   -0.822780
     13          1           0       -2.586577    0.051091   -1.496286
     14          1           0       -3.553425   -0.854705   -0.327147
 ---------------------------------------------------------------------
                    Distance matrix (angstroms):
                    1          2          3          4          5
     1  C    0.000000
     2  H    1.081190   0.000000
     3  H    1.080333   1.915950   0.000000
     4  O    1.257250   2.019244   1.974626   0.000000
     5  O    2.192679   2.400366   3.157651   1.318074   0.000000
     6  C    2.406760   2.474510   2.906072   2.756230   2.967602
     7  N    2.825588   2.828061   3.582646   2.732737   2.441112
     8  C    2.994877   3.091298   3.015448   3.709914   4.250558
     9  H    2.806725   2.720196   2.703703   3.819134   4.457230
    10  H    3.976627   3.898041   4.083421   4.650536   4.999091
    11  C    3.560144   4.049495   3.210887   4.080115   4.885523
    12  H    3.102807   3.816230   2.522352   3.574149   4.597652
    13  H    4.127416   4.672907   3.924550   4.360555   5.021060
    14  H    4.421022   4.830726   3.933014   5.073539   5.920148
                    6          7          8          9         10
     6  C    0.000000
     7  N    1.153382   0.000000
     8  C    1.465912   2.589927   0.000000
     9  H    2.111041   3.223000   1.090047   0.000000
    10  H    2.051198   2.960009   1.090680   1.751218   0.000000
    11  C    2.487696   3.482962   1.526819   2.171364   2.158131
    12  H    2.825357   3.759994   2.177080   2.513822   3.071434
    13  H    2.703194   3.436506   2.164267   3.072030   2.529853
    14  H    3.414748   4.459609   2.153626   2.521937   2.457068
                   11         12         13         14
    11  C    0.000000
    12  H    1.089169   0.000000
    13  H    1.088005   1.760931   0.000000
    14  H    1.088412   1.765464   1.766960   0.000000
 Symmetry turned off by external request.
 Stoichiometry    C4H7NO2
 Framework group  C1[X(C4H7NO2)]
 Deg. of freedom    36
 Full point group                 C1      NOp   1
 Rotational constants (GHZ):           4.7968693           1.6222392           1.3728974
 Standard basis: Aug-CC-pVTZ (5D, 7F)
   483 basis functions,   693 primitive gaussians,   560 cartesian basis functions
    27 alpha electrons       27 beta electrons
       nuclear repulsion energy       290.5069126774 Hartrees.
 NAtoms=   14 NActive=   14 NUniq=   14 SFac= 1.00D+00 NAtFMM=   60 NAOKFM=F Big=F
 Integral buffers will be    131072 words long.
 Raffenetti 2 integral format.
 Two-electron integral symmetry is turned off.
 Nuclear repulsion after empirical dispersion term =      290.5002694627 Hartrees.
 One-electron integrals computed using PRISM.
 NBasis=   483 RedAO= T EigKep=  7.27D-06  NBF=   483
 NBsUse=   483 1.00D-06 EigRej= -1.00D+00 NBFU=   483
 Initial guess from the checkpoint file:  "AltAssocTS3-M0001-copt-TS-Final-IRC-Reverse.chk"
 B after Tr=     0.000067   -0.000332    0.000042
         Rot=    1.000000   -0.000104   -0.000023   -0.000075 Ang=  -0.01 deg.
 Initial guess <Sx>= 0.0000 <Sy>= 0.0000 <Sz>= 0.0000 <S**2>= 0.0000 S= 0.0000
 ExpMin= 2.53D-02 ExpMax= 1.53D+04 ExpMxC= 5.22D+02 IAcc=3 IRadAn=         7 AccDes= 0.00D+00
 Harris functional with IExCor= 4639 and IRadAn=       7 diagonalized for initial guess.
 HarFok:  IExCor= 4639 AccDes= 0.00D+00 IRadAn=         7 IDoV= 1 UseB2=F ITyADJ=14
 ICtDFT=  3500011 ScaDFX=  1.000000  1.000000  1.000000  1.000000
 FoFCou: FMM=F IPFlag=           0 FMFlag=      100000 FMFlg1=           0
         NFxFlg=           0 DoJE=T BraDBF=F KetDBF=T FulRan=T
         wScrn=  0.000000 ICntrl=       500 IOpCl=  0 I1Cent=   200000004 NGrid=           0
         NMat0=    1 NMatS0=      1 NMatT0=    0 NMatD0=    1 NMtDS0=    0 NMtDT0=    0
 Symmetry not used in FoFCou.
 Gradient too large for Newton-Raphson -- use scaled steepest descent instead.
     Minimum is close to point  4 DX=  5.82D-02 DF= -2.73D-07 DXR=  4.63D-02 DFR=  2.15D-03 which will be used.
 Gradient too large for Newton-Raphson -- use scaled steepest descent instead.
     Accept linear search using points  1 and  2.
 LinEq1:  Iter=  0 NonCon=     1 RMS=5.06D-05 Max=2.64D-03 NDo=     1
 AX will form     1 AO Fock derivatives at one time.
 LinEq1:  Iter=  1 NonCon=     1 RMS=7.63D-06 Max=3.10D-04 NDo=     1
 LinEq1:  Iter=  2 NonCon=     1 RMS=7.37D-06 Max=4.24D-04 NDo=     1
 LinEq1:  Iter=  3 NonCon=     1 RMS=3.76D-06 Max=1.24D-04 NDo=     1
 LinEq1:  Iter=  4 NonCon=     1 RMS=2.42D-06 Max=9.61D-05 NDo=     1
 LinEq1:  Iter=  5 NonCon=     1 RMS=1.69D-06 Max=7.07D-05 NDo=     1
 LinEq1:  Iter=  6 NonCon=     1 RMS=7.49D-07 Max=3.85D-05 NDo=     1
 LinEq1:  Iter=  7 NonCon=     1 RMS=5.14D-07 Max=3.00D-05 NDo=     1
 LinEq1:  Iter=  8 NonCon=     1 RMS=3.50D-07 Max=1.31D-05 NDo=     1
 LinEq1:  Iter=  9 NonCon=     1 RMS=1.44D-07 Max=3.70D-06 NDo=     1
 LinEq1:  Iter= 10 NonCon=     1 RMS=5.05D-08 Max=1.29D-06 NDo=     1
 LinEq1:  Iter= 11 NonCon=     1 RMS=1.57D-08 Max=3.03D-07 NDo=     1
 LinEq1:  Iter= 12 NonCon=     0 RMS=5.84D-09 Max=1.00D-07 NDo=     1
 Linear equations converged to 1.569D-08 1.569D-07 after    12 iterations.
     Accept linear search using points  1 and  2.
     Minimum is close to point  2 DX= -2.05D-04 DF= -2.73D-12 DXR=  2.05D-04 DFR=  4.18D-08 which will be used.
 LinEq1:  Iter=  0 NonCon=     1 RMS=1.58D-07 Max=9.48D-06 NDo=     1
 LinEq1:  Iter=  1 NonCon=     1 RMS=9.73D-08 Max=3.41D-06 NDo=     1
 LinEq1:  Iter=  2 NonCon=     1 RMS=6.10D-08 Max=3.48D-06 NDo=     1
 LinEq1:  Iter=  3 NonCon=     1 RMS=2.65D-08 Max=1.37D-06 NDo=     1
 LinEq1:  Iter=  4 NonCon=     1 RMS=2.05D-08 Max=1.21D-06 NDo=     1
 LinEq1:  Iter=  5 NonCon=     1 RMS=8.74D-09 Max=4.62D-07 NDo=     1
 LinEq1:  Iter=  6 NonCon=     1 RMS=3.87D-09 Max=1.26D-07 NDo=     1
 LinEq1:  Iter=  7 NonCon=     1 RMS=3.01D-09 Max=8.57D-08 NDo=     1
 LinEq1:  Iter=  8 NonCon=     1 RMS=1.24D-09 Max=3.17D-08 NDo=     1
 LinEq1:  Iter=  9 NonCon=     1 RMS=4.79D-10 Max=7.04D-09 NDo=     1
 LinEq1:  Iter= 10 NonCon=     1 RMS=1.54D-10 Max=3.30D-09 NDo=     1
 LinEq1:  Iter= 11 NonCon=     0 RMS=4.24D-11 Max=6.54D-10 NDo=     1
 Linear equations converged to 1.873D-10 1.873D-09 after    11 iterations.
 SCF Done:  E(UwB97XD) =  -361.641638888     a.u. after    5 cycles
            Convg  =    0.1187D-08                    32 Fock formations.
              S**2 =  0.0000                  -V/T =  2.0054
 <Sx>= 0.0000 <Sy>= 0.0000 <Sz>= 0.0000 <S**2>= 0.0000 S= 0.0000
 <L.S>=  0.00000000000    
 Annihilation of the first spin contaminant:
 S**2 before annihilation     0.0000,   after     0.0000
 DoSCS=F DFT=T ScalE2(SS,OS)=  1.000000  1.000000
 Range of M.O.s used for correlation:     1   483
 NBasis=   483 NAE=    27 NBE=    27 NFC=     0 NFV=     0
 NROrb=    483 NOA=    27 NOB=    27 NVA=   456 NVB=   456

 **** Warning!!: The largest alpha MO coefficient is  0.61267588D+02


 **** Warning!!: The largest beta MO coefficient is  0.61267589D+02

 Symmetrizing basis deriv contribution to polar:
 IMax=3 JMax=2 DiffMx= 0.00D+00
 G2DrvN: will do    15 centers at a time, making    1 passes.
 Calling FoFCou, ICntrl=  3107 FMM=F I1Cent=   0 AccDes= 0.00D+00.
 End of G2Drv F.D. properties file   721 does not exist.
 End of G2Drv F.D. properties file   722 does not exist.
 End of G2Drv F.D. properties file   788 does not exist.
          IDoAtm=11111111111111
          Differentiating once with respect to nuclear coordinates.
 CalDSu exits because no D1Ps are significant.
          There are    45 degrees of freedom in the 1st order CPHF.  IDoFFX=6 NUNeed=     0.
     39 vectors produced by pass  0 Test12= 5.47D-14 2.22D-09 XBig12= 2.06D-01 8.71D-02.
 AX will form    39 AO Fock derivatives at one time.
     39 vectors produced by pass  1 Test12= 5.47D-14 2.22D-09 XBig12= 3.90D-02 5.43D-02.
     39 vectors produced by pass  2 Test12= 5.47D-14 2.22D-09 XBig12= 1.40D-03 4.02D-03.
     39 vectors produced by pass  3 Test12= 5.47D-14 2.22D-09 XBig12= 2.20D-05 5.68D-04.
     39 vectors produced by pass  4 Test12= 5.47D-14 2.22D-09 XBig12= 2.52D-07 4.97D-05.
     39 vectors produced by pass  5 Test12= 5.47D-14 2.22D-09 XBig12= 2.72D-09 5.42D-06.
     39 vectors produced by pass  6 Test12= 5.47D-14 2.22D-09 XBig12= 2.13D-11 3.29D-07.
     19 vectors produced by pass  7 Test12= 5.47D-14 2.22D-09 XBig12= 1.45D-13 2.90D-08.
 InvSVY:  IOpt=1 It=  1 EMax= 2.89D-15
 Solved reduced A of dimension   292 with    39 vectors.
 End of Minotr F.D. properties file   721 does not exist.
 End of Minotr F.D. properties file   722 does not exist.
 End of Minotr F.D. properties file   788 does not exist.
 Calling FoFJK, ICntrl=    100127 FMM=F ISym2X=0 I1Cent= 0 IOpClX= 1 NMat=1 NMatS=1 NMatT=0.
 -------------------------------------------------------------------
 Center     Atomic                   Forces (Hartrees/Bohr)
 Number     Number              X              Y              Z
 -------------------------------------------------------------------
      1        6           0.006332748   -0.006819377    0.001470897
      2        1           0.000154785   -0.000209647   -0.000037744
      3        1           0.000451808   -0.000492352   -0.000000300
      4        8           0.001545984   -0.002049097    0.000014082
      5        8           0.007341765   -0.005771986   -0.000451872
      6        6          -0.008799419    0.011414712   -0.001342354
      7        7          -0.003856871    0.005723057    0.000076323
      8        6          -0.002565053    0.000063690    0.000398334
      9        1           0.000441859   -0.000154462   -0.000167602
     10        1          -0.000702911   -0.000533341    0.000468095
     11        6          -0.000393796   -0.000901302   -0.000311987
     12        1           0.000244913    0.000143783   -0.000157207
     13        1          -0.000276606    0.000008293    0.000046661
     14        1           0.000080792   -0.000421972   -0.000005327
 -------------------------------------------------------------------
 Cartesian Forces:  Max     0.011414712 RMS     0.003272832
 IRC-IRC-IRC-IRC-IRC-IRC-IRC-IRC-IRC-IRC-IRC-IRC-IRC-IRC-IRC-IRC-IRC-IRC
 Pt 14 Step number   1 out of a maximum of  20
 Modified Bulirsch-Stoer Extrapolation Cycles:
    EPS =    0.000010000000000
      PEZero:  N= 2 I= 1 D=  7.87D-04 Err=  9.90D-06
 Maximum DWI energy   std dev =  0.000000222 at pt    46
 Maximum DWI gradient std dev =  0.001636384 at pt    47
 CORRECTOR INTEGRATION CONVERGENCE:
   Recorrection delta-x convergence threshold:    0.010000
   Delta-x Convergence Met
 Point Number:  14          Path Number:   1
   CHANGE IN THE REACTION COORDINATE =    0.15110
   NET REACTION COORDINATE UP TO THIS POINT =    2.11545
  # OF POINTS ALONG THE PATH =  14
  # OF STEPS =   1

 Calculating another point on the path.
 IRC-IRC-IRC-IRC-IRC-IRC-IRC-IRC-IRC-IRC-IRC-IRC-IRC-IRC-IRC-IRC-IRC-IRC
                          Input orientation:                          
 ---------------------------------------------------------------------
 Center     Atomic      Atomic             Coordinates (Angstroms)
 Number     Number       Type             X           Y           Z
 ---------------------------------------------------------------------
      1          6           0        0.762992   -1.126121    0.625101
      2          1           0        0.886936   -0.603036    1.563227
      3          1           0        0.132790   -1.991013    0.477288
      4          8           0        1.521447   -0.848547   -0.337201
      5          8           0        2.270774    0.229086   -0.214922
      6          6           0       -0.627359    0.822466    0.191936
      7          7           0        0.200249    1.546559   -0.153739
      8          6           0       -1.918753    0.232224    0.553871
      9          1           0       -1.818742   -0.386643    1.445621
     10          1           0       -2.563249    1.070265    0.822203
     11          6           0       -2.541927   -0.557241   -0.595043
     12          1           0       -1.965070   -1.452027   -0.824914
     13          1           0       -2.590363    0.051231   -1.495684
     14          1           0       -3.552335   -0.860435   -0.327141
 ---------------------------------------------------------------------
                    Distance matrix (angstroms):
                    1          2          3          4          5
     1  C    0.000000
     2  H    1.081231   0.000000
     3  H    1.080297   1.916893   0.000000
     4  O    1.256315   2.018541   1.974079   0.000000
     5  O    2.194455   2.401927   3.158951   1.318232   0.000000
     6  C    2.432632   2.491101   2.928296   2.773019   2.986102
     7  N    2.840157   2.835537   3.594045   2.741487   2.454903
     8  C    3.006980   3.096506   3.026132   3.714438   4.259482
     9  H    2.808101   2.716863   2.705577   3.814271   4.456530
    10  H    3.990845   3.905487   4.093778   4.659485   5.015076
    11  C    3.568594   4.051830   3.218650   4.081954   4.891308
    12  H    3.106619   3.815487   2.527302   3.571814   4.597892
    13  H    4.138705   4.677243   3.934329   4.365622   5.030172
    14  H    4.427121   4.831859   3.937697   5.073805   5.925221
                    6          7          8          9         10
     6  C    0.000000
     7  N    1.152709   0.000000
     8  C    1.465292   2.591980   0.000000
     9  H    2.110228   3.220489   1.090053   0.000000
    10  H    2.050930   2.969216   1.090729   1.750863   0.000000
    11  C    2.487669   3.484286   1.526959   2.171729   2.158197
    12  H    2.827856   3.759069   2.177130   2.512326   3.071281
    13  H    2.701157   3.438653   2.164369   3.072199   2.532146
    14  H    3.414246   4.461566   2.153758   2.524383   2.454971
                   11         12         13         14
    11  C    0.000000
    12  H    1.089149   0.000000
    13  H    1.087998   1.760882   0.000000
    14  H    1.088404   1.765550   1.766924   0.000000
 Symmetry turned off by external request.
 Stoichiometry    C4H7NO2
 Framework group  C1[X(C4H7NO2)]
 Deg. of freedom    36
 Full point group                 C1      NOp   1
 Rotational constants (GHZ):           4.7650290           1.6168834           1.3667000
 Standard basis: Aug-CC-pVTZ (5D, 7F)
   483 basis functions,   693 primitive gaussians,   560 cartesian basis functions
    27 alpha electrons       27 beta electrons
       nuclear repulsion energy       290.0611006472 Hartrees.
 NAtoms=   14 NActive=   14 NUniq=   14 SFac= 1.00D+00 NAtFMM=   60 NAOKFM=F Big=F
 Integral buffers will be    131072 words long.
 Raffenetti 2 integral format.
 Two-electron integral symmetry is turned off.
 Nuclear repulsion after empirical dispersion term =      290.0544475178 Hartrees.
 One-electron integrals computed using PRISM.
 NBasis=   483 RedAO= T EigKep=  7.29D-06  NBF=   483
 NBsUse=   483 1.00D-06 EigRej= -1.00D+00 NBFU=   483
 Initial guess from the checkpoint file:  "AltAssocTS3-M0001-copt-TS-Final-IRC-Reverse.chk"
 B after Tr=     0.000079   -0.000339    0.000046
         Rot=    1.000000   -0.000105   -0.000024   -0.000076 Ang=  -0.02 deg.
 Initial guess <Sx>= 0.0000 <Sy>= 0.0000 <Sz>= 0.0000 <S**2>= 0.0000 S= 0.0000
 ExpMin= 2.53D-02 ExpMax= 1.53D+04 ExpMxC= 5.22D+02 IAcc=3 IRadAn=         7 AccDes= 0.00D+00
 Harris functional with IExCor= 4639 and IRadAn=       7 diagonalized for initial guess.
 HarFok:  IExCor= 4639 AccDes= 0.00D+00 IRadAn=         7 IDoV= 1 UseB2=F ITyADJ=14
 ICtDFT=  3500011 ScaDFX=  1.000000  1.000000  1.000000  1.000000
 FoFCou: FMM=F IPFlag=           0 FMFlag=      100000 FMFlg1=           0
         NFxFlg=           0 DoJE=T BraDBF=F KetDBF=T FulRan=T
         wScrn=  0.000000 ICntrl=       500 IOpCl=  0 I1Cent=   200000004 NGrid=           0
         NMat0=    1 NMatS0=      1 NMatT0=    0 NMatD0=    1 NMtDS0=    0 NMtDT0=    0
 Symmetry not used in FoFCou.
 Gradient too large for Newton-Raphson -- use scaled steepest descent instead.
slurmstepd: error: *** STEP 11590694.0 ON r15c40 CANCELLED AT 2022-05-05T10:46:40 DUE TO TIME LIMIT ***
srun: Job step aborted: Waiting up to 32 seconds for job step to finish.
Error: software termination
   rax 0xfffffffffffffffc, rbx 0x00007ffd754a6980, rcx 0xffffffffffffffff
   rdx 0x0000000000000000, rsp 0x00007ffd754a6948, rbp 0x0000000000000001
   rsi 0x00007ffd754a6980, rdi 0x0000000000029842, r8  0x00007f7cf87c5700
   r9  0x0000000000000000, r10 0x0000000000000000, r11 0x0000000000000246
   r12 0x00007ffd754a69a0, r13 0x0000000000000000, r14 0x000000000000011e
   r15 0x00007ffd754a93f0
