# Supplementary material for: An Experimental and Master Equation Investigation of Kinetics of the CH2OO + RCN Reactions (R = H, CH3, C2H5) and Their Atmospheric Relevance
Source: J Phys Chem A. 2023 Jan 5;127(2):477–88. doi: 10.1021/acs.jpca.2c07073 (PMC9869398; doi:10.1021/acs.jpca.2c07073)
Supplement: Supplementary file 2 — jp2c07073_si_002.zip [file jp2c07073_si_002.zip › wb97XD/IRC/TSD/STS1-IRC-Forward.log]

 Entering Gaussian System, Link 0=/appl/soft/chem/gaussian/G16RevB.01/g16/g16
 Initial command:
 /appl/soft/chem/gaussian/G16RevB.01/g16/l1.exe "/scratch/kurten/scratch_lauri/Cyan/ScissionIRC/STS1-IRC/10833252.GAUSS_SCRDIR/Gau-196779.inp" -scrdir="/scratch/kurten/scratch_lauri/Cyan/ScissionIRC/STS1-IRC/10833252.GAUSS_SCRDIR/"
 Entering Link 1 = /appl/soft/chem/gaussian/G16RevB.01/g16/l1.exe PID=    196783.
  
 Copyright (c) 1988-2017, Gaussian, Inc.  All Rights Reserved.
  
 This is part of the Gaussian(R) 16 program.  It is based on
 the Gaussian(R) 09 system (copyright 2009, Gaussian, Inc.),
 the Gaussian(R) 03 system (copyright 2003, Gaussian, Inc.),
 the Gaussian(R) 98 system (copyright 1998, Gaussian, Inc.),
 the Gaussian(R) 94 system (copyright 1995, Gaussian, Inc.),
 the Gaussian 92(TM) system (copyright 1992, Gaussian, Inc.),
 the Gaussian 90(TM) system (copyright 1990, Gaussian, Inc.),
 the Gaussian 88(TM) system (copyright 1988, Gaussian, Inc.),
 the Gaussian 86(TM) system (copyright 1986, Carnegie Mellon
 University), and the Gaussian 82(TM) system (copyright 1983,
 Carnegie Mellon University). Gaussian is a federally registered
 trademark of Gaussian, Inc.
  
 This software contains proprietary and confidential information,
 including trade secrets, belonging to Gaussian, Inc.
  
 This software is provided under written license and may be
 used, copied, transmitted, or stored only in accord with that
 written license.
  
 The following legend is applicable only to US Government
 contracts under FAR:
  
                    RESTRICTED RIGHTS LEGEND
  
 Use, reproduction and disclosure by the US Government is
 subject to restrictions as set forth in subparagraphs (a)
 and (c) of the Commercial Computer Software - Restricted
 Rights clause in FAR 52.227-19.
  
 Gaussian, Inc.
 340 Quinnipiac St., Bldg. 40, Wallingford CT 06492
  
  
 ---------------------------------------------------------------
 Warning -- This program may not be used in any manner that
 competes with the business of Gaussian, Inc. or will provide
 assistance to any competitor of Gaussian, Inc.  The licensee
 of this program is prohibited from giving any competitor of
 Gaussian, Inc. access to this program.  By using this program,
 the user acknowledges that Gaussian, Inc. is engaged in the
 business of creating and licensing software in the field of
 computational chemistry and represents and warrants to the
 licensee that it is not a competitor of Gaussian, Inc. and that
 it will not use this program in any manner prohibited above.
 ---------------------------------------------------------------
  

 Cite this work as:
 Gaussian 16, Revision B.01,
 M. J. Frisch, G. W. Trucks, H. B. Schlegel, G. E. Scuseria, 
 M. A. Robb, J. R. Cheeseman, G. Scalmani, V. Barone, 
 G. A. Petersson, H. Nakatsuji, X. Li, M. Caricato, A. V. Marenich, 
 J. Bloino, B. G. Janesko, R. Gomperts, B. Mennucci, H. P. Hratchian, 
 J. V. Ortiz, A. F. Izmaylov, J. L. Sonnenberg, D. Williams-Young, 
 F. Ding, F. Lipparini, F. Egidi, J. Goings, B. Peng, A. Petrone, 
 T. Henderson, D. Ranasinghe, V. G. Zakrzewski, J. Gao, N. Rega, 
 G. Zheng, W. Liang, M. Hada, M. Ehara, K. Toyota, R. Fukuda, 
 J. Hasegawa, M. Ishida, T. Nakajima, Y. Honda, O. Kitao, H. Nakai, 
 T. Vreven, K. Throssell, J. A. Montgomery, Jr., J. E. Peralta, 
 F. Ogliaro, M. J. Bearpark, J. J. Heyd, E. N. Brothers, K. N. Kudin, 
 V. N. Staroverov, T. A. Keith, R. Kobayashi, J. Normand, 
 K. Raghavachari, A. P. Rendell, J. C. Burant, S. S. Iyengar, 
 J. Tomasi, M. Cossi, J. M. Millam, M. Klene, C. Adamo, R. Cammi, 
 J. W. Ochterski, R. L. Martin, K. Morokuma, O. Farkas, 
 J. B. Foresman, and D. J. Fox, Gaussian, Inc., Wallingford CT, 2016.
 
 ******************************************
 Gaussian 16:  ES64L-G16RevB.01 20-Dec-2017
                 2-Mar-2022 
 ******************************************
 %mem=12GB
 %NprocShared=8
 Will use up to    8 processors via shared memory.
 %chk=STS1-IRC-Forward
 ----------------------------------------------------------------------
 # UWB97XD aug-cc-pVTZ IRC(CalcAll,Forward,MaxPoints=200,Stepsize=5) sc
 f=qc Integral(Grid=SuperFineGrid) MaxDisk=32GB
 ----------------------------------------------------------------------
 1/10=4,18=10,22=1,26=5,38=1,39=5,42=200,44=3,71=1,172=1/1,23;
 2/12=2,17=6,18=5,29=1,40=1/2;
 3/5=16,6=1,7=10,11=2,25=1,30=1,71=2,74=-58,75=-7,116=2,140=1/1,2,3;
 4//1;
 5/5=2,8=3,38=5/8;
 8/6=4,10=90,11=11/1;
 11/6=1,8=1,9=11,15=111,16=1/1,2,10;
 10/6=1,13=1/2;
 6/7=2,8=2,9=2,10=2,18=1,28=1/1;
 7/10=1,25=1/1,2,3,16;
 1/10=4,18=10,22=1,26=5,39=5,42=200,44=3,71=1/23(2);
 2/29=1/2;
 99/5=20/99;
 2/29=1/2;
 3/5=16,6=1,7=10,11=2,25=1,30=1,71=2,74=-58,75=-7,116=2,140=1/1,2,3;
 4/5=5,16=3,69=1/1;
 5/5=2,8=3,38=5/8;
 8/6=4,10=90,11=11/1;
 11/6=1,8=1,9=11,15=111,16=1/1,2,10;
 10/6=1,13=1/2;
 7/10=1,25=1/1,2,3,16;
 1/10=4,18=10,22=1,26=5,39=5,42=200,44=3,71=1/23(-8);
 2/29=1/2;
 6/7=2,8=2,9=2,10=2,18=1,19=2,28=1/1;
 99/5=20/99;
 ----------------
 STS1-IRC-Forward
 ----------------
 Symbolic Z-matrix:
 Charge =  0 Multiplicity = 1
 O                     0.97746  -0.94543  -0.12637 
 O                    -1.25735  -0.844     0.04866 
 C                    -1.05683   0.34896  -0.00039 
 N                    -0.10912   1.20068  -0.12891 
 C                     1.3059    0.23393   0.14206 
 H                    -1.87695   1.09302   0.21695 
 H                     1.63684   0.50746   1.14954 
 H                     1.74863   0.8128   -0.69242 
 
 IRC-IRC-IRC-IRC-IRC-IRC-IRC-IRC-IRC-IRC-IRC-IRC-IRC-IRC-IRC-IRC-IRC-IRC
 ------------------------------------------------------------------------
 INPUT DATA FOR L123
 ------------------------------------------------------------------------
 GENERAL PARAMETERS:
 Rxn path following direction = Forward
 Maximum points per path      = 200
 Step size                    =   0.050 bohr
 Integration scheme           = HPC                                 
    Redo corrector integration= Yes                                 
    DWI Weight Power          =  2
    DWI will use Hessian update vectors when possible.
    Max correction cycles     =  20
 Initial Hessian              = CalcFC
 Hessian evaluation           = Analytic at all predictor steps
                              = Update at all corrector steps
 Hessian updating method      = Bofill                              
 ------------------------------------------------------------------------
 IRC-IRC-IRC-IRC-IRC-IRC-IRC-IRC-IRC-IRC-IRC-IRC-IRC-IRC-IRC-IRC-IRC-IRC
                          Input orientation:                          
 ---------------------------------------------------------------------
 Center     Atomic      Atomic             Coordinates (Angstroms)
 Number     Number       Type             X           Y           Z
 ---------------------------------------------------------------------
      1          8           0        0.977460   -0.945430   -0.126370
      2          8           0       -1.257350   -0.844000    0.048660
      3          6           0       -1.056830    0.348960   -0.000390
      4          7           0       -0.109120    1.200680   -0.128910
      5          6           0        1.305900    0.233930    0.142060
      6          1           0       -1.876950    1.093020    0.216950
      7          1           0        1.636840    0.507460    1.149540
      8          1           0        1.748630    0.812800   -0.692420
 ---------------------------------------------------------------------
                    Distance matrix (angstroms):
                    1          2          3          4          5
     1  O    0.000000
     2  O    2.243947   0.000000
     3  C    2.414467   1.210689   0.000000
     4  N    2.405504   2.351740   1.280663   0.000000
     5  C    1.253323   2.782249   2.369814   1.735025   0.000000
     6  H    3.524316   2.040655   1.128476   1.804559   3.297602
     7  H    2.042943   3.378567   2.933142   2.272304   1.095151
     8  H    2.001621   3.511424   2.926544   1.979704   1.107907
                    6          7          8
     6  H    0.000000
     7  H    3.682299   0.000000
     8  H    3.748374   1.870440   0.000000
 Symmetry turned off by external request.
 Stoichiometry    C2H3NO2
 Framework group  C1[X(C2H3NO2)]
 Deg. of freedom    18
 Full point group                 C1      NOp   1
 Rotational constants (GHZ):           9.5953272           5.8405687           3.7727645
 Standard basis: Aug-CC-pVTZ (5D, 7F)
   299 basis functions,   441 primitive gaussians,   350 cartesian basis functions
    19 alpha electrons       19 beta electrons
       nuclear repulsion energy       166.8646680544 Hartrees.
 NAtoms=    8 NActive=    8 NUniq=    8 SFac= 1.00D+00 NAtFMM=   60 NAOKFM=F Big=F
 Integral buffers will be    131072 words long.
 Raffenetti 2 integral format.
 Two-electron integral symmetry is turned off.
 Nuclear repulsion after empirical dispersion term =      166.8631556033 Hartrees.
 One-electron integrals computed using PRISM.
 NBasis=   299 RedAO= T EigKep=  3.28D-05  NBF=   299
 NBsUse=   299 1.00D-06 EigRej= -1.00D+00 NBFU=   299
 ExpMin= 2.53D-02 ExpMax= 1.53D+04 ExpMxC= 5.22D+02 IAcc=3 IRadAn=         7 AccDes= 0.00D+00
 Harris functional with IExCor= 4639 and IRadAn=       7 diagonalized for initial guess.
 HarFok:  IExCor= 4639 AccDes= 0.00D+00 IRadAn=         7 IDoV= 1 UseB2=F ITyADJ=14
 ICtDFT=  3500011 ScaDFX=  1.000000  1.000000  1.000000  1.000000
 FoFCou: FMM=F IPFlag=           0 FMFlag=      100000 FMFlg1=           0
         NFxFlg=           0 DoJE=T BraDBF=F KetDBF=T FulRan=T
         wScrn=  0.000000 ICntrl=       500 IOpCl=  0 I1Cent=   200000004 NGrid=           0
         NMat0=    1 NMatS0=      1 NMatT0=    0 NMatD0=    1 NMtDS0=    0 NMtDT0=    0
 Symmetry not used in FoFCou.
 Initial guess <Sx>= 0.0000 <Sy>= 0.0000 <Sz>= 0.0000 <S**2>= 0.0000 S= 0.0000
 Gradient too large for Newton-Raphson -- use scaled steepest descent instead.
 Gradient too large for Newton-Raphson -- use scaled steepest descent instead.
 Gradient too large for Newton-Raphson -- use scaled steepest descent instead.
     Accept linear search using points  1 and  2.
 Gradient too large for Newton-Raphson -- use scaled steepest descent instead.
     Minimum is close to point  3 DX=  1.21D-02 DF= -1.42D-07 DXR=  1.33D-02 DFR=  1.76D-04 which will be used.
 Gradient too large for Newton-Raphson -- use scaled steepest descent instead.
     Accept linear search using points  1 and  2.
 LinEq1:  Iter=  0 NonCon=     1 RMS=9.19D-05 Max=3.28D-03 NDo=     1
 AX will form     1 AO Fock derivatives at one time.
 LinEq1:  Iter=  1 NonCon=     1 RMS=3.56D-05 Max=1.48D-03 NDo=     1
 LinEq1:  Iter=  2 NonCon=     1 RMS=3.45D-05 Max=7.89D-04 NDo=     1
 LinEq1:  Iter=  3 NonCon=     1 RMS=1.66D-05 Max=5.97D-04 NDo=     1
 LinEq1:  Iter=  4 NonCon=     1 RMS=1.10D-05 Max=3.32D-04 NDo=     1
 LinEq1:  Iter=  5 NonCon=     1 RMS=7.55D-06 Max=2.29D-04 NDo=     1
 LinEq1:  Iter=  6 NonCon=     1 RMS=4.63D-06 Max=1.35D-04 NDo=     1
 LinEq1:  Iter=  7 NonCon=     1 RMS=2.15D-06 Max=4.66D-05 NDo=     1
 LinEq1:  Iter=  8 NonCon=     1 RMS=8.25D-07 Max=2.02D-05 NDo=     1
 LinEq1:  Iter=  9 NonCon=     1 RMS=4.66D-07 Max=8.84D-06 NDo=     1
 LinEq1:  Iter= 10 NonCon=     1 RMS=2.03D-07 Max=5.38D-06 NDo=     1
 LinEq1:  Iter= 11 NonCon=     1 RMS=6.58D-08 Max=1.49D-06 NDo=     1
 LinEq1:  Iter= 12 NonCon=     1 RMS=2.26D-08 Max=4.96D-07 NDo=     1
 LinEq1:  Iter= 13 NonCon=     1 RMS=8.60D-09 Max=2.14D-07 NDo=     1
 LinEq1:  Iter= 14 NonCon=     0 RMS=2.20D-09 Max=3.57D-08 NDo=     1
 Linear equations converged to 1.032D-08 1.032D-07 after    14 iterations.
     Accept linear search using points  1 and  2.
     Minimum is close to point  2 DX= -1.64D-03 DF= -2.52D-10 DXR=  1.65D-03 DFR=  2.71D-06 which will be used.
 LinEq1:  Iter=  0 NonCon=     1 RMS=1.03D-06 Max=4.38D-05 NDo=     1
 LinEq1:  Iter=  1 NonCon=     1 RMS=6.61D-07 Max=3.43D-05 NDo=     1
 LinEq1:  Iter=  2 NonCon=     1 RMS=5.06D-07 Max=1.00D-05 NDo=     1
 LinEq1:  Iter=  3 NonCon=     1 RMS=4.42D-07 Max=1.47D-05 NDo=     1
 LinEq1:  Iter=  4 NonCon=     1 RMS=3.20D-07 Max=8.59D-06 NDo=     1
 LinEq1:  Iter=  5 NonCon=     1 RMS=1.48D-07 Max=3.82D-06 NDo=     1
 LinEq1:  Iter=  6 NonCon=     1 RMS=7.85D-08 Max=2.64D-06 NDo=     1
 LinEq1:  Iter=  7 NonCon=     1 RMS=4.02D-08 Max=1.24D-06 NDo=     1
 LinEq1:  Iter=  8 NonCon=     1 RMS=1.92D-08 Max=4.38D-07 NDo=     1
 LinEq1:  Iter=  9 NonCon=     1 RMS=8.02D-09 Max=1.11D-07 NDo=     1
 LinEq1:  Iter= 10 NonCon=     1 RMS=2.71D-09 Max=5.77D-08 NDo=     1
 LinEq1:  Iter= 11 NonCon=     1 RMS=8.53D-10 Max=2.98D-08 NDo=     1
 LinEq1:  Iter= 12 NonCon=     0 RMS=2.55D-10 Max=6.12D-09 NDo=     1
 Linear equations converged to 7.747D-10 7.747D-09 after    12 iterations.
 SCF Done:  E(UwB97XD) =  -283.042902815     a.u. after    8 cycles
            Convg  =    0.3409D-07                    43 Fock formations.
              S**2 =  0.0000                  -V/T =  2.0054
 <Sx>= 0.0000 <Sy>= 0.0000 <Sz>= 0.0000 <S**2>= 0.0000 S= 0.0000
 <L.S>=  0.00000000000    
 Annihilation of the first spin contaminant:
 S**2 before annihilation     0.0000,   after     0.0000
 DoSCS=F DFT=T ScalE2(SS,OS)=  1.000000  1.000000
 Range of M.O.s used for correlation:     1   299
 NBasis=   299 NAE=    19 NBE=    19 NFC=     0 NFV=     0
 NROrb=    299 NOA=    19 NOB=    19 NVA=   280 NVB=   280

 **** Warning!!: The largest alpha MO coefficient is  0.33480899D+02


 **** Warning!!: The largest beta MO coefficient is  0.33480899D+02

 Symmetrizing basis deriv contribution to polar:
 IMax=3 JMax=2 DiffMx= 0.00D+00
 G2DrvN: will do     9 centers at a time, making    1 passes.
 Calling FoFCou, ICntrl=  3107 FMM=F I1Cent=   0 AccDes= 0.00D+00.
 End of G2Drv F.D. properties file   721 does not exist.
 End of G2Drv F.D. properties file   722 does not exist.
 End of G2Drv F.D. properties file   788 does not exist.
          IDoAtm=11111111
          Differentiating once with respect to nuclear coordinates.
 CalDSu exits because no D1Ps are significant.
          There are    27 degrees of freedom in the 1st order CPHF.  IDoFFX=6 NUNeed=     0.
     21 vectors produced by pass  0 Test12= 3.94D-14 3.70D-09 XBig12= 2.06D-01 1.17D-01.
 AX will form    21 AO Fock derivatives at one time.
     21 vectors produced by pass  1 Test12= 3.94D-14 3.70D-09 XBig12= 6.70D-02 5.33D-02.
     21 vectors produced by pass  2 Test12= 3.94D-14 3.70D-09 XBig12= 3.22D-03 6.29D-03.
     21 vectors produced by pass  3 Test12= 3.94D-14 3.70D-09 XBig12= 7.63D-05 1.21D-03.
     21 vectors produced by pass  4 Test12= 3.94D-14 3.70D-09 XBig12= 1.07D-06 9.98D-05.
     21 vectors produced by pass  5 Test12= 3.94D-14 3.70D-09 XBig12= 1.11D-08 1.11D-05.
     21 vectors produced by pass  6 Test12= 3.94D-14 3.70D-09 XBig12= 9.36D-11 9.10D-07.
     16 vectors produced by pass  7 Test12= 3.94D-14 3.70D-09 XBig12= 7.53D-13 7.32D-08.
      2 vectors produced by pass  8 Test12= 3.94D-14 3.70D-09 XBig12= 5.51D-15 8.14D-09.
 InvSVY:  IOpt=1 It=  1 EMax= 2.78D-15
 Solved reduced A of dimension   165 with    21 vectors.
 End of Minotr F.D. properties file   721 does not exist.
 End of Minotr F.D. properties file   722 does not exist.
 End of Minotr F.D. properties file   788 does not exist.

 **********************************************************************

            Population analysis using the SCF Density.

 **********************************************************************

 Alpha  occ. eigenvalues --  -19.30482 -19.30444 -14.51059 -10.41762 -10.40056
 Alpha  occ. eigenvalues --   -1.21017  -1.16610  -1.03385  -0.78126  -0.68772
 Alpha  occ. eigenvalues --   -0.61347  -0.60297  -0.55914  -0.54693  -0.51722
 Alpha  occ. eigenvalues --   -0.47635  -0.40467  -0.39322  -0.36837
 Alpha virt. eigenvalues --   -0.11727   0.02836   0.04000   0.04533   0.06937
 Alpha virt. eigenvalues --    0.07678   0.08789   0.09182   0.09850   0.11796
 Alpha virt. eigenvalues --    0.12379   0.12895   0.14226   0.14901   0.15496
 Alpha virt. eigenvalues --    0.15845   0.18029   0.19553   0.21360   0.21791
 Alpha virt. eigenvalues --    0.22743   0.23295   0.24815   0.25266   0.25993
 Alpha virt. eigenvalues --    0.26595   0.27740   0.28662   0.30006   0.31468
 Alpha virt. eigenvalues --    0.32577   0.33504   0.34822   0.35760   0.36716
 Alpha virt. eigenvalues --    0.38497   0.38784   0.39762   0.40573   0.41848
 Alpha virt. eigenvalues --    0.42631   0.43884   0.44082   0.45611   0.47015
 Alpha virt. eigenvalues --    0.47653   0.49654   0.51626   0.53189   0.54654
 Alpha virt. eigenvalues --    0.55098   0.57399   0.57517   0.59055   0.60760
 Alpha virt. eigenvalues --    0.61954   0.63352   0.65090   0.67453   0.68233
 Alpha virt. eigenvalues --    0.69094   0.72966   0.74144   0.74662   0.75710
 Alpha virt. eigenvalues --    0.76306   0.78345   0.80072   0.80955   0.81860
 Alpha virt. eigenvalues --    0.84310   0.85643   0.86308   0.87614   0.89079
 Alpha virt. eigenvalues --    0.90068   0.91491   0.93235   0.93870   0.94282
 Alpha virt. eigenvalues --    0.95432   0.98472   0.98891   1.00175   1.02814
 Alpha virt. eigenvalues --    1.03755   1.04903   1.05645   1.07710   1.08918
 Alpha virt. eigenvalues --    1.10612   1.11603   1.13112   1.14453   1.15535
 Alpha virt. eigenvalues --    1.18707   1.19742   1.20868   1.22722   1.23587
 Alpha virt. eigenvalues --    1.25443   1.26766   1.29777   1.32205   1.33676
 Alpha virt. eigenvalues --    1.36248   1.37252   1.38316   1.39011   1.41919
 Alpha virt. eigenvalues --    1.46001   1.46990   1.47644   1.49108   1.49534
 Alpha virt. eigenvalues --    1.51921   1.53642   1.58466   1.59019   1.63533
 Alpha virt. eigenvalues --    1.64342   1.65906   1.68146   1.70768   1.72901
 Alpha virt. eigenvalues --    1.75350   1.77185   1.78081   1.80369   1.84174
 Alpha virt. eigenvalues --    1.84882   1.87207   1.91003   1.93121   1.96417
 Alpha virt. eigenvalues --    1.98807   2.04561   2.05694   2.08066   2.10636
 Alpha virt. eigenvalues --    2.12101   2.15969   2.16475   2.17533   2.19903
 Alpha virt. eigenvalues --    2.22720   2.24805   2.27048   2.29167   2.31556
 Alpha virt. eigenvalues --    2.33552   2.38163   2.39946   2.41690   2.42675
 Alpha virt. eigenvalues --    2.45181   2.48898   2.51410   2.56084   2.58242
 Alpha virt. eigenvalues --    2.61828   2.65686   2.67884   2.69964   2.73112
 Alpha virt. eigenvalues --    2.75316   2.78508   2.81236   2.84378   2.88105
 Alpha virt. eigenvalues --    2.92497   2.95160   2.96643   3.05475   3.09529
 Alpha virt. eigenvalues --    3.12723   3.15423   3.22933   3.23813   3.28302
 Alpha virt. eigenvalues --    3.32981   3.36083   3.38252   3.39794   3.41520
 Alpha virt. eigenvalues --    3.44474   3.48430   3.52511   3.54936   3.60885
 Alpha virt. eigenvalues --    3.61525   3.67663   3.69208   3.73759   3.76643
 Alpha virt. eigenvalues --    3.80123   3.83320   3.87273   3.91489   3.92724
 Alpha virt. eigenvalues --    3.93488   3.97178   3.99103   4.03604   4.04709
 Alpha virt. eigenvalues --    4.07634   4.10676   4.12655   4.15678   4.21337
 Alpha virt. eigenvalues --    4.22655   4.35063   4.38392   4.42192   4.50343
 Alpha virt. eigenvalues --    4.52547   4.56880   4.59308   4.63672   4.66233
 Alpha virt. eigenvalues --    4.73671   4.77156   4.77794   4.81768   4.88919
 Alpha virt. eigenvalues --    4.94549   4.95792   4.99086   5.04378   5.10113
 Alpha virt. eigenvalues --    5.12819   5.14765   5.20937   5.23705   5.25799
 Alpha virt. eigenvalues --    5.28923   5.32474   5.35810   5.47250   5.56809
 Alpha virt. eigenvalues --    5.62059   5.66428   5.68898   5.74601   5.78466
 Alpha virt. eigenvalues --    5.92072   6.00319   6.01765   6.19346   6.20932
 Alpha virt. eigenvalues --    6.31759   6.34149   6.40665   6.47991   6.49143
 Alpha virt. eigenvalues --    6.58102   6.59018   6.61770   6.70296   6.76254
 Alpha virt. eigenvalues --    6.82114   6.84647   6.86665   6.92981   6.98895
 Alpha virt. eigenvalues --    7.05018   7.09360   7.14965   7.17678   7.28095
 Alpha virt. eigenvalues --    7.33862   7.36701   7.41262   7.44288   7.51494
 Alpha virt. eigenvalues --   14.53253  14.69728  15.78919  16.74343  17.47509
  Beta  occ. eigenvalues --  -19.30482 -19.30444 -14.51059 -10.41762 -10.40056
  Beta  occ. eigenvalues --   -1.21017  -1.16610  -1.03385  -0.78126  -0.68772
  Beta  occ. eigenvalues --   -0.61347  -0.60297  -0.55914  -0.54693  -0.51722
  Beta  occ. eigenvalues --   -0.47635  -0.40467  -0.39322  -0.36837
  Beta virt. eigenvalues --   -0.11727   0.02836   0.04000   0.04533   0.06937
  Beta virt. eigenvalues --    0.07678   0.08789   0.09182   0.09850   0.11796
  Beta virt. eigenvalues --    0.12379   0.12895   0.14226   0.14901   0.15496
  Beta virt. eigenvalues --    0.15845   0.18029   0.19553   0.21360   0.21791
  Beta virt. eigenvalues --    0.22743   0.23295   0.24815   0.25266   0.25993
  Beta virt. eigenvalues --    0.26595   0.27740   0.28662   0.30006   0.31468
  Beta virt. eigenvalues --    0.32577   0.33504   0.34822   0.35760   0.36716
  Beta virt. eigenvalues --    0.38497   0.38784   0.39762   0.40573   0.41848
  Beta virt. eigenvalues --    0.42631   0.43884   0.44082   0.45611   0.47015
  Beta virt. eigenvalues --    0.47653   0.49654   0.51626   0.53189   0.54654
  Beta virt. eigenvalues --    0.55098   0.57399   0.57517   0.59055   0.60760
  Beta virt. eigenvalues --    0.61954   0.63352   0.65090   0.67453   0.68233
  Beta virt. eigenvalues --    0.69094   0.72966   0.74144   0.74662   0.75710
  Beta virt. eigenvalues --    0.76306   0.78345   0.80072   0.80955   0.81860
  Beta virt. eigenvalues --    0.84310   0.85643   0.86308   0.87614   0.89079
  Beta virt. eigenvalues --    0.90068   0.91491   0.93235   0.93870   0.94282
  Beta virt. eigenvalues --    0.95432   0.98472   0.98891   1.00175   1.02814
  Beta virt. eigenvalues --    1.03755   1.04903   1.05645   1.07710   1.08918
  Beta virt. eigenvalues --    1.10612   1.11603   1.13112   1.14453   1.15535
  Beta virt. eigenvalues --    1.18707   1.19742   1.20868   1.22722   1.23587
  Beta virt. eigenvalues --    1.25443   1.26766   1.29777   1.32205   1.33676
  Beta virt. eigenvalues --    1.36248   1.37252   1.38316   1.39011   1.41919
  Beta virt. eigenvalues --    1.46001   1.46990   1.47644   1.49108   1.49534
  Beta virt. eigenvalues --    1.51921   1.53642   1.58466   1.59019   1.63533
  Beta virt. eigenvalues --    1.64342   1.65906   1.68146   1.70768   1.72901
  Beta virt. eigenvalues --    1.75350   1.77185   1.78081   1.80369   1.84174
  Beta virt. eigenvalues --    1.84882   1.87207   1.91003   1.93121   1.96417
  Beta virt. eigenvalues --    1.98807   2.04561   2.05694   2.08066   2.10636
  Beta virt. eigenvalues --    2.12101   2.15969   2.16475   2.17533   2.19903
  Beta virt. eigenvalues --    2.22720   2.24805   2.27048   2.29167   2.31556
  Beta virt. eigenvalues --    2.33552   2.38163   2.39946   2.41690   2.42675
  Beta virt. eigenvalues --    2.45181   2.48898   2.51410   2.56084   2.58242
  Beta virt. eigenvalues --    2.61828   2.65686   2.67884   2.69964   2.73112
  Beta virt. eigenvalues --    2.75316   2.78508   2.81236   2.84378   2.88105
  Beta virt. eigenvalues --    2.92497   2.95160   2.96643   3.05475   3.09529
  Beta virt. eigenvalues --    3.12723   3.15423   3.22933   3.23813   3.28302
  Beta virt. eigenvalues --    3.32981   3.36083   3.38252   3.39794   3.41520
  Beta virt. eigenvalues --    3.44474   3.48430   3.52511   3.54936   3.60885
  Beta virt. eigenvalues --    3.61525   3.67663   3.69208   3.73759   3.76643
  Beta virt. eigenvalues --    3.80123   3.83320   3.87273   3.91489   3.92724
  Beta virt. eigenvalues --    3.93488   3.97178   3.99103   4.03604   4.04709
  Beta virt. eigenvalues --    4.07634   4.10676   4.12655   4.15678   4.21337
  Beta virt. eigenvalues --    4.22655   4.35063   4.38392   4.42192   4.50343
  Beta virt. eigenvalues --    4.52547   4.56880   4.59308   4.63672   4.66233
  Beta virt. eigenvalues --    4.73671   4.77156   4.77794   4.81768   4.88919
  Beta virt. eigenvalues --    4.94549   4.95792   4.99086   5.04378   5.10113
  Beta virt. eigenvalues --    5.12819   5.14765   5.20937   5.23705   5.25799
  Beta virt. eigenvalues --    5.28923   5.32474   5.35810   5.47250   5.56809
  Beta virt. eigenvalues --    5.62059   5.66428   5.68898   5.74601   5.78466
  Beta virt. eigenvalues --    5.92072   6.00319   6.01765   6.19346   6.20932
  Beta virt. eigenvalues --    6.31759   6.34149   6.40665   6.47991   6.49143
  Beta virt. eigenvalues --    6.58102   6.59018   6.61770   6.70296   6.76254
  Beta virt. eigenvalues --    6.82114   6.84647   6.86665   6.92981   6.98895
  Beta virt. eigenvalues --    7.05018   7.09360   7.14965   7.17678   7.28095
  Beta virt. eigenvalues --    7.33862   7.36701   7.41262   7.44288   7.51494
  Beta virt. eigenvalues --   14.53253  14.69728  15.78919  16.74343  17.47509
          Condensed to atoms (all electrons):
               1          2          3          4          5          6
     1  O    8.449312  -0.010238   0.005511  -0.000563   0.129655   0.008861
     2  O   -0.010238   8.364206   0.342295  -0.119796   0.000412  -0.078069
     3  C    0.005511   0.342295   4.994899   0.336427   0.019508   0.183558
     4  N   -0.000563  -0.119796   0.336427   7.206714  -0.078713  -0.046090
     5  C    0.129655   0.000412   0.019508  -0.078713   5.164136   0.007215
     6  H    0.008861  -0.078069   0.183558  -0.046090   0.007215   0.370033
     7  H   -0.035977  -0.000384  -0.001481   0.017038   0.374730   0.001038
     8  H    0.026884  -0.007697   0.004675   0.007152   0.307791  -0.000098
               7          8
     1  O   -0.035977   0.026884
     2  O   -0.000384  -0.007697
     3  C   -0.001481   0.004675
     4  N    0.017038   0.007152
     5  C    0.374730   0.307791
     6  H    0.001038  -0.000098
     7  H    0.355305  -0.004173
     8  H   -0.004173   0.316454
          Atomic-Atomic Spin Densities.
               1          2          3          4          5          6
     1  O    0.000000   0.000000   0.000000   0.000000   0.000000   0.000000
     2  O    0.000000   0.000000   0.000000   0.000000   0.000000   0.000000
     3  C    0.000000   0.000000   0.000000   0.000000   0.000000   0.000000
     4  N    0.000000   0.000000   0.000000   0.000000   0.000000   0.000000
     5  C    0.000000   0.000000   0.000000   0.000000   0.000000   0.000000
     6  H    0.000000   0.000000   0.000000   0.000000   0.000000   0.000000
     7  H    0.000000   0.000000   0.000000   0.000000   0.000000   0.000000
     8  H    0.000000   0.000000   0.000000   0.000000   0.000000   0.000000
               7          8
     1  O    0.000000   0.000000
     2  O    0.000000   0.000000
     3  C    0.000000   0.000000
     4  N    0.000000   0.000000
     5  C    0.000000   0.000000
     6  H    0.000000   0.000000
     7  H    0.000000   0.000000
     8  H    0.000000   0.000000
 Mulliken charges and spin densities:
               1          2
     1  O   -0.573445   0.000000
     2  O   -0.490728   0.000000
     3  C    0.114609   0.000000
     4  N   -0.322168   0.000000
     5  C    0.075265   0.000000
     6  H    0.553552   0.000000
     7  H    0.293904   0.000000
     8  H    0.349012   0.000000
 Sum of Mulliken charges =   0.00000   0.00000
 Mulliken charges and spin densities with hydrogens summed into heavy atoms:
               1          2
     1  O   -0.573445   0.000000
     2  O   -0.490728   0.000000
     3  C    0.668161   0.000000
     4  N   -0.322168   0.000000
     5  C    0.718181   0.000000
 APT charges:
               1
     1  O   -0.486841
     2  O   -0.430691
     3  C   -0.050193
     4  N   -0.432894
     5  C   -0.541052
     6  H    0.748674
     7  H    0.549269
     8  H    0.643728
 Sum of APT charges =   0.00000
 APT charges with hydrogens summed into heavy atoms:
               1
     1  O   -0.486841
     2  O   -0.430691
     3  C    0.698481
     4  N   -0.432894
     5  C    0.651945
 Electronic spatial extent (au):  <R**2>=            330.2858
 Charge=              0.0000 electrons
 Dipole moment (field-independent basis, Debye):
    X=              0.3723    Y=              2.4760    Z=              0.5964  Tot=              2.5739
 Quadrupole moment (field-independent basis, Debye-Ang):
   XX=            -23.1929   YY=            -33.2363   ZZ=            -27.9969
   XY=             -1.2997   XZ=             -0.1304   YZ=              0.3712
 Traceless Quadrupole moment (field-independent basis, Debye-Ang):
   XX=              4.9491   YY=             -5.0943   ZZ=              0.1452
   XY=             -1.2997   XZ=             -0.1304   YZ=              0.3712
 Octapole moment (field-independent basis, Debye-Ang**2):
  XXX=              0.0494  YYY=             -8.3201  ZZZ=              0.7211  XYY=             -1.4738
  XXY=              8.5775  XXZ=              0.2635  XZZ=              1.3126  YZZ=             -1.4845
  YYZ=              0.6033  XYZ=             -1.3804
 Hexadecapole moment (field-independent basis, Debye-Ang**3):
 XXXX=           -211.7840 YYYY=           -156.1930 ZZZZ=            -34.8136 XXXY=             -8.6118
 XXXZ=             -2.6963 YYYX=             -0.6948 YYYZ=              1.9577 ZZZX=              0.0650
 ZZZY=              0.6945 XXYY=            -59.1416 XXZZ=            -41.3941 YYZZ=            -31.5564
 XXYZ=              0.5868 YYXZ=             -1.6326 ZZXY=              1.5464
 N-N= 1.668631556033D+02 E-N=-9.977195595186D+02  KE= 2.815122484574D+02
  Exact polarizability:   0.000   0.000   0.000   0.000   0.000   0.000
 Approx polarizability:  81.538   2.115  72.755  -4.692  -0.121  33.933
                          Isotropic Fermi Contact Couplings
        Atom                 a.u.       MegaHertz       Gauss      10(-4) cm-1
     1  O(17)              0.00000       0.00000       0.00000       0.00000
     2  O(17)              0.00000       0.00000       0.00000       0.00000
     3  C(13)              0.00000       0.00000       0.00000       0.00000
     4  N(14)              0.00000       0.00000       0.00000       0.00000
     5  C(13)              0.00000       0.00000       0.00000       0.00000
     6  H(1)               0.00000       0.00000       0.00000       0.00000
     7  H(1)               0.00000       0.00000       0.00000       0.00000
     8  H(1)               0.00000       0.00000       0.00000       0.00000
 --------------------------------------------------------
       Center         ----  Spin Dipole Couplings  ----
                      3XX-RR        3YY-RR        3ZZ-RR
 --------------------------------------------------------
     1   Atom        0.000000      0.000000      0.000000
     2   Atom        0.000000      0.000000      0.000000
     3   Atom        0.000000      0.000000      0.000000
     4   Atom        0.000000      0.000000      0.000000
     5   Atom        0.000000      0.000000      0.000000
     6   Atom        0.000000      0.000000      0.000000
     7   Atom        0.000000      0.000000      0.000000
     8   Atom        0.000000      0.000000      0.000000
 --------------------------------------------------------
                        XY            XZ            YZ
 --------------------------------------------------------
     1   Atom        0.000000      0.000000      0.000000
     2   Atom        0.000000      0.000000      0.000000
     3   Atom        0.000000      0.000000      0.000000
     4   Atom        0.000000      0.000000      0.000000
     5   Atom        0.000000      0.000000      0.000000
     6   Atom        0.000000      0.000000      0.000000
     7   Atom        0.000000      0.000000      0.000000
     8   Atom        0.000000      0.000000      0.000000
 --------------------------------------------------------


 ---------------------------------------------------------------------------------
              Anisotropic Spin Dipole Couplings in Principal Axis System
 ---------------------------------------------------------------------------------

       Atom             a.u.   MegaHertz   Gauss  10(-4) cm-1        Axes

              Baa     0.0000     0.000     0.000     0.000  0.2342  0.8514  0.4694
     1 O(17)  Bbb     0.0000     0.000     0.000     0.000  0.7541 -0.4638  0.4650
              Bcc     0.0000     0.000     0.000     0.000 -0.6136 -0.2451  0.7506
 
              Baa     0.0000     0.000     0.000     0.000 -0.1200  0.9928 -0.0004
     2 O(17)  Bbb     0.0000     0.000     0.000     0.000  0.1552  0.0192  0.9877
              Bcc     0.0000     0.000     0.000     0.000  0.9806  0.1185 -0.1564
 
              Baa     0.0000     0.000     0.000     0.000 -0.4008  0.9077 -0.1244
     3 C(13)  Bbb     0.0000     0.000     0.000     0.000  0.7376  0.4002  0.5439
              Bcc     0.0000     0.000     0.000     0.000 -0.5435 -0.1263  0.8299
 
              Baa     0.0000     0.000     0.000     0.000 -0.6602 -0.0826  0.7465
     4 N(14)  Bbb     0.0000     0.000     0.000     0.000 -0.3677  0.9022 -0.2254
              Bcc     0.0000     0.000     0.000     0.000  0.6549  0.4233  0.6260
 
              Baa     0.0000     0.000     0.000     0.000  0.9508 -0.2342  0.2028
     5 C(13)  Bbb     0.0000     0.000     0.000     0.000  0.0869  0.8300  0.5509
              Bcc     0.0000     0.000     0.000     0.000 -0.2974 -0.5062  0.8096
 
              Baa     0.0000     0.000     0.000     0.000  0.8299 -0.4557 -0.3219
     6 H(1)   Bbb     0.0000     0.000     0.000     0.000  0.2810  0.8398 -0.4645
              Bcc     0.0000     0.000     0.000     0.000  0.4820  0.2951  0.8250
 
              Baa     0.0000     0.000     0.000     0.000  0.3400  0.6550  0.6748
     7 H(1)   Bbb     0.0000     0.000     0.000     0.000 -0.0630 -0.7001  0.7113
              Bcc     0.0000     0.000     0.000     0.000  0.9383 -0.2843 -0.1967
 
              Baa     0.0000     0.000     0.000     0.000  0.8463 -0.4238  0.3228
     8 H(1)   Bbb     0.0000     0.000     0.000     0.000  0.0702  0.6893  0.7210
              Bcc     0.0000     0.000     0.000     0.000 -0.5281 -0.5875  0.6131
 

 ---------------------------------------------------------------------------------

 Calling FoFJK, ICntrl=    100127 FMM=F ISym2X=0 I1Cent= 0 IOpClX= 1 NMat=1 NMatS=1 NMatT=0.
 -------------------------------------------------------------------
 Center     Atomic                   Forces (Hartrees/Bohr)
 Number     Number              X              Y              Z
 -------------------------------------------------------------------
      1        8          -0.000001953   -0.000003656   -0.000001469
      2        8          -0.000001754    0.000008670    0.000000334
      3        6          -0.000002464   -0.000003517   -0.000000319
      4        7           0.000000435   -0.000003949   -0.000001064
      5        6           0.000003188    0.000002020    0.000000058
      6        1          -0.000001139    0.000005151    0.000000797
      7        1           0.000001093   -0.000002379    0.000002355
      8        1           0.000002594   -0.000002340   -0.000000691
 -------------------------------------------------------------------
 Cartesian Forces:  Max     0.000008670 RMS     0.000002894
 IRC-IRC-IRC-IRC-IRC-IRC-IRC-IRC-IRC-IRC-IRC-IRC-IRC-IRC-IRC-IRC-IRC-IRC
          ******** Start new reaction path calculation ********
 Supplied step size of   0.0500 bohr.
    Integration on MW PES will use step size of   0.1168 sqrt(amu)*bohr.
 Point Number:   0          Path Number:   1
 Calculating another point on the path.
 IRC-IRC-IRC-IRC-IRC-IRC-IRC-IRC-IRC-IRC-IRC-IRC-IRC-IRC-IRC-IRC-IRC-IRC
                          Input orientation:                          
 ---------------------------------------------------------------------
 Center     Atomic      Atomic             Coordinates (Angstroms)
 Number     Number       Type             X           Y           Z
 ---------------------------------------------------------------------
      1          8           0        0.993530   -0.913189   -0.117439
      2          8           0       -1.231249   -0.812212    0.057345
      3          6           0       -1.037427    0.384621    0.009713
      4          7           0       -0.080928    1.228934   -0.119253
      5          6           0        1.317500    0.271912    0.150814
      6          1           0       -1.868456    1.110711    0.227665
      7          1           0        1.656808    0.541583    1.156448
      8          1           0        1.774091    0.838613   -0.684792
 ---------------------------------------------------------------------
                    Distance matrix (angstroms):
                    1          2          3          4          5
     1  O    0.000000
     2  O    2.233918   0.000000
     3  C    2.413558   1.213360   0.000000
     4  N    2.396487   2.349617   1.282337   0.000000
     5  C    1.257529   2.771314   2.361841   1.715933   0.000000
     6  H    3.522248   2.032898   1.124864   1.824715   3.295422
     7  H    2.044281   3.373672   2.932328   2.262651   1.095058
     8  H    1.999994   3.508284   2.931396   1.978201   1.108090
                    6          7          8
     6  H    0.000000
     7  H    3.689720   0.000000
     8  H    3.764938   1.868729   0.000000
 Symmetry turned off by external request.
 Stoichiometry    C2H3NO2
 Framework group  C1[X(C2H3NO2)]
 Deg. of freedom    18
 Full point group                 C1      NOp   1
 Rotational constants (GHZ):           9.6141211           5.8800541           3.7918289
 Standard basis: Aug-CC-pVTZ (5D, 7F)
   299 basis functions,   441 primitive gaussians,   350 cartesian basis functions
    19 alpha electrons       19 beta electrons
       nuclear repulsion energy       167.0680543146 Hartrees.
 NAtoms=    8 NActive=    8 NUniq=    8 SFac= 1.00D+00 NAtFMM=   60 NAOKFM=F Big=F
 Integral buffers will be    131072 words long.
 Raffenetti 2 integral format.
 Two-electron integral symmetry is turned off.
 Nuclear repulsion after empirical dispersion term =      167.0665498471 Hartrees.
 One-electron integrals computed using PRISM.
 NBasis=   299 RedAO= T EigKep=  3.23D-05  NBF=   299
 NBsUse=   299 1.00D-06 EigRej= -1.00D+00 NBFU=   299
 Initial guess from the checkpoint file:  "STS1-IRC-Forward.chk"
 B after Tr=     0.038523    0.061142    0.017252
         Rot=    1.000000    0.000034   -0.000013   -0.000096 Ang=   0.01 deg.
 Initial guess <Sx>= 0.0000 <Sy>= 0.0000 <Sz>= 0.0000 <S**2>= 0.0000 S= 0.0000
 ExpMin= 2.53D-02 ExpMax= 1.53D+04 ExpMxC= 5.22D+02 IAcc=3 IRadAn=         7 AccDes= 0.00D+00
 Harris functional with IExCor= 4639 and IRadAn=       7 diagonalized for initial guess.
 HarFok:  IExCor= 4639 AccDes= 0.00D+00 IRadAn=         7 IDoV= 1 UseB2=F ITyADJ=14
 ICtDFT=  3500011 ScaDFX=  1.000000  1.000000  1.000000  1.000000
 FoFCou: FMM=F IPFlag=           0 FMFlag=      100000 FMFlg1=           0
         NFxFlg=           0 DoJE=T BraDBF=F KetDBF=T FulRan=T
         wScrn=  0.000000 ICntrl=       500 IOpCl=  0 I1Cent=   200000004 NGrid=           0
         NMat0=    1 NMatS0=      1 NMatT0=    0 NMatD0=    1 NMtDS0=    0 NMtDT0=    0
 Symmetry not used in FoFCou.
 Gradient too large for Newton-Raphson -- use scaled steepest descent instead.
     Accept linear search using points  3 and  4.
     Minimum is close to point  4 DX= -1.37D-02 DF= -3.94D-09 DXR=  1.15D-02 DFR=  2.02D-05 which will be used.
 Gradient too large for Newton-Raphson -- use scaled steepest descent instead.
     Accept linear search using points  1 and  2.
 Gradient too large for Newton-Raphson -- use scaled steepest descent instead.
     Minimum is close to point  2 DX=  3.03D-02 DF= -6.50D-08 DXR=  4.80D-02 DFR=  2.31D-03 which will be used.
 Gradient too large for Newton-Raphson -- use scaled steepest descent instead.
     Accept linear search using points  1 and  2.
 LinEq1:  Iter=  0 NonCon=     1 RMS=1.16D-04 Max=4.91D-03 NDo=     1
 AX will form     1 AO Fock derivatives at one time.
 LinEq1:  Iter=  1 NonCon=     1 RMS=5.56D-05 Max=1.27D-03 NDo=     1
 LinEq1:  Iter=  2 NonCon=     1 RMS=4.33D-05 Max=1.77D-03 NDo=     1
 LinEq1:  Iter=  3 NonCon=     1 RMS=3.48D-05 Max=1.29D-03 NDo=     1
 LinEq1:  Iter=  4 NonCon=     1 RMS=2.52D-05 Max=7.65D-04 NDo=     1
 LinEq1:  Iter=  5 NonCon=     1 RMS=1.68D-05 Max=4.35D-04 NDo=     1
 LinEq1:  Iter=  6 NonCon=     1 RMS=7.96D-06 Max=1.50D-04 NDo=     1
 LinEq1:  Iter=  7 NonCon=     1 RMS=4.10D-06 Max=1.06D-04 NDo=     1
 LinEq1:  Iter=  8 NonCon=     1 RMS=2.30D-06 Max=5.26D-05 NDo=     1
 LinEq1:  Iter=  9 NonCon=     1 RMS=9.07D-07 Max=1.63D-05 NDo=     1
 LinEq1:  Iter= 10 NonCon=     1 RMS=2.97D-07 Max=6.79D-06 NDo=     1
 LinEq1:  Iter= 11 NonCon=     1 RMS=1.01D-07 Max=1.91D-06 NDo=     1
 LinEq1:  Iter= 12 NonCon=     1 RMS=4.11D-08 Max=1.08D-06 NDo=     1
 LinEq1:  Iter= 13 NonCon=     1 RMS=1.12D-08 Max=3.39D-07 NDo=     1
 LinEq1:  Iter= 14 NonCon=     1 RMS=4.09D-09 Max=1.19D-07 NDo=     1
 LinEq1:  Iter= 15 NonCon=     0 RMS=1.19D-09 Max=2.23D-08 NDo=     1
 Linear equations converged to 1.032D-08 1.032D-07 after    15 iterations.
     Minimum is close to point  2 DX=  6.97D-04 DF= -5.83D-11 DXR=  6.97D-04 DFR=  4.86D-07 which will be used.
 LinEq1:  Iter=  0 NonCon=     1 RMS=6.09D-07 Max=2.01D-05 NDo=     1
 LinEq1:  Iter=  1 NonCon=     1 RMS=6.20D-07 Max=2.57D-05 NDo=     1
 LinEq1:  Iter=  2 NonCon=     1 RMS=3.28D-07 Max=1.05D-05 NDo=     1
 LinEq1:  Iter=  3 NonCon=     1 RMS=2.53D-07 Max=7.41D-06 NDo=     1
 LinEq1:  Iter=  4 NonCon=     1 RMS=2.71D-07 Max=1.13D-05 NDo=     1
 LinEq1:  Iter=  5 NonCon=     1 RMS=1.57D-07 Max=3.58D-06 NDo=     1
 LinEq1:  Iter=  6 NonCon=     1 RMS=6.58D-08 Max=1.91D-06 NDo=     1
 LinEq1:  Iter=  7 NonCon=     1 RMS=3.79D-08 Max=1.19D-06 NDo=     1
 LinEq1:  Iter=  8 NonCon=     1 RMS=1.85D-08 Max=7.01D-07 NDo=     1
 LinEq1:  Iter=  9 NonCon=     1 RMS=8.87D-09 Max=1.89D-07 NDo=     1
 LinEq1:  Iter= 10 NonCon=     1 RMS=3.25D-09 Max=6.38D-08 NDo=     1
 LinEq1:  Iter= 11 NonCon=     1 RMS=8.54D-10 Max=1.58D-08 NDo=     1
 LinEq1:  Iter= 12 NonCon=     1 RMS=2.11D-10 Max=5.40D-09 NDo=     1
 LinEq1:  Iter= 13 NonCon=     0 RMS=6.65D-11 Max=1.49D-09 NDo=     1
 Linear equations converged to 5.265D-10 5.265D-09 after    13 iterations.
 SCF Done:  E(UwB97XD) =  -283.042974106     a.u. after    7 cycles
            Convg  =    0.6476D-08                    41 Fock formations.
              S**2 =  0.0000                  -V/T =  2.0055
 <Sx>= 0.0000 <Sy>= 0.0000 <Sz>= 0.0000 <S**2>= 0.0000 S= 0.0000
 <L.S>=  0.00000000000    
 Annihilation of the first spin contaminant:
 S**2 before annihilation     0.0000,   after     0.0000
 DoSCS=F DFT=T ScalE2(SS,OS)=  1.000000  1.000000
 Range of M.O.s used for correlation:     1   299
 NBasis=   299 NAE=    19 NBE=    19 NFC=     0 NFV=     0
 NROrb=    299 NOA=    19 NOB=    19 NVA=   280 NVB=   280

 **** Warning!!: The largest alpha MO coefficient is  0.32281583D+02


 **** Warning!!: The largest beta MO coefficient is  0.32281583D+02

 Symmetrizing basis deriv contribution to polar:
 IMax=3 JMax=2 DiffMx= 0.00D+00
 G2DrvN: will do     9 centers at a time, making    1 passes.
 Calling FoFCou, ICntrl=  3107 FMM=F I1Cent=   0 AccDes= 0.00D+00.
 End of G2Drv F.D. properties file   721 does not exist.
 End of G2Drv F.D. properties file   722 does not exist.
 End of G2Drv F.D. properties file   788 does not exist.
          IDoAtm=11111111
          Differentiating once with respect to nuclear coordinates.
 CalDSu exits because no D1Ps are significant.
          There are    27 degrees of freedom in the 1st order CPHF.  IDoFFX=6 NUNeed=     0.
     21 vectors produced by pass  0 Test12= 3.94D-14 3.70D-09 XBig12= 2.07D-01 1.16D-01.
 AX will form    21 AO Fock derivatives at one time.
     21 vectors produced by pass  1 Test12= 3.94D-14 3.70D-09 XBig12= 7.34D-02 5.48D-02.
     21 vectors produced by pass  2 Test12= 3.94D-14 3.70D-09 XBig12= 3.64D-03 6.97D-03.
     21 vectors produced by pass  3 Test12= 3.94D-14 3.70D-09 XBig12= 8.73D-05 1.22D-03.
     21 vectors produced by pass  4 Test12= 3.94D-14 3.70D-09 XBig12= 1.24D-06 1.06D-04.
     21 vectors produced by pass  5 Test12= 3.94D-14 3.70D-09 XBig12= 1.29D-08 1.10D-05.
     21 vectors produced by pass  6 Test12= 3.94D-14 3.70D-09 XBig12= 1.08D-10 9.28D-07.
     16 vectors produced by pass  7 Test12= 3.94D-14 3.70D-09 XBig12= 8.48D-13 7.30D-08.
      3 vectors produced by pass  8 Test12= 3.94D-14 3.70D-09 XBig12= 6.22D-15 8.18D-09.
 InvSVY:  IOpt=1 It=  1 EMax= 1.33D-15
 Solved reduced A of dimension   166 with    21 vectors.
 End of Minotr F.D. properties file   721 does not exist.
 End of Minotr F.D. properties file   722 does not exist.
 End of Minotr F.D. properties file   788 does not exist.
 Calling FoFJK, ICntrl=    100127 FMM=F ISym2X=0 I1Cent= 0 IOpClX= 1 NMat=1 NMatS=1 NMatT=0.
 -------------------------------------------------------------------
 Center     Atomic                   Forces (Hartrees/Bohr)
 Number     Number              X              Y              Z
 -------------------------------------------------------------------
      1        8          -0.001437954   -0.000199679   -0.000092525
      2        8           0.001848664   -0.000247630   -0.000150748
      3        6          -0.000165287    0.000706682    0.000213190
      4        7           0.001972635   -0.001218317    0.000172532
      5        6          -0.002144170    0.001373222   -0.000134203
      6        1          -0.000165046   -0.000248689    0.000018579
      7        1          -0.000004746    0.000030176   -0.000057088
      8        1           0.000095904   -0.000195766    0.000030263
 -------------------------------------------------------------------
 Cartesian Forces:  Max     0.002144170 RMS     0.000871745
 IRC-IRC-IRC-IRC-IRC-IRC-IRC-IRC-IRC-IRC-IRC-IRC-IRC-IRC-IRC-IRC-IRC-IRC
 Pt  1 Step number   1 out of a maximum of  20
 Modified Bulirsch-Stoer Extrapolation Cycles:
    EPS =    0.000010000000000
      PEZero:  N= 2 I= 1 D=  3.04D-04 Err=  4.66D-04
      PEZero:  N= 3 I= 2 D=  3.04D-04 Err=  3.10D-04
      PEZero:  N= 3 I= 1 D=  6.08D-04 Err=  5.87D-08
 Maximum DWI energy   std dev =  0.000000295 at pt    16
 Maximum DWI gradient std dev =  0.024486759 at pt    20
 CORRECTOR INTEGRATION CONVERGENCE:
   Recorrection delta-x convergence threshold:    0.010000
   Delta-x Convergence Met
 Point Number:   1          Path Number:   1
   CHANGE IN THE REACTION COORDINATE =    0.11677
   NET REACTION COORDINATE UP TO THIS POINT =    0.11677
  # OF POINTS ALONG THE PATH =   1
  # OF STEPS =   1

 Calculating another point on the path.
 IRC-IRC-IRC-IRC-IRC-IRC-IRC-IRC-IRC-IRC-IRC-IRC-IRC-IRC-IRC-IRC-IRC-IRC
                          Input orientation:                          
 ---------------------------------------------------------------------
 Center     Atomic      Atomic             Coordinates (Angstroms)
 Number     Number       Type             X           Y           Z
 ---------------------------------------------------------------------
      1          8           0        0.988840   -0.913712   -0.117662
      2          8           0       -1.225303   -0.813026    0.056879
      3          6           0       -1.038150    0.387551    0.010578
      4          7           0       -0.073553    1.224667   -0.118641
      5          6           0        1.308377    0.277372    0.150319
      6          1           0       -1.878599    1.097541    0.229065
      7          1           0        1.655886    0.543109    1.154137
      8          1           0        1.779971    0.830853   -0.685869
 ---------------------------------------------------------------------
                    Distance matrix (angstroms):
                    1          2          3          4          5
     1  O    0.000000
     2  O    2.223292   0.000000
     3  C    2.412139   1.215958   0.000000
     4  N    2.387749   2.347239   1.283709   0.000000
     5  C    1.261982   2.759933   2.353265   1.696891   0.000000
     6  H    3.519596   2.026502   1.121685   1.842621   3.291762
     7  H    2.045666   3.368134   2.930828   2.252875   1.095001
     8  H    1.998063   3.505094   2.936556   1.977976   1.108131
                    6          7          8
     6  H    0.000000
     7  H    3.695367   0.000000
     8  H    3.780656   1.866498   0.000000
 Symmetry turned off by external request.
 Stoichiometry    C2H3NO2
 Framework group  C1[X(C2H3NO2)]
 Deg. of freedom    18
 Full point group                 C1      NOp   1
 Rotational constants (GHZ):           9.6315066           5.9226453           3.8118267
 Standard basis: Aug-CC-pVTZ (5D, 7F)
   299 basis functions,   441 primitive gaussians,   350 cartesian basis functions
    19 alpha electrons       19 beta electrons
       nuclear repulsion energy       167.2889442825 Hartrees.
 NAtoms=    8 NActive=    8 NUniq=    8 SFac= 1.00D+00 NAtFMM=   60 NAOKFM=F Big=F
 Integral buffers will be    131072 words long.
 Raffenetti 2 integral format.
 Two-electron integral symmetry is turned off.
 Nuclear repulsion after empirical dispersion term =      167.2874474256 Hartrees.
 One-electron integrals computed using PRISM.
 NBasis=   299 RedAO= T EigKep=  3.19D-05  NBF=   299
 NBsUse=   299 1.00D-06 EigRej= -1.00D+00 NBFU=   299
 Initial guess from the checkpoint file:  "STS1-IRC-Forward.chk"
 B after Tr=    -0.000121   -0.000485   -0.000044
         Rot=    1.000000    0.000043   -0.000005   -0.000062 Ang=   0.01 deg.
 Initial guess <Sx>= 0.0000 <Sy>= 0.0000 <Sz>= 0.0000 <S**2>= 0.0000 S= 0.0000
 ExpMin= 2.53D-02 ExpMax= 1.53D+04 ExpMxC= 5.22D+02 IAcc=3 IRadAn=         7 AccDes= 0.00D+00
 Harris functional with IExCor= 4639 and IRadAn=       7 diagonalized for initial guess.
 HarFok:  IExCor= 4639 AccDes= 0.00D+00 IRadAn=         7 IDoV= 1 UseB2=F ITyADJ=14
 ICtDFT=  3500011 ScaDFX=  1.000000  1.000000  1.000000  1.000000
 FoFCou: FMM=F IPFlag=           0 FMFlag=      100000 FMFlg1=           0
         NFxFlg=           0 DoJE=T BraDBF=F KetDBF=T FulRan=T
         wScrn=  0.000000 ICntrl=       500 IOpCl=  0 I1Cent=   200000004 NGrid=           0
         NMat0=    1 NMatS0=      1 NMatT0=    0 NMatD0=    1 NMtDS0=    0 NMtDT0=    0
 Symmetry not used in FoFCou.
 Gradient too large for Newton-Raphson -- use scaled steepest descent instead.
     Accept linear search using points  3 and  4.
     Minimum is close to point  4 DX= -5.42D-02 DF= -9.29D-08 DXR=  4.73D-02 DFR=  4.97D-04 which will be used.
 Gradient too large for Newton-Raphson -- use scaled steepest descent instead.
     Accept linear search using points  1 and  2.
 Gradient too large for Newton-Raphson -- use scaled steepest descent instead.
     Minimum is close to point  2 DX=  3.60D-02 DF= -8.76D-08 DXR=  5.65D-02 DFR=  3.21D-03 which will be used.
 Gradient too large for Newton-Raphson -- use scaled steepest descent instead.
     Accept linear search using points  1 and  2.
 LinEq1:  Iter=  0 NonCon=     1 RMS=1.14D-04 Max=4.65D-03 NDo=     1
 AX will form     1 AO Fock derivatives at one time.
 LinEq1:  Iter=  1 NonCon=     1 RMS=5.70D-05 Max=1.29D-03 NDo=     1
 LinEq1:  Iter=  2 NonCon=     1 RMS=4.34D-05 Max=1.77D-03 NDo=     1
 LinEq1:  Iter=  3 NonCon=     1 RMS=3.37D-05 Max=1.19D-03 NDo=     1
 LinEq1:  Iter=  4 NonCon=     1 RMS=2.48D-05 Max=7.57D-04 NDo=     1
 LinEq1:  Iter=  5 NonCon=     1 RMS=1.64D-05 Max=4.43D-04 NDo=     1
 LinEq1:  Iter=  6 NonCon=     1 RMS=7.96D-06 Max=1.67D-04 NDo=     1
 LinEq1:  Iter=  7 NonCon=     1 RMS=4.14D-06 Max=1.01D-04 NDo=     1
 LinEq1:  Iter=  8 NonCon=     1 RMS=2.19D-06 Max=5.33D-05 NDo=     1
 LinEq1:  Iter=  9 NonCon=     1 RMS=8.78D-07 Max=1.53D-05 NDo=     1
 LinEq1:  Iter= 10 NonCon=     1 RMS=2.98D-07 Max=6.90D-06 NDo=     1
 LinEq1:  Iter= 11 NonCon=     1 RMS=1.04D-07 Max=2.07D-06 NDo=     1
 LinEq1:  Iter= 12 NonCon=     1 RMS=4.50D-08 Max=1.35D-06 NDo=     1
 LinEq1:  Iter= 13 NonCon=     1 RMS=1.30D-08 Max=3.83D-07 NDo=     1
 LinEq1:  Iter= 14 NonCon=     0 RMS=4.52D-09 Max=9.51D-08 NDo=     1
 Linear equations converged to 1.032D-08 1.032D-07 after    14 iterations.
     Minimum is close to point  2 DX=  9.17D-04 DF= -9.85D-11 DXR=  9.17D-04 DFR=  8.40D-07 which will be used.
 LinEq1:  Iter=  0 NonCon=     1 RMS=6.67D-07 Max=2.74D-05 NDo=     1
 LinEq1:  Iter=  1 NonCon=     1 RMS=6.65D-07 Max=2.35D-05 NDo=     1
 LinEq1:  Iter=  2 NonCon=     1 RMS=2.85D-07 Max=7.60D-06 NDo=     1
 LinEq1:  Iter=  3 NonCon=     1 RMS=1.93D-07 Max=6.05D-06 NDo=     1
 LinEq1:  Iter=  4 NonCon=     1 RMS=8.67D-08 Max=2.41D-06 NDo=     1
 LinEq1:  Iter=  5 NonCon=     1 RMS=4.20D-08 Max=1.03D-06 NDo=     1
 LinEq1:  Iter=  6 NonCon=     1 RMS=3.22D-08 Max=8.18D-07 NDo=     1
 LinEq1:  Iter=  7 NonCon=     1 RMS=3.47D-08 Max=1.08D-06 NDo=     1
 LinEq1:  Iter=  8 NonCon=     1 RMS=1.98D-08 Max=6.20D-07 NDo=     1
 LinEq1:  Iter=  9 NonCon=     1 RMS=1.01D-08 Max=2.03D-07 NDo=     1
 LinEq1:  Iter= 10 NonCon=     1 RMS=3.49D-09 Max=7.10D-08 NDo=     1
 LinEq1:  Iter= 11 NonCon=     1 RMS=9.01D-10 Max=1.87D-08 NDo=     1
 LinEq1:  Iter= 12 NonCon=     0 RMS=2.25D-10 Max=5.08D-09 NDo=     1
 Linear equations converged to 5.632D-10 5.632D-09 after    12 iterations.
 SCF Done:  E(UwB97XD) =  -283.043181335     a.u. after    7 cycles
            Convg  =    0.2820D-07                    39 Fock formations.
              S**2 =  0.0000                  -V/T =  2.0055
 <Sx>= 0.0000 <Sy>= 0.0000 <Sz>= 0.0000 <S**2>= 0.0000 S= 0.0000
 <L.S>=  0.00000000000    
 Annihilation of the first spin contaminant:
 S**2 before annihilation     0.0000,   after     0.0000
 DoSCS=F DFT=T ScalE2(SS,OS)=  1.000000  1.000000
 Range of M.O.s used for correlation:     1   299
 NBasis=   299 NAE=    19 NBE=    19 NFC=     0 NFV=     0
 NROrb=    299 NOA=    19 NOB=    19 NVA=   280 NVB=   280

 **** Warning!!: The largest alpha MO coefficient is  0.30986727D+02


 **** Warning!!: The largest beta MO coefficient is  0.30986727D+02

 Symmetrizing basis deriv contribution to polar:
 IMax=3 JMax=2 DiffMx= 0.00D+00
 G2DrvN: will do     9 centers at a time, making    1 passes.
 Calling FoFCou, ICntrl=  3107 FMM=F I1Cent=   0 AccDes= 0.00D+00.
 End of G2Drv F.D. properties file   721 does not exist.
 End of G2Drv F.D. properties file   722 does not exist.
 End of G2Drv F.D. properties file   788 does not exist.
          IDoAtm=11111111
          Differentiating once with respect to nuclear coordinates.
 CalDSu exits because no D1Ps are significant.
          There are    27 degrees of freedom in the 1st order CPHF.  IDoFFX=6 NUNeed=     0.
     21 vectors produced by pass  0 Test12= 3.94D-14 3.70D-09 XBig12= 2.08D-01 1.15D-01.
 AX will form    21 AO Fock derivatives at one time.
     21 vectors produced by pass  1 Test12= 3.94D-14 3.70D-09 XBig12= 8.08D-02 5.59D-02.
     21 vectors produced by pass  2 Test12= 3.94D-14 3.70D-09 XBig12= 4.14D-03 7.69D-03.
     21 vectors produced by pass  3 Test12= 3.94D-14 3.70D-09 XBig12= 9.96D-05 1.19D-03.
     21 vectors produced by pass  4 Test12= 3.94D-14 3.70D-09 XBig12= 1.42D-06 1.11D-04.
     21 vectors produced by pass  5 Test12= 3.94D-14 3.70D-09 XBig12= 1.46D-08 1.04D-05.
     21 vectors produced by pass  6 Test12= 3.94D-14 3.70D-09 XBig12= 1.22D-10 9.17D-07.
     16 vectors produced by pass  7 Test12= 3.94D-14 3.70D-09 XBig12= 9.46D-13 7.37D-08.
      3 vectors produced by pass  8 Test12= 3.94D-14 3.70D-09 XBig12= 6.98D-15 8.02D-09.
 InvSVY:  IOpt=1 It=  1 EMax= 2.22D-15
 Solved reduced A of dimension   166 with    21 vectors.
 End of Minotr F.D. properties file   721 does not exist.
 End of Minotr F.D. properties file   722 does not exist.
 End of Minotr F.D. properties file   788 does not exist.
 Calling FoFJK, ICntrl=    100127 FMM=F ISym2X=0 I1Cent= 0 IOpClX= 1 NMat=1 NMatS=1 NMatT=0.
 -------------------------------------------------------------------
 Center     Atomic                   Forces (Hartrees/Bohr)
 Number     Number              X              Y              Z
 -------------------------------------------------------------------
      1        8          -0.002851426   -0.000370182   -0.000147401
      2        8           0.003653618   -0.000503186   -0.000281785
      3        6          -0.000278648    0.001336156    0.000386386
      4        7           0.003783216   -0.002233873    0.000341330
      5        6          -0.004127745    0.002539970   -0.000266511
      6        1          -0.000345104   -0.000484485    0.000043489
      7        1          -0.000031134    0.000061860   -0.000100419
      8        1           0.000197223   -0.000346260    0.000024910
 -------------------------------------------------------------------
 Cartesian Forces:  Max     0.004127745 RMS     0.001676968
 IRC-IRC-IRC-IRC-IRC-IRC-IRC-IRC-IRC-IRC-IRC-IRC-IRC-IRC-IRC-IRC-IRC-IRC
 Pt  2 Step number   1 out of a maximum of  20
 Modified Bulirsch-Stoer Extrapolation Cycles:
    EPS =    0.000010000000000
      PEZero:  N= 2 I= 1 D=  6.08D-04 Err=  1.21D-05
      PEZero:  N= 3 I= 2 D=  6.08D-04 Err=  8.04D-06
      PEZero:  N= 3 I= 1 D=  1.22D-03 Err=  4.50D-08
 Maximum DWI energy   std dev =  0.000000259 at pt    18
 Maximum DWI gradient std dev =  0.012961349 at pt    23
 CORRECTOR INTEGRATION CONVERGENCE:
   Recorrection delta-x convergence threshold:    0.010000
   Delta-x Convergence Met
 Point Number:   2          Path Number:   1
   CHANGE IN THE REACTION COORDINATE =    0.11675
   NET REACTION COORDINATE UP TO THIS POINT =    0.23352
  # OF POINTS ALONG THE PATH =   2
  # OF STEPS =   1

 Calculating another point on the path.
 IRC-IRC-IRC-IRC-IRC-IRC-IRC-IRC-IRC-IRC-IRC-IRC-IRC-IRC-IRC-IRC-IRC-IRC
                          Input orientation:                          
 ---------------------------------------------------------------------
 Center     Atomic      Atomic             Coordinates (Angstroms)
 Number     Number       Type             X           Y           Z
 ---------------------------------------------------------------------
      1          8           0        0.984028   -0.914320   -0.117879
      2          8           0       -1.219138   -0.813861    0.056419
      3          6           0       -1.038713    0.390443    0.011401
      4          7           0       -0.066404    1.220527   -0.117974
      5          6           0        1.299175    0.282846    0.149779
      6          1           0       -1.888082    1.084974    0.230314
      7          1           0        1.654768    0.544695    1.151775
      8          1           0        1.786054    0.822656   -0.686653
 ---------------------------------------------------------------------
                    Distance matrix (angstroms):
                    1          2          3          4          5
     1  O    0.000000
     2  O    2.212332   0.000000
     3  C    2.410519   1.218576   0.000000
     4  N    2.379282   2.344770   1.284976   0.000000
     5  C    1.266557   2.748342   2.344450   1.678018   0.000000
     6  H    3.516736   2.020718   1.118804   1.859621   3.287629
     7  H    2.047105   3.362264   2.929008   2.243089   1.094992
     8  H    1.995956   3.501646   2.941666   1.978206   1.108181
                    6          7          8
     6  H    0.000000
     7  H    3.700376   0.000000
     8  H    3.795908   1.863952   0.000000
 Symmetry turned off by external request.
 Stoichiometry    C2H3NO2
 Framework group  C1[X(C2H3NO2)]
 Deg. of freedom    18
 Full point group                 C1      NOp   1
 Rotational constants (GHZ):           9.6475866           5.9668967           3.8321900
 Standard basis: Aug-CC-pVTZ (5D, 7F)
   299 basis functions,   441 primitive gaussians,   350 cartesian basis functions
    19 alpha electrons       19 beta electrons
       nuclear repulsion energy       167.5173755822 Hartrees.
 NAtoms=    8 NActive=    8 NUniq=    8 SFac= 1.00D+00 NAtFMM=   60 NAOKFM=F Big=F
 Integral buffers will be    131072 words long.
 Raffenetti 2 integral format.
 Two-electron integral symmetry is turned off.
 Nuclear repulsion after empirical dispersion term =      167.5158860551 Hartrees.
 One-electron integrals computed using PRISM.
 NBasis=   299 RedAO= T EigKep=  3.14D-05  NBF=   299
 NBsUse=   299 1.00D-06 EigRej= -1.00D+00 NBFU=   299
 Initial guess from the checkpoint file:  "STS1-IRC-Forward.chk"
 B after Tr=    -0.000105   -0.000479   -0.000041
         Rot=    1.000000    0.000047    0.000000   -0.000059 Ang=   0.01 deg.
 Initial guess <Sx>= 0.0000 <Sy>= 0.0000 <Sz>= 0.0000 <S**2>= 0.0000 S= 0.0000
 ExpMin= 2.53D-02 ExpMax= 1.53D+04 ExpMxC= 5.22D+02 IAcc=3 IRadAn=         7 AccDes= 0.00D+00
 Harris functional with IExCor= 4639 and IRadAn=       7 diagonalized for initial guess.
 HarFok:  IExCor= 4639 AccDes= 0.00D+00 IRadAn=         7 IDoV= 1 UseB2=F ITyADJ=14
 ICtDFT=  3500011 ScaDFX=  1.000000  1.000000  1.000000  1.000000
 FoFCou: FMM=F IPFlag=           0 FMFlag=      100000 FMFlg1=           0
         NFxFlg=           0 DoJE=T BraDBF=F KetDBF=T FulRan=T
         wScrn=  0.000000 ICntrl=       500 IOpCl=  0 I1Cent=   200000004 NGrid=           0
         NMat0=    1 NMatS0=      1 NMatT0=    0 NMatD0=    1 NMtDS0=    0 NMtDT0=    0
 Symmetry not used in FoFCou.
 Gradient too large for Newton-Raphson -- use scaled steepest descent instead.
     Accept linear search using points  3 and  4.
     Minimum is close to point  4 DX= -8.74D-02 DF= -3.36D-07 DXR=  7.86D-02 DFR=  1.83D-03 which will be used.
 Gradient too large for Newton-Raphson -- use scaled steepest descent instead.
     Accept linear search using points  1 and  2.
 Gradient too large for Newton-Raphson -- use scaled steepest descent instead.
     Minimum is close to point  2 DX=  3.55D-02 DF= -8.39D-08 DXR=  5.58D-02 DFR=  3.13D-03 which will be used.
 Gradient too large for Newton-Raphson -- use scaled steepest descent instead.
     Accept linear search using points  1 and  2.
 LinEq1:  Iter=  0 NonCon=     1 RMS=1.14D-04 Max=4.42D-03 NDo=     1
 AX will form     1 AO Fock derivatives at one time.
 LinEq1:  Iter=  1 NonCon=     1 RMS=5.84D-05 Max=1.42D-03 NDo=     1
 LinEq1:  Iter=  2 NonCon=     1 RMS=4.38D-05 Max=1.72D-03 NDo=     1
 LinEq1:  Iter=  3 NonCon=     1 RMS=3.30D-05 Max=1.12D-03 NDo=     1
 LinEq1:  Iter=  4 NonCon=     1 RMS=2.47D-05 Max=7.53D-04 NDo=     1
 LinEq1:  Iter=  5 NonCon=     1 RMS=1.63D-05 Max=4.45D-04 NDo=     1
 LinEq1:  Iter=  6 NonCon=     1 RMS=8.08D-06 Max=1.76D-04 NDo=     1
 LinEq1:  Iter=  7 NonCon=     1 RMS=4.21D-06 Max=9.72D-05 NDo=     1
 LinEq1:  Iter=  8 NonCon=     1 RMS=2.11D-06 Max=5.28D-05 NDo=     1
 LinEq1:  Iter=  9 NonCon=     1 RMS=8.63D-07 Max=1.43D-05 NDo=     1
 LinEq1:  Iter= 10 NonCon=     1 RMS=3.08D-07 Max=7.02D-06 NDo=     1
 LinEq1:  Iter= 11 NonCon=     1 RMS=1.13D-07 Max=2.77D-06 NDo=     1
 LinEq1:  Iter= 12 NonCon=     1 RMS=5.10D-08 Max=1.55D-06 NDo=     1
 LinEq1:  Iter= 13 NonCon=     1 RMS=1.52D-08 Max=3.61D-07 NDo=     1
 LinEq1:  Iter= 14 NonCon=     0 RMS=4.82D-09 Max=1.02D-07 NDo=     1
 Linear equations converged to 1.032D-08 1.032D-07 after    14 iterations.
     Minimum is close to point  2 DX=  1.17D-03 DF= -1.57D-10 DXR=  1.16D-03 DFR=  1.36D-06 which will be used.
 LinEq1:  Iter=  0 NonCon=     1 RMS=7.71D-07 Max=3.42D-05 NDo=     1
 LinEq1:  Iter=  1 NonCon=     1 RMS=7.37D-07 Max=2.14D-05 NDo=     1
 LinEq1:  Iter=  2 NonCon=     1 RMS=3.20D-07 Max=7.17D-06 NDo=     1
 LinEq1:  Iter=  3 NonCon=     1 RMS=2.95D-07 Max=1.23D-05 NDo=     1
 LinEq1:  Iter=  4 NonCon=     1 RMS=2.66D-07 Max=1.01D-05 NDo=     1
 LinEq1:  Iter=  5 NonCon=     1 RMS=1.76D-07 Max=5.50D-06 NDo=     1
 LinEq1:  Iter=  6 NonCon=     1 RMS=7.40D-08 Max=1.91D-06 NDo=     1
 LinEq1:  Iter=  7 NonCon=     1 RMS=4.34D-08 Max=1.13D-06 NDo=     1
 LinEq1:  Iter=  8 NonCon=     1 RMS=2.11D-08 Max=5.77D-07 NDo=     1
 LinEq1:  Iter=  9 NonCon=     1 RMS=1.08D-08 Max=2.19D-07 NDo=     1
 LinEq1:  Iter= 10 NonCon=     1 RMS=3.74D-09 Max=7.59D-08 NDo=     1
 LinEq1:  Iter= 11 NonCon=     1 RMS=9.93D-10 Max=2.23D-08 NDo=     1
 LinEq1:  Iter= 12 NonCon=     0 RMS=2.64D-10 Max=5.57D-09 NDo=     1
 Linear equations converged to 6.251D-10 6.251D-09 after    12 iterations.
 SCF Done:  E(UwB97XD) =  -283.043514065     a.u. after    7 cycles
            Convg  =    0.3460D-07                    39 Fock formations.
              S**2 =  0.0000                  -V/T =  2.0056
 <Sx>= 0.0000 <Sy>= 0.0000 <Sz>= 0.0000 <S**2>= 0.0000 S= 0.0000
 <L.S>=  0.00000000000    
 Annihilation of the first spin contaminant:
 S**2 before annihilation     0.0000,   after     0.0000
 DoSCS=F DFT=T ScalE2(SS,OS)=  1.000000  1.000000
 Range of M.O.s used for correlation:     1   299
 NBasis=   299 NAE=    19 NBE=    19 NFC=     0 NFV=     0
 NROrb=    299 NOA=    19 NOB=    19 NVA=   280 NVB=   280

 **** Warning!!: The largest alpha MO coefficient is  0.32064040D+02


 **** Warning!!: The largest beta MO coefficient is  0.32064040D+02

 Symmetrizing basis deriv contribution to polar:
 IMax=3 JMax=2 DiffMx= 0.00D+00
 G2DrvN: will do     9 centers at a time, making    1 passes.
 Calling FoFCou, ICntrl=  3107 FMM=F I1Cent=   0 AccDes= 0.00D+00.
 End of G2Drv F.D. properties file   721 does not exist.
 End of G2Drv F.D. properties file   722 does not exist.
 End of G2Drv F.D. properties file   788 does not exist.
          IDoAtm=11111111
          Differentiating once with respect to nuclear coordinates.
 CalDSu exits because no D1Ps are significant.
          There are    27 degrees of freedom in the 1st order CPHF.  IDoFFX=6 NUNeed=     0.
     21 vectors produced by pass  0 Test12= 3.94D-14 3.70D-09 XBig12= 2.08D-01 1.14D-01.
 AX will form    21 AO Fock derivatives at one time.
     21 vectors produced by pass  1 Test12= 3.94D-14 3.70D-09 XBig12= 8.91D-02 5.84D-02.
     21 vectors produced by pass  2 Test12= 3.94D-14 3.70D-09 XBig12= 4.74D-03 8.46D-03.
     21 vectors produced by pass  3 Test12= 3.94D-14 3.70D-09 XBig12= 1.13D-04 1.13D-03.
     21 vectors produced by pass  4 Test12= 3.94D-14 3.70D-09 XBig12= 1.59D-06 1.19D-04.
     21 vectors produced by pass  5 Test12= 3.94D-14 3.70D-09 XBig12= 1.63D-08 1.01D-05.
     21 vectors produced by pass  6 Test12= 3.94D-14 3.70D-09 XBig12= 1.37D-10 1.03D-06.
     16 vectors produced by pass  7 Test12= 3.94D-14 3.70D-09 XBig12= 1.05D-12 8.41D-08.
      3 vectors produced by pass  8 Test12= 3.94D-14 3.70D-09 XBig12= 7.76D-15 7.66D-09.
 InvSVY:  IOpt=1 It=  1 EMax= 2.00D-15
 Solved reduced A of dimension   166 with    21 vectors.
 End of Minotr F.D. properties file   721 does not exist.
 End of Minotr F.D. properties file   722 does not exist.
 End of Minotr F.D. properties file   788 does not exist.
 Calling FoFJK, ICntrl=    100127 FMM=F ISym2X=0 I1Cent= 0 IOpClX= 1 NMat=1 NMatS=1 NMatT=0.
 -------------------------------------------------------------------
 Center     Atomic                   Forces (Hartrees/Bohr)
 Number     Number              X              Y              Z
 -------------------------------------------------------------------
      1        8          -0.004243473   -0.000591687   -0.000197899
      2        8           0.005474568   -0.000733180   -0.000396725
      3        6          -0.000303944    0.001889515    0.000525208
      4        7           0.005310071   -0.003106284    0.000534616
      5        6          -0.006008466    0.003621051   -0.000409818
      6        1          -0.000473913   -0.000665680    0.000058039
      7        1          -0.000065393    0.000090959   -0.000139515
      8        1           0.000310550   -0.000504693    0.000026094
 -------------------------------------------------------------------
 Cartesian Forces:  Max     0.006008466 RMS     0.002428725
 IRC-IRC-IRC-IRC-IRC-IRC-IRC-IRC-IRC-IRC-IRC-IRC-IRC-IRC-IRC-IRC-IRC-IRC
 Pt  3 Step number   1 out of a maximum of  20
 Modified Bulirsch-Stoer Extrapolation Cycles:
    EPS =    0.000010000000000
      PEZero:  N= 2 I= 1 D=  6.08D-04 Err=  1.30D-05
      PEZero:  N= 3 I= 2 D=  6.08D-04 Err=  8.69D-06
      PEZero:  N= 3 I= 1 D=  1.22D-03 Err=  3.76D-08
 Maximum DWI energy   std dev =  0.000000271 at pt    28
 Maximum DWI gradient std dev =  0.007376893 at pt    24
 CORRECTOR INTEGRATION CONVERGENCE:
   Recorrection delta-x convergence threshold:    0.010000
   Delta-x Convergence Met
 Point Number:   3          Path Number:   1
   CHANGE IN THE REACTION COORDINATE =    0.11675
   NET REACTION COORDINATE UP TO THIS POINT =    0.35027
  # OF POINTS ALONG THE PATH =   3
  # OF STEPS =   1

 Calculating another point on the path.
 IRC-IRC-IRC-IRC-IRC-IRC-IRC-IRC-IRC-IRC-IRC-IRC-IRC-IRC-IRC-IRC-IRC-IRC
                          Input orientation:                          
 ---------------------------------------------------------------------
 Center     Atomic      Atomic             Coordinates (Angstroms)
 Number     Number       Type             X           Y           Z
 ---------------------------------------------------------------------
      1          8           0        0.979069   -0.915028   -0.118091
      2          8           0       -1.212728   -0.814706    0.055971
      3          6           0       -1.039110    0.393302    0.012177
      4          7           0       -0.059505    1.216536   -0.117249
      5          6           0        1.289907    0.288305    0.149184
      6          1           0       -1.896848    1.073099    0.231387
      7          1           0        1.653354    0.546315    1.149400
      8          1           0        1.792417    0.813965   -0.687106
 ---------------------------------------------------------------------
                    Distance matrix (angstroms):
                    1          2          3          4          5
     1  O    0.000000
     2  O    2.200986   0.000000
     3  C    2.408681   1.221207   0.000000
     4  N    2.371118   2.342194   1.286114   0.000000
     5  C    1.271246   2.736513   2.335404   1.659371   0.000000
     6  H    3.513642   2.015589   1.116195   1.875619   3.282996
     7  H    2.048589   3.355949   2.926781   2.233268   1.095032
     8  H    1.993672   3.497947   2.946778   1.978994   1.108250
                    6          7          8
     6  H    0.000000
     7  H    3.704616   0.000000
     8  H    3.810703   1.861110   0.000000
 Symmetry turned off by external request.
 Stoichiometry    C2H3NO2
 Framework group  C1[X(C2H3NO2)]
 Deg. of freedom    18
 Full point group                 C1      NOp   1
 Rotational constants (GHZ):           9.6621859           6.0130160           3.8529611
 Standard basis: Aug-CC-pVTZ (5D, 7F)
   299 basis functions,   441 primitive gaussians,   350 cartesian basis functions
    19 alpha electrons       19 beta electrons
       nuclear repulsion energy       167.7540920091 Hartrees.
 NAtoms=    8 NActive=    8 NUniq=    8 SFac= 1.00D+00 NAtFMM=   60 NAOKFM=F Big=F
 Integral buffers will be    131072 words long.
 Raffenetti 2 integral format.
 Two-electron integral symmetry is turned off.
 Nuclear repulsion after empirical dispersion term =      167.7526095156 Hartrees.
 One-electron integrals computed using PRISM.
 NBasis=   299 RedAO= T EigKep=  3.10D-05  NBF=   299
 NBsUse=   299 1.00D-06 EigRej= -1.00D+00 NBFU=   299
 Initial guess from the checkpoint file:  "STS1-IRC-Forward.chk"
 B after Tr=    -0.000088   -0.000473   -0.000038
         Rot=    1.000000    0.000051    0.000007   -0.000050 Ang=   0.01 deg.
 Initial guess <Sx>= 0.0000 <Sy>= 0.0000 <Sz>= 0.0000 <S**2>= 0.0000 S= 0.0000
 ExpMin= 2.53D-02 ExpMax= 1.53D+04 ExpMxC= 5.22D+02 IAcc=3 IRadAn=         7 AccDes= 0.00D+00
 Harris functional with IExCor= 4639 and IRadAn=       7 diagonalized for initial guess.
 HarFok:  IExCor= 4639 AccDes= 0.00D+00 IRadAn=         7 IDoV= 1 UseB2=F ITyADJ=14
 ICtDFT=  3500011 ScaDFX=  1.000000  1.000000  1.000000  1.000000
 FoFCou: FMM=F IPFlag=           0 FMFlag=      100000 FMFlg1=           0
         NFxFlg=           0 DoJE=T BraDBF=F KetDBF=T FulRan=T
         wScrn=  0.000000 ICntrl=       500 IOpCl=  0 I1Cent=   200000004 NGrid=           0
         NMat0=    1 NMatS0=      1 NMatT0=    0 NMatD0=    1 NMtDS0=    0 NMtDT0=    0
 Symmetry not used in FoFCou.
 Gradient too large for Newton-Raphson -- use scaled steepest descent instead.
     Accept linear search using points  3 and  4.
     Minimum is close to point  4 DX= -1.08D-01 DF= -6.16D-07 DXR=  9.88D-02 DFR=  3.43D-03 which will be used.
 Gradient too large for Newton-Raphson -- use scaled steepest descent instead.
     Accept linear search using points  1 and  2.
 Gradient too large for Newton-Raphson -- use scaled steepest descent instead.
     Minimum is close to point  2 DX=  3.30D-02 DF= -7.18D-08 DXR=  5.22D-02 DFR=  2.73D-03 which will be used.
 Gradient too large for Newton-Raphson -- use scaled steepest descent instead.
     Accept linear search using points  1 and  2.
 LinEq1:  Iter=  0 NonCon=     1 RMS=1.13D-04 Max=4.18D-03 NDo=     1
 AX will form     1 AO Fock derivatives at one time.
 LinEq1:  Iter=  1 NonCon=     1 RMS=5.92D-05 Max=1.53D-03 NDo=     1
 LinEq1:  Iter=  2 NonCon=     1 RMS=4.39D-05 Max=1.65D-03 NDo=     1
 LinEq1:  Iter=  3 NonCon=     1 RMS=3.20D-05 Max=1.03D-03 NDo=     1
 LinEq1:  Iter=  4 NonCon=     1 RMS=2.45D-05 Max=7.42D-04 NDo=     1
 LinEq1:  Iter=  5 NonCon=     1 RMS=1.62D-05 Max=4.48D-04 NDo=     1
 LinEq1:  Iter=  6 NonCon=     1 RMS=8.16D-06 Max=1.86D-04 NDo=     1
 LinEq1:  Iter=  7 NonCon=     1 RMS=4.27D-06 Max=9.23D-05 NDo=     1
 LinEq1:  Iter=  8 NonCon=     1 RMS=2.03D-06 Max=5.17D-05 NDo=     1
 LinEq1:  Iter=  9 NonCon=     1 RMS=8.48D-07 Max=1.34D-05 NDo=     1
 LinEq1:  Iter= 10 NonCon=     1 RMS=3.18D-07 Max=8.24D-06 NDo=     1
 LinEq1:  Iter= 11 NonCon=     1 RMS=1.22D-07 Max=3.31D-06 NDo=     1
 LinEq1:  Iter= 12 NonCon=     1 RMS=5.65D-08 Max=1.54D-06 NDo=     1
 LinEq1:  Iter= 13 NonCon=     1 RMS=1.67D-08 Max=3.67D-07 NDo=     1
 LinEq1:  Iter= 14 NonCon=     1 RMS=4.95D-09 Max=1.08D-07 NDo=     1
 LinEq1:  Iter= 15 NonCon=     0 RMS=1.26D-09 Max=2.35D-08 NDo=     1
 Linear equations converged to 1.032D-08 1.032D-07 after    15 iterations.
     Minimum is close to point  2 DX=  1.40D-03 DF= -2.23D-10 DXR=  1.40D-03 DFR=  1.95D-06 which will be used.
 LinEq1:  Iter=  0 NonCon=     1 RMS=8.93D-07 Max=3.95D-05 NDo=     1
 LinEq1:  Iter=  1 NonCon=     1 RMS=7.97D-07 Max=2.27D-05 NDo=     1
 LinEq1:  Iter=  2 NonCon=     1 RMS=3.75D-07 Max=9.94D-06 NDo=     1
 LinEq1:  Iter=  3 NonCon=     1 RMS=3.77D-07 Max=1.27D-05 NDo=     1
 LinEq1:  Iter=  4 NonCon=     1 RMS=3.25D-07 Max=1.15D-05 NDo=     1
 LinEq1:  Iter=  5 NonCon=     1 RMS=1.87D-07 Max=6.19D-06 NDo=     1
 LinEq1:  Iter=  6 NonCon=     1 RMS=7.66D-08 Max=1.94D-06 NDo=     1
 LinEq1:  Iter=  7 NonCon=     1 RMS=4.52D-08 Max=1.05D-06 NDo=     1
 LinEq1:  Iter=  8 NonCon=     1 RMS=2.20D-08 Max=5.42D-07 NDo=     1
 LinEq1:  Iter=  9 NonCon=     1 RMS=1.13D-08 Max=2.37D-07 NDo=     1
 LinEq1:  Iter= 10 NonCon=     1 RMS=3.96D-09 Max=9.17D-08 NDo=     1
 LinEq1:  Iter= 11 NonCon=     1 RMS=1.13D-09 Max=2.52D-08 NDo=     1
 LinEq1:  Iter= 12 NonCon=     1 RMS=3.34D-10 Max=7.16D-09 NDo=     1
 LinEq1:  Iter= 13 NonCon=     0 RMS=1.29D-10 Max=2.58D-09 NDo=     1
 Linear equations converged to 6.908D-10 6.908D-09 after    13 iterations.
 SCF Done:  E(UwB97XD) =  -283.043962031     a.u. after    7 cycles
            Convg  =    0.1599D-07                    41 Fock formations.
              S**2 =  0.0000                  -V/T =  2.0056
 <Sx>= 0.0000 <Sy>= 0.0000 <Sz>= 0.0000 <S**2>= 0.0000 S= 0.0000
 <L.S>=  0.00000000000    
 Annihilation of the first spin contaminant:
 S**2 before annihilation     0.0000,   after     0.0000
 DoSCS=F DFT=T ScalE2(SS,OS)=  1.000000  1.000000
 Range of M.O.s used for correlation:     1   299
 NBasis=   299 NAE=    19 NBE=    19 NFC=     0 NFV=     0
 NROrb=    299 NOA=    19 NOB=    19 NVA=   280 NVB=   280

 **** Warning!!: The largest alpha MO coefficient is  0.32759416D+02


 **** Warning!!: The largest beta MO coefficient is  0.32759416D+02

 Symmetrizing basis deriv contribution to polar:
 IMax=3 JMax=2 DiffMx= 0.00D+00
 G2DrvN: will do     9 centers at a time, making    1 passes.
 Calling FoFCou, ICntrl=  3107 FMM=F I1Cent=   0 AccDes= 0.00D+00.
 End of G2Drv F.D. properties file   721 does not exist.
 End of G2Drv F.D. properties file   722 does not exist.
 End of G2Drv F.D. properties file   788 does not exist.
          IDoAtm=11111111
          Differentiating once with respect to nuclear coordinates.
 CalDSu exits because no D1Ps are significant.
          There are    27 degrees of freedom in the 1st order CPHF.  IDoFFX=6 NUNeed=     0.
     21 vectors produced by pass  0 Test12= 3.94D-14 3.70D-09 XBig12= 2.08D-01 1.13D-01.
 AX will form    21 AO Fock derivatives at one time.
     21 vectors produced by pass  1 Test12= 3.94D-14 3.70D-09 XBig12= 9.80D-02 6.45D-02.
     21 vectors produced by pass  2 Test12= 3.94D-14 3.70D-09 XBig12= 5.45D-03 9.26D-03.
     21 vectors produced by pass  3 Test12= 3.94D-14 3.70D-09 XBig12= 1.28D-04 1.10D-03.
     21 vectors produced by pass  4 Test12= 3.94D-14 3.70D-09 XBig12= 1.76D-06 1.26D-04.
     21 vectors produced by pass  5 Test12= 3.94D-14 3.70D-09 XBig12= 1.77D-08 1.16D-05.
     21 vectors produced by pass  6 Test12= 3.94D-14 3.70D-09 XBig12= 1.50D-10 1.14D-06.
     16 vectors produced by pass  7 Test12= 3.94D-14 3.70D-09 XBig12= 1.14D-12 9.32D-08.
      3 vectors produced by pass  8 Test12= 3.94D-14 3.70D-09 XBig12= 8.47D-15 7.79D-09.
 InvSVY:  IOpt=1 It=  1 EMax= 1.78D-15
 Solved reduced A of dimension   166 with    21 vectors.
 End of Minotr F.D. properties file   721 does not exist.
 End of Minotr F.D. properties file   722 does not exist.
 End of Minotr F.D. properties file   788 does not exist.
 Calling FoFJK, ICntrl=    100127 FMM=F ISym2X=0 I1Cent= 0 IOpClX= 1 NMat=1 NMatS=1 NMatT=0.
 -------------------------------------------------------------------
 Center     Atomic                   Forces (Hartrees/Bohr)
 Number     Number              X              Y              Z
 -------------------------------------------------------------------
      1        8          -0.005601210   -0.000858342   -0.000243956
      2        8           0.007288741   -0.000948324   -0.000491078
      3        6          -0.000260014    0.002389801    0.000631080
      4        7           0.006563711   -0.003810023    0.000738369
      5        6          -0.007734418    0.004585295   -0.000563952
      6        1          -0.000569807   -0.000808559    0.000062720
      7        1          -0.000108803    0.000117980   -0.000174315
      8        1           0.000421800   -0.000667830    0.000041131
 -------------------------------------------------------------------
 Cartesian Forces:  Max     0.007734418 RMS     0.003119730
 IRC-IRC-IRC-IRC-IRC-IRC-IRC-IRC-IRC-IRC-IRC-IRC-IRC-IRC-IRC-IRC-IRC-IRC
 Pt  4 Step number   1 out of a maximum of  20
 Modified Bulirsch-Stoer Extrapolation Cycles:
    EPS =    0.000010000000000
      PEZero:  N= 2 I= 1 D=  6.08D-04 Err=  1.41D-05
      PEZero:  N= 3 I= 2 D=  6.08D-04 Err=  9.42D-06
      PEZero:  N= 3 I= 1 D=  1.22D-03 Err=  3.24D-08
 Maximum DWI energy   std dev =  0.000000292 at pt    28
 Maximum DWI gradient std dev =  0.005361464 at pt    12
 CORRECTOR INTEGRATION CONVERGENCE:
   Recorrection delta-x convergence threshold:    0.010000
   Delta-x Convergence Met
 Point Number:   4          Path Number:   1
   CHANGE IN THE REACTION COORDINATE =    0.11676
   NET REACTION COORDINATE UP TO THIS POINT =    0.46703
  # OF POINTS ALONG THE PATH =   4
  # OF STEPS =   1

 Calculating another point on the path.
 IRC-IRC-IRC-IRC-IRC-IRC-IRC-IRC-IRC-IRC-IRC-IRC-IRC-IRC-IRC-IRC-IRC-IRC
                          Input orientation:                          
 ---------------------------------------------------------------------
 Center     Atomic      Atomic             Coordinates (Angstroms)
 Number     Number       Type             X           Y           Z
 ---------------------------------------------------------------------
      1          8           0        0.973956   -0.915839   -0.118301
      2          8           0       -1.206053   -0.815562    0.055540
      3          6           0       -1.039348    0.396142    0.012905
      4          7           0       -0.052876    1.212723   -0.116468
      5          6           0        1.280605    0.293716    0.148535
      6          1           0       -1.904988    1.061843    0.232238
      7          1           0        1.651598    0.547956    1.147036
      8          1           0        1.799022    0.804781   -0.687203
 ---------------------------------------------------------------------
                    Distance matrix (angstroms):
                    1          2          3          4          5
     1  O    0.000000
     2  O    2.189227   0.000000
     3  C    2.406637   1.223861   0.000000
     4  N    2.363295   2.339519   1.287117   0.000000
     5  C    1.276032   2.724448   2.326171   1.641028   0.000000
     6  H    3.510331   2.011065   1.113821   1.890682   3.277961
     7  H    2.050116   3.349137   2.924123   2.223418   1.095116
     8  H    1.991210   3.493946   2.951861   1.980323   1.108333
                    6          7          8
     6  H    0.000000
     7  H    3.708132   0.000000
     8  H    3.825067   1.857990   0.000000
 Symmetry turned off by external request.
 Stoichiometry    C2H3NO2
 Framework group  C1[X(C2H3NO2)]
 Deg. of freedom    18
 Full point group                 C1      NOp   1
 Rotational constants (GHZ):           9.6750911           6.0610572           3.8741115
 Standard basis: Aug-CC-pVTZ (5D, 7F)
   299 basis functions,   441 primitive gaussians,   350 cartesian basis functions
    19 alpha electrons       19 beta electrons
       nuclear repulsion energy       167.9985274233 Hartrees.
 NAtoms=    8 NActive=    8 NUniq=    8 SFac= 1.00D+00 NAtFMM=   60 NAOKFM=F Big=F
 Integral buffers will be    131072 words long.
 Raffenetti 2 integral format.
 Two-electron integral symmetry is turned off.
 Nuclear repulsion after empirical dispersion term =      167.9970516648 Hartrees.
 One-electron integrals computed using PRISM.
 NBasis=   299 RedAO= T EigKep=  3.06D-05  NBF=   299
 NBsUse=   299 1.00D-06 EigRej= -1.00D+00 NBFU=   299
 Initial guess from the checkpoint file:  "STS1-IRC-Forward.chk"
 B after Tr=    -0.000076   -0.000469   -0.000034
         Rot=    1.000000    0.000055    0.000015   -0.000043 Ang=   0.01 deg.
 Initial guess <Sx>= 0.0000 <Sy>= 0.0000 <Sz>= 0.0000 <S**2>= 0.0000 S= 0.0000
 ExpMin= 2.53D-02 ExpMax= 1.53D+04 ExpMxC= 5.22D+02 IAcc=3 IRadAn=         7 AccDes= 0.00D+00
 Harris functional with IExCor= 4639 and IRadAn=       7 diagonalized for initial guess.
 HarFok:  IExCor= 4639 AccDes= 0.00D+00 IRadAn=         7 IDoV= 1 UseB2=F ITyADJ=14
 ICtDFT=  3500011 ScaDFX=  1.000000  1.000000  1.000000  1.000000
 FoFCou: FMM=F IPFlag=           0 FMFlag=      100000 FMFlg1=           0
         NFxFlg=           0 DoJE=T BraDBF=F KetDBF=T FulRan=T
         wScrn=  0.000000 ICntrl=       500 IOpCl=  0 I1Cent=   200000004 NGrid=           0
         NMat0=    1 NMatS0=      1 NMatT0=    0 NMatD0=    1 NMtDS0=    0 NMtDT0=    0
 Symmetry not used in FoFCou.
 Gradient too large for Newton-Raphson -- use scaled steepest descent instead.
     Accept linear search using points  3 and  4.
 Gradient too large for Newton-Raphson -- use scaled steepest descent instead.
     Accept linear search using points  1 and  2.
 Gradient too large for Newton-Raphson -- use scaled steepest descent instead.
 Gradient too large for Newton-Raphson -- use scaled steepest descent instead.
     Accept linear search using points  1 and  2.
 LinEq1:  Iter=  0 NonCon=     1 RMS=1.13D-04 Max=3.96D-03 NDo=     1
 AX will form     1 AO Fock derivatives at one time.
 LinEq1:  Iter=  1 NonCon=     1 RMS=6.04D-05 Max=1.64D-03 NDo=     1
 LinEq1:  Iter=  2 NonCon=     1 RMS=4.43D-05 Max=1.60D-03 NDo=     1
 LinEq1:  Iter=  3 NonCon=     1 RMS=3.10D-05 Max=9.62D-04 NDo=     1
 LinEq1:  Iter=  4 NonCon=     1 RMS=2.41D-05 Max=7.36D-04 NDo=     1
 LinEq1:  Iter=  5 NonCon=     1 RMS=1.61D-05 Max=4.49D-04 NDo=     1
 LinEq1:  Iter=  6 NonCon=     1 RMS=8.20D-06 Max=1.96D-04 NDo=     1
 LinEq1:  Iter=  7 NonCon=     1 RMS=4.33D-06 Max=8.92D-05 NDo=     1
 LinEq1:  Iter=  8 NonCon=     1 RMS=1.94D-06 Max=4.92D-05 NDo=     1
 LinEq1:  Iter=  9 NonCon=     1 RMS=8.14D-07 Max=1.21D-05 NDo=     1
 LinEq1:  Iter= 10 NonCon=     1 RMS=3.37D-07 Max=9.57D-06 NDo=     1
 LinEq1:  Iter= 11 NonCon=     1 RMS=1.36D-07 Max=3.64D-06 NDo=     1
 LinEq1:  Iter= 12 NonCon=     1 RMS=6.11D-08 Max=1.38D-06 NDo=     1
 LinEq1:  Iter= 13 NonCon=     1 RMS=1.78D-08 Max=4.38D-07 NDo=     1
 LinEq1:  Iter= 14 NonCon=     1 RMS=4.98D-09 Max=1.07D-07 NDo=     1
 LinEq1:  Iter= 15 NonCon=     0 RMS=1.25D-09 Max=2.27D-08 NDo=     1
 Linear equations converged to 1.032D-08 1.032D-07 after    15 iterations.
     Minimum is close to point  2 DX=  1.63D-03 DF= -3.03D-10 DXR=  1.63D-03 DFR=  2.65D-06 which will be used.
 LinEq1:  Iter=  0 NonCon=     1 RMS=1.03D-06 Max=4.40D-05 NDo=     1
 LinEq1:  Iter=  1 NonCon=     1 RMS=8.57D-07 Max=2.60D-05 NDo=     1
 LinEq1:  Iter=  2 NonCon=     1 RMS=4.22D-07 Max=1.32D-05 NDo=     1
 LinEq1:  Iter=  3 NonCon=     1 RMS=4.26D-07 Max=1.33D-05 NDo=     1
 LinEq1:  Iter=  4 NonCon=     1 RMS=3.56D-07 Max=1.19D-05 NDo=     1
 LinEq1:  Iter=  5 NonCon=     1 RMS=1.97D-07 Max=6.73D-06 NDo=     1
 LinEq1:  Iter=  6 NonCon=     1 RMS=7.91D-08 Max=2.17D-06 NDo=     1
 LinEq1:  Iter=  7 NonCon=     1 RMS=4.63D-08 Max=9.35D-07 NDo=     1
 LinEq1:  Iter=  8 NonCon=     1 RMS=2.26D-08 Max=6.03D-07 NDo=     1
 LinEq1:  Iter=  9 NonCon=     1 RMS=1.18D-08 Max=2.35D-07 NDo=     1
 LinEq1:  Iter= 10 NonCon=     1 RMS=4.10D-09 Max=1.04D-07 NDo=     1
 LinEq1:  Iter= 11 NonCon=     1 RMS=1.25D-09 Max=2.89D-08 NDo=     1
 LinEq1:  Iter= 12 NonCon=     1 RMS=4.08D-10 Max=9.98D-09 NDo=     1
 LinEq1:  Iter= 13 NonCon=     0 RMS=1.56D-10 Max=3.46D-09 NDo=     1
 Linear equations converged to 7.599D-10 7.599D-09 after    13 iterations.
 SCF Done:  E(UwB97XD) =  -283.044514350     a.u. after    7 cycles
            Convg  =    0.2076D-07                    43 Fock formations.
              S**2 =  0.0000                  -V/T =  2.0056
 <Sx>= 0.0000 <Sy>= 0.0000 <Sz>= 0.0000 <S**2>= 0.0000 S= 0.0000
 <L.S>=  0.00000000000    
 Annihilation of the first spin contaminant:
 S**2 before annihilation     0.0000,   after     0.0000
 DoSCS=F DFT=T ScalE2(SS,OS)=  1.000000  1.000000
 Range of M.O.s used for correlation:     1   299
 NBasis=   299 NAE=    19 NBE=    19 NFC=     0 NFV=     0
 NROrb=    299 NOA=    19 NOB=    19 NVA=   280 NVB=   280

 **** Warning!!: The largest alpha MO coefficient is  0.33251066D+02


 **** Warning!!: The largest beta MO coefficient is  0.33251066D+02

 Symmetrizing basis deriv contribution to polar:
 IMax=3 JMax=2 DiffMx= 0.00D+00
 G2DrvN: will do     9 centers at a time, making    1 passes.
 Calling FoFCou, ICntrl=  3107 FMM=F I1Cent=   0 AccDes= 0.00D+00.
 End of G2Drv F.D. properties file   721 does not exist.
 End of G2Drv F.D. properties file   722 does not exist.
 End of G2Drv F.D. properties file   788 does not exist.
          IDoAtm=11111111
          Differentiating once with respect to nuclear coordinates.
 CalDSu exits because no D1Ps are significant.
          There are    27 degrees of freedom in the 1st order CPHF.  IDoFFX=6 NUNeed=     0.
     21 vectors produced by pass  0 Test12= 3.94D-14 3.70D-09 XBig12= 2.08D-01 1.12D-01.
 AX will form    21 AO Fock derivatives at one time.
     21 vectors produced by pass  1 Test12= 3.94D-14 3.70D-09 XBig12= 1.07D-01 7.05D-02.
     21 vectors produced by pass  2 Test12= 3.94D-14 3.70D-09 XBig12= 6.26D-03 1.01D-02.
     21 vectors produced by pass  3 Test12= 3.94D-14 3.70D-09 XBig12= 1.44D-04 1.28D-03.
     21 vectors produced by pass  4 Test12= 3.94D-14 3.70D-09 XBig12= 1.92D-06 1.40D-04.
     21 vectors produced by pass  5 Test12= 3.94D-14 3.70D-09 XBig12= 1.88D-08 1.24D-05.
     21 vectors produced by pass  6 Test12= 3.94D-14 3.70D-09 XBig12= 1.61D-10 1.15D-06.
     16 vectors produced by pass  7 Test12= 3.94D-14 3.70D-09 XBig12= 1.22D-12 9.50D-08.
      3 vectors produced by pass  8 Test12= 3.94D-14 3.70D-09 XBig12= 8.98D-15 8.43D-09.
 InvSVY:  IOpt=1 It=  1 EMax= 2.22D-15
 Solved reduced A of dimension   166 with    21 vectors.
 End of Minotr F.D. properties file   721 does not exist.
 End of Minotr F.D. properties file   722 does not exist.
 End of Minotr F.D. properties file   788 does not exist.
 Calling FoFJK, ICntrl=    100127 FMM=F ISym2X=0 I1Cent= 0 IOpClX= 1 NMat=1 NMatS=1 NMatT=0.
 -------------------------------------------------------------------
 Center     Atomic                   Forces (Hartrees/Bohr)
 Number     Number              X              Y              Z
 -------------------------------------------------------------------
      1        8          -0.006930337   -0.001162504   -0.000283932
      2        8           0.009095132   -0.001147903   -0.000561902
      3        6          -0.000161006    0.002844170    0.000704107
      4        7           0.007535548   -0.004327759    0.000946583
      5        6          -0.009265554    0.005403345   -0.000726091
      6        1          -0.000639154   -0.000919408    0.000055650
      7        1          -0.000162477    0.000141644   -0.000203188
      8        1           0.000527847   -0.000831585    0.000068774
 -------------------------------------------------------------------
 Cartesian Forces:  Max     0.009265554 RMS     0.003745724
 IRC-IRC-IRC-IRC-IRC-IRC-IRC-IRC-IRC-IRC-IRC-IRC-IRC-IRC-IRC-IRC-IRC-IRC
 Pt  5 Step number   1 out of a maximum of  20
 Modified Bulirsch-Stoer Extrapolation Cycles:
    EPS =    0.000010000000000
      PEZero:  N= 2 I= 1 D=  6.08D-04 Err=  1.58D-05
      PEZero:  N= 3 I= 2 D=  6.08D-04 Err=  1.05D-05
      PEZero:  N= 3 I= 1 D=  1.22D-03 Err=  2.87D-08
 Maximum DWI energy   std dev =  0.000000305 at pt    28
 Maximum DWI gradient std dev =  0.004415866 at pt    12
 CORRECTOR INTEGRATION CONVERGENCE:
   Recorrection delta-x convergence threshold:    0.010000
   Delta-x Convergence Met
 Point Number:   5          Path Number:   1
   CHANGE IN THE REACTION COORDINATE =    0.11676
   NET REACTION COORDINATE UP TO THIS POINT =    0.58379
  # OF POINTS ALONG THE PATH =   5
  # OF STEPS =   1

 Calculating another point on the path.
 IRC-IRC-IRC-IRC-IRC-IRC-IRC-IRC-IRC-IRC-IRC-IRC-IRC-IRC-IRC-IRC-IRC-IRC
                          Input orientation:                          
 ---------------------------------------------------------------------
 Center     Atomic      Atomic             Coordinates (Angstroms)
 Number     Number       Type             X           Y           Z
 ---------------------------------------------------------------------
      1          8           0        0.968657   -0.916760   -0.118506
      2          8           0       -1.199080   -0.816430    0.055131
      3          6           0       -1.039436    0.398977    0.013579
      4          7           0       -0.046546    1.209125   -0.115632
      5          6           0        1.271319    0.299037    0.147827
      6          1           0       -1.912585    1.051143    0.232811
      7          1           0        1.649451    0.549592    1.144718
      8          1           0        1.805837    0.795107   -0.686919
 ---------------------------------------------------------------------
                    Distance matrix (angstroms):
                    1          2          3          4          5
     1  O    0.000000
     2  O    2.176994   0.000000
     3  C    2.404381   1.226551   0.000000
     4  N    2.355850   2.336743   1.287969   0.000000
     5  C    1.280898   2.712146   2.316808   1.623096   0.000000
     6  H    3.506797   2.007110   1.111654   1.904855   3.272634
     7  H    2.051683   3.341758   2.921006   2.213565   1.095241
     8  H    1.988579   3.489586   2.956889   1.982196   1.108420
                    6          7          8
     6  H    0.000000
     7  H    3.710961   0.000000
     8  H    3.839026   1.854623   0.000000
 Symmetry turned off by external request.
 Stoichiometry    C2H3NO2
 Framework group  C1[X(C2H3NO2)]
 Deg. of freedom    18
 Full point group                 C1      NOp   1
 Rotational constants (GHZ):           9.6860585           6.1111384           3.8956315
 Standard basis: Aug-CC-pVTZ (5D, 7F)
   299 basis functions,   441 primitive gaussians,   350 cartesian basis functions
    19 alpha electrons       19 beta electrons
       nuclear repulsion energy       168.2502753722 Hartrees.
 NAtoms=    8 NActive=    8 NUniq=    8 SFac= 1.00D+00 NAtFMM=   60 NAOKFM=F Big=F
 Integral buffers will be    131072 words long.
 Raffenetti 2 integral format.
 Two-electron integral symmetry is turned off.
 Nuclear repulsion after empirical dispersion term =      168.2488060394 Hartrees.
 One-electron integrals computed using PRISM.
 NBasis=   299 RedAO= T EigKep=  3.02D-05  NBF=   299
 NBsUse=   299 1.00D-06 EigRej= -1.00D+00 NBFU=   299
 Initial guess from the checkpoint file:  "STS1-IRC-Forward.chk"
 B after Tr=    -0.000068   -0.000467   -0.000031
         Rot=    1.000000    0.000059    0.000024   -0.000034 Ang=   0.01 deg.
 Initial guess <Sx>= 0.0000 <Sy>= 0.0000 <Sz>= 0.0000 <S**2>= 0.0000 S= 0.0000
 ExpMin= 2.53D-02 ExpMax= 1.53D+04 ExpMxC= 5.22D+02 IAcc=3 IRadAn=         7 AccDes= 0.00D+00
 Harris functional with IExCor= 4639 and IRadAn=       7 diagonalized for initial guess.
 HarFok:  IExCor= 4639 AccDes= 0.00D+00 IRadAn=         7 IDoV= 1 UseB2=F ITyADJ=14
 ICtDFT=  3500011 ScaDFX=  1.000000  1.000000  1.000000  1.000000
 FoFCou: FMM=F IPFlag=           0 FMFlag=      100000 FMFlg1=           0
         NFxFlg=           0 DoJE=T BraDBF=F KetDBF=T FulRan=T
         wScrn=  0.000000 ICntrl=       500 IOpCl=  0 I1Cent=   200000004 NGrid=           0
         NMat0=    1 NMatS0=      1 NMatT0=    0 NMatD0=    1 NMtDS0=    0 NMtDT0=    0
 Symmetry not used in FoFCou.
 Gradient too large for Newton-Raphson -- use scaled steepest descent instead.
     Accept linear search using points  3 and  4.
 Gradient too large for Newton-Raphson -- use scaled steepest descent instead.
     Accept linear search using points  1 and  2.
 Gradient too large for Newton-Raphson -- use scaled steepest descent instead.
 Gradient too large for Newton-Raphson -- use scaled steepest descent instead.
     Accept linear search using points  1 and  2.
 LinEq1:  Iter=  0 NonCon=     1 RMS=1.12D-04 Max=3.74D-03 NDo=     1
 AX will form     1 AO Fock derivatives at one time.
 LinEq1:  Iter=  1 NonCon=     1 RMS=6.06D-05 Max=1.69D-03 NDo=     1
 LinEq1:  Iter=  2 NonCon=     1 RMS=4.41D-05 Max=1.60D-03 NDo=     1
 LinEq1:  Iter=  3 NonCon=     1 RMS=2.97D-05 Max=9.41D-04 NDo=     1
 LinEq1:  Iter=  4 NonCon=     1 RMS=2.37D-05 Max=7.14D-04 NDo=     1
 LinEq1:  Iter=  5 NonCon=     1 RMS=1.58D-05 Max=4.46D-04 NDo=     1
 LinEq1:  Iter=  6 NonCon=     1 RMS=8.17D-06 Max=2.09D-04 NDo=     1
 LinEq1:  Iter=  7 NonCon=     1 RMS=4.34D-06 Max=9.42D-05 NDo=     1
 LinEq1:  Iter=  8 NonCon=     1 RMS=1.88D-06 Max=4.71D-05 NDo=     1
 LinEq1:  Iter=  9 NonCon=     1 RMS=8.02D-07 Max=1.12D-05 NDo=     1
 LinEq1:  Iter= 10 NonCon=     1 RMS=3.51D-07 Max=1.03D-05 NDo=     1
 LinEq1:  Iter= 11 NonCon=     1 RMS=1.46D-07 Max=3.56D-06 NDo=     1
 LinEq1:  Iter= 12 NonCon=     1 RMS=6.35D-08 Max=1.27D-06 NDo=     1
 LinEq1:  Iter= 13 NonCon=     1 RMS=1.84D-08 Max=4.76D-07 NDo=     1
 LinEq1:  Iter= 14 NonCon=     1 RMS=4.96D-09 Max=1.04D-07 NDo=     1
 LinEq1:  Iter= 15 NonCon=     0 RMS=1.24D-09 Max=2.16D-08 NDo=     1
 Linear equations converged to 1.032D-08 1.032D-07 after    15 iterations.
     Minimum is close to point  2 DX=  1.85D-03 DF= -3.83D-10 DXR=  1.84D-03 DFR=  3.40D-06 which will be used.
 LinEq1:  Iter=  0 NonCon=     1 RMS=1.15D-06 Max=4.69D-05 NDo=     1
 LinEq1:  Iter=  1 NonCon=     1 RMS=8.96D-07 Max=2.83D-05 NDo=     1
 LinEq1:  Iter=  2 NonCon=     1 RMS=4.51D-07 Max=1.51D-05 NDo=     1
 LinEq1:  Iter=  3 NonCon=     1 RMS=4.49D-07 Max=1.49D-05 NDo=     1
 LinEq1:  Iter=  4 NonCon=     1 RMS=3.74D-07 Max=1.20D-05 NDo=     1
 LinEq1:  Iter=  5 NonCon=     1 RMS=2.03D-07 Max=7.03D-06 NDo=     1
 LinEq1:  Iter=  6 NonCon=     1 RMS=8.00D-08 Max=2.34D-06 NDo=     1
 LinEq1:  Iter=  7 NonCon=     1 RMS=4.55D-08 Max=1.00D-06 NDo=     1
 LinEq1:  Iter=  8 NonCon=     1 RMS=2.24D-08 Max=6.31D-07 NDo=     1
 LinEq1:  Iter=  9 NonCon=     1 RMS=1.20D-08 Max=2.00D-07 NDo=     1
 LinEq1:  Iter= 10 NonCon=     1 RMS=4.11D-09 Max=1.05D-07 NDo=     1
 LinEq1:  Iter= 11 NonCon=     1 RMS=1.35D-09 Max=3.52D-08 NDo=     1
 LinEq1:  Iter= 12 NonCon=     1 RMS=4.68D-10 Max=1.32D-08 NDo=     1
 LinEq1:  Iter= 13 NonCon=     0 RMS=1.73D-10 Max=4.46D-09 NDo=     1
 Linear equations converged to 8.177D-10 8.177D-09 after    13 iterations.
 SCF Done:  E(UwB97XD) =  -283.045159873     a.u. after    7 cycles
            Convg  =    0.2417D-07                    43 Fock formations.
              S**2 =  0.0000                  -V/T =  2.0057
 <Sx>= 0.0000 <Sy>= 0.0000 <Sz>= 0.0000 <S**2>= 0.0000 S= 0.0000
 <L.S>=  0.00000000000    
 Annihilation of the first spin contaminant:
 S**2 before annihilation     0.0000,   after     0.0000
 DoSCS=F DFT=T ScalE2(SS,OS)=  1.000000  1.000000
 Range of M.O.s used for correlation:     1   299
 NBasis=   299 NAE=    19 NBE=    19 NFC=     0 NFV=     0
 NROrb=    299 NOA=    19 NOB=    19 NVA=   280 NVB=   280

 **** Warning!!: The largest alpha MO coefficient is  0.33604034D+02


 **** Warning!!: The largest beta MO coefficient is  0.33604034D+02

 Symmetrizing basis deriv contribution to polar:
 IMax=3 JMax=2 DiffMx= 0.00D+00
 G2DrvN: will do     9 centers at a time, making    1 passes.
 Calling FoFCou, ICntrl=  3107 FMM=F I1Cent=   0 AccDes= 0.00D+00.
 End of G2Drv F.D. properties file   721 does not exist.
 End of G2Drv F.D. properties file   722 does not exist.
 End of G2Drv F.D. properties file   788 does not exist.
          IDoAtm=11111111
          Differentiating once with respect to nuclear coordinates.
 CalDSu exits because no D1Ps are significant.
          There are    27 degrees of freedom in the 1st order CPHF.  IDoFFX=6 NUNeed=     0.
     21 vectors produced by pass  0 Test12= 3.94D-14 3.70D-09 XBig12= 2.07D-01 1.11D-01.
 AX will form    21 AO Fock derivatives at one time.
     21 vectors produced by pass  1 Test12= 3.94D-14 3.70D-09 XBig12= 1.16D-01 7.63D-02.
     21 vectors produced by pass  2 Test12= 3.94D-14 3.70D-09 XBig12= 7.17D-03 1.08D-02.
     21 vectors produced by pass  3 Test12= 3.94D-14 3.70D-09 XBig12= 1.60D-04 1.46D-03.
     21 vectors produced by pass  4 Test12= 3.94D-14 3.70D-09 XBig12= 2.05D-06 1.48D-04.
     21 vectors produced by pass  5 Test12= 3.94D-14 3.70D-09 XBig12= 1.96D-08 1.22D-05.
     21 vectors produced by pass  6 Test12= 3.94D-14 3.70D-09 XBig12= 1.69D-10 1.14D-06.
     16 vectors produced by pass  7 Test12= 3.94D-14 3.70D-09 XBig12= 1.26D-12 8.59D-08.
      3 vectors produced by pass  8 Test12= 3.94D-14 3.70D-09 XBig12= 9.29D-15 9.15D-09.
 InvSVY:  IOpt=1 It=  1 EMax= 2.44D-15
 Solved reduced A of dimension   166 with    21 vectors.
 End of Minotr F.D. properties file   721 does not exist.
 End of Minotr F.D. properties file   722 does not exist.
 End of Minotr F.D. properties file   788 does not exist.
 Calling FoFJK, ICntrl=    100127 FMM=F ISym2X=0 I1Cent= 0 IOpClX= 1 NMat=1 NMatS=1 NMatT=0.
 -------------------------------------------------------------------
 Center     Atomic                   Forces (Hartrees/Bohr)
 Number     Number              X              Y              Z
 -------------------------------------------------------------------
      1        8          -0.008257719   -0.001496453   -0.000314058
      2        8           0.010914261   -0.001335710   -0.000607499
      3        6          -0.000014664    0.003259599    0.000743326
      4        7           0.008211111   -0.004641730    0.001154984
      5        6          -0.010564409    0.006051198   -0.000895313
      6        1          -0.000688073   -0.001003761    0.000034563
      7        1          -0.000226986    0.000159551   -0.000224200
      8        1           0.000626480   -0.000992694    0.000108197
 -------------------------------------------------------------------
 Cartesian Forces:  Max     0.010914261 RMS     0.004307485
 IRC-IRC-IRC-IRC-IRC-IRC-IRC-IRC-IRC-IRC-IRC-IRC-IRC-IRC-IRC-IRC-IRC-IRC
 Pt  6 Step number   1 out of a maximum of  20
 Modified Bulirsch-Stoer Extrapolation Cycles:
    EPS =    0.000010000000000
      PEZero:  N= 2 I= 1 D=  6.08D-04 Err=  1.82D-05
      PEZero:  N= 3 I= 2 D=  6.08D-04 Err=  1.22D-05
      PEZero:  N= 3 I= 1 D=  1.22D-03 Err=  2.60D-08
 Maximum DWI energy   std dev =  0.000000309 at pt    28
 Maximum DWI gradient std dev =  0.003913567 at pt    12
 CORRECTOR INTEGRATION CONVERGENCE:
   Recorrection delta-x convergence threshold:    0.010000
   Delta-x Convergence Met
 Point Number:   6          Path Number:   1
   CHANGE IN THE REACTION COORDINATE =    0.11675
   NET REACTION COORDINATE UP TO THIS POINT =    0.70054
  # OF POINTS ALONG THE PATH =   6
  # OF STEPS =   1

 Calculating another point on the path.
 IRC-IRC-IRC-IRC-IRC-IRC-IRC-IRC-IRC-IRC-IRC-IRC-IRC-IRC-IRC-IRC-IRC-IRC
                          Input orientation:                          
 ---------------------------------------------------------------------
 Center     Atomic      Atomic             Coordinates (Angstroms)
 Number     Number       Type             X           Y           Z
 ---------------------------------------------------------------------
      1          8           0        0.963130   -0.917792   -0.118703
      2          8           0       -1.191760   -0.817314    0.054747
      3          6           0       -1.039373    0.401822    0.014196
      4          7           0       -0.040564    1.205786   -0.114744
      5          6           0        1.262115    0.304219    0.147059
      6          1           0       -1.919715    1.040940    0.233031
      7          1           0        1.646865    0.551178    1.142486
      8          1           0        1.812830    0.784957   -0.686228
 ---------------------------------------------------------------------
                    Distance matrix (angstroms):
                    1          2          3          4          5
     1  O    0.000000
     2  O    2.164193   0.000000
     3  C    2.401887   1.229292   0.000000
     4  N    2.348830   2.333863   1.288645   0.000000
     5  C    1.285820   2.699604   2.307386   1.605721   0.000000
     6  H    3.503019   2.003699   1.109667   1.918158   3.267138
     7  H    2.053282   3.333728   2.917400   2.203760   1.095398
     8  H    1.985807   3.484807   2.961832   1.984631   1.108496
                    6          7          8
     6  H    0.000000
     7  H    3.713148   0.000000
     8  H    3.852591   1.851052   0.000000
 Symmetry turned off by external request.
 Stoichiometry    C2H3NO2
 Framework group  C1[X(C2H3NO2)]
 Deg. of freedom    18
 Full point group                 C1      NOp   1
 Rotational constants (GHZ):           9.6947790           6.1634394           3.9175221
 Standard basis: Aug-CC-pVTZ (5D, 7F)
   299 basis functions,   441 primitive gaussians,   350 cartesian basis functions
    19 alpha electrons       19 beta electrons
       nuclear repulsion energy       168.5089431683 Hartrees.
 NAtoms=    8 NActive=    8 NUniq=    8 SFac= 1.00D+00 NAtFMM=   60 NAOKFM=F Big=F
 Integral buffers will be    131072 words long.
 Raffenetti 2 integral format.
 Two-electron integral symmetry is turned off.
 Nuclear repulsion after empirical dispersion term =      168.5074799290 Hartrees.
 One-electron integrals computed using PRISM.
 NBasis=   299 RedAO= T EigKep=  2.99D-05  NBF=   299
 NBsUse=   299 1.00D-06 EigRej= -1.00D+00 NBFU=   299
 Initial guess from the checkpoint file:  "STS1-IRC-Forward.chk"
 B after Tr=    -0.000063   -0.000467   -0.000028
         Rot=    1.000000    0.000063    0.000035   -0.000026 Ang=   0.01 deg.
 Initial guess <Sx>= 0.0000 <Sy>= 0.0000 <Sz>= 0.0000 <S**2>= 0.0000 S= 0.0000
 ExpMin= 2.53D-02 ExpMax= 1.53D+04 ExpMxC= 5.22D+02 IAcc=3 IRadAn=         7 AccDes= 0.00D+00
 Harris functional with IExCor= 4639 and IRadAn=       7 diagonalized for initial guess.
 HarFok:  IExCor= 4639 AccDes= 0.00D+00 IRadAn=         7 IDoV= 1 UseB2=F ITyADJ=14
 ICtDFT=  3500011 ScaDFX=  1.000000  1.000000  1.000000  1.000000
 FoFCou: FMM=F IPFlag=           0 FMFlag=      100000 FMFlg1=           0
         NFxFlg=           0 DoJE=T BraDBF=F KetDBF=T FulRan=T
         wScrn=  0.000000 ICntrl=       500 IOpCl=  0 I1Cent=   200000004 NGrid=           0
         NMat0=    1 NMatS0=      1 NMatT0=    0 NMatD0=    1 NMtDS0=    0 NMtDT0=    0
 Symmetry not used in FoFCou.
 Gradient too large for Newton-Raphson -- use scaled steepest descent instead.
     Accept linear search using points  3 and  4.
 Gradient too large for Newton-Raphson -- use scaled steepest descent instead.
     Accept linear search using points  1 and  2.
 Gradient too large for Newton-Raphson -- use scaled steepest descent instead.
 Gradient too large for Newton-Raphson -- use scaled steepest descent instead.
     Accept linear search using points  1 and  2.
 LinEq1:  Iter=  0 NonCon=     1 RMS=1.10D-04 Max=3.59D-03 NDo=     1
 AX will form     1 AO Fock derivatives at one time.
 LinEq1:  Iter=  1 NonCon=     1 RMS=6.04D-05 Max=1.70D-03 NDo=     1
 LinEq1:  Iter=  2 NonCon=     1 RMS=4.34D-05 Max=1.69D-03 NDo=     1
 LinEq1:  Iter=  3 NonCon=     1 RMS=2.81D-05 Max=9.09D-04 NDo=     1
 LinEq1:  Iter=  4 NonCon=     1 RMS=2.29D-05 Max=6.76D-04 NDo=     1
 LinEq1:  Iter=  5 NonCon=     1 RMS=1.53D-05 Max=4.35D-04 NDo=     1
 LinEq1:  Iter=  6 NonCon=     1 RMS=8.02D-06 Max=2.22D-04 NDo=     1
 LinEq1:  Iter=  7 NonCon=     1 RMS=4.29D-06 Max=1.01D-04 NDo=     1
 LinEq1:  Iter=  8 NonCon=     1 RMS=1.78D-06 Max=4.42D-05 NDo=     1
 LinEq1:  Iter=  9 NonCon=     1 RMS=7.82D-07 Max=1.21D-05 NDo=     1
 LinEq1:  Iter= 10 NonCon=     1 RMS=3.64D-07 Max=1.05D-05 NDo=     1
 LinEq1:  Iter= 11 NonCon=     1 RMS=1.54D-07 Max=3.20D-06 NDo=     1
 LinEq1:  Iter= 12 NonCon=     1 RMS=6.43D-08 Max=1.19D-06 NDo=     1
 LinEq1:  Iter= 13 NonCon=     1 RMS=1.86D-08 Max=4.91D-07 NDo=     1
 LinEq1:  Iter= 14 NonCon=     0 RMS=4.88D-09 Max=9.94D-08 NDo=     1
 Linear equations converged to 1.032D-08 1.032D-07 after    14 iterations.
     Minimum is close to point  2 DX=  2.06D-03 DF= -4.61D-10 DXR=  2.05D-03 DFR=  4.21D-06 which will be used.
 LinEq1:  Iter=  0 NonCon=     1 RMS=1.25D-06 Max=4.88D-05 NDo=     1
 LinEq1:  Iter=  1 NonCon=     1 RMS=9.20D-07 Max=2.99D-05 NDo=     1
 LinEq1:  Iter=  2 NonCon=     1 RMS=4.57D-07 Max=1.56D-05 NDo=     1
 LinEq1:  Iter=  3 NonCon=     1 RMS=4.52D-07 Max=1.53D-05 NDo=     1
 LinEq1:  Iter=  4 NonCon=     1 RMS=3.82D-07 Max=1.16D-05 NDo=     1
 LinEq1:  Iter=  5 NonCon=     1 RMS=2.04D-07 Max=7.07D-06 NDo=     1
 LinEq1:  Iter=  6 NonCon=     1 RMS=7.93D-08 Max=2.37D-06 NDo=     1
 LinEq1:  Iter=  7 NonCon=     1 RMS=4.23D-08 Max=1.04D-06 NDo=     1
 LinEq1:  Iter=  8 NonCon=     1 RMS=2.09D-08 Max=5.84D-07 NDo=     1
 LinEq1:  Iter=  9 NonCon=     1 RMS=1.18D-08 Max=2.44D-07 NDo=     1
 LinEq1:  Iter= 10 NonCon=     1 RMS=3.95D-09 Max=8.30D-08 NDo=     1
 LinEq1:  Iter= 11 NonCon=     1 RMS=1.33D-09 Max=3.29D-08 NDo=     1
 LinEq1:  Iter= 12 NonCon=     1 RMS=4.68D-10 Max=1.47D-08 NDo=     1
 LinEq1:  Iter= 13 NonCon=     0 RMS=1.72D-10 Max=5.41D-09 NDo=     1
 Linear equations converged to 8.590D-10 8.590D-09 after    13 iterations.
 SCF Done:  E(UwB97XD) =  -283.045887878     a.u. after    7 cycles
            Convg  =    0.2245D-07                    42 Fock formations.
              S**2 =  0.0000                  -V/T =  2.0057
 <Sx>= 0.0000 <Sy>= 0.0000 <Sz>= 0.0000 <S**2>= 0.0000 S= 0.0000
 <L.S>=  0.00000000000    
 Annihilation of the first spin contaminant:
 S**2 before annihilation     0.0000,   after     0.0000
 DoSCS=F DFT=T ScalE2(SS,OS)=  1.000000  1.000000
 Range of M.O.s used for correlation:     1   299
 NBasis=   299 NAE=    19 NBE=    19 NFC=     0 NFV=     0
 NROrb=    299 NOA=    19 NOB=    19 NVA=   280 NVB=   280

 **** Warning!!: The largest alpha MO coefficient is  0.33873448D+02


 **** Warning!!: The largest beta MO coefficient is  0.33873448D+02

 Symmetrizing basis deriv contribution to polar:
 IMax=3 JMax=2 DiffMx= 0.00D+00
 G2DrvN: will do     9 centers at a time, making    1 passes.
 Calling FoFCou, ICntrl=  3107 FMM=F I1Cent=   0 AccDes= 0.00D+00.
 End of G2Drv F.D. properties file   721 does not exist.
 End of G2Drv F.D. properties file   722 does not exist.
 End of G2Drv F.D. properties file   788 does not exist.
          IDoAtm=11111111
          Differentiating once with respect to nuclear coordinates.
 CalDSu exits because no D1Ps are significant.
          There are    27 degrees of freedom in the 1st order CPHF.  IDoFFX=6 NUNeed=     0.
     21 vectors produced by pass  0 Test12= 3.94D-14 3.70D-09 XBig12= 2.06D-01 1.09D-01.
 AX will form    21 AO Fock derivatives at one time.
     21 vectors produced by pass  1 Test12= 3.94D-14 3.70D-09 XBig12= 1.24D-01 8.13D-02.
     21 vectors produced by pass  2 Test12= 3.94D-14 3.70D-09 XBig12= 8.13D-03 1.14D-02.
     21 vectors produced by pass  3 Test12= 3.94D-14 3.70D-09 XBig12= 1.76D-04 1.63D-03.
     21 vectors produced by pass  4 Test12= 3.94D-14 3.70D-09 XBig12= 2.15D-06 1.49D-04.
     21 vectors produced by pass  5 Test12= 3.94D-14 3.70D-09 XBig12= 2.01D-08 1.21D-05.
     21 vectors produced by pass  6 Test12= 3.94D-14 3.70D-09 XBig12= 1.72D-10 1.19D-06.
     16 vectors produced by pass  7 Test12= 3.94D-14 3.70D-09 XBig12= 1.29D-12 8.97D-08.
      3 vectors produced by pass  8 Test12= 3.94D-14 3.70D-09 XBig12= 9.57D-15 9.34D-09.
 InvSVY:  IOpt=1 It=  1 EMax= 3.11D-15
 Solved reduced A of dimension   166 with    21 vectors.
 End of Minotr F.D. properties file   721 does not exist.
 End of Minotr F.D. properties file   722 does not exist.
 End of Minotr F.D. properties file   788 does not exist.
 Calling FoFJK, ICntrl=    100127 FMM=F ISym2X=0 I1Cent= 0 IOpClX= 1 NMat=1 NMatS=1 NMatT=0.
 -------------------------------------------------------------------
 Center     Atomic                   Forces (Hartrees/Bohr)
 Number     Number              X              Y              Z
 -------------------------------------------------------------------
      1        8          -0.009615748   -0.001853486   -0.000329314
      2        8           0.012772733   -0.001520178   -0.000626515
      3        6           0.000174894    0.003643873    0.000747239
      4        7           0.008576224   -0.004736551    0.001361268
      5        6          -0.011599311    0.006513327   -0.001071843
      6        1          -0.000722294   -0.001067800   -0.000003079
      7        1          -0.000302541    0.000168599   -0.000235679
      8        1           0.000716041   -0.001147784    0.000157922
 -------------------------------------------------------------------
 Cartesian Forces:  Max     0.012772733 RMS     0.004810439
 IRC-IRC-IRC-IRC-IRC-IRC-IRC-IRC-IRC-IRC-IRC-IRC-IRC-IRC-IRC-IRC-IRC-IRC
 Pt  7 Step number   1 out of a maximum of  20
 Modified Bulirsch-Stoer Extrapolation Cycles:
    EPS =    0.000010000000000
      PEZero:  N= 2 I= 1 D=  6.08D-04 Err=  2.11D-05
      PEZero:  N= 3 I= 2 D=  6.08D-04 Err=  1.41D-05
      PEZero:  N= 3 I= 1 D=  1.22D-03 Err=  2.39D-08
 Maximum DWI energy   std dev =  0.000000315 at pt    28
 Maximum DWI gradient std dev =  0.003587477 at pt    25
 CORRECTOR INTEGRATION CONVERGENCE:
   Recorrection delta-x convergence threshold:    0.010000
   Delta-x Convergence Met
 Point Number:   7          Path Number:   1
   CHANGE IN THE REACTION COORDINATE =    0.11675
   NET REACTION COORDINATE UP TO THIS POINT =    0.81729
  # OF POINTS ALONG THE PATH =   7
  # OF STEPS =   1

 Calculating another point on the path.
 IRC-IRC-IRC-IRC-IRC-IRC-IRC-IRC-IRC-IRC-IRC-IRC-IRC-IRC-IRC-IRC-IRC-IRC
                          Input orientation:                          
 ---------------------------------------------------------------------
 Center     Atomic      Atomic             Coordinates (Angstroms)
 Number     Number       Type             X           Y           Z
 ---------------------------------------------------------------------
      1          8           0        0.957325   -0.918939   -0.118886
      2          8           0       -1.184043   -0.818222    0.054395
      3          6           0       -1.039158    0.404687    0.014745
      4          7           0       -0.034991    1.202762   -0.113803
      5          6           0        1.253074    0.309207    0.146226
      6          1           0       -1.926450    1.031166    0.232810
      7          1           0        1.643795    0.552651    1.140390
      8          1           0        1.819963    0.774367   -0.685114
 ---------------------------------------------------------------------
                    Distance matrix (angstroms):
                    1          2          3          4          5
     1  O    0.000000
     2  O    2.150727   0.000000
     3  C    2.399122   1.232100   0.000000
     4  N    2.342292   2.330877   1.289108   0.000000
     5  C    1.290773   2.686833   2.297984   1.589078   0.000000
     6  H    3.498965   2.000808   1.107843   1.930597   3.261609
     7  H    2.054895   3.324958   2.913281   2.194076   1.095577
     8  H    1.982939   3.479550   2.966655   1.987656   1.108542
                    6          7          8
     6  H    0.000000
     7  H    3.714745   0.000000
     8  H    3.865766   1.847339   0.000000
 Symmetry turned off by external request.
 Stoichiometry    C2H3NO2
 Framework group  C1[X(C2H3NO2)]
 Deg. of freedom    18
 Full point group                 C1      NOp   1
 Rotational constants (GHZ):           9.7008948           6.2181380           3.9397716
 Standard basis: Aug-CC-pVTZ (5D, 7F)
   299 basis functions,   441 primitive gaussians,   350 cartesian basis functions
    19 alpha electrons       19 beta electrons
       nuclear repulsion energy       168.7738132169 Hartrees.
 NAtoms=    8 NActive=    8 NUniq=    8 SFac= 1.00D+00 NAtFMM=   60 NAOKFM=F Big=F
 Integral buffers will be    131072 words long.
 Raffenetti 2 integral format.
 Two-electron integral symmetry is turned off.
 Nuclear repulsion after empirical dispersion term =      168.7723557033 Hartrees.
 One-electron integrals computed using PRISM.
 NBasis=   299 RedAO= T EigKep=  2.96D-05  NBF=   299
 NBsUse=   299 1.00D-06 EigRej= -1.00D+00 NBFU=   299
 Initial guess from the checkpoint file:  "STS1-IRC-Forward.chk"
 B after Tr=    -0.000062   -0.000470   -0.000026
         Rot=    1.000000    0.000066    0.000048   -0.000019 Ang=   0.01 deg.
 Initial guess <Sx>= 0.0000 <Sy>= 0.0000 <Sz>= 0.0000 <S**2>= 0.0000 S= 0.0000
 ExpMin= 2.53D-02 ExpMax= 1.53D+04 ExpMxC= 5.22D+02 IAcc=3 IRadAn=         7 AccDes= 0.00D+00
 Harris functional with IExCor= 4639 and IRadAn=       7 diagonalized for initial guess.
 HarFok:  IExCor= 4639 AccDes= 0.00D+00 IRadAn=         7 IDoV= 1 UseB2=F ITyADJ=14
 ICtDFT=  3500011 ScaDFX=  1.000000  1.000000  1.000000  1.000000
 FoFCou: FMM=F IPFlag=           0 FMFlag=      100000 FMFlg1=           0
         NFxFlg=           0 DoJE=T BraDBF=F KetDBF=T FulRan=T
         wScrn=  0.000000 ICntrl=       500 IOpCl=  0 I1Cent=   200000004 NGrid=           0
         NMat0=    1 NMatS0=      1 NMatT0=    0 NMatD0=    1 NMtDS0=    0 NMtDT0=    0
 Symmetry not used in FoFCou.
 Gradient too large for Newton-Raphson -- use scaled steepest descent instead.
     Accept linear search using points  3 and  4.
 Gradient too large for Newton-Raphson -- use scaled steepest descent instead.
     Accept linear search using points  1 and  2.
 Gradient too large for Newton-Raphson -- use scaled steepest descent instead.
 Gradient too large for Newton-Raphson -- use scaled steepest descent instead.
     Accept linear search using points  1 and  2.
 LinEq1:  Iter=  0 NonCon=     1 RMS=1.09D-04 Max=3.80D-03 NDo=     1
 AX will form     1 AO Fock derivatives at one time.
 LinEq1:  Iter=  1 NonCon=     1 RMS=5.98D-05 Max=1.65D-03 NDo=     1
 LinEq1:  Iter=  2 NonCon=     1 RMS=4.25D-05 Max=1.75D-03 NDo=     1
 LinEq1:  Iter=  3 NonCon=     1 RMS=2.66D-05 Max=8.71D-04 NDo=     1
 LinEq1:  Iter=  4 NonCon=     1 RMS=2.19D-05 Max=6.12D-04 NDo=     1
 LinEq1:  Iter=  5 NonCon=     1 RMS=1.46D-05 Max=4.13D-04 NDo=     1
 LinEq1:  Iter=  6 NonCon=     1 RMS=7.74D-06 Max=2.34D-04 NDo=     1
 LinEq1:  Iter=  7 NonCon=     1 RMS=4.20D-06 Max=1.11D-04 NDo=     1
 LinEq1:  Iter=  8 NonCon=     1 RMS=1.69D-06 Max=4.13D-05 NDo=     1
 LinEq1:  Iter=  9 NonCon=     1 RMS=7.64D-07 Max=1.22D-05 NDo=     1
 LinEq1:  Iter= 10 NonCon=     1 RMS=3.72D-07 Max=1.12D-05 NDo=     1
 LinEq1:  Iter= 11 NonCon=     1 RMS=1.58D-07 Max=3.22D-06 NDo=     1
 LinEq1:  Iter= 12 NonCon=     1 RMS=6.39D-08 Max=1.10D-06 NDo=     1
 LinEq1:  Iter= 13 NonCon=     1 RMS=1.86D-08 Max=4.95D-07 NDo=     1
 LinEq1:  Iter= 14 NonCon=     0 RMS=4.78D-09 Max=9.43D-08 NDo=     1
 Linear equations converged to 1.032D-08 1.032D-07 after    14 iterations.
     Minimum is close to point  2 DX=  2.25D-03 DF= -5.32D-10 DXR=  2.24D-03 DFR=  5.04D-06 which will be used.
 LinEq1:  Iter=  0 NonCon=     1 RMS=1.33D-06 Max=5.01D-05 NDo=     1
 LinEq1:  Iter=  1 NonCon=     1 RMS=9.26D-07 Max=3.01D-05 NDo=     1
 LinEq1:  Iter=  2 NonCon=     1 RMS=4.43D-07 Max=1.49D-05 NDo=     1
 LinEq1:  Iter=  3 NonCon=     1 RMS=4.40D-07 Max=1.45D-05 NDo=     1
 LinEq1:  Iter=  4 NonCon=     1 RMS=3.78D-07 Max=1.08D-05 NDo=     1
 LinEq1:  Iter=  5 NonCon=     1 RMS=2.01D-07 Max=6.82D-06 NDo=     1
 LinEq1:  Iter=  6 NonCon=     1 RMS=7.85D-08 Max=2.29D-06 NDo=     1
 LinEq1:  Iter=  7 NonCon=     1 RMS=3.78D-08 Max=1.01D-06 NDo=     1
 LinEq1:  Iter=  8 NonCon=     1 RMS=1.73D-08 Max=4.23D-07 NDo=     1
 LinEq1:  Iter=  9 NonCon=     1 RMS=1.07D-08 Max=2.71D-07 NDo=     1
 LinEq1:  Iter= 10 NonCon=     1 RMS=3.67D-09 Max=5.84D-08 NDo=     1
 LinEq1:  Iter= 11 NonCon=     1 RMS=1.25D-09 Max=2.65D-08 NDo=     1
 LinEq1:  Iter= 12 NonCon=     1 RMS=3.90D-10 Max=9.25D-09 NDo=     1
 LinEq1:  Iter= 13 NonCon=     0 RMS=1.27D-10 Max=4.86D-09 NDo=     1
 Linear equations converged to 8.860D-10 8.860D-09 after    13 iterations.
 SCF Done:  E(UwB97XD) =  -283.046688532     a.u. after    7 cycles
            Convg  =    0.1268D-07                    42 Fock formations.
              S**2 =  0.0000                  -V/T =  2.0057
 <Sx>= 0.0000 <Sy>= 0.0000 <Sz>= 0.0000 <S**2>= 0.0000 S= 0.0000
 <L.S>=  0.00000000000    
 Annihilation of the first spin contaminant:
 S**2 before annihilation     0.0000,   after     0.0000
 DoSCS=F DFT=T ScalE2(SS,OS)=  1.000000  1.000000
 Range of M.O.s used for correlation:     1   299
 NBasis=   299 NAE=    19 NBE=    19 NFC=     0 NFV=     0
 NROrb=    299 NOA=    19 NOB=    19 NVA=   280 NVB=   280

 **** Warning!!: The largest alpha MO coefficient is  0.34122872D+02


 **** Warning!!: The largest beta MO coefficient is  0.34122872D+02

 Symmetrizing basis deriv contribution to polar:
 IMax=3 JMax=2 DiffMx= 0.00D+00
 G2DrvN: will do     9 centers at a time, making    1 passes.
 Calling FoFCou, ICntrl=  3107 FMM=F I1Cent=   0 AccDes= 0.00D+00.
 End of G2Drv F.D. properties file   721 does not exist.
 End of G2Drv F.D. properties file   722 does not exist.
 End of G2Drv F.D. properties file   788 does not exist.
          IDoAtm=11111111
          Differentiating once with respect to nuclear coordinates.
 CalDSu exits because no D1Ps are significant.
          There are    27 degrees of freedom in the 1st order CPHF.  IDoFFX=6 NUNeed=     0.
     21 vectors produced by pass  0 Test12= 3.94D-14 3.70D-09 XBig12= 2.04D-01 1.07D-01.
 AX will form    21 AO Fock derivatives at one time.
     21 vectors produced by pass  1 Test12= 3.94D-14 3.70D-09 XBig12= 1.30D-01 8.91D-02.
     21 vectors produced by pass  2 Test12= 3.94D-14 3.70D-09 XBig12= 9.05D-03 1.19D-02.
     21 vectors produced by pass  3 Test12= 3.94D-14 3.70D-09 XBig12= 1.89D-04 1.77D-03.
     21 vectors produced by pass  4 Test12= 3.94D-14 3.70D-09 XBig12= 2.21D-06 1.66D-04.
     21 vectors produced by pass  5 Test12= 3.94D-14 3.70D-09 XBig12= 2.02D-08 1.36D-05.
     21 vectors produced by pass  6 Test12= 3.94D-14 3.70D-09 XBig12= 1.72D-10 1.11D-06.
     16 vectors produced by pass  7 Test12= 3.94D-14 3.70D-09 XBig12= 1.32D-12 1.09D-07.
      3 vectors produced by pass  8 Test12= 3.94D-14 3.70D-09 XBig12= 9.99D-15 8.90D-09.
 InvSVY:  IOpt=1 It=  1 EMax= 1.44D-15
 Solved reduced A of dimension   166 with    21 vectors.
 End of Minotr F.D. properties file   721 does not exist.
 End of Minotr F.D. properties file   722 does not exist.
 End of Minotr F.D. properties file   788 does not exist.
 Calling FoFJK, ICntrl=    100127 FMM=F ISym2X=0 I1Cent= 0 IOpClX= 1 NMat=1 NMatS=1 NMatT=0.
 -------------------------------------------------------------------
 Center     Atomic                   Forces (Hartrees/Bohr)
 Number     Number              X              Y              Z
 -------------------------------------------------------------------
      1        8          -0.011023824   -0.002228644   -0.000325077
      2        8           0.014677777   -0.001709544   -0.000617374
      3        6           0.000404659    0.004005002    0.000714254
      4        7           0.008624319   -0.004604909    0.001564987
      5        6          -0.012342385    0.006783580   -0.001256219
      6        1          -0.000747141   -0.001118001   -0.000059786
      7        1          -0.000388470    0.000165497   -0.000236437
      8        1           0.000795066   -0.001292981    0.000215652
 -------------------------------------------------------------------
 Cartesian Forces:  Max     0.014677777 RMS     0.005261539
 IRC-IRC-IRC-IRC-IRC-IRC-IRC-IRC-IRC-IRC-IRC-IRC-IRC-IRC-IRC-IRC-IRC-IRC
 Pt  8 Step number   1 out of a maximum of  20
 Modified Bulirsch-Stoer Extrapolation Cycles:
    EPS =    0.000010000000000
      PEZero:  N= 2 I= 1 D=  6.08D-04 Err=  2.37D-05
      PEZero:  N= 3 I= 2 D=  6.08D-04 Err=  1.58D-05
      PEZero:  N= 3 I= 1 D=  1.22D-03 Err=  2.19D-08
 Maximum DWI energy   std dev =  0.000000324 at pt    28
 Maximum DWI gradient std dev =  0.003331200 at pt    25
 CORRECTOR INTEGRATION CONVERGENCE:
   Recorrection delta-x convergence threshold:    0.010000
   Delta-x Convergence Met
 Point Number:   8          Path Number:   1
   CHANGE IN THE REACTION COORDINATE =    0.11674
   NET REACTION COORDINATE UP TO THIS POINT =    0.93404
  # OF POINTS ALONG THE PATH =   8
  # OF STEPS =   1

 Calculating another point on the path.
 IRC-IRC-IRC-IRC-IRC-IRC-IRC-IRC-IRC-IRC-IRC-IRC-IRC-IRC-IRC-IRC-IRC-IRC
                          Input orientation:                          
 ---------------------------------------------------------------------
 Center     Atomic      Atomic             Coordinates (Angstroms)
 Number     Number       Type             X           Y           Z
 ---------------------------------------------------------------------
      1          8           0        0.951199   -0.920200   -0.119048
      2          8           0       -1.175892   -0.819163    0.054082
      3          6           0       -1.038785    0.407583    0.015218
      4          7           0       -0.029896    1.200107   -0.112811
      5          6           0        1.244289    0.313951    0.145324
      6          1           0       -1.932868    1.021746    0.232050
      7          1           0        1.640207    0.553933    1.138481
      8          1           0        1.827190    0.763399   -0.683573
 ---------------------------------------------------------------------
                    Distance matrix (angstroms):
                    1          2          3          4          5
     1  O    0.000000
     2  O    2.136516   0.000000
     3  C    2.396054   1.234996   0.000000
     4  N    2.336298   2.327792   1.289319   0.000000
     5  C    1.295733   2.673864   2.288694   1.573357   0.000000
     6  H    3.494606   1.998407   1.106163   1.942176   3.256197
     7  H    2.056497   3.315378   2.908631   2.184609   1.095766
     8  H    1.980039   3.473779   2.971318   1.991294   1.108534
                    6          7          8
     6  H    0.000000
     7  H    3.715822   0.000000
     8  H    3.878550   1.843562   0.000000
 Symmetry turned off by external request.
 Stoichiometry    C2H3NO2
 Framework group  C1[X(C2H3NO2)]
 Deg. of freedom    18
 Full point group                 C1      NOp   1
 Rotational constants (GHZ):           9.7040395           6.2753404           3.9623332
 Standard basis: Aug-CC-pVTZ (5D, 7F)
   299 basis functions,   441 primitive gaussians,   350 cartesian basis functions
    19 alpha electrons       19 beta electrons
       nuclear repulsion energy       169.0435713085 Hartrees.
 NAtoms=    8 NActive=    8 NUniq=    8 SFac= 1.00D+00 NAtFMM=   60 NAOKFM=F Big=F
 Integral buffers will be    131072 words long.
 Raffenetti 2 integral format.
 Two-electron integral symmetry is turned off.
 Nuclear repulsion after empirical dispersion term =      169.0421191078 Hartrees.
 One-electron integrals computed using PRISM.
 NBasis=   299 RedAO= T EigKep=  2.94D-05  NBF=   299
 NBsUse=   299 1.00D-06 EigRej= -1.00D+00 NBFU=   299
 Initial guess from the checkpoint file:  "STS1-IRC-Forward.chk"
 B after Tr=    -0.000065   -0.000475   -0.000025
         Rot=    1.000000    0.000069    0.000063   -0.000013 Ang=   0.01 deg.
 Initial guess <Sx>= 0.0000 <Sy>= 0.0000 <Sz>= 0.0000 <S**2>= 0.0000 S= 0.0000
 ExpMin= 2.53D-02 ExpMax= 1.53D+04 ExpMxC= 5.22D+02 IAcc=3 IRadAn=         7 AccDes= 0.00D+00
 Harris functional with IExCor= 4639 and IRadAn=       7 diagonalized for initial guess.
 HarFok:  IExCor= 4639 AccDes= 0.00D+00 IRadAn=         7 IDoV= 1 UseB2=F ITyADJ=14
 ICtDFT=  3500011 ScaDFX=  1.000000  1.000000  1.000000  1.000000
 FoFCou: FMM=F IPFlag=           0 FMFlag=      100000 FMFlg1=           0
         NFxFlg=           0 DoJE=T BraDBF=F KetDBF=T FulRan=T
         wScrn=  0.000000 ICntrl=       500 IOpCl=  0 I1Cent=   200000004 NGrid=           0
         NMat0=    1 NMatS0=      1 NMatT0=    0 NMatD0=    1 NMtDS0=    0 NMtDT0=    0
 Symmetry not used in FoFCou.
 Gradient too large for Newton-Raphson -- use scaled steepest descent instead.
     Accept linear search using points  3 and  4.
 Gradient too large for Newton-Raphson -- use scaled steepest descent instead.
     Accept linear search using points  1 and  2.
 Gradient too large for Newton-Raphson -- use scaled steepest descent instead.
 Gradient too large for Newton-Raphson -- use scaled steepest descent instead.
     Accept linear search using points  1 and  2.
 LinEq1:  Iter=  0 NonCon=     1 RMS=1.07D-04 Max=3.98D-03 NDo=     1
 AX will form     1 AO Fock derivatives at one time.
 LinEq1:  Iter=  1 NonCon=     1 RMS=5.88D-05 Max=1.54D-03 NDo=     1
 LinEq1:  Iter=  2 NonCon=     1 RMS=4.14D-05 Max=1.80D-03 NDo=     1
 LinEq1:  Iter=  3 NonCon=     1 RMS=2.51D-05 Max=8.31D-04 NDo=     1
 LinEq1:  Iter=  4 NonCon=     1 RMS=2.07D-05 Max=5.07D-04 NDo=     1
 LinEq1:  Iter=  5 NonCon=     1 RMS=1.38D-05 Max=3.64D-04 NDo=     1
 LinEq1:  Iter=  6 NonCon=     1 RMS=7.25D-06 Max=2.35D-04 NDo=     1
 LinEq1:  Iter=  7 NonCon=     1 RMS=4.02D-06 Max=1.24D-04 NDo=     1
 LinEq1:  Iter=  8 NonCon=     1 RMS=1.59D-06 Max=3.82D-05 NDo=     1
 LinEq1:  Iter=  9 NonCon=     1 RMS=7.42D-07 Max=1.13D-05 NDo=     1
 LinEq1:  Iter= 10 NonCon=     1 RMS=3.73D-07 Max=1.17D-05 NDo=     1
 LinEq1:  Iter= 11 NonCon=     1 RMS=1.58D-07 Max=3.21D-06 NDo=     1
 LinEq1:  Iter= 12 NonCon=     1 RMS=6.28D-08 Max=1.08D-06 NDo=     1
 LinEq1:  Iter= 13 NonCon=     1 RMS=1.86D-08 Max=4.92D-07 NDo=     1
 LinEq1:  Iter= 14 NonCon=     0 RMS=4.66D-09 Max=8.89D-08 NDo=     1
 Linear equations converged to 1.032D-08 1.032D-07 after    14 iterations.
     Minimum is close to point  2 DX=  2.42D-03 DF= -5.91D-10 DXR=  2.41D-03 DFR=  5.83D-06 which will be used.
 LinEq1:  Iter=  0 NonCon=     1 RMS=1.40D-06 Max=5.14D-05 NDo=     1
 LinEq1:  Iter=  1 NonCon=     1 RMS=9.20D-07 Max=2.92D-05 NDo=     1
 LinEq1:  Iter=  2 NonCon=     1 RMS=4.08D-07 Max=1.29D-05 NDo=     1
 LinEq1:  Iter=  3 NonCon=     1 RMS=4.07D-07 Max=1.26D-05 NDo=     1
 LinEq1:  Iter=  4 NonCon=     1 RMS=3.62D-07 Max=9.67D-06 NDo=     1
 LinEq1:  Iter=  5 NonCon=     1 RMS=1.93D-07 Max=6.35D-06 NDo=     1
 LinEq1:  Iter=  6 NonCon=     1 RMS=7.77D-08 Max=2.08D-06 NDo=     1
 LinEq1:  Iter=  7 NonCon=     1 RMS=3.55D-08 Max=9.08D-07 NDo=     1
 LinEq1:  Iter=  8 NonCon=     1 RMS=1.32D-08 Max=3.38D-07 NDo=     1
 LinEq1:  Iter=  9 NonCon=     1 RMS=4.27D-09 Max=1.01D-07 NDo=     1
 LinEq1:  Iter= 10 NonCon=     1 RMS=1.68D-09 Max=2.84D-08 NDo=     1
 LinEq1:  Iter= 11 NonCon=     1 RMS=9.88D-10 Max=1.68D-08 NDo=     1
 LinEq1:  Iter= 12 NonCon=     1 RMS=3.99D-10 Max=1.02D-08 NDo=     1
 LinEq1:  Iter= 13 NonCon=     0 RMS=1.39D-10 Max=5.94D-09 NDo=     1
 Linear equations converged to 9.012D-10 9.012D-09 after    13 iterations.
 SCF Done:  E(UwB97XD) =  -283.047553147     a.u. after    7 cycles
            Convg  =    0.1641D-07                    42 Fock formations.
              S**2 =  0.0000                  -V/T =  2.0058
 <Sx>= 0.0000 <Sy>= 0.0000 <Sz>= 0.0000 <S**2>= 0.0000 S= 0.0000
 <L.S>=  0.00000000000    
 Annihilation of the first spin contaminant:
 S**2 before annihilation     0.0000,   after     0.0000
 DoSCS=F DFT=T ScalE2(SS,OS)=  1.000000  1.000000
 Range of M.O.s used for correlation:     1   299
 NBasis=   299 NAE=    19 NBE=    19 NFC=     0 NFV=     0
 NROrb=    299 NOA=    19 NOB=    19 NVA=   280 NVB=   280

 **** Warning!!: The largest alpha MO coefficient is  0.34418616D+02


 **** Warning!!: The largest beta MO coefficient is  0.34418617D+02

 Symmetrizing basis deriv contribution to polar:
 IMax=3 JMax=2 DiffMx= 0.00D+00
 G2DrvN: will do     9 centers at a time, making    1 passes.
 Calling FoFCou, ICntrl=  3107 FMM=F I1Cent=   0 AccDes= 0.00D+00.
 End of G2Drv F.D. properties file   721 does not exist.
 End of G2Drv F.D. properties file   722 does not exist.
 End of G2Drv F.D. properties file   788 does not exist.
          IDoAtm=11111111
          Differentiating once with respect to nuclear coordinates.
 CalDSu exits because no D1Ps are significant.
          There are    27 degrees of freedom in the 1st order CPHF.  IDoFFX=6 NUNeed=     0.
     21 vectors produced by pass  0 Test12= 3.94D-14 3.70D-09 XBig12= 2.02D-01 1.04D-01.
 AX will form    21 AO Fock derivatives at one time.
     21 vectors produced by pass  1 Test12= 3.94D-14 3.70D-09 XBig12= 1.34D-01 9.64D-02.
     21 vectors produced by pass  2 Test12= 3.94D-14 3.70D-09 XBig12= 9.79D-03 1.19D-02.
     21 vectors produced by pass  3 Test12= 3.94D-14 3.70D-09 XBig12= 1.97D-04 1.88D-03.
     21 vectors produced by pass  4 Test12= 3.94D-14 3.70D-09 XBig12= 2.22D-06 1.80D-04.
     21 vectors produced by pass  5 Test12= 3.94D-14 3.70D-09 XBig12= 1.99D-08 1.47D-05.
     21 vectors produced by pass  6 Test12= 3.94D-14 3.70D-09 XBig12= 1.70D-10 1.19D-06.
     16 vectors produced by pass  7 Test12= 3.94D-14 3.70D-09 XBig12= 1.35D-12 1.22D-07.
      5 vectors produced by pass  8 Test12= 3.94D-14 3.70D-09 XBig12= 1.06D-14 8.63D-09.
      1 vectors produced by pass  9 Test12= 3.94D-14 3.70D-09 XBig12= 1.52D-16 4.11D-09.
 InvSVY:  IOpt=1 It=  1 EMax= 2.22D-15
 Solved reduced A of dimension   169 with    21 vectors.
 End of Minotr F.D. properties file   721 does not exist.
 End of Minotr F.D. properties file   722 does not exist.
 End of Minotr F.D. properties file   788 does not exist.
 Calling FoFJK, ICntrl=    100127 FMM=F ISym2X=0 I1Cent= 0 IOpClX= 1 NMat=1 NMatS=1 NMatT=0.
 -------------------------------------------------------------------
 Center     Atomic                   Forces (Hartrees/Bohr)
 Number     Number              X              Y              Z
 -------------------------------------------------------------------
      1        8          -0.012489080   -0.002620108   -0.000297704
      2        8           0.016616777   -0.001908508   -0.000579503
      3        6           0.000671840    0.004350597    0.000643367
      4        7           0.008363050   -0.004252212    0.001768067
      5        6          -0.012775115    0.006867261   -0.001449112
      6        1          -0.000767244   -0.001160425   -0.000137651
      7        1          -0.000482820    0.000147317   -0.000225916
      8        1           0.000862590   -0.001423921    0.000278453
 -------------------------------------------------------------------
 Cartesian Forces:  Max     0.016616777 RMS     0.005669873
 IRC-IRC-IRC-IRC-IRC-IRC-IRC-IRC-IRC-IRC-IRC-IRC-IRC-IRC-IRC-IRC-IRC-IRC
 Pt  9 Step number   1 out of a maximum of  20
 Modified Bulirsch-Stoer Extrapolation Cycles:
    EPS =    0.000010000000000
      PEZero:  N= 2 I= 1 D=  6.08D-04 Err=  2.64D-05
      PEZero:  N= 3 I= 2 D=  6.08D-04 Err=  1.76D-05
      PEZero:  N= 3 I= 1 D=  1.22D-03 Err=  1.97D-08
 Maximum DWI energy   std dev =  0.000000318 at pt    28
 Maximum DWI gradient std dev =  0.003126424 at pt    25
 CORRECTOR INTEGRATION CONVERGENCE:
   Recorrection delta-x convergence threshold:    0.010000
   Delta-x Convergence Met
 Point Number:   9          Path Number:   1
   CHANGE IN THE REACTION COORDINATE =    0.11674
   NET REACTION COORDINATE UP TO THIS POINT =    1.05078
  # OF POINTS ALONG THE PATH =   9
  # OF STEPS =   1

 Calculating another point on the path.
 IRC-IRC-IRC-IRC-IRC-IRC-IRC-IRC-IRC-IRC-IRC-IRC-IRC-IRC-IRC-IRC-IRC-IRC
                          Input orientation:                          
 ---------------------------------------------------------------------
 Center     Atomic      Atomic             Coordinates (Angstroms)
 Number     Number       Type             X           Y           Z
 ---------------------------------------------------------------------
      1          8           0        0.944722   -0.921579   -0.119180
      2          8           0       -1.167291   -0.820146    0.053812
      3          6           0       -1.038250    0.410521    0.015603
      4          7           0       -0.025343    1.197871   -0.111766
      5          6           0        1.235865    0.318400    0.144348
      6          1           0       -1.939041    1.012602    0.230647
      7          1           0        1.636086    0.554936    1.136809
      8          1           0        1.834456    0.752142   -0.681615
 ---------------------------------------------------------------------
                    Distance matrix (angstroms):
                    1          2          3          4          5
     1  O    0.000000
     2  O    2.121512   0.000000
     3  C    2.392662   1.238004   0.000000
     4  N    2.330911   2.324619   1.289233   0.000000
     5  C    1.300676   2.660760   2.279618   1.558752   0.000000
     6  H    3.489918   1.996456   1.104614   1.952898   3.251060
     7  H    2.058055   3.304944   2.903452   2.175466   1.095949
     8  H    1.977196   3.467482   2.975778   1.995558   1.108449
                    6          7          8
     6  H    0.000000
     7  H    3.716467   0.000000
     8  H    3.890931   1.839812   0.000000
 Symmetry turned off by external request.
 Stoichiometry    C2H3NO2
 Framework group  C1[X(C2H3NO2)]
 Deg. of freedom    18
 Full point group                 C1      NOp   1
 Rotational constants (GHZ):           9.7038745           6.3350478           3.9851186
 Standard basis: Aug-CC-pVTZ (5D, 7F)
   299 basis functions,   441 primitive gaussians,   350 cartesian basis functions
    19 alpha electrons       19 beta electrons
       nuclear repulsion energy       169.3162639400 Hartrees.
 NAtoms=    8 NActive=    8 NUniq=    8 SFac= 1.00D+00 NAtFMM=   60 NAOKFM=F Big=F
 Integral buffers will be    131072 words long.
 Raffenetti 2 integral format.
 Two-electron integral symmetry is turned off.
 Nuclear repulsion after empirical dispersion term =      169.3148165875 Hartrees.
 One-electron integrals computed using PRISM.
 NBasis=   299 RedAO= T EigKep=  2.91D-05  NBF=   299
 NBsUse=   299 1.00D-06 EigRej= -1.00D+00 NBFU=   299
 Initial guess from the checkpoint file:  "STS1-IRC-Forward.chk"
 B after Tr=    -0.000071   -0.000482   -0.000026
         Rot=    1.000000    0.000070    0.000080   -0.000008 Ang=   0.01 deg.
 Initial guess <Sx>= 0.0000 <Sy>= 0.0000 <Sz>= 0.0000 <S**2>= 0.0000 S= 0.0000
 ExpMin= 2.53D-02 ExpMax= 1.53D+04 ExpMxC= 5.22D+02 IAcc=3 IRadAn=         7 AccDes= 0.00D+00
 Harris functional with IExCor= 4639 and IRadAn=       7 diagonalized for initial guess.
 HarFok:  IExCor= 4639 AccDes= 0.00D+00 IRadAn=         7 IDoV= 1 UseB2=F ITyADJ=14
 ICtDFT=  3500011 ScaDFX=  1.000000  1.000000  1.000000  1.000000
 FoFCou: FMM=F IPFlag=           0 FMFlag=      100000 FMFlg1=           0
         NFxFlg=           0 DoJE=T BraDBF=F KetDBF=T FulRan=T
         wScrn=  0.000000 ICntrl=       500 IOpCl=  0 I1Cent=   200000004 NGrid=           0
         NMat0=    1 NMatS0=      1 NMatT0=    0 NMatD0=    1 NMtDS0=    0 NMtDT0=    0
 Symmetry not used in FoFCou.
 Gradient too large for Newton-Raphson -- use scaled steepest descent instead.
     Accept linear search using points  3 and  4.
 Gradient too large for Newton-Raphson -- use scaled steepest descent instead.
     Accept linear search using points  1 and  2.
 LinEq1:  Iter=  0 NonCon=     1 RMS=1.19D-04 Max=4.16D-03 NDo=     1
 AX will form     1 AO Fock derivatives at one time.
 LinEq1:  Iter=  1 NonCon=     1 RMS=5.42D-05 Max=1.65D-03 NDo=     1
 LinEq1:  Iter=  2 NonCon=     1 RMS=4.24D-05 Max=1.94D-03 NDo=     1
 LinEq1:  Iter=  3 NonCon=     1 RMS=1.94D-05 Max=5.34D-04 NDo=     1
 LinEq1:  Iter=  4 NonCon=     1 RMS=1.83D-05 Max=5.33D-04 NDo=     1
 LinEq1:  Iter=  5 NonCon=     1 RMS=1.43D-05 Max=3.30D-04 NDo=     1
 LinEq1:  Iter=  6 NonCon=     1 RMS=7.62D-06 Max=2.12D-04 NDo=     1
 LinEq1:  Iter=  7 NonCon=     1 RMS=4.44D-06 Max=1.66D-04 NDo=     1
 LinEq1:  Iter=  8 NonCon=     1 RMS=2.04D-06 Max=5.33D-05 NDo=     1
 LinEq1:  Iter=  9 NonCon=     1 RMS=1.05D-06 Max=2.31D-05 NDo=     1
 LinEq1:  Iter= 10 NonCon=     1 RMS=4.17D-07 Max=1.22D-05 NDo=     1
 LinEq1:  Iter= 11 NonCon=     1 RMS=1.49D-07 Max=3.41D-06 NDo=     1
 LinEq1:  Iter= 12 NonCon=     1 RMS=4.89D-08 Max=7.85D-07 NDo=     1
 LinEq1:  Iter= 13 NonCon=     1 RMS=2.02D-08 Max=4.92D-07 NDo=     1
 LinEq1:  Iter= 14 NonCon=     1 RMS=5.54D-09 Max=1.10D-07 NDo=     1
 LinEq1:  Iter= 15 NonCon=     0 RMS=1.50D-09 Max=2.23D-08 NDo=     1
 Linear equations converged to 1.032D-08 1.032D-07 after    15 iterations.
     Minimum is close to point  2 DX=  2.09D-03 DF= -5.89D-10 DXR=  2.09D-03 DFR=  4.36D-06 which will be used.
 LinEq1:  Iter=  0 NonCon=     1 RMS=1.65D-06 Max=5.90D-05 NDo=     1
 LinEq1:  Iter=  1 NonCon=     1 RMS=9.74D-07 Max=2.79D-05 NDo=     1
 LinEq1:  Iter=  2 NonCon=     1 RMS=4.12D-07 Max=1.35D-05 NDo=     1
 LinEq1:  Iter=  3 NonCon=     1 RMS=3.91D-07 Max=1.15D-05 NDo=     1
 LinEq1:  Iter=  4 NonCon=     1 RMS=3.74D-07 Max=9.25D-06 NDo=     1
 LinEq1:  Iter=  5 NonCon=     1 RMS=1.95D-07 Max=6.33D-06 NDo=     1
 LinEq1:  Iter=  6 NonCon=     1 RMS=8.70D-08 Max=2.54D-06 NDo=     1
 LinEq1:  Iter=  7 NonCon=     1 RMS=4.52D-08 Max=1.06D-06 NDo=     1
 LinEq1:  Iter=  8 NonCon=     1 RMS=1.94D-08 Max=5.57D-07 NDo=     1
 LinEq1:  Iter=  9 NonCon=     1 RMS=1.03D-08 Max=2.04D-07 NDo=     1
 LinEq1:  Iter= 10 NonCon=     1 RMS=4.61D-09 Max=8.41D-08 NDo=     1
 LinEq1:  Iter= 11 NonCon=     1 RMS=1.96D-09 Max=9.01D-08 NDo=     1
 LinEq1:  Iter= 12 NonCon=     1 RMS=8.90D-10 Max=4.45D-08 NDo=     1
 LinEq1:  Iter= 13 NonCon=     1 RMS=4.02D-10 Max=1.80D-08 NDo=     1
 LinEq1:  Iter= 14 NonCon=     0 RMS=1.39D-10 Max=5.81D-09 NDo=     1
 Linear equations converged to 1.056D-09 1.056D-08 after    14 iterations.
     Minimum is close to point  2 DX=  2.14D-04 DF=  0.00D+00 DXR=  2.14D-04 DFR=  0.00D+00 which will be used.
 SCF Done:  E(UwB97XD) =  -283.048474979     a.u. after    5 cycles
            Convg  =    0.6635D-06                    40 Fock formations.
              S**2 =  0.0000                  -V/T =  2.0058
 <Sx>= 0.0000 <Sy>= 0.0000 <Sz>= 0.0000 <S**2>= 0.0000 S= 0.0000
 <L.S>=  0.00000000000    
 Annihilation of the first spin contaminant:
 S**2 before annihilation     0.0000,   after     0.0000
 DoSCS=F DFT=T ScalE2(SS,OS)=  1.000000  1.000000
 Range of M.O.s used for correlation:     1   299
 NBasis=   299 NAE=    19 NBE=    19 NFC=     0 NFV=     0
 NROrb=    299 NOA=    19 NOB=    19 NVA=   280 NVB=   280

 **** Warning!!: The largest alpha MO coefficient is  0.34812478D+02


 **** Warning!!: The largest beta MO coefficient is  0.34812473D+02

 Symmetrizing basis deriv contribution to polar:
 IMax=3 JMax=2 DiffMx= 0.00D+00
 G2DrvN: will do     9 centers at a time, making    1 passes.
 Calling FoFCou, ICntrl=  3107 FMM=F I1Cent=   0 AccDes= 0.00D+00.
 End of G2Drv F.D. properties file   721 does not exist.
 End of G2Drv F.D. properties file   722 does not exist.
 End of G2Drv F.D. properties file   788 does not exist.
          IDoAtm=11111111
          Differentiating once with respect to nuclear coordinates.
 CalDSu exits because no D1Ps are significant.
          There are    27 degrees of freedom in the 1st order CPHF.  IDoFFX=6 NUNeed=     0.
     21 vectors produced by pass  0 Test12= 3.94D-14 3.70D-09 XBig12= 2.00D-01 1.01D-01.
 AX will form    21 AO Fock derivatives at one time.
     21 vectors produced by pass  1 Test12= 3.94D-14 3.70D-09 XBig12= 1.35D-01 1.02D-01.
     21 vectors produced by pass  2 Test12= 3.94D-14 3.70D-09 XBig12= 1.01D-02 1.14D-02.
     21 vectors produced by pass  3 Test12= 3.94D-14 3.70D-09 XBig12= 1.96D-04 1.98D-03.
     21 vectors produced by pass  4 Test12= 3.94D-14 3.70D-09 XBig12= 2.15D-06 1.93D-04.
     21 vectors produced by pass  5 Test12= 3.94D-14 3.70D-09 XBig12= 2.06D-08 1.59D-05.
     21 vectors produced by pass  6 Test12= 3.94D-14 3.70D-09 XBig12= 1.73D-10 1.22D-06.
     18 vectors produced by pass  7 Test12= 3.94D-14 3.70D-09 XBig12= 1.41D-12 1.85D-07.
      6 vectors produced by pass  8 Test12= 3.94D-14 3.70D-09 XBig12= 2.77D-14 4.87D-08.
      1 vectors produced by pass  9 Test12= 3.94D-14 3.70D-09 XBig12= 1.07D-15 5.33D-09.
 InvSVY:  IOpt=1 It=  1 EMax= 2.00D-15
 Solved reduced A of dimension   172 with    21 vectors.
 End of Minotr F.D. properties file   721 does not exist.
 End of Minotr F.D. properties file   722 does not exist.
 End of Minotr F.D. properties file   788 does not exist.
 Calling FoFJK, ICntrl=    100127 FMM=F ISym2X=0 I1Cent= 0 IOpClX= 1 NMat=1 NMatS=1 NMatT=0.
 -------------------------------------------------------------------
 Center     Atomic                   Forces (Hartrees/Bohr)
 Number     Number              X              Y              Z
 -------------------------------------------------------------------
      1        8          -0.014029768   -0.003028646   -0.000242752
      2        8           0.018584965   -0.002122045   -0.000515701
      3        6           0.000972408    0.004690412    0.000534802
      4        7           0.007820649   -0.003698733    0.001975849
      5        6          -0.012897778    0.006784391   -0.001652724
      6        1          -0.000786599   -0.001200974   -0.000237955
      7        1          -0.000582455    0.000112096   -0.000204588
      8        1           0.000918577   -0.001536502    0.000343068
 -------------------------------------------------------------------
 Cartesian Forces:  Max     0.018584965 RMS     0.006052412
 IRC-IRC-IRC-IRC-IRC-IRC-IRC-IRC-IRC-IRC-IRC-IRC-IRC-IRC-IRC-IRC-IRC-IRC
 Pt 10 Step number   1 out of a maximum of  20
 Modified Bulirsch-Stoer Extrapolation Cycles:
    EPS =    0.000010000000000
      PEZero:  N= 2 I= 1 D=  6.08D-04 Err=  2.97D-05
      PEZero:  N= 3 I= 2 D=  6.08D-04 Err=  1.98D-05
      PEZero:  N= 3 I= 1 D=  1.22D-03 Err=  1.73D-08
 Maximum DWI energy   std dev =  0.000000276 at pt    28
 Maximum DWI gradient std dev =  0.002953978 at pt    25
 CORRECTOR INTEGRATION CONVERGENCE:
   Recorrection delta-x convergence threshold:    0.010000
   Delta-x Convergence Met
 Point Number:  10          Path Number:   1
   CHANGE IN THE REACTION COORDINATE =    0.11673
   NET REACTION COORDINATE UP TO THIS POINT =    1.16751
  # OF POINTS ALONG THE PATH =  10
  # OF STEPS =   1

 Calculating another point on the path.
 IRC-IRC-IRC-IRC-IRC-IRC-IRC-IRC-IRC-IRC-IRC-IRC-IRC-IRC-IRC-IRC-IRC-IRC
                          Input orientation:                          
 ---------------------------------------------------------------------
 Center     Atomic      Atomic             Coordinates (Angstroms)
 Number     Number       Type             X           Y           Z
 ---------------------------------------------------------------------
      1          8           0        0.937866   -0.923074   -0.119273
      2          8           0       -1.158245   -0.821179    0.053593
      3          6           0       -1.037549    0.413505    0.015889
      4          7           0       -0.021392    1.196096   -0.110665
      5          6           0        1.227917    0.322511    0.143294
      6          1           0       -1.945031    1.003665    0.228502
      7          1           0        1.631454    0.555565    1.135415
      8          1           0        1.841693    0.740732   -0.679273
 ---------------------------------------------------------------------
                    Distance matrix (angstroms):
                    1          2          3          4          5
     1  O    0.000000
     2  O    2.105694   0.000000
     3  C    2.388928   1.241142   0.000000
     4  N    2.326184   2.321382   1.288813   0.000000
     5  C    1.305585   2.647610   2.270869   1.545452   0.000000
     6  H    3.484877   1.994914   1.103186   1.962766   3.246357
     7  H    2.059534   3.293658   2.897774   2.166771   1.096111
     8  H    1.974526   3.460676   2.979993   2.000439   1.108263
                    6          7          8
     6  H    0.000000
     7  H    3.716790   0.000000
     8  H    3.902879   1.836187   0.000000
 Symmetry turned off by external request.
 Stoichiometry    C2H3NO2
 Framework group  C1[X(C2H3NO2)]
 Deg. of freedom    18
 Full point group                 C1      NOp   1
 Rotational constants (GHZ):           9.7001321           6.3971391           4.0079995
 Standard basis: Aug-CC-pVTZ (5D, 7F)
   299 basis functions,   441 primitive gaussians,   350 cartesian basis functions
    19 alpha electrons       19 beta electrons
       nuclear repulsion energy       169.5893699316 Hartrees.
 NAtoms=    8 NActive=    8 NUniq=    8 SFac= 1.00D+00 NAtFMM=   60 NAOKFM=F Big=F
 Integral buffers will be    131072 words long.
 Raffenetti 2 integral format.
 Two-electron integral symmetry is turned off.
 Nuclear repulsion after empirical dispersion term =      169.5879269083 Hartrees.
 One-electron integrals computed using PRISM.
 NBasis=   299 RedAO= T EigKep=  2.89D-05  NBF=   299
 NBsUse=   299 1.00D-06 EigRej= -1.00D+00 NBFU=   299
 Initial guess from the checkpoint file:  "STS1-IRC-Forward.chk"
 B after Tr=    -0.000080   -0.000489   -0.000029
         Rot=    1.000000    0.000071    0.000098   -0.000003 Ang=   0.01 deg.
 Initial guess <Sx>= 0.0000 <Sy>= 0.0000 <Sz>= 0.0000 <S**2>= 0.0000 S= 0.0000
 ExpMin= 2.53D-02 ExpMax= 1.53D+04 ExpMxC= 5.22D+02 IAcc=3 IRadAn=         7 AccDes= 0.00D+00
 Harris functional with IExCor= 4639 and IRadAn=       7 diagonalized for initial guess.
 HarFok:  IExCor= 4639 AccDes= 0.00D+00 IRadAn=         7 IDoV= 1 UseB2=F ITyADJ=14
 ICtDFT=  3500011 ScaDFX=  1.000000  1.000000  1.000000  1.000000
 FoFCou: FMM=F IPFlag=           0 FMFlag=      100000 FMFlg1=           0
         NFxFlg=           0 DoJE=T BraDBF=F KetDBF=T FulRan=T
         wScrn=  0.000000 ICntrl=       500 IOpCl=  0 I1Cent=   200000004 NGrid=           0
         NMat0=    1 NMatS0=      1 NMatT0=    0 NMatD0=    1 NMtDS0=    0 NMtDT0=    0
 Symmetry not used in FoFCou.
 Gradient too large for Newton-Raphson -- use scaled steepest descent instead.
     Accept linear search using points  3 and  4.
 Gradient too large for Newton-Raphson -- use scaled steepest descent instead.
     Accept linear search using points  1 and  2.
 LinEq1:  Iter=  0 NonCon=     1 RMS=1.16D-04 Max=4.23D-03 NDo=     1
 AX will form     1 AO Fock derivatives at one time.
 LinEq1:  Iter=  1 NonCon=     1 RMS=5.21D-05 Max=1.55D-03 NDo=     1
 LinEq1:  Iter=  2 NonCon=     1 RMS=4.15D-05 Max=1.90D-03 NDo=     1
 LinEq1:  Iter=  3 NonCon=     1 RMS=1.73D-05 Max=4.84D-04 NDo=     1
 LinEq1:  Iter=  4 NonCon=     1 RMS=1.59D-05 Max=4.73D-04 NDo=     1
 LinEq1:  Iter=  5 NonCon=     1 RMS=1.28D-05 Max=3.32D-04 NDo=     1
 LinEq1:  Iter=  6 NonCon=     1 RMS=6.59D-06 Max=1.34D-04 NDo=     1
 LinEq1:  Iter=  7 NonCon=     1 RMS=3.44D-06 Max=1.14D-04 NDo=     1
 LinEq1:  Iter=  8 NonCon=     1 RMS=1.58D-06 Max=3.88D-05 NDo=     1
 LinEq1:  Iter=  9 NonCon=     1 RMS=8.73D-07 Max=2.66D-05 NDo=     1
 LinEq1:  Iter= 10 NonCon=     1 RMS=3.56D-07 Max=1.29D-05 NDo=     1
 LinEq1:  Iter= 11 NonCon=     1 RMS=1.41D-07 Max=3.89D-06 NDo=     1
 LinEq1:  Iter= 12 NonCon=     1 RMS=4.97D-08 Max=8.64D-07 NDo=     1
 LinEq1:  Iter= 13 NonCon=     1 RMS=2.06D-08 Max=4.92D-07 NDo=     1
 LinEq1:  Iter= 14 NonCon=     1 RMS=5.73D-09 Max=1.62D-07 NDo=     1
 LinEq1:  Iter= 15 NonCon=     1 RMS=2.31D-09 Max=1.07D-07 NDo=     1
 LinEq1:  Iter= 16 NonCon=     0 RMS=1.19D-09 Max=4.33D-08 NDo=     1
 Linear equations converged to 1.032D-08 1.032D-07 after    16 iterations.
     Minimum is close to point  2 DX=  2.26D-03 DF= -6.52D-10 DXR=  2.25D-03 DFR=  5.07D-06 which will be used.
 LinEq1:  Iter=  0 NonCon=     1 RMS=1.76D-06 Max=6.34D-05 NDo=     1
 LinEq1:  Iter=  1 NonCon=     1 RMS=9.66D-07 Max=3.11D-05 NDo=     1
 LinEq1:  Iter=  2 NonCon=     1 RMS=3.48D-07 Max=1.20D-05 NDo=     1
 LinEq1:  Iter=  3 NonCon=     1 RMS=2.63D-07 Max=5.45D-06 NDo=     1
 LinEq1:  Iter=  4 NonCon=     1 RMS=3.04D-07 Max=1.11D-05 NDo=     1
 LinEq1:  Iter=  5 NonCon=     1 RMS=1.83D-07 Max=5.79D-06 NDo=     1
 LinEq1:  Iter=  6 NonCon=     1 RMS=9.39D-08 Max=3.06D-06 NDo=     1
 LinEq1:  Iter=  7 NonCon=     1 RMS=5.99D-08 Max=2.31D-06 NDo=     1
 LinEq1:  Iter=  8 NonCon=     1 RMS=3.35D-08 Max=1.16D-06 NDo=     1
 LinEq1:  Iter=  9 NonCon=     1 RMS=2.16D-08 Max=9.76D-07 NDo=     1
 LinEq1:  Iter= 10 NonCon=     1 RMS=1.17D-08 Max=3.91D-07 NDo=     1
 LinEq1:  Iter= 11 NonCon=     1 RMS=4.54D-09 Max=1.03D-07 NDo=     1
 LinEq1:  Iter= 12 NonCon=     1 RMS=1.62D-09 Max=3.87D-08 NDo=     1
 LinEq1:  Iter= 13 NonCon=     1 RMS=5.47D-10 Max=1.62D-08 NDo=     1
 LinEq1:  Iter= 14 NonCon=     0 RMS=1.60D-10 Max=4.51D-09 NDo=     1
 Linear equations converged to 1.102D-09 1.102D-08 after    14 iterations.
     Minimum is close to point  2 DX=  2.97D-04 DF=  0.00D+00 DXR=  2.97D-04 DFR=  0.00D+00 which will be used.
 SCF Done:  E(UwB97XD) =  -283.049450798     a.u. after    5 cycles
            Convg  =    0.3253D-06                    41 Fock formations.
              S**2 =  0.0000                  -V/T =  2.0058
 <Sx>= 0.0000 <Sy>= 0.0000 <Sz>= 0.0000 <S**2>= 0.0000 S= 0.0000
 <L.S>=  0.00000000000    
 Annihilation of the first spin contaminant:
 S**2 before annihilation     0.0000,   after     0.0000
 DoSCS=F DFT=T ScalE2(SS,OS)=  1.000000  1.000000
 Range of M.O.s used for correlation:     1   299
 NBasis=   299 NAE=    19 NBE=    19 NFC=     0 NFV=     0
 NROrb=    299 NOA=    19 NOB=    19 NVA=   280 NVB=   280

 **** Warning!!: The largest alpha MO coefficient is  0.35318547D+02


 **** Warning!!: The largest beta MO coefficient is  0.35318547D+02

 Symmetrizing basis deriv contribution to polar:
 IMax=3 JMax=2 DiffMx= 0.00D+00
 G2DrvN: will do     9 centers at a time, making    1 passes.
 Calling FoFCou, ICntrl=  3107 FMM=F I1Cent=   0 AccDes= 0.00D+00.
 End of G2Drv F.D. properties file   721 does not exist.
 End of G2Drv F.D. properties file   722 does not exist.
 End of G2Drv F.D. properties file   788 does not exist.
          IDoAtm=11111111
          Differentiating once with respect to nuclear coordinates.
 CalDSu exits because no D1Ps are significant.
          There are    27 degrees of freedom in the 1st order CPHF.  IDoFFX=6 NUNeed=     0.
     21 vectors produced by pass  0 Test12= 3.94D-14 3.70D-09 XBig12= 1.98D-01 9.92D-02.
 AX will form    21 AO Fock derivatives at one time.
     21 vectors produced by pass  1 Test12= 3.94D-14 3.70D-09 XBig12= 1.31D-01 1.05D-01.
     21 vectors produced by pass  2 Test12= 3.94D-14 3.70D-09 XBig12= 9.75D-03 1.24D-02.
     21 vectors produced by pass  3 Test12= 3.94D-14 3.70D-09 XBig12= 1.81D-04 2.08D-03.
     21 vectors produced by pass  4 Test12= 3.94D-14 3.70D-09 XBig12= 1.97D-06 2.05D-04.
     21 vectors produced by pass  5 Test12= 3.94D-14 3.70D-09 XBig12= 2.30D-08 1.73D-05.
     21 vectors produced by pass  6 Test12= 3.94D-14 3.70D-09 XBig12= 1.90D-10 1.33D-06.
     16 vectors produced by pass  7 Test12= 3.94D-14 3.70D-09 XBig12= 1.30D-12 1.13D-07.
      6 vectors produced by pass  8 Test12= 3.94D-14 3.70D-09 XBig12= 1.04D-14 9.68D-09.
      2 vectors produced by pass  9 Test12= 3.94D-14 3.70D-09 XBig12= 1.96D-16 5.56D-09.
 InvSVY:  IOpt=1 It=  1 EMax= 1.78D-15
 Solved reduced A of dimension   171 with    21 vectors.
 End of Minotr F.D. properties file   721 does not exist.
 End of Minotr F.D. properties file   722 does not exist.
 End of Minotr F.D. properties file   788 does not exist.
 Calling FoFJK, ICntrl=    100127 FMM=F ISym2X=0 I1Cent= 0 IOpClX= 1 NMat=1 NMatS=1 NMatT=0.
 -------------------------------------------------------------------
 Center     Atomic                   Forces (Hartrees/Bohr)
 Number     Number              X              Y              Z
 -------------------------------------------------------------------
      1        8          -0.015684667   -0.003454803   -0.000154085
      2        8           0.020605053   -0.002362008   -0.000432683
      3        6           0.001297803    0.005038758    0.000390449
      4        7           0.007049499   -0.002979431    0.002197884
      5        6          -0.012739187    0.006571897   -0.001871952
      6        1          -0.000809054   -0.001245685   -0.000361164
      7        1          -0.000683579    0.000059392   -0.000174357
      8        1           0.000964132   -0.001628121    0.000405908
 -------------------------------------------------------------------
 Cartesian Forces:  Max     0.020605053 RMS     0.006437182
 IRC-IRC-IRC-IRC-IRC-IRC-IRC-IRC-IRC-IRC-IRC-IRC-IRC-IRC-IRC-IRC-IRC-IRC
 Pt 11 Step number   1 out of a maximum of  20
 Modified Bulirsch-Stoer Extrapolation Cycles:
    EPS =    0.000010000000000
      PEZero:  N= 2 I= 1 D=  6.08D-04 Err=  3.22D-05
      PEZero:  N= 3 I= 2 D=  6.08D-04 Err=  2.15D-05
      PEZero:  N= 3 I= 1 D=  1.22D-03 Err=  1.81D-08
 Maximum DWI energy   std dev =  0.000000210 at pt    33
 Maximum DWI gradient std dev =  0.002760643 at pt    25
 CORRECTOR INTEGRATION CONVERGENCE:
   Recorrection delta-x convergence threshold:    0.010000
   Delta-x Convergence Met
 Point Number:  11          Path Number:   1
   CHANGE IN THE REACTION COORDINATE =    0.11672
   NET REACTION COORDINATE UP TO THIS POINT =    1.28423
  # OF POINTS ALONG THE PATH =  11
  # OF STEPS =   1

 Calculating another point on the path.
 IRC-IRC-IRC-IRC-IRC-IRC-IRC-IRC-IRC-IRC-IRC-IRC-IRC-IRC-IRC-IRC-IRC-IRC
                          Input orientation:                          
 ---------------------------------------------------------------------
 Center     Atomic      Atomic             Coordinates (Angstroms)
 Number     Number       Type             X           Y           Z
 ---------------------------------------------------------------------
      1          8           0        0.930625   -0.924679   -0.119313
      2          8           0       -1.148784   -0.822267    0.053424
      3          6           0       -1.036689    0.416536    0.016065
      4          7           0       -0.018084    1.194809   -0.109506
      5          6           0        1.220559    0.326251    0.142161
      6          1           0       -1.950884    0.994880    0.225539
      7          1           0        1.626373    0.555742    1.134326
      8          1           0        1.848815    0.729345   -0.676606
 ---------------------------------------------------------------------
                    Distance matrix (angstroms):
                    1          2          3          4          5
     1  O    0.000000
     2  O    2.089083   0.000000
     3  C    2.384850   1.244425   0.000000
     4  N    2.322148   2.318109   1.288035   0.000000
     5  C    1.310441   2.634531   2.262569   1.533611   0.000000
     6  H    3.479472   1.993744   1.101868   1.971787   3.242232
     7  H    2.060903   3.281578   2.891676   2.158649   1.096240
     8  H    1.972167   3.453411   2.983920   2.005884   1.107958
                    6          7          8
     6  H    0.000000
     7  H    3.716922   0.000000
     8  H    3.914344   1.832784   0.000000
 Symmetry turned off by external request.
 Stoichiometry    C2H3NO2
 Framework group  C1[X(C2H3NO2)]
 Deg. of freedom    18
 Full point group                 C1      NOp   1
 Rotational constants (GHZ):           9.6926782           6.4613463           4.0308111
 Standard basis: Aug-CC-pVTZ (5D, 7F)
   299 basis functions,   441 primitive gaussians,   350 cartesian basis functions
    19 alpha electrons       19 beta electrons
       nuclear repulsion energy       169.8599368349 Hartrees.
 NAtoms=    8 NActive=    8 NUniq=    8 SFac= 1.00D+00 NAtFMM=   60 NAOKFM=F Big=F
 Integral buffers will be    131072 words long.
 Raffenetti 2 integral format.
 Two-electron integral symmetry is turned off.
 Nuclear repulsion after empirical dispersion term =      169.8584975736 Hartrees.
 One-electron integrals computed using PRISM.
 NBasis=   299 RedAO= T EigKep=  2.88D-05  NBF=   299
 NBsUse=   299 1.00D-06 EigRej= -1.00D+00 NBFU=   299
 Initial guess from the checkpoint file:  "STS1-IRC-Forward.chk"
 B after Tr=    -0.000090   -0.000496   -0.000035
         Rot=    1.000000    0.000071    0.000116    0.000000 Ang=   0.02 deg.
 Initial guess <Sx>= 0.0000 <Sy>= 0.0000 <Sz>= 0.0000 <S**2>= 0.0000 S= 0.0000
 ExpMin= 2.53D-02 ExpMax= 1.53D+04 ExpMxC= 5.22D+02 IAcc=3 IRadAn=         7 AccDes= 0.00D+00
 Harris functional with IExCor= 4639 and IRadAn=       7 diagonalized for initial guess.
 HarFok:  IExCor= 4639 AccDes= 0.00D+00 IRadAn=         7 IDoV= 1 UseB2=F ITyADJ=14
 ICtDFT=  3500011 ScaDFX=  1.000000  1.000000  1.000000  1.000000
 FoFCou: FMM=F IPFlag=           0 FMFlag=      100000 FMFlg1=           0
         NFxFlg=           0 DoJE=T BraDBF=F KetDBF=T FulRan=T
         wScrn=  0.000000 ICntrl=       500 IOpCl=  0 I1Cent=   200000004 NGrid=           0
         NMat0=    1 NMatS0=      1 NMatT0=    0 NMatD0=    1 NMtDS0=    0 NMtDT0=    0
 Symmetry not used in FoFCou.
 Gradient too large for Newton-Raphson -- use scaled steepest descent instead.
     Accept linear search using points  3 and  4.
 Gradient too large for Newton-Raphson -- use scaled steepest descent instead.
     Accept linear search using points  1 and  2.
 LinEq1:  Iter=  0 NonCon=     1 RMS=1.13D-04 Max=4.24D-03 NDo=     1
 AX will form     1 AO Fock derivatives at one time.
 LinEq1:  Iter=  1 NonCon=     1 RMS=4.99D-05 Max=1.40D-03 NDo=     1
 LinEq1:  Iter=  2 NonCon=     1 RMS=4.10D-05 Max=1.81D-03 NDo=     1
 LinEq1:  Iter=  3 NonCon=     1 RMS=1.60D-05 Max=4.39D-04 NDo=     1
 LinEq1:  Iter=  4 NonCon=     1 RMS=1.45D-05 Max=4.59D-04 NDo=     1
 LinEq1:  Iter=  5 NonCon=     1 RMS=1.20D-05 Max=3.46D-04 NDo=     1
 LinEq1:  Iter=  6 NonCon=     1 RMS=6.41D-06 Max=1.38D-04 NDo=     1
 LinEq1:  Iter=  7 NonCon=     1 RMS=3.06D-06 Max=9.84D-05 NDo=     1
 LinEq1:  Iter=  8 NonCon=     1 RMS=1.32D-06 Max=3.78D-05 NDo=     1
 LinEq1:  Iter=  9 NonCon=     1 RMS=7.05D-07 Max=1.70D-05 NDo=     1
 LinEq1:  Iter= 10 NonCon=     1 RMS=3.28D-07 Max=1.15D-05 NDo=     1
 LinEq1:  Iter= 11 NonCon=     1 RMS=1.29D-07 Max=3.14D-06 NDo=     1
 LinEq1:  Iter= 12 NonCon=     1 RMS=5.12D-08 Max=9.14D-07 NDo=     1
 LinEq1:  Iter= 13 NonCon=     1 RMS=2.04D-08 Max=5.23D-07 NDo=     1
 LinEq1:  Iter= 14 NonCon=     0 RMS=5.17D-09 Max=9.73D-08 NDo=     1
 Linear equations converged to 1.032D-08 1.032D-07 after    14 iterations.
     Minimum is close to point  2 DX=  2.46D-03 DF= -7.39D-10 DXR=  2.45D-03 DFR=  6.03D-06 which will be used.
 LinEq1:  Iter=  0 NonCon=     1 RMS=1.94D-06 Max=7.06D-05 NDo=     1
 LinEq1:  Iter=  1 NonCon=     1 RMS=1.01D-06 Max=4.07D-05 NDo=     1
 LinEq1:  Iter=  2 NonCon=     1 RMS=3.36D-07 Max=8.87D-06 NDo=     1
 LinEq1:  Iter=  3 NonCon=     1 RMS=2.54D-07 Max=9.05D-06 NDo=     1
 LinEq1:  Iter=  4 NonCon=     1 RMS=1.91D-07 Max=5.34D-06 NDo=     1
 LinEq1:  Iter=  5 NonCon=     1 RMS=1.61D-07 Max=3.92D-06 NDo=     1
 LinEq1:  Iter=  6 NonCon=     1 RMS=8.31D-08 Max=1.70D-06 NDo=     1
 LinEq1:  Iter=  7 NonCon=     1 RMS=4.57D-08 Max=1.24D-06 NDo=     1
 LinEq1:  Iter=  8 NonCon=     1 RMS=1.98D-08 Max=8.82D-07 NDo=     1
 LinEq1:  Iter=  9 NonCon=     1 RMS=1.15D-08 Max=4.29D-07 NDo=     1
 LinEq1:  Iter= 10 NonCon=     1 RMS=5.04D-09 Max=2.01D-07 NDo=     1
 LinEq1:  Iter= 11 NonCon=     1 RMS=2.18D-09 Max=9.12D-08 NDo=     1
 LinEq1:  Iter= 12 NonCon=     1 RMS=9.99D-10 Max=5.26D-08 NDo=     1
 LinEq1:  Iter= 13 NonCon=     1 RMS=4.52D-10 Max=2.01D-08 NDo=     1
 LinEq1:  Iter= 14 NonCon=     0 RMS=1.51D-10 Max=5.33D-09 NDo=     1
 Linear equations converged to 1.192D-09 1.192D-08 after    14 iterations.
     Minimum is close to point  2 DX=  1.89D-04 DF=  0.00D+00 DXR=  1.89D-04 DFR=  0.00D+00 which will be used.
 SCF Done:  E(UwB97XD) =  -283.050482316     a.u. after    5 cycles
            Convg  =    0.5109D-06                    39 Fock formations.
              S**2 =  0.0000                  -V/T =  2.0058
 <Sx>= 0.0000 <Sy>= 0.0000 <Sz>= 0.0000 <S**2>= 0.0000 S= 0.0000
 <L.S>=  0.00000000000    
 Annihilation of the first spin contaminant:
 S**2 before annihilation     0.0000,   after     0.0000
 DoSCS=F DFT=T ScalE2(SS,OS)=  1.000000  1.000000
 Range of M.O.s used for correlation:     1   299
 NBasis=   299 NAE=    19 NBE=    19 NFC=     0 NFV=     0
 NROrb=    299 NOA=    19 NOB=    19 NVA=   280 NVB=   280

 **** Warning!!: The largest alpha MO coefficient is  0.35897918D+02


 **** Warning!!: The largest beta MO coefficient is  0.35897916D+02

 Symmetrizing basis deriv contribution to polar:
 IMax=3 JMax=2 DiffMx= 0.00D+00
 G2DrvN: will do     9 centers at a time, making    1 passes.
 Calling FoFCou, ICntrl=  3107 FMM=F I1Cent=   0 AccDes= 0.00D+00.
 End of G2Drv F.D. properties file   721 does not exist.
 End of G2Drv F.D. properties file   722 does not exist.
 End of G2Drv F.D. properties file   788 does not exist.
          IDoAtm=11111111
          Differentiating once with respect to nuclear coordinates.
 CalDSu exits because no D1Ps are significant.
          There are    27 degrees of freedom in the 1st order CPHF.  IDoFFX=6 NUNeed=     0.
     21 vectors produced by pass  0 Test12= 3.94D-14 3.70D-09 XBig12= 1.94D-01 9.99D-02.
 AX will form    21 AO Fock derivatives at one time.
     21 vectors produced by pass  1 Test12= 3.94D-14 3.70D-09 XBig12= 1.22D-01 1.04D-01.
     21 vectors produced by pass  2 Test12= 3.94D-14 3.70D-09 XBig12= 8.72D-03 1.31D-02.
     21 vectors produced by pass  3 Test12= 3.94D-14 3.70D-09 XBig12= 1.58D-04 2.17D-03.
     21 vectors produced by pass  4 Test12= 3.94D-14 3.70D-09 XBig12= 2.10D-06 2.17D-04.
     21 vectors produced by pass  5 Test12= 3.94D-14 3.70D-09 XBig12= 2.52D-08 1.88D-05.
     21 vectors produced by pass  6 Test12= 3.94D-14 3.70D-09 XBig12= 2.07D-10 1.42D-06.
     17 vectors produced by pass  7 Test12= 3.94D-14 3.70D-09 XBig12= 1.32D-12 1.17D-07.
      6 vectors produced by pass  8 Test12= 3.94D-14 3.70D-09 XBig12= 1.16D-14 2.21D-08.
      1 vectors produced by pass  9 Test12= 3.94D-14 3.70D-09 XBig12= 2.61D-16 6.11D-09.
 InvSVY:  IOpt=1 It=  1 EMax= 1.33D-15
 Solved reduced A of dimension   171 with    21 vectors.
 End of Minotr F.D. properties file   721 does not exist.
 End of Minotr F.D. properties file   722 does not exist.
 End of Minotr F.D. properties file   788 does not exist.
 Calling FoFJK, ICntrl=    100127 FMM=F ISym2X=0 I1Cent= 0 IOpClX= 1 NMat=1 NMatS=1 NMatT=0.
 -------------------------------------------------------------------
 Center     Atomic                   Forces (Hartrees/Bohr)
 Number     Number              X              Y              Z
 -------------------------------------------------------------------
      1        8          -0.017493122   -0.003899081   -0.000026337
      2        8           0.022717454   -0.002644211   -0.000339264
      3        6           0.001633437    0.005411249    0.000214692
      4        7           0.006122664   -0.002141908    0.002447441
      5        6          -0.012360299    0.006282259   -0.002113866
      6        1          -0.000838128   -0.001300188   -0.000507687
      7        1          -0.000782509   -0.000009514   -0.000138611
      8        1           0.001000502   -0.001698606    0.000463632
 -------------------------------------------------------------------
 Cartesian Forces:  Max     0.022717454 RMS     0.006857353
 IRC-IRC-IRC-IRC-IRC-IRC-IRC-IRC-IRC-IRC-IRC-IRC-IRC-IRC-IRC-IRC-IRC-IRC
 Pt 12 Step number   1 out of a maximum of  20
 Modified Bulirsch-Stoer Extrapolation Cycles:
    EPS =    0.000010000000000
      PEZero:  N= 2 I= 1 D=  6.08D-04 Err=  3.33D-05
      PEZero:  N= 3 I= 2 D=  6.08D-04 Err=  2.22D-05
      PEZero:  N= 3 I= 1 D=  1.22D-03 Err=  2.39D-08
 Maximum DWI energy   std dev =  0.000000128 at pt    33
 Maximum DWI gradient std dev =  0.002504603 at pt    24
 CORRECTOR INTEGRATION CONVERGENCE:
   Recorrection delta-x convergence threshold:    0.010000
   Delta-x Convergence Met
 Point Number:  12          Path Number:   1
   CHANGE IN THE REACTION COORDINATE =    0.11672
   NET REACTION COORDINATE UP TO THIS POINT =    1.40095
  # OF POINTS ALONG THE PATH =  12
  # OF STEPS =   1

 Calculating another point on the path.
 IRC-IRC-IRC-IRC-IRC-IRC-IRC-IRC-IRC-IRC-IRC-IRC-IRC-IRC-IRC-IRC-IRC-IRC
                          Input orientation:                          
 ---------------------------------------------------------------------
 Center     Atomic      Atomic             Coordinates (Angstroms)
 Number     Number       Type             X           Y           Z
 ---------------------------------------------------------------------
      1          8           0        0.923014   -0.926379   -0.119290
      2          8           0       -1.138966   -0.823420    0.053303
      3          6           0       -1.035692    0.419608    0.016127
      4          7           0       -0.015423    1.194008   -0.108286
      5          6           0        1.213873    0.329610    0.140949
      6          1           0       -1.956633    0.986209    0.221712
      7          1           0        1.620950    0.555415    1.133540
      8          1           0        1.855726    0.718179   -0.673702
 ---------------------------------------------------------------------
                    Distance matrix (angstroms):
                    1          2          3          4          5
     1  O    0.000000
     2  O    2.071751   0.000000
     3  C    2.380452   1.247864   0.000000
     4  N    2.318798   2.314838   1.286905   0.000000
     5  C    1.315231   2.621643   2.254822   1.523308   0.000000
     6  H    3.473707   1.992911   1.100651   1.979994   3.238788
     7  H    2.062138   3.268828   2.885274   2.151197   1.096328
     8  H    1.970253   3.445758   2.987526   2.011792   1.107528
                    6          7          8
     6  H    0.000000
     7  H    3.717003   0.000000
     8  H    3.925262   1.829681   0.000000
 Symmetry turned off by external request.
 Stoichiometry    C2H3NO2
 Framework group  C1[X(C2H3NO2)]
 Deg. of freedom    18
 Full point group                 C1      NOp   1
 Rotational constants (GHZ):           9.6815790           6.5272664           4.0533715
 Standard basis: Aug-CC-pVTZ (5D, 7F)
   299 basis functions,   441 primitive gaussians,   350 cartesian basis functions
    19 alpha electrons       19 beta electrons
       nuclear repulsion energy       170.1250248850 Hartrees.
 NAtoms=    8 NActive=    8 NUniq=    8 SFac= 1.00D+00 NAtFMM=   60 NAOKFM=F Big=F
 Integral buffers will be    131072 words long.
 Raffenetti 2 integral format.
 Two-electron integral symmetry is turned off.
 Nuclear repulsion after empirical dispersion term =      170.1235887897 Hartrees.
 One-electron integrals computed using PRISM.
 NBasis=   299 RedAO= T EigKep=  2.86D-05  NBF=   299
 NBsUse=   299 1.00D-06 EigRej= -1.00D+00 NBFU=   299
 Initial guess from the checkpoint file:  "STS1-IRC-Forward.chk"
 B after Tr=    -0.000101   -0.000500   -0.000044
         Rot=    1.000000    0.000070    0.000132    0.000002 Ang=   0.02 deg.
 Initial guess <Sx>= 0.0000 <Sy>= 0.0000 <Sz>= 0.0000 <S**2>= 0.0000 S= 0.0000
 ExpMin= 2.53D-02 ExpMax= 1.53D+04 ExpMxC= 5.22D+02 IAcc=3 IRadAn=         7 AccDes= 0.00D+00
 Harris functional with IExCor= 4639 and IRadAn=       7 diagonalized for initial guess.
 HarFok:  IExCor= 4639 AccDes= 0.00D+00 IRadAn=         7 IDoV= 1 UseB2=F ITyADJ=14
 ICtDFT=  3500011 ScaDFX=  1.000000  1.000000  1.000000  1.000000
 FoFCou: FMM=F IPFlag=           0 FMFlag=      100000 FMFlg1=           0
         NFxFlg=           0 DoJE=T BraDBF=F KetDBF=T FulRan=T
         wScrn=  0.000000 ICntrl=       500 IOpCl=  0 I1Cent=   200000004 NGrid=           0
         NMat0=    1 NMatS0=      1 NMatT0=    0 NMatD0=    1 NMtDS0=    0 NMtDT0=    0
 Symmetry not used in FoFCou.
 Gradient too large for Newton-Raphson -- use scaled steepest descent instead.
     Accept linear search using points  3 and  4.
 Gradient too large for Newton-Raphson -- use scaled steepest descent instead.
     Accept linear search using points  1 and  2.
 LinEq1:  Iter=  0 NonCon=     1 RMS=1.11D-04 Max=4.20D-03 NDo=     1
 AX will form     1 AO Fock derivatives at one time.
 LinEq1:  Iter=  1 NonCon=     1 RMS=4.78D-05 Max=1.23D-03 NDo=     1
 LinEq1:  Iter=  2 NonCon=     1 RMS=4.09D-05 Max=1.67D-03 NDo=     1
 LinEq1:  Iter=  3 NonCon=     1 RMS=1.56D-05 Max=4.01D-04 NDo=     1
 LinEq1:  Iter=  4 NonCon=     1 RMS=1.40D-05 Max=4.56D-04 NDo=     1
 LinEq1:  Iter=  5 NonCon=     1 RMS=1.22D-05 Max=3.71D-04 NDo=     1
 LinEq1:  Iter=  6 NonCon=     1 RMS=7.20D-06 Max=2.40D-04 NDo=     1
 LinEq1:  Iter=  7 NonCon=     1 RMS=3.82D-06 Max=1.30D-04 NDo=     1
 LinEq1:  Iter=  8 NonCon=     1 RMS=1.39D-06 Max=3.22D-05 NDo=     1
 LinEq1:  Iter=  9 NonCon=     1 RMS=6.45D-07 Max=1.08D-05 NDo=     1
 LinEq1:  Iter= 10 NonCon=     1 RMS=3.62D-07 Max=1.27D-05 NDo=     1
 LinEq1:  Iter= 11 NonCon=     1 RMS=1.37D-07 Max=3.30D-06 NDo=     1
 LinEq1:  Iter= 12 NonCon=     1 RMS=5.20D-08 Max=1.03D-06 NDo=     1
 LinEq1:  Iter= 13 NonCon=     1 RMS=2.05D-08 Max=5.08D-07 NDo=     1
 LinEq1:  Iter= 14 NonCon=     1 RMS=5.10D-09 Max=1.08D-07 NDo=     1
 LinEq1:  Iter= 15 NonCon=     0 RMS=1.62D-09 Max=4.26D-08 NDo=     1
 Linear equations converged to 1.032D-08 1.032D-07 after    15 iterations.
     Minimum is close to point  2 DX=  2.83D-03 DF= -9.43D-10 DXR=  2.82D-03 DFR=  7.97D-06 which will be used.
 LinEq1:  Iter=  0 NonCon=     1 RMS=2.21D-06 Max=8.02D-05 NDo=     1
 LinEq1:  Iter=  1 NonCon=     1 RMS=1.11D-06 Max=4.94D-05 NDo=     1
 LinEq1:  Iter=  2 NonCon=     1 RMS=4.32D-07 Max=1.01D-05 NDo=     1
 LinEq1:  Iter=  3 NonCon=     1 RMS=5.12D-07 Max=1.83D-05 NDo=     1
 LinEq1:  Iter=  4 NonCon=     1 RMS=3.51D-07 Max=7.56D-06 NDo=     1
 LinEq1:  Iter=  5 NonCon=     1 RMS=1.84D-07 Max=3.52D-06 NDo=     1
 LinEq1:  Iter=  6 NonCon=     1 RMS=8.77D-08 Max=2.23D-06 NDo=     1
 LinEq1:  Iter=  7 NonCon=     1 RMS=4.59D-08 Max=1.52D-06 NDo=     1
 LinEq1:  Iter=  8 NonCon=     1 RMS=1.91D-08 Max=8.03D-07 NDo=     1
 LinEq1:  Iter=  9 NonCon=     1 RMS=1.07D-08 Max=4.08D-07 NDo=     1
 LinEq1:  Iter= 10 NonCon=     1 RMS=6.67D-09 Max=2.09D-07 NDo=     1
 LinEq1:  Iter= 11 NonCon=     1 RMS=2.99D-09 Max=1.09D-07 NDo=     1
 LinEq1:  Iter= 12 NonCon=     1 RMS=9.53D-10 Max=3.56D-08 NDo=     1
 LinEq1:  Iter= 13 NonCon=     0 RMS=3.36D-10 Max=1.16D-08 NDo=     1
 Linear equations converged to 1.345D-09 1.345D-08 after    13 iterations.
     Minimum is close to point  2 DX=  7.60D-05 DF=  0.00D+00 DXR=  7.60D-05 DFR=  0.00D+00 which will be used.
 SCF Done:  E(UwB97XD) =  -283.051576338     a.u. after    5 cycles
            Convg  =    0.4356D-06                    39 Fock formations.
              S**2 =  0.0000                  -V/T =  2.0058
 <Sx>= 0.0000 <Sy>= 0.0000 <Sz>= 0.0000 <S**2>= 0.0000 S= 0.0000
 <L.S>=  0.00000000000    
 Annihilation of the first spin contaminant:
 S**2 before annihilation     0.0000,   after     0.0000
 DoSCS=F DFT=T ScalE2(SS,OS)=  1.000000  1.000000
 Range of M.O.s used for correlation:     1   299
 NBasis=   299 NAE=    19 NBE=    19 NFC=     0 NFV=     0
 NROrb=    299 NOA=    19 NOB=    19 NVA=   280 NVB=   280

 **** Warning!!: The largest alpha MO coefficient is  0.36468926D+02


 **** Warning!!: The largest beta MO coefficient is  0.36468926D+02

 Symmetrizing basis deriv contribution to polar:
 IMax=3 JMax=2 DiffMx= 0.00D+00
 G2DrvN: will do     9 centers at a time, making    1 passes.
 Calling FoFCou, ICntrl=  3107 FMM=F I1Cent=   0 AccDes= 0.00D+00.
 End of G2Drv F.D. properties file   721 does not exist.
 End of G2Drv F.D. properties file   722 does not exist.
 End of G2Drv F.D. properties file   788 does not exist.
          IDoAtm=11111111
          Differentiating once with respect to nuclear coordinates.
 CalDSu exits because no D1Ps are significant.
          There are    27 degrees of freedom in the 1st order CPHF.  IDoFFX=6 NUNeed=     0.
     21 vectors produced by pass  0 Test12= 3.94D-14 3.70D-09 XBig12= 1.92D-01 9.98D-02.
 AX will form    21 AO Fock derivatives at one time.
     21 vectors produced by pass  1 Test12= 3.94D-14 3.70D-09 XBig12= 1.12D-01 1.00D-01.
     21 vectors produced by pass  2 Test12= 3.94D-14 3.70D-09 XBig12= 7.61D-03 1.32D-02.
     21 vectors produced by pass  3 Test12= 3.94D-14 3.70D-09 XBig12= 1.37D-04 2.21D-03.
     21 vectors produced by pass  4 Test12= 3.94D-14 3.70D-09 XBig12= 2.15D-06 2.23D-04.
     21 vectors produced by pass  5 Test12= 3.94D-14 3.70D-09 XBig12= 2.63D-08 1.96D-05.
     21 vectors produced by pass  6 Test12= 3.94D-14 3.70D-09 XBig12= 2.15D-10 1.46D-06.
     16 vectors produced by pass  7 Test12= 3.94D-14 3.70D-09 XBig12= 1.46D-12 1.27D-07.
      7 vectors produced by pass  8 Test12= 3.94D-14 3.70D-09 XBig12= 2.74D-14 4.03D-08.
      1 vectors produced by pass  9 Test12= 3.94D-14 3.70D-09 XBig12= 1.14D-15 1.33D-08.
 InvSVY:  IOpt=1 It=  1 EMax= 1.89D-15
 Solved reduced A of dimension   171 with    21 vectors.
 End of Minotr F.D. properties file   721 does not exist.
 End of Minotr F.D. properties file   722 does not exist.
 End of Minotr F.D. properties file   788 does not exist.
 Calling FoFJK, ICntrl=    100127 FMM=F ISym2X=0 I1Cent= 0 IOpClX= 1 NMat=1 NMatS=1 NMatT=0.
 -------------------------------------------------------------------
 Center     Atomic                   Forces (Hartrees/Bohr)
 Number     Number              X              Y              Z
 -------------------------------------------------------------------
      1        8          -0.019480701   -0.004365062    0.000143000
      2        8           0.024960926   -0.002974559   -0.000245406
      3        6           0.001962234    0.005816381    0.000014632
      4        7           0.005124406   -0.001241070    0.002739057
      5        6          -0.011842704    0.005973921   -0.002385548
      6        1          -0.000876336   -0.001367810   -0.000677959
      7        1          -0.000876456   -0.000091594   -0.000101489
      8        1           0.001028632   -0.001750208    0.000513714
 -------------------------------------------------------------------
 Cartesian Forces:  Max     0.024960926 RMS     0.007341122
 IRC-IRC-IRC-IRC-IRC-IRC-IRC-IRC-IRC-IRC-IRC-IRC-IRC-IRC-IRC-IRC-IRC-IRC
 Pt 13 Step number   1 out of a maximum of  20
 Modified Bulirsch-Stoer Extrapolation Cycles:
    EPS =    0.000010000000000
      PEZero:  N= 2 I= 1 D=  6.08D-04 Err=  3.34D-05
      PEZero:  N= 3 I= 2 D=  6.08D-04 Err=  2.22D-05
      PEZero:  N= 3 I= 1 D=  1.22D-03 Err=  2.89D-08
 Maximum DWI energy   std dev =  0.000000046 at pt    32
 Maximum DWI gradient std dev =  0.002199113 at pt    24
 CORRECTOR INTEGRATION CONVERGENCE:
   Recorrection delta-x convergence threshold:    0.010000
   Delta-x Convergence Met
 Point Number:  13          Path Number:   1
   CHANGE IN THE REACTION COORDINATE =    0.11672
   NET REACTION COORDINATE UP TO THIS POINT =    1.51766
  # OF POINTS ALONG THE PATH =  13
  # OF STEPS =   1

 Calculating another point on the path.
 IRC-IRC-IRC-IRC-IRC-IRC-IRC-IRC-IRC-IRC-IRC-IRC-IRC-IRC-IRC-IRC-IRC-IRC
                          Input orientation:                          
 ---------------------------------------------------------------------
 Center     Atomic      Atomic             Coordinates (Angstroms)
 Number     Number       Type             X           Y           Z
 ---------------------------------------------------------------------
      1          8           0        0.915076   -0.928158   -0.119196
      2          8           0       -1.128866   -0.824637    0.053226
      3          6           0       -1.034590    0.422706    0.016077
      4          7           0       -0.013373    1.193659   -0.107003
      5          6           0        1.207892    0.332607    0.139661
      6          1           0       -1.962295    0.977631    0.217012
      7          1           0        1.615311    0.554578    1.133025
      8          1           0        1.862331    0.707418   -0.670661
 ---------------------------------------------------------------------
                    Distance matrix (angstroms):
                    1          2          3          4          5
     1  O    0.000000
     2  O    2.053812   0.000000
     3  C    2.375780   1.251453   0.000000
     4  N    2.316090   2.311605   1.285457   0.000000
     5  C    1.319953   2.609047   2.247692   1.514511   0.000000
     6  H    3.467612   1.992386   1.099524   1.987448   3.236067
     7  H    2.063224   3.255566   2.878704   2.144460   1.096373
     8  H    1.968887   3.437800   2.990789   2.018020   1.106976
                    6          7          8
     6  H    0.000000
     7  H    3.717166   0.000000
     8  H    3.935574   1.826927   0.000000
 Symmetry turned off by external request.
 Stoichiometry    C2H3NO2
 Framework group  C1[X(C2H3NO2)]
 Deg. of freedom    18
 Full point group                 C1      NOp   1
 Rotational constants (GHZ):           9.6671356           6.5944406           4.0755224
 Standard basis: Aug-CC-pVTZ (5D, 7F)
   299 basis functions,   441 primitive gaussians,   350 cartesian basis functions
    19 alpha electrons       19 beta electrons
       nuclear repulsion energy       170.3824258847 Hartrees.
 NAtoms=    8 NActive=    8 NUniq=    8 SFac= 1.00D+00 NAtFMM=   60 NAOKFM=F Big=F
 Integral buffers will be    131072 words long.
 Raffenetti 2 integral format.
 Two-electron integral symmetry is turned off.
 Nuclear repulsion after empirical dispersion term =      170.3809923606 Hartrees.
 One-electron integrals computed using PRISM.
 NBasis=   299 RedAO= T EigKep=  2.85D-05  NBF=   299
 NBsUse=   299 1.00D-06 EigRej= -1.00D+00 NBFU=   299
 Initial guess from the checkpoint file:  "STS1-IRC-Forward.chk"
 B after Tr=    -0.000111   -0.000500   -0.000057
         Rot=    1.000000    0.000068    0.000147    0.000002 Ang=   0.02 deg.
 Initial guess <Sx>= 0.0000 <Sy>= 0.0000 <Sz>= 0.0000 <S**2>= 0.0000 S= 0.0000
 ExpMin= 2.53D-02 ExpMax= 1.53D+04 ExpMxC= 5.22D+02 IAcc=3 IRadAn=         7 AccDes= 0.00D+00
 Harris functional with IExCor= 4639 and IRadAn=       7 diagonalized for initial guess.
 HarFok:  IExCor= 4639 AccDes= 0.00D+00 IRadAn=         7 IDoV= 1 UseB2=F ITyADJ=14
 ICtDFT=  3500011 ScaDFX=  1.000000  1.000000  1.000000  1.000000
 FoFCou: FMM=F IPFlag=           0 FMFlag=      100000 FMFlg1=           0
         NFxFlg=           0 DoJE=T BraDBF=F KetDBF=T FulRan=T
         wScrn=  0.000000 ICntrl=       500 IOpCl=  0 I1Cent=   200000004 NGrid=           0
         NMat0=    1 NMatS0=      1 NMatT0=    0 NMatD0=    1 NMtDS0=    0 NMtDT0=    0
 Symmetry not used in FoFCou.
 Gradient too large for Newton-Raphson -- use scaled steepest descent instead.
     Accept linear search using points  3 and  4.
 Gradient too large for Newton-Raphson -- use scaled steepest descent instead.
     Accept linear search using points  1 and  2.
 LinEq1:  Iter=  0 NonCon=     1 RMS=1.10D-04 Max=4.11D-03 NDo=     1
 AX will form     1 AO Fock derivatives at one time.
 LinEq1:  Iter=  1 NonCon=     1 RMS=4.62D-05 Max=1.09D-03 NDo=     1
 LinEq1:  Iter=  2 NonCon=     1 RMS=4.10D-05 Max=1.49D-03 NDo=     1
 LinEq1:  Iter=  3 NonCon=     1 RMS=1.55D-05 Max=3.63D-04 NDo=     1
 LinEq1:  Iter=  4 NonCon=     1 RMS=1.37D-05 Max=4.44D-04 NDo=     1
 LinEq1:  Iter=  5 NonCon=     1 RMS=1.26D-05 Max=3.91D-04 NDo=     1
 LinEq1:  Iter=  6 NonCon=     1 RMS=7.94D-06 Max=2.58D-04 NDo=     1
 LinEq1:  Iter=  7 NonCon=     1 RMS=4.24D-06 Max=1.14D-04 NDo=     1
 LinEq1:  Iter=  8 NonCon=     1 RMS=1.29D-06 Max=2.79D-05 NDo=     1
 LinEq1:  Iter=  9 NonCon=     1 RMS=4.62D-07 Max=1.23D-05 NDo=     1
 LinEq1:  Iter= 10 NonCon=     1 RMS=2.53D-07 Max=8.27D-06 NDo=     1
 LinEq1:  Iter= 11 NonCon=     1 RMS=1.14D-07 Max=2.81D-06 NDo=     1
 LinEq1:  Iter= 12 NonCon=     1 RMS=4.69D-08 Max=1.02D-06 NDo=     1
 LinEq1:  Iter= 13 NonCon=     1 RMS=1.98D-08 Max=4.80D-07 NDo=     1
 LinEq1:  Iter= 14 NonCon=     1 RMS=4.91D-09 Max=1.10D-07 NDo=     1
 LinEq1:  Iter= 15 NonCon=     0 RMS=1.59D-09 Max=4.01D-08 NDo=     1
 Linear equations converged to 1.032D-08 1.032D-07 after    15 iterations.
     Minimum is close to point  2 DX=  3.41D-03 DF= -1.34D-09 DXR=  3.40D-03 DFR=  1.15D-05 which will be used.
 LinEq1:  Iter=  0 NonCon=     1 RMS=2.55D-06 Max=9.10D-05 NDo=     1
 LinEq1:  Iter=  1 NonCon=     1 RMS=1.28D-06 Max=5.58D-05 NDo=     1
 LinEq1:  Iter=  2 NonCon=     1 RMS=5.91D-07 Max=1.55D-05 NDo=     1
 LinEq1:  Iter=  3 NonCon=     1 RMS=7.11D-07 Max=2.04D-05 NDo=     1
 LinEq1:  Iter=  4 NonCon=     1 RMS=3.92D-07 Max=9.40D-06 NDo=     1
 LinEq1:  Iter=  5 NonCon=     1 RMS=2.05D-07 Max=4.88D-06 NDo=     1
 LinEq1:  Iter=  6 NonCon=     1 RMS=1.02D-07 Max=3.25D-06 NDo=     1
 LinEq1:  Iter=  7 NonCon=     1 RMS=6.06D-08 Max=2.44D-06 NDo=     1
 LinEq1:  Iter=  8 NonCon=     1 RMS=2.31D-08 Max=8.57D-07 NDo=     1
 LinEq1:  Iter=  9 NonCon=     1 RMS=7.74D-09 Max=2.58D-07 NDo=     1
 LinEq1:  Iter= 10 NonCon=     1 RMS=3.47D-09 Max=1.52D-07 NDo=     1
 LinEq1:  Iter= 11 NonCon=     1 RMS=1.27D-09 Max=3.02D-08 NDo=     1
 LinEq1:  Iter= 12 NonCon=     1 RMS=6.41D-10 Max=1.87D-08 NDo=     1
 LinEq1:  Iter= 13 NonCon=     0 RMS=2.90D-10 Max=9.10D-09 NDo=     1
 Linear equations converged to 1.552D-09 1.552D-08 after    13 iterations.
     Minimum is close to point  2 DX=  2.72D-04 DF=  0.00D+00 DXR=  2.72D-04 DFR=  0.00D+00 which will be used.
 SCF Done:  E(UwB97XD) =  -283.052743465     a.u. after    5 cycles
            Convg  =    0.5987D-06                    39 Fock formations.
              S**2 =  0.0000                  -V/T =  2.0058
 <Sx>= 0.0000 <Sy>= 0.0000 <Sz>= 0.0000 <S**2>= 0.0000 S= 0.0000
 <L.S>=  0.00000000000    
 Annihilation of the first spin contaminant:
 S**2 before annihilation     0.0000,   after     0.0000
 DoSCS=F DFT=T ScalE2(SS,OS)=  1.000000  1.000000
 Range of M.O.s used for correlation:     1   299
 NBasis=   299 NAE=    19 NBE=    19 NFC=     0 NFV=     0
 NROrb=    299 NOA=    19 NOB=    19 NVA=   280 NVB=   280

 **** Warning!!: The largest alpha MO coefficient is  0.36940407D+02


 **** Warning!!: The largest beta MO coefficient is  0.36940403D+02

 Symmetrizing basis deriv contribution to polar:
 IMax=3 JMax=2 DiffMx= 0.00D+00
 G2DrvN: will do     9 centers at a time, making    1 passes.
 Calling FoFCou, ICntrl=  3107 FMM=F I1Cent=   0 AccDes= 0.00D+00.
 End of G2Drv F.D. properties file   721 does not exist.
 End of G2Drv F.D. properties file   722 does not exist.
 End of G2Drv F.D. properties file   788 does not exist.
          IDoAtm=11111111
          Differentiating once with respect to nuclear coordinates.
 CalDSu exits because no D1Ps are significant.
          There are    27 degrees of freedom in the 1st order CPHF.  IDoFFX=6 NUNeed=     0.
     21 vectors produced by pass  0 Test12= 3.94D-14 3.70D-09 XBig12= 1.92D-01 9.90D-02.
 AX will form    21 AO Fock derivatives at one time.
     21 vectors produced by pass  1 Test12= 3.94D-14 3.70D-09 XBig12= 1.05D-01 9.82D-02.
     21 vectors produced by pass  2 Test12= 3.94D-14 3.70D-09 XBig12= 6.86D-03 1.33D-02.
     21 vectors produced by pass  3 Test12= 3.94D-14 3.70D-09 XBig12= 1.24D-04 1.84D-03.
     21 vectors produced by pass  4 Test12= 3.94D-14 3.70D-09 XBig12= 2.09D-06 2.01D-04.
     21 vectors produced by pass  5 Test12= 3.94D-14 3.70D-09 XBig12= 2.56D-08 1.92D-05.
     21 vectors produced by pass  6 Test12= 3.94D-14 3.70D-09 XBig12= 2.11D-10 1.35D-06.
     18 vectors produced by pass  7 Test12= 3.94D-14 3.70D-09 XBig12= 1.39D-12 1.31D-07.
      6 vectors produced by pass  8 Test12= 3.94D-14 3.70D-09 XBig12= 1.39D-14 2.26D-08.
 InvSVY:  IOpt=1 It=  1 EMax= 1.78D-15
 Solved reduced A of dimension   171 with    21 vectors.
 End of Minotr F.D. properties file   721 does not exist.
 End of Minotr F.D. properties file   722 does not exist.
 End of Minotr F.D. properties file   788 does not exist.
 Calling FoFJK, ICntrl=    100127 FMM=F ISym2X=0 I1Cent= 0 IOpClX= 1 NMat=1 NMatS=1 NMatT=0.
 -------------------------------------------------------------------
 Center     Atomic                   Forces (Hartrees/Bohr)
 Number     Number              X              Y              Z
 -------------------------------------------------------------------
      1        8          -0.021654223   -0.004857074    0.000352646
      2        8           0.027357423   -0.003347113   -0.000160103
      3        6           0.002267139    0.006254219   -0.000200784
      4        7           0.004136465   -0.000328805    0.003084103
      5        6          -0.011268895    0.005697383   -0.002691773
      6        1          -0.000923931   -0.001448807   -0.000872032
      7        1          -0.000963157   -0.000182842   -0.000066849
      8        1           0.001049179   -0.001786962    0.000554793
 -------------------------------------------------------------------
 Cartesian Forces:  Max     0.027357423 RMS     0.007903792
 IRC-IRC-IRC-IRC-IRC-IRC-IRC-IRC-IRC-IRC-IRC-IRC-IRC-IRC-IRC-IRC-IRC-IRC
 Pt 14 Step number   1 out of a maximum of  20
 Modified Bulirsch-Stoer Extrapolation Cycles:
    EPS =    0.000010000000000
      PEZero:  N= 2 I= 1 D=  6.08D-04 Err=  3.33D-05
      PEZero:  N= 3 I= 2 D=  6.08D-04 Err=  2.22D-05
      PEZero:  N= 3 I= 1 D=  1.22D-03 Err=  3.10D-08
 Maximum DWI energy   std dev =  0.000000019 at pt    75
 Maximum DWI gradient std dev =  0.001866871 at pt    24
 CORRECTOR INTEGRATION CONVERGENCE:
   Recorrection delta-x convergence threshold:    0.010000
   Delta-x Convergence Met
 Point Number:  14          Path Number:   1
   CHANGE IN THE REACTION COORDINATE =    0.11673
   NET REACTION COORDINATE UP TO THIS POINT =    1.63439
  # OF POINTS ALONG THE PATH =  14
  # OF STEPS =   1

 Calculating another point on the path.
 IRC-IRC-IRC-IRC-IRC-IRC-IRC-IRC-IRC-IRC-IRC-IRC-IRC-IRC-IRC-IRC-IRC-IRC
                          Input orientation:                          
 ---------------------------------------------------------------------
 Center     Atomic      Atomic             Coordinates (Angstroms)
 Number     Number       Type             X           Y           Z
 ---------------------------------------------------------------------
      1          8           0        0.906863   -0.929997   -0.119026
      2          8           0       -1.118562   -0.825913    0.053182
      3          6           0       -1.033422    0.425813    0.015925
      4          7           0       -0.011860    1.193704   -0.105653
      5          6           0        1.202597    0.335282    0.138303
      6          1           0       -1.967876    0.969147    0.211461
      7          1           0        1.609585    0.553262    1.132731
      8          1           0        1.868558    0.697190   -0.667584
 ---------------------------------------------------------------------
                    Distance matrix (angstroms):
                    1          2          3          4          5
     1  O    0.000000
     2  O    2.035396   0.000000
     3  C    2.370894   1.255172   0.000000
     4  N    2.313944   2.308435   1.283755   0.000000
     5  C    1.324616   2.596805   2.241194   1.507086   0.000000
     6  H    3.461227   1.992141   1.098476   1.994238   3.234043
     7  H    2.064164   3.241965   2.872105   2.138421   1.096377
     8  H    1.968124   3.429611   2.993713   2.024417   1.106316
                    6          7          8
     6  H    0.000000
     7  H    3.717516   0.000000
     8  H    3.945238   1.824531   0.000000
 Symmetry turned off by external request.
 Stoichiometry    C2H3NO2
 Framework group  C1[X(C2H3NO2)]
 Deg. of freedom    18
 Full point group                 C1      NOp   1
 Rotational constants (GHZ):           9.6498293           6.6624512           4.0971601
 Standard basis: Aug-CC-pVTZ (5D, 7F)
   299 basis functions,   441 primitive gaussians,   350 cartesian basis functions
    19 alpha electrons       19 beta electrons
       nuclear repulsion energy       170.6310720909 Hartrees.
 NAtoms=    8 NActive=    8 NUniq=    8 SFac= 1.00D+00 NAtFMM=   60 NAOKFM=F Big=F
 Integral buffers will be    131072 words long.
 Raffenetti 2 integral format.
 Two-electron integral symmetry is turned off.
 Nuclear repulsion after empirical dispersion term =      170.6296405737 Hartrees.
 One-electron integrals computed using PRISM.
 NBasis=   299 RedAO= T EigKep=  2.85D-05  NBF=   299
 NBsUse=   299 1.00D-06 EigRej= -1.00D+00 NBFU=   299
 Initial guess from the checkpoint file:  "STS1-IRC-Forward.chk"
 B after Tr=    -0.000120   -0.000497   -0.000073
         Rot=    1.000000    0.000066    0.000159    0.000001 Ang=   0.02 deg.
 Initial guess <Sx>= 0.0000 <Sy>= 0.0000 <Sz>= 0.0000 <S**2>= 0.0000 S= 0.0000
 ExpMin= 2.53D-02 ExpMax= 1.53D+04 ExpMxC= 5.22D+02 IAcc=3 IRadAn=         7 AccDes= 0.00D+00
 Harris functional with IExCor= 4639 and IRadAn=       7 diagonalized for initial guess.
 HarFok:  IExCor= 4639 AccDes= 0.00D+00 IRadAn=         7 IDoV= 1 UseB2=F ITyADJ=14
 ICtDFT=  3500011 ScaDFX=  1.000000  1.000000  1.000000  1.000000
 FoFCou: FMM=F IPFlag=           0 FMFlag=      100000 FMFlg1=           0
         NFxFlg=           0 DoJE=T BraDBF=F KetDBF=T FulRan=T
         wScrn=  0.000000 ICntrl=       500 IOpCl=  0 I1Cent=   200000004 NGrid=           0
         NMat0=    1 NMatS0=      1 NMatT0=    0 NMatD0=    1 NMtDS0=    0 NMtDT0=    0
 Symmetry not used in FoFCou.
 Gradient too large for Newton-Raphson -- use scaled steepest descent instead.
     Accept linear search using points  3 and  4.
 Gradient too large for Newton-Raphson -- use scaled steepest descent instead.
     Accept linear search using points  1 and  2.
 LinEq1:  Iter=  0 NonCon=     1 RMS=1.09D-04 Max=3.99D-03 NDo=     1
 AX will form     1 AO Fock derivatives at one time.
 LinEq1:  Iter=  1 NonCon=     1 RMS=4.51D-05 Max=1.09D-03 NDo=     1
 LinEq1:  Iter=  2 NonCon=     1 RMS=4.12D-05 Max=1.51D-03 NDo=     1
 LinEq1:  Iter=  3 NonCon=     1 RMS=1.57D-05 Max=3.60D-04 NDo=     1
 LinEq1:  Iter=  4 NonCon=     1 RMS=1.35D-05 Max=4.23D-04 NDo=     1
 LinEq1:  Iter=  5 NonCon=     1 RMS=1.28D-05 Max=3.96D-04 NDo=     1
 LinEq1:  Iter=  6 NonCon=     1 RMS=8.32D-06 Max=2.45D-04 NDo=     1
 LinEq1:  Iter=  7 NonCon=     1 RMS=4.40D-06 Max=1.28D-04 NDo=     1
 LinEq1:  Iter=  8 NonCon=     1 RMS=1.27D-06 Max=2.42D-05 NDo=     1
 LinEq1:  Iter=  9 NonCon=     1 RMS=4.53D-07 Max=1.46D-05 NDo=     1
 LinEq1:  Iter= 10 NonCon=     1 RMS=2.19D-07 Max=5.92D-06 NDo=     1
 LinEq1:  Iter= 11 NonCon=     1 RMS=9.62D-08 Max=3.00D-06 NDo=     1
 LinEq1:  Iter= 12 NonCon=     1 RMS=4.04D-08 Max=9.26D-07 NDo=     1
 LinEq1:  Iter= 13 NonCon=     1 RMS=1.88D-08 Max=3.85D-07 NDo=     1
 LinEq1:  Iter= 14 NonCon=     1 RMS=4.97D-09 Max=1.16D-07 NDo=     1
 LinEq1:  Iter= 15 NonCon=     0 RMS=2.08D-09 Max=7.41D-08 NDo=     1
 Linear equations converged to 1.032D-08 1.032D-07 after    15 iterations.
     Minimum is close to point  2 DX=  4.20D-03 DF= -2.01D-09 DXR=  4.18D-03 DFR=  1.75D-05 which will be used.
 LinEq1:  Iter=  0 NonCon=     1 RMS=2.93D-06 Max=1.01D-04 NDo=     1
 LinEq1:  Iter=  1 NonCon=     1 RMS=1.48D-06 Max=5.98D-05 NDo=     1
 LinEq1:  Iter=  2 NonCon=     1 RMS=7.58D-07 Max=2.14D-05 NDo=     1
 LinEq1:  Iter=  3 NonCon=     1 RMS=8.67D-07 Max=2.84D-05 NDo=     1
 LinEq1:  Iter=  4 NonCon=     1 RMS=4.04D-07 Max=1.03D-05 NDo=     1
 LinEq1:  Iter=  5 NonCon=     1 RMS=2.21D-07 Max=6.73D-06 NDo=     1
 LinEq1:  Iter=  6 NonCon=     1 RMS=1.13D-07 Max=3.93D-06 NDo=     1
 LinEq1:  Iter=  7 NonCon=     1 RMS=7.28D-08 Max=2.47D-06 NDo=     1
 LinEq1:  Iter=  8 NonCon=     1 RMS=3.10D-08 Max=9.56D-07 NDo=     1
 LinEq1:  Iter=  9 NonCon=     1 RMS=1.33D-08 Max=4.99D-07 NDo=     1
 LinEq1:  Iter= 10 NonCon=     1 RMS=8.62D-09 Max=3.02D-07 NDo=     1
 LinEq1:  Iter= 11 NonCon=     1 RMS=5.22D-09 Max=1.17D-07 NDo=     1
 LinEq1:  Iter= 12 NonCon=     1 RMS=1.48D-09 Max=3.26D-08 NDo=     1
 LinEq1:  Iter= 13 NonCon=     0 RMS=4.54D-10 Max=9.56D-09 NDo=     1
 Linear equations converged to 1.792D-09 1.792D-08 after    13 iterations.
     Minimum is close to point  2 DX=  3.03D-04 DF=  0.00D+00 DXR=  3.03D-04 DFR=  0.00D+00 which will be used.
 SCF Done:  E(UwB97XD) =  -283.053995719     a.u. after    5 cycles
            Convg  =    0.6711D-06                    39 Fock formations.
              S**2 =  0.0000                  -V/T =  2.0059
 <Sx>= 0.0000 <Sy>= 0.0000 <Sz>= 0.0000 <S**2>= 0.0000 S= 0.0000
 <L.S>=  0.00000000000    
 Annihilation of the first spin contaminant:
 S**2 before annihilation     0.0000,   after     0.0000
 DoSCS=F DFT=T ScalE2(SS,OS)=  1.000000  1.000000
 Range of M.O.s used for correlation:     1   299
 NBasis=   299 NAE=    19 NBE=    19 NFC=     0 NFV=     0
 NROrb=    299 NOA=    19 NOB=    19 NVA=   280 NVB=   280

 **** Warning!!: The largest alpha MO coefficient is  0.37241513D+02


 **** Warning!!: The largest beta MO coefficient is  0.37241513D+02

 Symmetrizing basis deriv contribution to polar:
 IMax=3 JMax=2 DiffMx= 0.00D+00
 G2DrvN: will do     9 centers at a time, making    1 passes.
 Calling FoFCou, ICntrl=  3107 FMM=F I1Cent=   0 AccDes= 0.00D+00.
 End of G2Drv F.D. properties file   721 does not exist.
 End of G2Drv F.D. properties file   722 does not exist.
 End of G2Drv F.D. properties file   788 does not exist.
          IDoAtm=11111111
          Differentiating once with respect to nuclear coordinates.
 CalDSu exits because no D1Ps are significant.
          There are    27 degrees of freedom in the 1st order CPHF.  IDoFFX=6 NUNeed=     0.
     21 vectors produced by pass  0 Test12= 3.94D-14 3.70D-09 XBig12= 1.90D-01 9.75D-02.
 AX will form    21 AO Fock derivatives at one time.
     21 vectors produced by pass  1 Test12= 3.94D-14 3.70D-09 XBig12= 9.99D-02 9.71D-02.
     21 vectors produced by pass  2 Test12= 3.94D-14 3.70D-09 XBig12= 6.41D-03 1.29D-02.
     21 vectors produced by pass  3 Test12= 3.94D-14 3.70D-09 XBig12= 1.16D-04 1.95D-03.
     21 vectors produced by pass  4 Test12= 3.94D-14 3.70D-09 XBig12= 1.96D-06 1.84D-04.
     21 vectors produced by pass  5 Test12= 3.94D-14 3.70D-09 XBig12= 2.37D-08 1.79D-05.
     21 vectors produced by pass  6 Test12= 3.94D-14 3.70D-09 XBig12= 1.98D-10 1.41D-06.
     17 vectors produced by pass  7 Test12= 3.94D-14 3.70D-09 XBig12= 1.69D-12 2.27D-07.
      6 vectors produced by pass  8 Test12= 3.94D-14 3.70D-09 XBig12= 3.27D-14 4.12D-08.
      1 vectors produced by pass  9 Test12= 3.94D-14 3.70D-09 XBig12= 9.30D-16 8.14D-09.
 InvSVY:  IOpt=1 It=  1 EMax= 2.22D-15
 Solved reduced A of dimension   171 with    21 vectors.
 End of Minotr F.D. properties file   721 does not exist.
 End of Minotr F.D. properties file   722 does not exist.
 End of Minotr F.D. properties file   788 does not exist.
 Calling FoFJK, ICntrl=    100127 FMM=F ISym2X=0 I1Cent= 0 IOpClX= 1 NMat=1 NMatS=1 NMatT=0.
 -------------------------------------------------------------------
 Center     Atomic                   Forces (Hartrees/Bohr)
 Number     Number              X              Y              Z
 -------------------------------------------------------------------
      1        8          -0.023991477   -0.005376257    0.000597204
      2        8           0.029899893   -0.003751435   -0.000088460
      3        6           0.002531007    0.006717921   -0.000423551
      4        7           0.003225049    0.000556288    0.003487030
      5        6          -0.010707767    0.005485634   -0.003032802
      6        1          -0.000978978   -0.001540745   -0.001088070
      7        1          -0.001040348   -0.000278572   -0.000037762
      8        1           0.001062621   -0.001812834    0.000586410
 -------------------------------------------------------------------
 Cartesian Forces:  Max     0.029899893 RMS     0.008543773
 IRC-IRC-IRC-IRC-IRC-IRC-IRC-IRC-IRC-IRC-IRC-IRC-IRC-IRC-IRC-IRC-IRC-IRC
 Pt 15 Step number   1 out of a maximum of  20
 Modified Bulirsch-Stoer Extrapolation Cycles:
    EPS =    0.000010000000000
      PEZero:  N= 2 I= 1 D=  6.08D-04 Err=  3.09D-05
      PEZero:  N= 3 I= 2 D=  6.08D-04 Err=  2.06D-05
      PEZero:  N= 3 I= 1 D=  1.22D-03 Err=  2.93D-08
 Maximum DWI energy   std dev =  0.000000044 at pt    70
 Maximum DWI gradient std dev =  0.001568421 at pt    24
 CORRECTOR INTEGRATION CONVERGENCE:
   Recorrection delta-x convergence threshold:    0.010000
   Delta-x Convergence Met
 Point Number:  15          Path Number:   1
   CHANGE IN THE REACTION COORDINATE =    0.11673
   NET REACTION COORDINATE UP TO THIS POINT =    1.75112
  # OF POINTS ALONG THE PATH =  15
  # OF STEPS =   1

 Calculating another point on the path.
 IRC-IRC-IRC-IRC-IRC-IRC-IRC-IRC-IRC-IRC-IRC-IRC-IRC-IRC-IRC-IRC-IRC-IRC
                          Input orientation:                          
 ---------------------------------------------------------------------
 Center     Atomic      Atomic             Coordinates (Angstroms)
 Number     Number       Type             X           Y           Z
 ---------------------------------------------------------------------
      1          8           0        0.898432   -0.931884   -0.118782
      2          8           0       -1.108121   -0.827238    0.053162
      3          6           0       -1.032228    0.428911    0.015683
      4          7           0       -0.010783    1.194075   -0.104234
      5          6           0        1.197920    0.337690    0.136880
      6          1           0       -1.973371    0.960762    0.205110
      7          1           0        1.603885    0.551531    1.132594
      8          1           0        1.874368    0.687559   -0.664552
 ---------------------------------------------------------------------
                    Distance matrix (angstroms):
                    1          2          3          4          5
     1  O    0.000000
     2  O    2.016624   0.000000
     3  C    2.365860   1.258998   0.000000
     4  N    2.312268   2.305348   1.281876   0.000000
     5  C    1.329238   2.584936   2.235302   1.500832   0.000000
     6  H    3.454600   1.992157   1.097495   2.000469   3.232640
     7  H    2.064975   3.228181   2.865592   2.133017   1.096349
     8  H    1.967971   3.421252   2.996318   2.030840   1.105569
                    6          7          8
     6  H    0.000000
     7  H    3.718125   0.000000
     8  H    3.954244   1.822470   0.000000
 Symmetry turned off by external request.
 Stoichiometry    C2H3NO2
 Framework group  C1[X(C2H3NO2)]
 Deg. of freedom    18
 Full point group                 C1      NOp   1
 Rotational constants (GHZ):           9.6301981           6.7309881           4.1182399
 Standard basis: Aug-CC-pVTZ (5D, 7F)
   299 basis functions,   441 primitive gaussians,   350 cartesian basis functions
    19 alpha electrons       19 beta electrons
       nuclear repulsion energy       170.8709296358 Hartrees.
 NAtoms=    8 NActive=    8 NUniq=    8 SFac= 1.00D+00 NAtFMM=   60 NAOKFM=F Big=F
 Integral buffers will be    131072 words long.
 Raffenetti 2 integral format.
 Two-electron integral symmetry is turned off.
 Nuclear repulsion after empirical dispersion term =      170.8694996122 Hartrees.
 One-electron integrals computed using PRISM.
 NBasis=   299 RedAO= T EigKep=  2.84D-05  NBF=   299
 NBsUse=   299 1.00D-06 EigRej= -1.00D+00 NBFU=   299
 Initial guess from the checkpoint file:  "STS1-IRC-Forward.chk"
 B after Tr=    -0.000127   -0.000490   -0.000091
         Rot=    1.000000    0.000065    0.000169   -0.000001 Ang=   0.02 deg.
 Initial guess <Sx>= 0.0000 <Sy>= 0.0000 <Sz>= 0.0000 <S**2>= 0.0000 S= 0.0000
 ExpMin= 2.53D-02 ExpMax= 1.53D+04 ExpMxC= 5.22D+02 IAcc=3 IRadAn=         7 AccDes= 0.00D+00
 Harris functional with IExCor= 4639 and IRadAn=       7 diagonalized for initial guess.
 HarFok:  IExCor= 4639 AccDes= 0.00D+00 IRadAn=         7 IDoV= 1 UseB2=F ITyADJ=14
 ICtDFT=  3500011 ScaDFX=  1.000000  1.000000  1.000000  1.000000
 FoFCou: FMM=F IPFlag=           0 FMFlag=      100000 FMFlg1=           0
         NFxFlg=           0 DoJE=T BraDBF=F KetDBF=T FulRan=T
         wScrn=  0.000000 ICntrl=       500 IOpCl=  0 I1Cent=   200000004 NGrid=           0
         NMat0=    1 NMatS0=      1 NMatT0=    0 NMatD0=    1 NMtDS0=    0 NMtDT0=    0
 Symmetry not used in FoFCou.
 Gradient too large for Newton-Raphson -- use scaled steepest descent instead.
     Accept linear search using points  3 and  4.
 Gradient too large for Newton-Raphson -- use scaled steepest descent instead.
     Accept linear search using points  1 and  2.
 LinEq1:  Iter=  0 NonCon=     1 RMS=1.08D-04 Max=3.85D-03 NDo=     1
 AX will form     1 AO Fock derivatives at one time.
 LinEq1:  Iter=  1 NonCon=     1 RMS=4.42D-05 Max=1.07D-03 NDo=     1
 LinEq1:  Iter=  2 NonCon=     1 RMS=4.11D-05 Max=1.61D-03 NDo=     1
 LinEq1:  Iter=  3 NonCon=     1 RMS=1.57D-05 Max=3.76D-04 NDo=     1
 LinEq1:  Iter=  4 NonCon=     1 RMS=1.31D-05 Max=3.84D-04 NDo=     1
 LinEq1:  Iter=  5 NonCon=     1 RMS=1.24D-05 Max=3.79D-04 NDo=     1
 LinEq1:  Iter=  6 NonCon=     1 RMS=8.38D-06 Max=2.64D-04 NDo=     1
 LinEq1:  Iter=  7 NonCon=     1 RMS=4.42D-06 Max=1.32D-04 NDo=     1
 LinEq1:  Iter=  8 NonCon=     1 RMS=1.31D-06 Max=2.45D-05 NDo=     1
 LinEq1:  Iter=  9 NonCon=     1 RMS=5.65D-07 Max=1.70D-05 NDo=     1
 LinEq1:  Iter= 10 NonCon=     1 RMS=2.88D-07 Max=8.28D-06 NDo=     1
 LinEq1:  Iter= 11 NonCon=     1 RMS=1.15D-07 Max=3.61D-06 NDo=     1
 LinEq1:  Iter= 12 NonCon=     1 RMS=4.88D-08 Max=1.07D-06 NDo=     1
 LinEq1:  Iter= 13 NonCon=     1 RMS=1.91D-08 Max=4.17D-07 NDo=     1
 LinEq1:  Iter= 14 NonCon=     1 RMS=4.71D-09 Max=1.24D-07 NDo=     1
 LinEq1:  Iter= 15 NonCon=     0 RMS=1.85D-09 Max=5.91D-08 NDo=     1
 Linear equations converged to 1.032D-08 1.032D-07 after    15 iterations.
     Minimum is close to point  2 DX=  5.06D-03 DF= -2.93D-09 DXR=  5.04D-03 DFR=  2.54D-05 which will be used.
 LinEq1:  Iter=  0 NonCon=     1 RMS=3.31D-06 Max=1.09D-04 NDo=     1
 LinEq1:  Iter=  1 NonCon=     1 RMS=1.68D-06 Max=6.15D-05 NDo=     1
 LinEq1:  Iter=  2 NonCon=     1 RMS=9.06D-07 Max=2.61D-05 NDo=     1
 LinEq1:  Iter=  3 NonCon=     1 RMS=9.95D-07 Max=3.38D-05 NDo=     1
 LinEq1:  Iter=  4 NonCon=     1 RMS=4.02D-07 Max=1.02D-05 NDo=     1
 LinEq1:  Iter=  5 NonCon=     1 RMS=2.16D-07 Max=6.37D-06 NDo=     1
 LinEq1:  Iter=  6 NonCon=     1 RMS=1.06D-07 Max=3.31D-06 NDo=     1
 LinEq1:  Iter=  7 NonCon=     1 RMS=6.75D-08 Max=1.83D-06 NDo=     1
 LinEq1:  Iter=  8 NonCon=     1 RMS=3.23D-08 Max=7.60D-07 NDo=     1
 LinEq1:  Iter=  9 NonCon=     1 RMS=1.38D-08 Max=4.71D-07 NDo=     1
 LinEq1:  Iter= 10 NonCon=     1 RMS=9.50D-09 Max=3.53D-07 NDo=     1
 LinEq1:  Iter= 11 NonCon=     1 RMS=5.85D-09 Max=1.67D-07 NDo=     1
 LinEq1:  Iter= 12 NonCon=     1 RMS=1.71D-09 Max=3.59D-08 NDo=     1
 LinEq1:  Iter= 13 NonCon=     0 RMS=5.50D-10 Max=1.28D-08 NDo=     1
 Linear equations converged to 2.046D-09 2.046D-08 after    13 iterations.
     Minimum is close to point  2 DX=  4.93D-04 DF=  0.00D+00 DXR=  4.93D-04 DFR=  0.00D+00 which will be used.
 SCF Done:  E(UwB97XD) =  -283.055344224     a.u. after    5 cycles
            Convg  =    0.9410D-06                    39 Fock formations.
              S**2 =  0.0000                  -V/T =  2.0059
 <Sx>= 0.0000 <Sy>= 0.0000 <Sz>= 0.0000 <S**2>= 0.0000 S= 0.0000
 <L.S>=  0.00000000000    
 Annihilation of the first spin contaminant:
 S**2 before annihilation     0.0000,   after     0.0000
 DoSCS=F DFT=T ScalE2(SS,OS)=  1.000000  1.000000
 Range of M.O.s used for correlation:     1   299
 NBasis=   299 NAE=    19 NBE=    19 NFC=     0 NFV=     0
 NROrb=    299 NOA=    19 NOB=    19 NVA=   280 NVB=   280

 **** Warning!!: The largest alpha MO coefficient is  0.37330000D+02


 **** Warning!!: The largest beta MO coefficient is  0.37329994D+02

 Symmetrizing basis deriv contribution to polar:
 IMax=3 JMax=2 DiffMx= 0.00D+00
 G2DrvN: will do     9 centers at a time, making    1 passes.
 Calling FoFCou, ICntrl=  3107 FMM=F I1Cent=   0 AccDes= 0.00D+00.
 End of G2Drv F.D. properties file   721 does not exist.
 End of G2Drv F.D. properties file   722 does not exist.
 End of G2Drv F.D. properties file   788 does not exist.
          IDoAtm=11111111
          Differentiating once with respect to nuclear coordinates.
 CalDSu exits because no D1Ps are significant.
          There are    27 degrees of freedom in the 1st order CPHF.  IDoFFX=6 NUNeed=     0.
     21 vectors produced by pass  0 Test12= 3.94D-14 3.70D-09 XBig12= 1.89D-01 9.52D-02.
 AX will form    21 AO Fock derivatives at one time.
     21 vectors produced by pass  1 Test12= 3.94D-14 3.70D-09 XBig12= 9.38D-02 9.51D-02.
     21 vectors produced by pass  2 Test12= 3.94D-14 3.70D-09 XBig12= 5.92D-03 1.25D-02.
     21 vectors produced by pass  3 Test12= 3.94D-14 3.70D-09 XBig12= 1.08D-04 1.97D-03.
     21 vectors produced by pass  4 Test12= 3.94D-14 3.70D-09 XBig12= 1.82D-06 1.88D-04.
     21 vectors produced by pass  5 Test12= 3.94D-14 3.70D-09 XBig12= 2.18D-08 1.67D-05.
     21 vectors produced by pass  6 Test12= 3.94D-14 3.70D-09 XBig12= 1.82D-10 1.41D-06.
     18 vectors produced by pass  7 Test12= 3.94D-14 3.70D-09 XBig12= 1.40D-12 2.03D-07.
      4 vectors produced by pass  8 Test12= 3.94D-14 3.70D-09 XBig12= 2.50D-14 3.00D-08.
 InvSVY:  IOpt=1 It=  1 EMax= 2.22D-15
 Solved reduced A of dimension   169 with    21 vectors.
 End of Minotr F.D. properties file   721 does not exist.
 End of Minotr F.D. properties file   722 does not exist.
 End of Minotr F.D. properties file   788 does not exist.
 Calling FoFJK, ICntrl=    100127 FMM=F ISym2X=0 I1Cent= 0 IOpClX= 1 NMat=1 NMatS=1 NMatT=0.
 -------------------------------------------------------------------
 Center     Atomic                   Forces (Hartrees/Bohr)
 Number     Number              X              Y              Z
 -------------------------------------------------------------------
      1        8          -0.026459935   -0.005922844    0.000870298
      2        8           0.032567534   -0.004174920   -0.000033024
      3        6           0.002741389    0.007196446   -0.000648475
      4        7           0.002432365    0.001391920    0.003945103
      5        6          -0.010206212    0.005353580   -0.003404982
      6        1          -0.001038210   -0.001639925   -0.001321736
      7        1          -0.001105911   -0.000373918   -0.000016486
      8        1           0.001068981   -0.001830340    0.000609302
 -------------------------------------------------------------------
 Cartesian Forces:  Max     0.032567534 RMS     0.009249654
 IRC-IRC-IRC-IRC-IRC-IRC-IRC-IRC-IRC-IRC-IRC-IRC-IRC-IRC-IRC-IRC-IRC-IRC
 Pt 16 Step number   1 out of a maximum of  20
 Modified Bulirsch-Stoer Extrapolation Cycles:
    EPS =    0.000010000000000
      PEZero:  N= 2 I= 1 D=  6.08D-04 Err=  2.70D-05
      PEZero:  N= 3 I= 2 D=  6.08D-04 Err=  1.80D-05
      PEZero:  N= 3 I= 1 D=  1.22D-03 Err=  2.91D-08
 Maximum DWI energy   std dev =  0.000000051 at pt    70
 Maximum DWI gradient std dev =  0.001340502 at pt    24
 CORRECTOR INTEGRATION CONVERGENCE:
   Recorrection delta-x convergence threshold:    0.010000
   Delta-x Convergence Met
 Point Number:  16          Path Number:   1
   CHANGE IN THE REACTION COORDINATE =    0.11674
   NET REACTION COORDINATE UP TO THIS POINT =    1.86787
  # OF POINTS ALONG THE PATH =  16
  # OF STEPS =   1

 Calculating another point on the path.
 IRC-IRC-IRC-IRC-IRC-IRC-IRC-IRC-IRC-IRC-IRC-IRC-IRC-IRC-IRC-IRC-IRC-IRC
                          Input orientation:                          
 ---------------------------------------------------------------------
 Center     Atomic      Atomic             Coordinates (Angstroms)
 Number     Number       Type             X           Y           Z
 ---------------------------------------------------------------------
      1          8           0        0.889830   -0.933807   -0.118466
      2          8           0       -1.097593   -0.828601    0.053158
      3          6           0       -1.031044    0.431986    0.015366
      4          7           0       -0.010044    1.194704   -0.102747
      5          6           0        1.193776    0.339887    0.135399
      6          1           0       -1.978766    0.952489    0.198035
      7          1           0        1.598305    0.549463    1.132550
      8          1           0        1.879749    0.678543   -0.661622
 ---------------------------------------------------------------------
                    Distance matrix (angstroms):
                    1          2          3          4          5
     1  O    0.000000
     2  O    1.997592   0.000000
     3  C    2.360733   1.262907   0.000000
     4  N    2.310969   2.302353   1.279895   0.000000
     5  C    1.333838   2.573421   2.229959   1.495530   0.000000
     6  H    3.447771   1.992419   1.096571   2.006241   3.231753
     7  H    2.065687   3.214344   2.859262   2.128164   1.096300
     8  H    1.968408   3.412763   2.998636   2.037174   1.104757
                    6          7          8
     6  H    0.000000
     7  H    3.719030   0.000000
     8  H    3.962599   1.820693   0.000000
 Symmetry turned off by external request.
 Stoichiometry    C2H3NO2
 Framework group  C1[X(C2H3NO2)]
 Deg. of freedom    18
 Full point group                 C1      NOp   1
 Rotational constants (GHZ):           9.6087469           6.7998671           4.1387665
 Standard basis: Aug-CC-pVTZ (5D, 7F)
   299 basis functions,   441 primitive gaussians,   350 cartesian basis functions
    19 alpha electrons       19 beta electrons
       nuclear repulsion energy       171.1027231005 Hartrees.
 NAtoms=    8 NActive=    8 NUniq=    8 SFac= 1.00D+00 NAtFMM=   60 NAOKFM=F Big=F
 Integral buffers will be    131072 words long.
 Raffenetti 2 integral format.
 Two-electron integral symmetry is turned off.
 Nuclear repulsion after empirical dispersion term =      171.1012941157 Hartrees.
 One-electron integrals computed using PRISM.
 NBasis=   299 RedAO= T EigKep=  2.84D-05  NBF=   299
 NBsUse=   299 1.00D-06 EigRej= -1.00D+00 NBFU=   299
 Initial guess from the checkpoint file:  "STS1-IRC-Forward.chk"
 B after Tr=    -0.000132   -0.000480   -0.000110
         Rot=    1.000000    0.000064    0.000176   -0.000003 Ang=   0.02 deg.
 Initial guess <Sx>= 0.0000 <Sy>= 0.0000 <Sz>= 0.0000 <S**2>= 0.0000 S= 0.0000
 ExpMin= 2.53D-02 ExpMax= 1.53D+04 ExpMxC= 5.22D+02 IAcc=3 IRadAn=         7 AccDes= 0.00D+00
 Harris functional with IExCor= 4639 and IRadAn=       7 diagonalized for initial guess.
 HarFok:  IExCor= 4639 AccDes= 0.00D+00 IRadAn=         7 IDoV= 1 UseB2=F ITyADJ=14
 ICtDFT=  3500011 ScaDFX=  1.000000  1.000000  1.000000  1.000000
 FoFCou: FMM=F IPFlag=           0 FMFlag=      100000 FMFlg1=           0
         NFxFlg=           0 DoJE=T BraDBF=F KetDBF=T FulRan=T
         wScrn=  0.000000 ICntrl=       500 IOpCl=  0 I1Cent=   200000004 NGrid=           0
         NMat0=    1 NMatS0=      1 NMatT0=    0 NMatD0=    1 NMtDS0=    0 NMtDT0=    0
 Symmetry not used in FoFCou.
 Gradient too large for Newton-Raphson -- use scaled steepest descent instead.
     Accept linear search using points  3 and  4.
 Gradient too large for Newton-Raphson -- use scaled steepest descent instead.
     Accept linear search using points  1 and  2.
 LinEq1:  Iter=  0 NonCon=     1 RMS=1.08D-04 Max=3.80D-03 NDo=     1
 AX will form     1 AO Fock derivatives at one time.
 LinEq1:  Iter=  1 NonCon=     1 RMS=4.31D-05 Max=1.05D-03 NDo=     1
 LinEq1:  Iter=  2 NonCon=     1 RMS=4.07D-05 Max=1.65D-03 NDo=     1
 LinEq1:  Iter=  3 NonCon=     1 RMS=1.58D-05 Max=3.78D-04 NDo=     1
 LinEq1:  Iter=  4 NonCon=     1 RMS=1.32D-05 Max=3.86D-04 NDo=     1
 LinEq1:  Iter=  5 NonCon=     1 RMS=1.27D-05 Max=3.75D-04 NDo=     1
 LinEq1:  Iter=  6 NonCon=     1 RMS=8.37D-06 Max=2.76D-04 NDo=     1
 LinEq1:  Iter=  7 NonCon=     1 RMS=4.40D-06 Max=1.33D-04 NDo=     1
 LinEq1:  Iter=  8 NonCon=     1 RMS=1.35D-06 Max=2.48D-05 NDo=     1
 LinEq1:  Iter=  9 NonCon=     1 RMS=6.49D-07 Max=1.84D-05 NDo=     1
 LinEq1:  Iter= 10 NonCon=     1 RMS=3.04D-07 Max=9.38D-06 NDo=     1
 LinEq1:  Iter= 11 NonCon=     1 RMS=1.15D-07 Max=3.77D-06 NDo=     1
 LinEq1:  Iter= 12 NonCon=     1 RMS=4.96D-08 Max=1.30D-06 NDo=     1
 LinEq1:  Iter= 13 NonCon=     1 RMS=1.89D-08 Max=4.47D-07 NDo=     1
 LinEq1:  Iter= 14 NonCon=     1 RMS=5.45D-09 Max=1.77D-07 NDo=     1
 LinEq1:  Iter= 15 NonCon=     1 RMS=2.86D-09 Max=1.06D-07 NDo=     1
 LinEq1:  Iter= 16 NonCon=     0 RMS=1.21D-09 Max=2.29D-08 NDo=     1
 Linear equations converged to 1.032D-08 1.032D-07 after    16 iterations.
     Minimum is close to point  2 DX=  5.85D-03 DF= -3.94D-09 DXR=  5.82D-03 DFR=  3.39D-05 which will be used.
 LinEq1:  Iter=  0 NonCon=     1 RMS=3.64D-06 Max=1.16D-04 NDo=     1
 LinEq1:  Iter=  1 NonCon=     1 RMS=1.85D-06 Max=6.39D-05 NDo=     1
 LinEq1:  Iter=  2 NonCon=     1 RMS=1.02D-06 Max=3.22D-05 NDo=     1
 LinEq1:  Iter=  3 NonCon=     1 RMS=1.10D-06 Max=4.13D-05 NDo=     1
 LinEq1:  Iter=  4 NonCon=     1 RMS=4.14D-07 Max=1.13D-05 NDo=     1
 LinEq1:  Iter=  5 NonCon=     1 RMS=2.22D-07 Max=7.99D-06 NDo=     1
 LinEq1:  Iter=  6 NonCon=     1 RMS=1.26D-07 Max=3.97D-06 NDo=     1
 LinEq1:  Iter=  7 NonCon=     1 RMS=6.46D-08 Max=1.88D-06 NDo=     1
 LinEq1:  Iter=  8 NonCon=     1 RMS=3.99D-08 Max=1.45D-06 NDo=     1
 LinEq1:  Iter=  9 NonCon=     1 RMS=1.87D-08 Max=5.89D-07 NDo=     1
 LinEq1:  Iter= 10 NonCon=     1 RMS=7.04D-09 Max=1.66D-07 NDo=     1
 LinEq1:  Iter= 11 NonCon=     1 RMS=3.05D-09 Max=7.33D-08 NDo=     1
 LinEq1:  Iter= 12 NonCon=     1 RMS=1.71D-09 Max=3.77D-08 NDo=     1
 LinEq1:  Iter= 13 NonCon=     1 RMS=7.79D-10 Max=3.43D-08 NDo=     1
 LinEq1:  Iter= 14 NonCon=     0 RMS=4.10D-10 Max=1.38D-08 NDo=     1
 Linear equations converged to 2.321D-09 2.321D-08 after    14 iterations.
     Accept linear search using points  2 and  3.
     Minimum is close to point  2 DX=  2.75D-04 DF=  0.00D+00 DXR=  2.75D-04 DFR=  0.00D+00 which will be used.
 LinEq1:  Iter=  0 NonCon=     1 RMS=1.36D-08 Max=4.41D-07 NDo=     1
 LinEq1:  Iter=  1 NonCon=     1 RMS=8.20D-09 Max=3.71D-07 NDo=     1
 LinEq1:  Iter=  2 NonCon=     1 RMS=4.44D-09 Max=1.68D-07 NDo=     1
 LinEq1:  Iter=  3 NonCon=     1 RMS=4.95D-09 Max=2.23D-07 NDo=     1
 LinEq1:  Iter=  4 NonCon=     1 RMS=2.78D-09 Max=6.58D-08 NDo=     1
 LinEq1:  Iter=  5 NonCon=     1 RMS=1.93D-09 Max=7.71D-08 NDo=     1
 LinEq1:  Iter=  6 NonCon=     1 RMS=1.17D-09 Max=4.39D-08 NDo=     1
 LinEq1:  Iter=  7 NonCon=     1 RMS=1.16D-09 Max=4.13D-08 NDo=     1
 LinEq1:  Iter=  8 NonCon=     1 RMS=8.08D-10 Max=2.83D-08 NDo=     1
 LinEq1:  Iter=  9 NonCon=     1 RMS=4.36D-10 Max=1.39D-08 NDo=     1
 LinEq1:  Iter= 10 NonCon=     1 RMS=2.31D-10 Max=8.07D-09 NDo=     1
 LinEq1:  Iter= 11 NonCon=     1 RMS=8.55D-11 Max=1.72D-09 NDo=     1
 LinEq1:  Iter= 12 NonCon=     1 RMS=3.88D-11 Max=1.08D-09 NDo=     1
 LinEq1:  Iter= 13 NonCon=     1 RMS=2.30D-11 Max=7.70D-10 NDo=     1
 LinEq1:  Iter= 14 NonCon=     1 RMS=8.61D-12 Max=3.57D-10 NDo=     1
 LinEq1:  Iter= 15 NonCon=     0 RMS=3.71D-12 Max=8.00D-11 NDo=     1
 Linear equations converged to 2.385D-11 2.385D-10 after    15 iterations.
 Incorrect curvature in search direction -- initial direction reversed.
 Restarting incremental Fock formation.
     Minimum is close to point 16 DX=  0.00D+00 DF=  0.00D+00 DXR=  0.00D+00 DFR=  0.00D+00 which will be used.
 Gradient too large for Newton-Raphson -- use scaled steepest descent instead.
 Gradient too large for Newton-Raphson -- use scaled steepest descent instead.
     Accept linear search using points  1 and  2.
 LinEq1:  Iter=  0 NonCon=     1 RMS=8.93D-05 Max=4.35D-03 NDo=     1
 LinEq1:  Iter=  1 NonCon=     1 RMS=3.83D-05 Max=2.10D-03 NDo=     1
 LinEq1:  Iter=  2 NonCon=     1 RMS=4.97D-05 Max=2.56D-03 NDo=     1
 LinEq1:  Iter=  3 NonCon=     1 RMS=2.71D-05 Max=1.03D-03 NDo=     1
 LinEq1:  Iter=  4 NonCon=     1 RMS=2.45D-05 Max=9.15D-04 NDo=     1
 LinEq1:  Iter=  5 NonCon=     1 RMS=1.67D-05 Max=6.16D-04 NDo=     1
 LinEq1:  Iter=  6 NonCon=     1 RMS=1.05D-05 Max=3.64D-04 NDo=     1
 LinEq1:  Iter=  7 NonCon=     1 RMS=7.43D-06 Max=2.87D-04 NDo=     1
 LinEq1:  Iter=  8 NonCon=     1 RMS=4.20D-06 Max=1.60D-04 NDo=     1
 LinEq1:  Iter=  9 NonCon=     1 RMS=1.63D-06 Max=5.95D-05 NDo=     1
 LinEq1:  Iter= 10 NonCon=     1 RMS=8.30D-07 Max=3.40D-05 NDo=     1
 LinEq1:  Iter= 11 NonCon=     1 RMS=3.75D-07 Max=1.73D-05 NDo=     1
 LinEq1:  Iter= 12 NonCon=     1 RMS=1.90D-07 Max=4.44D-06 NDo=     1
 LinEq1:  Iter= 13 NonCon=     1 RMS=7.77D-08 Max=2.21D-06 NDo=     1
 LinEq1:  Iter= 14 NonCon=     1 RMS=2.49D-08 Max=6.84D-07 NDo=     1
 LinEq1:  Iter= 15 NonCon=     1 RMS=9.61D-09 Max=4.00D-07 NDo=     1
 LinEq1:  Iter= 16 NonCon=     1 RMS=3.24D-09 Max=1.04D-07 NDo=     1
 LinEq1:  Iter= 17 NonCon=     0 RMS=1.21D-09 Max=3.51D-08 NDo=     1
 Linear equations converged to 1.032D-08 1.032D-07 after    17 iterations.
 LinEq1:  Iter=  0 NonCon=     1 RMS=6.33D-05 Max=3.42D-03 NDo=     1
 LinEq1:  Iter=  1 NonCon=     1 RMS=4.83D-05 Max=2.35D-03 NDo=     1
 LinEq1:  Iter=  2 NonCon=     1 RMS=4.15D-05 Max=2.01D-03 NDo=     1
 LinEq1:  Iter=  3 NonCon=     1 RMS=2.40D-05 Max=1.30D-03 NDo=     1
 LinEq1:  Iter=  4 NonCon=     1 RMS=2.22D-05 Max=9.60D-04 NDo=     1
 LinEq1:  Iter=  5 NonCon=     1 RMS=1.21D-05 Max=4.93D-04 NDo=     1
 LinEq1:  Iter=  6 NonCon=     1 RMS=5.64D-06 Max=1.87D-04 NDo=     1
 LinEq1:  Iter=  7 NonCon=     1 RMS=4.01D-06 Max=1.90D-04 NDo=     1
 LinEq1:  Iter=  8 NonCon=     1 RMS=2.70D-06 Max=9.20D-05 NDo=     1
 LinEq1:  Iter=  9 NonCon=     1 RMS=9.96D-07 Max=3.11D-05 NDo=     1
 LinEq1:  Iter= 10 NonCon=     1 RMS=4.63D-07 Max=1.54D-05 NDo=     1
 LinEq1:  Iter= 11 NonCon=     1 RMS=2.14D-07 Max=9.21D-06 NDo=     1
 LinEq1:  Iter= 12 NonCon=     1 RMS=6.54D-08 Max=2.17D-06 NDo=     1
 LinEq1:  Iter= 13 NonCon=     1 RMS=2.89D-08 Max=1.43D-06 NDo=     1
 LinEq1:  Iter= 14 NonCon=     1 RMS=1.62D-08 Max=6.26D-07 NDo=     1
 LinEq1:  Iter= 15 NonCon=     1 RMS=7.80D-09 Max=3.43D-07 NDo=     1
 LinEq1:  Iter= 16 NonCon=     0 RMS=3.14D-09 Max=1.02D-07 NDo=     1
 Linear equations converged to 1.032D-08 1.032D-07 after    16 iterations.
     Accept linear search using points  1 and  2.
 LinEq1:  Iter=  0 NonCon=     1 RMS=1.79D-05 Max=7.81D-04 NDo=     1
 LinEq1:  Iter=  1 NonCon=     1 RMS=1.68D-05 Max=7.99D-04 NDo=     1
 LinEq1:  Iter=  2 NonCon=     1 RMS=1.05D-05 Max=3.69D-04 NDo=     1
 LinEq1:  Iter=  3 NonCon=     1 RMS=5.72D-06 Max=2.70D-04 NDo=     1
 LinEq1:  Iter=  4 NonCon=     1 RMS=6.31D-06 Max=3.18D-04 NDo=     1
 LinEq1:  Iter=  5 NonCon=     1 RMS=4.13D-06 Max=1.52D-04 NDo=     1
 LinEq1:  Iter=  6 NonCon=     1 RMS=1.79D-06 Max=6.11D-05 NDo=     1
 LinEq1:  Iter=  7 NonCon=     1 RMS=9.41D-07 Max=4.31D-05 NDo=     1
 LinEq1:  Iter=  8 NonCon=     1 RMS=6.69D-07 Max=3.11D-05 NDo=     1
 LinEq1:  Iter=  9 NonCon=     1 RMS=2.77D-07 Max=8.19D-06 NDo=     1
 LinEq1:  Iter= 10 NonCon=     1 RMS=1.36D-07 Max=4.24D-06 NDo=     1
 LinEq1:  Iter= 11 NonCon=     1 RMS=8.37D-08 Max=3.16D-06 NDo=     1
 LinEq1:  Iter= 12 NonCon=     1 RMS=2.98D-08 Max=1.00D-06 NDo=     1
 LinEq1:  Iter= 13 NonCon=     1 RMS=9.85D-09 Max=4.11D-07 NDo=     1
 LinEq1:  Iter= 14 NonCon=     1 RMS=4.08D-09 Max=1.22D-07 NDo=     1
 LinEq1:  Iter= 15 NonCon=     0 RMS=1.73D-09 Max=6.21D-08 NDo=     1
 Linear equations converged to 1.032D-08 1.032D-07 after    15 iterations.
 Incorrect curvature in search direction -- initial direction reversed.
     Minimum is close to point  4 DX= -2.20D-01 DF= -1.43D-06 DXR=  5.98D-02 DFR=  1.13D-02 which will be used.
 LinEq1:  Iter=  0 NonCon=     1 RMS=1.18D-04 Max=4.01D-03 NDo=     1
 LinEq1:  Iter=  1 NonCon=     1 RMS=1.26D-04 Max=5.44D-03 NDo=     1
 LinEq1:  Iter=  2 NonCon=     1 RMS=5.87D-05 Max=3.22D-03 NDo=     1
 LinEq1:  Iter=  3 NonCon=     1 RMS=4.86D-05 Max=2.55D-03 NDo=     1
 LinEq1:  Iter=  4 NonCon=     1 RMS=4.11D-05 Max=1.63D-03 NDo=     1
 LinEq1:  Iter=  5 NonCon=     1 RMS=2.36D-05 Max=8.02D-04 NDo=     1
 LinEq1:  Iter=  6 NonCon=     1 RMS=1.58D-05 Max=3.59D-04 NDo=     1
 LinEq1:  Iter=  7 NonCon=     1 RMS=8.15D-06 Max=2.41D-04 NDo=     1
 LinEq1:  Iter=  8 NonCon=     1 RMS=3.96D-06 Max=1.55D-04 NDo=     1
 LinEq1:  Iter=  9 NonCon=     1 RMS=1.51D-06 Max=5.46D-05 NDo=     1
 LinEq1:  Iter= 10 NonCon=     1 RMS=8.97D-07 Max=2.66D-05 NDo=     1
 LinEq1:  Iter= 11 NonCon=     1 RMS=4.08D-07 Max=1.76D-05 NDo=     1
 LinEq1:  Iter= 12 NonCon=     1 RMS=1.41D-07 Max=4.92D-06 NDo=     1
 LinEq1:  Iter= 13 NonCon=     1 RMS=5.62D-08 Max=1.73D-06 NDo=     1
 LinEq1:  Iter= 14 NonCon=     1 RMS=2.83D-08 Max=7.07D-07 NDo=     1
 LinEq1:  Iter= 15 NonCon=     1 RMS=1.21D-08 Max=4.76D-07 NDo=     1
 LinEq1:  Iter= 16 NonCon=     1 RMS=4.49D-09 Max=1.45D-07 NDo=     1
 LinEq1:  Iter= 17 NonCon=     0 RMS=1.39D-09 Max=4.38D-08 NDo=     1
 Linear equations converged to 1.032D-08 1.032D-07 after    17 iterations.
 Restarting incremental Fock formation.
 Gradient too large for Newton-Raphson -- use scaled steepest descent instead.
 Gradient too large for Newton-Raphson -- use scaled steepest descent instead.
 LinEq1:  Iter=  0 NonCon=     1 RMS=1.17D-04 Max=5.27D-03 NDo=     1
 LinEq1:  Iter=  1 NonCon=     1 RMS=1.25D-04 Max=6.45D-03 NDo=     1
 LinEq1:  Iter=  2 NonCon=     1 RMS=3.93D-05 Max=1.76D-03 NDo=     1
 LinEq1:  Iter=  3 NonCon=     1 RMS=2.46D-05 Max=8.90D-04 NDo=     1
 LinEq1:  Iter=  4 NonCon=     1 RMS=2.05D-05 Max=8.74D-04 NDo=     1
 LinEq1:  Iter=  5 NonCon=     1 RMS=9.01D-06 Max=2.01D-04 NDo=     1
 LinEq1:  Iter=  6 NonCon=     1 RMS=6.73D-06 Max=2.63D-04 NDo=     1
 LinEq1:  Iter=  7 NonCon=     1 RMS=2.15D-06 Max=9.27D-05 NDo=     1
 LinEq1:  Iter=  8 NonCon=     1 RMS=6.59D-07 Max=1.96D-05 NDo=     1
 LinEq1:  Iter=  9 NonCon=     1 RMS=3.10D-07 Max=5.47D-06 NDo=     1
 LinEq1:  Iter= 10 NonCon=     1 RMS=1.36D-07 Max=3.78D-06 NDo=     1
 LinEq1:  Iter= 11 NonCon=     1 RMS=5.05D-08 Max=2.22D-06 NDo=     1
 LinEq1:  Iter= 12 NonCon=     1 RMS=2.46D-08 Max=7.07D-07 NDo=     1
 LinEq1:  Iter= 13 NonCon=     1 RMS=1.14D-08 Max=3.94D-07 NDo=     1
 LinEq1:  Iter= 14 NonCon=     1 RMS=4.06D-09 Max=1.62D-07 NDo=     1
 LinEq1:  Iter= 15 NonCon=     0 RMS=1.31D-09 Max=2.25D-08 NDo=     1
 Linear equations converged to 1.032D-08 1.032D-07 after    15 iterations.
 Gradient too large for Newton-Raphson -- use scaled steepest descent instead.
     Accept linear search using points  1 and  2.
 LinEq1:  Iter=  0 NonCon=     1 RMS=1.21D-04 Max=5.83D-03 NDo=     1
 LinEq1:  Iter=  1 NonCon=     1 RMS=1.24D-04 Max=3.71D-03 NDo=     1
 LinEq1:  Iter=  2 NonCon=     1 RMS=4.87D-05 Max=2.39D-03 NDo=     1
 LinEq1:  Iter=  3 NonCon=     1 RMS=2.62D-05 Max=1.04D-03 NDo=     1
 LinEq1:  Iter=  4 NonCon=     1 RMS=2.20D-05 Max=7.94D-04 NDo=     1
 LinEq1:  Iter=  5 NonCon=     1 RMS=1.05D-05 Max=3.36D-04 NDo=     1
 LinEq1:  Iter=  6 NonCon=     1 RMS=7.07D-06 Max=2.20D-04 NDo=     1
 LinEq1:  Iter=  7 NonCon=     1 RMS=4.17D-06 Max=1.39D-04 NDo=     1
 LinEq1:  Iter=  8 NonCon=     1 RMS=1.76D-06 Max=4.53D-05 NDo=     1
 LinEq1:  Iter=  9 NonCon=     1 RMS=7.77D-07 Max=2.50D-05 NDo=     1
 LinEq1:  Iter= 10 NonCon=     1 RMS=2.86D-07 Max=6.79D-06 NDo=     1
 LinEq1:  Iter= 11 NonCon=     1 RMS=1.36D-07 Max=3.93D-06 NDo=     1
 LinEq1:  Iter= 12 NonCon=     1 RMS=7.55D-08 Max=2.38D-06 NDo=     1
 LinEq1:  Iter= 13 NonCon=     1 RMS=3.19D-08 Max=9.22D-07 NDo=     1
 LinEq1:  Iter= 14 NonCon=     1 RMS=1.24D-08 Max=4.41D-07 NDo=     1
 LinEq1:  Iter= 15 NonCon=     1 RMS=4.80D-09 Max=1.60D-07 NDo=     1
 LinEq1:  Iter= 16 NonCon=     0 RMS=1.73D-09 Max=6.53D-08 NDo=     1
 Linear equations converged to 1.032D-08 1.032D-07 after    16 iterations.
 Restarting incremental Fock formation.
 LinEq1:  Iter=  0 NonCon=     1 RMS=2.64D-05 Max=1.20D-03 NDo=     1
 LinEq1:  Iter=  1 NonCon=     1 RMS=3.23D-05 Max=1.58D-03 NDo=     1
 LinEq1:  Iter=  2 NonCon=     1 RMS=1.15D-05 Max=4.97D-04 NDo=     1
 LinEq1:  Iter=  3 NonCon=     1 RMS=1.10D-05 Max=5.83D-04 NDo=     1
 LinEq1:  Iter=  4 NonCon=     1 RMS=5.37D-06 Max=1.69D-04 NDo=     1
 LinEq1:  Iter=  5 NonCon=     1 RMS=3.40D-06 Max=1.10D-04 NDo=     1
 LinEq1:  Iter=  6 NonCon=     1 RMS=1.86D-06 Max=7.26D-05 NDo=     1
 LinEq1:  Iter=  7 NonCon=     1 RMS=6.89D-07 Max=2.97D-05 NDo=     1
 LinEq1:  Iter=  8 NonCon=     1 RMS=2.73D-07 Max=1.05D-05 NDo=     1
 LinEq1:  Iter=  9 NonCon=     1 RMS=1.54D-07 Max=4.63D-06 NDo=     1
 LinEq1:  Iter= 10 NonCon=     1 RMS=5.72D-08 Max=1.90D-06 NDo=     1
 LinEq1:  Iter= 11 NonCon=     1 RMS=2.73D-08 Max=1.07D-06 NDo=     1
 LinEq1:  Iter= 12 NonCon=     1 RMS=1.33D-08 Max=6.97D-07 NDo=     1
 LinEq1:  Iter= 13 NonCon=     1 RMS=7.05D-09 Max=2.93D-07 NDo=     1
 LinEq1:  Iter= 14 NonCon=     1 RMS=3.41D-09 Max=1.18D-07 NDo=     1
 LinEq1:  Iter= 15 NonCon=     0 RMS=1.26D-09 Max=4.35D-08 NDo=     1
 Linear equations converged to 1.032D-08 1.032D-07 after    15 iterations.
     Minimum is close to point  2 DX=  1.36D-02 DF= -1.20D-09 DXR=  1.34D-02 DFR=  1.79D-04 which will be used.
 LinEq1:  Iter=  0 NonCon=     1 RMS=3.25D-07 Max=1.36D-05 NDo=     1
 LinEq1:  Iter=  1 NonCon=     1 RMS=1.46D-07 Max=4.31D-06 NDo=     1
 LinEq1:  Iter=  2 NonCon=     1 RMS=8.06D-08 Max=2.66D-06 NDo=     1
 LinEq1:  Iter=  3 NonCon=     1 RMS=7.97D-08 Max=3.85D-06 NDo=     1
 LinEq1:  Iter=  4 NonCon=     1 RMS=4.04D-08 Max=1.02D-06 NDo=     1
 LinEq1:  Iter=  5 NonCon=     1 RMS=2.78D-08 Max=1.09D-06 NDo=     1
 LinEq1:  Iter=  6 NonCon=     1 RMS=2.32D-08 Max=7.67D-07 NDo=     1
 LinEq1:  Iter=  7 NonCon=     1 RMS=1.51D-08 Max=7.05D-07 NDo=     1
 LinEq1:  Iter=  8 NonCon=     1 RMS=8.75D-09 Max=2.99D-07 NDo=     1
 LinEq1:  Iter=  9 NonCon=     1 RMS=4.55D-09 Max=1.51D-07 NDo=     1
 LinEq1:  Iter= 10 NonCon=     1 RMS=2.01D-09 Max=4.00D-08 NDo=     1
 LinEq1:  Iter= 11 NonCon=     1 RMS=9.86D-10 Max=2.05D-08 NDo=     1
 LinEq1:  Iter= 12 NonCon=     1 RMS=5.45D-10 Max=1.08D-08 NDo=     1
 LinEq1:  Iter= 13 NonCon=     1 RMS=2.50D-10 Max=6.97D-09 NDo=     1
 LinEq1:  Iter= 14 NonCon=     1 RMS=1.16D-10 Max=3.62D-09 NDo=     1
 LinEq1:  Iter= 15 NonCon=     0 RMS=3.85D-11 Max=1.47D-09 NDo=     1
 Linear equations converged to 3.620D-10 3.620D-09 after    15 iterations.
 SCF Done:  E(UwB97XD) =  -283.059770904     a.u. after   19 cycles
            Convg  =    0.9318D-06                   235 Fock formations.
              S**2 =  0.4574                  -V/T =  2.0056
 <Sx>= 0.0000 <Sy>= 0.0000 <Sz>= 0.0000 <S**2>= 0.4574 S= 0.3411
 <L.S>=  0.00000000000    
 Annihilation of the first spin contaminant:
 S**2 before annihilation     0.4574,   after     0.0108
 DoSCS=F DFT=T ScalE2(SS,OS)=  1.000000  1.000000
 Range of M.O.s used for correlation:     1   299
 NBasis=   299 NAE=    19 NBE=    19 NFC=     0 NFV=     0
 NROrb=    299 NOA=    19 NOB=    19 NVA=   280 NVB=   280

 **** Warning!!: The largest alpha MO coefficient is  0.36616884D+02


 **** Warning!!: The largest beta MO coefficient is  0.37355709D+02

 Symmetrizing basis deriv contribution to polar:
 IMax=3 JMax=2 DiffMx= 0.00D+00
 G2DrvN: will do     9 centers at a time, making    1 passes.
 Calling FoFCou, ICntrl=  3107 FMM=F I1Cent=   0 AccDes= 0.00D+00.
 End of G2Drv F.D. properties file   721 does not exist.
 End of G2Drv F.D. properties file   722 does not exist.
 End of G2Drv F.D. properties file   788 does not exist.
          IDoAtm=11111111
          Differentiating once with respect to nuclear coordinates.
 CalDSu exits because no D1Ps are significant.
          There are    27 degrees of freedom in the 1st order CPHF.  IDoFFX=6 NUNeed=     0.
     21 vectors produced by pass  0 Test12= 3.94D-14 3.70D-09 XBig12= 1.78D-01 1.02D-01.
 AX will form    21 AO Fock derivatives at one time.
     21 vectors produced by pass  1 Test12= 3.94D-14 3.70D-09 XBig12= 7.50D-02 9.49D-02.
     21 vectors produced by pass  2 Test12= 3.94D-14 3.70D-09 XBig12= 7.87D-03 2.09D-02.
     21 vectors produced by pass  3 Test12= 3.94D-14 3.70D-09 XBig12= 2.17D-04 3.15D-03.
     21 vectors produced by pass  4 Test12= 3.94D-14 3.70D-09 XBig12= 5.07D-06 3.44D-04.
     21 vectors produced by pass  5 Test12= 3.94D-14 3.70D-09 XBig12= 1.02D-07 6.46D-05.
     21 vectors produced by pass  6 Test12= 3.94D-14 3.70D-09 XBig12= 1.93D-09 7.01D-06.
     21 vectors produced by pass  7 Test12= 3.94D-14 3.70D-09 XBig12= 2.44D-11 6.77D-07.
     11 vectors produced by pass  8 Test12= 3.94D-14 3.70D-09 XBig12= 2.79D-13 7.47D-08.
      3 vectors produced by pass  9 Test12= 3.94D-14 3.70D-09 XBig12= 2.80D-15 7.89D-09.
 InvSVY:  IOpt=1 It=  1 EMax= 1.78D-15
 Solved reduced A of dimension   182 with    21 vectors.
 End of Minotr F.D. properties file   721 does not exist.
 End of Minotr F.D. properties file   722 does not exist.
 End of Minotr F.D. properties file   788 does not exist.
 Calling FoFJK, ICntrl=    100127 FMM=F ISym2X=0 I1Cent= 0 IOpClX= 1 NMat=1 NMatS=1 NMatT=0.
 -------------------------------------------------------------------
 Center     Atomic                   Forces (Hartrees/Bohr)
 Number     Number              X              Y              Z
 -------------------------------------------------------------------
      1        8          -0.010784098   -0.010978368    0.001483872
      2        8           0.018615484   -0.015497512    0.002228719
      3        6           0.002447971    0.026740233   -0.000694145
      4        7           0.003524051   -0.003423792    0.011673272
      5        6          -0.014501594    0.011559290   -0.012178153
      6        1          -0.002984129   -0.004338274   -0.004280397
      7        1          -0.000101778   -0.000678248   -0.000149261
      8        1           0.003784094   -0.003383328    0.001916093
 -------------------------------------------------------------------
 Cartesian Forces:  Max     0.026740233 RMS     0.009748545
 IRC-IRC-IRC-IRC-IRC-IRC-IRC-IRC-IRC-IRC-IRC-IRC-IRC-IRC-IRC-IRC-IRC-IRC
 Pt 17 Step number   1 out of a maximum of  20
 Modified Bulirsch-Stoer Extrapolation Cycles:
    EPS =    0.000010000000000
      PEZero:  N= 2 I= 1 D=  6.08D-04 Err=  8.37D-05
      PEZero:  N= 3 I= 2 D=  6.08D-04 Err=  5.53D-05
      PEZero:  N= 3 I= 1 D=  1.22D-03 Err=  7.67D-07
 Maximum DWI energy   std dev =  0.001551929 at pt    48
 Maximum DWI gradient std dev =  0.598670132 at pt    66
 CORRECTOR INTEGRATION CONVERGENCE:
   Recorrection delta-x convergence threshold:    0.010000
   Delta-x Convergence NOT Met
 IRC-IRC-IRC-IRC-IRC-IRC-IRC-IRC-IRC-IRC-IRC-IRC-IRC-IRC-IRC-IRC-IRC-IRC
                          Input orientation:                          
 ---------------------------------------------------------------------
 Center     Atomic      Atomic             Coordinates (Angstroms)
 Number     Number       Type             X           Y           Z
 ---------------------------------------------------------------------
      1          8           0        0.890492   -0.934018   -0.118451
      2          8           0       -1.098173   -0.829040    0.053250
      3          6           0       -1.031064    0.433017    0.015371
      4          7           0       -0.009949    1.194455   -0.102390
      5          6           0        1.193491    0.340259    0.134935
      6          1           0       -1.980104    0.950803    0.196190
      7          1           0        1.598858    0.549304    1.132359
      8          1           0        1.881536    0.677465   -0.660776
 ---------------------------------------------------------------------
                    Distance matrix (angstroms):
                    1          2          3          4          5
     1  O    0.000000
     2  O    1.998822   0.000000
     3  C    2.362006   1.264408   0.000000
     4  N    2.311157   2.302822   1.279192   0.000000
     5  C    1.334089   2.574036   2.229697   1.494738   0.000000
     6  H    3.448459   1.991501   1.096118   2.007493   3.232371
     7  H    2.065563   3.215320   2.859663   2.128164   1.096757
     8  H    1.968035   3.414390   3.000028   2.038820   1.104658
                    6          7          8
     6  H    0.000000
     7  H    3.721099   0.000000
     8  H    3.965018   1.819798   0.000000
 Symmetry turned off by external request.
 Stoichiometry    C2H3NO2
 Framework group  C1[X(C2H3NO2)]
 Deg. of freedom    18
 Full point group                 C1      NOp   1
 Rotational constants (GHZ):           9.6062021           6.7961754           4.1365956
 Standard basis: Aug-CC-pVTZ (5D, 7F)
   299 basis functions,   441 primitive gaussians,   350 cartesian basis functions
    19 alpha electrons       19 beta electrons
       nuclear repulsion energy       171.0685029957 Hartrees.
 NAtoms=    8 NActive=    8 NUniq=    8 SFac= 1.00D+00 NAtFMM=   60 NAOKFM=F Big=F
 Integral buffers will be    131072 words long.
 Raffenetti 2 integral format.
 Two-electron integral symmetry is turned off.
 Nuclear repulsion after empirical dispersion term =      171.0670743346 Hartrees.
 One-electron integrals computed using PRISM.
 NBasis=   299 RedAO= T EigKep=  2.84D-05  NBF=   299
 NBsUse=   299 1.00D-06 EigRej= -1.00D+00 NBFU=   299
 Initial guess from the checkpoint file:  "STS1-IRC-Forward.chk"
 B after Tr=     0.000026   -0.000073   -0.000030
         Rot=    1.000000    0.000014    0.000034   -0.000003 Ang=   0.00 deg.
 Initial guess <Sx>= 0.0000 <Sy>= 0.0000 <Sz>= 0.0000 <S**2>= 0.4576 S= 0.3412
 ExpMin= 2.53D-02 ExpMax= 1.53D+04 ExpMxC= 5.22D+02 IAcc=3 IRadAn=         7 AccDes= 0.00D+00
 Harris functional with IExCor= 4639 and IRadAn=       7 diagonalized for initial guess.
 HarFok:  IExCor= 4639 AccDes= 0.00D+00 IRadAn=         7 IDoV= 1 UseB2=F ITyADJ=14
 ICtDFT=  3500011 ScaDFX=  1.000000  1.000000  1.000000  1.000000
 FoFCou: FMM=F IPFlag=           0 FMFlag=      100000 FMFlg1=           0
         NFxFlg=           0 DoJE=T BraDBF=F KetDBF=T FulRan=T
         wScrn=  0.000000 ICntrl=       500 IOpCl=  0 I1Cent=   200000004 NGrid=           0
         NMat0=    1 NMatS0=      1 NMatT0=    0 NMatD0=    1 NMtDS0=    0 NMtDT0=    0
 Symmetry not used in FoFCou.
 LinEq1:  Iter=  0 NonCon=     1 RMS=2.22D-05 Max=5.67D-04 NDo=     1
 AX will form     1 AO Fock derivatives at one time.
 LinEq1:  Iter=  1 NonCon=     1 RMS=1.48D-05 Max=5.20D-04 NDo=     1
 LinEq1:  Iter=  2 NonCon=     1 RMS=1.35D-05 Max=6.82D-04 NDo=     1
 LinEq1:  Iter=  3 NonCon=     1 RMS=6.81D-06 Max=2.34D-04 NDo=     1
 LinEq1:  Iter=  4 NonCon=     1 RMS=5.14D-06 Max=2.05D-04 NDo=     1
 LinEq1:  Iter=  5 NonCon=     1 RMS=3.14D-06 Max=8.67D-05 NDo=     1
 LinEq1:  Iter=  6 NonCon=     1 RMS=1.84D-06 Max=4.01D-05 NDo=     1
 LinEq1:  Iter=  7 NonCon=     1 RMS=8.61D-07 Max=3.07D-05 NDo=     1
 LinEq1:  Iter=  8 NonCon=     1 RMS=5.20D-07 Max=1.67D-05 NDo=     1
 LinEq1:  Iter=  9 NonCon=     1 RMS=2.76D-07 Max=1.18D-05 NDo=     1
 LinEq1:  Iter= 10 NonCon=     1 RMS=1.35D-07 Max=4.89D-06 NDo=     1
 LinEq1:  Iter= 11 NonCon=     1 RMS=7.84D-08 Max=2.86D-06 NDo=     1
 LinEq1:  Iter= 12 NonCon=     1 RMS=2.89D-08 Max=6.49D-07 NDo=     1
 LinEq1:  Iter= 13 NonCon=     1 RMS=1.01D-08 Max=3.50D-07 NDo=     1
 LinEq1:  Iter= 14 NonCon=     1 RMS=4.00D-09 Max=2.06D-07 NDo=     1
 LinEq1:  Iter= 15 NonCon=     0 RMS=1.64D-09 Max=7.82D-08 NDo=     1
 Linear equations converged to 1.032D-08 1.032D-07 after    15 iterations.
     Accept linear search using points  1 and  2.
     Minimum is close to point  2 DX= -3.28D-03 DF= -8.28D-11 DXR=  3.29D-03 DFR=  1.08D-05 which will be used.
 LinEq1:  Iter=  0 NonCon=     1 RMS=2.44D-07 Max=8.88D-06 NDo=     1
 LinEq1:  Iter=  1 NonCon=     1 RMS=2.75D-07 Max=1.13D-05 NDo=     1
 LinEq1:  Iter=  2 NonCon=     1 RMS=1.78D-07 Max=4.81D-06 NDo=     1
 LinEq1:  Iter=  3 NonCon=     1 RMS=1.03D-07 Max=4.60D-06 NDo=     1
 LinEq1:  Iter=  4 NonCon=     1 RMS=9.62D-08 Max=4.13D-06 NDo=     1
 LinEq1:  Iter=  5 NonCon=     1 RMS=4.81D-08 Max=1.84D-06 NDo=     1
 LinEq1:  Iter=  6 NonCon=     1 RMS=1.94D-08 Max=8.65D-07 NDo=     1
 LinEq1:  Iter=  7 NonCon=     1 RMS=1.14D-08 Max=3.63D-07 NDo=     1
 LinEq1:  Iter=  8 NonCon=     1 RMS=7.17D-09 Max=2.09D-07 NDo=     1
 LinEq1:  Iter=  9 NonCon=     1 RMS=3.52D-09 Max=1.12D-07 NDo=     1
 LinEq1:  Iter= 10 NonCon=     1 RMS=1.79D-09 Max=3.27D-08 NDo=     1
 LinEq1:  Iter= 11 NonCon=     1 RMS=7.66D-10 Max=1.79D-08 NDo=     1
 LinEq1:  Iter= 12 NonCon=     1 RMS=3.66D-10 Max=7.93D-09 NDo=     1
 LinEq1:  Iter= 13 NonCon=     1 RMS=1.60D-10 Max=4.83D-09 NDo=     1
 LinEq1:  Iter= 14 NonCon=     0 RMS=7.61D-11 Max=2.91D-09 NDo=     1
 Linear equations converged to 3.147D-10 3.147D-09 after    14 iterations.
 SCF Done:  E(UwB97XD) =  -283.059900292     a.u. after    3 cycles
            Convg  =    0.4932D-06                    32 Fock formations.
              S**2 =  0.4661                  -V/T =  2.0056
 <Sx>= 0.0000 <Sy>= 0.0000 <Sz>= 0.0000 <S**2>= 0.4661 S= 0.3462
 <L.S>=  0.00000000000    
 Annihilation of the first spin contaminant:
 S**2 before annihilation     0.4661,   after     0.0112
 DoSCS=F DFT=T ScalE2(SS,OS)=  1.000000  1.000000
 Range of M.O.s used for correlation:     1   299
 NBasis=   299 NAE=    19 NBE=    19 NFC=     0 NFV=     0
 NROrb=    299 NOA=    19 NOB=    19 NVA=   280 NVB=   280

 **** Warning!!: The largest alpha MO coefficient is  0.36503098D+02


 **** Warning!!: The largest beta MO coefficient is  0.37142740D+02

 Symmetrizing basis deriv contribution to polar:
 IMax=3 JMax=2 DiffMx= 0.00D+00
 Calling FoFJK, ICntrl=      2127 FMM=F ISym2X=0 I1Cent= 0 IOpClX= 1 NMat=1 NMatS=1 NMatT=0.
 -------------------------------------------------------------------
 Center     Atomic                   Forces (Hartrees/Bohr)
 Number     Number              X              Y              Z
 -------------------------------------------------------------------
      1        8          -0.010722901   -0.011130908    0.001397876
      2        8           0.018630171   -0.014608833    0.002250475
      3        6           0.002170874    0.025389559   -0.000727772
      4        7           0.003822111   -0.003183797    0.011732278
      5        6          -0.014243047    0.011626854   -0.011854217
      6        1          -0.003110670   -0.004095836   -0.004273060
      7        1          -0.000276754   -0.000663313   -0.000345400
      8        1           0.003730215   -0.003333726    0.001819819
 -------------------------------------------------------------------
 Cartesian Forces:  Max     0.025389559 RMS     0.009510781
 IRC-IRC-IRC-IRC-IRC-IRC-IRC-IRC-IRC-IRC-IRC-IRC-IRC-IRC-IRC-IRC-IRC-IRC
 Error in corrector energy =           0.0000413305
 Magnitude of corrector gradient =     0.0450072693
 Magnitude of analytic gradient =      0.0465931200
 Magnitude of difference =             0.0208759843
 Angle between gradients (degrees)=   26.2738
 Pt 17 Step number   2 out of a maximum of  20
 Modified Bulirsch-Stoer Extrapolation Cycles:
    EPS =    0.000010000000000
      PEZero:  N= 2 I= 1 D=  6.08D-04 Err=  1.42D-04
      PEZero:  N= 3 I= 2 D=  6.08D-04 Err=  9.42D-05
      PEZero:  N= 3 I= 1 D=  1.22D-03 Err=  1.08D-06
 Maximum DWI energy   std dev =  0.001567347 at pt    48
 Maximum DWI gradient std dev =  0.322495479 at pt    72
 CORRECTOR INTEGRATION CONVERGENCE:
   Recorrection delta-x convergence threshold:    0.010000
   Delta-x Convergence Met
 Point Number:  17          Path Number:   1
   CHANGE IN THE REACTION COORDINATE =    0.11524
   NET REACTION COORDINATE UP TO THIS POINT =    1.98311
  # OF POINTS ALONG THE PATH =  17
  # OF STEPS =   2

 Calculating another point on the path.
 IRC-IRC-IRC-IRC-IRC-IRC-IRC-IRC-IRC-IRC-IRC-IRC-IRC-IRC-IRC-IRC-IRC-IRC
                          Input orientation:                          
 ---------------------------------------------------------------------
 Center     Atomic      Atomic             Coordinates (Angstroms)
 Number     Number       Type             X           Y           Z
 ---------------------------------------------------------------------
      1          8           0        0.885948   -0.936950   -0.118108
      2          8           0       -1.091416   -0.831928    0.053748
      3          6           0       -1.030482    0.439833    0.014999
      4          7           0       -0.008756    1.194112   -0.099147
      5          6           0        1.188726    0.343978    0.131408
      6          1           0       -1.993357    0.935031    0.177717
      7          1           0        1.594394    0.546381    1.130721
      8          1           0        1.896035    0.662758   -0.654092
 ---------------------------------------------------------------------
                    Distance matrix (angstroms):
                    1          2          3          4          5
     1  O    0.000000
     2  O    1.987594   0.000000
     3  C    2.363462   1.273809   0.000000
     4  N    2.311338   2.302252   1.275104   0.000000
     5  C    1.339667   2.566677   2.224325   1.486555   0.000000
     6  H    3.447060   1.987715   1.094909   2.020499   3.236841
     7  H    2.064399   3.205180   2.854148   2.121844   1.097343
     8  H    1.966373   3.414672   3.010296   2.053907   1.104046
                    6          7          8
     6  H    0.000000
     7  H    3.732455   0.000000
     8  H    3.986654   1.813861   0.000000
 Symmetry turned off by external request.
 Stoichiometry    C2H3NO2
 Framework group  C1[X(C2H3NO2)]
 Deg. of freedom    18
 Full point group                 C1      NOp   1
 Rotational constants (GHZ):           9.5763965           6.8390831           4.1440659
 Standard basis: Aug-CC-pVTZ (5D, 7F)
   299 basis functions,   441 primitive gaussians,   350 cartesian basis functions
    19 alpha electrons       19 beta electrons
       nuclear repulsion energy       171.1104679933 Hartrees.
 NAtoms=    8 NActive=    8 NUniq=    8 SFac= 1.00D+00 NAtFMM=   60 NAOKFM=F Big=F
 Integral buffers will be    131072 words long.
 Raffenetti 2 integral format.
 Two-electron integral symmetry is turned off.
 Nuclear repulsion after empirical dispersion term =      171.1090420265 Hartrees.
 One-electron integrals computed using PRISM.
 NBasis=   299 RedAO= T EigKep=  2.85D-05  NBF=   299
 NBsUse=   299 1.00D-06 EigRej= -1.00D+00 NBFU=   299
 Initial guess from the checkpoint file:  "STS1-IRC-Forward.chk"
 B after Tr=    -0.000097   -0.000960   -0.000380
         Rot=    1.000000    0.000179    0.000425   -0.000017 Ang=   0.05 deg.
 Initial guess <Sx>= 0.0000 <Sy>= 0.0000 <Sz>= 0.0000 <S**2>= 0.4655 S= 0.3459
 ExpMin= 2.53D-02 ExpMax= 1.53D+04 ExpMxC= 5.22D+02 IAcc=3 IRadAn=         7 AccDes= 0.00D+00
 Harris functional with IExCor= 4639 and IRadAn=       7 diagonalized for initial guess.
 HarFok:  IExCor= 4639 AccDes= 0.00D+00 IRadAn=         7 IDoV= 1 UseB2=F ITyADJ=14
 ICtDFT=  3500011 ScaDFX=  1.000000  1.000000  1.000000  1.000000
 FoFCou: FMM=F IPFlag=           0 FMFlag=      100000 FMFlg1=           0
         NFxFlg=           0 DoJE=T BraDBF=F KetDBF=T FulRan=T
         wScrn=  0.000000 ICntrl=       500 IOpCl=  0 I1Cent=   200000004 NGrid=           0
         NMat0=    1 NMatS0=      1 NMatT0=    0 NMatD0=    1 NMtDS0=    0 NMtDT0=    0
 Symmetry not used in FoFCou.
 Gradient too large for Newton-Raphson -- use scaled steepest descent instead.
     Accept linear search using points  3 and  4.
 Gradient too large for Newton-Raphson -- use scaled steepest descent instead.
     Accept linear search using points  1 and  2.
 Gradient too large for Newton-Raphson -- use scaled steepest descent instead.
 Gradient too large for Newton-Raphson -- use scaled steepest descent instead.
 LinEq1:  Iter=  0 NonCon=     1 RMS=1.09D-04 Max=4.84D-03 NDo=     1
 AX will form     1 AO Fock derivatives at one time.
 LinEq1:  Iter=  1 NonCon=     1 RMS=4.87D-05 Max=1.73D-03 NDo=     1
 LinEq1:  Iter=  2 NonCon=     1 RMS=4.30D-05 Max=1.76D-03 NDo=     1
 LinEq1:  Iter=  3 NonCon=     1 RMS=2.15D-05 Max=8.29D-04 NDo=     1
 LinEq1:  Iter=  4 NonCon=     1 RMS=1.74D-05 Max=8.49D-04 NDo=     1
 LinEq1:  Iter=  5 NonCon=     1 RMS=1.12D-05 Max=4.47D-04 NDo=     1
 LinEq1:  Iter=  6 NonCon=     1 RMS=7.11D-06 Max=2.38D-04 NDo=     1
 LinEq1:  Iter=  7 NonCon=     1 RMS=3.15D-06 Max=8.15D-05 NDo=     1
 LinEq1:  Iter=  8 NonCon=     1 RMS=1.39D-06 Max=4.18D-05 NDo=     1
 LinEq1:  Iter=  9 NonCon=     1 RMS=7.44D-07 Max=2.71D-05 NDo=     1
 LinEq1:  Iter= 10 NonCon=     1 RMS=3.33D-07 Max=1.07D-05 NDo=     1
 LinEq1:  Iter= 11 NonCon=     1 RMS=1.87D-07 Max=6.90D-06 NDo=     1
 LinEq1:  Iter= 12 NonCon=     1 RMS=8.95D-08 Max=2.94D-06 NDo=     1
 LinEq1:  Iter= 13 NonCon=     1 RMS=4.23D-08 Max=1.96D-06 NDo=     1
 LinEq1:  Iter= 14 NonCon=     1 RMS=1.54D-08 Max=5.69D-07 NDo=     1
 LinEq1:  Iter= 15 NonCon=     1 RMS=4.49D-09 Max=1.34D-07 NDo=     1
 LinEq1:  Iter= 16 NonCon=     0 RMS=1.34D-09 Max=4.80D-08 NDo=     1
 Linear equations converged to 1.032D-08 1.032D-07 after    16 iterations.
     Minimum is close to point  2 DX=  3.16D-03 DF= -1.27D-09 DXR=  3.15D-03 DFR=  9.89D-06 which will be used.
 LinEq1:  Iter=  0 NonCon=     1 RMS=5.54D-06 Max=1.53D-04 NDo=     1
 LinEq1:  Iter=  1 NonCon=     1 RMS=3.63D-06 Max=1.91D-04 NDo=     1
 LinEq1:  Iter=  2 NonCon=     1 RMS=1.62D-06 Max=5.82D-05 NDo=     1
 LinEq1:  Iter=  3 NonCon=     1 RMS=1.48D-06 Max=5.62D-05 NDo=     1
 LinEq1:  Iter=  4 NonCon=     1 RMS=8.46D-07 Max=2.01D-05 NDo=     1
 LinEq1:  Iter=  5 NonCon=     1 RMS=5.65D-07 Max=2.22D-05 NDo=     1
 LinEq1:  Iter=  6 NonCon=     1 RMS=2.90D-07 Max=9.50D-06 NDo=     1
 LinEq1:  Iter=  7 NonCon=     1 RMS=1.30D-07 Max=4.69D-06 NDo=     1
 LinEq1:  Iter=  8 NonCon=     1 RMS=7.37D-08 Max=2.40D-06 NDo=     1
 LinEq1:  Iter=  9 NonCon=     1 RMS=4.05D-08 Max=1.46D-06 NDo=     1
 LinEq1:  Iter= 10 NonCon=     1 RMS=1.92D-08 Max=5.05D-07 NDo=     1
 LinEq1:  Iter= 11 NonCon=     1 RMS=8.16D-09 Max=2.27D-07 NDo=     1
 LinEq1:  Iter= 12 NonCon=     1 RMS=3.09D-09 Max=1.00D-07 NDo=     1
 LinEq1:  Iter= 13 NonCon=     0 RMS=1.19D-09 Max=3.82D-08 NDo=     1
 Linear equations converged to 4.145D-09 4.145D-08 after    13 iterations.
     Minimum is close to point  2 DX=  2.41D-03 DF= -7.39D-13 DXR=  2.40D-03 DFR=  5.71D-06 which will be used.
 LinEq1:  Iter=  0 NonCon=     1 RMS=4.83D-08 Max=1.54D-06 NDo=     1
 LinEq1:  Iter=  1 NonCon=     1 RMS=3.00D-08 Max=1.49D-06 NDo=     1
 LinEq1:  Iter=  2 NonCon=     1 RMS=2.06D-08 Max=5.87D-07 NDo=     1
 LinEq1:  Iter=  3 NonCon=     1 RMS=1.48D-08 Max=4.06D-07 NDo=     1
 LinEq1:  Iter=  4 NonCon=     1 RMS=8.38D-09 Max=4.74D-07 NDo=     1
 LinEq1:  Iter=  5 NonCon=     1 RMS=6.98D-09 Max=2.66D-07 NDo=     1
 LinEq1:  Iter=  6 NonCon=     1 RMS=4.48D-09 Max=1.66D-07 NDo=     1
 LinEq1:  Iter=  7 NonCon=     1 RMS=2.87D-09 Max=9.01D-08 NDo=     1
 LinEq1:  Iter=  8 NonCon=     1 RMS=1.46D-09 Max=3.77D-08 NDo=     1
 LinEq1:  Iter=  9 NonCon=     1 RMS=8.37D-10 Max=2.58D-08 NDo=     1
 LinEq1:  Iter= 10 NonCon=     1 RMS=3.94D-10 Max=1.06D-08 NDo=     1
 LinEq1:  Iter= 11 NonCon=     1 RMS=1.94D-10 Max=4.84D-09 NDo=     1
 LinEq1:  Iter= 12 NonCon=     1 RMS=1.04D-10 Max=2.54D-09 NDo=     1
 LinEq1:  Iter= 13 NonCon=     1 RMS=3.55D-11 Max=1.83D-09 NDo=     1
 LinEq1:  Iter= 14 NonCon=     0 RMS=1.48D-11 Max=6.72D-10 NDo=     1
 Linear equations converged to 8.968D-11 8.968D-10 after    14 iterations.
 SCF Done:  E(UwB97XD) =  -283.061556770     a.u. after    8 cycles
            Convg  =    0.6455D-07                    61 Fock formations.
              S**2 =  0.4854                  -V/T =  2.0056
 <Sx>= 0.0000 <Sy>= 0.0000 <Sz>= 0.0000 <S**2>= 0.4854 S= 0.3576
 <L.S>=  0.00000000000    
 Annihilation of the first spin contaminant:
 S**2 before annihilation     0.4854,   after     0.0117
 DoSCS=F DFT=T ScalE2(SS,OS)=  1.000000  1.000000
 Range of M.O.s used for correlation:     1   299
 NBasis=   299 NAE=    19 NBE=    19 NFC=     0 NFV=     0
 NROrb=    299 NOA=    19 NOB=    19 NVA=   280 NVB=   280

 **** Warning!!: The largest alpha MO coefficient is  0.35100468D+02


 **** Warning!!: The largest beta MO coefficient is  0.34966378D+02

 Symmetrizing basis deriv contribution to polar:
 IMax=3 JMax=2 DiffMx= 0.00D+00
 G2DrvN: will do     9 centers at a time, making    1 passes.
 Calling FoFCou, ICntrl=  3107 FMM=F I1Cent=   0 AccDes= 0.00D+00.
 End of G2Drv F.D. properties file   721 does not exist.
 End of G2Drv F.D. properties file   722 does not exist.
 End of G2Drv F.D. properties file   788 does not exist.
          IDoAtm=11111111
          Differentiating once with respect to nuclear coordinates.
 CalDSu exits because no D1Ps are significant.
          There are    27 degrees of freedom in the 1st order CPHF.  IDoFFX=6 NUNeed=     0.
     21 vectors produced by pass  0 Test12= 3.94D-14 3.70D-09 XBig12= 1.79D-01 1.04D-01.
 AX will form    21 AO Fock derivatives at one time.
     21 vectors produced by pass  1 Test12= 3.94D-14 3.70D-09 XBig12= 6.58D-02 8.86D-02.
     21 vectors produced by pass  2 Test12= 3.94D-14 3.70D-09 XBig12= 6.79D-03 2.00D-02.
     21 vectors produced by pass  3 Test12= 3.94D-14 3.70D-09 XBig12= 1.83D-04 3.08D-03.
     21 vectors produced by pass  4 Test12= 3.94D-14 3.70D-09 XBig12= 4.25D-06 3.15D-04.
     21 vectors produced by pass  5 Test12= 3.94D-14 3.70D-09 XBig12= 8.75D-08 6.21D-05.
     21 vectors produced by pass  6 Test12= 3.94D-14 3.70D-09 XBig12= 1.65D-09 5.70D-06.
     21 vectors produced by pass  7 Test12= 3.94D-14 3.70D-09 XBig12= 2.02D-11 5.64D-07.
     12 vectors produced by pass  8 Test12= 3.94D-14 3.70D-09 XBig12= 2.29D-13 6.25D-08.
      3 vectors produced by pass  9 Test12= 3.94D-14 3.70D-09 XBig12= 2.30D-15 7.65D-09.
 InvSVY:  IOpt=1 It=  1 EMax= 2.55D-15
 Solved reduced A of dimension   183 with    21 vectors.
 End of Minotr F.D. properties file   721 does not exist.
 End of Minotr F.D. properties file   722 does not exist.
 End of Minotr F.D. properties file   788 does not exist.
 Calling FoFJK, ICntrl=    100127 FMM=F ISym2X=0 I1Cent= 0 IOpClX= 1 NMat=1 NMatS=1 NMatT=0.
 -------------------------------------------------------------------
 Center     Atomic                   Forces (Hartrees/Bohr)
 Number     Number              X              Y              Z
 -------------------------------------------------------------------
      1        8          -0.012390993   -0.011365272    0.001106609
      2        8           0.020739294   -0.010598225    0.002332201
      3        6           0.000140059    0.018913714   -0.001139654
      4        7           0.004282577   -0.001222122    0.011359352
      5        6          -0.012469745    0.010450276   -0.010474202
      6        1          -0.002493962   -0.002973126   -0.004190373
      7        1          -0.000661961   -0.000467335   -0.000453162
      8        1           0.002854731   -0.002737910    0.001459230
 -------------------------------------------------------------------
 Cartesian Forces:  Max     0.020739294 RMS     0.008576600
 IRC-IRC-IRC-IRC-IRC-IRC-IRC-IRC-IRC-IRC-IRC-IRC-IRC-IRC-IRC-IRC-IRC-IRC
 Pt 18 Step number   1 out of a maximum of  20
 Modified Bulirsch-Stoer Extrapolation Cycles:
    EPS =    0.000010000000000
      PEZero:  N= 2 I= 1 D=  6.08D-04 Err=  5.66D-05
      PEZero:  N= 3 I= 2 D=  6.08D-04 Err=  3.77D-05
      PEZero:  N= 3 I= 1 D=  1.22D-03 Err=  6.93D-08
 Maximum DWI energy   std dev =  0.000008228 at pt    29
 Maximum DWI gradient std dev =  0.107815921 at pt    24
 CORRECTOR INTEGRATION CONVERGENCE:
   Recorrection delta-x convergence threshold:    0.010000
   Delta-x Convergence NOT Met
 IRC-IRC-IRC-IRC-IRC-IRC-IRC-IRC-IRC-IRC-IRC-IRC-IRC-IRC-IRC-IRC-IRC-IRC
                          Input orientation:                          
 ---------------------------------------------------------------------
 Center     Atomic      Atomic             Coordinates (Angstroms)
 Number     Number       Type             X           Y           Z
 ---------------------------------------------------------------------
      1          8           0        0.886864   -0.937119   -0.118115
      2          8           0       -1.092275   -0.832237    0.053849
      3          6           0       -1.030630    0.440584    0.015017
      4          7           0       -0.008631    1.193897   -0.098819
      5          6           0        1.188604    0.344276    0.131014
      6          1           0       -1.993616    0.935035    0.177009
      7          1           0        1.595372    0.546584    1.130240
      8          1           0        1.896534    0.663108   -0.653775
 ---------------------------------------------------------------------
                    Distance matrix (angstroms):
                    1          2          3          4          5
     1  O    0.000000
     2  O    1.989363   0.000000
     3  C    2.364863   1.274905   0.000000
     4  N    2.311604   2.302784   1.274724   0.000000
     5  C    1.339808   2.567596   2.224350   1.485951   0.000000
     6  H    3.448076   1.987670   1.094562   2.020708   3.236918
     7  H    2.064401   3.206745   2.854969   2.121892   1.097653
     8  H    1.966492   3.416104   3.010828   2.054109   1.103953
                    6          7          8
     6  H    0.000000
     7  H    3.733682   0.000000
     8  H    3.987156   1.813005   0.000000
 Symmetry turned off by external request.
 Stoichiometry    C2H3NO2
 Framework group  C1[X(C2H3NO2)]
 Deg. of freedom    18
 Full point group                 C1      NOp   1
 Rotational constants (GHZ):           9.5739379           6.8336918           4.1413593
 Standard basis: Aug-CC-pVTZ (5D, 7F)
   299 basis functions,   441 primitive gaussians,   350 cartesian basis functions
    19 alpha electrons       19 beta electrons
       nuclear repulsion energy       171.0708779629 Hartrees.
 NAtoms=    8 NActive=    8 NUniq=    8 SFac= 1.00D+00 NAtFMM=   60 NAOKFM=F Big=F
 Integral buffers will be    131072 words long.
 Raffenetti 2 integral format.
 Two-electron integral symmetry is turned off.
 Nuclear repulsion after empirical dispersion term =      171.0694521638 Hartrees.
 One-electron integrals computed using PRISM.
 NBasis=   299 RedAO= T EigKep=  2.85D-05  NBF=   299
 NBsUse=   299 1.00D-06 EigRej= -1.00D+00 NBFU=   299
 Initial guess from the checkpoint file:  "STS1-IRC-Forward.chk"
 B after Tr=     0.000046    0.000076   -0.000003
         Rot=    1.000000   -0.000003   -0.000022   -0.000001 Ang=   0.00 deg.
 Initial guess <Sx>= 0.0000 <Sy>= 0.0000 <Sz>= 0.0000 <S**2>= 0.4856 S= 0.3577
 ExpMin= 2.53D-02 ExpMax= 1.53D+04 ExpMxC= 5.22D+02 IAcc=3 IRadAn=         7 AccDes= 0.00D+00
 Harris functional with IExCor= 4639 and IRadAn=       7 diagonalized for initial guess.
 HarFok:  IExCor= 4639 AccDes= 0.00D+00 IRadAn=         7 IDoV= 1 UseB2=F ITyADJ=14
 ICtDFT=  3500011 ScaDFX=  1.000000  1.000000  1.000000  1.000000
 FoFCou: FMM=F IPFlag=           0 FMFlag=      100000 FMFlg1=           0
         NFxFlg=           0 DoJE=T BraDBF=F KetDBF=T FulRan=T
         wScrn=  0.000000 ICntrl=       500 IOpCl=  0 I1Cent=   200000004 NGrid=           0
         NMat0=    1 NMatS0=      1 NMatT0=    0 NMatD0=    1 NMtDS0=    0 NMtDT0=    0
 Symmetry not used in FoFCou.
 LinEq1:  Iter=  0 NonCon=     1 RMS=1.43D-05 Max=4.24D-04 NDo=     1
 AX will form     1 AO Fock derivatives at one time.
 LinEq1:  Iter=  1 NonCon=     1 RMS=9.14D-06 Max=3.82D-04 NDo=     1
 LinEq1:  Iter=  2 NonCon=     1 RMS=9.14D-06 Max=4.99D-04 NDo=     1
 LinEq1:  Iter=  3 NonCon=     1 RMS=4.02D-06 Max=1.62D-04 NDo=     1
 LinEq1:  Iter=  4 NonCon=     1 RMS=2.85D-06 Max=9.04D-05 NDo=     1
 LinEq1:  Iter=  5 NonCon=     1 RMS=1.79D-06 Max=5.57D-05 NDo=     1
 LinEq1:  Iter=  6 NonCon=     1 RMS=1.06D-06 Max=2.91D-05 NDo=     1
 LinEq1:  Iter=  7 NonCon=     1 RMS=5.38D-07 Max=1.77D-05 NDo=     1
 LinEq1:  Iter=  8 NonCon=     1 RMS=3.10D-07 Max=9.39D-06 NDo=     1
 LinEq1:  Iter=  9 NonCon=     1 RMS=2.00D-07 Max=9.61D-06 NDo=     1
 LinEq1:  Iter= 10 NonCon=     1 RMS=8.82D-08 Max=3.81D-06 NDo=     1
 LinEq1:  Iter= 11 NonCon=     1 RMS=4.36D-08 Max=1.74D-06 NDo=     1
 LinEq1:  Iter= 12 NonCon=     1 RMS=1.70D-08 Max=4.58D-07 NDo=     1
 LinEq1:  Iter= 13 NonCon=     1 RMS=6.96D-09 Max=1.81D-07 NDo=     1
 LinEq1:  Iter= 14 NonCon=     1 RMS=2.83D-09 Max=1.09D-07 NDo=     1
 LinEq1:  Iter= 15 NonCon=     0 RMS=1.00D-09 Max=4.94D-08 NDo=     1
 Linear equations converged to 1.032D-08 1.032D-07 after    15 iterations.
     Accept linear search using points  1 and  2.
     Minimum is close to point  2 DX= -3.87D-03 DF= -5.30D-11 DXR=  3.88D-03 DFR=  1.51D-05 which will be used.
 LinEq1:  Iter=  0 NonCon=     1 RMS=1.36D-07 Max=5.81D-06 NDo=     1
 LinEq1:  Iter=  1 NonCon=     1 RMS=1.06D-07 Max=4.32D-06 NDo=     1
 LinEq1:  Iter=  2 NonCon=     1 RMS=9.27D-08 Max=3.42D-06 NDo=     1
 LinEq1:  Iter=  3 NonCon=     1 RMS=5.15D-08 Max=2.21D-06 NDo=     1
 LinEq1:  Iter=  4 NonCon=     1 RMS=4.02D-08 Max=2.05D-06 NDo=     1
 LinEq1:  Iter=  5 NonCon=     1 RMS=2.62D-08 Max=8.98D-07 NDo=     1
 LinEq1:  Iter=  6 NonCon=     1 RMS=1.05D-08 Max=3.41D-07 NDo=     1
 LinEq1:  Iter=  7 NonCon=     1 RMS=4.57D-09 Max=1.20D-07 NDo=     1
 LinEq1:  Iter=  8 NonCon=     1 RMS=2.30D-09 Max=9.00D-08 NDo=     1
 LinEq1:  Iter=  9 NonCon=     1 RMS=1.16D-09 Max=3.85D-08 NDo=     1
 LinEq1:  Iter= 10 NonCon=     1 RMS=6.49D-10 Max=2.00D-08 NDo=     1
 LinEq1:  Iter= 11 NonCon=     1 RMS=2.85D-10 Max=8.36D-09 NDo=     1
 LinEq1:  Iter= 12 NonCon=     1 RMS=1.19D-10 Max=4.24D-09 NDo=     1
 LinEq1:  Iter= 13 NonCon=     0 RMS=4.75D-11 Max=1.92D-09 NDo=     1
 Linear equations converged to 1.924D-10 1.924D-09 after    13 iterations.
 SCF Done:  E(UwB97XD) =  -283.061570449     a.u. after    3 cycles
            Convg  =    0.4325D-06                    31 Fock formations.
              S**2 =  0.4923                  -V/T =  2.0056
 <Sx>= 0.0000 <Sy>= 0.0000 <Sz>= 0.0000 <S**2>= 0.4923 S= 0.3616
 <L.S>=  0.00000000000    
 Annihilation of the first spin contaminant:
 S**2 before annihilation     0.4923,   after     0.0121
 DoSCS=F DFT=T ScalE2(SS,OS)=  1.000000  1.000000
 Range of M.O.s used for correlation:     1   299
 NBasis=   299 NAE=    19 NBE=    19 NFC=     0 NFV=     0
 NROrb=    299 NOA=    19 NOB=    19 NVA=   280 NVB=   280

 **** Warning!!: The largest alpha MO coefficient is  0.34897291D+02


 **** Warning!!: The largest beta MO coefficient is  0.34714355D+02

 Symmetrizing basis deriv contribution to polar:
 IMax=3 JMax=2 DiffMx= 0.00D+00
 Calling FoFJK, ICntrl=      2127 FMM=F ISym2X=0 I1Cent= 0 IOpClX= 1 NMat=1 NMatS=1 NMatT=0.
 -------------------------------------------------------------------
 Center     Atomic                   Forces (Hartrees/Bohr)
 Number     Number              X              Y              Z
 -------------------------------------------------------------------
      1        8          -0.012201788   -0.011304044    0.001050784
      2        8           0.020590620   -0.009811208    0.002330756
      3        6           0.000044701    0.017878959   -0.001116437
      4        7           0.004425254   -0.001075845    0.011381212
      5        6          -0.012275824    0.010401216   -0.010240650
      6        1          -0.002656746   -0.002858624   -0.004183857
      7        1          -0.000797113   -0.000467288   -0.000569817
      8        1           0.002870896   -0.002763167    0.001348009
 -------------------------------------------------------------------
 Cartesian Forces:  Max     0.020590620 RMS     0.008391395
 IRC-IRC-IRC-IRC-IRC-IRC-IRC-IRC-IRC-IRC-IRC-IRC-IRC-IRC-IRC-IRC-IRC-IRC
 Error in corrector energy =          -0.0000003184
 Magnitude of corrector gradient =     0.0411033555
 Magnitude of analytic gradient =      0.0411092744
 Magnitude of difference =             0.0000728387
 Angle between gradients (degrees)=    0.1012
 Pt 18 Step number   2 out of a maximum of  20
 Modified Bulirsch-Stoer Extrapolation Cycles:
    EPS =    0.000010000000000
      PEZero:  N= 2 I= 1 D=  6.08D-04 Err=  5.33D-05
      PEZero:  N= 3 I= 2 D=  6.08D-04 Err=  3.57D-05
      PEZero:  N= 3 I= 1 D=  1.22D-03 Err=  2.74D-07
 Maximum DWI energy   std dev =  0.000008928 at pt    32
 Maximum DWI gradient std dev =  0.058009849 at pt    39
 CORRECTOR INTEGRATION CONVERGENCE:
   Recorrection delta-x convergence threshold:    0.010000
   Delta-x Convergence Met
 Point Number:  18          Path Number:   1
   CHANGE IN THE REACTION COORDINATE =    0.11650
   NET REACTION COORDINATE UP TO THIS POINT =    2.09962
  # OF POINTS ALONG THE PATH =  18
  # OF STEPS =   2

 Calculating another point on the path.
 IRC-IRC-IRC-IRC-IRC-IRC-IRC-IRC-IRC-IRC-IRC-IRC-IRC-IRC-IRC-IRC-IRC-IRC
                          Input orientation:                          
 ---------------------------------------------------------------------
 Center     Atomic      Atomic             Coordinates (Angstroms)
 Number     Number       Type             X           Y           Z
 ---------------------------------------------------------------------
      1          8           0        0.882339   -0.940570   -0.117803
      2          8           0       -1.085056   -0.834694    0.054554
      3          6           0       -1.030782    0.446763    0.014436
      4          7           0       -0.007160    1.193892   -0.094928
      5          6           0        1.183807    0.348177    0.127129
      6          1           0       -2.005029    0.923258    0.157269
      7          1           0        1.590630    0.544542    1.127737
      8          1           0        1.908315    0.650813   -0.648340
 ---------------------------------------------------------------------
                    Distance matrix (angstroms):
                    1          2          3          4          5
     1  O    0.000000
     2  O    1.977767   0.000000
     3  C    2.366899   1.283233   0.000000
     4  N    2.312501   2.302036   1.271992   0.000000
     5  C    1.346011   2.559726   2.219645   1.477480   0.000000
     6  H    3.447667   1.986780   1.093894   2.031828   3.240417
     7  H    2.063638   3.195827   2.849702   2.114119   1.097852
     8  H    1.966367   3.414831   3.019802   2.066457   1.103564
                    6          7          8
     6  H    0.000000
     7  H    3.743527   0.000000
     8  H    4.004684   1.807392   0.000000
 Symmetry turned off by external request.
 Stoichiometry    C2H3NO2
 Framework group  C1[X(C2H3NO2)]
 Deg. of freedom    18
 Full point group                 C1      NOp   1
 Rotational constants (GHZ):           9.5400376           6.8786187           4.1484677
 Standard basis: Aug-CC-pVTZ (5D, 7F)
   299 basis functions,   441 primitive gaussians,   350 cartesian basis functions
    19 alpha electrons       19 beta electrons
       nuclear repulsion energy       171.1084264237 Hartrees.
 NAtoms=    8 NActive=    8 NUniq=    8 SFac= 1.00D+00 NAtFMM=   60 NAOKFM=F Big=F
 Integral buffers will be    131072 words long.
 Raffenetti 2 integral format.
 Two-electron integral symmetry is turned off.
 Nuclear repulsion after empirical dispersion term =      171.1070027186 Hartrees.
 One-electron integrals computed using PRISM.
 NBasis=   299 RedAO= T EigKep=  2.86D-05  NBF=   299
 NBsUse=   299 1.00D-06 EigRej= -1.00D+00 NBFU=   299
 Initial guess from the checkpoint file:  "STS1-IRC-Forward.chk"
 B after Tr=    -0.000098   -0.000650   -0.000417
         Rot=    1.000000    0.000178    0.000353   -0.000009 Ang=   0.05 deg.
 Initial guess <Sx>= 0.0000 <Sy>= 0.0000 <Sz>= 0.0000 <S**2>= 0.4916 S= 0.3612
 ExpMin= 2.53D-02 ExpMax= 1.53D+04 ExpMxC= 5.22D+02 IAcc=3 IRadAn=         7 AccDes= 0.00D+00
 Harris functional with IExCor= 4639 and IRadAn=       7 diagonalized for initial guess.
 HarFok:  IExCor= 4639 AccDes= 0.00D+00 IRadAn=         7 IDoV= 1 UseB2=F ITyADJ=14
 ICtDFT=  3500011 ScaDFX=  1.000000  1.000000  1.000000  1.000000
 FoFCou: FMM=F IPFlag=           0 FMFlag=      100000 FMFlg1=           0
         NFxFlg=           0 DoJE=T BraDBF=F KetDBF=T FulRan=T
         wScrn=  0.000000 ICntrl=       500 IOpCl=  0 I1Cent=   200000004 NGrid=           0
         NMat0=    1 NMatS0=      1 NMatT0=    0 NMatD0=    1 NMtDS0=    0 NMtDT0=    0
 Symmetry not used in FoFCou.
 Gradient too large for Newton-Raphson -- use scaled steepest descent instead.
     Accept linear search using points  3 and  4.
 Gradient too large for Newton-Raphson -- use scaled steepest descent instead.
     Accept linear search using points  1 and  2.
 LinEq1:  Iter=  0 NonCon=     1 RMS=1.21D-04 Max=4.65D-03 NDo=     1
 AX will form     1 AO Fock derivatives at one time.
 LinEq1:  Iter=  1 NonCon=     1 RMS=4.18D-05 Max=1.91D-03 NDo=     1
 LinEq1:  Iter=  2 NonCon=     1 RMS=4.19D-05 Max=1.84D-03 NDo=     1
 LinEq1:  Iter=  3 NonCon=     1 RMS=1.88D-05 Max=5.44D-04 NDo=     1
 LinEq1:  Iter=  4 NonCon=     1 RMS=1.54D-05 Max=5.75D-04 NDo=     1
 LinEq1:  Iter=  5 NonCon=     1 RMS=7.96D-06 Max=2.39D-04 NDo=     1
 LinEq1:  Iter=  6 NonCon=     1 RMS=6.55D-06 Max=2.29D-04 NDo=     1
 LinEq1:  Iter=  7 NonCon=     1 RMS=3.49D-06 Max=8.89D-05 NDo=     1
 LinEq1:  Iter=  8 NonCon=     1 RMS=1.33D-06 Max=4.38D-05 NDo=     1
 LinEq1:  Iter=  9 NonCon=     1 RMS=5.23D-07 Max=1.67D-05 NDo=     1
 LinEq1:  Iter= 10 NonCon=     1 RMS=3.08D-07 Max=1.17D-05 NDo=     1
 LinEq1:  Iter= 11 NonCon=     1 RMS=1.41D-07 Max=4.56D-06 NDo=     1
 LinEq1:  Iter= 12 NonCon=     1 RMS=6.88D-08 Max=2.46D-06 NDo=     1
 LinEq1:  Iter= 13 NonCon=     1 RMS=4.03D-08 Max=1.77D-06 NDo=     1
 LinEq1:  Iter= 14 NonCon=     1 RMS=1.62D-08 Max=6.65D-07 NDo=     1
 LinEq1:  Iter= 15 NonCon=     1 RMS=4.40D-09 Max=1.06D-07 NDo=     1
 LinEq1:  Iter= 16 NonCon=     0 RMS=1.55D-09 Max=3.80D-08 NDo=     1
 Linear equations converged to 1.032D-08 1.032D-07 after    16 iterations.
     Accept linear search using points  1 and  2.
     Minimum is close to point  2 DX= -3.84D-05 DF= -2.27D-13 DXR=  3.84D-05 DFR=  1.37D-09 which will be used.
 LinEq1:  Iter=  0 NonCon=     1 RMS=4.55D-06 Max=1.24D-04 NDo=     1
 LinEq1:  Iter=  1 NonCon=     1 RMS=2.18D-06 Max=1.08D-04 NDo=     1
 LinEq1:  Iter=  2 NonCon=     1 RMS=1.10D-06 Max=4.10D-05 NDo=     1
 LinEq1:  Iter=  3 NonCon=     1 RMS=9.48D-07 Max=3.91D-05 NDo=     1
 LinEq1:  Iter=  4 NonCon=     1 RMS=6.38D-07 Max=2.02D-05 NDo=     1
 LinEq1:  Iter=  5 NonCon=     1 RMS=4.08D-07 Max=1.39D-05 NDo=     1
 LinEq1:  Iter=  6 NonCon=     1 RMS=2.14D-07 Max=5.47D-06 NDo=     1
 LinEq1:  Iter=  7 NonCon=     1 RMS=1.03D-07 Max=3.48D-06 NDo=     1
 LinEq1:  Iter=  8 NonCon=     1 RMS=5.21D-08 Max=1.42D-06 NDo=     1
 LinEq1:  Iter=  9 NonCon=     1 RMS=3.13D-08 Max=1.04D-06 NDo=     1
 LinEq1:  Iter= 10 NonCon=     1 RMS=1.45D-08 Max=3.91D-07 NDo=     1
 LinEq1:  Iter= 11 NonCon=     1 RMS=5.80D-09 Max=1.59D-07 NDo=     1
 LinEq1:  Iter= 12 NonCon=     1 RMS=2.45D-09 Max=8.11D-08 NDo=     1
 LinEq1:  Iter= 13 NonCon=     0 RMS=9.55D-10 Max=3.31D-08 NDo=     1
 Linear equations converged to 3.607D-09 3.607D-08 after    13 iterations.
     Minimum is close to point  2 DX=  1.23D-03 DF= -1.14D-13 DXR=  1.23D-03 DFR=  1.55D-06 which will be used.
 LinEq1:  Iter=  0 NonCon=     1 RMS=2.93D-08 Max=1.04D-06 NDo=     1
 LinEq1:  Iter=  1 NonCon=     1 RMS=1.64D-08 Max=8.75D-07 NDo=     1
 LinEq1:  Iter=  2 NonCon=     1 RMS=1.03D-08 Max=3.29D-07 NDo=     1
 LinEq1:  Iter=  3 NonCon=     1 RMS=8.88D-09 Max=2.55D-07 NDo=     1
 LinEq1:  Iter=  4 NonCon=     1 RMS=5.09D-09 Max=2.95D-07 NDo=     1
 LinEq1:  Iter=  5 NonCon=     1 RMS=3.49D-09 Max=1.48D-07 NDo=     1
 LinEq1:  Iter=  6 NonCon=     1 RMS=2.42D-09 Max=1.04D-07 NDo=     1
 LinEq1:  Iter=  7 NonCon=     1 RMS=1.65D-09 Max=6.05D-08 NDo=     1
 LinEq1:  Iter=  8 NonCon=     1 RMS=1.01D-09 Max=2.78D-08 NDo=     1
 LinEq1:  Iter=  9 NonCon=     1 RMS=5.78D-10 Max=1.55D-08 NDo=     1
 LinEq1:  Iter= 10 NonCon=     1 RMS=2.83D-10 Max=9.17D-09 NDo=     1
 LinEq1:  Iter= 11 NonCon=     1 RMS=1.44D-10 Max=5.39D-09 NDo=     1
 LinEq1:  Iter= 12 NonCon=     1 RMS=8.45D-11 Max=3.02D-09 NDo=     1
 LinEq1:  Iter= 13 NonCon=     1 RMS=3.97D-11 Max=1.50D-09 NDo=     1
 LinEq1:  Iter= 14 NonCon=     0 RMS=8.71D-12 Max=2.38D-10 NDo=     1
 Linear equations converged to 5.671D-11 5.671D-10 after    14 iterations.
 SCF Done:  E(UwB97XD) =  -283.062992010     a.u. after    6 cycles
            Convg  =    0.1223D-06                    54 Fock formations.
              S**2 =  0.5008                  -V/T =  2.0056
 <Sx>= 0.0000 <Sy>= 0.0000 <Sz>= 0.0000 <S**2>= 0.5008 S= 0.3665
 <L.S>=  0.00000000000    
 Annihilation of the first spin contaminant:
 S**2 before annihilation     0.5008,   after     0.0119
 DoSCS=F DFT=T ScalE2(SS,OS)=  1.000000  1.000000
 Range of M.O.s used for correlation:     1   299
 NBasis=   299 NAE=    19 NBE=    19 NFC=     0 NFV=     0
 NROrb=    299 NOA=    19 NOB=    19 NVA=   280 NVB=   280

 **** Warning!!: The largest alpha MO coefficient is  0.32409307D+02


 **** Warning!!: The largest beta MO coefficient is  0.31671769D+02

 Symmetrizing basis deriv contribution to polar:
 IMax=3 JMax=2 DiffMx= 0.00D+00
 G2DrvN: will do     9 centers at a time, making    1 passes.
 Calling FoFCou, ICntrl=  3107 FMM=F I1Cent=   0 AccDes= 0.00D+00.
 End of G2Drv F.D. properties file   721 does not exist.
 End of G2Drv F.D. properties file   722 does not exist.
 End of G2Drv F.D. properties file   788 does not exist.
          IDoAtm=11111111
          Differentiating once with respect to nuclear coordinates.
 CalDSu exits because no D1Ps are significant.
          There are    27 degrees of freedom in the 1st order CPHF.  IDoFFX=6 NUNeed=     0.
     21 vectors produced by pass  0 Test12= 3.94D-14 3.70D-09 XBig12= 1.79D-01 1.09D-01.
 AX will form    21 AO Fock derivatives at one time.
     21 vectors produced by pass  1 Test12= 3.94D-14 3.70D-09 XBig12= 5.92D-02 8.38D-02.
     21 vectors produced by pass  2 Test12= 3.94D-14 3.70D-09 XBig12= 6.02D-03 1.92D-02.
     21 vectors produced by pass  3 Test12= 3.94D-14 3.70D-09 XBig12= 1.58D-04 3.00D-03.
     21 vectors produced by pass  4 Test12= 3.94D-14 3.70D-09 XBig12= 3.66D-06 3.00D-04.
     21 vectors produced by pass  5 Test12= 3.94D-14 3.70D-09 XBig12= 7.60D-08 5.94D-05.
     21 vectors produced by pass  6 Test12= 3.94D-14 3.70D-09 XBig12= 1.43D-09 4.92D-06.
     21 vectors produced by pass  7 Test12= 3.94D-14 3.70D-09 XBig12= 1.73D-11 5.46D-07.
     13 vectors produced by pass  8 Test12= 3.94D-14 3.70D-09 XBig12= 1.95D-13 5.44D-08.
      2 vectors produced by pass  9 Test12= 3.94D-14 3.70D-09 XBig12= 1.95D-15 6.99D-09.
 InvSVY:  IOpt=1 It=  1 EMax= 2.11D-15
 Solved reduced A of dimension   183 with    21 vectors.
 End of Minotr F.D. properties file   721 does not exist.
 End of Minotr F.D. properties file   722 does not exist.
 End of Minotr F.D. properties file   788 does not exist.
 Calling FoFJK, ICntrl=    100127 FMM=F ISym2X=0 I1Cent= 0 IOpClX= 1 NMat=1 NMatS=1 NMatT=0.
 -------------------------------------------------------------------
 Center     Atomic                   Forces (Hartrees/Bohr)
 Number     Number              X              Y              Z
 -------------------------------------------------------------------
      1        8          -0.014038819   -0.010541264    0.000891777
      2        8           0.022492828   -0.006310150    0.002276001
      3        6          -0.001002067    0.012523355   -0.001580755
      4        7           0.003695064    0.000620157    0.010449556
      5        6          -0.010217644    0.008315011   -0.008627675
      6        1          -0.001879734   -0.002049182   -0.003902866
      7        1          -0.000969703   -0.000345977   -0.000488914
      8        1           0.001920076   -0.002211949    0.000982877
 -------------------------------------------------------------------
 Cartesian Forces:  Max     0.022492828 RMS     0.007706280
 IRC-IRC-IRC-IRC-IRC-IRC-IRC-IRC-IRC-IRC-IRC-IRC-IRC-IRC-IRC-IRC-IRC-IRC
 Pt 19 Step number   1 out of a maximum of  20
 Modified Bulirsch-Stoer Extrapolation Cycles:
    EPS =    0.000010000000000
      PEZero:  N= 2 I= 1 D=  6.07D-04 Err=  7.86D-05
      PEZero:  N= 3 I= 2 D=  6.07D-04 Err=  5.24D-05
      PEZero:  N= 3 I= 1 D=  1.21D-03 Err=  1.23D-07
 Maximum DWI energy   std dev =  0.000002388 at pt    28
 Maximum DWI gradient std dev =  0.006835627 at pt    37
 CORRECTOR INTEGRATION CONVERGENCE:
   Recorrection delta-x convergence threshold:    0.010000
   Delta-x Convergence Met
 Point Number:  19          Path Number:   1
   CHANGE IN THE REACTION COORDINATE =    0.11646
   NET REACTION COORDINATE UP TO THIS POINT =    2.21607
  # OF POINTS ALONG THE PATH =  19
  # OF STEPS =   1

 Calculating another point on the path.
 IRC-IRC-IRC-IRC-IRC-IRC-IRC-IRC-IRC-IRC-IRC-IRC-IRC-IRC-IRC-IRC-IRC-IRC
                          Input orientation:                          
 ---------------------------------------------------------------------
 Center     Atomic      Atomic             Coordinates (Angstroms)
 Number     Number       Type             X           Y           Z
 ---------------------------------------------------------------------
      1          8           0        0.876970   -0.944126   -0.117493
      2          8           0       -1.076728   -0.836497    0.055341
      3          6           0       -1.031246    0.451737    0.013536
      4          7           0       -0.005934    1.194413   -0.090927
      5          6           0        1.179401    0.351570    0.123474
      6          1           0       -2.014395    0.913773    0.136419
      7          1           0        1.585161    0.542714    1.125458
      8          1           0        1.917097    0.640027   -0.644117
 ---------------------------------------------------------------------
                    Distance matrix (angstroms):
                    1          2          3          4          5
     1  O    0.000000
     2  O    1.964279   0.000000
     3  C    2.367887   1.289714   0.000000
     4  N    2.313779   2.300563   1.270333   0.000000
     5  C    1.352168   2.550737   2.215645   1.470160   0.000000
     6  H    3.446194   1.987269   1.093233   2.040676   3.242926
     7  H    2.063287   3.183241   2.844334   2.106155   1.097792
     8  H    1.966910   3.410623   3.026663   2.076394   1.102996
                    6          7          8
     6  H    0.000000
     7  H    3.751358   0.000000
     8  H    4.017561   1.803066   0.000000
 Symmetry turned off by external request.
 Stoichiometry    C2H3NO2
 Framework group  C1[X(C2H3NO2)]
 Deg. of freedom    18
 Full point group                 C1      NOp   1
 Rotational constants (GHZ):           9.5064437           6.9297097           4.1579035
 Standard basis: Aug-CC-pVTZ (5D, 7F)
   299 basis functions,   441 primitive gaussians,   350 cartesian basis functions
    19 alpha electrons       19 beta electrons
       nuclear repulsion energy       171.1844780285 Hartrees.
 NAtoms=    8 NActive=    8 NUniq=    8 SFac= 1.00D+00 NAtFMM=   60 NAOKFM=F Big=F
 Integral buffers will be    131072 words long.
 Raffenetti 2 integral format.
 Two-electron integral symmetry is turned off.
 Nuclear repulsion after empirical dispersion term =      171.1830556249 Hartrees.
 One-electron integrals computed using PRISM.
 NBasis=   299 RedAO= T EigKep=  2.87D-05  NBF=   299
 NBsUse=   299 1.00D-06 EigRej= -1.00D+00 NBFU=   299
 Initial guess from the checkpoint file:  "STS1-IRC-Forward.chk"
 B after Tr=    -0.000138   -0.000559   -0.000477
         Rot=    1.000000    0.000192    0.000355   -0.000005 Ang=   0.05 deg.
 Initial guess <Sx>= 0.0000 <Sy>= 0.0000 <Sz>= 0.0000 <S**2>= 0.4998 S= 0.3659
 ExpMin= 2.53D-02 ExpMax= 1.53D+04 ExpMxC= 5.22D+02 IAcc=3 IRadAn=         7 AccDes= 0.00D+00
 Harris functional with IExCor= 4639 and IRadAn=       7 diagonalized for initial guess.
 HarFok:  IExCor= 4639 AccDes= 0.00D+00 IRadAn=         7 IDoV= 1 UseB2=F ITyADJ=14
 ICtDFT=  3500011 ScaDFX=  1.000000  1.000000  1.000000  1.000000
 FoFCou: FMM=F IPFlag=           0 FMFlag=      100000 FMFlg1=           0
         NFxFlg=           0 DoJE=T BraDBF=F KetDBF=T FulRan=T
         wScrn=  0.000000 ICntrl=       500 IOpCl=  0 I1Cent=   200000004 NGrid=           0
         NMat0=    1 NMatS0=      1 NMatT0=    0 NMatD0=    1 NMtDS0=    0 NMtDT0=    0
 Symmetry not used in FoFCou.
 Gradient too large for Newton-Raphson -- use scaled steepest descent instead.
     Accept linear search using points  3 and  4.
 Gradient too large for Newton-Raphson -- use scaled steepest descent instead.
     Accept linear search using points  1 and  2.
 LinEq1:  Iter=  0 NonCon=     1 RMS=1.10D-04 Max=4.16D-03 NDo=     1
 AX will form     1 AO Fock derivatives at one time.
 LinEq1:  Iter=  1 NonCon=     1 RMS=3.57D-05 Max=1.35D-03 NDo=     1
 LinEq1:  Iter=  2 NonCon=     1 RMS=3.61D-05 Max=1.37D-03 NDo=     1
 LinEq1:  Iter=  3 NonCon=     1 RMS=1.66D-05 Max=4.83D-04 NDo=     1
 LinEq1:  Iter=  4 NonCon=     1 RMS=1.34D-05 Max=4.88D-04 NDo=     1
 LinEq1:  Iter=  5 NonCon=     1 RMS=7.00D-06 Max=2.04D-04 NDo=     1
 LinEq1:  Iter=  6 NonCon=     1 RMS=5.77D-06 Max=2.57D-04 NDo=     1
 LinEq1:  Iter=  7 NonCon=     1 RMS=3.12D-06 Max=8.50D-05 NDo=     1
 LinEq1:  Iter=  8 NonCon=     1 RMS=1.17D-06 Max=3.39D-05 NDo=     1
 LinEq1:  Iter=  9 NonCon=     1 RMS=4.50D-07 Max=1.77D-05 NDo=     1
 LinEq1:  Iter= 10 NonCon=     1 RMS=2.46D-07 Max=8.79D-06 NDo=     1
 LinEq1:  Iter= 11 NonCon=     1 RMS=1.07D-07 Max=2.62D-06 NDo=     1
 LinEq1:  Iter= 12 NonCon=     1 RMS=4.34D-08 Max=1.07D-06 NDo=     1
 LinEq1:  Iter= 13 NonCon=     1 RMS=2.39D-08 Max=7.17D-07 NDo=     1
 LinEq1:  Iter= 14 NonCon=     1 RMS=1.07D-08 Max=4.09D-07 NDo=     1
 LinEq1:  Iter= 15 NonCon=     0 RMS=3.53D-09 Max=1.01D-07 NDo=     1
 Linear equations converged to 1.032D-08 1.032D-07 after    15 iterations.
     Minimum is close to point  2 DX=  2.71D-03 DF= -9.84D-10 DXR=  2.71D-03 DFR=  7.32D-06 which will be used.
 LinEq1:  Iter=  0 NonCon=     1 RMS=3.07D-06 Max=9.97D-05 NDo=     1
 LinEq1:  Iter=  1 NonCon=     1 RMS=1.72D-06 Max=1.05D-04 NDo=     1
 LinEq1:  Iter=  2 NonCon=     1 RMS=6.39D-07 Max=1.77D-05 NDo=     1
 LinEq1:  Iter=  3 NonCon=     1 RMS=4.25D-07 Max=1.26D-05 NDo=     1
 LinEq1:  Iter=  4 NonCon=     1 RMS=2.13D-07 Max=8.27D-06 NDo=     1
 LinEq1:  Iter=  5 NonCon=     1 RMS=1.55D-07 Max=7.46D-06 NDo=     1
 LinEq1:  Iter=  6 NonCon=     1 RMS=1.32D-07 Max=4.13D-06 NDo=     1
 LinEq1:  Iter=  7 NonCon=     1 RMS=8.19D-08 Max=3.31D-06 NDo=     1
 LinEq1:  Iter=  8 NonCon=     1 RMS=4.40D-08 Max=1.30D-06 NDo=     1
 LinEq1:  Iter=  9 NonCon=     1 RMS=2.25D-08 Max=6.53D-07 NDo=     1
 LinEq1:  Iter= 10 NonCon=     1 RMS=1.10D-08 Max=2.74D-07 NDo=     1
 LinEq1:  Iter= 11 NonCon=     1 RMS=4.57D-09 Max=1.16D-07 NDo=     1
 LinEq1:  Iter= 12 NonCon=     1 RMS=1.60D-09 Max=3.65D-08 NDo=     1
 LinEq1:  Iter= 13 NonCon=     0 RMS=6.25D-10 Max=1.48D-08 NDo=     1
 Linear equations converged to 2.436D-09 2.436D-08 after    13 iterations.
     Minimum is close to point  2 DX=  1.47D-03 DF= -1.14D-13 DXR=  1.47D-03 DFR=  2.90D-06 which will be used.
 LinEq1:  Iter=  0 NonCon=     1 RMS=1.93D-08 Max=4.65D-07 NDo=     1
 LinEq1:  Iter=  1 NonCon=     1 RMS=1.10D-08 Max=3.92D-07 NDo=     1
 LinEq1:  Iter=  2 NonCon=     1 RMS=7.46D-09 Max=3.26D-07 NDo=     1
 LinEq1:  Iter=  3 NonCon=     1 RMS=6.45D-09 Max=2.00D-07 NDo=     1
 LinEq1:  Iter=  4 NonCon=     1 RMS=2.83D-09 Max=1.14D-07 NDo=     1
 LinEq1:  Iter=  5 NonCon=     1 RMS=1.49D-09 Max=4.54D-08 NDo=     1
 LinEq1:  Iter=  6 NonCon=     1 RMS=7.98D-10 Max=2.50D-08 NDo=     1
 LinEq1:  Iter=  7 NonCon=     1 RMS=4.21D-10 Max=1.31D-08 NDo=     1
 LinEq1:  Iter=  8 NonCon=     1 RMS=2.52D-10 Max=1.30D-08 NDo=     1
 LinEq1:  Iter=  9 NonCon=     1 RMS=1.70D-10 Max=4.50D-09 NDo=     1
 LinEq1:  Iter= 10 NonCon=     1 RMS=1.26D-10 Max=4.52D-09 NDo=     1
 LinEq1:  Iter= 11 NonCon=     1 RMS=7.22D-11 Max=1.63D-09 NDo=     1
 LinEq1:  Iter= 12 NonCon=     1 RMS=3.93D-11 Max=1.15D-09 NDo=     1
 LinEq1:  Iter= 13 NonCon=     1 RMS=1.81D-11 Max=4.94D-10 NDo=     1
 LinEq1:  Iter= 14 NonCon=     0 RMS=5.10D-12 Max=1.53D-10 NDo=     1
 Linear equations converged to 3.520D-11 3.520D-10 after    14 iterations.
 SCF Done:  E(UwB97XD) =  -283.064254409     a.u. after    6 cycles
            Convg  =    0.5193D-07                    54 Fock formations.
              S**2 =  0.4945                  -V/T =  2.0057
 <Sx>= 0.0000 <Sy>= 0.0000 <Sz>= 0.0000 <S**2>= 0.4945 S= 0.3628
 <L.S>=  0.00000000000    
 Annihilation of the first spin contaminant:
 S**2 before annihilation     0.4945,   after     0.0111
 DoSCS=F DFT=T ScalE2(SS,OS)=  1.000000  1.000000
 Range of M.O.s used for correlation:     1   299
 NBasis=   299 NAE=    19 NBE=    19 NFC=     0 NFV=     0
 NROrb=    299 NOA=    19 NOB=    19 NVA=   280 NVB=   280

 **** Warning!!: The largest alpha MO coefficient is  0.30426407D+02


 **** Warning!!: The largest beta MO coefficient is  0.29618701D+02

 Symmetrizing basis deriv contribution to polar:
 IMax=3 JMax=2 DiffMx= 0.00D+00
 G2DrvN: will do     9 centers at a time, making    1 passes.
 Calling FoFCou, ICntrl=  3107 FMM=F I1Cent=   0 AccDes= 0.00D+00.
 End of G2Drv F.D. properties file   721 does not exist.
 End of G2Drv F.D. properties file   722 does not exist.
 End of G2Drv F.D. properties file   788 does not exist.
          IDoAtm=11111111
          Differentiating once with respect to nuclear coordinates.
 CalDSu exits because no D1Ps are significant.
          There are    27 degrees of freedom in the 1st order CPHF.  IDoFFX=6 NUNeed=     0.
     21 vectors produced by pass  0 Test12= 3.94D-14 3.70D-09 XBig12= 1.79D-01 1.08D-01.
 AX will form    21 AO Fock derivatives at one time.
     21 vectors produced by pass  1 Test12= 3.94D-14 3.70D-09 XBig12= 5.53D-02 8.08D-02.
     21 vectors produced by pass  2 Test12= 3.94D-14 3.70D-09 XBig12= 5.47D-03 1.84D-02.
     21 vectors produced by pass  3 Test12= 3.94D-14 3.70D-09 XBig12= 1.39D-04 2.95D-03.
     21 vectors produced by pass  4 Test12= 3.94D-14 3.70D-09 XBig12= 3.22D-06 3.08D-04.
     21 vectors produced by pass  5 Test12= 3.94D-14 3.70D-09 XBig12= 6.66D-08 5.33D-05.
     21 vectors produced by pass  6 Test12= 3.94D-14 3.70D-09 XBig12= 1.23D-09 4.18D-06.
     21 vectors produced by pass  7 Test12= 3.94D-14 3.70D-09 XBig12= 1.51D-11 5.44D-07.
     13 vectors produced by pass  8 Test12= 3.94D-14 3.70D-09 XBig12= 1.71D-13 4.72D-08.
      2 vectors produced by pass  9 Test12= 3.94D-14 3.70D-09 XBig12= 1.69D-15 6.42D-09.
 InvSVY:  IOpt=1 It=  1 EMax= 2.00D-15
 Solved reduced A of dimension   183 with    21 vectors.
 End of Minotr F.D. properties file   721 does not exist.
 End of Minotr F.D. properties file   722 does not exist.
 End of Minotr F.D. properties file   788 does not exist.
 Calling FoFJK, ICntrl=    100127 FMM=F ISym2X=0 I1Cent= 0 IOpClX= 1 NMat=1 NMatS=1 NMatT=0.
 -------------------------------------------------------------------
 Center     Atomic                   Forces (Hartrees/Bohr)
 Number     Number              X              Y              Z
 -------------------------------------------------------------------
      1        8          -0.016387420   -0.009409414    0.000889362
      2        8           0.024491498   -0.003959336    0.002098926
      3        6          -0.000991399    0.008713102   -0.002161869
      4        7           0.002286129    0.001941890    0.009188358
      5        6          -0.008290702    0.006033134   -0.006839057
      6        1          -0.001250924   -0.001402363   -0.003419083
      7        1          -0.000947876   -0.000311386   -0.000341325
      8        1           0.001090694   -0.001605628    0.000584688
 -------------------------------------------------------------------
 Cartesian Forces:  Max     0.024491498 RMS     0.007430621
 IRC-IRC-IRC-IRC-IRC-IRC-IRC-IRC-IRC-IRC-IRC-IRC-IRC-IRC-IRC-IRC-IRC-IRC
 Pt 20 Step number   1 out of a maximum of  20
 Modified Bulirsch-Stoer Extrapolation Cycles:
    EPS =    0.000010000000000
      PEZero:  N= 2 I= 1 D=  6.07D-04 Err=  8.13D-05
      PEZero:  N= 3 I= 2 D=  6.07D-04 Err=  5.42D-05
      PEZero:  N= 3 I= 1 D=  1.21D-03 Err=  9.02D-08
 Maximum DWI energy   std dev =  0.000000411 at pt    33
 Maximum DWI gradient std dev =  0.003525509 at pt    35
 CORRECTOR INTEGRATION CONVERGENCE:
   Recorrection delta-x convergence threshold:    0.010000
   Delta-x Convergence Met
 Point Number:  20          Path Number:   1
   CHANGE IN THE REACTION COORDINATE =    0.11640
   NET REACTION COORDINATE UP TO THIS POINT =    2.33247
  # OF POINTS ALONG THE PATH =  20
  # OF STEPS =   1

 Calculating another point on the path.
 IRC-IRC-IRC-IRC-IRC-IRC-IRC-IRC-IRC-IRC-IRC-IRC-IRC-IRC-IRC-IRC-IRC-IRC
                          Input orientation:                          
 ---------------------------------------------------------------------
 Center     Atomic      Atomic             Coordinates (Angstroms)
 Number     Number       Type             X           Y           Z
 ---------------------------------------------------------------------
      1          8           0        0.870209   -0.947462   -0.117133
      2          8           0       -1.067011   -0.837721    0.056082
      3          6           0       -1.031583    0.455456    0.012314
      4          7           0       -0.005259    1.195487   -0.087232
      5          6           0        1.175620    0.354108    0.120451
      6          1           0       -2.021027    0.906768    0.117466
      7          1           0        1.579759    0.540749    1.123761
      8          1           0        1.921879    0.631941   -0.641744
 ---------------------------------------------------------------------
                    Distance matrix (angstroms):
                    1          2          3          4          5
     1  O    0.000000
     2  O    1.948042   0.000000
     3  C    2.366802   1.294403   0.000000
     4  N    2.315074   2.298214   1.269211   0.000000
     5  C    1.357869   2.540471   2.212174   1.464761   0.000000
     6  H    3.442739   1.989260   1.092583   2.046602   3.244070
     7  H    2.063504   3.169465   2.839313   2.099396   1.097631
     8  H    1.968690   3.402989   3.030162   2.083010   1.102286
                    6          7          8
     6  H    0.000000
     7  H    3.756628   0.000000
     8  H    4.024728   1.800658   0.000000
 Symmetry turned off by external request.
 Stoichiometry    C2H3NO2
 Framework group  C1[X(C2H3NO2)]
 Deg. of freedom    18
 Full point group                 C1      NOp   1
 Rotational constants (GHZ):           9.4742395           6.9898628           4.1711504
 Standard basis: Aug-CC-pVTZ (5D, 7F)
   299 basis functions,   441 primitive gaussians,   350 cartesian basis functions
    19 alpha electrons       19 beta electrons
       nuclear repulsion energy       171.3184484720 Hartrees.
 NAtoms=    8 NActive=    8 NUniq=    8 SFac= 1.00D+00 NAtFMM=   60 NAOKFM=F Big=F
 Integral buffers will be    131072 words long.
 Raffenetti 2 integral format.
 Two-electron integral symmetry is turned off.
 Nuclear repulsion after empirical dispersion term =      171.3170263091 Hartrees.
 One-electron integrals computed using PRISM.
 NBasis=   299 RedAO= T EigKep=  2.88D-05  NBF=   299
 NBsUse=   299 1.00D-06 EigRej= -1.00D+00 NBFU=   299
 Initial guess from the checkpoint file:  "STS1-IRC-Forward.chk"
 B after Tr=    -0.000169   -0.000427   -0.000456
         Rot=    1.000000    0.000167    0.000298   -0.000005 Ang=   0.04 deg.
 Initial guess <Sx>= 0.0000 <Sy>= 0.0000 <Sz>= 0.0000 <S**2>= 0.4932 S= 0.3621
 ExpMin= 2.53D-02 ExpMax= 1.53D+04 ExpMxC= 5.22D+02 IAcc=3 IRadAn=         7 AccDes= 0.00D+00
 Harris functional with IExCor= 4639 and IRadAn=       7 diagonalized for initial guess.
 HarFok:  IExCor= 4639 AccDes= 0.00D+00 IRadAn=         7 IDoV= 1 UseB2=F ITyADJ=14
 ICtDFT=  3500011 ScaDFX=  1.000000  1.000000  1.000000  1.000000
 FoFCou: FMM=F IPFlag=           0 FMFlag=      100000 FMFlg1=           0
         NFxFlg=           0 DoJE=T BraDBF=F KetDBF=T FulRan=T
         wScrn=  0.000000 ICntrl=       500 IOpCl=  0 I1Cent=   200000004 NGrid=           0
         NMat0=    1 NMatS0=      1 NMatT0=    0 NMatD0=    1 NMtDS0=    0 NMtDT0=    0
 Symmetry not used in FoFCou.
 Gradient too large for Newton-Raphson -- use scaled steepest descent instead.
     Accept linear search using points  3 and  4.
 Gradient too large for Newton-Raphson -- use scaled steepest descent instead.
     Accept linear search using points  1 and  2.
 LinEq1:  Iter=  0 NonCon=     1 RMS=9.91D-05 Max=3.50D-03 NDo=     1
 AX will form     1 AO Fock derivatives at one time.
 LinEq1:  Iter=  1 NonCon=     1 RMS=2.97D-05 Max=1.31D-03 NDo=     1
 LinEq1:  Iter=  2 NonCon=     1 RMS=3.05D-05 Max=1.44D-03 NDo=     1
 LinEq1:  Iter=  3 NonCon=     1 RMS=1.49D-05 Max=4.33D-04 NDo=     1
 LinEq1:  Iter=  4 NonCon=     1 RMS=1.32D-05 Max=4.60D-04 NDo=     1
 LinEq1:  Iter=  5 NonCon=     1 RMS=7.18D-06 Max=2.07D-04 NDo=     1
 LinEq1:  Iter=  6 NonCon=     1 RMS=5.90D-06 Max=3.05D-04 NDo=     1
 LinEq1:  Iter=  7 NonCon=     1 RMS=2.97D-06 Max=9.17D-05 NDo=     1
 LinEq1:  Iter=  8 NonCon=     1 RMS=1.19D-06 Max=4.45D-05 NDo=     1
 LinEq1:  Iter=  9 NonCon=     1 RMS=5.31D-07 Max=2.21D-05 NDo=     1
 LinEq1:  Iter= 10 NonCon=     1 RMS=3.11D-07 Max=9.02D-06 NDo=     1
 LinEq1:  Iter= 11 NonCon=     1 RMS=1.42D-07 Max=5.34D-06 NDo=     1
 LinEq1:  Iter= 12 NonCon=     1 RMS=6.55D-08 Max=1.83D-06 NDo=     1
 LinEq1:  Iter= 13 NonCon=     1 RMS=3.42D-08 Max=9.57D-07 NDo=     1
 LinEq1:  Iter= 14 NonCon=     1 RMS=1.23D-08 Max=3.39D-07 NDo=     1
 LinEq1:  Iter= 15 NonCon=     0 RMS=3.23D-09 Max=9.07D-08 NDo=     1
 Linear equations converged to 1.032D-08 1.032D-07 after    15 iterations.
     Minimum is close to point  2 DX=  1.02D-02 DF= -1.18D-08 DXR=  1.01D-02 DFR=  1.02D-04 which will be used.
 LinEq1:  Iter=  0 NonCon=     1 RMS=2.44D-06 Max=1.44D-04 NDo=     1
 LinEq1:  Iter=  1 NonCon=     1 RMS=2.47D-06 Max=1.66D-04 NDo=     1
 LinEq1:  Iter=  2 NonCon=     1 RMS=1.07D-06 Max=5.08D-05 NDo=     1
 LinEq1:  Iter=  3 NonCon=     1 RMS=9.58D-07 Max=3.04D-05 NDo=     1
 LinEq1:  Iter=  4 NonCon=     1 RMS=5.78D-07 Max=1.95D-05 NDo=     1
 LinEq1:  Iter=  5 NonCon=     1 RMS=3.65D-07 Max=1.29D-05 NDo=     1
 LinEq1:  Iter=  6 NonCon=     1 RMS=2.00D-07 Max=7.33D-06 NDo=     1
 LinEq1:  Iter=  7 NonCon=     1 RMS=1.02D-07 Max=4.34D-06 NDo=     1
 LinEq1:  Iter=  8 NonCon=     1 RMS=4.61D-08 Max=1.10D-06 NDo=     1
 LinEq1:  Iter=  9 NonCon=     1 RMS=2.29D-08 Max=7.02D-07 NDo=     1
 LinEq1:  Iter= 10 NonCon=     1 RMS=1.08D-08 Max=3.82D-07 NDo=     1
 LinEq1:  Iter= 11 NonCon=     1 RMS=4.37D-09 Max=9.33D-08 NDo=     1
 LinEq1:  Iter= 12 NonCon=     1 RMS=1.88D-09 Max=4.06D-08 NDo=     1
 LinEq1:  Iter= 13 NonCon=     1 RMS=8.84D-10 Max=2.36D-08 NDo=     1
 LinEq1:  Iter= 14 NonCon=     0 RMS=3.26D-10 Max=1.09D-08 NDo=     1
 Linear equations converged to 2.175D-09 2.175D-08 after    14 iterations.
     Minimum is close to point  2 DX=  2.47D-03 DF= -3.41D-13 DXR=  2.46D-03 DFR=  5.86D-06 which will be used.
 LinEq1:  Iter=  0 NonCon=     1 RMS=1.64D-08 Max=5.81D-07 NDo=     1
 LinEq1:  Iter=  1 NonCon=     1 RMS=8.62D-09 Max=3.61D-07 NDo=     1
 LinEq1:  Iter=  2 NonCon=     1 RMS=7.20D-09 Max=2.22D-07 NDo=     1
 LinEq1:  Iter=  3 NonCon=     1 RMS=5.16D-09 Max=2.08D-07 NDo=     1
 LinEq1:  Iter=  4 NonCon=     1 RMS=3.32D-09 Max=1.23D-07 NDo=     1
 LinEq1:  Iter=  5 NonCon=     1 RMS=2.08D-09 Max=6.31D-08 NDo=     1
 LinEq1:  Iter=  6 NonCon=     1 RMS=1.37D-09 Max=3.51D-08 NDo=     1
 LinEq1:  Iter=  7 NonCon=     1 RMS=8.09D-10 Max=2.95D-08 NDo=     1
 LinEq1:  Iter=  8 NonCon=     1 RMS=4.82D-10 Max=1.96D-08 NDo=     1
 LinEq1:  Iter=  9 NonCon=     1 RMS=2.56D-10 Max=1.15D-08 NDo=     1
 LinEq1:  Iter= 10 NonCon=     1 RMS=1.25D-10 Max=4.55D-09 NDo=     1
 LinEq1:  Iter= 11 NonCon=     1 RMS=6.84D-11 Max=2.00D-09 NDo=     1
 LinEq1:  Iter= 12 NonCon=     1 RMS=3.44D-11 Max=1.09D-09 NDo=     1
 LinEq1:  Iter= 13 NonCon=     1 RMS=1.50D-11 Max=4.51D-10 NDo=     1
 LinEq1:  Iter= 14 NonCon=     0 RMS=4.71D-12 Max=1.95D-10 NDo=     1
 Linear equations converged to 3.028D-11 3.028D-10 after    14 iterations.
 SCF Done:  E(UwB97XD) =  -283.065442291     a.u. after    6 cycles
            Convg  =    0.2911D-07                    55 Fock formations.
              S**2 =  0.4704                  -V/T =  2.0057
 <Sx>= 0.0000 <Sy>= 0.0000 <Sz>= 0.0000 <S**2>= 0.4704 S= 0.3488
 <L.S>=  0.00000000000    
 Annihilation of the first spin contaminant:
 S**2 before annihilation     0.4704,   after     0.0096
 DoSCS=F DFT=T ScalE2(SS,OS)=  1.000000  1.000000
 Range of M.O.s used for correlation:     1   299
 NBasis=   299 NAE=    19 NBE=    19 NFC=     0 NFV=     0
 NROrb=    299 NOA=    19 NOB=    19 NVA=   280 NVB=   280

 **** Warning!!: The largest alpha MO coefficient is  0.29942236D+02


 **** Warning!!: The largest beta MO coefficient is  0.29640643D+02

 Symmetrizing basis deriv contribution to polar:
 IMax=3 JMax=2 DiffMx= 0.00D+00
 G2DrvN: will do     9 centers at a time, making    1 passes.
 Calling FoFCou, ICntrl=  3107 FMM=F I1Cent=   0 AccDes= 0.00D+00.
 End of G2Drv F.D. properties file   721 does not exist.
 End of G2Drv F.D. properties file   722 does not exist.
 End of G2Drv F.D. properties file   788 does not exist.
          IDoAtm=11111111
          Differentiating once with respect to nuclear coordinates.
 CalDSu exits because no D1Ps are significant.
          There are    27 degrees of freedom in the 1st order CPHF.  IDoFFX=6 NUNeed=     0.
     21 vectors produced by pass  0 Test12= 3.94D-14 3.70D-09 XBig12= 1.79D-01 1.07D-01.
 AX will form    21 AO Fock derivatives at one time.
     21 vectors produced by pass  1 Test12= 3.94D-14 3.70D-09 XBig12= 5.30D-02 7.88D-02.
     21 vectors produced by pass  2 Test12= 3.94D-14 3.70D-09 XBig12= 5.04D-03 1.76D-02.
     21 vectors produced by pass  3 Test12= 3.94D-14 3.70D-09 XBig12= 1.25D-04 2.97D-03.
     21 vectors produced by pass  4 Test12= 3.94D-14 3.70D-09 XBig12= 2.89D-06 3.11D-04.
     21 vectors produced by pass  5 Test12= 3.94D-14 3.70D-09 XBig12= 5.88D-08 4.67D-05.
     21 vectors produced by pass  6 Test12= 3.94D-14 3.70D-09 XBig12= 1.07D-09 4.07D-06.
     21 vectors produced by pass  7 Test12= 3.94D-14 3.70D-09 XBig12= 1.34D-11 5.44D-07.
     13 vectors produced by pass  8 Test12= 3.94D-14 3.70D-09 XBig12= 1.51D-13 4.08D-08.
      1 vectors produced by pass  9 Test12= 3.94D-14 3.70D-09 XBig12= 1.49D-15 5.88D-09.
 InvSVY:  IOpt=1 It=  1 EMax= 1.55D-15
 Solved reduced A of dimension   182 with    21 vectors.
 End of Minotr F.D. properties file   721 does not exist.
 End of Minotr F.D. properties file   722 does not exist.
 End of Minotr F.D. properties file   788 does not exist.
 Calling FoFJK, ICntrl=    100127 FMM=F ISym2X=0 I1Cent= 0 IOpClX= 1 NMat=1 NMatS=1 NMatT=0.
 -------------------------------------------------------------------
 Center     Atomic                   Forces (Hartrees/Bohr)
 Number     Number              X              Y              Z
 -------------------------------------------------------------------
      1        8          -0.019414815   -0.008232747    0.001042243
      2        8           0.026858685   -0.002624963    0.001782170
      3        6          -0.000427907    0.006234454   -0.002631533
      4        7           0.000874997    0.002985998    0.007904762
      5        6          -0.006689082    0.004142499   -0.005229989
      6        1          -0.000841368   -0.001036972   -0.002900544
      7        1          -0.000844410   -0.000350474   -0.000234810
      8        1           0.000483900   -0.001117794    0.000267700
 -------------------------------------------------------------------
 Cartesian Forces:  Max     0.026858685 RMS     0.007630252
 IRC-IRC-IRC-IRC-IRC-IRC-IRC-IRC-IRC-IRC-IRC-IRC-IRC-IRC-IRC-IRC-IRC-IRC
 Pt 21 Step number   1 out of a maximum of  20
 Modified Bulirsch-Stoer Extrapolation Cycles:
    EPS =    0.000010000000000
      PEZero:  N= 2 I= 1 D=  6.07D-04 Err=  7.32D-05
      PEZero:  N= 3 I= 2 D=  6.07D-04 Err=  4.88D-05
      PEZero:  N= 3 I= 1 D=  1.21D-03 Err=  1.07D-07
 Maximum DWI energy   std dev =  0.000000047 at pt    15
 Maximum DWI gradient std dev =  0.002453504 at pt    35
 CORRECTOR INTEGRATION CONVERGENCE:
   Recorrection delta-x convergence threshold:    0.010000
   Delta-x Convergence Met
 Point Number:  21          Path Number:   1
   CHANGE IN THE REACTION COORDINATE =    0.11641
   NET REACTION COORDINATE UP TO THIS POINT =    2.44888
  # OF POINTS ALONG THE PATH =  21
  # OF STEPS =   1

 Calculating another point on the path.
 IRC-IRC-IRC-IRC-IRC-IRC-IRC-IRC-IRC-IRC-IRC-IRC-IRC-IRC-IRC-IRC-IRC-IRC
                          Input orientation:                          
 ---------------------------------------------------------------------
 Center     Atomic      Atomic             Coordinates (Angstroms)
 Number     Number       Type             X           Y           Z
 ---------------------------------------------------------------------
      1          8           0        0.862286   -0.950354   -0.116696
      2          8           0       -1.056439   -0.838575    0.056675
      3          6           0       -1.031600    0.458145    0.010917
      4          7           0       -0.005125    1.196950   -0.084090
      5          6           0        1.172582    0.355830    0.118165
      6          1           0       -2.025507    0.901254    0.101631
      7          1           0        1.575056    0.538476    1.122617
      8          1           0        1.923531    0.626347   -0.640897
 ---------------------------------------------------------------------
                    Distance matrix (angstroms):
                    1          2          3          4          5
     1  O    0.000000
     2  O    1.929782   0.000000
     3  C    2.363675   1.297766   0.000000
     4  N    2.316113   2.295308   1.268270   0.000000
     5  C    1.362924   2.529609   2.209160   1.461295   0.000000
     6  H    3.437364   1.992014   1.091983   2.050334   3.244308
     7  H    2.064111   3.155514   2.834957   2.094445   1.097392
     8  H    1.971551   3.393055   3.030833   2.086944   1.101489
                    6          7          8
     6  H    0.000000
     7  H    3.760062   0.000000
     8  H    4.027632   1.799760   0.000000
 Symmetry turned off by external request.
 Stoichiometry    C2H3NO2
 Framework group  C1[X(C2H3NO2)]
 Deg. of freedom    18
 Full point group                 C1      NOp   1
 Rotational constants (GHZ):           9.4447767           7.0562715           4.1874002
 Standard basis: Aug-CC-pVTZ (5D, 7F)
   299 basis functions,   441 primitive gaussians,   350 cartesian basis functions
    19 alpha electrons       19 beta electrons
       nuclear repulsion energy       171.4991590077 Hartrees.
 NAtoms=    8 NActive=    8 NUniq=    8 SFac= 1.00D+00 NAtFMM=   60 NAOKFM=F Big=F
 Integral buffers will be    131072 words long.
 Raffenetti 2 integral format.
 Two-electron integral symmetry is turned off.
 Nuclear repulsion after empirical dispersion term =      171.4977362403 Hartrees.
 One-electron integrals computed using PRISM.
 NBasis=   299 RedAO= T EigKep=  2.87D-05  NBF=   299
 NBsUse=   299 1.00D-06 EigRej= -1.00D+00 NBFU=   299
 Initial guess from the checkpoint file:  "STS1-IRC-Forward.chk"
 B after Tr=    -0.000178   -0.000335   -0.000402
         Rot=    1.000000    0.000131    0.000232   -0.000008 Ang=   0.03 deg.
 Initial guess <Sx>= 0.0000 <Sy>= 0.0000 <Sz>= 0.0000 <S**2>= 0.4688 S= 0.3478
 ExpMin= 2.53D-02 ExpMax= 1.53D+04 ExpMxC= 5.22D+02 IAcc=3 IRadAn=         7 AccDes= 0.00D+00
 Harris functional with IExCor= 4639 and IRadAn=       7 diagonalized for initial guess.
 HarFok:  IExCor= 4639 AccDes= 0.00D+00 IRadAn=         7 IDoV= 1 UseB2=F ITyADJ=14
 ICtDFT=  3500011 ScaDFX=  1.000000  1.000000  1.000000  1.000000
 FoFCou: FMM=F IPFlag=           0 FMFlag=      100000 FMFlg1=           0
         NFxFlg=           0 DoJE=T BraDBF=F KetDBF=T FulRan=T
         wScrn=  0.000000 ICntrl=       500 IOpCl=  0 I1Cent=   200000004 NGrid=           0
         NMat0=    1 NMatS0=      1 NMatT0=    0 NMatD0=    1 NMtDS0=    0 NMtDT0=    0
 Symmetry not used in FoFCou.
 Gradient too large for Newton-Raphson -- use scaled steepest descent instead.
     Accept linear search using points  3 and  4.
 Gradient too large for Newton-Raphson -- use scaled steepest descent instead.
     Accept linear search using points  1 and  2.
 LinEq1:  Iter=  0 NonCon=     1 RMS=9.20D-05 Max=3.24D-03 NDo=     1
 AX will form     1 AO Fock derivatives at one time.
 LinEq1:  Iter=  1 NonCon=     1 RMS=2.76D-05 Max=1.31D-03 NDo=     1
 LinEq1:  Iter=  2 NonCon=     1 RMS=2.81D-05 Max=1.47D-03 NDo=     1
 LinEq1:  Iter=  3 NonCon=     1 RMS=1.44D-05 Max=4.88D-04 NDo=     1
 LinEq1:  Iter=  4 NonCon=     1 RMS=1.33D-05 Max=5.70D-04 NDo=     1
 LinEq1:  Iter=  5 NonCon=     1 RMS=7.15D-06 Max=2.03D-04 NDo=     1
 LinEq1:  Iter=  6 NonCon=     1 RMS=5.71D-06 Max=2.69D-04 NDo=     1
 LinEq1:  Iter=  7 NonCon=     1 RMS=2.95D-06 Max=7.38D-05 NDo=     1
 LinEq1:  Iter=  8 NonCon=     1 RMS=1.32D-06 Max=5.76D-05 NDo=     1
 LinEq1:  Iter=  9 NonCon=     1 RMS=6.74D-07 Max=2.36D-05 NDo=     1
 LinEq1:  Iter= 10 NonCon=     1 RMS=3.93D-07 Max=1.17D-05 NDo=     1
 LinEq1:  Iter= 11 NonCon=     1 RMS=1.53D-07 Max=5.08D-06 NDo=     1
 LinEq1:  Iter= 12 NonCon=     1 RMS=6.83D-08 Max=1.86D-06 NDo=     1
 LinEq1:  Iter= 13 NonCon=     1 RMS=3.37D-08 Max=1.04D-06 NDo=     1
 LinEq1:  Iter= 14 NonCon=     1 RMS=1.11D-08 Max=3.06D-07 NDo=     1
 LinEq1:  Iter= 15 NonCon=     0 RMS=2.98D-09 Max=7.96D-08 NDo=     1
 Linear equations converged to 1.032D-08 1.032D-07 after    15 iterations.
     Minimum is close to point  2 DX=  2.61D-02 DF= -7.27D-08 DXR=  2.54D-02 DFR=  6.48D-04 which will be used.
 LinEq1:  Iter=  0 NonCon=     1 RMS=3.11D-06 Max=2.07D-04 NDo=     1
 LinEq1:  Iter=  1 NonCon=     1 RMS=3.48D-06 Max=2.33D-04 NDo=     1
 LinEq1:  Iter=  2 NonCon=     1 RMS=1.53D-06 Max=6.55D-05 NDo=     1
 LinEq1:  Iter=  3 NonCon=     1 RMS=1.28D-06 Max=3.95D-05 NDo=     1
 LinEq1:  Iter=  4 NonCon=     1 RMS=6.99D-07 Max=2.14D-05 NDo=     1
 LinEq1:  Iter=  5 NonCon=     1 RMS=4.29D-07 Max=1.06D-05 NDo=     1
 LinEq1:  Iter=  6 NonCon=     1 RMS=2.27D-07 Max=7.23D-06 NDo=     1
 LinEq1:  Iter=  7 NonCon=     1 RMS=9.46D-08 Max=4.15D-06 NDo=     1
 LinEq1:  Iter=  8 NonCon=     1 RMS=4.22D-08 Max=1.64D-06 NDo=     1
 LinEq1:  Iter=  9 NonCon=     1 RMS=1.63D-08 Max=5.11D-07 NDo=     1
 LinEq1:  Iter= 10 NonCon=     1 RMS=8.06D-09 Max=2.36D-07 NDo=     1
 LinEq1:  Iter= 11 NonCon=     1 RMS=3.95D-09 Max=9.44D-08 NDo=     1
 LinEq1:  Iter= 12 NonCon=     1 RMS=1.65D-09 Max=5.56D-08 NDo=     1
 LinEq1:  Iter= 13 NonCon=     1 RMS=8.49D-10 Max=2.44D-08 NDo=     1
 LinEq1:  Iter= 14 NonCon=     0 RMS=3.80D-10 Max=1.04D-08 NDo=     1
 Linear equations converged to 2.337D-09 2.337D-08 after    14 iterations.
     Minimum is close to point  2 DX=  6.32D-03 DF= -6.88D-12 DXR=  6.28D-03 DFR=  3.92D-05 which will be used.
 LinEq1:  Iter=  0 NonCon=     1 RMS=2.86D-08 Max=9.21D-07 NDo=     1
 LinEq1:  Iter=  1 NonCon=     1 RMS=1.87D-08 Max=7.37D-07 NDo=     1
 LinEq1:  Iter=  2 NonCon=     1 RMS=1.26D-08 Max=3.74D-07 NDo=     1
 LinEq1:  Iter=  3 NonCon=     1 RMS=1.11D-08 Max=4.81D-07 NDo=     1
 LinEq1:  Iter=  4 NonCon=     1 RMS=6.91D-09 Max=2.40D-07 NDo=     1
 LinEq1:  Iter=  5 NonCon=     1 RMS=4.71D-09 Max=1.80D-07 NDo=     1
 LinEq1:  Iter=  6 NonCon=     1 RMS=3.00D-09 Max=1.26D-07 NDo=     1
 LinEq1:  Iter=  7 NonCon=     1 RMS=1.66D-09 Max=7.16D-08 NDo=     1
 LinEq1:  Iter=  8 NonCon=     1 RMS=1.16D-09 Max=4.85D-08 NDo=     1
 LinEq1:  Iter=  9 NonCon=     1 RMS=5.73D-10 Max=2.21D-08 NDo=     1
 LinEq1:  Iter= 10 NonCon=     1 RMS=2.84D-10 Max=7.65D-09 NDo=     1
 LinEq1:  Iter= 11 NonCon=     1 RMS=1.61D-10 Max=5.46D-09 NDo=     1
 LinEq1:  Iter= 12 NonCon=     1 RMS=6.27D-11 Max=1.65D-09 NDo=     1
 LinEq1:  Iter= 13 NonCon=     0 RMS=2.59D-11 Max=5.85D-10 NDo=     1
 Linear equations converged to 5.902D-11 5.902D-10 after    13 iterations.
 SCF Done:  E(UwB97XD) =  -283.066644916     a.u. after    6 cycles
            Convg  =    0.1170D-06                    54 Fock formations.
              S**2 =  0.4305                  -V/T =  2.0058
 <Sx>= 0.0000 <Sy>= 0.0000 <Sz>= 0.0000 <S**2>= 0.4305 S= 0.3249
 <L.S>=  0.00000000000    
 Annihilation of the first spin contaminant:
 S**2 before annihilation     0.4305,   after     0.0076
 DoSCS=F DFT=T ScalE2(SS,OS)=  1.000000  1.000000
 Range of M.O.s used for correlation:     1   299
 NBasis=   299 NAE=    19 NBE=    19 NFC=     0 NFV=     0
 NROrb=    299 NOA=    19 NOB=    19 NVA=   280 NVB=   280

 **** Warning!!: The largest alpha MO coefficient is  0.31055423D+02


 **** Warning!!: The largest beta MO coefficient is  0.30742743D+02

 Symmetrizing basis deriv contribution to polar:
 IMax=3 JMax=2 DiffMx= 0.00D+00
 G2DrvN: will do     9 centers at a time, making    1 passes.
 Calling FoFCou, ICntrl=  3107 FMM=F I1Cent=   0 AccDes= 0.00D+00.
 End of G2Drv F.D. properties file   721 does not exist.
 End of G2Drv F.D. properties file   722 does not exist.
 End of G2Drv F.D. properties file   788 does not exist.
          IDoAtm=11111111
          Differentiating once with respect to nuclear coordinates.
 CalDSu exits because no D1Ps are significant.
          There are    27 degrees of freedom in the 1st order CPHF.  IDoFFX=6 NUNeed=     0.
     21 vectors produced by pass  0 Test12= 3.94D-14 3.70D-09 XBig12= 1.78D-01 1.09D-01.
 AX will form    21 AO Fock derivatives at one time.
     21 vectors produced by pass  1 Test12= 3.94D-14 3.70D-09 XBig12= 5.16D-02 7.73D-02.
     21 vectors produced by pass  2 Test12= 3.94D-14 3.70D-09 XBig12= 4.68D-03 1.70D-02.
     21 vectors produced by pass  3 Test12= 3.94D-14 3.70D-09 XBig12= 1.15D-04 3.03D-03.
     21 vectors produced by pass  4 Test12= 3.94D-14 3.70D-09 XBig12= 2.97D-06 3.09D-04.
     21 vectors produced by pass  5 Test12= 3.94D-14 3.70D-09 XBig12= 5.28D-08 4.22D-05.
     21 vectors produced by pass  6 Test12= 3.94D-14 3.70D-09 XBig12= 9.49D-10 4.45D-06.
     21 vectors produced by pass  7 Test12= 3.94D-14 3.70D-09 XBig12= 1.21D-11 5.46D-07.
     13 vectors produced by pass  8 Test12= 3.94D-14 3.70D-09 XBig12= 1.36D-13 3.59D-08.
      2 vectors produced by pass  9 Test12= 3.94D-14 3.70D-09 XBig12= 1.34D-15 5.30D-09.
 InvSVY:  IOpt=1 It=  1 EMax= 2.00D-15
 Solved reduced A of dimension   183 with    21 vectors.
 End of Minotr F.D. properties file   721 does not exist.
 End of Minotr F.D. properties file   722 does not exist.
 End of Minotr F.D. properties file   788 does not exist.
 Calling FoFJK, ICntrl=    100127 FMM=F ISym2X=0 I1Cent= 0 IOpClX= 1 NMat=1 NMatS=1 NMatT=0.
 -------------------------------------------------------------------
 Center     Atomic                   Forces (Hartrees/Bohr)
 Number     Number              X              Y              Z
 -------------------------------------------------------------------
      1        8          -0.023071591   -0.007259814    0.001322176
      2        8           0.029753770   -0.002029818    0.001355729
      3        6           0.000304159    0.004694105   -0.002933618
      4        7          -0.000195479    0.003824484    0.006822071
      5        6          -0.005536701    0.002875549   -0.004015970
      6        1          -0.000593039   -0.000893505   -0.002447315
      7        1          -0.000739712   -0.000420117   -0.000156496
      8        1           0.000078594   -0.000790885    0.000053424
 -------------------------------------------------------------------
 Cartesian Forces:  Max     0.029753770 RMS     0.008250023
 IRC-IRC-IRC-IRC-IRC-IRC-IRC-IRC-IRC-IRC-IRC-IRC-IRC-IRC-IRC-IRC-IRC-IRC
 Pt 22 Step number   1 out of a maximum of  20
 Modified Bulirsch-Stoer Extrapolation Cycles:
    EPS =    0.000010000000000
      PEZero:  N= 2 I= 1 D=  6.08D-04 Err=  5.56D-05
      PEZero:  N= 3 I= 2 D=  6.08D-04 Err=  3.70D-05
      PEZero:  N= 3 I= 1 D=  1.22D-03 Err=  8.18D-08
 Maximum DWI energy   std dev =  0.000000344 at pt    19
 Maximum DWI gradient std dev =  0.001472598 at pt    35
 CORRECTOR INTEGRATION CONVERGENCE:
   Recorrection delta-x convergence threshold:    0.010000
   Delta-x Convergence Met
 Point Number:  22          Path Number:   1
   CHANGE IN THE REACTION COORDINATE =    0.11653
   NET REACTION COORDINATE UP TO THIS POINT =    2.56542
  # OF POINTS ALONG THE PATH =  22
  # OF STEPS =   1

 Calculating another point on the path.
 IRC-IRC-IRC-IRC-IRC-IRC-IRC-IRC-IRC-IRC-IRC-IRC-IRC-IRC-IRC-IRC-IRC-IRC
                          Input orientation:                          
 ---------------------------------------------------------------------
 Center     Atomic      Atomic             Coordinates (Angstroms)
 Number     Number       Type             X           Y           Z
 ---------------------------------------------------------------------
      1          8           0        0.853524   -0.952759   -0.116173
      2          8           0       -1.045467   -0.839251    0.057064
      3          6           0       -1.031276    0.460088    0.009509
      4          7           0       -0.005354    1.198620   -0.081539
      5          6           0        1.170187    0.356980    0.116500
      6          1           0       -2.028513    0.896448    0.089095
      7          1           0        1.571159    0.535942    1.121915
      8          1           0        1.923219    0.622535   -0.641020
 ---------------------------------------------------------------------
                    Distance matrix (angstroms):
                    1          2          3          4          5
     1  O    0.000000
     2  O    1.910251   0.000000
     3  C    2.358899   1.300287   0.000000
     4  N    2.316744   2.292153   1.267374   0.000000
     5  C    1.367417   2.518655   2.206472   1.459272   0.000000
     6  H    3.430428   1.995008   1.091432   2.052704   3.243988
     7  H    2.064968   3.141941   2.831231   2.091134   1.097117
     8  H    1.975162   3.381899   3.029624   2.089088   1.100643
                    6          7          8
     6  H    0.000000
     7  H    3.762223   0.000000
     8  H    4.027938   1.799829   0.000000
 Symmetry turned off by external request.
 Stoichiometry    C2H3NO2
 Framework group  C1[X(C2H3NO2)]
 Deg. of freedom    18
 Full point group                 C1      NOp   1
 Rotational constants (GHZ):           9.4183897           7.1264104           4.2056659
 Standard basis: Aug-CC-pVTZ (5D, 7F)
   299 basis functions,   441 primitive gaussians,   350 cartesian basis functions
    19 alpha electrons       19 beta electrons
       nuclear repulsion energy       171.7127021714 Hartrees.
 NAtoms=    8 NActive=    8 NUniq=    8 SFac= 1.00D+00 NAtFMM=   60 NAOKFM=F Big=F
 Integral buffers will be    131072 words long.
 Raffenetti 2 integral format.
 Two-electron integral symmetry is turned off.
 Nuclear repulsion after empirical dispersion term =      171.7112782229 Hartrees.
 One-electron integrals computed using PRISM.
 NBasis=   299 RedAO= T EigKep=  2.87D-05  NBF=   299
 NBsUse=   299 1.00D-06 EigRej= -1.00D+00 NBFU=   299
 Initial guess from the checkpoint file:  "STS1-IRC-Forward.chk"
 B after Tr=    -0.000172   -0.000279   -0.000333
         Rot=    1.000000    0.000095    0.000172   -0.000012 Ang=   0.02 deg.
 Initial guess <Sx>= 0.0000 <Sy>= 0.0000 <Sz>= 0.0000 <S**2>= 0.4288 S= 0.3239
 ExpMin= 2.53D-02 ExpMax= 1.53D+04 ExpMxC= 5.22D+02 IAcc=3 IRadAn=         7 AccDes= 0.00D+00
 Harris functional with IExCor= 4639 and IRadAn=       7 diagonalized for initial guess.
 HarFok:  IExCor= 4639 AccDes= 0.00D+00 IRadAn=         7 IDoV= 1 UseB2=F ITyADJ=14
 ICtDFT=  3500011 ScaDFX=  1.000000  1.000000  1.000000  1.000000
 FoFCou: FMM=F IPFlag=           0 FMFlag=      100000 FMFlg1=           0
         NFxFlg=           0 DoJE=T BraDBF=F KetDBF=T FulRan=T
         wScrn=  0.000000 ICntrl=       500 IOpCl=  0 I1Cent=   200000004 NGrid=           0
         NMat0=    1 NMatS0=      1 NMatT0=    0 NMatD0=    1 NMtDS0=    0 NMtDT0=    0
 Symmetry not used in FoFCou.
 Gradient too large for Newton-Raphson -- use scaled steepest descent instead.
     Accept linear search using points  3 and  4.
     Minimum is close to point  4 DX= -1.03D-01 DF= -2.41D-07 DXR=  9.37D-02 DFR=  2.96D-03 which will be used.
 Gradient too large for Newton-Raphson -- use scaled steepest descent instead.
     Accept linear search using points  1 and  2.
 LinEq1:  Iter=  0 NonCon=     1 RMS=8.67D-05 Max=3.57D-03 NDo=     1
 AX will form     1 AO Fock derivatives at one time.
 LinEq1:  Iter=  1 NonCon=     1 RMS=2.66D-05 Max=1.26D-03 NDo=     1
 LinEq1:  Iter=  2 NonCon=     1 RMS=2.66D-05 Max=1.43D-03 NDo=     1
 LinEq1:  Iter=  3 NonCon=     1 RMS=1.44D-05 Max=4.89D-04 NDo=     1
 LinEq1:  Iter=  4 NonCon=     1 RMS=1.31D-05 Max=5.73D-04 NDo=     1
 LinEq1:  Iter=  5 NonCon=     1 RMS=7.16D-06 Max=1.92D-04 NDo=     1
 LinEq1:  Iter=  6 NonCon=     1 RMS=5.46D-06 Max=2.31D-04 NDo=     1
 LinEq1:  Iter=  7 NonCon=     1 RMS=3.02D-06 Max=6.35D-05 NDo=     1
 LinEq1:  Iter=  8 NonCon=     1 RMS=1.43D-06 Max=6.21D-05 NDo=     1
 LinEq1:  Iter=  9 NonCon=     1 RMS=7.91D-07 Max=2.46D-05 NDo=     1
 LinEq1:  Iter= 10 NonCon=     1 RMS=4.40D-07 Max=1.35D-05 NDo=     1
 LinEq1:  Iter= 11 NonCon=     1 RMS=1.53D-07 Max=5.31D-06 NDo=     1
 LinEq1:  Iter= 12 NonCon=     1 RMS=6.01D-08 Max=1.73D-06 NDo=     1
 LinEq1:  Iter= 13 NonCon=     1 RMS=2.82D-08 Max=7.95D-07 NDo=     1
 LinEq1:  Iter= 14 NonCon=     1 RMS=1.02D-08 Max=2.63D-07 NDo=     1
 LinEq1:  Iter= 15 NonCon=     0 RMS=2.52D-09 Max=7.07D-08 NDo=     1
 Linear equations converged to 1.032D-08 1.032D-07 after    15 iterations.
     Minimum is close to point  2 DX=  5.17D-02 DF= -2.84D-07 DXR=  4.92D-02 DFR=  2.42D-03 which will be used.
 LinEq1:  Iter=  0 NonCon=     1 RMS=4.33D-06 Max=2.68D-04 NDo=     1
 LinEq1:  Iter=  1 NonCon=     1 RMS=4.04D-06 Max=2.46D-04 NDo=     1
 LinEq1:  Iter=  2 NonCon=     1 RMS=2.07D-06 Max=8.78D-05 NDo=     1
 LinEq1:  Iter=  3 NonCon=     1 RMS=1.61D-06 Max=5.38D-05 NDo=     1
 LinEq1:  Iter=  4 NonCon=     1 RMS=9.10D-07 Max=2.79D-05 NDo=     1
 LinEq1:  Iter=  5 NonCon=     1 RMS=5.61D-07 Max=1.21D-05 NDo=     1
 LinEq1:  Iter=  6 NonCon=     1 RMS=2.85D-07 Max=6.59D-06 NDo=     1
 LinEq1:  Iter=  7 NonCon=     1 RMS=1.15D-07 Max=3.84D-06 NDo=     1
 LinEq1:  Iter=  8 NonCon=     1 RMS=5.42D-08 Max=1.75D-06 NDo=     1
 LinEq1:  Iter=  9 NonCon=     1 RMS=2.88D-08 Max=8.74D-07 NDo=     1
 LinEq1:  Iter= 10 NonCon=     1 RMS=1.48D-08 Max=3.88D-07 NDo=     1
 LinEq1:  Iter= 11 NonCon=     1 RMS=6.21D-09 Max=1.53D-07 NDo=     1
 LinEq1:  Iter= 12 NonCon=     1 RMS=3.10D-09 Max=9.81D-08 NDo=     1
 LinEq1:  Iter= 13 NonCon=     1 RMS=1.41D-09 Max=5.25D-08 NDo=     1
 LinEq1:  Iter= 14 NonCon=     0 RMS=5.21D-10 Max=1.60D-08 NDo=     1
 Linear equations converged to 2.825D-09 2.825D-08 after    14 iterations.
     Minimum is close to point  2 DX=  1.29D-02 DF= -7.37D-11 DXR=  1.28D-02 DFR=  1.63D-04 which will be used.
 LinEq1:  Iter=  0 NonCon=     1 RMS=4.20D-08 Max=1.61D-06 NDo=     1
 LinEq1:  Iter=  1 NonCon=     1 RMS=2.13D-08 Max=5.00D-07 NDo=     1
 LinEq1:  Iter=  2 NonCon=     1 RMS=1.59D-08 Max=4.14D-07 NDo=     1
 LinEq1:  Iter=  3 NonCon=     1 RMS=8.71D-09 Max=3.04D-07 NDo=     1
 LinEq1:  Iter=  4 NonCon=     1 RMS=5.79D-09 Max=2.17D-07 NDo=     1
 LinEq1:  Iter=  5 NonCon=     1 RMS=4.47D-09 Max=1.88D-07 NDo=     1
 LinEq1:  Iter=  6 NonCon=     1 RMS=3.42D-09 Max=1.16D-07 NDo=     1
 LinEq1:  Iter=  7 NonCon=     1 RMS=2.07D-09 Max=6.46D-08 NDo=     1
 LinEq1:  Iter=  8 NonCon=     1 RMS=1.33D-09 Max=4.88D-08 NDo=     1
 LinEq1:  Iter=  9 NonCon=     1 RMS=5.78D-10 Max=2.41D-08 NDo=     1
 LinEq1:  Iter= 10 NonCon=     1 RMS=2.29D-10 Max=6.47D-09 NDo=     1
 LinEq1:  Iter= 11 NonCon=     1 RMS=8.27D-11 Max=2.28D-09 NDo=     1
 LinEq1:  Iter= 12 NonCon=     1 RMS=3.74D-11 Max=1.26D-09 NDo=     1
 LinEq1:  Iter= 13 NonCon=     0 RMS=2.00D-11 Max=3.58D-10 NDo=     1
 Linear equations converged to 3.918D-11 3.918D-10 after    13 iterations.
 SCF Done:  E(UwB97XD) =  -283.067937128     a.u. after    6 cycles
            Convg  =    0.2439D-06                    53 Fock formations.
              S**2 =  0.3773                  -V/T =  2.0058
 <Sx>= 0.0000 <Sy>= 0.0000 <Sz>= 0.0000 <S**2>= 0.3773 S= 0.2920
 <L.S>=  0.00000000000    
 Annihilation of the first spin contaminant:
 S**2 before annihilation     0.3773,   after     0.0055
 DoSCS=F DFT=T ScalE2(SS,OS)=  1.000000  1.000000
 Range of M.O.s used for correlation:     1   299
 NBasis=   299 NAE=    19 NBE=    19 NFC=     0 NFV=     0
 NROrb=    299 NOA=    19 NOB=    19 NVA=   280 NVB=   280

 **** Warning!!: The largest alpha MO coefficient is  0.31899617D+02


 **** Warning!!: The largest beta MO coefficient is  0.31788291D+02

 Symmetrizing basis deriv contribution to polar:
 IMax=3 JMax=2 DiffMx= 0.00D+00
 G2DrvN: will do     9 centers at a time, making    1 passes.
 Calling FoFCou, ICntrl=  3107 FMM=F I1Cent=   0 AccDes= 0.00D+00.
 End of G2Drv F.D. properties file   721 does not exist.
 End of G2Drv F.D. properties file   722 does not exist.
 End of G2Drv F.D. properties file   788 does not exist.
          IDoAtm=11111111
          Differentiating once with respect to nuclear coordinates.
 CalDSu exits because no D1Ps are significant.
          There are    27 degrees of freedom in the 1st order CPHF.  IDoFFX=6 NUNeed=     0.
     21 vectors produced by pass  0 Test12= 3.94D-14 3.70D-09 XBig12= 1.78D-01 1.10D-01.
 AX will form    21 AO Fock derivatives at one time.
     21 vectors produced by pass  1 Test12= 3.94D-14 3.70D-09 XBig12= 5.07D-02 7.61D-02.
     21 vectors produced by pass  2 Test12= 3.94D-14 3.70D-09 XBig12= 4.40D-03 1.64D-02.
     21 vectors produced by pass  3 Test12= 3.94D-14 3.70D-09 XBig12= 1.19D-04 3.06D-03.
     21 vectors produced by pass  4 Test12= 3.94D-14 3.70D-09 XBig12= 3.11D-06 3.04D-04.
     21 vectors produced by pass  5 Test12= 3.94D-14 3.70D-09 XBig12= 4.90D-08 3.91D-05.
     21 vectors produced by pass  6 Test12= 3.94D-14 3.70D-09 XBig12= 8.75D-10 4.81D-06.
     21 vectors produced by pass  7 Test12= 3.94D-14 3.70D-09 XBig12= 1.13D-11 5.52D-07.
     13 vectors produced by pass  8 Test12= 3.94D-14 3.70D-09 XBig12= 1.25D-13 3.33D-08.
      2 vectors produced by pass  9 Test12= 3.94D-14 3.70D-09 XBig12= 1.25D-15 5.22D-09.
 InvSVY:  IOpt=1 It=  1 EMax= 1.78D-15
 Solved reduced A of dimension   183 with    21 vectors.
 End of Minotr F.D. properties file   721 does not exist.
 End of Minotr F.D. properties file   722 does not exist.
 End of Minotr F.D. properties file   788 does not exist.
 Calling FoFJK, ICntrl=    100127 FMM=F ISym2X=0 I1Cent= 0 IOpClX= 1 NMat=1 NMatS=1 NMatT=0.
 -------------------------------------------------------------------
 Center     Atomic                   Forces (Hartrees/Bohr)
 Number     Number              X              Y              Z
 -------------------------------------------------------------------
      1        8          -0.027379873   -0.006547532    0.001719328
      2        8           0.033362328   -0.001904143    0.000841186
      3        6           0.001056217    0.003752787   -0.003093479
      4        7          -0.000920296    0.004539489    0.006005720
      5        6          -0.004825322    0.002149652   -0.003201903
      6        1          -0.000446496   -0.000887703   -0.002091926
      7        1          -0.000667227   -0.000500372   -0.000099545
      8        1          -0.000179330   -0.000602176   -0.000079381
 -------------------------------------------------------------------
 Cartesian Forces:  Max     0.033362328 RMS     0.009219048
 IRC-IRC-IRC-IRC-IRC-IRC-IRC-IRC-IRC-IRC-IRC-IRC-IRC-IRC-IRC-IRC-IRC-IRC
 Pt 23 Step number   1 out of a maximum of  20
 Modified Bulirsch-Stoer Extrapolation Cycles:
    EPS =    0.000010000000000
      PEZero:  N= 2 I= 1 D=  6.08D-04 Err=  4.34D-05
      PEZero:  N= 3 I= 2 D=  6.08D-04 Err=  2.89D-05
      PEZero:  N= 3 I= 1 D=  1.22D-03 Err=  5.23D-08
 Maximum DWI energy   std dev =  0.000000564 at pt    14
 Maximum DWI gradient std dev =  0.001017144 at pt    24
 CORRECTOR INTEGRATION CONVERGENCE:
   Recorrection delta-x convergence threshold:    0.010000
   Delta-x Convergence Met
 Point Number:  23          Path Number:   1
   CHANGE IN THE REACTION COORDINATE =    0.11664
   NET REACTION COORDINATE UP TO THIS POINT =    2.68206
  # OF POINTS ALONG THE PATH =  23
  # OF STEPS =   1

 Calculating another point on the path.
 IRC-IRC-IRC-IRC-IRC-IRC-IRC-IRC-IRC-IRC-IRC-IRC-IRC-IRC-IRC-IRC-IRC-IRC
                          Input orientation:                          
 ---------------------------------------------------------------------
 Center     Atomic      Atomic             Coordinates (Angstroms)
 Number     Number       Type             X           Y           Z
 ---------------------------------------------------------------------
      1          8           0        0.844198   -0.954733   -0.115560
      2          8           0       -1.034356   -0.839866    0.057241
      3          6           0       -1.030678    0.461524    0.008199
      4          7           0       -0.005774    1.200365   -0.079497
      5          6           0        1.168256    0.357795    0.115276
      6          1           0       -2.030580    0.891922    0.079373
      7          1           0        1.567929    0.533252    1.121523
      8          1           0        1.921885    0.619792   -0.641639
 ---------------------------------------------------------------------
                    Distance matrix (angstroms):
                    1          2          3          4          5
     1  O    0.000000
     2  O    1.889978   0.000000
     3  C    2.352927   1.302319   0.000000
     4  N    2.316938   2.288934   1.266493   0.000000
     5  C    1.371506   2.507838   2.203982   1.458152   0.000000
     6  H    3.422350   1.998009   1.090922   2.054316   3.243320
     7  H    2.065977   3.128903   2.827966   2.089026   1.096839
     8  H    1.979217   3.370222   3.027370   2.090201   1.099783
                    6          7          8
     6  H    0.000000
     7  H    3.763507   0.000000
     8  H    4.026896   1.800421   0.000000
 Symmetry turned off by external request.
 Stoichiometry    C2H3NO2
 Framework group  C1[X(C2H3NO2)]
 Deg. of freedom    18
 Full point group                 C1      NOp   1
 Rotational constants (GHZ):           9.3948513           7.1987469           4.2252091
 Standard basis: Aug-CC-pVTZ (5D, 7F)
   299 basis functions,   441 primitive gaussians,   350 cartesian basis functions
    19 alpha electrons       19 beta electrons
       nuclear repulsion energy       171.9488355988 Hartrees.
 NAtoms=    8 NActive=    8 NUniq=    8 SFac= 1.00D+00 NAtFMM=   60 NAOKFM=F Big=F
 Integral buffers will be    131072 words long.
 Raffenetti 2 integral format.
 Two-electron integral symmetry is turned off.
 Nuclear repulsion after empirical dispersion term =      171.9474101088 Hartrees.
 One-electron integrals computed using PRISM.
 NBasis=   299 RedAO= T EigKep=  2.86D-05  NBF=   299
 NBsUse=   299 1.00D-06 EigRej= -1.00D+00 NBFU=   299
 Initial guess from the checkpoint file:  "STS1-IRC-Forward.chk"
 B after Tr=    -0.000158   -0.000249   -0.000267
         Rot=    1.000000    0.000067    0.000127   -0.000015 Ang=   0.02 deg.
 Initial guess <Sx>= 0.0000 <Sy>= 0.0000 <Sz>= 0.0000 <S**2>= 0.3756 S= 0.2909
 ExpMin= 2.53D-02 ExpMax= 1.53D+04 ExpMxC= 5.22D+02 IAcc=3 IRadAn=         7 AccDes= 0.00D+00
 Harris functional with IExCor= 4639 and IRadAn=       7 diagonalized for initial guess.
 HarFok:  IExCor= 4639 AccDes= 0.00D+00 IRadAn=         7 IDoV= 1 UseB2=F ITyADJ=14
 ICtDFT=  3500011 ScaDFX=  1.000000  1.000000  1.000000  1.000000
 FoFCou: FMM=F IPFlag=           0 FMFlag=      100000 FMFlg1=           0
         NFxFlg=           0 DoJE=T BraDBF=F KetDBF=T FulRan=T
         wScrn=  0.000000 ICntrl=       500 IOpCl=  0 I1Cent=   200000004 NGrid=           0
         NMat0=    1 NMatS0=      1 NMatT0=    0 NMatD0=    1 NMtDS0=    0 NMtDT0=    0
 Symmetry not used in FoFCou.
 Gradient too large for Newton-Raphson -- use scaled steepest descent instead.
     Accept linear search using points  3 and  4.
     Minimum is close to point  4 DX= -1.00D-01 DF= -2.03D-07 DXR=  9.11D-02 DFR=  2.74D-03 which will be used.
 Gradient too large for Newton-Raphson -- use scaled steepest descent instead.
     Accept linear search using points  1 and  2.
 LinEq1:  Iter=  0 NonCon=     1 RMS=8.51D-05 Max=3.78D-03 NDo=     1
 AX will form     1 AO Fock derivatives at one time.
 LinEq1:  Iter=  1 NonCon=     1 RMS=2.62D-05 Max=1.15D-03 NDo=     1
 LinEq1:  Iter=  2 NonCon=     1 RMS=2.40D-05 Max=1.18D-03 NDo=     1
 LinEq1:  Iter=  3 NonCon=     1 RMS=1.32D-05 Max=4.72D-04 NDo=     1
 LinEq1:  Iter=  4 NonCon=     1 RMS=1.23D-05 Max=4.86D-04 NDo=     1
 LinEq1:  Iter=  5 NonCon=     1 RMS=7.32D-06 Max=2.03D-04 NDo=     1
 LinEq1:  Iter=  6 NonCon=     1 RMS=5.49D-06 Max=2.01D-04 NDo=     1
 LinEq1:  Iter=  7 NonCon=     1 RMS=3.09D-06 Max=9.17D-05 NDo=     1
 LinEq1:  Iter=  8 NonCon=     1 RMS=1.46D-06 Max=5.97D-05 NDo=     1
 LinEq1:  Iter=  9 NonCon=     1 RMS=8.26D-07 Max=2.57D-05 NDo=     1
 LinEq1:  Iter= 10 NonCon=     1 RMS=4.46D-07 Max=1.47D-05 NDo=     1
 LinEq1:  Iter= 11 NonCon=     1 RMS=1.58D-07 Max=6.19D-06 NDo=     1
 LinEq1:  Iter= 12 NonCon=     1 RMS=7.03D-08 Max=1.83D-06 NDo=     1
 LinEq1:  Iter= 13 NonCon=     1 RMS=3.26D-08 Max=7.81D-07 NDo=     1
 LinEq1:  Iter= 14 NonCon=     1 RMS=1.08D-08 Max=3.02D-07 NDo=     1
 LinEq1:  Iter= 15 NonCon=     1 RMS=3.04D-09 Max=1.07D-07 NDo=     1
 LinEq1:  Iter= 16 NonCon=     0 RMS=1.24D-09 Max=4.29D-08 NDo=     1
 Linear equations converged to 1.032D-08 1.032D-07 after    16 iterations.
     Minimum is close to point  2 DX=  8.77D-02 DF= -8.52D-07 DXR=  8.07D-02 DFR=  6.55D-03 which will be used.
 LinEq1:  Iter=  0 NonCon=     1 RMS=6.01D-06 Max=3.47D-04 NDo=     1
 LinEq1:  Iter=  1 NonCon=     1 RMS=4.58D-06 Max=2.60D-04 NDo=     1
 LinEq1:  Iter=  2 NonCon=     1 RMS=2.82D-06 Max=1.20D-04 NDo=     1
 LinEq1:  Iter=  3 NonCon=     1 RMS=2.23D-06 Max=8.59D-05 NDo=     1
 LinEq1:  Iter=  4 NonCon=     1 RMS=1.29D-06 Max=3.89D-05 NDo=     1
 LinEq1:  Iter=  5 NonCon=     1 RMS=8.10D-07 Max=1.62D-05 NDo=     1
 LinEq1:  Iter=  6 NonCon=     1 RMS=4.12D-07 Max=9.76D-06 NDo=     1
 LinEq1:  Iter=  7 NonCon=     1 RMS=1.79D-07 Max=6.22D-06 NDo=     1
 LinEq1:  Iter=  8 NonCon=     1 RMS=9.79D-08 Max=3.64D-06 NDo=     1
 LinEq1:  Iter=  9 NonCon=     1 RMS=4.60D-08 Max=1.80D-06 NDo=     1
 LinEq1:  Iter= 10 NonCon=     1 RMS=2.20D-08 Max=5.43D-07 NDo=     1
 LinEq1:  Iter= 11 NonCon=     1 RMS=1.12D-08 Max=3.63D-07 NDo=     1
 LinEq1:  Iter= 12 NonCon=     1 RMS=4.93D-09 Max=2.36D-07 NDo=     1
 LinEq1:  Iter= 13 NonCon=     1 RMS=1.75D-09 Max=6.54D-08 NDo=     1
 LinEq1:  Iter= 14 NonCon=     0 RMS=5.46D-10 Max=1.51D-08 NDo=     1
 Linear equations converged to 3.537D-09 3.537D-08 after    14 iterations.
     Minimum is close to point  2 DX=  2.57D-02 DF= -6.88D-10 DXR=  2.50D-02 DFR=  6.26D-04 which will be used.
 LinEq1:  Iter=  0 NonCon=     1 RMS=1.31D-07 Max=4.93D-06 NDo=     1
 LinEq1:  Iter=  1 NonCon=     1 RMS=7.63D-08 Max=2.10D-06 NDo=     1
 LinEq1:  Iter=  2 NonCon=     1 RMS=5.69D-08 Max=1.49D-06 NDo=     1
 LinEq1:  Iter=  3 NonCon=     1 RMS=3.52D-08 Max=1.19D-06 NDo=     1
 LinEq1:  Iter=  4 NonCon=     1 RMS=2.67D-08 Max=1.45D-06 NDo=     1
 LinEq1:  Iter=  5 NonCon=     1 RMS=2.06D-08 Max=6.91D-07 NDo=     1
 LinEq1:  Iter=  6 NonCon=     1 RMS=1.15D-08 Max=3.73D-07 NDo=     1
 LinEq1:  Iter=  7 NonCon=     1 RMS=6.64D-09 Max=2.50D-07 NDo=     1
 LinEq1:  Iter=  8 NonCon=     1 RMS=3.92D-09 Max=1.62D-07 NDo=     1
 LinEq1:  Iter=  9 NonCon=     1 RMS=1.90D-09 Max=6.31D-08 NDo=     1
 LinEq1:  Iter= 10 NonCon=     1 RMS=7.74D-10 Max=2.14D-08 NDo=     1
 LinEq1:  Iter= 11 NonCon=     1 RMS=3.39D-10 Max=1.62D-08 NDo=     1
 LinEq1:  Iter= 12 NonCon=     1 RMS=1.48D-10 Max=6.30D-09 NDo=     1
 LinEq1:  Iter= 13 NonCon=     1 RMS=8.95D-11 Max=2.59D-09 NDo=     1
 LinEq1:  Iter= 14 NonCon=     0 RMS=3.07D-11 Max=7.86D-10 NDo=     1
 Linear equations converged to 1.646D-10 1.646D-09 after    14 iterations.
 SCF Done:  E(UwB97XD) =  -283.069378128     a.u. after    6 cycles
            Convg  =    0.6357D-06                    55 Fock formations.
              S**2 =  0.3122                  -V/T =  2.0059
 <Sx>= 0.0000 <Sy>= 0.0000 <Sz>= 0.0000 <S**2>= 0.3122 S= 0.2498
 <L.S>=  0.00000000000    
 Annihilation of the first spin contaminant:
 S**2 before annihilation     0.3122,   after     0.0036
 DoSCS=F DFT=T ScalE2(SS,OS)=  1.000000  1.000000
 Range of M.O.s used for correlation:     1   299
 NBasis=   299 NAE=    19 NBE=    19 NFC=     0 NFV=     0
 NROrb=    299 NOA=    19 NOB=    19 NVA=   280 NVB=   280

 **** Warning!!: The largest alpha MO coefficient is  0.32371238D+02


 **** Warning!!: The largest beta MO coefficient is  0.32396571D+02

 Symmetrizing basis deriv contribution to polar:
 IMax=3 JMax=2 DiffMx= 0.00D+00
 G2DrvN: will do     9 centers at a time, making    1 passes.
 Calling FoFCou, ICntrl=  3107 FMM=F I1Cent=   0 AccDes= 0.00D+00.
 End of G2Drv F.D. properties file   721 does not exist.
 End of G2Drv F.D. properties file   722 does not exist.
 End of G2Drv F.D. properties file   788 does not exist.
          IDoAtm=11111111
          Differentiating once with respect to nuclear coordinates.
 CalDSu exits because no D1Ps are significant.
          There are    27 degrees of freedom in the 1st order CPHF.  IDoFFX=6 NUNeed=     0.
     21 vectors produced by pass  0 Test12= 3.94D-14 3.70D-09 XBig12= 1.77D-01 1.08D-01.
 AX will form    21 AO Fock derivatives at one time.
     21 vectors produced by pass  1 Test12= 3.94D-14 3.70D-09 XBig12= 5.00D-02 7.50D-02.
     21 vectors produced by pass  2 Test12= 3.94D-14 3.70D-09 XBig12= 4.14D-03 1.58D-02.
     21 vectors produced by pass  3 Test12= 3.94D-14 3.70D-09 XBig12= 1.23D-04 3.07D-03.
     21 vectors produced by pass  4 Test12= 3.94D-14 3.70D-09 XBig12= 3.28D-06 2.96D-04.
     21 vectors produced by pass  5 Test12= 3.94D-14 3.70D-09 XBig12= 5.23D-08 3.69D-05.
     21 vectors produced by pass  6 Test12= 3.94D-14 3.70D-09 XBig12= 8.18D-10 5.09D-06.
     21 vectors produced by pass  7 Test12= 3.94D-14 3.70D-09 XBig12= 1.07D-11 5.60D-07.
     12 vectors produced by pass  8 Test12= 3.94D-14 3.70D-09 XBig12= 1.18D-13 3.70D-08.
      2 vectors produced by pass  9 Test12= 3.94D-14 3.70D-09 XBig12= 1.30D-15 5.71D-09.
 InvSVY:  IOpt=1 It=  1 EMax= 2.78D-15
 Solved reduced A of dimension   182 with    21 vectors.
 End of Minotr F.D. properties file   721 does not exist.
 End of Minotr F.D. properties file   722 does not exist.
 End of Minotr F.D. properties file   788 does not exist.
 Calling FoFJK, ICntrl=    100127 FMM=F ISym2X=0 I1Cent= 0 IOpClX= 1 NMat=1 NMatS=1 NMatT=0.
 -------------------------------------------------------------------
 Center     Atomic                   Forces (Hartrees/Bohr)
 Number     Number              X              Y              Z
 -------------------------------------------------------------------
      1        8          -0.032422718   -0.006057599    0.002240621
      2        8           0.037858562   -0.002045982    0.000241022
      3        6           0.001800431    0.003162436   -0.003162589
      4        7          -0.001403635    0.005213998    0.005428083
      5        6          -0.004502643    0.001785663   -0.002702503
      6        1          -0.000355148   -0.000958164   -0.001822793
      7        1          -0.000628421   -0.000588225   -0.000058880
      8        1          -0.000346428   -0.000512127   -0.000162961
 -------------------------------------------------------------------
 Cartesian Forces:  Max     0.037858562 RMS     0.010505183
 IRC-IRC-IRC-IRC-IRC-IRC-IRC-IRC-IRC-IRC-IRC-IRC-IRC-IRC-IRC-IRC-IRC-IRC
 Pt 24 Step number   1 out of a maximum of  20
 Modified Bulirsch-Stoer Extrapolation Cycles:
    EPS =    0.000010000000000
      PEZero:  N= 2 I= 1 D=  6.08D-04 Err=  3.48D-05
      PEZero:  N= 3 I= 2 D=  6.08D-04 Err=  2.32D-05
      PEZero:  N= 3 I= 1 D=  1.22D-03 Err=  3.91D-08
 Maximum DWI energy   std dev =  0.000000654 at pt    70
 Maximum DWI gradient std dev =  0.000736869 at pt    34
 CORRECTOR INTEGRATION CONVERGENCE:
   Recorrection delta-x convergence threshold:    0.010000
   Delta-x Convergence Met
 Point Number:  24          Path Number:   1
   CHANGE IN THE REACTION COORDINATE =    0.11671
   NET REACTION COORDINATE UP TO THIS POINT =    2.79877
  # OF POINTS ALONG THE PATH =  24
  # OF STEPS =   1

 Calculating another point on the path.
 IRC-IRC-IRC-IRC-IRC-IRC-IRC-IRC-IRC-IRC-IRC-IRC-IRC-IRC-IRC-IRC-IRC-IRC
                          Input orientation:                          
 ---------------------------------------------------------------------
 Center     Atomic      Atomic             Coordinates (Angstroms)
 Number     Number       Type             X           Y           Z
 ---------------------------------------------------------------------
      1          8           0        0.834503   -0.956360   -0.114861
      2          8           0       -1.023219   -0.840470    0.057219
      3          6           0       -1.029879    0.462618    0.007032
      4          7           0       -0.006273    1.202111   -0.077851
      5          6           0        1.166620    0.358423    0.114339
      6          1           0       -2.032040    0.887507    0.071850
      7          1           0        1.565195    0.530485    1.121325
      8          1           0        1.920090    0.617618   -0.642472
 ---------------------------------------------------------------------
                    Distance matrix (angstroms):
                    1          2          3          4          5
     1  O    0.000000
     2  O    1.869271   0.000000
     3  C    2.346121   1.304071   0.000000
     4  N    2.316737   2.285729   1.265632   0.000000
     5  C    1.375314   2.497199   2.201586   1.457540   0.000000
     6  H    3.413470   2.000959   1.090439   2.055509   3.242400
     7  H    2.067069   3.116364   2.825007   2.087730   1.096580
     8  H    1.983502   3.358371   3.024599   2.090766   1.098937
                    6          7          8
     6  H    0.000000
     7  H    3.764168   0.000000
     8  H    4.025223   1.801256   0.000000
 Symmetry turned off by external request.
 Stoichiometry    C2H3NO2
 Framework group  C1[X(C2H3NO2)]
 Deg. of freedom    18
 Full point group                 C1      NOp   1
 Rotational constants (GHZ):           9.3737649           7.2725602           4.2455895
 Standard basis: Aug-CC-pVTZ (5D, 7F)
   299 basis functions,   441 primitive gaussians,   350 cartesian basis functions
    19 alpha electrons       19 beta electrons
       nuclear repulsion energy       172.2016804291 Hartrees.
 NAtoms=    8 NActive=    8 NUniq=    8 SFac= 1.00D+00 NAtFMM=   60 NAOKFM=F Big=F
 Integral buffers will be    131072 words long.
 Raffenetti 2 integral format.
 Two-electron integral symmetry is turned off.
 Nuclear repulsion after empirical dispersion term =      172.2002531716 Hartrees.
 One-electron integrals computed using PRISM.
 NBasis=   299 RedAO= T EigKep=  2.86D-05  NBF=   299
 NBsUse=   299 1.00D-06 EigRej= -1.00D+00 NBFU=   299
 Initial guess from the checkpoint file:  "STS1-IRC-Forward.chk"
 B after Tr=    -0.000143   -0.000234   -0.000213
         Rot=    1.000000    0.000046    0.000094   -0.000016 Ang=   0.01 deg.
 Initial guess <Sx>= 0.0000 <Sy>= 0.0000 <Sz>= 0.0000 <S**2>= 0.3106 S= 0.2488
 ExpMin= 2.53D-02 ExpMax= 1.53D+04 ExpMxC= 5.22D+02 IAcc=3 IRadAn=         7 AccDes= 0.00D+00
 Harris functional with IExCor= 4639 and IRadAn=       7 diagonalized for initial guess.
 HarFok:  IExCor= 4639 AccDes= 0.00D+00 IRadAn=         7 IDoV= 1 UseB2=F ITyADJ=14
 ICtDFT=  3500011 ScaDFX=  1.000000  1.000000  1.000000  1.000000
 FoFCou: FMM=F IPFlag=           0 FMFlag=      100000 FMFlg1=           0
         NFxFlg=           0 DoJE=T BraDBF=F KetDBF=T FulRan=T
         wScrn=  0.000000 ICntrl=       500 IOpCl=  0 I1Cent=   200000004 NGrid=           0
         NMat0=    1 NMatS0=      1 NMatT0=    0 NMatD0=    1 NMtDS0=    0 NMtDT0=    0
 Symmetry not used in FoFCou.
 Gradient too large for Newton-Raphson -- use scaled steepest descent instead.
     Accept linear search using points  3 and  4.
 Gradient too large for Newton-Raphson -- use scaled steepest descent instead.
     Accept linear search using points  1 and  2.
 LinEq1:  Iter=  0 NonCon=     1 RMS=8.51D-05 Max=3.89D-03 NDo=     1
 AX will form     1 AO Fock derivatives at one time.
 LinEq1:  Iter=  1 NonCon=     1 RMS=2.69D-05 Max=1.02D-03 NDo=     1
 LinEq1:  Iter=  2 NonCon=     1 RMS=2.27D-05 Max=7.42D-04 NDo=     1
 LinEq1:  Iter=  3 NonCon=     1 RMS=1.08D-05 Max=4.02D-04 NDo=     1
 LinEq1:  Iter=  4 NonCon=     1 RMS=8.10D-06 Max=2.94D-04 NDo=     1
 LinEq1:  Iter=  5 NonCon=     1 RMS=4.50D-06 Max=1.42D-04 NDo=     1
 LinEq1:  Iter=  6 NonCon=     1 RMS=4.26D-06 Max=1.40D-04 NDo=     1
 LinEq1:  Iter=  7 NonCon=     1 RMS=3.13D-06 Max=1.10D-04 NDo=     1
 LinEq1:  Iter=  8 NonCon=     1 RMS=1.46D-06 Max=6.69D-05 NDo=     1
 LinEq1:  Iter=  9 NonCon=     1 RMS=8.24D-07 Max=2.42D-05 NDo=     1
 LinEq1:  Iter= 10 NonCon=     1 RMS=4.35D-07 Max=1.53D-05 NDo=     1
 LinEq1:  Iter= 11 NonCon=     1 RMS=1.72D-07 Max=7.37D-06 NDo=     1
 LinEq1:  Iter= 12 NonCon=     1 RMS=9.24D-08 Max=2.86D-06 NDo=     1
 LinEq1:  Iter= 13 NonCon=     1 RMS=3.76D-08 Max=8.20D-07 NDo=     1
 LinEq1:  Iter= 14 NonCon=     1 RMS=1.21D-08 Max=3.61D-07 NDo=     1
 LinEq1:  Iter= 15 NonCon=     1 RMS=3.82D-09 Max=1.22D-07 NDo=     1
 LinEq1:  Iter= 16 NonCon=     0 RMS=1.54D-09 Max=5.10D-08 NDo=     1
 Linear equations converged to 1.032D-08 1.032D-07 after    16 iterations.
 LinEq1:  Iter=  0 NonCon=     1 RMS=9.40D-06 Max=4.01D-04 NDo=     1
 LinEq1:  Iter=  1 NonCon=     1 RMS=5.22D-06 Max=2.81D-04 NDo=     1
 LinEq1:  Iter=  2 NonCon=     1 RMS=5.14D-06 Max=2.20D-04 NDo=     1
 LinEq1:  Iter=  3 NonCon=     1 RMS=3.09D-06 Max=8.69D-05 NDo=     1
 LinEq1:  Iter=  4 NonCon=     1 RMS=2.39D-06 Max=7.62D-05 NDo=     1
 LinEq1:  Iter=  5 NonCon=     1 RMS=1.24D-06 Max=3.41D-05 NDo=     1
 LinEq1:  Iter=  6 NonCon=     1 RMS=7.20D-07 Max=2.14D-05 NDo=     1
 LinEq1:  Iter=  7 NonCon=     1 RMS=4.61D-07 Max=1.15D-05 NDo=     1
 LinEq1:  Iter=  8 NonCon=     1 RMS=2.10D-07 Max=8.23D-06 NDo=     1
 LinEq1:  Iter=  9 NonCon=     1 RMS=9.70D-08 Max=4.04D-06 NDo=     1
 LinEq1:  Iter= 10 NonCon=     1 RMS=4.01D-08 Max=1.23D-06 NDo=     1
 LinEq1:  Iter= 11 NonCon=     1 RMS=1.63D-08 Max=5.64D-07 NDo=     1
 LinEq1:  Iter= 12 NonCon=     1 RMS=6.69D-09 Max=2.49D-07 NDo=     1
 LinEq1:  Iter= 13 NonCon=     1 RMS=3.58D-09 Max=1.01D-07 NDo=     1
 LinEq1:  Iter= 14 NonCon=     0 RMS=1.53D-09 Max=5.28D-08 NDo=     1
 Linear equations converged to 9.522D-09 9.522D-08 after    14 iterations.
     Minimum is close to point  2 DX=  4.36D-03 DF= -2.62D-11 DXR=  4.35D-03 DFR=  1.89D-05 which will be used.
 LinEq1:  Iter=  0 NonCon=     1 RMS=7.51D-08 Max=3.00D-06 NDo=     1
 LinEq1:  Iter=  1 NonCon=     1 RMS=7.94D-08 Max=5.24D-06 NDo=     1
 LinEq1:  Iter=  2 NonCon=     1 RMS=6.51D-08 Max=3.50D-06 NDo=     1
 LinEq1:  Iter=  3 NonCon=     1 RMS=4.85D-08 Max=1.91D-06 NDo=     1
 LinEq1:  Iter=  4 NonCon=     1 RMS=3.49D-08 Max=1.09D-06 NDo=     1
 LinEq1:  Iter=  5 NonCon=     1 RMS=1.86D-08 Max=6.14D-07 NDo=     1
 LinEq1:  Iter=  6 NonCon=     1 RMS=1.08D-08 Max=2.98D-07 NDo=     1
 LinEq1:  Iter=  7 NonCon=     1 RMS=5.18D-09 Max=1.78D-07 NDo=     1
 LinEq1:  Iter=  8 NonCon=     1 RMS=3.14D-09 Max=1.01D-07 NDo=     1
 LinEq1:  Iter=  9 NonCon=     1 RMS=1.80D-09 Max=5.43D-08 NDo=     1
 LinEq1:  Iter= 10 NonCon=     1 RMS=9.65D-10 Max=2.62D-08 NDo=     1
 LinEq1:  Iter= 11 NonCon=     1 RMS=3.98D-10 Max=9.24D-09 NDo=     1
 LinEq1:  Iter= 12 NonCon=     1 RMS=1.61D-10 Max=3.86D-09 NDo=     1
 LinEq1:  Iter= 13 NonCon=     1 RMS=5.82D-11 Max=1.78D-09 NDo=     1
 LinEq1:  Iter= 14 NonCon=     0 RMS=1.83D-11 Max=6.71D-10 NDo=     1
 Linear equations converged to 1.533D-10 1.533D-09 after    14 iterations.
 SCF Done:  E(UwB97XD) =  -283.071016990     a.u. after    6 cycles
            Convg  =    0.2387D-06                    57 Fock formations.
              S**2 =  0.2361                  -V/T =  2.0060
 <Sx>= 0.0000 <Sy>= 0.0000 <Sz>= 0.0000 <S**2>= 0.2361 S= 0.1972
 <L.S>=  0.00000000000    
 Annihilation of the first spin contaminant:
 S**2 before annihilation     0.2361,   after     0.0019
 DoSCS=F DFT=T ScalE2(SS,OS)=  1.000000  1.000000
 Range of M.O.s used for correlation:     1   299
 NBasis=   299 NAE=    19 NBE=    19 NFC=     0 NFV=     0
 NROrb=    299 NOA=    19 NOB=    19 NVA=   280 NVB=   280

 **** Warning!!: The largest alpha MO coefficient is  0.32374887D+02


 **** Warning!!: The largest beta MO coefficient is  0.32441343D+02

 Symmetrizing basis deriv contribution to polar:
 IMax=3 JMax=2 DiffMx= 0.00D+00
 G2DrvN: will do     9 centers at a time, making    1 passes.
 Calling FoFCou, ICntrl=  3107 FMM=F I1Cent=   0 AccDes= 0.00D+00.
 End of G2Drv F.D. properties file   721 does not exist.
 End of G2Drv F.D. properties file   722 does not exist.
 End of G2Drv F.D. properties file   788 does not exist.
          IDoAtm=11111111
          Differentiating once with respect to nuclear coordinates.
 CalDSu exits because no D1Ps are significant.
          There are    27 degrees of freedom in the 1st order CPHF.  IDoFFX=6 NUNeed=     0.
     21 vectors produced by pass  0 Test12= 3.94D-14 3.70D-09 XBig12= 1.75D-01 1.05D-01.
 AX will form    21 AO Fock derivatives at one time.
     21 vectors produced by pass  1 Test12= 3.94D-14 3.70D-09 XBig12= 4.86D-02 7.41D-02.
     21 vectors produced by pass  2 Test12= 3.94D-14 3.70D-09 XBig12= 3.84D-03 1.51D-02.
     21 vectors produced by pass  3 Test12= 3.94D-14 3.70D-09 XBig12= 1.30D-04 3.06D-03.
     21 vectors produced by pass  4 Test12= 3.94D-14 3.70D-09 XBig12= 3.48D-06 3.19D-04.
     21 vectors produced by pass  5 Test12= 3.94D-14 3.70D-09 XBig12= 5.62D-08 3.45D-05.
     21 vectors produced by pass  6 Test12= 3.94D-14 3.70D-09 XBig12= 8.18D-10 5.21D-06.
     21 vectors produced by pass  7 Test12= 3.94D-14 3.70D-09 XBig12= 1.02D-11 5.59D-07.
     13 vectors produced by pass  8 Test12= 3.94D-14 3.70D-09 XBig12= 1.14D-13 3.90D-08.
      2 vectors produced by pass  9 Test12= 3.94D-14 3.70D-09 XBig12= 1.34D-15 6.01D-09.
 InvSVY:  IOpt=1 It=  1 EMax= 2.00D-15
 Solved reduced A of dimension   183 with    21 vectors.
 End of Minotr F.D. properties file   721 does not exist.
 End of Minotr F.D. properties file   722 does not exist.
 End of Minotr F.D. properties file   788 does not exist.
 Calling FoFJK, ICntrl=    100127 FMM=F ISym2X=0 I1Cent= 0 IOpClX= 1 NMat=1 NMatS=1 NMatT=0.
 -------------------------------------------------------------------
 Center     Atomic                   Forces (Hartrees/Bohr)
 Number     Number              X              Y              Z
 -------------------------------------------------------------------
      1        8          -0.038183252   -0.005755549    0.002873239
      2        8           0.043231434   -0.002354032   -0.000433206
      3        6           0.002559304    0.002816640   -0.003185612
      4        7          -0.001758832    0.005880713    0.005041270
      5        6          -0.004470671    0.001661296   -0.002428110
      6        1          -0.000294279   -0.001077509   -0.001620161
      7        1          -0.000618582   -0.000683216   -0.000030370
      8        1          -0.000465123   -0.000488342   -0.000217049
 -------------------------------------------------------------------
 Cartesian Forces:  Max     0.043231434 RMS     0.012068586
 IRC-IRC-IRC-IRC-IRC-IRC-IRC-IRC-IRC-IRC-IRC-IRC-IRC-IRC-IRC-IRC-IRC-IRC
 Pt 25 Step number   1 out of a maximum of  20
 Modified Bulirsch-Stoer Extrapolation Cycles:
    EPS =    0.000010000000000
      PEZero:  N= 2 I= 1 D=  6.08D-04 Err=  2.64D-05
      PEZero:  N= 3 I= 2 D=  6.08D-04 Err=  1.76D-05
      PEZero:  N= 3 I= 1 D=  1.22D-03 Err=  2.98D-08
 Maximum DWI energy   std dev =  0.000000787 at pt    69
 Maximum DWI gradient std dev =  0.000755958 at pt    38
 CORRECTOR INTEGRATION CONVERGENCE:
   Recorrection delta-x convergence threshold:    0.010000
   Delta-x Convergence Met
 Point Number:  25          Path Number:   1
   CHANGE IN THE REACTION COORDINATE =    0.11674
   NET REACTION COORDINATE UP TO THIS POINT =    2.91550
  # OF POINTS ALONG THE PATH =  25
  # OF STEPS =   1

 Calculating another point on the path.
 IRC-IRC-IRC-IRC-IRC-IRC-IRC-IRC-IRC-IRC-IRC-IRC-IRC-IRC-IRC-IRC-IRC-IRC
                          Input orientation:                          
 ---------------------------------------------------------------------
 Center     Atomic      Atomic             Coordinates (Angstroms)
 Number     Number       Type             X           Y           Z
 ---------------------------------------------------------------------
      1          8           0        0.824570   -0.957727   -0.114087
      2          8           0       -1.012103   -0.841085    0.057030
      3          6           0       -1.028935    0.463492    0.006009
      4          7           0       -0.006797    1.203819   -0.076500
      5          6           0        1.165166    0.358960    0.113582
      6          1           0       -2.033105    0.883120    0.065957
      7          1           0        1.562804    0.527691    1.121245
      8          1           0        1.918120    0.615724   -0.643370
 ---------------------------------------------------------------------
                    Distance matrix (angstroms):
                    1          2          3          4          5
     1  O    0.000000
     2  O    1.848311   0.000000
     3  C    2.338754   1.305683   0.000000
     4  N    2.316218   2.282565   1.264776   0.000000
     5  C    1.378950   2.486725   2.199222   1.457195   0.000000
     6  H    3.404033   2.003848   1.089972   2.056469   3.241288
     7  H    2.068212   3.104230   2.822230   2.086957   1.096344
     8  H    1.987898   3.346499   3.021589   2.091054   1.098110
                    6          7          8
     6  H    0.000000
     7  H    3.764376   0.000000
     8  H    4.023286   1.802183   0.000000
 Symmetry turned off by external request.
 Stoichiometry    C2H3NO2
 Framework group  C1[X(C2H3NO2)]
 Deg. of freedom    18
 Full point group                 C1      NOp   1
 Rotational constants (GHZ):           9.3546251           7.3475082           4.2665198
 Standard basis: Aug-CC-pVTZ (5D, 7F)
   299 basis functions,   441 primitive gaussians,   350 cartesian basis functions
    19 alpha electrons       19 beta electrons
       nuclear repulsion energy       172.4673168742 Hartrees.
 NAtoms=    8 NActive=    8 NUniq=    8 SFac= 1.00D+00 NAtFMM=   60 NAOKFM=F Big=F
 Integral buffers will be    131072 words long.
 Raffenetti 2 integral format.
 Two-electron integral symmetry is turned off.
 Nuclear repulsion after empirical dispersion term =      172.4658876888 Hartrees.
 One-electron integrals computed using PRISM.
 NBasis=   299 RedAO= T EigKep=  2.85D-05  NBF=   299
 NBsUse=   299 1.00D-06 EigRej= -1.00D+00 NBFU=   299
 Initial guess from the checkpoint file:  "STS1-IRC-Forward.chk"
 B after Tr=    -0.000130   -0.000226   -0.000172
         Rot=    1.000000    0.000031    0.000072   -0.000017 Ang=   0.01 deg.
 Initial guess <Sx>= 0.0000 <Sy>= 0.0000 <Sz>= 0.0000 <S**2>= 0.2348 S= 0.1962
 ExpMin= 2.53D-02 ExpMax= 1.53D+04 ExpMxC= 5.22D+02 IAcc=3 IRadAn=         7 AccDes= 0.00D+00
 Harris functional with IExCor= 4639 and IRadAn=       7 diagonalized for initial guess.
 HarFok:  IExCor= 4639 AccDes= 0.00D+00 IRadAn=         7 IDoV= 1 UseB2=F ITyADJ=14
 ICtDFT=  3500011 ScaDFX=  1.000000  1.000000  1.000000  1.000000
 FoFCou: FMM=F IPFlag=           0 FMFlag=      100000 FMFlg1=           0
         NFxFlg=           0 DoJE=T BraDBF=F KetDBF=T FulRan=T
         wScrn=  0.000000 ICntrl=       500 IOpCl=  0 I1Cent=   200000004 NGrid=           0
         NMat0=    1 NMatS0=      1 NMatT0=    0 NMatD0=    1 NMtDS0=    0 NMtDT0=    0
 Symmetry not used in FoFCou.
 Gradient too large for Newton-Raphson -- use scaled steepest descent instead.
     Accept linear search using points  3 and  4.
 Gradient too large for Newton-Raphson -- use scaled steepest descent instead.
     Accept linear search using points  1 and  2.
 LinEq1:  Iter=  0 NonCon=     1 RMS=8.33D-05 Max=3.89D-03 NDo=     1
 AX will form     1 AO Fock derivatives at one time.
 LinEq1:  Iter=  1 NonCon=     1 RMS=2.74D-05 Max=8.85D-04 NDo=     1
 LinEq1:  Iter=  2 NonCon=     1 RMS=2.35D-05 Max=6.36D-04 NDo=     1
 LinEq1:  Iter=  3 NonCon=     1 RMS=1.20D-05 Max=4.18D-04 NDo=     1
 LinEq1:  Iter=  4 NonCon=     1 RMS=1.08D-05 Max=3.25D-04 NDo=     1
 LinEq1:  Iter=  5 NonCon=     1 RMS=7.90D-06 Max=2.82D-04 NDo=     1
 LinEq1:  Iter=  6 NonCon=     1 RMS=6.00D-06 Max=2.23D-04 NDo=     1
 LinEq1:  Iter=  7 NonCon=     1 RMS=3.46D-06 Max=1.31D-04 NDo=     1
 LinEq1:  Iter=  8 NonCon=     1 RMS=1.51D-06 Max=7.16D-05 NDo=     1
 LinEq1:  Iter=  9 NonCon=     1 RMS=8.31D-07 Max=2.67D-05 NDo=     1
 LinEq1:  Iter= 10 NonCon=     1 RMS=4.35D-07 Max=1.54D-05 NDo=     1
 LinEq1:  Iter= 11 NonCon=     1 RMS=1.83D-07 Max=8.22D-06 NDo=     1
 LinEq1:  Iter= 12 NonCon=     1 RMS=1.04D-07 Max=3.35D-06 NDo=     1
 LinEq1:  Iter= 13 NonCon=     1 RMS=4.06D-08 Max=8.61D-07 NDo=     1
 LinEq1:  Iter= 14 NonCon=     1 RMS=1.31D-08 Max=4.74D-07 NDo=     1
 LinEq1:  Iter= 15 NonCon=     1 RMS=4.17D-09 Max=1.53D-07 NDo=     1
 LinEq1:  Iter= 16 NonCon=     0 RMS=1.61D-09 Max=5.39D-08 NDo=     1
 Linear equations converged to 1.032D-08 1.032D-07 after    16 iterations.
 LinEq1:  Iter=  0 NonCon=     1 RMS=1.40D-05 Max=5.95D-04 NDo=     1
 LinEq1:  Iter=  1 NonCon=     1 RMS=6.90D-06 Max=3.47D-04 NDo=     1
 LinEq1:  Iter=  2 NonCon=     1 RMS=7.10D-06 Max=3.20D-04 NDo=     1
 LinEq1:  Iter=  3 NonCon=     1 RMS=4.92D-06 Max=1.57D-04 NDo=     1
 LinEq1:  Iter=  4 NonCon=     1 RMS=3.83D-06 Max=1.26D-04 NDo=     1
 LinEq1:  Iter=  5 NonCon=     1 RMS=2.01D-06 Max=5.75D-05 NDo=     1
 LinEq1:  Iter=  6 NonCon=     1 RMS=1.23D-06 Max=4.54D-05 NDo=     1
 LinEq1:  Iter=  7 NonCon=     1 RMS=7.74D-07 Max=2.25D-05 NDo=     1
 LinEq1:  Iter=  8 NonCon=     1 RMS=3.36D-07 Max=1.48D-05 NDo=     1
 LinEq1:  Iter=  9 NonCon=     1 RMS=1.51D-07 Max=6.55D-06 NDo=     1
 LinEq1:  Iter= 10 NonCon=     1 RMS=6.15D-08 Max=2.16D-06 NDo=     1
 LinEq1:  Iter= 11 NonCon=     1 RMS=2.61D-08 Max=1.07D-06 NDo=     1
 LinEq1:  Iter= 12 NonCon=     1 RMS=1.16D-08 Max=3.83D-07 NDo=     1
 LinEq1:  Iter= 13 NonCon=     1 RMS=6.46D-09 Max=1.59D-07 NDo=     1
 LinEq1:  Iter= 14 NonCon=     1 RMS=2.87D-09 Max=1.21D-07 NDo=     1
 LinEq1:  Iter= 15 NonCon=     0 RMS=1.25D-09 Max=5.65D-08 NDo=     1
 Linear equations converged to 1.032D-08 1.032D-07 after    15 iterations.
     Minimum is close to point  2 DX=  1.30D-02 DF= -5.31D-10 DXR=  1.28D-02 DFR=  1.65D-04 which will be used.
 LinEq1:  Iter=  0 NonCon=     1 RMS=2.51D-07 Max=1.40D-05 NDo=     1
 LinEq1:  Iter=  1 NonCon=     1 RMS=2.26D-07 Max=7.64D-06 NDo=     1
 LinEq1:  Iter=  2 NonCon=     1 RMS=1.94D-07 Max=6.20D-06 NDo=     1
 LinEq1:  Iter=  3 NonCon=     1 RMS=1.38D-07 Max=5.22D-06 NDo=     1
 LinEq1:  Iter=  4 NonCon=     1 RMS=1.23D-07 Max=6.15D-06 NDo=     1
 LinEq1:  Iter=  5 NonCon=     1 RMS=5.37D-08 Max=1.50D-06 NDo=     1
 LinEq1:  Iter=  6 NonCon=     1 RMS=3.52D-08 Max=1.21D-06 NDo=     1
 LinEq1:  Iter=  7 NonCon=     1 RMS=1.63D-08 Max=5.92D-07 NDo=     1
 LinEq1:  Iter=  8 NonCon=     1 RMS=8.31D-09 Max=3.02D-07 NDo=     1
 LinEq1:  Iter=  9 NonCon=     1 RMS=4.57D-09 Max=1.71D-07 NDo=     1
 LinEq1:  Iter= 10 NonCon=     1 RMS=2.35D-09 Max=7.44D-08 NDo=     1
 LinEq1:  Iter= 11 NonCon=     1 RMS=9.35D-10 Max=3.11D-08 NDo=     1
 LinEq1:  Iter= 12 NonCon=     1 RMS=3.42D-10 Max=1.22D-08 NDo=     1
 LinEq1:  Iter= 13 NonCon=     1 RMS=1.15D-10 Max=3.47D-09 NDo=     1
 LinEq1:  Iter= 14 NonCon=     0 RMS=3.93D-11 Max=1.49D-09 NDo=     1
 Linear equations converged to 3.082D-10 3.082D-09 after    14 iterations.
 LinEq1:  Iter=  0 NonCon=     1 RMS=8.90D-09 Max=3.58D-07 NDo=     1
 LinEq1:  Iter=  1 NonCon=     1 RMS=5.92D-09 Max=2.93D-07 NDo=     1
 LinEq1:  Iter=  2 NonCon=     1 RMS=4.92D-09 Max=2.76D-07 NDo=     1
 LinEq1:  Iter=  3 NonCon=     1 RMS=3.91D-09 Max=1.72D-07 NDo=     1
 LinEq1:  Iter=  4 NonCon=     1 RMS=2.26D-09 Max=8.82D-08 NDo=     1
 LinEq1:  Iter=  5 NonCon=     1 RMS=1.76D-09 Max=7.63D-08 NDo=     1
 LinEq1:  Iter=  6 NonCon=     1 RMS=1.29D-09 Max=4.30D-08 NDo=     1
 LinEq1:  Iter=  7 NonCon=     1 RMS=5.44D-10 Max=1.79D-08 NDo=     1
 LinEq1:  Iter=  8 NonCon=     1 RMS=2.30D-10 Max=8.92D-09 NDo=     1
 LinEq1:  Iter=  9 NonCon=     1 RMS=1.52D-10 Max=6.81D-09 NDo=     1
 LinEq1:  Iter= 10 NonCon=     1 RMS=6.00D-11 Max=2.27D-09 NDo=     1
 LinEq1:  Iter= 11 NonCon=     1 RMS=2.64D-11 Max=7.62D-10 NDo=     1
 LinEq1:  Iter= 12 NonCon=     1 RMS=1.46D-11 Max=5.37D-10 NDo=     1
 LinEq1:  Iter= 13 NonCon=     0 RMS=7.25D-12 Max=1.73D-10 NDo=     1
 Linear equations converged to 1.887D-11 1.887D-10 after    13 iterations.
 SCF Done:  E(UwB97XD) =  -283.072893116     a.u. after    7 cycles
            Convg  =    0.4208D-07                    72 Fock formations.
              S**2 =  0.1491                  -V/T =  2.0060
 <Sx>= 0.0000 <Sy>= 0.0000 <Sz>= 0.0000 <S**2>= 0.1491 S= 0.1317
 <L.S>=  0.00000000000    
 Annihilation of the first spin contaminant:
 S**2 before annihilation     0.1491,   after     0.0007
 DoSCS=F DFT=T ScalE2(SS,OS)=  1.000000  1.000000
 Range of M.O.s used for correlation:     1   299
 NBasis=   299 NAE=    19 NBE=    19 NFC=     0 NFV=     0
 NROrb=    299 NOA=    19 NOB=    19 NVA=   280 NVB=   280

 **** Warning!!: The largest alpha MO coefficient is  0.31885468D+02


 **** Warning!!: The largest beta MO coefficient is  0.31914606D+02

 Symmetrizing basis deriv contribution to polar:
 IMax=3 JMax=2 DiffMx= 0.00D+00
 G2DrvN: will do     9 centers at a time, making    1 passes.
 Calling FoFCou, ICntrl=  3107 FMM=F I1Cent=   0 AccDes= 0.00D+00.
 End of G2Drv F.D. properties file   721 does not exist.
 End of G2Drv F.D. properties file   722 does not exist.
 End of G2Drv F.D. properties file   788 does not exist.
          IDoAtm=11111111
          Differentiating once with respect to nuclear coordinates.
 CalDSu exits because no D1Ps are significant.
          There are    27 degrees of freedom in the 1st order CPHF.  IDoFFX=6 NUNeed=     0.
     21 vectors produced by pass  0 Test12= 3.94D-14 3.70D-09 XBig12= 1.73D-01 9.86D-02.
 AX will form    21 AO Fock derivatives at one time.
     21 vectors produced by pass  1 Test12= 3.94D-14 3.70D-09 XBig12= 4.66D-02 7.43D-02.
     21 vectors produced by pass  2 Test12= 3.94D-14 3.70D-09 XBig12= 3.55D-03 1.45D-02.
     21 vectors produced by pass  3 Test12= 3.94D-14 3.70D-09 XBig12= 1.30D-04 2.84D-03.
     21 vectors produced by pass  4 Test12= 3.94D-14 3.70D-09 XBig12= 3.49D-06 3.43D-04.
     21 vectors produced by pass  5 Test12= 3.94D-14 3.70D-09 XBig12= 5.65D-08 3.15D-05.
     21 vectors produced by pass  6 Test12= 3.94D-14 3.70D-09 XBig12= 8.29D-10 5.20D-06.
     21 vectors produced by pass  7 Test12= 3.94D-14 3.70D-09 XBig12= 1.05D-11 5.79D-07.
     11 vectors produced by pass  8 Test12= 3.94D-14 3.70D-09 XBig12= 1.14D-13 3.71D-08.
      1 vectors produced by pass  9 Test12= 3.94D-14 3.70D-09 XBig12= 1.33D-15 5.63D-09.
 InvSVY:  IOpt=1 It=  1 EMax= 1.67D-15
 Solved reduced A of dimension   180 with    21 vectors.
 End of Minotr F.D. properties file   721 does not exist.
 End of Minotr F.D. properties file   722 does not exist.
 End of Minotr F.D. properties file   788 does not exist.
 Calling FoFJK, ICntrl=    100127 FMM=F ISym2X=0 I1Cent= 0 IOpClX= 1 NMat=1 NMatS=1 NMatT=0.
 -------------------------------------------------------------------
 Center     Atomic                   Forces (Hartrees/Bohr)
 Number     Number              X              Y              Z
 -------------------------------------------------------------------
      1        8          -0.044604436   -0.005623580    0.003591849
      2        8           0.049387828   -0.002784534   -0.001163552
      3        6           0.003342263    0.002674315   -0.003190596
      4        7          -0.002059419    0.006539268    0.004803569
      5        6          -0.004623707    0.001722032   -0.002310142
      6        1          -0.000252517   -0.001235413   -0.001470230
      7        1          -0.000632048   -0.000784676   -0.000009471
      8        1          -0.000557964   -0.000507411   -0.000251427
 -------------------------------------------------------------------
 Cartesian Forces:  Max     0.049387828 RMS     0.013868439
 IRC-IRC-IRC-IRC-IRC-IRC-IRC-IRC-IRC-IRC-IRC-IRC-IRC-IRC-IRC-IRC-IRC-IRC
 Pt 26 Step number   1 out of a maximum of  20
 Modified Bulirsch-Stoer Extrapolation Cycles:
    EPS =    0.000010000000000
      PEZero:  N= 2 I= 1 D=  6.08D-04 Err=  1.93D-05
      PEZero:  N= 3 I= 2 D=  6.08D-04 Err=  1.29D-05
      PEZero:  N= 3 I= 1 D=  1.22D-03 Err=  2.03D-08
 Maximum DWI energy   std dev =  0.000000822 at pt    67
 Maximum DWI gradient std dev =  0.000417402 at pt    26
 CORRECTOR INTEGRATION CONVERGENCE:
   Recorrection delta-x convergence threshold:    0.010000
   Delta-x Convergence Met
 Point Number:  26          Path Number:   1
   CHANGE IN THE REACTION COORDINATE =    0.11675
   NET REACTION COORDINATE UP TO THIS POINT =    3.03226
  # OF POINTS ALONG THE PATH =  26
  # OF STEPS =   1

 Calculating another point on the path.
 IRC-IRC-IRC-IRC-IRC-IRC-IRC-IRC-IRC-IRC-IRC-IRC-IRC-IRC-IRC-IRC-IRC-IRC
                          Input orientation:                          
 ---------------------------------------------------------------------
 Center     Atomic      Atomic             Coordinates (Angstroms)
 Number     Number       Type             X           Y           Z
 ---------------------------------------------------------------------
      1          8           0        0.814476   -0.958906   -0.113251
      2          8           0       -1.001021   -0.841721    0.056706
      3          6           0       -1.027888    0.464234    0.005115
      4          7           0       -0.007323    1.205470   -0.075364
      5          6           0        1.163833    0.359464    0.112939
      6          1           0       -2.033914    0.878716    0.061247
      7          1           0        1.560646    0.524900    1.121240
      8          1           0        1.916123    0.613961   -0.644254
 ---------------------------------------------------------------------
                    Distance matrix (angstroms):
                    1          2          3          4          5
     1  O    0.000000
     2  O    1.827196   0.000000
     3  C    2.331018   1.307249   0.000000
     4  N    2.315451   2.279445   1.263907   0.000000
     5  C    1.382502   2.476408   2.196871   1.456980   0.000000
     6  H    3.394206   2.006687   1.089512   2.057305   3.240044
     7  H    2.069400   3.092413   2.819561   2.086519   1.096129
     8  H    1.992362   3.334679   3.018493   2.091212   1.097293
                    6          7          8
     6  H    0.000000
     7  H    3.764258   0.000000
     8  H    4.021272   1.803127   0.000000
 Symmetry turned off by external request.
 Stoichiometry    C2H3NO2
 Framework group  C1[X(C2H3NO2)]
 Deg. of freedom    18
 Full point group                 C1      NOp   1
 Rotational constants (GHZ):           9.3369840           7.4233844           4.2878008
 Standard basis: Aug-CC-pVTZ (5D, 7F)
   299 basis functions,   441 primitive gaussians,   350 cartesian basis functions
    19 alpha electrons       19 beta electrons
       nuclear repulsion energy       172.7428752291 Hartrees.
 NAtoms=    8 NActive=    8 NUniq=    8 SFac= 1.00D+00 NAtFMM=   60 NAOKFM=F Big=F
 Integral buffers will be    131072 words long.
 Raffenetti 2 integral format.
 Two-electron integral symmetry is turned off.
 Nuclear repulsion after empirical dispersion term =      172.7414439839 Hartrees.
 One-electron integrals computed using PRISM.
 NBasis=   299 RedAO= T EigKep=  2.85D-05  NBF=   299
 NBsUse=   299 1.00D-06 EigRej= -1.00D+00 NBFU=   299
 Initial guess from the checkpoint file:  "STS1-IRC-Forward.chk"
 B after Tr=    -0.000119   -0.000223   -0.000140
         Rot=    1.000000    0.000021    0.000056   -0.000016 Ang=   0.01 deg.
 Initial guess <Sx>= 0.0000 <Sy>= 0.0000 <Sz>= 0.0000 <S**2>= 0.1481 S= 0.1310
 ExpMin= 2.53D-02 ExpMax= 1.53D+04 ExpMxC= 5.22D+02 IAcc=3 IRadAn=         7 AccDes= 0.00D+00
 Harris functional with IExCor= 4639 and IRadAn=       7 diagonalized for initial guess.
 HarFok:  IExCor= 4639 AccDes= 0.00D+00 IRadAn=         7 IDoV= 1 UseB2=F ITyADJ=14
 ICtDFT=  3500011 ScaDFX=  1.000000  1.000000  1.000000  1.000000
 FoFCou: FMM=F IPFlag=           0 FMFlag=      100000 FMFlg1=           0
         NFxFlg=           0 DoJE=T BraDBF=F KetDBF=T FulRan=T
         wScrn=  0.000000 ICntrl=       500 IOpCl=  0 I1Cent=   200000004 NGrid=           0
         NMat0=    1 NMatS0=      1 NMatT0=    0 NMatD0=    1 NMtDS0=    0 NMtDT0=    0
 Symmetry not used in FoFCou.
 Gradient too large for Newton-Raphson -- use scaled steepest descent instead.
     Accept linear search using points  3 and  4.
 Gradient too large for Newton-Raphson -- use scaled steepest descent instead.
     Accept linear search using points  1 and  2.
 LinEq1:  Iter=  0 NonCon=     1 RMS=8.05D-05 Max=3.75D-03 NDo=     1
 AX will form     1 AO Fock derivatives at one time.
 LinEq1:  Iter=  1 NonCon=     1 RMS=2.73D-05 Max=8.84D-04 NDo=     1
 LinEq1:  Iter=  2 NonCon=     1 RMS=2.54D-05 Max=7.15D-04 NDo=     1
 LinEq1:  Iter=  3 NonCon=     1 RMS=1.55D-05 Max=6.48D-04 NDo=     1
 LinEq1:  Iter=  4 NonCon=     1 RMS=1.55D-05 Max=5.39D-04 NDo=     1
 LinEq1:  Iter=  5 NonCon=     1 RMS=1.02D-05 Max=3.50D-04 NDo=     1
 LinEq1:  Iter=  6 NonCon=     1 RMS=6.81D-06 Max=2.70D-04 NDo=     1
 LinEq1:  Iter=  7 NonCon=     1 RMS=3.78D-06 Max=1.39D-04 NDo=     1
 LinEq1:  Iter=  8 NonCon=     1 RMS=1.55D-06 Max=6.89D-05 NDo=     1
 LinEq1:  Iter=  9 NonCon=     1 RMS=8.24D-07 Max=2.75D-05 NDo=     1
 LinEq1:  Iter= 10 NonCon=     1 RMS=4.22D-07 Max=1.38D-05 NDo=     1
 LinEq1:  Iter= 11 NonCon=     1 RMS=1.86D-07 Max=8.40D-06 NDo=     1
 LinEq1:  Iter= 12 NonCon=     1 RMS=1.10D-07 Max=3.71D-06 NDo=     1
 LinEq1:  Iter= 13 NonCon=     1 RMS=4.23D-08 Max=1.03D-06 NDo=     1
 LinEq1:  Iter= 14 NonCon=     1 RMS=1.35D-08 Max=5.59D-07 NDo=     1
 LinEq1:  Iter= 15 NonCon=     1 RMS=4.31D-09 Max=1.61D-07 NDo=     1
 LinEq1:  Iter= 16 NonCon=     0 RMS=1.64D-09 Max=5.47D-08 NDo=     1
 Linear equations converged to 1.032D-08 1.032D-07 after    16 iterations.
 LinEq1:  Iter=  0 NonCon=     1 RMS=2.18D-05 Max=8.95D-04 NDo=     1
 LinEq1:  Iter=  1 NonCon=     1 RMS=1.03D-05 Max=3.92D-04 NDo=     1
 LinEq1:  Iter=  2 NonCon=     1 RMS=9.53D-06 Max=4.25D-04 NDo=     1
 LinEq1:  Iter=  3 NonCon=     1 RMS=6.04D-06 Max=3.02D-04 NDo=     1
 LinEq1:  Iter=  4 NonCon=     1 RMS=6.03D-06 Max=2.49D-04 NDo=     1
 LinEq1:  Iter=  5 NonCon=     1 RMS=3.65D-06 Max=1.16D-04 NDo=     1
 LinEq1:  Iter=  6 NonCon=     1 RMS=2.37D-06 Max=9.33D-05 NDo=     1
 LinEq1:  Iter=  7 NonCon=     1 RMS=1.37D-06 Max=4.22D-05 NDo=     1
 LinEq1:  Iter=  8 NonCon=     1 RMS=5.70D-07 Max=2.49D-05 NDo=     1
 LinEq1:  Iter=  9 NonCon=     1 RMS=2.51D-07 Max=1.08D-05 NDo=     1
 LinEq1:  Iter= 10 NonCon=     1 RMS=1.01D-07 Max=3.73D-06 NDo=     1
 LinEq1:  Iter= 11 NonCon=     1 RMS=4.77D-08 Max=1.69D-06 NDo=     1
 LinEq1:  Iter= 12 NonCon=     1 RMS=2.56D-08 Max=8.25D-07 NDo=     1
 LinEq1:  Iter= 13 NonCon=     1 RMS=1.37D-08 Max=4.19D-07 NDo=     1
 LinEq1:  Iter= 14 NonCon=     1 RMS=5.63D-09 Max=2.44D-07 NDo=     1
 LinEq1:  Iter= 15 NonCon=     0 RMS=2.17D-09 Max=7.89D-08 NDo=     1
 Linear equations converged to 1.032D-08 1.032D-07 after    15 iterations.
     Minimum is close to point  2 DX=  1.10D-01 DF= -1.01D-07 DXR=  9.87D-02 DFR=  9.84D-03 which will be used.
 LinEq1:  Iter=  0 NonCon=     1 RMS=1.75D-06 Max=9.18D-05 NDo=     1
 LinEq1:  Iter=  1 NonCon=     1 RMS=1.29D-06 Max=4.17D-05 NDo=     1
 LinEq1:  Iter=  2 NonCon=     1 RMS=1.15D-06 Max=3.42D-05 NDo=     1
 LinEq1:  Iter=  3 NonCon=     1 RMS=9.26D-07 Max=4.50D-05 NDo=     1
 LinEq1:  Iter=  4 NonCon=     1 RMS=9.28D-07 Max=5.12D-05 NDo=     1
 LinEq1:  Iter=  5 NonCon=     1 RMS=4.21D-07 Max=1.37D-05 NDo=     1
 LinEq1:  Iter=  6 NonCon=     1 RMS=2.86D-07 Max=9.97D-06 NDo=     1
 LinEq1:  Iter=  7 NonCon=     1 RMS=1.38D-07 Max=4.79D-06 NDo=     1
 LinEq1:  Iter=  8 NonCon=     1 RMS=6.65D-08 Max=3.17D-06 NDo=     1
 LinEq1:  Iter=  9 NonCon=     1 RMS=3.18D-08 Max=1.11D-06 NDo=     1
 LinEq1:  Iter= 10 NonCon=     1 RMS=1.68D-08 Max=5.03D-07 NDo=     1
 LinEq1:  Iter= 11 NonCon=     1 RMS=7.51D-09 Max=2.59D-07 NDo=     1
 LinEq1:  Iter= 12 NonCon=     1 RMS=3.25D-09 Max=1.11D-07 NDo=     1
 LinEq1:  Iter= 13 NonCon=     1 RMS=1.46D-09 Max=4.78D-08 NDo=     1
 LinEq1:  Iter= 14 NonCon=     0 RMS=6.67D-10 Max=1.82D-08 NDo=     1
 Linear equations converged to 2.300D-09 2.300D-08 after    14 iterations.
     Minimum is close to point  2 DX=  7.26D-02 DF= -1.00D-09 DXR=  6.77D-02 DFR=  4.61D-03 which will be used.
 LinEq1:  Iter=  0 NonCon=     1 RMS=2.79D-07 Max=7.30D-06 NDo=     1
 LinEq1:  Iter=  1 NonCon=     1 RMS=2.19D-07 Max=8.46D-06 NDo=     1
 LinEq1:  Iter=  2 NonCon=     1 RMS=1.93D-07 Max=1.15D-05 NDo=     1
 LinEq1:  Iter=  3 NonCon=     1 RMS=1.64D-07 Max=9.04D-06 NDo=     1
 LinEq1:  Iter=  4 NonCon=     1 RMS=1.20D-07 Max=5.18D-06 NDo=     1
 LinEq1:  Iter=  5 NonCon=     1 RMS=9.90D-08 Max=4.23D-06 NDo=     1
 LinEq1:  Iter=  6 NonCon=     1 RMS=4.27D-08 Max=1.28D-06 NDo=     1
 LinEq1:  Iter=  7 NonCon=     1 RMS=1.86D-08 Max=5.87D-07 NDo=     1
 LinEq1:  Iter=  8 NonCon=     1 RMS=1.16D-08 Max=3.51D-07 NDo=     1
 LinEq1:  Iter=  9 NonCon=     1 RMS=5.73D-09 Max=2.00D-07 NDo=     1
 LinEq1:  Iter= 10 NonCon=     1 RMS=2.78D-09 Max=1.09D-07 NDo=     1
 LinEq1:  Iter= 11 NonCon=     1 RMS=1.49D-09 Max=7.39D-08 NDo=     1
 LinEq1:  Iter= 12 NonCon=     1 RMS=8.83D-10 Max=3.00D-08 NDo=     1
 LinEq1:  Iter= 13 NonCon=     1 RMS=3.50D-10 Max=1.15D-08 NDo=     1
 LinEq1:  Iter= 14 NonCon=     1 RMS=1.56D-10 Max=6.51D-09 NDo=     1
 LinEq1:  Iter= 15 NonCon=     0 RMS=4.43D-11 Max=1.39D-09 NDo=     1
 Linear equations converged to 4.119D-10 4.119D-09 after    15 iterations.
 LinEq1:  Iter=  0 NonCon=     1 RMS=4.89D-08 Max=1.55D-06 NDo=     1
 LinEq1:  Iter=  1 NonCon=     1 RMS=2.30D-08 Max=8.56D-07 NDo=     1
 LinEq1:  Iter=  2 NonCon=     1 RMS=2.26D-08 Max=1.14D-06 NDo=     1
 LinEq1:  Iter=  3 NonCon=     1 RMS=1.72D-08 Max=4.59D-07 NDo=     1
 LinEq1:  Iter=  4 NonCon=     1 RMS=1.37D-08 Max=3.21D-07 NDo=     1
 LinEq1:  Iter=  5 NonCon=     1 RMS=8.67D-09 Max=3.81D-07 NDo=     1
 LinEq1:  Iter=  6 NonCon=     1 RMS=4.07D-09 Max=2.13D-07 NDo=     1
 LinEq1:  Iter=  7 NonCon=     1 RMS=2.58D-09 Max=7.11D-08 NDo=     1
 LinEq1:  Iter=  8 NonCon=     1 RMS=1.27D-09 Max=3.94D-08 NDo=     1
 LinEq1:  Iter=  9 NonCon=     1 RMS=6.58D-10 Max=2.43D-08 NDo=     1
 LinEq1:  Iter= 10 NonCon=     1 RMS=3.72D-10 Max=1.15D-08 NDo=     1
 LinEq1:  Iter= 11 NonCon=     1 RMS=1.89D-10 Max=6.48D-09 NDo=     1
 LinEq1:  Iter= 12 NonCon=     1 RMS=8.98D-11 Max=3.36D-09 NDo=     1
 LinEq1:  Iter= 13 NonCon=     1 RMS=4.03D-11 Max=1.49D-09 NDo=     1
 LinEq1:  Iter= 14 NonCon=     0 RMS=1.98D-11 Max=7.06D-10 NDo=     1
 Linear equations converged to 1.471D-10 1.471D-09 after    14 iterations.
 SCF Done:  E(UwB97XD) =  -283.075046420     a.u. after    8 cycles
            Convg  =    0.1735D-06                    90 Fock formations.
              S**2 =  0.0490                  -V/T =  2.0061
 <Sx>= 0.0000 <Sy>= 0.0000 <Sz>= 0.0000 <S**2>= 0.0490 S= 0.0468
 <L.S>=  0.00000000000    
 Annihilation of the first spin contaminant:
 S**2 before annihilation     0.0490,   after     0.0001
 DoSCS=F DFT=T ScalE2(SS,OS)=  1.000000  1.000000
 Range of M.O.s used for correlation:     1   299
 NBasis=   299 NAE=    19 NBE=    19 NFC=     0 NFV=     0
 NROrb=    299 NOA=    19 NOB=    19 NVA=   280 NVB=   280

 **** Warning!!: The largest alpha MO coefficient is  0.31722503D+02


 **** Warning!!: The largest beta MO coefficient is  0.31215226D+02

 Symmetrizing basis deriv contribution to polar:
 IMax=3 JMax=2 DiffMx= 0.00D+00
 G2DrvN: will do     9 centers at a time, making    1 passes.
 Calling FoFCou, ICntrl=  3107 FMM=F I1Cent=   0 AccDes= 0.00D+00.
 End of G2Drv F.D. properties file   721 does not exist.
 End of G2Drv F.D. properties file   722 does not exist.
 End of G2Drv F.D. properties file   788 does not exist.
          IDoAtm=11111111
          Differentiating once with respect to nuclear coordinates.
 CalDSu exits because no D1Ps are significant.
          There are    27 degrees of freedom in the 1st order CPHF.  IDoFFX=6 NUNeed=     0.
     21 vectors produced by pass  0 Test12= 3.94D-14 3.70D-09 XBig12= 1.69D-01 8.80D-02.
 AX will form    21 AO Fock derivatives at one time.
     21 vectors produced by pass  1 Test12= 3.94D-14 3.70D-09 XBig12= 4.09D-02 7.26D-02.
     21 vectors produced by pass  2 Test12= 3.94D-14 3.70D-09 XBig12= 3.08D-03 1.39D-02.
     21 vectors produced by pass  3 Test12= 3.94D-14 3.70D-09 XBig12= 1.18D-04 2.58D-03.
     21 vectors produced by pass  4 Test12= 3.94D-14 3.70D-09 XBig12= 3.28D-06 3.58D-04.
     21 vectors produced by pass  5 Test12= 3.94D-14 3.70D-09 XBig12= 5.10D-08 3.29D-05.
     21 vectors produced by pass  6 Test12= 3.94D-14 3.70D-09 XBig12= 7.26D-10 4.16D-06.
     21 vectors produced by pass  7 Test12= 3.94D-14 3.70D-09 XBig12= 9.88D-12 5.43D-07.
     10 vectors produced by pass  8 Test12= 3.94D-14 3.70D-09 XBig12= 1.07D-13 4.14D-08.
      1 vectors produced by pass  9 Test12= 3.94D-14 3.70D-09 XBig12= 1.17D-15 3.97D-09.
 InvSVY:  IOpt=1 It=  1 EMax= 3.09D-15
 Solved reduced A of dimension   179 with    21 vectors.
 End of Minotr F.D. properties file   721 does not exist.
 End of Minotr F.D. properties file   722 does not exist.
 End of Minotr F.D. properties file   788 does not exist.
 Calling FoFJK, ICntrl=    100127 FMM=F ISym2X=0 I1Cent= 0 IOpClX= 1 NMat=1 NMatS=1 NMatT=0.
 -------------------------------------------------------------------
 Center     Atomic                   Forces (Hartrees/Bohr)
 Number     Number              X              Y              Z
 -------------------------------------------------------------------
      1        8          -0.052015201   -0.005621522    0.004422712
      2        8           0.056630027   -0.003300976   -0.001981856
      3        6           0.004169069    0.002659389   -0.003190825
      4        7          -0.002349674    0.007219516    0.004671266
      5        6          -0.004907211    0.001914361   -0.002294597
      6        1          -0.000222377   -0.001422219   -0.001356447
      7        1          -0.000664219   -0.000896574    0.000008261
      8        1          -0.000640414   -0.000551975   -0.000278514
 -------------------------------------------------------------------
 Cartesian Forces:  Max     0.056630027 RMS     0.015983827
 IRC-IRC-IRC-IRC-IRC-IRC-IRC-IRC-IRC-IRC-IRC-IRC-IRC-IRC-IRC-IRC-IRC-IRC
 Pt 27 Step number   1 out of a maximum of  20
 Modified Bulirsch-Stoer Extrapolation Cycles:
    EPS =    0.000010000000000
      PEZero:  N= 2 I= 1 D=  6.08D-04 Err=  1.47D-05
      PEZero:  N= 3 I= 2 D=  6.08D-04 Err=  9.77D-06
      PEZero:  N= 3 I= 1 D=  1.22D-03 Err=  1.49D-08
 Maximum DWI energy   std dev =  0.000001056 at pt    49
 Maximum DWI gradient std dev =  0.000771386 at pt    21
 CORRECTOR INTEGRATION CONVERGENCE:
   Recorrection delta-x convergence threshold:    0.010000
   Delta-x Convergence Met
 Point Number:  27          Path Number:   1
   CHANGE IN THE REACTION COORDINATE =    0.11676
   NET REACTION COORDINATE UP TO THIS POINT =    3.14902
  # OF POINTS ALONG THE PATH =  27
  # OF STEPS =   1

 Calculating another point on the path.
 IRC-IRC-IRC-IRC-IRC-IRC-IRC-IRC-IRC-IRC-IRC-IRC-IRC-IRC-IRC-IRC-IRC-IRC
                          Input orientation:                          
 ---------------------------------------------------------------------
 Center     Atomic      Atomic             Coordinates (Angstroms)
 Number     Number       Type             X           Y           Z
 ---------------------------------------------------------------------
      1          8           0        0.804263   -0.959940   -0.112363
      2          8           0       -0.989974   -0.842377    0.056266
      3          6           0       -1.026773    0.464891    0.004339
      4          7           0       -0.007841    1.207046   -0.074396
      5          6           0        1.162595    0.359964    0.112375
      6          1           0       -2.034541    0.874301    0.057440
      7          1           0        1.558663    0.522139    1.121285
      8          1           0        1.914166    0.612272   -0.645092
 ---------------------------------------------------------------------
                    Distance matrix (angstroms):
                    1          2          3          4          5
     1  O    0.000000
     2  O    1.805974   0.000000
     3  C    2.323027   1.308817   0.000000
     4  N    2.314472   2.276354   1.263018   0.000000
     5  C    1.386021   2.466237   2.194543   1.456830   0.000000
     6  H    3.384092   2.009503   1.089051   2.058061   3.238710
     7  H    2.070644   3.080864   2.816972   2.086309   1.095934
     8  H    1.996882   3.322941   3.015395   2.091306   1.096483
                    6          7          8
     6  H    0.000000
     7  H    3.763895   0.000000
     8  H    4.019267   1.804050   0.000000
 Symmetry turned off by external request.
 Stoichiometry    C2H3NO2
 Framework group  C1[X(C2H3NO2)]
 Deg. of freedom    18
 Full point group                 C1      NOp   1
 Rotational constants (GHZ):           9.3206296           7.5000487           4.3093243
 Standard basis: Aug-CC-pVTZ (5D, 7F)
   299 basis functions,   441 primitive gaussians,   350 cartesian basis functions
    19 alpha electrons       19 beta electrons
       nuclear repulsion energy       173.0268818365 Hartrees.
 NAtoms=    8 NActive=    8 NUniq=    8 SFac= 1.00D+00 NAtFMM=   60 NAOKFM=F Big=F
 Integral buffers will be    131072 words long.
 Raffenetti 2 integral format.
 Two-electron integral symmetry is turned off.
 Nuclear repulsion after empirical dispersion term =      173.0254484156 Hartrees.
 One-electron integrals computed using PRISM.
 NBasis=   299 RedAO= T EigKep=  2.84D-05  NBF=   299
 NBsUse=   299 1.00D-06 EigRej= -1.00D+00 NBFU=   299
 Initial guess from the checkpoint file:  "STS1-IRC-Forward.chk"
 B after Tr=    -0.000110   -0.000221   -0.000115
         Rot=    1.000000    0.000014    0.000045   -0.000016 Ang=   0.01 deg.
 Initial guess <Sx>= 0.0000 <Sy>= 0.0000 <Sz>= 0.0000 <S**2>= 0.0487 S= 0.0465
 ExpMin= 2.53D-02 ExpMax= 1.53D+04 ExpMxC= 5.22D+02 IAcc=3 IRadAn=         7 AccDes= 0.00D+00
 Harris functional with IExCor= 4639 and IRadAn=       7 diagonalized for initial guess.
 HarFok:  IExCor= 4639 AccDes= 0.00D+00 IRadAn=         7 IDoV= 1 UseB2=F ITyADJ=14
 ICtDFT=  3500011 ScaDFX=  1.000000  1.000000  1.000000  1.000000
 FoFCou: FMM=F IPFlag=           0 FMFlag=      100000 FMFlg1=           0
         NFxFlg=           0 DoJE=T BraDBF=F KetDBF=T FulRan=T
         wScrn=  0.000000 ICntrl=       500 IOpCl=  0 I1Cent=   200000004 NGrid=           0
         NMat0=    1 NMatS0=      1 NMatT0=    0 NMatD0=    1 NMtDS0=    0 NMtDT0=    0
 Symmetry not used in FoFCou.
 Gradient too large for Newton-Raphson -- use scaled steepest descent instead.
     Accept linear search using points  3 and  4.
 Gradient too large for Newton-Raphson -- use scaled steepest descent instead.
     Accept linear search using points  1 and  2.
 LinEq1:  Iter=  0 NonCon=     1 RMS=7.54D-05 Max=3.25D-03 NDo=     1
 AX will form     1 AO Fock derivatives at one time.
 LinEq1:  Iter=  1 NonCon=     1 RMS=2.51D-05 Max=8.96D-04 NDo=     1
 LinEq1:  Iter=  2 NonCon=     1 RMS=2.64D-05 Max=1.02D-03 NDo=     1
 LinEq1:  Iter=  3 NonCon=     1 RMS=1.94D-05 Max=9.87D-04 NDo=     1
 LinEq1:  Iter=  4 NonCon=     1 RMS=1.81D-05 Max=7.10D-04 NDo=     1
 LinEq1:  Iter=  5 NonCon=     1 RMS=1.14D-05 Max=4.17D-04 NDo=     1
 LinEq1:  Iter=  6 NonCon=     1 RMS=7.38D-06 Max=2.99D-04 NDo=     1
 LinEq1:  Iter=  7 NonCon=     1 RMS=4.06D-06 Max=1.37D-04 NDo=     1
 LinEq1:  Iter=  8 NonCon=     1 RMS=1.56D-06 Max=5.92D-05 NDo=     1
 LinEq1:  Iter=  9 NonCon=     1 RMS=7.94D-07 Max=2.51D-05 NDo=     1
 LinEq1:  Iter= 10 NonCon=     1 RMS=3.86D-07 Max=1.12D-05 NDo=     1
 LinEq1:  Iter= 11 NonCon=     1 RMS=1.70D-07 Max=7.21D-06 NDo=     1
 LinEq1:  Iter= 12 NonCon=     1 RMS=1.08D-07 Max=4.09D-06 NDo=     1
 LinEq1:  Iter= 13 NonCon=     1 RMS=4.16D-08 Max=1.10D-06 NDo=     1
 LinEq1:  Iter= 14 NonCon=     1 RMS=1.25D-08 Max=5.61D-07 NDo=     1
 LinEq1:  Iter= 15 NonCon=     1 RMS=3.96D-09 Max=1.68D-07 NDo=     1
 LinEq1:  Iter= 16 NonCon=     0 RMS=1.55D-09 Max=5.08D-08 NDo=     1
 Linear equations converged to 1.032D-08 1.032D-07 after    16 iterations.
 LinEq1:  Iter=  0 NonCon=     1 RMS=2.23D-05 Max=8.79D-04 NDo=     1
 LinEq1:  Iter=  1 NonCon=     1 RMS=1.47D-05 Max=4.81D-04 NDo=     1
 LinEq1:  Iter=  2 NonCon=     1 RMS=9.58D-06 Max=4.31D-04 NDo=     1
 LinEq1:  Iter=  3 NonCon=     1 RMS=6.52D-06 Max=3.46D-04 NDo=     1
 LinEq1:  Iter=  4 NonCon=     1 RMS=6.88D-06 Max=3.53D-04 NDo=     1
 LinEq1:  Iter=  5 NonCon=     1 RMS=4.93D-06 Max=1.78D-04 NDo=     1
 LinEq1:  Iter=  6 NonCon=     1 RMS=3.00D-06 Max=1.22D-04 NDo=     1
 LinEq1:  Iter=  7 NonCon=     1 RMS=1.59D-06 Max=5.64D-05 NDo=     1
 LinEq1:  Iter=  8 NonCon=     1 RMS=6.78D-07 Max=2.38D-05 NDo=     1
 LinEq1:  Iter=  9 NonCon=     1 RMS=2.71D-07 Max=1.04D-05 NDo=     1
 LinEq1:  Iter= 10 NonCon=     1 RMS=1.03D-07 Max=3.35D-06 NDo=     1
 LinEq1:  Iter= 11 NonCon=     1 RMS=5.62D-08 Max=1.69D-06 NDo=     1
 LinEq1:  Iter= 12 NonCon=     1 RMS=3.18D-08 Max=1.13D-06 NDo=     1
 LinEq1:  Iter= 13 NonCon=     1 RMS=1.41D-08 Max=4.32D-07 NDo=     1
 LinEq1:  Iter= 14 NonCon=     1 RMS=4.76D-09 Max=1.25D-07 NDo=     1
 LinEq1:  Iter= 15 NonCon=     0 RMS=1.84D-09 Max=5.48D-08 NDo=     1
 Linear equations converged to 1.032D-08 1.032D-07 after    15 iterations.
 LinEq1:  Iter=  0 NonCon=     1 RMS=3.98D-06 Max=1.87D-04 NDo=     1
 LinEq1:  Iter=  1 NonCon=     1 RMS=2.31D-06 Max=8.20D-05 NDo=     1
 LinEq1:  Iter=  2 NonCon=     1 RMS=2.10D-06 Max=1.14D-04 NDo=     1
 LinEq1:  Iter=  3 NonCon=     1 RMS=1.82D-06 Max=7.48D-05 NDo=     1
 LinEq1:  Iter=  4 NonCon=     1 RMS=1.34D-06 Max=4.54D-05 NDo=     1
 LinEq1:  Iter=  5 NonCon=     1 RMS=8.32D-07 Max=3.90D-05 NDo=     1
 LinEq1:  Iter=  6 NonCon=     1 RMS=6.02D-07 Max=2.49D-05 NDo=     1
 LinEq1:  Iter=  7 NonCon=     1 RMS=2.93D-07 Max=9.03D-06 NDo=     1
 LinEq1:  Iter=  8 NonCon=     1 RMS=1.26D-07 Max=4.52D-06 NDo=     1
 LinEq1:  Iter=  9 NonCon=     1 RMS=6.13D-08 Max=2.52D-06 NDo=     1
 LinEq1:  Iter= 10 NonCon=     1 RMS=3.07D-08 Max=9.34D-07 NDo=     1
 LinEq1:  Iter= 11 NonCon=     1 RMS=1.49D-08 Max=5.02D-07 NDo=     1
 LinEq1:  Iter= 12 NonCon=     1 RMS=8.32D-09 Max=3.25D-07 NDo=     1
 LinEq1:  Iter= 13 NonCon=     1 RMS=3.85D-09 Max=1.26D-07 NDo=     1
 LinEq1:  Iter= 14 NonCon=     1 RMS=1.54D-09 Max=4.07D-08 NDo=     1
 LinEq1:  Iter= 15 NonCon=     0 RMS=5.60D-10 Max=2.19D-08 NDo=     1
 Linear equations converged to 3.653D-09 3.653D-08 after    15 iterations.
     Accept linear search using points  1 and  2.
     Minimum is close to point  2 DX= -1.83D-02 DF= -7.53D-11 DXR=  1.86D-02 DFR=  3.46D-04 which will be used.
 LinEq1:  Iter=  0 NonCon=     1 RMS=5.59D-07 Max=2.18D-05 NDo=     1
 LinEq1:  Iter=  1 NonCon=     1 RMS=2.66D-07 Max=1.02D-05 NDo=     1
 LinEq1:  Iter=  2 NonCon=     1 RMS=1.29D-07 Max=5.97D-06 NDo=     1
 LinEq1:  Iter=  3 NonCon=     1 RMS=1.24D-07 Max=6.00D-06 NDo=     1
 LinEq1:  Iter=  4 NonCon=     1 RMS=9.23D-08 Max=4.27D-06 NDo=     1
 LinEq1:  Iter=  5 NonCon=     1 RMS=7.29D-08 Max=2.17D-06 NDo=     1
 LinEq1:  Iter=  6 NonCon=     1 RMS=4.40D-08 Max=1.20D-06 NDo=     1
 LinEq1:  Iter=  7 NonCon=     1 RMS=2.64D-08 Max=7.53D-07 NDo=     1
 LinEq1:  Iter=  8 NonCon=     1 RMS=1.91D-08 Max=5.85D-07 NDo=     1
 LinEq1:  Iter=  9 NonCon=     1 RMS=1.05D-08 Max=3.48D-07 NDo=     1
 LinEq1:  Iter= 10 NonCon=     1 RMS=4.90D-09 Max=1.72D-07 NDo=     1
 LinEq1:  Iter= 11 NonCon=     1 RMS=2.52D-09 Max=1.16D-07 NDo=     1
 LinEq1:  Iter= 12 NonCon=     1 RMS=1.38D-09 Max=4.56D-08 NDo=     1
 LinEq1:  Iter= 13 NonCon=     1 RMS=7.18D-10 Max=4.06D-08 NDo=     1
 LinEq1:  Iter= 14 NonCon=     1 RMS=3.58D-10 Max=2.00D-08 NDo=     1
 LinEq1:  Iter= 15 NonCon=     0 RMS=1.07D-10 Max=4.57D-09 NDo=     1
 Linear equations converged to 9.351D-10 9.351D-09 after    15 iterations.
 LinEq1:  Iter=  0 NonCon=     1 RMS=1.07D-07 Max=4.57D-06 NDo=     1
 LinEq1:  Iter=  1 NonCon=     1 RMS=4.94D-08 Max=2.48D-06 NDo=     1
 LinEq1:  Iter=  2 NonCon=     1 RMS=3.72D-08 Max=1.73D-06 NDo=     1
 LinEq1:  Iter=  3 NonCon=     1 RMS=2.77D-08 Max=1.16D-06 NDo=     1
 LinEq1:  Iter=  4 NonCon=     1 RMS=2.25D-08 Max=7.98D-07 NDo=     1
 LinEq1:  Iter=  5 NonCon=     1 RMS=1.99D-08 Max=9.74D-07 NDo=     1
 LinEq1:  Iter=  6 NonCon=     1 RMS=1.35D-08 Max=5.87D-07 NDo=     1
 LinEq1:  Iter=  7 NonCon=     1 RMS=8.44D-09 Max=2.62D-07 NDo=     1
 LinEq1:  Iter=  8 NonCon=     1 RMS=3.80D-09 Max=1.51D-07 NDo=     1
 LinEq1:  Iter=  9 NonCon=     1 RMS=2.01D-09 Max=7.43D-08 NDo=     1
 LinEq1:  Iter= 10 NonCon=     1 RMS=1.07D-09 Max=2.89D-08 NDo=     1
 LinEq1:  Iter= 11 NonCon=     1 RMS=4.86D-10 Max=1.78D-08 NDo=     1
 LinEq1:  Iter= 12 NonCon=     1 RMS=2.63D-10 Max=1.08D-08 NDo=     1
 LinEq1:  Iter= 13 NonCon=     1 RMS=1.27D-10 Max=3.76D-09 NDo=     1
 LinEq1:  Iter= 14 NonCon=     0 RMS=4.74D-11 Max=1.62D-09 NDo=     1
 Linear equations converged to 2.386D-10 2.386D-09 after    14 iterations.
 LinEq1:  Iter=  0 NonCon=     1 RMS=1.54D-08 Max=5.26D-07 NDo=     1
 LinEq1:  Iter=  1 NonCon=     1 RMS=9.64D-09 Max=4.31D-07 NDo=     1
 LinEq1:  Iter=  2 NonCon=     1 RMS=5.37D-09 Max=2.85D-07 NDo=     1
 LinEq1:  Iter=  3 NonCon=     1 RMS=5.66D-09 Max=3.40D-07 NDo=     1
 LinEq1:  Iter=  4 NonCon=     1 RMS=3.69D-09 Max=1.18D-07 NDo=     1
 LinEq1:  Iter=  5 NonCon=     1 RMS=1.95D-09 Max=7.28D-08 NDo=     1
 LinEq1:  Iter=  6 NonCon=     1 RMS=1.07D-09 Max=3.56D-08 NDo=     1
 LinEq1:  Iter=  7 NonCon=     1 RMS=8.24D-10 Max=2.32D-08 NDo=     1
 LinEq1:  Iter=  8 NonCon=     1 RMS=4.30D-10 Max=1.20D-08 NDo=     1
 LinEq1:  Iter=  9 NonCon=     1 RMS=2.41D-10 Max=9.79D-09 NDo=     1
 LinEq1:  Iter= 10 NonCon=     1 RMS=1.39D-10 Max=6.06D-09 NDo=     1
 LinEq1:  Iter= 11 NonCon=     1 RMS=6.01D-11 Max=2.12D-09 NDo=     1
 LinEq1:  Iter= 12 NonCon=     1 RMS=2.87D-11 Max=1.19D-09 NDo=     1
 LinEq1:  Iter= 13 NonCon=     1 RMS=1.87D-11 Max=6.42D-10 NDo=     1
 LinEq1:  Iter= 14 NonCon=     1 RMS=9.55D-12 Max=3.84D-10 NDo=     1
 LinEq1:  Iter= 15 NonCon=     0 RMS=2.67D-12 Max=9.97D-11 NDo=     1
 Linear equations converged to 2.329D-11 2.329D-10 after    15 iterations.
 SCF Done:  E(UwB97XD) =  -283.077475895     a.u. after    9 cycles
            Convg  =    0.7561D-06                   107 Fock formations.
              S**2 =  0.0000                  -V/T =  2.0062
 <Sx>= 0.0000 <Sy>= 0.0000 <Sz>= 0.0000 <S**2>= 0.0000 S= 0.0000
 <L.S>=  0.00000000000    
 Annihilation of the first spin contaminant:
 S**2 before annihilation     0.0000,   after     0.0000
 DoSCS=F DFT=T ScalE2(SS,OS)=  1.000000  1.000000
 Range of M.O.s used for correlation:     1   299
 NBasis=   299 NAE=    19 NBE=    19 NFC=     0 NFV=     0
 NROrb=    299 NOA=    19 NOB=    19 NVA=   280 NVB=   280

 **** Warning!!: The largest alpha MO coefficient is  0.31607768D+02


 **** Warning!!: The largest beta MO coefficient is  0.31607767D+02

 Symmetrizing basis deriv contribution to polar:
 IMax=3 JMax=2 DiffMx= 0.00D+00
 G2DrvN: will do     9 centers at a time, making    1 passes.
 Calling FoFCou, ICntrl=  3107 FMM=F I1Cent=   0 AccDes= 0.00D+00.
 End of G2Drv F.D. properties file   721 does not exist.
 End of G2Drv F.D. properties file   722 does not exist.
 End of G2Drv F.D. properties file   788 does not exist.
          IDoAtm=11111111
          Differentiating once with respect to nuclear coordinates.
 CalDSu exits because no D1Ps are significant.
          There are    27 degrees of freedom in the 1st order CPHF.  IDoFFX=6 NUNeed=     0.
     21 vectors produced by pass  0 Test12= 3.94D-14 3.70D-09 XBig12= 1.67D-01 8.07D-02.
 AX will form    21 AO Fock derivatives at one time.
     21 vectors produced by pass  1 Test12= 3.94D-14 3.70D-09 XBig12= 3.09D-02 5.96D-02.
     21 vectors produced by pass  2 Test12= 3.94D-14 3.70D-09 XBig12= 1.99D-03 8.91D-03.
     21 vectors produced by pass  3 Test12= 3.94D-14 3.70D-09 XBig12= 4.07D-05 9.82D-04.
     21 vectors produced by pass  4 Test12= 3.94D-14 3.70D-09 XBig12= 6.42D-07 1.04D-04.
     21 vectors produced by pass  5 Test12= 3.94D-14 3.70D-09 XBig12= 7.00D-09 7.24D-06.
     21 vectors produced by pass  6 Test12= 3.94D-14 3.70D-09 XBig12= 6.84D-11 9.12D-07.
     17 vectors produced by pass  7 Test12= 3.94D-14 3.70D-09 XBig12= 6.04D-13 1.04D-07.
      4 vectors produced by pass  8 Test12= 3.94D-14 3.70D-09 XBig12= 7.13D-15 1.44D-08.
 InvSVY:  IOpt=1 It=  1 EMax= 1.55D-15
 Solved reduced A of dimension   168 with    21 vectors.
 End of Minotr F.D. properties file   721 does not exist.
 End of Minotr F.D. properties file   722 does not exist.
 End of Minotr F.D. properties file   788 does not exist.
 Calling FoFJK, ICntrl=    100127 FMM=F ISym2X=0 I1Cent= 0 IOpClX= 1 NMat=1 NMatS=1 NMatT=0.
 -------------------------------------------------------------------
 Center     Atomic                   Forces (Hartrees/Bohr)
 Number     Number              X              Y              Z
 -------------------------------------------------------------------
      1        8          -0.055832577   -0.005686955    0.004909089
      2        8           0.060571493   -0.004009067   -0.002381712
      3        6           0.004290788    0.003214580   -0.003166580
      4        7          -0.002026343    0.007533476    0.004899621
      5        6          -0.005676511    0.002267928   -0.002614957
      6        1          -0.000238467   -0.001659062   -0.001406462
      7        1          -0.000573110   -0.000946775   -0.000015493
      8        1          -0.000515273   -0.000714126   -0.000223506
 -------------------------------------------------------------------
 Cartesian Forces:  Max     0.060571493 RMS     0.017125818
 IRC-IRC-IRC-IRC-IRC-IRC-IRC-IRC-IRC-IRC-IRC-IRC-IRC-IRC-IRC-IRC-IRC-IRC
 Pt 28 Step number   1 out of a maximum of  20
 Modified Bulirsch-Stoer Extrapolation Cycles:
    EPS =    0.000010000000000
      PEZero:  N= 2 I= 1 D=  6.08D-04 Err=  5.78D-06
 Maximum DWI energy   std dev =  0.000003054 at pt    53
 Maximum DWI gradient std dev =  0.004092343 at pt    46
 CORRECTOR INTEGRATION CONVERGENCE:
   Recorrection delta-x convergence threshold:    0.010000
   Delta-x Convergence Met
 Point Number:  28          Path Number:   1
   CHANGE IN THE REACTION COORDINATE =    0.11676
   NET REACTION COORDINATE UP TO THIS POINT =    3.26578
  # OF POINTS ALONG THE PATH =  28
  # OF STEPS =   1

 Calculating another point on the path.
 IRC-IRC-IRC-IRC-IRC-IRC-IRC-IRC-IRC-IRC-IRC-IRC-IRC-IRC-IRC-IRC-IRC-IRC
                          Input orientation:                          
 ---------------------------------------------------------------------
 Center     Atomic      Atomic             Coordinates (Angstroms)
 Number     Number       Type             X           Y           Z
 ---------------------------------------------------------------------
      1          8           0        0.794121   -0.960988   -0.111463
      2          8           0       -0.978932   -0.843167    0.055842
      3          6           0       -1.025783    0.465773    0.003566
      4          7           0       -0.008181    1.208609   -0.073316
      5          6           0        1.161099    0.360565    0.111674
      6          1           0       -2.035443    0.869263    0.053085
      7          1           0        1.557204    0.519408    1.121072
      8          1           0        1.912978    0.609854   -0.645554
 ---------------------------------------------------------------------
                    Distance matrix (angstroms):
                    1          2          3          4          5
     1  O    0.000000
     2  O    1.784821   0.000000
     3  C    2.315368   1.310821   0.000000
     4  N    2.313502   2.273504   1.262232   0.000000
     5  C    1.389592   2.455976   2.192078   1.456233   0.000000
     6  H    3.373919   2.012124   1.088426   2.059351   3.237297
     7  H    2.071958   3.069741   2.814874   2.086142   1.095908
     8  H    2.001160   3.311551   3.013044   2.092084   1.095839
                    6          7          8
     6  H    0.000000
     7  H    3.764321   0.000000
     8  H    4.018137   1.804362   0.000000
 Symmetry turned off by external request.
 Stoichiometry    C2H3NO2
 Framework group  C1[X(C2H3NO2)]
 Deg. of freedom    18
 Full point group                 C1      NOp   1
 Rotational constants (GHZ):           9.3037415           7.5772620           4.3304639
 Standard basis: Aug-CC-pVTZ (5D, 7F)
   299 basis functions,   441 primitive gaussians,   350 cartesian basis functions
    19 alpha electrons       19 beta electrons
       nuclear repulsion energy       173.3086384453 Hartrees.
 NAtoms=    8 NActive=    8 NUniq=    8 SFac= 1.00D+00 NAtFMM=   60 NAOKFM=F Big=F
 Integral buffers will be    131072 words long.
 Raffenetti 2 integral format.
 Two-electron integral symmetry is turned off.
 Nuclear repulsion after empirical dispersion term =      173.3072028637 Hartrees.
 One-electron integrals computed using PRISM.
 NBasis=   299 RedAO= T EigKep=  2.83D-05  NBF=   299
 NBsUse=   299 1.00D-06 EigRej= -1.00D+00 NBFU=   299
 Initial guess from the checkpoint file:  "STS1-IRC-Forward.chk"
 B after Tr=    -0.000085   -0.000253   -0.000126
         Rot=    1.000000    0.000021    0.000054   -0.000013 Ang=   0.01 deg.
 Initial guess <Sx>= 0.0000 <Sy>= 0.0000 <Sz>= 0.0000 <S**2>= 0.0000 S= 0.0000
 ExpMin= 2.53D-02 ExpMax= 1.53D+04 ExpMxC= 5.22D+02 IAcc=3 IRadAn=         7 AccDes= 0.00D+00
 Harris functional with IExCor= 4639 and IRadAn=       7 diagonalized for initial guess.
 HarFok:  IExCor= 4639 AccDes= 0.00D+00 IRadAn=         7 IDoV= 1 UseB2=F ITyADJ=14
 ICtDFT=  3500011 ScaDFX=  1.000000  1.000000  1.000000  1.000000
 FoFCou: FMM=F IPFlag=           0 FMFlag=      100000 FMFlg1=           0
         NFxFlg=           0 DoJE=T BraDBF=F KetDBF=T FulRan=T
         wScrn=  0.000000 ICntrl=       500 IOpCl=  0 I1Cent=   200000004 NGrid=           0
         NMat0=    1 NMatS0=      1 NMatT0=    0 NMatD0=    1 NMtDS0=    0 NMtDT0=    0
 Symmetry not used in FoFCou.
 Gradient too large for Newton-Raphson -- use scaled steepest descent instead.
     Accept linear search using points  3 and  4.
 Gradient too large for Newton-Raphson -- use scaled steepest descent instead.
     Accept linear search using points  1 and  2.
 LinEq1:  Iter=  0 NonCon=     1 RMS=7.41D-05 Max=2.23D-03 NDo=     1
 AX will form     1 AO Fock derivatives at one time.
 LinEq1:  Iter=  1 NonCon=     1 RMS=2.10D-05 Max=5.68D-04 NDo=     1
 LinEq1:  Iter=  2 NonCon=     1 RMS=2.03D-05 Max=7.36D-04 NDo=     1
 LinEq1:  Iter=  3 NonCon=     1 RMS=1.46D-05 Max=5.47D-04 NDo=     1
 LinEq1:  Iter=  4 NonCon=     1 RMS=1.10D-05 Max=3.56D-04 NDo=     1
 LinEq1:  Iter=  5 NonCon=     1 RMS=7.23D-06 Max=1.53D-04 NDo=     1
 LinEq1:  Iter=  6 NonCon=     1 RMS=3.94D-06 Max=1.21D-04 NDo=     1
 LinEq1:  Iter=  7 NonCon=     1 RMS=2.16D-06 Max=7.89D-05 NDo=     1
 LinEq1:  Iter=  8 NonCon=     1 RMS=7.07D-07 Max=1.36D-05 NDo=     1
 LinEq1:  Iter=  9 NonCon=     1 RMS=3.48D-07 Max=6.38D-06 NDo=     1
 LinEq1:  Iter= 10 NonCon=     1 RMS=1.09D-07 Max=2.59D-06 NDo=     1
 LinEq1:  Iter= 11 NonCon=     1 RMS=5.35D-08 Max=1.51D-06 NDo=     1
 LinEq1:  Iter= 12 NonCon=     1 RMS=1.98D-08 Max=7.27D-07 NDo=     1
 LinEq1:  Iter= 13 NonCon=     1 RMS=5.05D-09 Max=1.80D-07 NDo=     1
 LinEq1:  Iter= 14 NonCon=     0 RMS=1.35D-09 Max=3.18D-08 NDo=     1
 Linear equations converged to 1.032D-08 1.032D-07 after    14 iterations.
     Minimum is close to point  2 DX=  1.34D-03 DF= -1.04D-10 DXR=  1.34D-03 DFR=  1.79D-06 which will be used.
 LinEq1:  Iter=  0 NonCon=     1 RMS=1.09D-06 Max=2.78D-05 NDo=     1
 LinEq1:  Iter=  1 NonCon=     1 RMS=3.37D-07 Max=1.11D-05 NDo=     1
 LinEq1:  Iter=  2 NonCon=     1 RMS=1.82D-07 Max=4.33D-06 NDo=     1
 LinEq1:  Iter=  3 NonCon=     1 RMS=1.06D-07 Max=4.12D-06 NDo=     1
 LinEq1:  Iter=  4 NonCon=     1 RMS=8.79D-08 Max=3.52D-06 NDo=     1
 LinEq1:  Iter=  5 NonCon=     1 RMS=7.77D-08 Max=2.63D-06 NDo=     1
 LinEq1:  Iter=  6 NonCon=     1 RMS=2.47D-08 Max=5.90D-07 NDo=     1
 LinEq1:  Iter=  7 NonCon=     1 RMS=9.07D-09 Max=2.27D-07 NDo=     1
 LinEq1:  Iter=  8 NonCon=     1 RMS=3.70D-09 Max=9.91D-08 NDo=     1
 LinEq1:  Iter=  9 NonCon=     1 RMS=1.84D-09 Max=5.56D-08 NDo=     1
 LinEq1:  Iter= 10 NonCon=     1 RMS=8.02D-10 Max=1.71D-08 NDo=     1
 LinEq1:  Iter= 11 NonCon=     1 RMS=3.23D-10 Max=9.71D-09 NDo=     1
 LinEq1:  Iter= 12 NonCon=     0 RMS=1.82D-10 Max=6.98D-09 NDo=     1
 Linear equations converged to 9.176D-10 9.176D-09 after    12 iterations.
 SCF Done:  E(UwB97XD) =  -283.079963196     a.u. after    5 cycles
            Convg  =    0.1664D-07                    36 Fock formations.
              S**2 =  0.0000                  -V/T =  2.0062
 <Sx>= 0.0000 <Sy>= 0.0000 <Sz>= 0.0000 <S**2>= 0.0000 S= 0.0000
 <L.S>=  0.00000000000    
 Annihilation of the first spin contaminant:
 S**2 before annihilation     0.0000,   after     0.0000
 DoSCS=F DFT=T ScalE2(SS,OS)=  1.000000  1.000000
 Range of M.O.s used for correlation:     1   299
 NBasis=   299 NAE=    19 NBE=    19 NFC=     0 NFV=     0
 NROrb=    299 NOA=    19 NOB=    19 NVA=   280 NVB=   280

 **** Warning!!: The largest alpha MO coefficient is  0.31675447D+02


 **** Warning!!: The largest beta MO coefficient is  0.31675446D+02

 Symmetrizing basis deriv contribution to polar:
 IMax=3 JMax=2 DiffMx= 0.00D+00
 G2DrvN: will do     9 centers at a time, making    1 passes.
 Calling FoFCou, ICntrl=  3107 FMM=F I1Cent=   0 AccDes= 0.00D+00.
 End of G2Drv F.D. properties file   721 does not exist.
 End of G2Drv F.D. properties file   722 does not exist.
 End of G2Drv F.D. properties file   788 does not exist.
          IDoAtm=11111111
          Differentiating once with respect to nuclear coordinates.
 CalDSu exits because no D1Ps are significant.
          There are    27 degrees of freedom in the 1st order CPHF.  IDoFFX=6 NUNeed=     0.
     21 vectors produced by pass  0 Test12= 3.94D-14 3.70D-09 XBig12= 1.66D-01 7.76D-02.
 AX will form    21 AO Fock derivatives at one time.
     21 vectors produced by pass  1 Test12= 3.94D-14 3.70D-09 XBig12= 2.84D-02 5.57D-02.
     21 vectors produced by pass  2 Test12= 3.94D-14 3.70D-09 XBig12= 1.81D-03 8.50D-03.
     21 vectors produced by pass  3 Test12= 3.94D-14 3.70D-09 XBig12= 3.55D-05 8.78D-04.
     21 vectors produced by pass  4 Test12= 3.94D-14 3.70D-09 XBig12= 5.54D-07 9.88D-05.
     21 vectors produced by pass  5 Test12= 3.94D-14 3.70D-09 XBig12= 6.04D-09 6.68D-06.
     21 vectors produced by pass  6 Test12= 3.94D-14 3.70D-09 XBig12= 5.87D-11 8.00D-07.
     17 vectors produced by pass  7 Test12= 3.94D-14 3.70D-09 XBig12= 4.82D-13 6.95D-08.
      4 vectors produced by pass  8 Test12= 3.94D-14 3.70D-09 XBig12= 5.39D-15 1.12D-08.
 InvSVY:  IOpt=1 It=  1 EMax= 2.00D-15
 Solved reduced A of dimension   168 with    21 vectors.
 End of Minotr F.D. properties file   721 does not exist.
[truncated: 230,447 more chars]
