# Supplementary material for: An Experimental and Master Equation Investigation of Kinetics of the CH2OO + RCN Reactions (R = H, CH3, C2H5) and Their Atmospheric Relevance
Source: J Phys Chem A. 2023 Jan 5;127(2):477–88. doi: 10.1021/acs.jpca.2c07073 (PMC9869398; doi:10.1021/acs.jpca.2c07073)
Supplement: Supplementary file 2 — jp2c07073_si_002.zip [file jp2c07073_si_002.zip › wb97XD/IRC/TSD/STS1-IRC-Reverse.log]

 Entering Gaussian System, Link 0=/appl/soft/chem/gaussian/G16RevB.01/g16/g16
 Initial command:
 /appl/soft/chem/gaussian/G16RevB.01/g16/l1.exe "/scratch/kurten/scratch_lauri/Cyan/ScissionIRC/STS1-IRC/10833253.GAUSS_SCRDIR/Gau-230763.inp" -scrdir="/scratch/kurten/scratch_lauri/Cyan/ScissionIRC/STS1-IRC/10833253.GAUSS_SCRDIR/"
 Entering Link 1 = /appl/soft/chem/gaussian/G16RevB.01/g16/l1.exe PID=    230768.
  
 Copyright (c) 1988-2017, Gaussian, Inc.  All Rights Reserved.
  
 This is part of the Gaussian(R) 16 program.  It is based on
 the Gaussian(R) 09 system (copyright 2009, Gaussian, Inc.),
 the Gaussian(R) 03 system (copyright 2003, Gaussian, Inc.),
 the Gaussian(R) 98 system (copyright 1998, Gaussian, Inc.),
 the Gaussian(R) 94 system (copyright 1995, Gaussian, Inc.),
 the Gaussian 92(TM) system (copyright 1992, Gaussian, Inc.),
 the Gaussian 90(TM) system (copyright 1990, Gaussian, Inc.),
 the Gaussian 88(TM) system (copyright 1988, Gaussian, Inc.),
 the Gaussian 86(TM) system (copyright 1986, Carnegie Mellon
 University), and the Gaussian 82(TM) system (copyright 1983,
 Carnegie Mellon University). Gaussian is a federally registered
 trademark of Gaussian, Inc.
  
 This software contains proprietary and confidential information,
 including trade secrets, belonging to Gaussian, Inc.
  
 This software is provided under written license and may be
 used, copied, transmitted, or stored only in accord with that
 written license.
  
 The following legend is applicable only to US Government
 contracts under FAR:
  
                    RESTRICTED RIGHTS LEGEND
  
 Use, reproduction and disclosure by the US Government is
 subject to restrictions as set forth in subparagraphs (a)
 and (c) of the Commercial Computer Software - Restricted
 Rights clause in FAR 52.227-19.
  
 Gaussian, Inc.
 340 Quinnipiac St., Bldg. 40, Wallingford CT 06492
  
  
 ---------------------------------------------------------------
 Warning -- This program may not be used in any manner that
 competes with the business of Gaussian, Inc. or will provide
 assistance to any competitor of Gaussian, Inc.  The licensee
 of this program is prohibited from giving any competitor of
 Gaussian, Inc. access to this program.  By using this program,
 the user acknowledges that Gaussian, Inc. is engaged in the
 business of creating and licensing software in the field of
 computational chemistry and represents and warrants to the
 licensee that it is not a competitor of Gaussian, Inc. and that
 it will not use this program in any manner prohibited above.
 ---------------------------------------------------------------
  

 Cite this work as:
 Gaussian 16, Revision B.01,
 M. J. Frisch, G. W. Trucks, H. B. Schlegel, G. E. Scuseria, 
 M. A. Robb, J. R. Cheeseman, G. Scalmani, V. Barone, 
 G. A. Petersson, H. Nakatsuji, X. Li, M. Caricato, A. V. Marenich, 
 J. Bloino, B. G. Janesko, R. Gomperts, B. Mennucci, H. P. Hratchian, 
 J. V. Ortiz, A. F. Izmaylov, J. L. Sonnenberg, D. Williams-Young, 
 F. Ding, F. Lipparini, F. Egidi, J. Goings, B. Peng, A. Petrone, 
 T. Henderson, D. Ranasinghe, V. G. Zakrzewski, J. Gao, N. Rega, 
 G. Zheng, W. Liang, M. Hada, M. Ehara, K. Toyota, R. Fukuda, 
 J. Hasegawa, M. Ishida, T. Nakajima, Y. Honda, O. Kitao, H. Nakai, 
 T. Vreven, K. Throssell, J. A. Montgomery, Jr., J. E. Peralta, 
 F. Ogliaro, M. J. Bearpark, J. J. Heyd, E. N. Brothers, K. N. Kudin, 
 V. N. Staroverov, T. A. Keith, R. Kobayashi, J. Normand, 
 K. Raghavachari, A. P. Rendell, J. C. Burant, S. S. Iyengar, 
 J. Tomasi, M. Cossi, J. M. Millam, M. Klene, C. Adamo, R. Cammi, 
 J. W. Ochterski, R. L. Martin, K. Morokuma, O. Farkas, 
 J. B. Foresman, and D. J. Fox, Gaussian, Inc., Wallingford CT, 2016.
 
 ******************************************
 Gaussian 16:  ES64L-G16RevB.01 20-Dec-2017
                 2-Mar-2022 
 ******************************************
 %mem=12GB
 %NprocShared=8
 Will use up to    8 processors via shared memory.
 %chk=STS1-IRC-Reverse
 ----------------------------------------------------------------------
 # UWB97XD aug-cc-pVTZ IRC(CalcAll,Reverse,MaxPoints=200,Stepsize=5) sc
 f=qc Integral(Grid=SuperFineGrid) MaxDisk=32GB
 ----------------------------------------------------------------------
 1/10=4,18=10,22=2,26=5,38=1,39=5,42=200,44=3,71=1,172=1/1,23;
 2/12=2,17=6,18=5,29=1,40=1/2;
 3/5=16,6=1,7=10,11=2,25=1,30=1,71=2,74=-58,75=-7,116=2,140=1/1,2,3;
 4//1;
 5/5=2,8=3,38=5/8;
 8/6=4,10=90,11=11/1;
 11/6=1,8=1,9=11,15=111,16=1/1,2,10;
 10/6=1,13=1/2;
 6/7=2,8=2,9=2,10=2,18=1,28=1/1;
 7/10=1,25=1/1,2,3,16;
 1/10=4,18=10,22=2,26=5,39=5,42=200,44=3,71=1/23(2);
 2/29=1/2;
 99/5=20/99;
 2/29=1/2;
 3/5=16,6=1,7=10,11=2,25=1,30=1,71=2,74=-58,75=-7,116=2,140=1/1,2,3;
 4/5=5,16=3,69=1/1;
 5/5=2,8=3,38=5/8;
 8/6=4,10=90,11=11/1;
 11/6=1,8=1,9=11,15=111,16=1/1,2,10;
 10/6=1,13=1/2;
 7/10=1,25=1/1,2,3,16;
 1/10=4,18=10,22=2,26=5,39=5,42=200,44=3,71=1/23(-8);
 2/29=1/2;
 6/7=2,8=2,9=2,10=2,18=1,19=2,28=1/1;
 99/5=20/99;
 ----------------
 STS1-IRC-Reverse
 ----------------
 Symbolic Z-matrix:
 Charge =  0 Multiplicity = 1
 O                     0.97746  -0.94543  -0.12637 
 O                    -1.25735  -0.844     0.04866 
 C                    -1.05683   0.34896  -0.00039 
 N                    -0.10912   1.20068  -0.12891 
 C                     1.3059    0.23393   0.14206 
 H                    -1.87695   1.09302   0.21695 
 H                     1.63684   0.50746   1.14954 
 H                     1.74863   0.8128   -0.69242 
 
 IRC-IRC-IRC-IRC-IRC-IRC-IRC-IRC-IRC-IRC-IRC-IRC-IRC-IRC-IRC-IRC-IRC-IRC
 ------------------------------------------------------------------------
 INPUT DATA FOR L123
 ------------------------------------------------------------------------
 GENERAL PARAMETERS:
 Rxn path following direction = Reverse
 Maximum points per path      = 200
 Step size                    =   0.050 bohr
 Integration scheme           = HPC                                 
    Redo corrector integration= Yes                                 
    DWI Weight Power          =  2
    DWI will use Hessian update vectors when possible.
    Max correction cycles     =  20
 Initial Hessian              = CalcFC
 Hessian evaluation           = Analytic at all predictor steps
                              = Update at all corrector steps
 Hessian updating method      = Bofill                              
 ------------------------------------------------------------------------
 IRC-IRC-IRC-IRC-IRC-IRC-IRC-IRC-IRC-IRC-IRC-IRC-IRC-IRC-IRC-IRC-IRC-IRC
                          Input orientation:                          
 ---------------------------------------------------------------------
 Center     Atomic      Atomic             Coordinates (Angstroms)
 Number     Number       Type             X           Y           Z
 ---------------------------------------------------------------------
      1          8           0        0.977460   -0.945430   -0.126370
      2          8           0       -1.257350   -0.844000    0.048660
      3          6           0       -1.056830    0.348960   -0.000390
      4          7           0       -0.109120    1.200680   -0.128910
      5          6           0        1.305900    0.233930    0.142060
      6          1           0       -1.876950    1.093020    0.216950
      7          1           0        1.636840    0.507460    1.149540
      8          1           0        1.748630    0.812800   -0.692420
 ---------------------------------------------------------------------
                    Distance matrix (angstroms):
                    1          2          3          4          5
     1  O    0.000000
     2  O    2.243947   0.000000
     3  C    2.414467   1.210689   0.000000
     4  N    2.405504   2.351740   1.280663   0.000000
     5  C    1.253323   2.782249   2.369814   1.735025   0.000000
     6  H    3.524316   2.040655   1.128476   1.804559   3.297602
     7  H    2.042943   3.378567   2.933142   2.272304   1.095151
     8  H    2.001621   3.511424   2.926544   1.979704   1.107907
                    6          7          8
     6  H    0.000000
     7  H    3.682299   0.000000
     8  H    3.748374   1.870440   0.000000
 Symmetry turned off by external request.
 Stoichiometry    C2H3NO2
 Framework group  C1[X(C2H3NO2)]
 Deg. of freedom    18
 Full point group                 C1      NOp   1
 Rotational constants (GHZ):           9.5953272           5.8405687           3.7727645
 Standard basis: Aug-CC-pVTZ (5D, 7F)
   299 basis functions,   441 primitive gaussians,   350 cartesian basis functions
    19 alpha electrons       19 beta electrons
       nuclear repulsion energy       166.8646680544 Hartrees.
 NAtoms=    8 NActive=    8 NUniq=    8 SFac= 1.00D+00 NAtFMM=   60 NAOKFM=F Big=F
 Integral buffers will be    131072 words long.
 Raffenetti 2 integral format.
 Two-electron integral symmetry is turned off.
 Nuclear repulsion after empirical dispersion term =      166.8631556033 Hartrees.
 One-electron integrals computed using PRISM.
 NBasis=   299 RedAO= T EigKep=  3.28D-05  NBF=   299
 NBsUse=   299 1.00D-06 EigRej= -1.00D+00 NBFU=   299
 ExpMin= 2.53D-02 ExpMax= 1.53D+04 ExpMxC= 5.22D+02 IAcc=3 IRadAn=         7 AccDes= 0.00D+00
 Harris functional with IExCor= 4639 and IRadAn=       7 diagonalized for initial guess.
 HarFok:  IExCor= 4639 AccDes= 0.00D+00 IRadAn=         7 IDoV= 1 UseB2=F ITyADJ=14
 ICtDFT=  3500011 ScaDFX=  1.000000  1.000000  1.000000  1.000000
 FoFCou: FMM=F IPFlag=           0 FMFlag=      100000 FMFlg1=           0
         NFxFlg=           0 DoJE=T BraDBF=F KetDBF=T FulRan=T
         wScrn=  0.000000 ICntrl=       500 IOpCl=  0 I1Cent=   200000004 NGrid=           0
         NMat0=    1 NMatS0=      1 NMatT0=    0 NMatD0=    1 NMtDS0=    0 NMtDT0=    0
 Symmetry not used in FoFCou.
 Initial guess <Sx>= 0.0000 <Sy>= 0.0000 <Sz>= 0.0000 <S**2>= 0.0000 S= 0.0000
 Gradient too large for Newton-Raphson -- use scaled steepest descent instead.
 Gradient too large for Newton-Raphson -- use scaled steepest descent instead.
 Gradient too large for Newton-Raphson -- use scaled steepest descent instead.
     Accept linear search using points  1 and  2.
 Gradient too large for Newton-Raphson -- use scaled steepest descent instead.
     Minimum is close to point  3 DX=  1.21D-02 DF= -1.42D-07 DXR=  1.33D-02 DFR=  1.76D-04 which will be used.
 Gradient too large for Newton-Raphson -- use scaled steepest descent instead.
     Accept linear search using points  1 and  2.
 LinEq1:  Iter=  0 NonCon=     1 RMS=9.19D-05 Max=3.28D-03 NDo=     1
 AX will form     1 AO Fock derivatives at one time.
 LinEq1:  Iter=  1 NonCon=     1 RMS=3.56D-05 Max=1.48D-03 NDo=     1
 LinEq1:  Iter=  2 NonCon=     1 RMS=3.45D-05 Max=7.89D-04 NDo=     1
 LinEq1:  Iter=  3 NonCon=     1 RMS=1.66D-05 Max=5.97D-04 NDo=     1
 LinEq1:  Iter=  4 NonCon=     1 RMS=1.10D-05 Max=3.32D-04 NDo=     1
 LinEq1:  Iter=  5 NonCon=     1 RMS=7.55D-06 Max=2.29D-04 NDo=     1
 LinEq1:  Iter=  6 NonCon=     1 RMS=4.63D-06 Max=1.35D-04 NDo=     1
 LinEq1:  Iter=  7 NonCon=     1 RMS=2.15D-06 Max=4.66D-05 NDo=     1
 LinEq1:  Iter=  8 NonCon=     1 RMS=8.25D-07 Max=2.02D-05 NDo=     1
 LinEq1:  Iter=  9 NonCon=     1 RMS=4.66D-07 Max=8.84D-06 NDo=     1
 LinEq1:  Iter= 10 NonCon=     1 RMS=2.03D-07 Max=5.38D-06 NDo=     1
 LinEq1:  Iter= 11 NonCon=     1 RMS=6.58D-08 Max=1.49D-06 NDo=     1
 LinEq1:  Iter= 12 NonCon=     1 RMS=2.26D-08 Max=4.96D-07 NDo=     1
 LinEq1:  Iter= 13 NonCon=     1 RMS=8.60D-09 Max=2.14D-07 NDo=     1
 LinEq1:  Iter= 14 NonCon=     0 RMS=2.20D-09 Max=3.57D-08 NDo=     1
 Linear equations converged to 1.032D-08 1.032D-07 after    14 iterations.
     Accept linear search using points  1 and  2.
     Minimum is close to point  2 DX= -1.64D-03 DF= -2.52D-10 DXR=  1.65D-03 DFR=  2.71D-06 which will be used.
 LinEq1:  Iter=  0 NonCon=     1 RMS=1.03D-06 Max=4.38D-05 NDo=     1
 LinEq1:  Iter=  1 NonCon=     1 RMS=6.61D-07 Max=3.43D-05 NDo=     1
 LinEq1:  Iter=  2 NonCon=     1 RMS=5.06D-07 Max=1.00D-05 NDo=     1
 LinEq1:  Iter=  3 NonCon=     1 RMS=4.42D-07 Max=1.47D-05 NDo=     1
 LinEq1:  Iter=  4 NonCon=     1 RMS=3.20D-07 Max=8.59D-06 NDo=     1
 LinEq1:  Iter=  5 NonCon=     1 RMS=1.48D-07 Max=3.82D-06 NDo=     1
 LinEq1:  Iter=  6 NonCon=     1 RMS=7.85D-08 Max=2.64D-06 NDo=     1
 LinEq1:  Iter=  7 NonCon=     1 RMS=4.02D-08 Max=1.24D-06 NDo=     1
 LinEq1:  Iter=  8 NonCon=     1 RMS=1.92D-08 Max=4.38D-07 NDo=     1
 LinEq1:  Iter=  9 NonCon=     1 RMS=8.02D-09 Max=1.11D-07 NDo=     1
 LinEq1:  Iter= 10 NonCon=     1 RMS=2.71D-09 Max=5.77D-08 NDo=     1
 LinEq1:  Iter= 11 NonCon=     1 RMS=8.53D-10 Max=2.98D-08 NDo=     1
 LinEq1:  Iter= 12 NonCon=     0 RMS=2.55D-10 Max=6.12D-09 NDo=     1
 Linear equations converged to 7.747D-10 7.747D-09 after    12 iterations.
 SCF Done:  E(UwB97XD) =  -283.042902815     a.u. after    8 cycles
            Convg  =    0.3409D-07                    43 Fock formations.
              S**2 =  0.0000                  -V/T =  2.0054
 <Sx>= 0.0000 <Sy>= 0.0000 <Sz>= 0.0000 <S**2>= 0.0000 S= 0.0000
 <L.S>=  0.00000000000    
 Annihilation of the first spin contaminant:
 S**2 before annihilation     0.0000,   after     0.0000
 DoSCS=F DFT=T ScalE2(SS,OS)=  1.000000  1.000000
 Range of M.O.s used for correlation:     1   299
 NBasis=   299 NAE=    19 NBE=    19 NFC=     0 NFV=     0
 NROrb=    299 NOA=    19 NOB=    19 NVA=   280 NVB=   280

 **** Warning!!: The largest alpha MO coefficient is  0.33480899D+02


 **** Warning!!: The largest beta MO coefficient is  0.33480899D+02

 Symmetrizing basis deriv contribution to polar:
 IMax=3 JMax=2 DiffMx= 0.00D+00
 G2DrvN: will do     9 centers at a time, making    1 passes.
 Calling FoFCou, ICntrl=  3107 FMM=F I1Cent=   0 AccDes= 0.00D+00.
 End of G2Drv F.D. properties file   721 does not exist.
 End of G2Drv F.D. properties file   722 does not exist.
 End of G2Drv F.D. properties file   788 does not exist.
          IDoAtm=11111111
          Differentiating once with respect to nuclear coordinates.
 CalDSu exits because no D1Ps are significant.
          There are    27 degrees of freedom in the 1st order CPHF.  IDoFFX=6 NUNeed=     0.
     21 vectors produced by pass  0 Test12= 3.94D-14 3.70D-09 XBig12= 2.06D-01 1.17D-01.
 AX will form    21 AO Fock derivatives at one time.
     21 vectors produced by pass  1 Test12= 3.94D-14 3.70D-09 XBig12= 6.70D-02 5.33D-02.
     21 vectors produced by pass  2 Test12= 3.94D-14 3.70D-09 XBig12= 3.22D-03 6.29D-03.
     21 vectors produced by pass  3 Test12= 3.94D-14 3.70D-09 XBig12= 7.63D-05 1.21D-03.
     21 vectors produced by pass  4 Test12= 3.94D-14 3.70D-09 XBig12= 1.07D-06 9.98D-05.
     21 vectors produced by pass  5 Test12= 3.94D-14 3.70D-09 XBig12= 1.11D-08 1.11D-05.
     21 vectors produced by pass  6 Test12= 3.94D-14 3.70D-09 XBig12= 9.36D-11 9.10D-07.
     16 vectors produced by pass  7 Test12= 3.94D-14 3.70D-09 XBig12= 7.53D-13 7.32D-08.
      2 vectors produced by pass  8 Test12= 3.94D-14 3.70D-09 XBig12= 5.51D-15 8.14D-09.
 InvSVY:  IOpt=1 It=  1 EMax= 2.00D-15
 Solved reduced A of dimension   165 with    21 vectors.
 End of Minotr F.D. properties file   721 does not exist.
 End of Minotr F.D. properties file   722 does not exist.
 End of Minotr F.D. properties file   788 does not exist.

 **********************************************************************

            Population analysis using the SCF Density.

 **********************************************************************

 Alpha  occ. eigenvalues --  -19.30482 -19.30444 -14.51059 -10.41762 -10.40056
 Alpha  occ. eigenvalues --   -1.21017  -1.16610  -1.03385  -0.78126  -0.68772
 Alpha  occ. eigenvalues --   -0.61347  -0.60297  -0.55914  -0.54693  -0.51722
 Alpha  occ. eigenvalues --   -0.47635  -0.40467  -0.39322  -0.36837
 Alpha virt. eigenvalues --   -0.11727   0.02836   0.04000   0.04533   0.06937
 Alpha virt. eigenvalues --    0.07678   0.08789   0.09182   0.09850   0.11796
 Alpha virt. eigenvalues --    0.12379   0.12895   0.14226   0.14901   0.15496
 Alpha virt. eigenvalues --    0.15845   0.18029   0.19553   0.21360   0.21791
 Alpha virt. eigenvalues --    0.22743   0.23295   0.24815   0.25266   0.25993
 Alpha virt. eigenvalues --    0.26595   0.27740   0.28662   0.30006   0.31468
 Alpha virt. eigenvalues --    0.32577   0.33504   0.34822   0.35760   0.36716
 Alpha virt. eigenvalues --    0.38497   0.38784   0.39762   0.40573   0.41848
 Alpha virt. eigenvalues --    0.42631   0.43884   0.44082   0.45611   0.47015
 Alpha virt. eigenvalues --    0.47653   0.49654   0.51626   0.53189   0.54654
 Alpha virt. eigenvalues --    0.55098   0.57399   0.57517   0.59055   0.60760
 Alpha virt. eigenvalues --    0.61954   0.63352   0.65090   0.67453   0.68233
 Alpha virt. eigenvalues --    0.69094   0.72966   0.74144   0.74662   0.75710
 Alpha virt. eigenvalues --    0.76306   0.78345   0.80072   0.80955   0.81860
 Alpha virt. eigenvalues --    0.84310   0.85643   0.86308   0.87614   0.89079
 Alpha virt. eigenvalues --    0.90068   0.91491   0.93235   0.93870   0.94282
 Alpha virt. eigenvalues --    0.95432   0.98472   0.98891   1.00175   1.02814
 Alpha virt. eigenvalues --    1.03755   1.04903   1.05645   1.07710   1.08918
 Alpha virt. eigenvalues --    1.10612   1.11603   1.13112   1.14453   1.15535
 Alpha virt. eigenvalues --    1.18707   1.19742   1.20868   1.22722   1.23587
 Alpha virt. eigenvalues --    1.25443   1.26766   1.29777   1.32205   1.33676
 Alpha virt. eigenvalues --    1.36248   1.37252   1.38316   1.39011   1.41919
 Alpha virt. eigenvalues --    1.46001   1.46990   1.47644   1.49108   1.49534
 Alpha virt. eigenvalues --    1.51921   1.53642   1.58466   1.59019   1.63533
 Alpha virt. eigenvalues --    1.64342   1.65906   1.68146   1.70768   1.72901
 Alpha virt. eigenvalues --    1.75350   1.77185   1.78081   1.80369   1.84174
 Alpha virt. eigenvalues --    1.84882   1.87207   1.91003   1.93121   1.96417
 Alpha virt. eigenvalues --    1.98807   2.04561   2.05694   2.08066   2.10636
 Alpha virt. eigenvalues --    2.12101   2.15969   2.16475   2.17533   2.19903
 Alpha virt. eigenvalues --    2.22720   2.24805   2.27048   2.29167   2.31556
 Alpha virt. eigenvalues --    2.33552   2.38163   2.39946   2.41690   2.42675
 Alpha virt. eigenvalues --    2.45181   2.48898   2.51410   2.56084   2.58242
 Alpha virt. eigenvalues --    2.61828   2.65686   2.67884   2.69964   2.73112
 Alpha virt. eigenvalues --    2.75316   2.78508   2.81236   2.84378   2.88105
 Alpha virt. eigenvalues --    2.92497   2.95160   2.96643   3.05475   3.09529
 Alpha virt. eigenvalues --    3.12723   3.15423   3.22933   3.23813   3.28302
 Alpha virt. eigenvalues --    3.32981   3.36083   3.38252   3.39794   3.41520
 Alpha virt. eigenvalues --    3.44474   3.48430   3.52511   3.54936   3.60885
 Alpha virt. eigenvalues --    3.61525   3.67663   3.69208   3.73759   3.76643
 Alpha virt. eigenvalues --    3.80123   3.83320   3.87273   3.91489   3.92724
 Alpha virt. eigenvalues --    3.93488   3.97178   3.99103   4.03604   4.04709
 Alpha virt. eigenvalues --    4.07634   4.10676   4.12655   4.15678   4.21337
 Alpha virt. eigenvalues --    4.22655   4.35063   4.38392   4.42192   4.50343
 Alpha virt. eigenvalues --    4.52547   4.56880   4.59308   4.63672   4.66233
 Alpha virt. eigenvalues --    4.73671   4.77156   4.77794   4.81768   4.88919
 Alpha virt. eigenvalues --    4.94549   4.95792   4.99086   5.04378   5.10113
 Alpha virt. eigenvalues --    5.12819   5.14765   5.20937   5.23705   5.25799
 Alpha virt. eigenvalues --    5.28923   5.32474   5.35810   5.47250   5.56809
 Alpha virt. eigenvalues --    5.62059   5.66428   5.68898   5.74601   5.78466
 Alpha virt. eigenvalues --    5.92072   6.00319   6.01765   6.19346   6.20932
 Alpha virt. eigenvalues --    6.31759   6.34149   6.40665   6.47991   6.49143
 Alpha virt. eigenvalues --    6.58102   6.59018   6.61770   6.70296   6.76254
 Alpha virt. eigenvalues --    6.82114   6.84647   6.86665   6.92981   6.98895
 Alpha virt. eigenvalues --    7.05018   7.09360   7.14965   7.17678   7.28095
 Alpha virt. eigenvalues --    7.33862   7.36701   7.41262   7.44288   7.51494
 Alpha virt. eigenvalues --   14.53253  14.69728  15.78919  16.74343  17.47509
  Beta  occ. eigenvalues --  -19.30482 -19.30444 -14.51059 -10.41762 -10.40056
  Beta  occ. eigenvalues --   -1.21017  -1.16610  -1.03385  -0.78126  -0.68772
  Beta  occ. eigenvalues --   -0.61347  -0.60297  -0.55914  -0.54693  -0.51722
  Beta  occ. eigenvalues --   -0.47635  -0.40467  -0.39322  -0.36837
  Beta virt. eigenvalues --   -0.11727   0.02836   0.04000   0.04533   0.06937
  Beta virt. eigenvalues --    0.07678   0.08789   0.09182   0.09850   0.11796
  Beta virt. eigenvalues --    0.12379   0.12895   0.14226   0.14901   0.15496
  Beta virt. eigenvalues --    0.15845   0.18029   0.19553   0.21360   0.21791
  Beta virt. eigenvalues --    0.22743   0.23295   0.24815   0.25266   0.25993
  Beta virt. eigenvalues --    0.26595   0.27740   0.28662   0.30006   0.31468
  Beta virt. eigenvalues --    0.32577   0.33504   0.34822   0.35760   0.36716
  Beta virt. eigenvalues --    0.38497   0.38784   0.39762   0.40573   0.41848
  Beta virt. eigenvalues --    0.42631   0.43884   0.44082   0.45611   0.47015
  Beta virt. eigenvalues --    0.47653   0.49654   0.51626   0.53189   0.54654
  Beta virt. eigenvalues --    0.55098   0.57399   0.57517   0.59055   0.60760
  Beta virt. eigenvalues --    0.61954   0.63352   0.65090   0.67453   0.68233
  Beta virt. eigenvalues --    0.69094   0.72966   0.74144   0.74662   0.75710
  Beta virt. eigenvalues --    0.76306   0.78345   0.80072   0.80955   0.81860
  Beta virt. eigenvalues --    0.84310   0.85643   0.86308   0.87614   0.89079
  Beta virt. eigenvalues --    0.90068   0.91491   0.93235   0.93870   0.94282
  Beta virt. eigenvalues --    0.95432   0.98472   0.98891   1.00175   1.02814
  Beta virt. eigenvalues --    1.03755   1.04903   1.05645   1.07710   1.08918
  Beta virt. eigenvalues --    1.10612   1.11603   1.13112   1.14453   1.15535
  Beta virt. eigenvalues --    1.18707   1.19742   1.20868   1.22722   1.23587
  Beta virt. eigenvalues --    1.25443   1.26766   1.29777   1.32205   1.33676
  Beta virt. eigenvalues --    1.36248   1.37252   1.38316   1.39011   1.41919
  Beta virt. eigenvalues --    1.46001   1.46990   1.47644   1.49108   1.49534
  Beta virt. eigenvalues --    1.51921   1.53642   1.58466   1.59019   1.63533
  Beta virt. eigenvalues --    1.64342   1.65906   1.68146   1.70768   1.72901
  Beta virt. eigenvalues --    1.75350   1.77185   1.78081   1.80369   1.84174
  Beta virt. eigenvalues --    1.84882   1.87207   1.91003   1.93121   1.96417
  Beta virt. eigenvalues --    1.98807   2.04561   2.05694   2.08066   2.10636
  Beta virt. eigenvalues --    2.12101   2.15969   2.16475   2.17533   2.19903
  Beta virt. eigenvalues --    2.22720   2.24805   2.27048   2.29167   2.31556
  Beta virt. eigenvalues --    2.33552   2.38163   2.39946   2.41690   2.42675
  Beta virt. eigenvalues --    2.45181   2.48898   2.51410   2.56084   2.58242
  Beta virt. eigenvalues --    2.61828   2.65686   2.67884   2.69964   2.73112
  Beta virt. eigenvalues --    2.75316   2.78508   2.81236   2.84378   2.88105
  Beta virt. eigenvalues --    2.92497   2.95160   2.96643   3.05475   3.09529
  Beta virt. eigenvalues --    3.12723   3.15423   3.22933   3.23813   3.28302
  Beta virt. eigenvalues --    3.32981   3.36083   3.38252   3.39794   3.41520
  Beta virt. eigenvalues --    3.44474   3.48430   3.52511   3.54936   3.60885
  Beta virt. eigenvalues --    3.61525   3.67663   3.69208   3.73759   3.76643
  Beta virt. eigenvalues --    3.80123   3.83320   3.87273   3.91489   3.92724
  Beta virt. eigenvalues --    3.93488   3.97178   3.99103   4.03604   4.04709
  Beta virt. eigenvalues --    4.07634   4.10676   4.12655   4.15678   4.21337
  Beta virt. eigenvalues --    4.22655   4.35063   4.38392   4.42192   4.50343
  Beta virt. eigenvalues --    4.52547   4.56880   4.59308   4.63672   4.66233
  Beta virt. eigenvalues --    4.73671   4.77156   4.77794   4.81768   4.88919
  Beta virt. eigenvalues --    4.94549   4.95792   4.99086   5.04378   5.10113
  Beta virt. eigenvalues --    5.12819   5.14765   5.20937   5.23705   5.25799
  Beta virt. eigenvalues --    5.28923   5.32474   5.35810   5.47250   5.56809
  Beta virt. eigenvalues --    5.62059   5.66428   5.68898   5.74601   5.78466
  Beta virt. eigenvalues --    5.92072   6.00319   6.01765   6.19346   6.20932
  Beta virt. eigenvalues --    6.31759   6.34149   6.40665   6.47991   6.49143
  Beta virt. eigenvalues --    6.58102   6.59018   6.61770   6.70296   6.76254
  Beta virt. eigenvalues --    6.82114   6.84647   6.86665   6.92981   6.98895
  Beta virt. eigenvalues --    7.05018   7.09360   7.14965   7.17678   7.28095
  Beta virt. eigenvalues --    7.33862   7.36701   7.41262   7.44288   7.51494
  Beta virt. eigenvalues --   14.53253  14.69728  15.78919  16.74343  17.47509
          Condensed to atoms (all electrons):
               1          2          3          4          5          6
     1  O    8.449312  -0.010238   0.005511  -0.000563   0.129655   0.008861
     2  O   -0.010238   8.364206   0.342295  -0.119796   0.000412  -0.078069
     3  C    0.005511   0.342295   4.994899   0.336427   0.019508   0.183558
     4  N   -0.000563  -0.119796   0.336427   7.206714  -0.078713  -0.046090
     5  C    0.129655   0.000412   0.019508  -0.078713   5.164136   0.007215
     6  H    0.008861  -0.078069   0.183558  -0.046090   0.007215   0.370033
     7  H   -0.035977  -0.000384  -0.001481   0.017038   0.374730   0.001038
     8  H    0.026884  -0.007697   0.004675   0.007152   0.307791  -0.000098
               7          8
     1  O   -0.035977   0.026884
     2  O   -0.000384  -0.007697
     3  C   -0.001481   0.004675
     4  N    0.017038   0.007152
     5  C    0.374730   0.307791
     6  H    0.001038  -0.000098
     7  H    0.355305  -0.004173
     8  H   -0.004173   0.316454
          Atomic-Atomic Spin Densities.
               1          2          3          4          5          6
     1  O    0.000000   0.000000   0.000000   0.000000   0.000000   0.000000
     2  O    0.000000   0.000000   0.000000   0.000000   0.000000   0.000000
     3  C    0.000000   0.000000   0.000000   0.000000   0.000000   0.000000
     4  N    0.000000   0.000000   0.000000   0.000000   0.000000   0.000000
     5  C    0.000000   0.000000   0.000000   0.000000   0.000000   0.000000
     6  H    0.000000   0.000000   0.000000   0.000000   0.000000   0.000000
     7  H    0.000000   0.000000   0.000000   0.000000   0.000000   0.000000
     8  H    0.000000   0.000000   0.000000   0.000000   0.000000   0.000000
               7          8
     1  O    0.000000   0.000000
     2  O    0.000000   0.000000
     3  C    0.000000   0.000000
     4  N    0.000000   0.000000
     5  C    0.000000   0.000000
     6  H    0.000000   0.000000
     7  H    0.000000   0.000000
     8  H    0.000000   0.000000
 Mulliken charges and spin densities:
               1          2
     1  O   -0.573445   0.000000
     2  O   -0.490728   0.000000
     3  C    0.114609   0.000000
     4  N   -0.322168   0.000000
     5  C    0.075265   0.000000
     6  H    0.553552   0.000000
     7  H    0.293904   0.000000
     8  H    0.349012   0.000000
 Sum of Mulliken charges =   0.00000   0.00000
 Mulliken charges and spin densities with hydrogens summed into heavy atoms:
               1          2
     1  O   -0.573445   0.000000
     2  O   -0.490728   0.000000
     3  C    0.668161   0.000000
     4  N   -0.322168   0.000000
     5  C    0.718181   0.000000
 APT charges:
               1
     1  O   -0.486841
     2  O   -0.430691
     3  C   -0.050193
     4  N   -0.432894
     5  C   -0.541052
     6  H    0.748674
     7  H    0.549269
     8  H    0.643728
 Sum of APT charges =   0.00000
 APT charges with hydrogens summed into heavy atoms:
               1
     1  O   -0.486841
     2  O   -0.430691
     3  C    0.698481
     4  N   -0.432894
     5  C    0.651945
 Electronic spatial extent (au):  <R**2>=            330.2858
 Charge=              0.0000 electrons
 Dipole moment (field-independent basis, Debye):
    X=              0.3723    Y=              2.4760    Z=              0.5964  Tot=              2.5739
 Quadrupole moment (field-independent basis, Debye-Ang):
   XX=            -23.1929   YY=            -33.2363   ZZ=            -27.9969
   XY=             -1.2997   XZ=             -0.1304   YZ=              0.3712
 Traceless Quadrupole moment (field-independent basis, Debye-Ang):
   XX=              4.9491   YY=             -5.0943   ZZ=              0.1452
   XY=             -1.2997   XZ=             -0.1304   YZ=              0.3712
 Octapole moment (field-independent basis, Debye-Ang**2):
  XXX=              0.0494  YYY=             -8.3201  ZZZ=              0.7211  XYY=             -1.4738
  XXY=              8.5775  XXZ=              0.2635  XZZ=              1.3126  YZZ=             -1.4845
  YYZ=              0.6033  XYZ=             -1.3804
 Hexadecapole moment (field-independent basis, Debye-Ang**3):
 XXXX=           -211.7840 YYYY=           -156.1930 ZZZZ=            -34.8136 XXXY=             -8.6118
 XXXZ=             -2.6963 YYYX=             -0.6948 YYYZ=              1.9577 ZZZX=              0.0650
 ZZZY=              0.6945 XXYY=            -59.1416 XXZZ=            -41.3941 YYZZ=            -31.5564
 XXYZ=              0.5868 YYXZ=             -1.6326 ZZXY=              1.5464
 N-N= 1.668631556033D+02 E-N=-9.977195595186D+02  KE= 2.815122484574D+02
  Exact polarizability:   0.000   0.000   0.000   0.000   0.000   0.000
 Approx polarizability:  81.538   2.115  72.755  -4.692  -0.121  33.933
                          Isotropic Fermi Contact Couplings
        Atom                 a.u.       MegaHertz       Gauss      10(-4) cm-1
     1  O(17)              0.00000       0.00000       0.00000       0.00000
     2  O(17)              0.00000       0.00000       0.00000       0.00000
     3  C(13)              0.00000       0.00000       0.00000       0.00000
     4  N(14)              0.00000       0.00000       0.00000       0.00000
     5  C(13)              0.00000       0.00000       0.00000       0.00000
     6  H(1)               0.00000       0.00000       0.00000       0.00000
     7  H(1)               0.00000       0.00000       0.00000       0.00000
     8  H(1)               0.00000       0.00000       0.00000       0.00000
 --------------------------------------------------------
       Center         ----  Spin Dipole Couplings  ----
                      3XX-RR        3YY-RR        3ZZ-RR
 --------------------------------------------------------
     1   Atom        0.000000      0.000000      0.000000
     2   Atom        0.000000      0.000000      0.000000
     3   Atom        0.000000      0.000000      0.000000
     4   Atom        0.000000      0.000000      0.000000
     5   Atom        0.000000      0.000000      0.000000
     6   Atom        0.000000      0.000000      0.000000
     7   Atom        0.000000      0.000000      0.000000
     8   Atom        0.000000      0.000000      0.000000
 --------------------------------------------------------
                        XY            XZ            YZ
 --------------------------------------------------------
     1   Atom        0.000000      0.000000      0.000000
     2   Atom        0.000000      0.000000      0.000000
     3   Atom        0.000000      0.000000      0.000000
     4   Atom        0.000000      0.000000      0.000000
     5   Atom        0.000000      0.000000      0.000000
     6   Atom        0.000000      0.000000      0.000000
     7   Atom        0.000000      0.000000      0.000000
     8   Atom        0.000000      0.000000      0.000000
 --------------------------------------------------------


 ---------------------------------------------------------------------------------
              Anisotropic Spin Dipole Couplings in Principal Axis System
 ---------------------------------------------------------------------------------

       Atom             a.u.   MegaHertz   Gauss  10(-4) cm-1        Axes

              Baa     0.0000     0.000     0.000     0.000 -0.4706  0.6782 -0.5644
     1 O(17)  Bbb     0.0000     0.000     0.000     0.000  0.3507  0.7307  0.5857
              Bcc     0.0000     0.000     0.000     0.000  0.8097  0.0777 -0.5817
 
              Baa     0.0000     0.000     0.000     0.000  0.1952 -0.4450  0.8740
     2 O(17)  Bbb     0.0000     0.000     0.000     0.000  0.9573 -0.1072 -0.2684
              Bcc     0.0000     0.000     0.000     0.000  0.2131  0.8891  0.4051
 
              Baa     0.0000     0.000     0.000     0.000  0.9503  0.2893  0.1150
     3 C(13)  Bbb     0.0000     0.000     0.000     0.000 -0.2624  0.5456  0.7959
              Bcc     0.0000     0.000     0.000     0.000 -0.1675  0.7865 -0.5945
 
              Baa     0.0000     0.000     0.000     0.000  0.8905 -0.1781 -0.4187
     4 N(14)  Bbb     0.0000     0.000     0.000     0.000  0.3715  0.8159  0.4431
              Bcc     0.0000     0.000     0.000     0.000  0.2627 -0.5501  0.7927
 
              Baa     0.0000     0.000     0.000     0.000  0.3316  0.5300  0.7804
     5 C(13)  Bbb     0.0000     0.000     0.000     0.000  0.8541 -0.5199 -0.0098
              Bcc     0.0000     0.000     0.000     0.000  0.4006  0.6699 -0.6252
 
              Baa     0.0000     0.000     0.000     0.000 -0.1779  0.9833  0.0382
     6 H(1)   Bbb     0.0000     0.000     0.000     0.000  0.6482  0.0879  0.7564
              Bcc     0.0000     0.000     0.000     0.000  0.7404  0.1593 -0.6530
 
              Baa     0.0000     0.000     0.000     0.000  0.0936  0.8731 -0.4784
     7 H(1)   Bbb     0.0000     0.000     0.000     0.000  0.8072  0.2148  0.5498
              Bcc     0.0000     0.000     0.000     0.000 -0.5828  0.4376  0.6847
 
              Baa     0.0000     0.000     0.000     0.000  0.6231  0.6765  0.3926
     8 H(1)   Bbb     0.0000     0.000     0.000     0.000  0.7194 -0.6927  0.0519
              Bcc     0.0000     0.000     0.000     0.000 -0.3070 -0.2501  0.9183
 

 ---------------------------------------------------------------------------------

 Calling FoFJK, ICntrl=    100127 FMM=F ISym2X=0 I1Cent= 0 IOpClX= 1 NMat=1 NMatS=1 NMatT=0.
 -------------------------------------------------------------------
 Center     Atomic                   Forces (Hartrees/Bohr)
 Number     Number              X              Y              Z
 -------------------------------------------------------------------
      1        8          -0.000001953   -0.000003656   -0.000001469
      2        8          -0.000001754    0.000008670    0.000000334
      3        6          -0.000002464   -0.000003517   -0.000000319
      4        7           0.000000435   -0.000003949   -0.000001064
      5        6           0.000003188    0.000002020    0.000000058
      6        1          -0.000001139    0.000005151    0.000000797
      7        1           0.000001093   -0.000002379    0.000002355
      8        1           0.000002594   -0.000002340   -0.000000691
 -------------------------------------------------------------------
 Cartesian Forces:  Max     0.000008670 RMS     0.000002894
 IRC-IRC-IRC-IRC-IRC-IRC-IRC-IRC-IRC-IRC-IRC-IRC-IRC-IRC-IRC-IRC-IRC-IRC
          ******** Start new reaction path calculation ********
 Supplied step size of   0.0500 bohr.
    Integration on MW PES will use step size of   0.1168 sqrt(amu)*bohr.
 Point Number:   0          Path Number:   1
 Calculating another point on the path.
 IRC-IRC-IRC-IRC-IRC-IRC-IRC-IRC-IRC-IRC-IRC-IRC-IRC-IRC-IRC-IRC-IRC-IRC
                          Input orientation:                          
 ---------------------------------------------------------------------
 Center     Atomic      Atomic             Coordinates (Angstroms)
 Number     Number       Type             X           Y           Z
 ---------------------------------------------------------------------
      1          8           0        1.002358   -0.912433   -0.116984
      2          8           0       -1.242483   -0.810550    0.058292
      3          6           0       -1.035265    0.378538    0.007824
      4          7           0       -0.096344    1.237664   -0.120250
      5          6           0        1.335268    0.261186    0.151622
      6          1           0       -1.844476    1.140567    0.224551
      7          1           0        1.657840    0.538576    1.160949
      8          1           0        1.764137    0.852225   -0.681731
 ---------------------------------------------------------------------
                    Distance matrix (angstroms):
                    1          2          3          4          5
     1  O    0.000000
     2  O    2.253977   0.000000
     3  C    2.415386   1.208063   0.000000
     4  N    2.414555   2.353868   1.279091   0.000000
     5  C    1.249144   2.793229   2.377788   1.754120   0.000000
     6  H    3.526460   2.048633   1.132468   1.784456   3.299910
     7  H    2.041616   3.383469   2.933960   2.281964   1.095325
     8  H    2.003313   3.514572   2.921732   1.981216   1.108031
                    6          7          8
     6  H    0.000000
     7  H    3.674976   0.000000
     8  H    3.731833   1.872203   0.000000
 Symmetry turned off by external request.
 Stoichiometry    C2H3NO2
 Framework group  C1[X(C2H3NO2)]
 Deg. of freedom    18
 Full point group                 C1      NOp   1
 Rotational constants (GHZ):           9.5765179           5.8011379           3.7536761
 Standard basis: Aug-CC-pVTZ (5D, 7F)
   299 basis functions,   441 primitive gaussians,   350 cartesian basis functions
    19 alpha electrons       19 beta electrons
       nuclear repulsion energy       166.6617848539 Hartrees.
 NAtoms=    8 NActive=    8 NUniq=    8 SFac= 1.00D+00 NAtFMM=   60 NAOKFM=F Big=F
 Integral buffers will be    131072 words long.
 Raffenetti 2 integral format.
 Two-electron integral symmetry is turned off.
 Nuclear repulsion after empirical dispersion term =      166.6602641561 Hartrees.
 One-electron integrals computed using PRISM.
 NBasis=   299 RedAO= T EigKep=  3.34D-05  NBF=   299
 NBsUse=   299 1.00D-06 EigRej= -1.00D+00 NBFU=   299
 Initial guess from the checkpoint file:  "STS1-IRC-Reverse.chk"
 B after Tr=     0.038895    0.062140    0.017362
         Rot=    1.000000   -0.000034    0.000013    0.000095 Ang=  -0.01 deg.
 Initial guess <Sx>= 0.0000 <Sy>= 0.0000 <Sz>= 0.0000 <S**2>= 0.0000 S= 0.0000
 ExpMin= 2.53D-02 ExpMax= 1.53D+04 ExpMxC= 5.22D+02 IAcc=3 IRadAn=         7 AccDes= 0.00D+00
 Harris functional with IExCor= 4639 and IRadAn=       7 diagonalized for initial guess.
 HarFok:  IExCor= 4639 AccDes= 0.00D+00 IRadAn=         7 IDoV= 1 UseB2=F ITyADJ=14
 ICtDFT=  3500011 ScaDFX=  1.000000  1.000000  1.000000  1.000000
 FoFCou: FMM=F IPFlag=           0 FMFlag=      100000 FMFlg1=           0
         NFxFlg=           0 DoJE=T BraDBF=F KetDBF=T FulRan=T
         wScrn=  0.000000 ICntrl=       500 IOpCl=  0 I1Cent=   200000004 NGrid=           0
         NMat0=    1 NMatS0=      1 NMatT0=    0 NMatD0=    1 NMtDS0=    0 NMtDT0=    0
 Symmetry not used in FoFCou.
 Gradient too large for Newton-Raphson -- use scaled steepest descent instead.
     Minimum is close to point  4 DX=  1.16D-02 DF= -1.80D-08 DXR=  9.60D-03 DFR=  9.21D-05 which will be used.
 Gradient too large for Newton-Raphson -- use scaled steepest descent instead.
     Accept linear search using points  1 and  2.
 Gradient too large for Newton-Raphson -- use scaled steepest descent instead.
     Minimum is close to point  2 DX=  3.62D-02 DF= -9.13D-08 DXR=  5.69D-02 DFR=  3.24D-03 which will be used.
 Gradient too large for Newton-Raphson -- use scaled steepest descent instead.
     Accept linear search using points  1 and  2.
 LinEq1:  Iter=  0 NonCon=     1 RMS=1.16D-04 Max=5.24D-03 NDo=     1
 AX will form     1 AO Fock derivatives at one time.
 LinEq1:  Iter=  1 NonCon=     1 RMS=5.35D-05 Max=1.31D-03 NDo=     1
 LinEq1:  Iter=  2 NonCon=     1 RMS=4.16D-05 Max=1.78D-03 NDo=     1
 LinEq1:  Iter=  3 NonCon=     1 RMS=3.36D-05 Max=1.26D-03 NDo=     1
 LinEq1:  Iter=  4 NonCon=     1 RMS=2.41D-05 Max=7.37D-04 NDo=     1
 LinEq1:  Iter=  5 NonCon=     1 RMS=1.61D-05 Max=4.18D-04 NDo=     1
 LinEq1:  Iter=  6 NonCon=     1 RMS=7.53D-06 Max=1.34D-04 NDo=     1
 LinEq1:  Iter=  7 NonCon=     1 RMS=3.82D-06 Max=1.00D-04 NDo=     1
 LinEq1:  Iter=  8 NonCon=     1 RMS=2.18D-06 Max=4.64D-05 NDo=     1
 LinEq1:  Iter=  9 NonCon=     1 RMS=8.89D-07 Max=1.52D-05 NDo=     1
 LinEq1:  Iter= 10 NonCon=     1 RMS=2.93D-07 Max=6.35D-06 NDo=     1
 LinEq1:  Iter= 11 NonCon=     1 RMS=9.90D-08 Max=1.89D-06 NDo=     1
 LinEq1:  Iter= 12 NonCon=     1 RMS=3.66D-08 Max=9.18D-07 NDo=     1
 LinEq1:  Iter= 13 NonCon=     1 RMS=8.67D-09 Max=1.97D-07 NDo=     1
 LinEq1:  Iter= 14 NonCon=     0 RMS=2.86D-09 Max=1.01D-07 NDo=     1
 Linear equations converged to 1.032D-08 1.032D-07 after    14 iterations.
     Accept linear search using points  1 and  2.
     Minimum is close to point  2 DX= -7.33D-04 DF= -6.49D-11 DXR=  7.33D-04 DFR=  5.38D-07 which will be used.
 LinEq1:  Iter=  0 NonCon=     1 RMS=6.10D-07 Max=1.84D-05 NDo=     1
 LinEq1:  Iter=  1 NonCon=     1 RMS=6.29D-07 Max=2.71D-05 NDo=     1
 LinEq1:  Iter=  2 NonCon=     1 RMS=4.00D-07 Max=1.37D-05 NDo=     1
 LinEq1:  Iter=  3 NonCon=     1 RMS=3.10D-07 Max=1.25D-05 NDo=     1
 LinEq1:  Iter=  4 NonCon=     1 RMS=2.81D-07 Max=8.82D-06 NDo=     1
 LinEq1:  Iter=  5 NonCon=     1 RMS=1.51D-07 Max=4.01D-06 NDo=     1
 LinEq1:  Iter=  6 NonCon=     1 RMS=6.53D-08 Max=1.98D-06 NDo=     1
 LinEq1:  Iter=  7 NonCon=     1 RMS=3.70D-08 Max=1.07D-06 NDo=     1
 LinEq1:  Iter=  8 NonCon=     1 RMS=1.77D-08 Max=5.55D-07 NDo=     1
 LinEq1:  Iter=  9 NonCon=     1 RMS=7.86D-09 Max=1.43D-07 NDo=     1
 LinEq1:  Iter= 10 NonCon=     1 RMS=2.76D-09 Max=6.42D-08 NDo=     1
 LinEq1:  Iter= 11 NonCon=     1 RMS=7.26D-10 Max=1.31D-08 NDo=     1
 LinEq1:  Iter= 12 NonCon=     1 RMS=1.92D-10 Max=5.24D-09 NDo=     1
 LinEq1:  Iter= 13 NonCon=     0 RMS=6.11D-11 Max=1.56D-09 NDo=     1
 Linear equations converged to 5.050D-10 5.050D-09 after    13 iterations.
 SCF Done:  E(UwB97XD) =  -283.042978337     a.u. after    7 cycles
            Convg  =    0.5752D-08                    40 Fock formations.
              S**2 =  0.0000                  -V/T =  2.0054
 <Sx>= 0.0000 <Sy>= 0.0000 <Sz>= 0.0000 <S**2>= 0.0000 S= 0.0000
 <L.S>=  0.00000000000    
 Annihilation of the first spin contaminant:
 S**2 before annihilation     0.0000,   after     0.0000
 DoSCS=F DFT=T ScalE2(SS,OS)=  1.000000  1.000000
 Range of M.O.s used for correlation:     1   299
 NBasis=   299 NAE=    19 NBE=    19 NFC=     0 NFV=     0
 NROrb=    299 NOA=    19 NOB=    19 NVA=   280 NVB=   280

 **** Warning!!: The largest alpha MO coefficient is  0.34458101D+02


 **** Warning!!: The largest beta MO coefficient is  0.34458101D+02

 Symmetrizing basis deriv contribution to polar:
 IMax=3 JMax=2 DiffMx= 0.00D+00
 G2DrvN: will do     9 centers at a time, making    1 passes.
 Calling FoFCou, ICntrl=  3107 FMM=F I1Cent=   0 AccDes= 0.00D+00.
 End of G2Drv F.D. properties file   721 does not exist.
 End of G2Drv F.D. properties file   722 does not exist.
 End of G2Drv F.D. properties file   788 does not exist.
          IDoAtm=11111111
          Differentiating once with respect to nuclear coordinates.
 CalDSu exits because no D1Ps are significant.
          There are    27 degrees of freedom in the 1st order CPHF.  IDoFFX=6 NUNeed=     0.
     21 vectors produced by pass  0 Test12= 3.94D-14 3.70D-09 XBig12= 2.05D-01 1.17D-01.
 AX will form    21 AO Fock derivatives at one time.
     21 vectors produced by pass  1 Test12= 3.94D-14 3.70D-09 XBig12= 6.16D-02 5.14D-02.
     21 vectors produced by pass  2 Test12= 3.94D-14 3.70D-09 XBig12= 2.88D-03 5.83D-03.
     21 vectors produced by pass  3 Test12= 3.94D-14 3.70D-09 XBig12= 6.65D-05 1.18D-03.
     21 vectors produced by pass  4 Test12= 3.94D-14 3.70D-09 XBig12= 9.06D-07 9.18D-05.
     21 vectors produced by pass  5 Test12= 3.94D-14 3.70D-09 XBig12= 9.31D-09 1.09D-05.
     21 vectors produced by pass  6 Test12= 3.94D-14 3.70D-09 XBig12= 8.02D-11 8.73D-07.
     16 vectors produced by pass  7 Test12= 3.94D-14 3.70D-09 XBig12= 6.60D-13 7.38D-08.
      1 vectors produced by pass  8 Test12= 3.94D-14 3.70D-09 XBig12= 4.90D-15 8.43D-09.
 InvSVY:  IOpt=1 It=  1 EMax= 2.66D-15
 Solved reduced A of dimension   164 with    21 vectors.
 End of Minotr F.D. properties file   721 does not exist.
 End of Minotr F.D. properties file   722 does not exist.
 End of Minotr F.D. properties file   788 does not exist.
 Calling FoFJK, ICntrl=    100127 FMM=F ISym2X=0 I1Cent= 0 IOpClX= 1 NMat=1 NMatS=1 NMatT=0.
 -------------------------------------------------------------------
 Center     Atomic                   Forces (Hartrees/Bohr)
 Number     Number              X              Y              Z
 -------------------------------------------------------------------
      1        8           0.001436105    0.000039606    0.000054350
      2        8          -0.001810600    0.000288287    0.000156278
      3        6           0.000370543   -0.000775897   -0.000248959
      4        7          -0.002422092    0.001260341   -0.000109215
      5        6           0.002185265   -0.001224841    0.000066557
      6        1           0.000326831    0.000364980   -0.000044996
      7        1           0.000019364   -0.000033279    0.000034391
      8        1          -0.000105415    0.000080803    0.000091594
 -------------------------------------------------------------------
 Cartesian Forces:  Max     0.002422092 RMS     0.000919052
 IRC-IRC-IRC-IRC-IRC-IRC-IRC-IRC-IRC-IRC-IRC-IRC-IRC-IRC-IRC-IRC-IRC-IRC
 Pt  1 Step number   1 out of a maximum of  20
 Modified Bulirsch-Stoer Extrapolation Cycles:
    EPS =    0.000010000000000
      PEZero:  N= 2 I= 1 D=  3.04D-04 Err=  4.41D-04
      PEZero:  N= 3 I= 2 D=  3.04D-04 Err=  2.94D-04
      PEZero:  N= 3 I= 1 D=  6.08D-04 Err=  5.26D-08
 Maximum DWI energy   std dev =  0.000000299 at pt    41
 Maximum DWI gradient std dev =  0.023602361 at pt    40
 CORRECTOR INTEGRATION CONVERGENCE:
   Recorrection delta-x convergence threshold:    0.010000
   Delta-x Convergence Met
 Point Number:   1          Path Number:   1
   CHANGE IN THE REACTION COORDINATE =    0.11677
   NET REACTION COORDINATE UP TO THIS POINT =    0.11677
  # OF POINTS ALONG THE PATH =   1
  # OF STEPS =   1

 Calculating another point on the path.
 IRC-IRC-IRC-IRC-IRC-IRC-IRC-IRC-IRC-IRC-IRC-IRC-IRC-IRC-IRC-IRC-IRC-IRC
                          Input orientation:                          
 ---------------------------------------------------------------------
 Center     Atomic      Atomic             Coordinates (Angstroms)
 Number     Number       Type             X           Y           Z
 ---------------------------------------------------------------------
      1          8           0        1.006506   -0.912186   -0.116748
      2          8           0       -1.247787   -0.809710    0.058764
      3          6           0       -1.033806    0.375361    0.006804
      4          7           0       -0.104350    1.242066   -0.120617
      5          6           0        1.343839    0.256000    0.151928
      6          1           0       -1.830479    1.157363    0.222869
      7          1           0        1.658018    0.537126    1.163096
      8          1           0        1.760145    0.858040   -0.679815
 ---------------------------------------------------------------------
                    Distance matrix (angstroms):
                    1          2          3          4          5
     1  O    0.000000
     2  O    2.263436   0.000000
     3  C    2.415764   1.205356   0.000000
     4  N    2.423802   2.355718   1.277224   0.000000
     5  C    1.245246   2.803737   2.385059   1.773093   0.000000
     6  H    3.528010   2.058115   1.137056   1.762009   3.300573
     7  H    2.040336   3.387804   2.934126   2.291463   1.095536
     8  H    2.004673   3.517747   2.917291   1.984066   1.107953
                    6          7          8
     6  H    0.000000
     7  H    3.665833   0.000000
     8  H    3.714433   1.873429   0.000000
 Symmetry turned off by external request.
 Stoichiometry    C2H3NO2
 Framework group  C1[X(C2H3NO2)]
 Deg. of freedom    18
 Full point group                 C1      NOp   1
 Rotational constants (GHZ):           9.5566913           5.7648050           3.7355994
 Standard basis: Aug-CC-pVTZ (5D, 7F)
   299 basis functions,   441 primitive gaussians,   350 cartesian basis functions
    19 alpha electrons       19 beta electrons
       nuclear repulsion energy       166.4775575417 Hartrees.
 NAtoms=    8 NActive=    8 NUniq=    8 SFac= 1.00D+00 NAtFMM=   60 NAOKFM=F Big=F
 Integral buffers will be    131072 words long.
 Raffenetti 2 integral format.
 Two-electron integral symmetry is turned off.
 Nuclear repulsion after empirical dispersion term =      166.4760282058 Hartrees.
 One-electron integrals computed using PRISM.
 NBasis=   299 RedAO= T EigKep=  3.40D-05  NBF=   299
 NBsUse=   299 1.00D-06 EigRej= -1.00D+00 NBFU=   299
 Initial guess from the checkpoint file:  "STS1-IRC-Reverse.chk"
 B after Tr=     0.000237    0.000533    0.000054
         Rot=    1.000000   -0.000025    0.000020    0.000126 Ang=  -0.01 deg.
 Initial guess <Sx>= 0.0000 <Sy>= 0.0000 <Sz>= 0.0000 <S**2>= 0.0000 S= 0.0000
 ExpMin= 2.53D-02 ExpMax= 1.53D+04 ExpMxC= 5.22D+02 IAcc=3 IRadAn=         7 AccDes= 0.00D+00
 Harris functional with IExCor= 4639 and IRadAn=       7 diagonalized for initial guess.
 HarFok:  IExCor= 4639 AccDes= 0.00D+00 IRadAn=         7 IDoV= 1 UseB2=F ITyADJ=14
 ICtDFT=  3500011 ScaDFX=  1.000000  1.000000  1.000000  1.000000
 FoFCou: FMM=F IPFlag=           0 FMFlag=      100000 FMFlg1=           0
         NFxFlg=           0 DoJE=T BraDBF=F KetDBF=T FulRan=T
         wScrn=  0.000000 ICntrl=       500 IOpCl=  0 I1Cent=   200000004 NGrid=           0
         NMat0=    1 NMatS0=      1 NMatT0=    0 NMatD0=    1 NMtDS0=    0 NMtDT0=    0
 Symmetry not used in FoFCou.
 Gradient too large for Newton-Raphson -- use scaled steepest descent instead.
     Minimum is close to point  4 DX=  1.83D-02 DF= -4.64D-08 DXR=  1.50D-02 DFR=  2.25D-04 which will be used.
 Gradient too large for Newton-Raphson -- use scaled steepest descent instead.
     Accept linear search using points  1 and  2.
 Gradient too large for Newton-Raphson -- use scaled steepest descent instead.
     Minimum is close to point  2 DX=  3.28D-02 DF= -7.88D-08 DXR=  5.19D-02 DFR=  2.70D-03 which will be used.
 Gradient too large for Newton-Raphson -- use scaled steepest descent instead.
     Accept linear search using points  1 and  2.
 LinEq1:  Iter=  0 NonCon=     1 RMS=1.18D-04 Max=5.49D-03 NDo=     1
 AX will form     1 AO Fock derivatives at one time.
 LinEq1:  Iter=  1 NonCon=     1 RMS=5.22D-05 Max=1.30D-03 NDo=     1
 LinEq1:  Iter=  2 NonCon=     1 RMS=4.11D-05 Max=1.73D-03 NDo=     1
 LinEq1:  Iter=  3 NonCon=     1 RMS=3.41D-05 Max=1.33D-03 NDo=     1
 LinEq1:  Iter=  4 NonCon=     1 RMS=2.42D-05 Max=7.38D-04 NDo=     1
 LinEq1:  Iter=  5 NonCon=     1 RMS=1.63D-05 Max=4.03D-04 NDo=     1
 LinEq1:  Iter=  6 NonCon=     1 RMS=7.51D-06 Max=1.29D-04 NDo=     1
 LinEq1:  Iter=  7 NonCon=     1 RMS=3.73D-06 Max=9.81D-05 NDo=     1
 LinEq1:  Iter=  8 NonCon=     1 RMS=2.22D-06 Max=4.10D-05 NDo=     1
 LinEq1:  Iter=  9 NonCon=     1 RMS=9.02D-07 Max=1.79D-05 NDo=     1
 LinEq1:  Iter= 10 NonCon=     1 RMS=2.88D-07 Max=5.89D-06 NDo=     1
 LinEq1:  Iter= 11 NonCon=     1 RMS=9.70D-08 Max=1.91D-06 NDo=     1
 LinEq1:  Iter= 12 NonCon=     1 RMS=3.51D-08 Max=8.73D-07 NDo=     1
 LinEq1:  Iter= 13 NonCon=     1 RMS=8.25D-09 Max=1.43D-07 NDo=     1
 LinEq1:  Iter= 14 NonCon=     0 RMS=2.49D-09 Max=8.00D-08 NDo=     1
 Linear equations converged to 1.032D-08 1.032D-07 after    14 iterations.
     Accept linear search using points  1 and  2.
     Minimum is close to point  2 DX= -5.66D-04 DF= -4.00D-11 DXR=  5.66D-04 DFR=  3.21D-07 which will be used.
 LinEq1:  Iter=  0 NonCon=     1 RMS=6.71D-07 Max=2.52D-05 NDo=     1
 LinEq1:  Iter=  1 NonCon=     1 RMS=6.80D-07 Max=2.76D-05 NDo=     1
 LinEq1:  Iter=  2 NonCon=     1 RMS=4.59D-07 Max=1.51D-05 NDo=     1
 LinEq1:  Iter=  3 NonCon=     1 RMS=2.92D-07 Max=1.21D-05 NDo=     1
 LinEq1:  Iter=  4 NonCon=     1 RMS=2.33D-07 Max=7.53D-06 NDo=     1
 LinEq1:  Iter=  5 NonCon=     1 RMS=1.34D-07 Max=2.97D-06 NDo=     1
 LinEq1:  Iter=  6 NonCon=     1 RMS=6.19D-08 Max=1.99D-06 NDo=     1
 LinEq1:  Iter=  7 NonCon=     1 RMS=3.55D-08 Max=1.18D-06 NDo=     1
 LinEq1:  Iter=  8 NonCon=     1 RMS=1.66D-08 Max=6.27D-07 NDo=     1
 LinEq1:  Iter=  9 NonCon=     1 RMS=6.64D-09 Max=1.25D-07 NDo=     1
 LinEq1:  Iter= 10 NonCon=     1 RMS=2.41D-09 Max=6.10D-08 NDo=     1
 LinEq1:  Iter= 11 NonCon=     1 RMS=6.78D-10 Max=1.43D-08 NDo=     1
 LinEq1:  Iter= 12 NonCon=     0 RMS=1.86D-10 Max=4.99D-09 NDo=     1
 Linear equations converged to 5.255D-10 5.255D-09 after    12 iterations.
 SCF Done:  E(UwB97XD) =  -283.043214317     a.u. after    7 cycles
            Convg  =    0.1655D-07                    39 Fock formations.
              S**2 =  0.0000                  -V/T =  2.0053
 <Sx>= 0.0000 <Sy>= 0.0000 <Sz>= 0.0000 <S**2>= 0.0000 S= 0.0000
 <L.S>=  0.00000000000    
 Annihilation of the first spin contaminant:
 S**2 before annihilation     0.0000,   after     0.0000
 DoSCS=F DFT=T ScalE2(SS,OS)=  1.000000  1.000000
 Range of M.O.s used for correlation:     1   299
 NBasis=   299 NAE=    19 NBE=    19 NFC=     0 NFV=     0
 NROrb=    299 NOA=    19 NOB=    19 NVA=   280 NVB=   280

 **** Warning!!: The largest alpha MO coefficient is  0.35257112D+02


 **** Warning!!: The largest beta MO coefficient is  0.35257112D+02

 Symmetrizing basis deriv contribution to polar:
 IMax=3 JMax=2 DiffMx= 0.00D+00
 G2DrvN: will do     9 centers at a time, making    1 passes.
 Calling FoFCou, ICntrl=  3107 FMM=F I1Cent=   0 AccDes= 0.00D+00.
 End of G2Drv F.D. properties file   721 does not exist.
 End of G2Drv F.D. properties file   722 does not exist.
 End of G2Drv F.D. properties file   788 does not exist.
          IDoAtm=11111111
          Differentiating once with respect to nuclear coordinates.
 CalDSu exits because no D1Ps are significant.
          There are    27 degrees of freedom in the 1st order CPHF.  IDoFFX=6 NUNeed=     0.
     21 vectors produced by pass  0 Test12= 3.94D-14 3.70D-09 XBig12= 2.04D-01 1.17D-01.
 AX will form    21 AO Fock derivatives at one time.
     21 vectors produced by pass  1 Test12= 3.94D-14 3.70D-09 XBig12= 5.71D-02 4.94D-02.
     21 vectors produced by pass  2 Test12= 3.94D-14 3.70D-09 XBig12= 2.59D-03 5.43D-03.
     21 vectors produced by pass  3 Test12= 3.94D-14 3.70D-09 XBig12= 5.78D-05 1.14D-03.
     21 vectors produced by pass  4 Test12= 3.94D-14 3.70D-09 XBig12= 7.59D-07 8.39D-05.
     21 vectors produced by pass  5 Test12= 3.94D-14 3.70D-09 XBig12= 7.71D-09 1.04D-05.
     21 vectors produced by pass  6 Test12= 3.94D-14 3.70D-09 XBig12= 6.79D-11 8.18D-07.
     16 vectors produced by pass  7 Test12= 3.94D-14 3.70D-09 XBig12= 5.69D-13 7.36D-08.
      1 vectors produced by pass  8 Test12= 3.94D-14 3.70D-09 XBig12= 4.21D-15 8.16D-09.
 InvSVY:  IOpt=1 It=  1 EMax= 2.22D-15
 Solved reduced A of dimension   164 with    21 vectors.
 End of Minotr F.D. properties file   721 does not exist.
 End of Minotr F.D. properties file   722 does not exist.
 End of Minotr F.D. properties file   788 does not exist.
 Calling FoFJK, ICntrl=    100127 FMM=F ISym2X=0 I1Cent= 0 IOpClX= 1 NMat=1 NMatS=1 NMatT=0.
 -------------------------------------------------------------------
 Center     Atomic                   Forces (Hartrees/Bohr)
 Number     Number              X              Y              Z
 -------------------------------------------------------------------
      1        8           0.002903540    0.000115473    0.000151136
      2        8          -0.003695239    0.000588760    0.000328837
      3        6           0.000854853   -0.001692085   -0.000547923
      4        7          -0.005087318    0.002702092   -0.000195240
      5        6           0.004495222   -0.002642455    0.000140281
      6        1           0.000693844    0.000778534   -0.000087888
      7        1           0.000015935   -0.000063614    0.000080362
      8        1          -0.000180837    0.000213295    0.000130435
 -------------------------------------------------------------------
 Cartesian Forces:  Max     0.005087318 RMS     0.001915954
 IRC-IRC-IRC-IRC-IRC-IRC-IRC-IRC-IRC-IRC-IRC-IRC-IRC-IRC-IRC-IRC-IRC-IRC
 Pt  2 Step number   1 out of a maximum of  20
 Modified Bulirsch-Stoer Extrapolation Cycles:
    EPS =    0.000010000000000
      PEZero:  N= 2 I= 1 D=  6.08D-04 Err=  1.30D-05
      PEZero:  N= 3 I= 2 D=  6.08D-04 Err=  8.64D-06
      PEZero:  N= 3 I= 1 D=  1.22D-03 Err=  4.97D-08
 Maximum DWI energy   std dev =  0.000000374 at pt    68
 Maximum DWI gradient std dev =  0.014032174 at pt    11
 CORRECTOR INTEGRATION CONVERGENCE:
   Recorrection delta-x convergence threshold:    0.010000
   Delta-x Convergence Met
 Point Number:   2          Path Number:   1
   CHANGE IN THE REACTION COORDINATE =    0.11674
   NET REACTION COORDINATE UP TO THIS POINT =    0.23351
  # OF POINTS ALONG THE PATH =   2
  # OF STEPS =   1

 Calculating another point on the path.
 IRC-IRC-IRC-IRC-IRC-IRC-IRC-IRC-IRC-IRC-IRC-IRC-IRC-IRC-IRC-IRC-IRC-IRC
                          Input orientation:                          
 ---------------------------------------------------------------------
 Center     Atomic      Atomic             Coordinates (Angstroms)
 Number     Number       Type             X           Y           Z
 ---------------------------------------------------------------------
      1          8           0        1.010506   -0.911991   -0.116506
      2          8           0       -1.252902   -0.808884    0.059227
      3          6           0       -1.032109    0.372077    0.005743
      4          7           0       -0.112515    1.246446   -0.120897
      5          6           0        1.352155    0.250974    0.152178
      6          1           0       -1.815136    1.175299    0.221094
      7          1           0        1.658054    0.535778    1.165131
      8          1           0        1.756680    0.863334   -0.677738
 ---------------------------------------------------------------------
                    Distance matrix (angstroms):
                    1          2          3          4          5
     1  O    0.000000
     2  O    2.272561   0.000000
     3  C    2.415793   1.202613   0.000000
     4  N    2.433115   2.357395   1.275231   0.000000
     5  C    1.241532   2.813941   2.391825   1.791869   0.000000
     6  H    3.529166   2.068644   1.142223   1.738085   3.300130
     7  H    2.039104   3.391873   2.933931   2.300832   1.095792
     8  H    2.005876   3.520940   2.913044   1.987646   1.107874
                    6          7          8
     6  H    0.000000
     7  H    3.655577   0.000000
     8  H    3.696362   1.874349   0.000000
 Symmetry turned off by external request.
 Stoichiometry    C2H3NO2
 Framework group  C1[X(C2H3NO2)]
 Deg. of freedom    18
 Full point group                 C1      NOp   1
 Rotational constants (GHZ):           9.5365032           5.7304459           3.7182100
 Standard basis: Aug-CC-pVTZ (5D, 7F)
   299 basis functions,   441 primitive gaussians,   350 cartesian basis functions
    19 alpha electrons       19 beta electrons
       nuclear repulsion energy       166.3062742975 Hartrees.
 NAtoms=    8 NActive=    8 NUniq=    8 SFac= 1.00D+00 NAtFMM=   60 NAOKFM=F Big=F
 Integral buffers will be    131072 words long.
 Raffenetti 2 integral format.
 Two-electron integral symmetry is turned off.
 Nuclear repulsion after empirical dispersion term =      166.3047359665 Hartrees.
 One-electron integrals computed using PRISM.
 NBasis=   299 RedAO= T EigKep=  3.46D-05  NBF=   299
 NBsUse=   299 1.00D-06 EigRej= -1.00D+00 NBFU=   299
 Initial guess from the checkpoint file:  "STS1-IRC-Reverse.chk"
 B after Tr=     0.000278    0.000551    0.000054
         Rot=    1.000000   -0.000018    0.000022    0.000137 Ang=  -0.02 deg.
 Initial guess <Sx>= 0.0000 <Sy>= 0.0000 <Sz>= 0.0000 <S**2>= 0.0000 S= 0.0000
 ExpMin= 2.53D-02 ExpMax= 1.53D+04 ExpMxC= 5.22D+02 IAcc=3 IRadAn=         7 AccDes= 0.00D+00
 Harris functional with IExCor= 4639 and IRadAn=       7 diagonalized for initial guess.
 HarFok:  IExCor= 4639 AccDes= 0.00D+00 IRadAn=         7 IDoV= 1 UseB2=F ITyADJ=14
 ICtDFT=  3500011 ScaDFX=  1.000000  1.000000  1.000000  1.000000
 FoFCou: FMM=F IPFlag=           0 FMFlag=      100000 FMFlg1=           0
         NFxFlg=           0 DoJE=T BraDBF=F KetDBF=T FulRan=T
         wScrn=  0.000000 ICntrl=       500 IOpCl=  0 I1Cent=   200000004 NGrid=           0
         NMat0=    1 NMatS0=      1 NMatT0=    0 NMatD0=    1 NMtDS0=    0 NMtDT0=    0
 Symmetry not used in FoFCou.
 Gradient too large for Newton-Raphson -- use scaled steepest descent instead.
     Minimum is close to point  4 DX=  2.54D-02 DF= -9.18D-08 DXR=  2.07D-02 DFR=  4.28D-04 which will be used.
 Gradient too large for Newton-Raphson -- use scaled steepest descent instead.
     Accept linear search using points  1 and  2.
 Gradient too large for Newton-Raphson -- use scaled steepest descent instead.
     Accept linear search using points  1 and  2.
 Gradient too large for Newton-Raphson -- use scaled steepest descent instead.
     Accept linear search using points  1 and  2.
 LinEq1:  Iter=  0 NonCon=     1 RMS=1.21D-04 Max=5.78D-03 NDo=     1
 AX will form     1 AO Fock derivatives at one time.
 LinEq1:  Iter=  1 NonCon=     1 RMS=5.07D-05 Max=1.32D-03 NDo=     1
 LinEq1:  Iter=  2 NonCon=     1 RMS=3.98D-05 Max=1.63D-03 NDo=     1
 LinEq1:  Iter=  3 NonCon=     1 RMS=3.37D-05 Max=1.34D-03 NDo=     1
 LinEq1:  Iter=  4 NonCon=     1 RMS=2.40D-05 Max=7.45D-04 NDo=     1
 LinEq1:  Iter=  5 NonCon=     1 RMS=1.63D-05 Max=4.01D-04 NDo=     1
 LinEq1:  Iter=  6 NonCon=     1 RMS=7.50D-06 Max=1.35D-04 NDo=     1
 LinEq1:  Iter=  7 NonCon=     1 RMS=3.64D-06 Max=9.17D-05 NDo=     1
 LinEq1:  Iter=  8 NonCon=     1 RMS=2.23D-06 Max=4.38D-05 NDo=     1
 LinEq1:  Iter=  9 NonCon=     1 RMS=9.07D-07 Max=2.05D-05 NDo=     1
 LinEq1:  Iter= 10 NonCon=     1 RMS=2.81D-07 Max=5.27D-06 NDo=     1
 LinEq1:  Iter= 11 NonCon=     1 RMS=9.42D-08 Max=1.86D-06 NDo=     1
 LinEq1:  Iter= 12 NonCon=     1 RMS=3.39D-08 Max=8.01D-07 NDo=     1
 LinEq1:  Iter= 13 NonCon=     1 RMS=8.05D-09 Max=1.32D-07 NDo=     1
 LinEq1:  Iter= 14 NonCon=     0 RMS=2.33D-09 Max=6.75D-08 NDo=     1
 Linear equations converged to 1.032D-08 1.032D-07 after    14 iterations.
     Accept linear search using points  1 and  2.
     Minimum is close to point  2 DX= -3.67D-04 DF= -1.76D-11 DXR=  3.67D-04 DFR=  1.35D-07 which will be used.
 LinEq1:  Iter=  0 NonCon=     1 RMS=8.02D-07 Max=3.17D-05 NDo=     1
 LinEq1:  Iter=  1 NonCon=     1 RMS=7.57D-07 Max=2.84D-05 NDo=     1
 LinEq1:  Iter=  2 NonCon=     1 RMS=5.10D-07 Max=1.60D-05 NDo=     1
 LinEq1:  Iter=  3 NonCon=     1 RMS=2.71D-07 Max=9.33D-06 NDo=     1
 LinEq1:  Iter=  4 NonCon=     1 RMS=1.53D-07 Max=5.06D-06 NDo=     1
 LinEq1:  Iter=  5 NonCon=     1 RMS=9.18D-08 Max=1.99D-06 NDo=     1
 LinEq1:  Iter=  6 NonCon=     1 RMS=5.58D-08 Max=1.60D-06 NDo=     1
 LinEq1:  Iter=  7 NonCon=     1 RMS=3.39D-08 Max=1.21D-06 NDo=     1
 LinEq1:  Iter=  8 NonCon=     1 RMS=1.53D-08 Max=6.60D-07 NDo=     1
 LinEq1:  Iter=  9 NonCon=     1 RMS=5.65D-09 Max=1.25D-07 NDo=     1
 LinEq1:  Iter= 10 NonCon=     1 RMS=2.05D-09 Max=5.50D-08 NDo=     1
 LinEq1:  Iter= 11 NonCon=     1 RMS=6.27D-10 Max=1.48D-08 NDo=     1
 LinEq1:  Iter= 12 NonCon=     0 RMS=1.81D-10 Max=4.43D-09 NDo=     1
 Linear equations converged to 5.883D-10 5.883D-09 after    12 iterations.
 SCF Done:  E(UwB97XD) =  -283.043626788     a.u. after    7 cycles
            Convg  =    0.1445D-07                    39 Fock formations.
              S**2 =  0.0000                  -V/T =  2.0053
 <Sx>= 0.0000 <Sy>= 0.0000 <Sz>= 0.0000 <S**2>= 0.0000 S= 0.0000
 <L.S>=  0.00000000000    
 Annihilation of the first spin contaminant:
 S**2 before annihilation     0.0000,   after     0.0000
 DoSCS=F DFT=T ScalE2(SS,OS)=  1.000000  1.000000
 Range of M.O.s used for correlation:     1   299
 NBasis=   299 NAE=    19 NBE=    19 NFC=     0 NFV=     0
 NROrb=    299 NOA=    19 NOB=    19 NVA=   280 NVB=   280

 **** Warning!!: The largest alpha MO coefficient is  0.35748210D+02


 **** Warning!!: The largest beta MO coefficient is  0.35748210D+02

 Symmetrizing basis deriv contribution to polar:
 IMax=3 JMax=2 DiffMx= 0.00D+00
 G2DrvN: will do     9 centers at a time, making    1 passes.
 Calling FoFCou, ICntrl=  3107 FMM=F I1Cent=   0 AccDes= 0.00D+00.
 End of G2Drv F.D. properties file   721 does not exist.
 End of G2Drv F.D. properties file   722 does not exist.
 End of G2Drv F.D. properties file   788 does not exist.
          IDoAtm=11111111
          Differentiating once with respect to nuclear coordinates.
 CalDSu exits because no D1Ps are significant.
          There are    27 degrees of freedom in the 1st order CPHF.  IDoFFX=6 NUNeed=     0.
     21 vectors produced by pass  0 Test12= 3.94D-14 3.70D-09 XBig12= 2.02D-01 1.16D-01.
 AX will form    21 AO Fock derivatives at one time.
     21 vectors produced by pass  1 Test12= 3.94D-14 3.70D-09 XBig12= 5.34D-02 4.72D-02.
     21 vectors produced by pass  2 Test12= 3.94D-14 3.70D-09 XBig12= 2.35D-03 5.14D-03.
     21 vectors produced by pass  3 Test12= 3.94D-14 3.70D-09 XBig12= 5.03D-05 1.09D-03.
     21 vectors produced by pass  4 Test12= 3.94D-14 3.70D-09 XBig12= 6.29D-07 7.50D-05.
     21 vectors produced by pass  5 Test12= 3.94D-14 3.70D-09 XBig12= 6.27D-09 9.63D-06.
     21 vectors produced by pass  6 Test12= 3.94D-14 3.70D-09 XBig12= 5.66D-11 7.68D-07.
     14 vectors produced by pass  7 Test12= 3.94D-14 3.70D-09 XBig12= 4.80D-13 7.25D-08.
      1 vectors produced by pass  8 Test12= 3.94D-14 3.70D-09 XBig12= 3.58D-15 7.97D-09.
 InvSVY:  IOpt=1 It=  1 EMax= 1.55D-15
 Solved reduced A of dimension   162 with    21 vectors.
 End of Minotr F.D. properties file   721 does not exist.
 End of Minotr F.D. properties file   722 does not exist.
 End of Minotr F.D. properties file   788 does not exist.
 Calling FoFJK, ICntrl=    100127 FMM=F ISym2X=0 I1Cent= 0 IOpClX= 1 NMat=1 NMatS=1 NMatT=0.
 -------------------------------------------------------------------
 Center     Atomic                   Forces (Hartrees/Bohr)
 Number     Number              X              Y              Z
 -------------------------------------------------------------------
      1        8           0.004385738    0.000148702    0.000262199
      2        8          -0.005622251    0.000922950    0.000511688
      3        6           0.001547703   -0.002781148   -0.000907378
      4        7          -0.008139348    0.004257271   -0.000221979
      5        6           0.006881568   -0.004087548    0.000177381
      6        1           0.001173513    0.001312115   -0.000137296
      7        1           0.000004507   -0.000095080    0.000128896
      8        1          -0.000231430    0.000322738    0.000186488
 -------------------------------------------------------------------
 Cartesian Forces:  Max     0.008139348 RMS     0.002992047
 IRC-IRC-IRC-IRC-IRC-IRC-IRC-IRC-IRC-IRC-IRC-IRC-IRC-IRC-IRC-IRC-IRC-IRC
 Pt  3 Step number   1 out of a maximum of  20
 Modified Bulirsch-Stoer Extrapolation Cycles:
    EPS =    0.000010000000000
      PEZero:  N= 2 I= 1 D=  6.08D-04 Err=  1.66D-05
      PEZero:  N= 3 I= 2 D=  6.08D-04 Err=  1.10D-05
      PEZero:  N= 3 I= 1 D=  1.22D-03 Err=  3.77D-08
 Maximum DWI energy   std dev =  0.000000426 at pt    68
 Maximum DWI gradient std dev =  0.008001163 at pt    23
 CORRECTOR INTEGRATION CONVERGENCE:
   Recorrection delta-x convergence threshold:    0.010000
   Delta-x Convergence Met
 Point Number:   3          Path Number:   1
   CHANGE IN THE REACTION COORDINATE =    0.11675
   NET REACTION COORDINATE UP TO THIS POINT =    0.35026
  # OF POINTS ALONG THE PATH =   3
  # OF STEPS =   1

 Calculating another point on the path.
 IRC-IRC-IRC-IRC-IRC-IRC-IRC-IRC-IRC-IRC-IRC-IRC-IRC-IRC-IRC-IRC-IRC-IRC
                          Input orientation:                          
 ---------------------------------------------------------------------
 Center     Atomic      Atomic             Coordinates (Angstroms)
 Number     Number       Type             X           Y           Z
 ---------------------------------------------------------------------
      1          8           0        1.014320   -0.911851   -0.116255
      2          8           0       -1.257816   -0.808061    0.059679
      3          6           0       -1.030156    0.368679    0.004638
      4          7           0       -0.120815    1.250773   -0.121079
      5          6           0        1.360182    0.246134    0.152365
      6          1           0       -1.798263    1.194545    0.219243
      7          1           0        1.657916    0.534509    1.167064
      8          1           0        1.753886    0.868033   -0.675512
 ---------------------------------------------------------------------
                    Distance matrix (angstroms):
                    1          2          3          4          5
     1  O    0.000000
     2  O    2.281299   0.000000
     3  C    2.415420   1.199823   0.000000
     4  N    2.442437   2.358865   1.273104   0.000000
     5  C    1.238024   2.823797   2.398031   1.810366   0.000000
     6  H    3.529885   2.080379   1.148085   1.712545   3.298443
     7  H    2.037911   3.395628   2.933337   2.310029   1.096094
     8  H    2.006916   3.524222   2.909097   1.992082   1.107764
                    6          7          8
     6  H    0.000000
     7  H    3.644062   0.000000
     8  H    3.677629   1.874976   0.000000
 Symmetry turned off by external request.
 Stoichiometry    C2H3NO2
 Framework group  C1[X(C2H3NO2)]
 Deg. of freedom    18
 Full point group                 C1      NOp   1
 Rotational constants (GHZ):           9.5161256           5.6982449           3.7016208
 Standard basis: Aug-CC-pVTZ (5D, 7F)
   299 basis functions,   441 primitive gaussians,   350 cartesian basis functions
    19 alpha electrons       19 beta electrons
       nuclear repulsion energy       166.1494641388 Hartrees.
 NAtoms=    8 NActive=    8 NUniq=    8 SFac= 1.00D+00 NAtFMM=   60 NAOKFM=F Big=F
 Integral buffers will be    131072 words long.
 Raffenetti 2 integral format.
 Two-electron integral symmetry is turned off.
 Nuclear repulsion after empirical dispersion term =      166.1479164232 Hartrees.
 One-electron integrals computed using PRISM.
 NBasis=   299 RedAO= T EigKep=  3.52D-05  NBF=   299
 NBsUse=   299 1.00D-06 EigRej= -1.00D+00 NBFU=   299
 Initial guess from the checkpoint file:  "STS1-IRC-Reverse.chk"
 B after Tr=     0.000326    0.000572    0.000054
         Rot=    1.000000   -0.000011    0.000025    0.000155 Ang=  -0.02 deg.
 Initial guess <Sx>= 0.0000 <Sy>= 0.0000 <Sz>= 0.0000 <S**2>= 0.0000 S= 0.0000
 ExpMin= 2.53D-02 ExpMax= 1.53D+04 ExpMxC= 5.22D+02 IAcc=3 IRadAn=         7 AccDes= 0.00D+00
 Harris functional with IExCor= 4639 and IRadAn=       7 diagonalized for initial guess.
 HarFok:  IExCor= 4639 AccDes= 0.00D+00 IRadAn=         7 IDoV= 1 UseB2=F ITyADJ=14
 ICtDFT=  3500011 ScaDFX=  1.000000  1.000000  1.000000  1.000000
 FoFCou: FMM=F IPFlag=           0 FMFlag=      100000 FMFlg1=           0
         NFxFlg=           0 DoJE=T BraDBF=F KetDBF=T FulRan=T
         wScrn=  0.000000 ICntrl=       500 IOpCl=  0 I1Cent=   200000004 NGrid=           0
         NMat0=    1 NMatS0=      1 NMatT0=    0 NMatD0=    1 NMtDS0=    0 NMtDT0=    0
 Symmetry not used in FoFCou.
 Gradient too large for Newton-Raphson -- use scaled steepest descent instead.
     Minimum is close to point  4 DX=  3.18D-02 DF= -1.50D-07 DXR=  2.58D-02 DFR=  6.66D-04 which will be used.
 Gradient too large for Newton-Raphson -- use scaled steepest descent instead.
     Accept linear search using points  1 and  2.
 Gradient too large for Newton-Raphson -- use scaled steepest descent instead.
     Accept linear search using points  1 and  2.
 Gradient too large for Newton-Raphson -- use scaled steepest descent instead.
     Accept linear search using points  1 and  2.
 LinEq1:  Iter=  0 NonCon=     1 RMS=1.24D-04 Max=6.00D-03 NDo=     1
 AX will form     1 AO Fock derivatives at one time.
 LinEq1:  Iter=  1 NonCon=     1 RMS=4.94D-05 Max=1.31D-03 NDo=     1
 LinEq1:  Iter=  2 NonCon=     1 RMS=3.81D-05 Max=1.49D-03 NDo=     1
 LinEq1:  Iter=  3 NonCon=     1 RMS=3.28D-05 Max=1.32D-03 NDo=     1
 LinEq1:  Iter=  4 NonCon=     1 RMS=2.35D-05 Max=7.41D-04 NDo=     1
 LinEq1:  Iter=  5 NonCon=     1 RMS=1.61D-05 Max=3.88D-04 NDo=     1
 LinEq1:  Iter=  6 NonCon=     1 RMS=7.42D-06 Max=1.39D-04 NDo=     1
 LinEq1:  Iter=  7 NonCon=     1 RMS=3.55D-06 Max=8.20D-05 NDo=     1
 LinEq1:  Iter=  8 NonCon=     1 RMS=2.16D-06 Max=4.62D-05 NDo=     1
 LinEq1:  Iter=  9 NonCon=     1 RMS=8.77D-07 Max=2.26D-05 NDo=     1
 LinEq1:  Iter= 10 NonCon=     1 RMS=2.68D-07 Max=4.52D-06 NDo=     1
 LinEq1:  Iter= 11 NonCon=     1 RMS=8.97D-08 Max=1.74D-06 NDo=     1
 LinEq1:  Iter= 12 NonCon=     1 RMS=3.23D-08 Max=7.04D-07 NDo=     1
 LinEq1:  Iter= 13 NonCon=     1 RMS=7.94D-09 Max=1.40D-07 NDo=     1
 LinEq1:  Iter= 14 NonCon=     0 RMS=2.39D-09 Max=7.75D-08 NDo=     1
 Linear equations converged to 1.032D-08 1.032D-07 after    14 iterations.
     Accept linear search using points  1 and  2.
     Minimum is close to point  2 DX= -1.70D-04 DF= -3.92D-12 DXR=  1.70D-04 DFR=  2.91D-08 which will be used.
 LinEq1:  Iter=  0 NonCon=     1 RMS=9.53D-07 Max=3.65D-05 NDo=     1
 LinEq1:  Iter=  1 NonCon=     1 RMS=8.24D-07 Max=2.94D-05 NDo=     1
 LinEq1:  Iter=  2 NonCon=     1 RMS=5.59D-07 Max=1.74D-05 NDo=     1
 LinEq1:  Iter=  3 NonCon=     1 RMS=2.68D-07 Max=9.34D-06 NDo=     1
 LinEq1:  Iter=  4 NonCon=     1 RMS=1.33D-07 Max=4.38D-06 NDo=     1
 LinEq1:  Iter=  5 NonCon=     1 RMS=7.76D-08 Max=2.03D-06 NDo=     1
 LinEq1:  Iter=  6 NonCon=     1 RMS=5.09D-08 Max=1.72D-06 NDo=     1
 LinEq1:  Iter=  7 NonCon=     1 RMS=3.09D-08 Max=9.72D-07 NDo=     1
 LinEq1:  Iter=  8 NonCon=     1 RMS=1.25D-08 Max=6.20D-07 NDo=     1
 LinEq1:  Iter=  9 NonCon=     1 RMS=4.55D-09 Max=1.36D-07 NDo=     1
 LinEq1:  Iter= 10 NonCon=     1 RMS=1.56D-09 Max=4.14D-08 NDo=     1
 LinEq1:  Iter= 11 NonCon=     1 RMS=5.20D-10 Max=1.23D-08 NDo=     1
 LinEq1:  Iter= 12 NonCon=     0 RMS=1.69D-10 Max=3.51D-09 NDo=     1
 Linear equations converged to 6.693D-10 6.693D-09 after    12 iterations.
 SCF Done:  E(UwB97XD) =  -283.044235883     a.u. after    7 cycles
            Convg  =    0.1194D-07                    39 Fock formations.
              S**2 =  0.0000                  -V/T =  2.0052
 <Sx>= 0.0000 <Sy>= 0.0000 <Sz>= 0.0000 <S**2>= 0.0000 S= 0.0000
 <L.S>=  0.00000000000    
 Annihilation of the first spin contaminant:
 S**2 before annihilation     0.0000,   after     0.0000
 DoSCS=F DFT=T ScalE2(SS,OS)=  1.000000  1.000000
 Range of M.O.s used for correlation:     1   299
 NBasis=   299 NAE=    19 NBE=    19 NFC=     0 NFV=     0
 NROrb=    299 NOA=    19 NOB=    19 NVA=   280 NVB=   280

 **** Warning!!: The largest alpha MO coefficient is  0.35757888D+02


 **** Warning!!: The largest beta MO coefficient is  0.35757888D+02

 Symmetrizing basis deriv contribution to polar:
 IMax=3 JMax=2 DiffMx= 0.00D+00
 G2DrvN: will do     9 centers at a time, making    1 passes.
 Calling FoFCou, ICntrl=  3107 FMM=F I1Cent=   0 AccDes= 0.00D+00.
 End of G2Drv F.D. properties file   721 does not exist.
 End of G2Drv F.D. properties file   722 does not exist.
 End of G2Drv F.D. properties file   788 does not exist.
          IDoAtm=11111111
          Differentiating once with respect to nuclear coordinates.
 CalDSu exits because no D1Ps are significant.
          There are    27 degrees of freedom in the 1st order CPHF.  IDoFFX=6 NUNeed=     0.
     21 vectors produced by pass  0 Test12= 3.94D-14 3.70D-09 XBig12= 2.00D-01 1.15D-01.
 AX will form    21 AO Fock derivatives at one time.
     21 vectors produced by pass  1 Test12= 3.94D-14 3.70D-09 XBig12= 5.04D-02 4.50D-02.
     21 vectors produced by pass  2 Test12= 3.94D-14 3.70D-09 XBig12= 2.16D-03 5.17D-03.
     21 vectors produced by pass  3 Test12= 3.94D-14 3.70D-09 XBig12= 4.40D-05 1.03D-03.
     21 vectors produced by pass  4 Test12= 3.94D-14 3.70D-09 XBig12= 5.15D-07 6.79D-05.
     21 vectors produced by pass  5 Test12= 3.94D-14 3.70D-09 XBig12= 5.02D-09 8.62D-06.
     21 vectors produced by pass  6 Test12= 3.94D-14 3.70D-09 XBig12= 4.64D-11 7.36D-07.
     15 vectors produced by pass  7 Test12= 3.94D-14 3.70D-09 XBig12= 3.98D-13 7.01D-08.
      1 vectors produced by pass  8 Test12= 3.94D-14 3.70D-09 XBig12= 2.97D-15 7.52D-09.
 InvSVY:  IOpt=1 It=  1 EMax= 3.11D-15
 Solved reduced A of dimension   163 with    21 vectors.
 End of Minotr F.D. properties file   721 does not exist.
 End of Minotr F.D. properties file   722 does not exist.
 End of Minotr F.D. properties file   788 does not exist.
 Calling FoFJK, ICntrl=    100127 FMM=F ISym2X=0 I1Cent= 0 IOpClX= 1 NMat=1 NMatS=1 NMatT=0.
 -------------------------------------------------------------------
 Center     Atomic                   Forces (Hartrees/Bohr)
 Number     Number              X              Y              Z
 -------------------------------------------------------------------
      1        8           0.005872971    0.000150105    0.000391952
      2        8          -0.007602207    0.001297296    0.000703369
      3        6           0.002486999   -0.004081276   -0.001334805
      4        7          -0.011633371    0.005922937   -0.000174683
      5        6           0.009339322   -0.005565111    0.000179580
      6        1           0.001802056    0.001988104   -0.000197499
      7        1          -0.000016150   -0.000124901    0.000177114
      8        1          -0.000249620    0.000412845    0.000254971
 -------------------------------------------------------------------
 Cartesian Forces:  Max     0.011633371 RMS     0.004160927
 IRC-IRC-IRC-IRC-IRC-IRC-IRC-IRC-IRC-IRC-IRC-IRC-IRC-IRC-IRC-IRC-IRC-IRC
 Pt  4 Step number   1 out of a maximum of  20
 Modified Bulirsch-Stoer Extrapolation Cycles:
    EPS =    0.000010000000000
      PEZero:  N= 2 I= 1 D=  6.08D-04 Err=  1.99D-05
      PEZero:  N= 3 I= 2 D=  6.08D-04 Err=  1.33D-05
      PEZero:  N= 3 I= 1 D=  1.22D-03 Err=  2.81D-08
 Maximum DWI energy   std dev =  0.000000508 at pt    68
 Maximum DWI gradient std dev =  0.005745824 at pt    12
 CORRECTOR INTEGRATION CONVERGENCE:
   Recorrection delta-x convergence threshold:    0.010000
   Delta-x Convergence Met
 Point Number:   4          Path Number:   1
   CHANGE IN THE REACTION COORDINATE =    0.11675
   NET REACTION COORDINATE UP TO THIS POINT =    0.46701
  # OF POINTS ALONG THE PATH =   4
  # OF STEPS =   1

 Calculating another point on the path.
 IRC-IRC-IRC-IRC-IRC-IRC-IRC-IRC-IRC-IRC-IRC-IRC-IRC-IRC-IRC-IRC-IRC-IRC
                          Input orientation:                          
 ---------------------------------------------------------------------
 Center     Atomic      Atomic             Coordinates (Angstroms)
 Number     Number       Type             X           Y           Z
 ---------------------------------------------------------------------
      1          8           0        1.017924   -0.911756   -0.115995
      2          8           0       -1.262509   -0.807242    0.060117
      3          6           0       -1.027940    0.365160    0.003491
      4          7           0       -0.129223    1.255011   -0.121157
      5          6           0        1.367871    0.241510    0.152486
      6          1           0       -1.779702    1.215212    0.217312
      7          1           0        1.657602    0.533334    1.168887
      8          1           0        1.751814    0.872120   -0.673177
 ---------------------------------------------------------------------
                    Distance matrix (angstroms):
                    1          2          3          4          5
     1  O    0.000000
     2  O    2.289609   0.000000
     3  C    2.414611   1.196978   0.000000
     4  N    2.451704   2.360103   1.270851   0.000000
     5  C    1.234734   2.833251   2.403622   1.828485   0.000000
     6  H    3.530127   2.093447   1.154753   1.685296   3.295378
     7  H    2.036761   3.399053   2.932331   2.319003   1.096438
     8  H    2.007800   3.527623   2.905498   1.997407   1.107610
                    6          7          8
     6  H    0.000000
     7  H    3.631186   0.000000
     8  H    3.658181   1.875328   0.000000
 Symmetry turned off by external request.
 Stoichiometry    C2H3NO2
 Framework group  C1[X(C2H3NO2)]
 Deg. of freedom    18
 Full point group                 C1      NOp   1
 Rotational constants (GHZ):           9.4957347           5.6683809           3.6859423
 Standard basis: Aug-CC-pVTZ (5D, 7F)
   299 basis functions,   441 primitive gaussians,   350 cartesian basis functions
    19 alpha electrons       19 beta electrons
       nuclear repulsion energy       166.0086778468 Hartrees.
 NAtoms=    8 NActive=    8 NUniq=    8 SFac= 1.00D+00 NAtFMM=   60 NAOKFM=F Big=F
 Integral buffers will be    131072 words long.
 Raffenetti 2 integral format.
 Two-electron integral symmetry is turned off.
 Nuclear repulsion after empirical dispersion term =      166.0071203279 Hartrees.
 One-electron integrals computed using PRISM.
 NBasis=   299 RedAO= T EigKep=  3.58D-05  NBF=   299
 NBsUse=   299 1.00D-06 EigRej= -1.00D+00 NBFU=   299
 Initial guess from the checkpoint file:  "STS1-IRC-Reverse.chk"
 B after Tr=     0.000378    0.000596    0.000052
         Rot=    1.000000   -0.000003    0.000027    0.000174 Ang=  -0.02 deg.
 Initial guess <Sx>= 0.0000 <Sy>= 0.0000 <Sz>= 0.0000 <S**2>= 0.0000 S= 0.0000
 ExpMin= 2.53D-02 ExpMax= 1.53D+04 ExpMxC= 5.22D+02 IAcc=3 IRadAn=         7 AccDes= 0.00D+00
 Harris functional with IExCor= 4639 and IRadAn=       7 diagonalized for initial guess.
 HarFok:  IExCor= 4639 AccDes= 0.00D+00 IRadAn=         7 IDoV= 1 UseB2=F ITyADJ=14
 ICtDFT=  3500011 ScaDFX=  1.000000  1.000000  1.000000  1.000000
 FoFCou: FMM=F IPFlag=           0 FMFlag=      100000 FMFlg1=           0
         NFxFlg=           0 DoJE=T BraDBF=F KetDBF=T FulRan=T
         wScrn=  0.000000 ICntrl=       500 IOpCl=  0 I1Cent=   200000004 NGrid=           0
         NMat0=    1 NMatS0=      1 NMatT0=    0 NMatD0=    1 NMtDS0=    0 NMtDT0=    0
 Symmetry not used in FoFCou.
 Gradient too large for Newton-Raphson -- use scaled steepest descent instead.
     Minimum is close to point  4 DX=  3.58D-02 DF= -2.00D-07 DXR=  2.90D-02 DFR=  8.39D-04 which will be used.
 Gradient too large for Newton-Raphson -- use scaled steepest descent instead.
     Accept linear search using points  1 and  2.
 Gradient too large for Newton-Raphson -- use scaled steepest descent instead.
     Accept linear search using points  1 and  2.
 Gradient too large for Newton-Raphson -- use scaled steepest descent instead.
     Accept linear search using points  1 and  2.
 LinEq1:  Iter=  0 NonCon=     1 RMS=1.26D-04 Max=6.22D-03 NDo=     1
 AX will form     1 AO Fock derivatives at one time.
 LinEq1:  Iter=  1 NonCon=     1 RMS=4.84D-05 Max=1.30D-03 NDo=     1
 LinEq1:  Iter=  2 NonCon=     1 RMS=3.62D-05 Max=1.30D-03 NDo=     1
 LinEq1:  Iter=  3 NonCon=     1 RMS=3.15D-05 Max=1.27D-03 NDo=     1
 LinEq1:  Iter=  4 NonCon=     1 RMS=2.28D-05 Max=7.37D-04 NDo=     1
 LinEq1:  Iter=  5 NonCon=     1 RMS=1.58D-05 Max=3.76D-04 NDo=     1
 LinEq1:  Iter=  6 NonCon=     1 RMS=7.41D-06 Max=1.44D-04 NDo=     1
 LinEq1:  Iter=  7 NonCon=     1 RMS=3.50D-06 Max=6.90D-05 NDo=     1
 LinEq1:  Iter=  8 NonCon=     1 RMS=2.04D-06 Max=4.38D-05 NDo=     1
 LinEq1:  Iter=  9 NonCon=     1 RMS=8.29D-07 Max=2.42D-05 NDo=     1
 LinEq1:  Iter= 10 NonCon=     1 RMS=2.52D-07 Max=3.65D-06 NDo=     1
 LinEq1:  Iter= 11 NonCon=     1 RMS=8.43D-08 Max=1.52D-06 NDo=     1
 LinEq1:  Iter= 12 NonCon=     1 RMS=3.09D-08 Max=6.73D-07 NDo=     1
 LinEq1:  Iter= 13 NonCon=     1 RMS=8.07D-09 Max=1.89D-07 NDo=     1
 LinEq1:  Iter= 14 NonCon=     0 RMS=2.61D-09 Max=9.38D-08 NDo=     1
 Linear equations converged to 1.032D-08 1.032D-07 after    14 iterations.
     Minimum is close to point  2 DX=  9.56D-05 DF= -1.25D-12 DXR=  9.56D-05 DFR=  8.90D-09 which will be used.
 LinEq1:  Iter=  0 NonCon=     1 RMS=1.13D-06 Max=4.06D-05 NDo=     1
 LinEq1:  Iter=  1 NonCon=     1 RMS=9.07D-07 Max=3.14D-05 NDo=     1
 LinEq1:  Iter=  2 NonCon=     1 RMS=6.23D-07 Max=1.91D-05 NDo=     1
 LinEq1:  Iter=  3 NonCon=     1 RMS=2.91D-07 Max=9.90D-06 NDo=     1
 LinEq1:  Iter=  4 NonCon=     1 RMS=1.95D-07 Max=5.59D-06 NDo=     1
 LinEq1:  Iter=  5 NonCon=     1 RMS=1.30D-07 Max=4.28D-06 NDo=     1
 LinEq1:  Iter=  6 NonCon=     1 RMS=6.77D-08 Max=1.58D-06 NDo=     1
 LinEq1:  Iter=  7 NonCon=     1 RMS=2.90D-08 Max=4.98D-07 NDo=     1
 LinEq1:  Iter=  8 NonCon=     1 RMS=8.20D-09 Max=3.31D-07 NDo=     1
 LinEq1:  Iter=  9 NonCon=     1 RMS=3.27D-09 Max=1.51D-07 NDo=     1
 LinEq1:  Iter= 10 NonCon=     1 RMS=1.11D-09 Max=2.89D-08 NDo=     1
 LinEq1:  Iter= 11 NonCon=     0 RMS=2.97D-10 Max=6.76D-09 NDo=     1
 Linear equations converged to 7.758D-10 7.758D-09 after    11 iterations.
 SCF Done:  E(UwB97XD) =  -283.045067049     a.u. after    7 cycles
            Convg  =    0.2495D-07                    39 Fock formations.
              S**2 =  0.0000                  -V/T =  2.0052
 <Sx>= 0.0000 <Sy>= 0.0000 <Sz>= 0.0000 <S**2>= 0.0000 S= 0.0000
 <L.S>=  0.00000000000    
 Annihilation of the first spin contaminant:
 S**2 before annihilation     0.0000,   after     0.0000
 DoSCS=F DFT=T ScalE2(SS,OS)=  1.000000  1.000000
 Range of M.O.s used for correlation:     1   299
 NBasis=   299 NAE=    19 NBE=    19 NFC=     0 NFV=     0
 NROrb=    299 NOA=    19 NOB=    19 NVA=   280 NVB=   280

 **** Warning!!: The largest alpha MO coefficient is  0.35015821D+02


 **** Warning!!: The largest beta MO coefficient is  0.35015821D+02

 Symmetrizing basis deriv contribution to polar:
 IMax=3 JMax=2 DiffMx= 0.00D+00
 G2DrvN: will do     9 centers at a time, making    1 passes.
 Calling FoFCou, ICntrl=  3107 FMM=F I1Cent=   0 AccDes= 0.00D+00.
 End of G2Drv F.D. properties file   721 does not exist.
 End of G2Drv F.D. properties file   722 does not exist.
 End of G2Drv F.D. properties file   788 does not exist.
          IDoAtm=11111111
          Differentiating once with respect to nuclear coordinates.
 CalDSu exits because no D1Ps are significant.
          There are    27 degrees of freedom in the 1st order CPHF.  IDoFFX=6 NUNeed=     0.
     21 vectors produced by pass  0 Test12= 3.94D-14 3.70D-09 XBig12= 1.99D-01 1.13D-01.
 AX will form    21 AO Fock derivatives at one time.
     21 vectors produced by pass  1 Test12= 3.94D-14 3.70D-09 XBig12= 4.81D-02 4.30D-02.
     21 vectors produced by pass  2 Test12= 3.94D-14 3.70D-09 XBig12= 2.02D-03 5.19D-03.
     21 vectors produced by pass  3 Test12= 3.94D-14 3.70D-09 XBig12= 3.88D-05 9.59D-04.
     21 vectors produced by pass  4 Test12= 3.94D-14 3.70D-09 XBig12= 4.22D-07 6.66D-05.
     21 vectors produced by pass  5 Test12= 3.94D-14 3.70D-09 XBig12= 4.01D-09 7.41D-06.
     21 vectors produced by pass  6 Test12= 3.94D-14 3.70D-09 XBig12= 3.80D-11 6.76D-07.
     15 vectors produced by pass  7 Test12= 3.94D-14 3.70D-09 XBig12= 3.27D-13 6.60D-08.
      1 vectors produced by pass  8 Test12= 3.94D-14 3.70D-09 XBig12= 2.45D-15 6.89D-09.
 InvSVY:  IOpt=1 It=  1 EMax= 2.00D-15
 Solved reduced A of dimension   163 with    21 vectors.
 End of Minotr F.D. properties file   721 does not exist.
 End of Minotr F.D. properties file   722 does not exist.
 End of Minotr F.D. properties file   788 does not exist.
 Calling FoFJK, ICntrl=    100127 FMM=F ISym2X=0 I1Cent= 0 IOpClX= 1 NMat=1 NMatS=1 NMatT=0.
 -------------------------------------------------------------------
 Center     Atomic                   Forces (Hartrees/Bohr)
 Number     Number              X              Y              Z
 -------------------------------------------------------------------
      1        8           0.007354328    0.000128114    0.000545190
      2        8          -0.009640837    0.001716395    0.000903289
      3        6           0.003716187   -0.005639536   -0.001842775
      4        7          -0.015637458    0.007697628   -0.000036053
      5        6           0.011866001   -0.007071349    0.000140483
      6        1           0.002619644    0.002839282   -0.000271100
      7        1          -0.000048088   -0.000152006    0.000225083
      8        1          -0.000229776    0.000481471    0.000335884
 -------------------------------------------------------------------
 Cartesian Forces:  Max     0.015637458 RMS     0.005439820
 IRC-IRC-IRC-IRC-IRC-IRC-IRC-IRC-IRC-IRC-IRC-IRC-IRC-IRC-IRC-IRC-IRC-IRC
 Pt  5 Step number   1 out of a maximum of  20
 Modified Bulirsch-Stoer Extrapolation Cycles:
    EPS =    0.000010000000000
      PEZero:  N= 2 I= 1 D=  6.08D-04 Err=  2.26D-05
      PEZero:  N= 3 I= 2 D=  6.08D-04 Err=  1.50D-05
      PEZero:  N= 3 I= 1 D=  1.22D-03 Err=  2.08D-08
 Maximum DWI energy   std dev =  0.000000610 at pt    67
 Maximum DWI gradient std dev =  0.004481432 at pt    12
 CORRECTOR INTEGRATION CONVERGENCE:
   Recorrection delta-x convergence threshold:    0.010000
   Delta-x Convergence Met
 Point Number:   5          Path Number:   1
   CHANGE IN THE REACTION COORDINATE =    0.11674
   NET REACTION COORDINATE UP TO THIS POINT =    0.58375
  # OF POINTS ALONG THE PATH =   5
  # OF STEPS =   1

 Calculating another point on the path.
 IRC-IRC-IRC-IRC-IRC-IRC-IRC-IRC-IRC-IRC-IRC-IRC-IRC-IRC-IRC-IRC-IRC-IRC
                          Input orientation:                          
 ---------------------------------------------------------------------
 Center     Atomic      Atomic             Coordinates (Angstroms)
 Number     Number       Type             X           Y           Z
 ---------------------------------------------------------------------
      1          8           0        1.021298   -0.911697   -0.115727
      2          8           0       -1.266965   -0.806431    0.060537
      3          6           0       -1.025470    0.361518    0.002305
      4          7           0       -0.137703    1.259125   -0.121125
      5          6           0        1.375182    0.237130    0.152543
      6          1           0       -1.759350    1.237345    0.215293
      7          1           0        1.657115    0.532268    1.170591
      8          1           0        1.750482    0.875599   -0.670774
 ---------------------------------------------------------------------
                    Distance matrix (angstroms):
                    1          2          3          4          5
     1  O    0.000000
     2  O    2.297454   0.000000
     3  C    2.413351   1.194074   0.000000
     4  N    2.460849   2.361091   1.268488   0.000000
     5  C    1.231668   2.842256   2.408562   1.846129   0.000000
     6  H    3.529867   2.107940   1.162333   1.656318   3.290845
     7  H    2.035660   3.402142   2.930923   2.327708   1.096820
     8  H    2.008535   3.531150   2.902279   2.003609   1.107404
                    6          7          8
     6  H    0.000000
     7  H    3.616899   0.000000
     8  H    3.637980   1.875426   0.000000
 Symmetry turned off by external request.
 Stoichiometry    C2H3NO2
 Framework group  C1[X(C2H3NO2)]
 Deg. of freedom    18
 Full point group                 C1      NOp   1
 Rotational constants (GHZ):           9.4754862           5.6409804           3.6712612
 Standard basis: Aug-CC-pVTZ (5D, 7F)
   299 basis functions,   441 primitive gaussians,   350 cartesian basis functions
    19 alpha electrons       19 beta electrons
       nuclear repulsion energy       165.8850069666 Hartrees.
 NAtoms=    8 NActive=    8 NUniq=    8 SFac= 1.00D+00 NAtFMM=   60 NAOKFM=F Big=F
 Integral buffers will be    131072 words long.
 Raffenetti 2 integral format.
 Two-electron integral symmetry is turned off.
 Nuclear repulsion after empirical dispersion term =      165.8834391990 Hartrees.
 One-electron integrals computed using PRISM.
 NBasis=   299 RedAO= T EigKep=  3.64D-05  NBF=   299
 NBsUse=   299 1.00D-06 EigRej= -1.00D+00 NBFU=   299
 Initial guess from the checkpoint file:  "STS1-IRC-Reverse.chk"
 B after Tr=     0.000434    0.000621    0.000050
         Rot=    1.000000    0.000005    0.000029    0.000195 Ang=   0.02 deg.
 Initial guess <Sx>= 0.0000 <Sy>= 0.0000 <Sz>= 0.0000 <S**2>= 0.0000 S= 0.0000
 ExpMin= 2.53D-02 ExpMax= 1.53D+04 ExpMxC= 5.22D+02 IAcc=3 IRadAn=         7 AccDes= 0.00D+00
 Harris functional with IExCor= 4639 and IRadAn=       7 diagonalized for initial guess.
 HarFok:  IExCor= 4639 AccDes= 0.00D+00 IRadAn=         7 IDoV= 1 UseB2=F ITyADJ=14
 ICtDFT=  3500011 ScaDFX=  1.000000  1.000000  1.000000  1.000000
 FoFCou: FMM=F IPFlag=           0 FMFlag=      100000 FMFlg1=           0
         NFxFlg=           0 DoJE=T BraDBF=F KetDBF=T FulRan=T
         wScrn=  0.000000 ICntrl=       500 IOpCl=  0 I1Cent=   200000004 NGrid=           0
         NMat0=    1 NMatS0=      1 NMatT0=    0 NMatD0=    1 NMtDS0=    0 NMtDT0=    0
 Symmetry not used in FoFCou.
 Gradient too large for Newton-Raphson -- use scaled steepest descent instead.
     Minimum is close to point  4 DX=  3.98D-02 DF= -2.62D-07 DXR=  3.21D-02 DFR=  1.03D-03 which will be used.
 Gradient too large for Newton-Raphson -- use scaled steepest descent instead.
     Accept linear search using points  1 and  2.
 Gradient too large for Newton-Raphson -- use scaled steepest descent instead.
     Accept linear search using points  1 and  2.
 Gradient too large for Newton-Raphson -- use scaled steepest descent instead.
     Accept linear search using points  1 and  2.
 LinEq1:  Iter=  0 NonCon=     1 RMS=1.29D-04 Max=6.41D-03 NDo=     1
 AX will form     1 AO Fock derivatives at one time.
 LinEq1:  Iter=  1 NonCon=     1 RMS=4.76D-05 Max=1.25D-03 NDo=     1
 LinEq1:  Iter=  2 NonCon=     1 RMS=3.40D-05 Max=1.07D-03 NDo=     1
 LinEq1:  Iter=  3 NonCon=     1 RMS=2.97D-05 Max=1.19D-03 NDo=     1
 LinEq1:  Iter=  4 NonCon=     1 RMS=2.18D-05 Max=7.22D-04 NDo=     1
 LinEq1:  Iter=  5 NonCon=     1 RMS=1.53D-05 Max=3.61D-04 NDo=     1
 LinEq1:  Iter=  6 NonCon=     1 RMS=7.37D-06 Max=1.48D-04 NDo=     1
 LinEq1:  Iter=  7 NonCon=     1 RMS=3.47D-06 Max=5.41D-05 NDo=     1
 LinEq1:  Iter=  8 NonCon=     1 RMS=1.90D-06 Max=3.92D-05 NDo=     1
 LinEq1:  Iter=  9 NonCon=     1 RMS=7.51D-07 Max=2.38D-05 NDo=     1
 LinEq1:  Iter= 10 NonCon=     1 RMS=2.33D-07 Max=4.21D-06 NDo=     1
 LinEq1:  Iter= 11 NonCon=     1 RMS=7.82D-08 Max=1.22D-06 NDo=     1
 LinEq1:  Iter= 12 NonCon=     1 RMS=2.95D-08 Max=7.91D-07 NDo=     1
 LinEq1:  Iter= 13 NonCon=     1 RMS=8.23D-09 Max=2.25D-07 NDo=     1
 LinEq1:  Iter= 14 NonCon=     0 RMS=2.80D-09 Max=9.57D-08 NDo=     1
 Linear equations converged to 1.032D-08 1.032D-07 after    14 iterations.
     Minimum is close to point  2 DX=  3.48D-04 DF= -1.78D-11 DXR=  3.48D-04 DFR=  1.21D-07 which will be used.
 LinEq1:  Iter=  0 NonCon=     1 RMS=1.31D-06 Max=4.34D-05 NDo=     1
 LinEq1:  Iter=  1 NonCon=     1 RMS=9.98D-07 Max=3.36D-05 NDo=     1
 LinEq1:  Iter=  2 NonCon=     1 RMS=6.91D-07 Max=2.00D-05 NDo=     1
 LinEq1:  Iter=  3 NonCon=     1 RMS=3.27D-07 Max=9.86D-06 NDo=     1
 LinEq1:  Iter=  4 NonCon=     1 RMS=2.54D-07 Max=6.48D-06 NDo=     1
 LinEq1:  Iter=  5 NonCon=     1 RMS=1.52D-07 Max=4.51D-06 NDo=     1
 LinEq1:  Iter=  6 NonCon=     1 RMS=7.59D-08 Max=1.52D-06 NDo=     1
 LinEq1:  Iter=  7 NonCon=     1 RMS=2.97D-08 Max=3.91D-07 NDo=     1
 LinEq1:  Iter=  8 NonCon=     1 RMS=7.41D-09 Max=1.63D-07 NDo=     1
 LinEq1:  Iter=  9 NonCon=     1 RMS=2.65D-09 Max=8.78D-08 NDo=     1
 LinEq1:  Iter= 10 NonCon=     1 RMS=1.13D-09 Max=4.43D-08 NDo=     1
 LinEq1:  Iter= 11 NonCon=     1 RMS=4.13D-10 Max=9.91D-09 NDo=     1
 LinEq1:  Iter= 12 NonCon=     0 RMS=1.49D-10 Max=2.23D-09 NDo=     1
 Linear equations converged to 8.911D-10 8.911D-09 after    12 iterations.
 SCF Done:  E(UwB97XD) =  -283.046152110     a.u. after    7 cycles
            Convg  =    0.9450D-08                    40 Fock formations.
              S**2 =  0.0000                  -V/T =  2.0051
 <Sx>= 0.0000 <Sy>= 0.0000 <Sz>= 0.0000 <S**2>= 0.0000 S= 0.0000
 <L.S>=  0.00000000000    
 Annihilation of the first spin contaminant:
 S**2 before annihilation     0.0000,   after     0.0000
 DoSCS=F DFT=T ScalE2(SS,OS)=  1.000000  1.000000
 Range of M.O.s used for correlation:     1   299
 NBasis=   299 NAE=    19 NBE=    19 NFC=     0 NFV=     0
 NROrb=    299 NOA=    19 NOB=    19 NVA=   280 NVB=   280

 **** Warning!!: The largest alpha MO coefficient is  0.33197104D+02


 **** Warning!!: The largest beta MO coefficient is  0.33197104D+02

 Symmetrizing basis deriv contribution to polar:
 IMax=3 JMax=2 DiffMx= 0.00D+00
 G2DrvN: will do     9 centers at a time, making    1 passes.
 Calling FoFCou, ICntrl=  3107 FMM=F I1Cent=   0 AccDes= 0.00D+00.
 End of G2Drv F.D. properties file   721 does not exist.
 End of G2Drv F.D. properties file   722 does not exist.
 End of G2Drv F.D. properties file   788 does not exist.
          IDoAtm=11111111
          Differentiating once with respect to nuclear coordinates.
 CalDSu exits because no D1Ps are significant.
          There are    27 degrees of freedom in the 1st order CPHF.  IDoFFX=6 NUNeed=     0.
     21 vectors produced by pass  0 Test12= 3.94D-14 3.70D-09 XBig12= 1.97D-01 1.11D-01.
 AX will form    21 AO Fock derivatives at one time.
     21 vectors produced by pass  1 Test12= 3.94D-14 3.70D-09 XBig12= 4.65D-02 4.13D-02.
     21 vectors produced by pass  2 Test12= 3.94D-14 3.70D-09 XBig12= 1.91D-03 5.21D-03.
     21 vectors produced by pass  3 Test12= 3.94D-14 3.70D-09 XBig12= 3.47D-05 8.73D-04.
     21 vectors produced by pass  4 Test12= 3.94D-14 3.70D-09 XBig12= 3.54D-07 6.50D-05.
     21 vectors produced by pass  5 Test12= 3.94D-14 3.70D-09 XBig12= 3.29D-09 6.03D-06.
     21 vectors produced by pass  6 Test12= 3.94D-14 3.70D-09 XBig12= 3.21D-11 5.96D-07.
     14 vectors produced by pass  7 Test12= 3.94D-14 3.70D-09 XBig12= 2.76D-13 6.02D-08.
      1 vectors produced by pass  8 Test12= 3.94D-14 3.70D-09 XBig12= 2.07D-15 6.12D-09.
 InvSVY:  IOpt=1 It=  1 EMax= 1.55D-15
 Solved reduced A of dimension   162 with    21 vectors.
 End of Minotr F.D. properties file   721 does not exist.
 End of Minotr F.D. properties file   722 does not exist.
 End of Minotr F.D. properties file   788 does not exist.
 Calling FoFJK, ICntrl=    100127 FMM=F ISym2X=0 I1Cent= 0 IOpClX= 1 NMat=1 NMatS=1 NMatT=0.
 -------------------------------------------------------------------
 Center     Atomic                   Forces (Hartrees/Bohr)
 Number     Number              X              Y              Z
 -------------------------------------------------------------------
      1        8           0.008816478    0.000091051    0.000725003
      2        8          -0.011737287    0.002183916    0.001110691
      3        6           0.005275578   -0.007503977   -0.002443190
      4        7          -0.020219505    0.009577496    0.000212744
      5        6           0.014454982   -0.008601111    0.000055661
      6        1           0.003669339    0.003901193   -0.000362296
      7        1          -0.000093325   -0.000174996    0.000272573
      8        1          -0.000166260    0.000526429    0.000428815
 -------------------------------------------------------------------
 Cartesian Forces:  Max     0.020219505 RMS     0.006846804
 IRC-IRC-IRC-IRC-IRC-IRC-IRC-IRC-IRC-IRC-IRC-IRC-IRC-IRC-IRC-IRC-IRC-IRC
 Pt  6 Step number   1 out of a maximum of  20
 Modified Bulirsch-Stoer Extrapolation Cycles:
    EPS =    0.000010000000000
      PEZero:  N= 2 I= 1 D=  6.08D-04 Err=  2.43D-05
      PEZero:  N= 3 I= 2 D=  6.08D-04 Err=  1.62D-05
      PEZero:  N= 3 I= 1 D=  1.22D-03 Err=  2.02D-08
 Maximum DWI energy   std dev =  0.000000718 at pt    67
 Maximum DWI gradient std dev =  0.003621582 at pt    12
 CORRECTOR INTEGRATION CONVERGENCE:
   Recorrection delta-x convergence threshold:    0.010000
   Delta-x Convergence Met
 Point Number:   6          Path Number:   1
   CHANGE IN THE REACTION COORDINATE =    0.11674
   NET REACTION COORDINATE UP TO THIS POINT =    0.70049
  # OF POINTS ALONG THE PATH =   6
  # OF STEPS =   1

 Calculating another point on the path.
 IRC-IRC-IRC-IRC-IRC-IRC-IRC-IRC-IRC-IRC-IRC-IRC-IRC-IRC-IRC-IRC-IRC-IRC
                          Input orientation:                          
 ---------------------------------------------------------------------
 Center     Atomic      Atomic             Coordinates (Angstroms)
 Number     Number       Type             X           Y           Z
 ---------------------------------------------------------------------
      1          8           0        1.024430   -0.911665   -0.115453
      2          8           0       -1.271170   -0.805629    0.060937
      3          6           0       -1.022764    0.357761    0.001087
      4          7           0       -0.146216    1.263087   -0.120984
      5          6           0        1.382083    0.233010    0.152539
      6          1           0       -1.737168    1.260924    0.213172
      7          1           0        1.656462    0.531321    1.172173
      8          1           0        1.749876    0.878487   -0.668342
 ---------------------------------------------------------------------
                    Distance matrix (angstroms):
                    1          2          3          4          5
     1  O    0.000000
     2  O    2.304807   0.000000
     3  C    2.411645   1.191119   0.000000
     4  N    2.469816   2.361822   1.266038   0.000000
     5  C    1.228827   2.850774   2.412839   1.863215   0.000000
     6  H    3.529102   2.123905   1.170921   1.625667   3.284815
     7  H    2.034614   3.404895   2.929133   2.336104   1.097236
     8  H    2.009129   3.534800   2.899453   2.010643   1.107140
                    6          7          8
     6  H    0.000000
     7  H    3.601212   0.000000
     8  H    3.617016   1.875299   0.000000
 Symmetry turned off by external request.
 Stoichiometry    C2H3NO2
 Framework group  C1[X(C2H3NO2)]
 Deg. of freedom    18
 Full point group                 C1      NOp   1
 Rotational constants (GHZ):           9.4554982           5.6161025           3.6576301
 Standard basis: Aug-CC-pVTZ (5D, 7F)
   299 basis functions,   441 primitive gaussians,   350 cartesian basis functions
    19 alpha electrons       19 beta electrons
       nuclear repulsion energy       165.7789518813 Hartrees.
 NAtoms=    8 NActive=    8 NUniq=    8 SFac= 1.00D+00 NAtFMM=   60 NAOKFM=F Big=F
 Integral buffers will be    131072 words long.
 Raffenetti 2 integral format.
 Two-electron integral symmetry is turned off.
 Nuclear repulsion after empirical dispersion term =      165.7773733972 Hartrees.
 One-electron integrals computed using PRISM.
 NBasis=   299 RedAO= T EigKep=  3.70D-05  NBF=   299
 NBsUse=   299 1.00D-06 EigRej= -1.00D+00 NBFU=   299
 Initial guess from the checkpoint file:  "STS1-IRC-Reverse.chk"
 B after Tr=     0.000490    0.000646    0.000046
         Rot=    1.000000    0.000014    0.000031    0.000214 Ang=   0.02 deg.
 Initial guess <Sx>= 0.0000 <Sy>= 0.0000 <Sz>= 0.0000 <S**2>= 0.0000 S= 0.0000
 ExpMin= 2.53D-02 ExpMax= 1.53D+04 ExpMxC= 5.22D+02 IAcc=3 IRadAn=         7 AccDes= 0.00D+00
 Harris functional with IExCor= 4639 and IRadAn=       7 diagonalized for initial guess.
 HarFok:  IExCor= 4639 AccDes= 0.00D+00 IRadAn=         7 IDoV= 1 UseB2=F ITyADJ=14
 ICtDFT=  3500011 ScaDFX=  1.000000  1.000000  1.000000  1.000000
 FoFCou: FMM=F IPFlag=           0 FMFlag=      100000 FMFlg1=           0
         NFxFlg=           0 DoJE=T BraDBF=F KetDBF=T FulRan=T
         wScrn=  0.000000 ICntrl=       500 IOpCl=  0 I1Cent=   200000004 NGrid=           0
         NMat0=    1 NMatS0=      1 NMatT0=    0 NMatD0=    1 NMtDS0=    0 NMtDT0=    0
 Symmetry not used in FoFCou.
 Gradient too large for Newton-Raphson -- use scaled steepest descent instead.
     Minimum is close to point  4 DX=  4.46D-02 DF= -3.50D-07 DXR=  3.58D-02 DFR=  1.29D-03 which will be used.
 Gradient too large for Newton-Raphson -- use scaled steepest descent instead.
     Accept linear search using points  1 and  2.
 Gradient too large for Newton-Raphson -- use scaled steepest descent instead.
     Accept linear search using points  1 and  2.
 Gradient too large for Newton-Raphson -- use scaled steepest descent instead.
     Accept linear search using points  1 and  2.
 LinEq1:  Iter=  0 NonCon=     1 RMS=1.32D-04 Max=6.56D-03 NDo=     1
 AX will form     1 AO Fock derivatives at one time.
 LinEq1:  Iter=  1 NonCon=     1 RMS=4.67D-05 Max=1.19D-03 NDo=     1
 LinEq1:  Iter=  2 NonCon=     1 RMS=3.16D-05 Max=8.79D-04 NDo=     1
 LinEq1:  Iter=  3 NonCon=     1 RMS=2.72D-05 Max=1.08D-03 NDo=     1
 LinEq1:  Iter=  4 NonCon=     1 RMS=2.04D-05 Max=6.89D-04 NDo=     1
 LinEq1:  Iter=  5 NonCon=     1 RMS=1.47D-05 Max=3.43D-04 NDo=     1
 LinEq1:  Iter=  6 NonCon=     1 RMS=7.27D-06 Max=1.50D-04 NDo=     1
 LinEq1:  Iter=  7 NonCon=     1 RMS=3.45D-06 Max=5.40D-05 NDo=     1
 LinEq1:  Iter=  8 NonCon=     1 RMS=1.76D-06 Max=4.13D-05 NDo=     1
 LinEq1:  Iter=  9 NonCon=     1 RMS=6.54D-07 Max=2.05D-05 NDo=     1
 LinEq1:  Iter= 10 NonCon=     1 RMS=2.09D-07 Max=4.99D-06 NDo=     1
 LinEq1:  Iter= 11 NonCon=     1 RMS=7.07D-08 Max=1.35D-06 NDo=     1
 LinEq1:  Iter= 12 NonCon=     1 RMS=2.78D-08 Max=8.28D-07 NDo=     1
 LinEq1:  Iter= 13 NonCon=     1 RMS=8.13D-09 Max=2.17D-07 NDo=     1
 LinEq1:  Iter= 14 NonCon=     0 RMS=2.77D-09 Max=7.96D-08 NDo=     1
 Linear equations converged to 1.032D-08 1.032D-07 after    14 iterations.
     Minimum is close to point  2 DX=  5.88D-04 DF= -5.30D-11 DXR=  5.88D-04 DFR=  3.45D-07 which will be used.
 LinEq1:  Iter=  0 NonCon=     1 RMS=1.48D-06 Max=4.53D-05 NDo=     1
 LinEq1:  Iter=  1 NonCon=     1 RMS=1.09D-06 Max=3.61D-05 NDo=     1
 LinEq1:  Iter=  2 NonCon=     1 RMS=7.54D-07 Max=2.00D-05 NDo=     1
 LinEq1:  Iter=  3 NonCon=     1 RMS=3.67D-07 Max=9.31D-06 NDo=     1
 LinEq1:  Iter=  4 NonCon=     1 RMS=2.99D-07 Max=7.54D-06 NDo=     1
 LinEq1:  Iter=  5 NonCon=     1 RMS=1.66D-07 Max=4.53D-06 NDo=     1
 LinEq1:  Iter=  6 NonCon=     1 RMS=8.48D-08 Max=1.53D-06 NDo=     1
 LinEq1:  Iter=  7 NonCon=     1 RMS=3.36D-08 Max=6.55D-07 NDo=     1
 LinEq1:  Iter=  8 NonCon=     1 RMS=1.11D-08 Max=3.98D-07 NDo=     1
 LinEq1:  Iter=  9 NonCon=     1 RMS=4.62D-09 Max=1.35D-07 NDo=     1
 LinEq1:  Iter= 10 NonCon=     1 RMS=1.73D-09 Max=3.45D-08 NDo=     1
 LinEq1:  Iter= 11 NonCon=     1 RMS=5.83D-10 Max=1.11D-08 NDo=     1
 LinEq1:  Iter= 12 NonCon=     0 RMS=1.80D-10 Max=2.83D-09 NDo=     1
 Linear equations converged to 1.006D-09 1.006D-08 after    12 iterations.
 SCF Done:  E(UwB97XD) =  -283.047529785     a.u. after    7 cycles
            Convg  =    0.1159D-07                    40 Fock formations.
              S**2 =  0.0000                  -V/T =  2.0051
 <Sx>= 0.0000 <Sy>= 0.0000 <Sz>= 0.0000 <S**2>= 0.0000 S= 0.0000
 <L.S>=  0.00000000000    
 Annihilation of the first spin contaminant:
 S**2 before annihilation     0.0000,   after     0.0000
 DoSCS=F DFT=T ScalE2(SS,OS)=  1.000000  1.000000
 Range of M.O.s used for correlation:     1   299
 NBasis=   299 NAE=    19 NBE=    19 NFC=     0 NFV=     0
 NROrb=    299 NOA=    19 NOB=    19 NVA=   280 NVB=   280

 **** Warning!!: The largest alpha MO coefficient is  0.31607335D+02


 **** Warning!!: The largest beta MO coefficient is  0.31607335D+02

 Symmetrizing basis deriv contribution to polar:
 IMax=3 JMax=2 DiffMx= 0.00D+00
 G2DrvN: will do     9 centers at a time, making    1 passes.
 Calling FoFCou, ICntrl=  3107 FMM=F I1Cent=   0 AccDes= 0.00D+00.
 End of G2Drv F.D. properties file   721 does not exist.
 End of G2Drv F.D. properties file   722 does not exist.
 End of G2Drv F.D. properties file   788 does not exist.
          IDoAtm=11111111
          Differentiating once with respect to nuclear coordinates.
 CalDSu exits because no D1Ps are significant.
          There are    27 degrees of freedom in the 1st order CPHF.  IDoFFX=6 NUNeed=     0.
     21 vectors produced by pass  0 Test12= 3.94D-14 3.70D-09 XBig12= 1.95D-01 1.08D-01.
 AX will form    21 AO Fock derivatives at one time.
     21 vectors produced by pass  1 Test12= 3.94D-14 3.70D-09 XBig12= 4.54D-02 4.01D-02.
     21 vectors produced by pass  2 Test12= 3.94D-14 3.70D-09 XBig12= 1.85D-03 5.24D-03.
     21 vectors produced by pass  3 Test12= 3.94D-14 3.70D-09 XBig12= 3.20D-05 7.21D-04.
     21 vectors produced by pass  4 Test12= 3.94D-14 3.70D-09 XBig12= 3.33D-07 6.32D-05.
     21 vectors produced by pass  5 Test12= 3.94D-14 3.70D-09 XBig12= 3.25D-09 5.89D-06.
     21 vectors produced by pass  6 Test12= 3.94D-14 3.70D-09 XBig12= 2.98D-11 5.11D-07.
     14 vectors produced by pass  7 Test12= 3.94D-14 3.70D-09 XBig12= 2.52D-13 5.34D-08.
      1 vectors produced by pass  8 Test12= 3.94D-14 3.70D-09 XBig12= 1.85D-15 5.28D-09.
 InvSVY:  IOpt=1 It=  1 EMax= 2.44D-15
 Solved reduced A of dimension   162 with    21 vectors.
 End of Minotr F.D. properties file   721 does not exist.
 End of Minotr F.D. properties file   722 does not exist.
 End of Minotr F.D. properties file   788 does not exist.
 Calling FoFJK, ICntrl=    100127 FMM=F ISym2X=0 I1Cent= 0 IOpClX= 1 NMat=1 NMatS=1 NMatT=0.
 -------------------------------------------------------------------
 Center     Atomic                   Forces (Hartrees/Bohr)
 Number     Number              X              Y              Z
 -------------------------------------------------------------------
      1        8           0.010246941    0.000044249    0.000931805
      2        8          -0.013884721    0.002700515    0.001324672
      3        6           0.007195516   -0.009717644   -0.003145411
      4        7          -0.025438452    0.011555260    0.000590418
      5        6           0.017093331   -0.010144216   -0.000077020
      6        1           0.004995205    0.005208547   -0.000476615
      7        1          -0.000153331   -0.000192405    0.000319114
      8        1          -0.000054490    0.000545694    0.000533037
 -------------------------------------------------------------------
 Cartesian Forces:  Max     0.025438452 RMS     0.008398761
 IRC-IRC-IRC-IRC-IRC-IRC-IRC-IRC-IRC-IRC-IRC-IRC-IRC-IRC-IRC-IRC-IRC-IRC
 Pt  7 Step number   1 out of a maximum of  20
 Modified Bulirsch-Stoer Extrapolation Cycles:
    EPS =    0.000010000000000
      PEZero:  N= 2 I= 1 D=  6.08D-04 Err=  2.49D-05
      PEZero:  N= 3 I= 2 D=  6.08D-04 Err=  1.66D-05
      PEZero:  N= 3 I= 1 D=  1.22D-03 Err=  1.88D-08
 Maximum DWI energy   std dev =  0.000000824 at pt    67
 Maximum DWI gradient std dev =  0.002967144 at pt    12
 CORRECTOR INTEGRATION CONVERGENCE:
   Recorrection delta-x convergence threshold:    0.010000
   Delta-x Convergence Met
 Point Number:   7          Path Number:   1
   CHANGE IN THE REACTION COORDINATE =    0.11674
   NET REACTION COORDINATE UP TO THIS POINT =    0.81723
  # OF POINTS ALONG THE PATH =   7
  # OF STEPS =   1

 Calculating another point on the path.
 IRC-IRC-IRC-IRC-IRC-IRC-IRC-IRC-IRC-IRC-IRC-IRC-IRC-IRC-IRC-IRC-IRC-IRC
                          Input orientation:                          
 ---------------------------------------------------------------------
 Center     Atomic      Atomic             Coordinates (Angstroms)
 Number     Number       Type             X           Y           Z
 ---------------------------------------------------------------------
      1          8           0        1.027316   -0.911654   -0.115176
      2          8           0       -1.275117   -0.804844    0.061315
      3          6           0       -1.019852    0.353904   -0.000156
      4          7           0       -0.154721    1.266875   -0.120736
      5          6           0        1.388556    0.229161    0.152481
      6          1           0       -1.713172    1.285878    0.210933
      7          1           0        1.655658    0.530502    1.173631
      8          1           0        1.749957    0.880816   -0.665916
 ---------------------------------------------------------------------
                    Distance matrix (angstroms):
                    1          2          3          4          5
     1  O    0.000000
     2  O    2.311657   0.000000
     3  C    2.409516   1.188122   0.000000
     4  N    2.478554   2.362297   1.263530   0.000000
     5  C    1.226211   2.858781   2.416462   1.879681   0.000000
     6  H    3.527856   2.141354   1.180605   1.593466   3.277313
     7  H    2.033630   3.407321   2.926999   2.344164   1.097678
     8  H    2.009595   3.538557   2.897019   2.018431   1.106814
                    6          7          8
     6  H    0.000000
     7  H    3.584187   0.000000
     8  H    3.595303   1.874979   0.000000
 Symmetry turned off by external request.
 Stoichiometry    C2H3NO2
 Framework group  C1[X(C2H3NO2)]
 Deg. of freedom    18
 Full point group                 C1      NOp   1
 Rotational constants (GHZ):           9.4358390           5.5937308           3.6450623
 Standard basis: Aug-CC-pVTZ (5D, 7F)
   299 basis functions,   441 primitive gaussians,   350 cartesian basis functions
    19 alpha electrons       19 beta electrons
       nuclear repulsion energy       165.6903704357 Hartrees.
 NAtoms=    8 NActive=    8 NUniq=    8 SFac= 1.00D+00 NAtFMM=   60 NAOKFM=F Big=F
 Integral buffers will be    131072 words long.
 Raffenetti 2 integral format.
 Two-electron integral symmetry is turned off.
 Nuclear repulsion after empirical dispersion term =      165.6887807494 Hartrees.
 One-electron integrals computed using PRISM.
 NBasis=   299 RedAO= T EigKep=  3.76D-05  NBF=   299
 NBsUse=   299 1.00D-06 EigRej= -1.00D+00 NBFU=   299
 Initial guess from the checkpoint file:  "STS1-IRC-Reverse.chk"
 B after Tr=     0.000545    0.000671    0.000041
         Rot=    1.000000    0.000023    0.000032    0.000233 Ang=   0.03 deg.
 Initial guess <Sx>= 0.0000 <Sy>= 0.0000 <Sz>= 0.0000 <S**2>= 0.0000 S= 0.0000
 ExpMin= 2.53D-02 ExpMax= 1.53D+04 ExpMxC= 5.22D+02 IAcc=3 IRadAn=         7 AccDes= 0.00D+00
 Harris functional with IExCor= 4639 and IRadAn=       7 diagonalized for initial guess.
 HarFok:  IExCor= 4639 AccDes= 0.00D+00 IRadAn=         7 IDoV= 1 UseB2=F ITyADJ=14
 ICtDFT=  3500011 ScaDFX=  1.000000  1.000000  1.000000  1.000000
 FoFCou: FMM=F IPFlag=           0 FMFlag=      100000 FMFlg1=           0
         NFxFlg=           0 DoJE=T BraDBF=F KetDBF=T FulRan=T
         wScrn=  0.000000 ICntrl=       500 IOpCl=  0 I1Cent=   200000004 NGrid=           0
         NMat0=    1 NMatS0=      1 NMatT0=    0 NMatD0=    1 NMtDS0=    0 NMtDT0=    0
 Symmetry not used in FoFCou.
 Gradient too large for Newton-Raphson -- use scaled steepest descent instead.
     Minimum is close to point  4 DX=  4.85D-02 DF= -4.41D-07 DXR=  3.89D-02 DFR=  1.51D-03 which will be used.
 Gradient too large for Newton-Raphson -- use scaled steepest descent instead.
     Accept linear search using points  1 and  2.
 Gradient too large for Newton-Raphson -- use scaled steepest descent instead.
     Accept linear search using points  1 and  2.
 Gradient too large for Newton-Raphson -- use scaled steepest descent instead.
     Accept linear search using points  1 and  2.
 LinEq1:  Iter=  0 NonCon=     1 RMS=1.35D-04 Max=6.67D-03 NDo=     1
 AX will form     1 AO Fock derivatives at one time.
 LinEq1:  Iter=  1 NonCon=     1 RMS=4.59D-05 Max=1.11D-03 NDo=     1
 LinEq1:  Iter=  2 NonCon=     1 RMS=2.92D-05 Max=8.49D-04 NDo=     1
 LinEq1:  Iter=  3 NonCon=     1 RMS=2.40D-05 Max=9.44D-04 NDo=     1
 LinEq1:  Iter=  4 NonCon=     1 RMS=1.84D-05 Max=6.25D-04 NDo=     1
 LinEq1:  Iter=  5 NonCon=     1 RMS=1.37D-05 Max=3.20D-04 NDo=     1
 LinEq1:  Iter=  6 NonCon=     1 RMS=7.08D-06 Max=1.48D-04 NDo=     1
 LinEq1:  Iter=  7 NonCon=     1 RMS=3.42D-06 Max=5.29D-05 NDo=     1
 LinEq1:  Iter=  8 NonCon=     1 RMS=1.65D-06 Max=4.23D-05 NDo=     1
 LinEq1:  Iter=  9 NonCon=     1 RMS=5.59D-07 Max=1.48D-05 NDo=     1
 LinEq1:  Iter= 10 NonCon=     1 RMS=1.83D-07 Max=5.75D-06 NDo=     1
 LinEq1:  Iter= 11 NonCon=     1 RMS=6.20D-08 Max=1.49D-06 NDo=     1
 LinEq1:  Iter= 12 NonCon=     1 RMS=2.51D-08 Max=7.27D-07 NDo=     1
 LinEq1:  Iter= 13 NonCon=     1 RMS=7.52D-09 Max=1.61D-07 NDo=     1
 LinEq1:  Iter= 14 NonCon=     0 RMS=2.46D-09 Max=6.03D-08 NDo=     1
 Linear equations converged to 1.032D-08 1.032D-07 after    14 iterations.
     Minimum is close to point  2 DX=  7.99D-04 DF= -1.02D-10 DXR=  7.99D-04 DFR=  6.38D-07 which will be used.
 LinEq1:  Iter=  0 NonCon=     1 RMS=1.62D-06 Max=5.18D-05 NDo=     1
 LinEq1:  Iter=  1 NonCon=     1 RMS=1.17D-06 Max=3.85D-05 NDo=     1
 LinEq1:  Iter=  2 NonCon=     1 RMS=8.05D-07 Max=1.91D-05 NDo=     1
 LinEq1:  Iter=  3 NonCon=     1 RMS=4.06D-07 Max=8.46D-06 NDo=     1
 LinEq1:  Iter=  4 NonCon=     1 RMS=3.29D-07 Max=8.14D-06 NDo=     1
 LinEq1:  Iter=  5 NonCon=     1 RMS=1.75D-07 Max=4.76D-06 NDo=     1
 LinEq1:  Iter=  6 NonCon=     1 RMS=9.25D-08 Max=1.58D-06 NDo=     1
 LinEq1:  Iter=  7 NonCon=     1 RMS=3.76D-08 Max=7.87D-07 NDo=     1
 LinEq1:  Iter=  8 NonCon=     1 RMS=1.37D-08 Max=4.55D-07 NDo=     1
 LinEq1:  Iter=  9 NonCon=     1 RMS=5.65D-09 Max=1.35D-07 NDo=     1
 LinEq1:  Iter= 10 NonCon=     1 RMS=2.04D-09 Max=3.20D-08 NDo=     1
 LinEq1:  Iter= 11 NonCon=     1 RMS=6.72D-10 Max=1.16D-08 NDo=     1
 LinEq1:  Iter= 12 NonCon=     0 RMS=1.96D-10 Max=3.11D-09 NDo=     1
 Linear equations converged to 1.113D-09 1.113D-08 after    12 iterations.
     Minimum is close to point  2 DX= -1.53D-04 DF=  0.00D+00 DXR=  1.53D-04 DFR=  0.00D+00 which will be used.
 SCF Done:  E(UwB97XD) =  -283.049245478     a.u. after    7 cycles
            Convg  =    0.1279D-07                    41 Fock formations.
              S**2 =  0.0000                  -V/T =  2.0050
 <Sx>= 0.0000 <Sy>= 0.0000 <Sz>= 0.0000 <S**2>= 0.0000 S= 0.0000
 <L.S>=  0.00000000000    
 Annihilation of the first spin contaminant:
 S**2 before annihilation     0.0000,   after     0.0000
 DoSCS=F DFT=T ScalE2(SS,OS)=  1.000000  1.000000
 Range of M.O.s used for correlation:     1   299
 NBasis=   299 NAE=    19 NBE=    19 NFC=     0 NFV=     0
 NROrb=    299 NOA=    19 NOB=    19 NVA=   280 NVB=   280

 **** Warning!!: The largest alpha MO coefficient is  0.32229203D+02


 **** Warning!!: The largest beta MO coefficient is  0.32229203D+02

 Symmetrizing basis deriv contribution to polar:
 IMax=3 JMax=2 DiffMx= 0.00D+00
 G2DrvN: will do     9 centers at a time, making    1 passes.
 Calling FoFCou, ICntrl=  3107 FMM=F I1Cent=   0 AccDes= 0.00D+00.
 End of G2Drv F.D. properties file   721 does not exist.
 End of G2Drv F.D. properties file   722 does not exist.
 End of G2Drv F.D. properties file   788 does not exist.
          IDoAtm=11111111
          Differentiating once with respect to nuclear coordinates.
 CalDSu exits because no D1Ps are significant.
          There are    27 degrees of freedom in the 1st order CPHF.  IDoFFX=6 NUNeed=     0.
     21 vectors produced by pass  0 Test12= 3.94D-14 3.70D-09 XBig12= 1.93D-01 1.05D-01.
 AX will form    21 AO Fock derivatives at one time.
     21 vectors produced by pass  1 Test12= 3.94D-14 3.70D-09 XBig12= 4.47D-02 3.31D-02.
     21 vectors produced by pass  2 Test12= 3.94D-14 3.70D-09 XBig12= 1.82D-03 5.29D-03.
     21 vectors produced by pass  3 Test12= 3.94D-14 3.70D-09 XBig12= 3.07D-05 8.28D-04.
     21 vectors produced by pass  4 Test12= 3.94D-14 3.70D-09 XBig12= 3.25D-07 6.59D-05.
     21 vectors produced by pass  5 Test12= 3.94D-14 3.70D-09 XBig12= 3.19D-09 6.39D-06.
     21 vectors produced by pass  6 Test12= 3.94D-14 3.70D-09 XBig12= 2.93D-11 5.76D-07.
     14 vectors produced by pass  7 Test12= 3.94D-14 3.70D-09 XBig12= 2.48D-13 4.89D-08.
      1 vectors produced by pass  8 Test12= 3.94D-14 3.70D-09 XBig12= 1.78D-15 4.47D-09.
 InvSVY:  IOpt=1 It=  1 EMax= 2.11D-15
 Solved reduced A of dimension   162 with    21 vectors.
 End of Minotr F.D. properties file   721 does not exist.
 End of Minotr F.D. properties file   722 does not exist.
 End of Minotr F.D. properties file   788 does not exist.
 Calling FoFJK, ICntrl=    100127 FMM=F ISym2X=0 I1Cent= 0 IOpClX= 1 NMat=1 NMatS=1 NMatT=0.
 -------------------------------------------------------------------
 Center     Atomic                   Forces (Hartrees/Bohr)
 Number     Number              X              Y              Z
 -------------------------------------------------------------------
      1        8           0.011636468   -0.000011177    0.001162986
      2        8          -0.016073139    0.003262772    0.001544260
      3        6           0.009488325   -0.012309562   -0.003953697
      4        7          -0.031327717    0.013615724    0.001112934
      5        6           0.019757145   -0.011682341   -0.000257065
      6        1           0.006639361    0.006789486   -0.000620633
      7        1          -0.000228619   -0.000202855    0.000364019
      8        1           0.000108176    0.000537953    0.000647195
 -------------------------------------------------------------------
 Cartesian Forces:  Max     0.031327717 RMS     0.010107281
 IRC-IRC-IRC-IRC-IRC-IRC-IRC-IRC-IRC-IRC-IRC-IRC-IRC-IRC-IRC-IRC-IRC-IRC
 Pt  8 Step number   1 out of a maximum of  20
 Modified Bulirsch-Stoer Extrapolation Cycles:
    EPS =    0.000010000000000
      PEZero:  N= 2 I= 1 D=  6.08D-04 Err=  2.47D-05
      PEZero:  N= 3 I= 2 D=  6.08D-04 Err=  1.64D-05
      PEZero:  N= 3 I= 1 D=  1.22D-03 Err=  1.74D-08
 Maximum DWI energy   std dev =  0.000000911 at pt    68
 Maximum DWI gradient std dev =  0.002409299 at pt    12
 CORRECTOR INTEGRATION CONVERGENCE:
   Recorrection delta-x convergence threshold:    0.010000
   Delta-x Convergence Met
 Point Number:   8          Path Number:   1
   CHANGE IN THE REACTION COORDINATE =    0.11674
   NET REACTION COORDINATE UP TO THIS POINT =    0.93398
  # OF POINTS ALONG THE PATH =   8
  # OF STEPS =   1

 Calculating another point on the path.
 IRC-IRC-IRC-IRC-IRC-IRC-IRC-IRC-IRC-IRC-IRC-IRC-IRC-IRC-IRC-IRC-IRC-IRC
                          Input orientation:                          
 ---------------------------------------------------------------------
 Center     Atomic      Atomic             Coordinates (Angstroms)
 Number     Number       Type             X           Y           Z
 ---------------------------------------------------------------------
      1          8           0        1.029962   -0.911658   -0.114898
      2          8           0       -1.278807   -0.804078    0.061671
      3          6           0       -1.016769    0.349963   -0.001415
      4          7           0       -0.163181    1.270476   -0.120387
      5          6           0        1.394594    0.225589    0.152375
      6          1           0       -1.687423    1.312095    0.208557
      7          1           0        1.654723    0.529811    1.174967
      8          1           0        1.750662    0.882633   -0.663525
 ---------------------------------------------------------------------
                    Distance matrix (angstroms):
                    1          2          3          4          5
     1  O    0.000000
     2  O    2.318009   0.000000
     3  C    2.407005   1.185097   0.000000
     4  N    2.487032   2.362528   1.260996   0.000000
     5  C    1.223814   2.866272   2.419461   1.895482   0.000000
     6  H    3.526171   2.160261   1.191454   1.559887   3.268406
     7  H    2.032710   3.409442   2.924567   2.351872   1.098141
     8  H    2.009946   3.542399   2.894962   2.026874   1.106429
                    6          7          8
     6  H    0.000000
     7  H    3.565930   0.000000
     8  H    3.572869   1.874498   0.000000
 Symmetry turned off by external request.
 Stoichiometry    C2H3NO2
 Framework group  C1[X(C2H3NO2)]
 Deg. of freedom    18
 Full point group                 C1      NOp   1
 Rotational constants (GHZ):           9.4165319           5.5737694           3.6335298
 Standard basis: Aug-CC-pVTZ (5D, 7F)
   299 basis functions,   441 primitive gaussians,   350 cartesian basis functions
    19 alpha electrons       19 beta electrons
       nuclear repulsion energy       165.6185179041 Hartrees.
 NAtoms=    8 NActive=    8 NUniq=    8 SFac= 1.00D+00 NAtFMM=   60 NAOKFM=F Big=F
 Integral buffers will be    131072 words long.
 Raffenetti 2 integral format.
 Two-electron integral symmetry is turned off.
 Nuclear repulsion after empirical dispersion term =      165.6169165158 Hartrees.
 One-electron integrals computed using PRISM.
 NBasis=   299 RedAO= T EigKep=  3.81D-05  NBF=   299
 NBsUse=   299 1.00D-06 EigRej= -1.00D+00 NBFU=   299
 Initial guess from the checkpoint file:  "STS1-IRC-Reverse.chk"
 B after Tr=     0.000598    0.000694    0.000035
         Rot=    1.000000    0.000032    0.000032    0.000251 Ang=   0.03 deg.
 Initial guess <Sx>= 0.0000 <Sy>= 0.0000 <Sz>= 0.0000 <S**2>= 0.0000 S= 0.0000
 ExpMin= 2.53D-02 ExpMax= 1.53D+04 ExpMxC= 5.22D+02 IAcc=3 IRadAn=         7 AccDes= 0.00D+00
 Harris functional with IExCor= 4639 and IRadAn=       7 diagonalized for initial guess.
 HarFok:  IExCor= 4639 AccDes= 0.00D+00 IRadAn=         7 IDoV= 1 UseB2=F ITyADJ=14
 ICtDFT=  3500011 ScaDFX=  1.000000  1.000000  1.000000  1.000000
 FoFCou: FMM=F IPFlag=           0 FMFlag=      100000 FMFlg1=           0
         NFxFlg=           0 DoJE=T BraDBF=F KetDBF=T FulRan=T
         wScrn=  0.000000 ICntrl=       500 IOpCl=  0 I1Cent=   200000004 NGrid=           0
         NMat0=    1 NMatS0=      1 NMatT0=    0 NMatD0=    1 NMtDS0=    0 NMtDT0=    0
 Symmetry not used in FoFCou.
 Gradient too large for Newton-Raphson -- use scaled steepest descent instead.
     Minimum is close to point  4 DX=  5.04D-02 DF= -5.08D-07 DXR=  4.03D-02 DFR=  1.63D-03 which will be used.
 Gradient too large for Newton-Raphson -- use scaled steepest descent instead.
     Accept linear search using points  1 and  2.
 Gradient too large for Newton-Raphson -- use scaled steepest descent instead.
     Accept linear search using points  1 and  2.
 Gradient too large for Newton-Raphson -- use scaled steepest descent instead.
     Accept linear search using points  1 and  2.
 LinEq1:  Iter=  0 NonCon=     1 RMS=1.37D-04 Max=6.73D-03 NDo=     1
 AX will form     1 AO Fock derivatives at one time.
 LinEq1:  Iter=  1 NonCon=     1 RMS=4.52D-05 Max=9.99D-04 NDo=     1
 LinEq1:  Iter=  2 NonCon=     1 RMS=2.69D-05 Max=8.17D-04 NDo=     1
 LinEq1:  Iter=  3 NonCon=     1 RMS=2.02D-05 Max=7.97D-04 NDo=     1
 LinEq1:  Iter=  4 NonCon=     1 RMS=1.53D-05 Max=5.13D-04 NDo=     1
 LinEq1:  Iter=  5 NonCon=     1 RMS=1.23D-05 Max=2.81D-04 NDo=     1
 LinEq1:  Iter=  6 NonCon=     1 RMS=6.74D-06 Max=1.38D-04 NDo=     1
 LinEq1:  Iter=  7 NonCon=     1 RMS=3.35D-06 Max=4.87D-05 NDo=     1
 LinEq1:  Iter=  8 NonCon=     1 RMS=1.55D-06 Max=4.18D-05 NDo=     1
 LinEq1:  Iter=  9 NonCon=     1 RMS=4.83D-07 Max=1.15D-05 NDo=     1
 LinEq1:  Iter= 10 NonCon=     1 RMS=1.59D-07 Max=6.08D-06 NDo=     1
 LinEq1:  Iter= 11 NonCon=     1 RMS=5.29D-08 Max=1.44D-06 NDo=     1
 LinEq1:  Iter= 12 NonCon=     1 RMS=2.13D-08 Max=5.41D-07 NDo=     1
 LinEq1:  Iter= 13 NonCon=     0 RMS=6.49D-09 Max=9.42D-08 NDo=     1
 Linear equations converged to 1.032D-08 1.032D-07 after    13 iterations.
     Minimum is close to point  2 DX=  9.62D-04 DF= -1.56D-10 DXR=  9.62D-04 DFR=  9.25D-07 which will be used.
 LinEq1:  Iter=  0 NonCon=     1 RMS=1.73D-06 Max=5.82D-05 NDo=     1
 LinEq1:  Iter=  1 NonCon=     1 RMS=1.24D-06 Max=4.05D-05 NDo=     1
 LinEq1:  Iter=  2 NonCon=     1 RMS=8.38D-07 Max=2.06D-05 NDo=     1
 LinEq1:  Iter=  3 NonCon=     1 RMS=4.37D-07 Max=9.44D-06 NDo=     1
 LinEq1:  Iter=  4 NonCon=     1 RMS=3.46D-07 Max=9.53D-06 NDo=     1
 LinEq1:  Iter=  5 NonCon=     1 RMS=1.78D-07 Max=4.86D-06 NDo=     1
 LinEq1:  Iter=  6 NonCon=     1 RMS=9.69D-08 Max=1.63D-06 NDo=     1
 LinEq1:  Iter=  7 NonCon=     1 RMS=4.02D-08 Max=8.86D-07 NDo=     1
 LinEq1:  Iter=  8 NonCon=     1 RMS=1.50D-08 Max=5.24D-07 NDo=     1
 LinEq1:  Iter=  9 NonCon=     1 RMS=6.26D-09 Max=1.64D-07 NDo=     1
 LinEq1:  Iter= 10 NonCon=     1 RMS=2.22D-09 Max=3.25D-08 NDo=     1
 LinEq1:  Iter= 11 NonCon=     0 RMS=7.29D-10 Max=1.13D-08 NDo=     1
 Linear equations converged to 1.206D-09 1.206D-08 after    11 iterations.
     Minimum is close to point  2 DX=  2.56D-04 DF=  0.00D+00 DXR=  2.56D-04 DFR=  0.00D+00 which will be used.
 SCF Done:  E(UwB97XD) =  -283.051349434     a.u. after    7 cycles
            Convg  =    0.3352D-07                    39 Fock formations.
              S**2 =  0.0000                  -V/T =  2.0050
 <Sx>= 0.0000 <Sy>= 0.0000 <Sz>= 0.0000 <S**2>= 0.0000 S= 0.0000
 <L.S>=  0.00000000000    
 Annihilation of the first spin contaminant:
 S**2 before annihilation     0.0000,   after     0.0000
 DoSCS=F DFT=T ScalE2(SS,OS)=  1.000000  1.000000
 Range of M.O.s used for correlation:     1   299
 NBasis=   299 NAE=    19 NBE=    19 NFC=     0 NFV=     0
 NROrb=    299 NOA=    19 NOB=    19 NVA=   280 NVB=   280

 **** Warning!!: The largest alpha MO coefficient is  0.32651191D+02


 **** Warning!!: The largest beta MO coefficient is  0.32651191D+02

 Symmetrizing basis deriv contribution to polar:
 IMax=3 JMax=2 DiffMx= 0.00D+00
 G2DrvN: will do     9 centers at a time, making    1 passes.
 Calling FoFCou, ICntrl=  3107 FMM=F I1Cent=   0 AccDes= 0.00D+00.
 End of G2Drv F.D. properties file   721 does not exist.
 End of G2Drv F.D. properties file   722 does not exist.
 End of G2Drv F.D. properties file   788 does not exist.
          IDoAtm=11111111
          Differentiating once with respect to nuclear coordinates.
 CalDSu exits because no D1Ps are significant.
          There are    27 degrees of freedom in the 1st order CPHF.  IDoFFX=6 NUNeed=     0.
     21 vectors produced by pass  0 Test12= 3.94D-14 3.70D-09 XBig12= 1.91D-01 1.01D-01.
 AX will form    21 AO Fock derivatives at one time.
     21 vectors produced by pass  1 Test12= 3.94D-14 3.70D-09 XBig12= 4.44D-02 2.87D-02.
     21 vectors produced by pass  2 Test12= 3.94D-14 3.70D-09 XBig12= 1.82D-03 5.35D-03.
     21 vectors produced by pass  3 Test12= 3.94D-14 3.70D-09 XBig12= 3.06D-05 8.27D-04.
     21 vectors produced by pass  4 Test12= 3.94D-14 3.70D-09 XBig12= 3.15D-07 7.17D-05.
     21 vectors produced by pass  5 Test12= 3.94D-14 3.70D-09 XBig12= 3.11D-09 6.53D-06.
     21 vectors produced by pass  6 Test12= 3.94D-14 3.70D-09 XBig12= 3.00D-11 6.39D-07.
     15 vectors produced by pass  7 Test12= 3.94D-14 3.70D-09 XBig12= 2.55D-13 5.02D-08.
 InvSVY:  IOpt=1 It=  1 EMax= 2.00D-15
 Solved reduced A of dimension   162 with    21 vectors.
 End of Minotr F.D. properties file   721 does not exist.
 End of Minotr F.D. properties file   722 does not exist.
 End of Minotr F.D. properties file   788 does not exist.
 Calling FoFJK, ICntrl=    100127 FMM=F ISym2X=0 I1Cent= 0 IOpClX= 1 NMat=1 NMatS=1 NMatT=0.
 -------------------------------------------------------------------
 Center     Atomic                   Forces (Hartrees/Bohr)
 Number     Number              X              Y              Z
 -------------------------------------------------------------------
      1        8           0.012974503   -0.000077755    0.001412850
      2        8          -0.018289347    0.003860823    0.001768406
      3        6           0.012144818   -0.015278917   -0.004864669
      4        7          -0.037870369    0.015731296    0.001789831
      5        6           0.022408927   -0.013187045   -0.000480133
      6        1           0.008627913    0.008654110   -0.000801647
      7        1          -0.000318278   -0.000205402    0.000406346
      8        1           0.000321834    0.000502890    0.000769016
 -------------------------------------------------------------------
 Cartesian Forces:  Max     0.037870369 RMS     0.011971920
 IRC-IRC-IRC-IRC-IRC-IRC-IRC-IRC-IRC-IRC-IRC-IRC-IRC-IRC-IRC-IRC-IRC-IRC
 Pt  9 Step number   1 out of a maximum of  20
 Modified Bulirsch-Stoer Extrapolation Cycles:
    EPS =    0.000010000000000
      PEZero:  N= 2 I= 1 D=  6.08D-04 Err=  2.36D-05
      PEZero:  N= 3 I= 2 D=  6.08D-04 Err=  1.57D-05
      PEZero:  N= 3 I= 1 D=  1.22D-03 Err=  1.62D-08
 Maximum DWI energy   std dev =  0.000000929 at pt    68
 Maximum DWI gradient std dev =  0.001920823 at pt    12
 CORRECTOR INTEGRATION CONVERGENCE:
   Recorrection delta-x convergence threshold:    0.010000
   Delta-x Convergence Met
 Point Number:   9          Path Number:   1
   CHANGE IN THE REACTION COORDINATE =    0.11674
   NET REACTION COORDINATE UP TO THIS POINT =    1.05072
  # OF POINTS ALONG THE PATH =   9
  # OF STEPS =   1

 Calculating another point on the path.
 IRC-IRC-IRC-IRC-IRC-IRC-IRC-IRC-IRC-IRC-IRC-IRC-IRC-IRC-IRC-IRC-IRC-IRC
                          Input orientation:                          
 ---------------------------------------------------------------------
 Center     Atomic      Atomic             Coordinates (Angstroms)
 Number     Number       Type             X           Y           Z
 ---------------------------------------------------------------------
      1          8           0        1.032382   -0.911675   -0.114623
      2          8           0       -1.282253   -0.803336    0.062005
      3          6           0       -1.013551    0.345959   -0.002683
      4          7           0       -0.171566    1.273885   -0.119945
      5          6           0        1.400209    0.222287    0.152229
      6          1           0       -1.660030    1.339419    0.206022
      7          1           0        1.653681    0.529244    1.176184
      8          1           0        1.751915    0.883994   -0.661192
 ---------------------------------------------------------------------
                    Distance matrix (angstroms):
                    1          2          3          4          5
     1  O    0.000000
     2  O    2.323891   0.000000
     3  C    2.404167   1.182060   0.000000
     4  N    2.495233   2.362537   1.258465   0.000000
     5  C    1.221628   2.873264   2.421886   1.910605   0.000000
     6  H    3.524106   2.180564   1.203518   1.525148   3.258211
     7  H    2.031857   3.411287   2.921892   2.359230   1.098615
     8  H    2.010197   3.546305   2.893254   2.035864   1.105987
                    6          7          8
     6  H    0.000000
     7  H    3.546588   0.000000
     8  H    3.549767   1.873886   0.000000
 Symmetry turned off by external request.
 Stoichiometry    C2H3NO2
 Framework group  C1[X(C2H3NO2)]
 Deg. of freedom    18
 Full point group                 C1      NOp   1
 Rotational constants (GHZ):           9.3975555           5.5560419           3.6229633
 Standard basis: Aug-CC-pVTZ (5D, 7F)
   299 basis functions,   441 primitive gaussians,   350 cartesian basis functions
    19 alpha electrons       19 beta electrons
       nuclear repulsion energy       165.5620854184 Hartrees.
 NAtoms=    8 NActive=    8 NUniq=    8 SFac= 1.00D+00 NAtFMM=   60 NAOKFM=F Big=F
 Integral buffers will be    131072 words long.
 Raffenetti 2 integral format.
 Two-electron integral symmetry is turned off.
 Nuclear repulsion after empirical dispersion term =      165.5604718218 Hartrees.
 One-electron integrals computed using PRISM.
 NBasis=   299 RedAO= T EigKep=  3.85D-05  NBF=   299
 NBsUse=   299 1.00D-06 EigRej= -1.00D+00 NBFU=   299
 Initial guess from the checkpoint file:  "STS1-IRC-Reverse.chk"
 B after Tr=     0.000647    0.000715    0.000028
         Rot=    1.000000    0.000040    0.000033    0.000267 Ang=   0.03 deg.
 Initial guess <Sx>= 0.0000 <Sy>= 0.0000 <Sz>= 0.0000 <S**2>= 0.0000 S= 0.0000
 ExpMin= 2.53D-02 ExpMax= 1.53D+04 ExpMxC= 5.22D+02 IAcc=3 IRadAn=         7 AccDes= 0.00D+00
 Harris functional with IExCor= 4639 and IRadAn=       7 diagonalized for initial guess.
 HarFok:  IExCor= 4639 AccDes= 0.00D+00 IRadAn=         7 IDoV= 1 UseB2=F ITyADJ=14
 ICtDFT=  3500011 ScaDFX=  1.000000  1.000000  1.000000  1.000000
 FoFCou: FMM=F IPFlag=           0 FMFlag=      100000 FMFlg1=           0
         NFxFlg=           0 DoJE=T BraDBF=F KetDBF=T FulRan=T
         wScrn=  0.000000 ICntrl=       500 IOpCl=  0 I1Cent=   200000004 NGrid=           0
         NMat0=    1 NMatS0=      1 NMatT0=    0 NMatD0=    1 NMtDS0=    0 NMtDT0=    0
 Symmetry not used in FoFCou.
 Gradient too large for Newton-Raphson -- use scaled steepest descent instead.
     Minimum is close to point  4 DX=  5.13D-02 DF= -5.63D-07 DXR=  4.10D-02 DFR=  1.69D-03 which will be used.
 Gradient too large for Newton-Raphson -- use scaled steepest descent instead.
     Accept linear search using points  1 and  2.
 Gradient too large for Newton-Raphson -- use scaled steepest descent instead.
     Accept linear search using points  1 and  2.
 Gradient too large for Newton-Raphson -- use scaled steepest descent instead.
     Accept linear search using points  1 and  2.
 LinEq1:  Iter=  0 NonCon=     1 RMS=1.40D-04 Max=6.73D-03 NDo=     1
 AX will form     1 AO Fock derivatives at one time.
 LinEq1:  Iter=  1 NonCon=     1 RMS=4.46D-05 Max=9.66D-04 NDo=     1
 LinEq1:  Iter=  2 NonCon=     1 RMS=2.54D-05 Max=7.85D-04 NDo=     1
 LinEq1:  Iter=  3 NonCon=     1 RMS=1.67D-05 Max=6.78D-04 NDo=     1
 LinEq1:  Iter=  4 NonCon=     1 RMS=1.08D-05 Max=3.62D-04 NDo=     1
 LinEq1:  Iter=  5 NonCon=     1 RMS=9.18D-06 Max=2.26D-04 NDo=     1
 LinEq1:  Iter=  6 NonCon=     1 RMS=5.78D-06 Max=1.25D-04 NDo=     1
 LinEq1:  Iter=  7 NonCon=     1 RMS=3.19D-06 Max=4.45D-05 NDo=     1
 LinEq1:  Iter=  8 NonCon=     1 RMS=1.47D-06 Max=3.99D-05 NDo=     1
 LinEq1:  Iter=  9 NonCon=     1 RMS=4.27D-07 Max=1.10D-05 NDo=     1
 LinEq1:  Iter= 10 NonCon=     1 RMS=1.38D-07 Max=5.72D-06 NDo=     1
 LinEq1:  Iter= 11 NonCon=     1 RMS=4.36D-08 Max=1.26D-06 NDo=     1
 LinEq1:  Iter= 12 NonCon=     1 RMS=1.66D-08 Max=3.76D-07 NDo=     1
 LinEq1:  Iter= 13 NonCon=     0 RMS=5.35D-09 Max=9.94D-08 NDo=     1
 Linear equations converged to 1.032D-08 1.032D-07 after    13 iterations.
     Minimum is close to point  2 DX=  1.07D-03 DF= -2.01D-10 DXR=  1.07D-03 DFR=  1.14D-06 which will be used.
 LinEq1:  Iter=  0 NonCon=     1 RMS=1.80D-06 Max=6.26D-05 NDo=     1
 LinEq1:  Iter=  1 NonCon=     1 RMS=1.28D-06 Max=4.19D-05 NDo=     1
 LinEq1:  Iter=  2 NonCon=     1 RMS=8.45D-07 Max=2.30D-05 NDo=     1
 LinEq1:  Iter=  3 NonCon=     1 RMS=4.54D-07 Max=1.01D-05 NDo=     1
 LinEq1:  Iter=  4 NonCon=     1 RMS=3.48D-07 Max=1.03D-05 NDo=     1
 LinEq1:  Iter=  5 NonCon=     1 RMS=1.73D-07 Max=4.72D-06 NDo=     1
 LinEq1:  Iter=  6 NonCon=     1 RMS=9.70D-08 Max=1.64D-06 NDo=     1
 LinEq1:  Iter=  7 NonCon=     1 RMS=4.12D-08 Max=9.15D-07 NDo=     1
 LinEq1:  Iter=  8 NonCon=     1 RMS=1.53D-08 Max=5.32D-07 NDo=     1
 LinEq1:  Iter=  9 NonCon=     1 RMS=6.42D-09 Max=1.85D-07 NDo=     1
 LinEq1:  Iter= 10 NonCon=     1 RMS=2.28D-09 Max=4.02D-08 NDo=     1
 LinEq1:  Iter= 11 NonCon=     0 RMS=7.52D-10 Max=1.06D-08 NDo=     1
 Linear equations converged to 1.274D-09 1.274D-08 after    11 iterations.
     Minimum is close to point  2 DX=  1.69D-04 DF=  0.00D+00 DXR=  1.69D-04 DFR=  0.00D+00 which will be used.
 SCF Done:  E(UwB97XD) =  -283.053893302     a.u. after    7 cycles
            Convg  =    0.3243D-07                    39 Fock formations.
              S**2 =  0.0000                  -V/T =  2.0049
 <Sx>= 0.0000 <Sy>= 0.0000 <Sz>= 0.0000 <S**2>= 0.0000 S= 0.0000
 <L.S>=  0.00000000000    
 Annihilation of the first spin contaminant:
 S**2 before annihilation     0.0000,   after     0.0000
 DoSCS=F DFT=T ScalE2(SS,OS)=  1.000000  1.000000
 Range of M.O.s used for correlation:     1   299
 NBasis=   299 NAE=    19 NBE=    19 NFC=     0 NFV=     0
 NROrb=    299 NOA=    19 NOB=    19 NVA=   280 NVB=   280

 **** Warning!!: The largest alpha MO coefficient is  0.39858864D+02


 **** Warning!!: The largest beta MO coefficient is  0.39858863D+02

 Symmetrizing basis deriv contribution to polar:
 IMax=3 JMax=2 DiffMx= 0.00D+00
 G2DrvN: will do     9 centers at a time, making    1 passes.
 Calling FoFCou, ICntrl=  3107 FMM=F I1Cent=   0 AccDes= 0.00D+00.
 End of G2Drv F.D. properties file   721 does not exist.
 End of G2Drv F.D. properties file   722 does not exist.
 End of G2Drv F.D. properties file   788 does not exist.
          IDoAtm=11111111
          Differentiating once with respect to nuclear coordinates.
 CalDSu exits because no D1Ps are significant.
          There are    27 degrees of freedom in the 1st order CPHF.  IDoFFX=6 NUNeed=     0.
     21 vectors produced by pass  0 Test12= 3.94D-14 3.70D-09 XBig12= 1.89D-01 9.71D-02.
 AX will form    21 AO Fock derivatives at one time.
     21 vectors produced by pass  1 Test12= 3.94D-14 3.70D-09 XBig12= 4.41D-02 2.69D-02.
     21 vectors produced by pass  2 Test12= 3.94D-14 3.70D-09 XBig12= 1.84D-03 5.41D-03.
     21 vectors produced by pass  3 Test12= 3.94D-14 3.70D-09 XBig12= 3.15D-05 7.89D-04.
     21 vectors produced by pass  4 Test12= 3.94D-14 3.70D-09 XBig12= 3.24D-07 7.32D-05.
     21 vectors produced by pass  5 Test12= 3.94D-14 3.70D-09 XBig12= 3.13D-09 6.16D-06.
     21 vectors produced by pass  6 Test12= 3.94D-14 3.70D-09 XBig12= 3.13D-11 6.71D-07.
     15 vectors produced by pass  7 Test12= 3.94D-14 3.70D-09 XBig12= 2.66D-13 5.29D-08.
 InvSVY:  IOpt=1 It=  1 EMax= 1.44D-15
 Solved reduced A of dimension   162 with    21 vectors.
 End of Minotr F.D. properties file   721 does not exist.
 End of Minotr F.D. properties file   722 does not exist.
 End of Minotr F.D. properties file   788 does not exist.
 Calling FoFJK, ICntrl=    100127 FMM=F ISym2X=0 I1Cent= 0 IOpClX= 1 NMat=1 NMatS=1 NMatT=0.
 -------------------------------------------------------------------
 Center     Atomic                   Forces (Hartrees/Bohr)
 Number     Number              X              Y              Z
 -------------------------------------------------------------------
      1        8           0.014248244   -0.000163340    0.001672203
      2        8          -0.020511372    0.004475494    0.001995310
      3        6           0.015128600   -0.018599949   -0.005868261
      4        7          -0.045001825    0.017870125    0.002622730
      5        6           0.025003549   -0.014621415   -0.000736685
      6        1           0.010968577    0.010797693   -0.001025326
      7        1          -0.000419728   -0.000199857    0.000444874
      8        1           0.000583956    0.000441251    0.000895156
 -------------------------------------------------------------------
 Cartesian Forces:  Max     0.045001825 RMS     0.013979784
 IRC-IRC-IRC-IRC-IRC-IRC-IRC-IRC-IRC-IRC-IRC-IRC-IRC-IRC-IRC-IRC-IRC-IRC
 Pt 10 Step number   1 out of a maximum of  20
 Modified Bulirsch-Stoer Extrapolation Cycles:
    EPS =    0.000010000000000
      PEZero:  N= 2 I= 1 D=  6.08D-04 Err=  2.20D-05
      PEZero:  N= 3 I= 2 D=  6.08D-04 Err=  1.47D-05
      PEZero:  N= 3 I= 1 D=  1.22D-03 Err=  1.46D-08
 Maximum DWI energy   std dev =  0.000000898 at pt    68
 Maximum DWI gradient std dev =  0.001545633 at pt    12
 CORRECTOR INTEGRATION CONVERGENCE:
   Recorrection delta-x convergence threshold:    0.010000
   Delta-x Convergence Met
 Point Number:  10          Path Number:   1
   CHANGE IN THE REACTION COORDINATE =    0.11675
   NET REACTION COORDINATE UP TO THIS POINT =    1.16747
  # OF POINTS ALONG THE PATH =  10
  # OF STEPS =   1

 Calculating another point on the path.
 IRC-IRC-IRC-IRC-IRC-IRC-IRC-IRC-IRC-IRC-IRC-IRC-IRC-IRC-IRC-IRC-IRC-IRC
                          Input orientation:                          
 ---------------------------------------------------------------------
 Center     Atomic      Atomic             Coordinates (Angstroms)
 Number     Number       Type             X           Y           Z
 ---------------------------------------------------------------------
      1          8           0        1.034594   -0.911704   -0.114354
      2          8           0       -1.285471   -0.802623    0.062319
      3          6           0       -1.010234    0.341914   -0.003953
      4          7           0       -0.179850    1.277105   -0.119420
      5          6           0        1.405421    0.219245    0.152054
      6          1           0       -1.631124    1.367699    0.203314
      7          1           0        1.652558    0.528791    1.177290
      8          1           0        1.753637    0.884955   -0.658932
 ---------------------------------------------------------------------
                    Distance matrix (angstroms):
                    1          2          3          4          5
     1  O    0.000000
     2  O    2.329338   0.000000
     3  C    2.401055   1.179030   0.000000
     4  N    2.503155   2.362350   1.255967   0.000000
     5  C    1.219644   2.879786   2.423793   1.925059   0.000000
     6  H    3.521739   2.202193   1.216840   1.489483   3.246872
     7  H    2.031071   3.412893   2.919027   2.366252   1.099092
     8  H    2.010366   3.550254   2.891863   2.045295   1.105497
                    6          7          8
     6  H    0.000000
     7  H    3.526324   0.000000
     8  H    3.526063   1.873173   0.000000
 Symmetry turned off by external request.
 Stoichiometry    C2H3NO2
 Framework group  C1[X(C2H3NO2)]
 Deg. of freedom    18
 Full point group                 C1      NOp   1
 Rotational constants (GHZ):           9.3788405           5.5403356           3.6132697
 Standard basis: Aug-CC-pVTZ (5D, 7F)
   299 basis functions,   441 primitive gaussians,   350 cartesian basis functions
    19 alpha electrons       19 beta electrons
       nuclear repulsion energy       165.5194199231 Hartrees.
 NAtoms=    8 NActive=    8 NUniq=    8 SFac= 1.00D+00 NAtFMM=   60 NAOKFM=F Big=F
 Integral buffers will be    131072 words long.
 Raffenetti 2 integral format.
 Two-electron integral symmetry is turned off.
 Nuclear repulsion after empirical dispersion term =      165.5177936106 Hartrees.
 One-electron integrals computed using PRISM.
 NBasis=   299 RedAO= T EigKep=  3.88D-05  NBF=   299
 NBsUse=   299 1.00D-06 EigRej= -1.00D+00 NBFU=   299
 Initial guess from the checkpoint file:  "STS1-IRC-Reverse.chk"
 B after Tr=     0.000692    0.000733    0.000020
         Rot=    1.000000    0.000048    0.000033    0.000281 Ang=   0.03 deg.
 Initial guess <Sx>= 0.0000 <Sy>= 0.0000 <Sz>= 0.0000 <S**2>= 0.0000 S= 0.0000
 ExpMin= 2.53D-02 ExpMax= 1.53D+04 ExpMxC= 5.22D+02 IAcc=3 IRadAn=         7 AccDes= 0.00D+00
 Harris functional with IExCor= 4639 and IRadAn=       7 diagonalized for initial guess.
 HarFok:  IExCor= 4639 AccDes= 0.00D+00 IRadAn=         7 IDoV= 1 UseB2=F ITyADJ=14
 ICtDFT=  3500011 ScaDFX=  1.000000  1.000000  1.000000  1.000000
 FoFCou: FMM=F IPFlag=           0 FMFlag=      100000 FMFlg1=           0
         NFxFlg=           0 DoJE=T BraDBF=F KetDBF=T FulRan=T
         wScrn=  0.000000 ICntrl=       500 IOpCl=  0 I1Cent=   200000004 NGrid=           0
         NMat0=    1 NMatS0=      1 NMatT0=    0 NMatD0=    1 NMtDS0=    0 NMtDT0=    0
 Symmetry not used in FoFCou.
 Gradient too large for Newton-Raphson -- use scaled steepest descent instead.
     Minimum is close to point  4 DX=  5.10D-02 DF= -5.92D-07 DXR=  4.08D-02 DFR=  1.67D-03 which will be used.
 Gradient too large for Newton-Raphson -- use scaled steepest descent instead.
     Accept linear search using points  1 and  2.
 Gradient too large for Newton-Raphson -- use scaled steepest descent instead.
     Accept linear search using points  1 and  2.
 Gradient too large for Newton-Raphson -- use scaled steepest descent instead.
     Accept linear search using points  1 and  2.
 LinEq1:  Iter=  0 NonCon=     1 RMS=1.42D-04 Max=6.67D-03 NDo=     1
 AX will form     1 AO Fock derivatives at one time.
 LinEq1:  Iter=  1 NonCon=     1 RMS=4.42D-05 Max=1.04D-03 NDo=     1
 LinEq1:  Iter=  2 NonCon=     1 RMS=2.48D-05 Max=7.56D-04 NDo=     1
 LinEq1:  Iter=  3 NonCon=     1 RMS=1.54D-05 Max=6.22D-04 NDo=     1
 LinEq1:  Iter=  4 NonCon=     1 RMS=8.73D-06 Max=3.06D-04 NDo=     1
 LinEq1:  Iter=  5 NonCon=     1 RMS=5.72D-06 Max=1.02D-04 NDo=     1
 LinEq1:  Iter=  6 NonCon=     1 RMS=3.99D-06 Max=1.18D-04 NDo=     1
 LinEq1:  Iter=  7 NonCon=     1 RMS=2.69D-06 Max=5.08D-05 NDo=     1
 LinEq1:  Iter=  8 NonCon=     1 RMS=1.38D-06 Max=3.71D-05 NDo=     1
 LinEq1:  Iter=  9 NonCon=     1 RMS=3.85D-07 Max=9.39D-06 NDo=     1
 LinEq1:  Iter= 10 NonCon=     1 RMS=1.21D-07 Max=4.80D-06 NDo=     1
 LinEq1:  Iter= 11 NonCon=     1 RMS=3.55D-08 Max=1.08D-06 NDo=     1
 LinEq1:  Iter= 12 NonCon=     1 RMS=1.17D-08 Max=2.71D-07 NDo=     1
 LinEq1:  Iter= 13 NonCon=     0 RMS=3.92D-09 Max=6.98D-08 NDo=     1
 Linear equations converged to 1.032D-08 1.032D-07 after    13 iterations.
     Minimum is close to point  2 DX=  1.11D-03 DF= -2.28D-10 DXR=  1.11D-03 DFR=  1.24D-06 which will be used.
 LinEq1:  Iter=  0 NonCon=     1 RMS=1.81D-06 Max=6.46D-05 NDo=     1
 LinEq1:  Iter=  1 NonCon=     1 RMS=1.28D-06 Max=4.23D-05 NDo=     1
 LinEq1:  Iter=  2 NonCon=     1 RMS=8.22D-07 Max=2.38D-05 NDo=     1
 LinEq1:  Iter=  3 NonCon=     1 RMS=4.53D-07 Max=1.01D-05 NDo=     1
 LinEq1:  Iter=  4 NonCon=     1 RMS=3.37D-07 Max=1.04D-05 NDo=     1
 LinEq1:  Iter=  5 NonCon=     1 RMS=1.62D-07 Max=4.37D-06 NDo=     1
 LinEq1:  Iter=  6 NonCon=     1 RMS=9.20D-08 Max=1.58D-06 NDo=     1
 LinEq1:  Iter=  7 NonCon=     1 RMS=4.04D-08 Max=8.30D-07 NDo=     1
 LinEq1:  Iter=  8 NonCon=     1 RMS=1.50D-08 Max=4.92D-07 NDo=     1
 LinEq1:  Iter=  9 NonCon=     1 RMS=6.19D-09 Max=1.90D-07 NDo=     1
 LinEq1:  Iter= 10 NonCon=     1 RMS=2.21D-09 Max=4.72D-08 NDo=     1
 LinEq1:  Iter= 11 NonCon=     0 RMS=7.39D-10 Max=1.03D-08 NDo=     1
 Linear equations converged to 1.310D-09 1.310D-08 after    11 iterations.
     Accept linear search using points  1 and  2.
     Minimum is close to point  2 DX=  7.40D-05 DF=  0.00D+00 DXR=  7.40D-05 DFR=  0.00D+00 which will be used.
 SCF Done:  E(UwB97XD) =  -283.056927662     a.u. after    7 cycles
            Convg  =    0.2945D-07                    39 Fock formations.
              S**2 =  0.0000                  -V/T =  2.0049
 <Sx>= 0.0000 <Sy>= 0.0000 <Sz>= 0.0000 <S**2>= 0.0000 S= 0.0000
 <L.S>=  0.00000000000    
 Annihilation of the first spin contaminant:
 S**2 before annihilation     0.0000,   after     0.0000
 DoSCS=F DFT=T ScalE2(SS,OS)=  1.000000  1.000000
 Range of M.O.s used for correlation:     1   299
 NBasis=   299 NAE=    19 NBE=    19 NFC=     0 NFV=     0
 NROrb=    299 NOA=    19 NOB=    19 NVA=   280 NVB=   280

 **** Warning!!: The largest alpha MO coefficient is  0.44181959D+02


 **** Warning!!: The largest beta MO coefficient is  0.44181959D+02

 Symmetrizing basis deriv contribution to polar:
 IMax=3 JMax=2 DiffMx= 0.00D+00
 G2DrvN: will do     9 centers at a time, making    1 passes.
 Calling FoFCou, ICntrl=  3107 FMM=F I1Cent=   0 AccDes= 0.00D+00.
 End of G2Drv F.D. properties file   721 does not exist.
 End of G2Drv F.D. properties file   722 does not exist.
 End of G2Drv F.D. properties file   788 does not exist.
          IDoAtm=11111111
          Differentiating once with respect to nuclear coordinates.
 CalDSu exits because no D1Ps are significant.
          There are    27 degrees of freedom in the 1st order CPHF.  IDoFFX=6 NUNeed=     0.
     21 vectors produced by pass  0 Test12= 3.94D-14 3.70D-09 XBig12= 1.87D-01 9.28D-02.
 AX will form    21 AO Fock derivatives at one time.
     21 vectors produced by pass  1 Test12= 3.94D-14 3.70D-09 XBig12= 4.39D-02 2.85D-02.
     21 vectors produced by pass  2 Test12= 3.94D-14 3.70D-09 XBig12= 1.86D-03 5.47D-03.
     21 vectors produced by pass  3 Test12= 3.94D-14 3.70D-09 XBig12= 3.28D-05 7.55D-04.
     21 vectors produced by pass  4 Test12= 3.94D-14 3.70D-09 XBig12= 3.40D-07 7.26D-05.
     21 vectors produced by pass  5 Test12= 3.94D-14 3.70D-09 XBig12= 3.23D-09 5.96D-06.
     21 vectors produced by pass  6 Test12= 3.94D-14 3.70D-09 XBig12= 3.21D-11 6.61D-07.
     15 vectors produced by pass  7 Test12= 3.94D-14 3.70D-09 XBig12= 2.76D-13 5.27D-08.
      2 vectors produced by pass  8 Test12= 3.94D-14 3.70D-09 XBig12= 1.83D-15 4.06D-09.
 InvSVY:  IOpt=1 It=  1 EMax= 2.00D-15
 Solved reduced A of dimension   164 with    21 vectors.
 End of Minotr F.D. properties file   721 does not exist.
 End of Minotr F.D. properties file   722 does not exist.
 End of Minotr F.D. properties file   788 does not exist.
 Calling FoFJK, ICntrl=    100127 FMM=F ISym2X=0 I1Cent= 0 IOpClX= 1 NMat=1 NMatS=1 NMatT=0.
 -------------------------------------------------------------------
 Center     Atomic                   Forces (Hartrees/Bohr)
 Number     Number              X              Y              Z
 -------------------------------------------------------------------
      1        8           0.015444764   -0.000278465    0.001929886
      2        8          -0.022708695    0.005078897    0.002222587
      3        6           0.018381473   -0.022234303   -0.006951006
      4        7          -0.052633982    0.020007129    0.003606375
      5        6           0.027499011   -0.015948723   -0.001013324
      6        1           0.013656926    0.013207240   -0.001294641
      7        1          -0.000529211   -0.000186650    0.000478344
      8        1           0.000889714    0.000354874    0.001021778
 -------------------------------------------------------------------
 Cartesian Forces:  Max     0.052633982 RMS     0.016111147
 IRC-IRC-IRC-IRC-IRC-IRC-IRC-IRC-IRC-IRC-IRC-IRC-IRC-IRC-IRC-IRC-IRC-IRC
 Pt 11 Step number   1 out of a maximum of  20
 Modified Bulirsch-Stoer Extrapolation Cycles:
    EPS =    0.000010000000000
      PEZero:  N= 2 I= 1 D=  6.08D-04 Err=  2.02D-05
      PEZero:  N= 3 I= 2 D=  6.08D-04 Err=  1.35D-05
      PEZero:  N= 3 I= 1 D=  1.22D-03 Err=  1.31D-08
 Maximum DWI energy   std dev =  0.000000830 at pt    68
 Maximum DWI gradient std dev =  0.001218516 at pt    12
 CORRECTOR INTEGRATION CONVERGENCE:
   Recorrection delta-x convergence threshold:    0.010000
   Delta-x Convergence Met
 Point Number:  11          Path Number:   1
   CHANGE IN THE REACTION COORDINATE =    0.11675
   NET REACTION COORDINATE UP TO THIS POINT =    1.28422
  # OF POINTS ALONG THE PATH =  11
  # OF STEPS =   1

 Calculating another point on the path.
 IRC-IRC-IRC-IRC-IRC-IRC-IRC-IRC-IRC-IRC-IRC-IRC-IRC-IRC-IRC-IRC-IRC-IRC
                          Input orientation:                          
 ---------------------------------------------------------------------
 Center     Atomic      Atomic             Coordinates (Angstroms)
 Number     Number       Type             X           Y           Z
 ---------------------------------------------------------------------
      1          8           0        1.036619   -0.911745   -0.114093
      2          8           0       -1.288478   -0.801944    0.062614
      3          6           0       -1.006850    0.337843   -0.005220
      4          7           0       -0.188019    1.280147   -0.118822
      5          6           0        1.410257    0.216449    0.151858
      6          1           0       -1.600842    1.396795    0.200426
      7          1           0        1.651381    0.528440    1.178289
      8          1           0        1.755751    0.885572   -0.656758
 ---------------------------------------------------------------------
                    Distance matrix (angstroms):
                    1          2          3          4          5
     1  O    0.000000
     2  O    2.334386   0.000000
     3  C    2.397726   1.176023   0.000000
     4  N    2.510807   2.361997   1.253526   0.000000
     5  C    1.217850   2.885872   2.425245   1.938867   0.000000
     6  H    3.519159   2.225088   1.231461   1.453132   3.234546
     7  H    2.030349   3.414297   2.916027   2.372963   1.099563
     8  H    2.010469   3.554228   2.890757   2.055069   1.104967
                    6          7          8
     6  H    0.000000
     7  H    3.505311   0.000000
     8  H    3.501833   1.872387   0.000000
 Symmetry turned off by external request.
 Stoichiometry    C2H3NO2
 Framework group  C1[X(C2H3NO2)]
 Deg. of freedom    18
 Full point group                 C1      NOp   1
 Rotational constants (GHZ):           9.3602785           5.5264246           3.6043436
 Standard basis: Aug-CC-pVTZ (5D, 7F)
   299 basis functions,   441 primitive gaussians,   350 cartesian basis functions
    19 alpha electrons       19 beta electrons
       nuclear repulsion energy       165.4886974881 Hartrees.
 NAtoms=    8 NActive=    8 NUniq=    8 SFac= 1.00D+00 NAtFMM=   60 NAOKFM=F Big=F
 Integral buffers will be    131072 words long.
 Raffenetti 2 integral format.
 Two-electron integral symmetry is turned off.
 Nuclear repulsion after empirical dispersion term =      165.4870579577 Hartrees.
 One-electron integrals computed using PRISM.
 NBasis=   299 RedAO= T EigKep=  3.90D-05  NBF=   299
 NBsUse=   299 1.00D-06 EigRej= -1.00D+00 NBFU=   299
 Initial guess from the checkpoint file:  "STS1-IRC-Reverse.chk"
 B after Tr=     0.000732    0.000748    0.000012
         Rot=    1.000000    0.000056    0.000033    0.000293 Ang=   0.03 deg.
 Initial guess <Sx>= 0.0000 <Sy>= 0.0000 <Sz>= 0.0000 <S**2>= 0.0000 S= 0.0000
 ExpMin= 2.53D-02 ExpMax= 1.53D+04 ExpMxC= 5.22D+02 IAcc=3 IRadAn=         7 AccDes= 0.00D+00
 Harris functional with IExCor= 4639 and IRadAn=       7 diagonalized for initial guess.
 HarFok:  IExCor= 4639 AccDes= 0.00D+00 IRadAn=         7 IDoV= 1 UseB2=F ITyADJ=14
 ICtDFT=  3500011 ScaDFX=  1.000000  1.000000  1.000000  1.000000
 FoFCou: FMM=F IPFlag=           0 FMFlag=      100000 FMFlg1=           0
         NFxFlg=           0 DoJE=T BraDBF=F KetDBF=T FulRan=T
         wScrn=  0.000000 ICntrl=       500 IOpCl=  0 I1Cent=   200000004 NGrid=           0
         NMat0=    1 NMatS0=      1 NMatT0=    0 NMatD0=    1 NMtDS0=    0 NMtDT0=    0
 Symmetry not used in FoFCou.
 Gradient too large for Newton-Raphson -- use scaled steepest descent instead.
     Minimum is close to point  4 DX=  4.75D-02 DF= -5.49D-07 DXR=  3.81D-02 DFR=  1.45D-03 which will be used.
 Gradient too large for Newton-Raphson -- use scaled steepest descent instead.
     Accept linear search using points  1 and  2.
 Gradient too large for Newton-Raphson -- use scaled steepest descent instead.
     Accept linear search using points  1 and  2.
 Gradient too large for Newton-Raphson -- use scaled steepest descent instead.
     Accept linear search using points  1 and  2.
 LinEq1:  Iter=  0 NonCon=     1 RMS=1.43D-04 Max=6.53D-03 NDo=     1
 AX will form     1 AO Fock derivatives at one time.
 LinEq1:  Iter=  1 NonCon=     1 RMS=4.38D-05 Max=1.10D-03 NDo=     1
 LinEq1:  Iter=  2 NonCon=     1 RMS=2.52D-05 Max=7.31D-04 NDo=     1
 LinEq1:  Iter=  3 NonCon=     1 RMS=1.65D-05 Max=6.22D-04 NDo=     1
 LinEq1:  Iter=  4 NonCon=     1 RMS=1.14D-05 Max=3.93D-04 NDo=     1
 LinEq1:  Iter=  5 NonCon=     1 RMS=8.83D-06 Max=2.06D-04 NDo=     1
 LinEq1:  Iter=  6 NonCon=     1 RMS=5.60D-06 Max=1.71D-04 NDo=     1
 LinEq1:  Iter=  7 NonCon=     1 RMS=2.81D-06 Max=3.24D-05 NDo=     1
 LinEq1:  Iter=  8 NonCon=     1 RMS=1.30D-06 Max=3.36D-05 NDo=     1
 LinEq1:  Iter=  9 NonCon=     1 RMS=3.50D-07 Max=7.24D-06 NDo=     1
 LinEq1:  Iter= 10 NonCon=     1 RMS=1.07D-07 Max=3.55D-06 NDo=     1
 LinEq1:  Iter= 11 NonCon=     1 RMS=2.96D-08 Max=9.19D-07 NDo=     1
 LinEq1:  Iter= 12 NonCon=     1 RMS=8.10D-09 Max=2.09D-07 NDo=     1
 LinEq1:  Iter= 13 NonCon=     0 RMS=1.87D-09 Max=4.47D-08 NDo=     1
 Linear equations converged to 1.032D-08 1.032D-07 after    13 iterations.
     Minimum is close to point  2 DX=  1.11D-03 DF= -2.35D-10 DXR=  1.11D-03 DFR=  1.23D-06 which will be used.
 LinEq1:  Iter=  0 NonCon=     1 RMS=1.76D-06 Max=6.40D-05 NDo=     1
 LinEq1:  Iter=  1 NonCon=     1 RMS=1.23D-06 Max=4.14D-05 NDo=     1
 LinEq1:  Iter=  2 NonCon=     1 RMS=7.71D-07 Max=2.29D-05 NDo=     1
 LinEq1:  Iter=  3 NonCon=     1 RMS=4.32D-07 Max=9.41D-06 NDo=     1
 LinEq1:  Iter=  4 NonCon=     1 RMS=3.13D-07 Max=1.00D-05 NDo=     1
 LinEq1:  Iter=  5 NonCon=     1 RMS=1.45D-07 Max=3.86D-06 NDo=     1
 LinEq1:  Iter=  6 NonCon=     1 RMS=8.20D-08 Max=1.42D-06 NDo=     1
 LinEq1:  Iter=  7 NonCon=     1 RMS=3.78D-08 Max=6.69D-07 NDo=     1
 LinEq1:  Iter=  8 NonCon=     1 RMS=1.41D-08 Max=4.17D-07 NDo=     1
 LinEq1:  Iter=  9 NonCon=     1 RMS=5.66D-09 Max=1.76D-07 NDo=     1
 LinEq1:  Iter= 10 NonCon=     1 RMS=2.03D-09 Max=5.03D-08 NDo=     1
 LinEq1:  Iter= 11 NonCon=     0 RMS=6.88D-10 Max=1.23D-08 NDo=     1
 Linear equations converged to 1.306D-09 1.306D-08 after    11 iterations.
     Minimum is close to point  2 DX=  7.66D-05 DF=  0.00D+00 DXR=  7.66D-05 DFR=  0.00D+00 which will be used.
 SCF Done:  E(UwB97XD) =  -283.060499747     a.u. after    7 cycles
            Convg  =    0.2498D-07                    39 Fock formations.
              S**2 =  0.0000                  -V/T =  2.0048
 <Sx>= 0.0000 <Sy>= 0.0000 <Sz>= 0.0000 <S**2>= 0.0000 S= 0.0000
 <L.S>=  0.00000000000    
 Annihilation of the first spin contaminant:
 S**2 before annihilation     0.0000,   after     0.0000
 DoSCS=F DFT=T ScalE2(SS,OS)=  1.000000  1.000000
 Range of M.O.s used for correlation:     1   299
 NBasis=   299 NAE=    19 NBE=    19 NFC=     0 NFV=     0
 NROrb=    299 NOA=    19 NOB=    19 NVA=   280 NVB=   280

 **** Warning!!: The largest alpha MO coefficient is  0.46636078D+02


 **** Warning!!: The largest beta MO coefficient is  0.46636078D+02

 Symmetrizing basis deriv contribution to polar:
 IMax=3 JMax=2 DiffMx= 0.00D+00
 G2DrvN: will do     9 centers at a time, making    1 passes.
 Calling FoFCou, ICntrl=  3107 FMM=F I1Cent=   0 AccDes= 0.00D+00.
 End of G2Drv F.D. properties file   721 does not exist.
 End of G2Drv F.D. properties file   722 does not exist.
 End of G2Drv F.D. properties file   788 does not exist.
          IDoAtm=11111111
          Differentiating once with respect to nuclear coordinates.
 CalDSu exits because no D1Ps are significant.
          There are    27 degrees of freedom in the 1st order CPHF.  IDoFFX=6 NUNeed=     0.
     21 vectors produced by pass  0 Test12= 3.94D-14 3.70D-09 XBig12= 1.85D-01 8.82D-02.
 AX will form    21 AO Fock derivatives at one time.
     21 vectors produced by pass  1 Test12= 3.94D-14 3.70D-09 XBig12= 4.36D-02 2.97D-02.
     21 vectors produced by pass  2 Test12= 3.94D-14 3.70D-09 XBig12= 1.90D-03 5.50D-03.
     21 vectors produced by pass  3 Test12= 3.94D-14 3.70D-09 XBig12= 3.43D-05 7.18D-04.
     21 vectors produced by pass  4 Test12= 3.94D-14 3.70D-09 XBig12= 3.54D-07 7.05D-05.
     21 vectors produced by pass  5 Test12= 3.94D-14 3.70D-09 XBig12= 3.26D-09 5.91D-06.
     21 vectors produced by pass  6 Test12= 3.94D-14 3.70D-09 XBig12= 3.26D-11 6.05D-07.
     15 vectors produced by pass  7 Test12= 3.94D-14 3.70D-09 XBig12= 2.83D-13 4.84D-08.
      2 vectors produced by pass  8 Test12= 3.94D-14 3.70D-09 XBig12= 1.88D-15 4.34D-09.
 InvSVY:  IOpt=1 It=  1 EMax= 1.44D-15
 Solved reduced A of dimension   164 with    21 vectors.
 End of Minotr F.D. properties file   721 does not exist.
 End of Minotr F.D. properties file   722 does not exist.
 End of Minotr F.D. properties file   788 does not exist.
 Calling FoFJK, ICntrl=    100127 FMM=F ISym2X=0 I1Cent= 0 IOpClX= 1 NMat=1 NMatS=1 NMatT=0.
 -------------------------------------------------------------------
 Center     Atomic                   Forces (Hartrees/Bohr)
 Number     Number              X              Y              Z
 -------------------------------------------------------------------
      1        8           0.016548832   -0.000432623    0.002174549
      2        8          -0.024846532    0.005636537    0.002447446
      3        6           0.021827280   -0.026141560   -0.008095726
      4        7          -0.060649920    0.022130252    0.004729339
      5        6           0.029858737   -0.017135396   -0.001294584
      6        1           0.016671507    0.015863001   -0.001611459
      7        1          -0.000642225   -0.000166842    0.000505568
      8        1           0.001232321    0.000246630    0.001144866
 -------------------------------------------------------------------
 Cartesian Forces:  Max     0.060649920 RMS     0.018339812
 IRC-IRC-IRC-IRC-IRC-IRC-IRC-IRC-IRC-IRC-IRC-IRC-IRC-IRC-IRC-IRC-IRC-IRC
 Pt 12 Step number   1 out of a maximum of  20
 Modified Bulirsch-Stoer Extrapolation Cycles:
    EPS =    0.000010000000000
      PEZero:  N= 2 I= 1 D=  6.08D-04 Err=  1.83D-05
      PEZero:  N= 3 I= 2 D=  6.08D-04 Err=  1.22D-05
      PEZero:  N= 3 I= 1 D=  1.22D-03 Err=  1.13D-08
 Maximum DWI energy   std dev =  0.000000724 at pt    68
 Maximum DWI gradient std dev =  0.000975091 at pt    12
 CORRECTOR INTEGRATION CONVERGENCE:
   Recorrection delta-x convergence threshold:    0.010000
   Delta-x Convergence Met
 Point Number:  12          Path Number:   1
   CHANGE IN THE REACTION COORDINATE =    0.11675
   NET REACTION COORDINATE UP TO THIS POINT =    1.40097
  # OF POINTS ALONG THE PATH =  12
  # OF STEPS =   1

 Calculating another point on the path.
 IRC-IRC-IRC-IRC-IRC-IRC-IRC-IRC-IRC-IRC-IRC-IRC-IRC-IRC-IRC-IRC-IRC-IRC
                          Input orientation:                          
 ---------------------------------------------------------------------
 Center     Atomic      Atomic             Coordinates (Angstroms)
 Number     Number       Type             X           Y           Z
 ---------------------------------------------------------------------
      1          8           0        1.038475   -0.911800   -0.113844
      2          8           0       -1.291292   -0.801302    0.062893
      3          6           0       -1.003431    0.333758   -0.006478
      4          7           0       -0.196059    1.283026   -0.118160
      5          6           0        1.414747    0.213885    0.151649
      6          1           0       -1.569324    1.426600    0.197352
      7          1           0        1.650174    0.528177    1.179189
      8          1           0        1.758187    0.885898   -0.654679
 ---------------------------------------------------------------------
                    Distance matrix (angstroms):
                    1          2          3          4          5
     1  O    0.000000
     2  O    2.339073   0.000000
     3  C    2.394227   1.173047   0.000000
     4  N    2.518205   2.361513   1.251172   0.000000
     5  C    1.216237   2.891562   2.426305   1.952064   0.000000
     6  H    3.516472   2.249206   1.247431   1.416340   3.221404
     7  H    2.029690   3.415531   2.912940   2.379388   1.100020
     8  H    2.010524   3.558213   2.889906   2.065101   1.104408
                    6          7          8
     6  H    0.000000
     7  H    3.483724   0.000000
     8  H    3.477161   1.871551   0.000000
 Symmetry turned off by external request.
 Stoichiometry    C2H3NO2
 Framework group  C1[X(C2H3NO2)]
 Deg. of freedom    18
 Full point group                 C1      NOp   1
 Rotational constants (GHZ):           9.3417317           5.5140881           3.5960762
 Standard basis: Aug-CC-pVTZ (5D, 7F)
   299 basis functions,   441 primitive gaussians,   350 cartesian basis functions
    19 alpha electrons       19 beta electrons
       nuclear repulsion energy       165.4680302618 Hartrees.
 NAtoms=    8 NActive=    8 NUniq=    8 SFac= 1.00D+00 NAtFMM=   60 NAOKFM=F Big=F
 Integral buffers will be    131072 words long.
 Raffenetti 2 integral format.
 Two-electron integral symmetry is turned off.
 Nuclear repulsion after empirical dispersion term =      165.4663770264 Hartrees.
 One-electron integrals computed using PRISM.
 NBasis=   299 RedAO= T EigKep=  3.91D-05  NBF=   299
 NBsUse=   299 1.00D-06 EigRej= -1.00D+00 NBFU=   299
 Initial guess from the checkpoint file:  "STS1-IRC-Reverse.chk"
 B after Tr=     0.000768    0.000762    0.000003
         Rot=    1.000000    0.000063    0.000032    0.000304 Ang=   0.04 deg.
 Initial guess <Sx>= 0.0000 <Sy>= 0.0000 <Sz>= 0.0000 <S**2>= 0.0000 S= 0.0000
 ExpMin= 2.53D-02 ExpMax= 1.53D+04 ExpMxC= 5.22D+02 IAcc=3 IRadAn=         7 AccDes= 0.00D+00
 Harris functional with IExCor= 4639 and IRadAn=       7 diagonalized for initial guess.
 HarFok:  IExCor= 4639 AccDes= 0.00D+00 IRadAn=         7 IDoV= 1 UseB2=F ITyADJ=14
 ICtDFT=  3500011 ScaDFX=  1.000000  1.000000  1.000000  1.000000
 FoFCou: FMM=F IPFlag=           0 FMFlag=      100000 FMFlg1=           0
         NFxFlg=           0 DoJE=T BraDBF=F KetDBF=T FulRan=T
         wScrn=  0.000000 ICntrl=       500 IOpCl=  0 I1Cent=   200000004 NGrid=           0
         NMat0=    1 NMatS0=      1 NMatT0=    0 NMatD0=    1 NMtDS0=    0 NMtDT0=    0
 Symmetry not used in FoFCou.
 Gradient too large for Newton-Raphson -- use scaled steepest descent instead.
     Minimum is close to point  4 DX=  4.33D-02 DF= -4.89D-07 DXR=  3.48D-02 DFR=  1.21D-03 which will be used.
 Gradient too large for Newton-Raphson -- use scaled steepest descent instead.
     Accept linear search using points  1 and  2.
 Gradient too large for Newton-Raphson -- use scaled steepest descent instead.
     Accept linear search using points  1 and  2.
 Gradient too large for Newton-Raphson -- use scaled steepest descent instead.
     Accept linear search using points  1 and  2.
 Gradient too large for Newton-Raphson -- use scaled steepest descent instead.
     Accept linear search using points  4 and  5.
 Gradient too large for Newton-Raphson -- use scaled steepest descent instead.
     Minimum is close to point  3 DX=  1.53D-02 DF= -1.91D-07 DXR=  7.10D-02 DFR=  5.07D-03 which will be used.
 LinEq1:  Iter=  0 NonCon=     1 RMS=6.40D-05 Max=2.78D-03 NDo=     1
 AX will form     1 AO Fock derivatives at one time.
 LinEq1:  Iter=  1 NonCon=     1 RMS=1.96D-05 Max=4.18D-04 NDo=     1
 LinEq1:  Iter=  2 NonCon=     1 RMS=1.34D-05 Max=4.87D-04 NDo=     1
 LinEq1:  Iter=  3 NonCon=     1 RMS=9.41D-06 Max=2.79D-04 NDo=     1
 LinEq1:  Iter=  4 NonCon=     1 RMS=6.53D-06 Max=2.14D-04 NDo=     1
 LinEq1:  Iter=  5 NonCon=     1 RMS=3.69D-06 Max=6.37D-05 NDo=     1
 LinEq1:  Iter=  6 NonCon=     1 RMS=2.01D-06 Max=4.88D-05 NDo=     1
 LinEq1:  Iter=  7 NonCon=     1 RMS=1.05D-06 Max=1.24D-05 NDo=     1
 LinEq1:  Iter=  8 NonCon=     1 RMS=3.95D-07 Max=8.00D-06 NDo=     1
 LinEq1:  Iter=  9 NonCon=     1 RMS=1.26D-07 Max=2.20D-06 NDo=     1
 LinEq1:  Iter= 10 NonCon=     1 RMS=5.58D-08 Max=1.79D-06 NDo=     1
 LinEq1:  Iter= 11 NonCon=     1 RMS=1.70D-08 Max=3.56D-07 NDo=     1
 LinEq1:  Iter= 12 NonCon=     1 RMS=5.44D-09 Max=1.61D-07 NDo=     1
 LinEq1:  Iter= 13 NonCon=     0 RMS=1.62D-09 Max=3.84D-08 NDo=     1
 Linear equations converged to 1.032D-08 1.032D-07 after    13 iterations.
     Minimum is close to point  2 DX=  8.11D-04 DF= -2.51D-11 DXR=  8.10D-04 DFR=  6.56D-07 which will be used.
 LinEq1:  Iter=  0 NonCon=     1 RMS=4.20D-07 Max=1.67D-05 NDo=     1
 LinEq1:  Iter=  1 NonCon=     1 RMS=2.67D-07 Max=8.14D-06 NDo=     1
 LinEq1:  Iter=  2 NonCon=     1 RMS=1.79D-07 Max=6.38D-06 NDo=     1
 LinEq1:  Iter=  3 NonCon=     1 RMS=1.13D-07 Max=2.44D-06 NDo=     1
 LinEq1:  Iter=  4 NonCon=     1 RMS=7.58D-08 Max=2.33D-06 NDo=     1
 LinEq1:  Iter=  5 NonCon=     1 RMS=2.89D-08 Max=7.02D-07 NDo=     1
 LinEq1:  Iter=  6 NonCon=     1 RMS=1.35D-08 Max=2.03D-07 NDo=     1
 LinEq1:  Iter=  7 NonCon=     1 RMS=7.23D-09 Max=1.32D-07 NDo=     1
 LinEq1:  Iter=  8 NonCon=     1 RMS=3.42D-09 Max=9.45D-08 NDo=     1
 LinEq1:  Iter=  9 NonCon=     1 RMS=1.33D-09 Max=4.08D-08 NDo=     1
 LinEq1:  Iter= 10 NonCon=     1 RMS=4.49D-10 Max=1.27D-08 NDo=     1
 LinEq1:  Iter= 11 NonCon=     0 RMS=1.47D-10 Max=2.84D-09 NDo=     1
 Linear equations converged to 3.177D-10 3.177D-09 after    11 iterations.
 Restarting incremental Fock formation.
 SCF Done:  E(UwB97XD) =  -283.064651752     a.u. after    9 cycles
            Convg  =    0.4825D-08                    45 Fock formations.
              S**2 =  0.0000                  -V/T =  2.0048
 <Sx>= 0.0000 <Sy>= 0.0000 <Sz>= 0.0000 <S**2>= 0.0000 S= 0.0000
 <L.S>=  0.00000000000    
 Annihilation of the first spin contaminant:
 S**2 before annihilation     0.0000,   after     0.0000
 DoSCS=F DFT=T ScalE2(SS,OS)=  1.000000  1.000000
 Range of M.O.s used for correlation:     1   299
 NBasis=   299 NAE=    19 NBE=    19 NFC=     0 NFV=     0
 NROrb=    299 NOA=    19 NOB=    19 NVA=   280 NVB=   280

 **** Warning!!: The largest alpha MO coefficient is  0.48133617D+02


 **** Warning!!: The largest beta MO coefficient is  0.48133617D+02

 Symmetrizing basis deriv contribution to polar:
 IMax=3 JMax=2 DiffMx= 0.00D+00
 G2DrvN: will do     9 centers at a time, making    1 passes.
 Calling FoFCou, ICntrl=  3107 FMM=F I1Cent=   0 AccDes= 0.00D+00.
 End of G2Drv F.D. properties file   721 does not exist.
 End of G2Drv F.D. properties file   722 does not exist.
 End of G2Drv F.D. properties file   788 does not exist.
          IDoAtm=11111111
          Differentiating once with respect to nuclear coordinates.
 CalDSu exits because no D1Ps are significant.
          There are    27 degrees of freedom in the 1st order CPHF.  IDoFFX=6 NUNeed=     0.
     21 vectors produced by pass  0 Test12= 3.94D-14 3.70D-09 XBig12= 1.83D-01 8.37D-02.
 AX will form    21 AO Fock derivatives at one time.
     21 vectors produced by pass  1 Test12= 3.94D-14 3.70D-09 XBig12= 4.30D-02 2.67D-02.
     21 vectors produced by pass  2 Test12= 3.94D-14 3.70D-09 XBig12= 1.92D-03 5.51D-03.
     21 vectors produced by pass  3 Test12= 3.94D-14 3.70D-09 XBig12= 3.57D-05 6.72D-04.
     21 vectors produced by pass  4 Test12= 3.94D-14 3.70D-09 XBig12= 3.67D-07 6.72D-05.
     21 vectors produced by pass  5 Test12= 3.94D-14 3.70D-09 XBig12= 3.25D-09 6.22D-06.
     21 vectors produced by pass  6 Test12= 3.94D-14 3.70D-09 XBig12= 3.25D-11 5.10D-07.
     15 vectors produced by pass  7 Test12= 3.94D-14 3.70D-09 XBig12= 2.88D-13 4.61D-08.
      2 vectors produced by pass  8 Test12= 3.94D-14 3.70D-09 XBig12= 1.95D-15 4.39D-09.
 InvSVY:  IOpt=1 It=  1 EMax= 1.55D-15
 Solved reduced A of dimension   164 with    21 vectors.
 End of Minotr F.D. properties file   721 does not exist.
 End of Minotr F.D. properties file   722 does not exist.
 End of Minotr F.D. properties file   788 does not exist.
 Calling FoFJK, ICntrl=    100127 FMM=F ISym2X=0 I1Cent= 0 IOpClX= 1 NMat=1 NMatS=1 NMatT=0.
 -------------------------------------------------------------------
 Center     Atomic                   Forces (Hartrees/Bohr)
 Number     Number              X              Y              Z
 -------------------------------------------------------------------
      1        8           0.017545256   -0.000632689    0.002395630
      2        8          -0.026888279    0.006108260    0.002666270
      3        6           0.025353930   -0.030291956   -0.009278528
      4        7          -0.068887508    0.024241654    0.005972823
      5        6           0.032046670   -0.018149187   -0.001565371
      6        1           0.019980891    0.018745520   -0.001976634
      7        1          -0.000753754   -0.000142212    0.000525569
      8        1           0.001602794    0.000120611    0.001260242
 -------------------------------------------------------------------
 Cartesian Forces:  Max     0.068887508 RMS     0.020630800
 IRC-IRC-IRC-IRC-IRC-IRC-IRC-IRC-IRC-IRC-IRC-IRC-IRC-IRC-IRC-IRC-IRC-IRC
 Pt 13 Step number   1 out of a maximum of  20
 Modified Bulirsch-Stoer Extrapolation Cycles:
    EPS =    0.000010000000000
      PEZero:  N= 2 I= 1 D=  6.08D-04 Err=  1.68D-05
      PEZero:  N= 3 I= 2 D=  6.08D-04 Err=  1.12D-05
      PEZero:  N= 3 I= 1 D=  1.22D-03 Err=  9.50D-09
 Maximum DWI energy   std dev =  0.000000582 at pt    69
 Maximum DWI gradient std dev =  0.000764776 at pt    47
 CORRECTOR INTEGRATION CONVERGENCE:
   Recorrection delta-x convergence threshold:    0.010000
   Delta-x Convergence Met
 Point Number:  13          Path Number:   1
   CHANGE IN THE REACTION COORDINATE =    0.11676
   NET REACTION COORDINATE UP TO THIS POINT =    1.51772
  # OF POINTS ALONG THE PATH =  13
  # OF STEPS =   1

 Calculating another point on the path.
 IRC-IRC-IRC-IRC-IRC-IRC-IRC-IRC-IRC-IRC-IRC-IRC-IRC-IRC-IRC-IRC-IRC-IRC
                          Input orientation:                          
 ---------------------------------------------------------------------
 Center     Atomic      Atomic             Coordinates (Angstroms)
 Number     Number       Type             X           Y           Z
 ---------------------------------------------------------------------
      1          8           0        1.040180   -0.911870   -0.113607
      2          8           0       -1.293931   -0.800705    0.063155
      3          6           0       -1.000008    0.329665   -0.007725
      4          7           0       -0.203957    1.285761   -0.117443
      5          6           0        1.418921    0.211536    0.151434
      6          1           0       -1.536701    1.457038    0.194090
      7          1           0        1.648959    0.527987    1.179997
      8          1           0        1.760881    0.885979   -0.652702
 ---------------------------------------------------------------------
                    Distance matrix (angstroms):
                    1          2          3          4          5
     1  O    0.000000
     2  O    2.343433   0.000000
     3  C    2.390604   1.170106   0.000000
     4  N    2.525365   2.360932   1.248942   0.000000
     5  C    1.214796   2.896893   2.427036   1.964684   0.000000
     6  H    3.513790   2.274529   1.264808   1.379347   3.207616
     7  H    2.029090   3.416630   2.909818   2.385554   1.100455
     8  H    2.010546   3.562195   2.889289   2.075310   1.103832
                    6          7          8
     6  H    0.000000
     7  H    3.461731   0.000000
     8  H    3.452131   1.870687   0.000000
 Symmetry turned off by external request.
 Stoichiometry    C2H3NO2
 Framework group  C1[X(C2H3NO2)]
 Deg. of freedom    18
 Full point group                 C1      NOp   1
 Rotational constants (GHZ):           9.3230363           5.5031151           3.5883581
 Standard basis: Aug-CC-pVTZ (5D, 7F)
   299 basis functions,   441 primitive gaussians,   350 cartesian basis functions
    19 alpha electrons       19 beta electrons
       nuclear repulsion energy       165.4554801309 Hartrees.
 NAtoms=    8 NActive=    8 NUniq=    8 SFac= 1.00D+00 NAtFMM=   60 NAOKFM=F Big=F
 Integral buffers will be    131072 words long.
 Raffenetti 2 integral format.
 Two-electron integral symmetry is turned off.
 Nuclear repulsion after empirical dispersion term =      165.4538127273 Hartrees.
 One-electron integrals computed using PRISM.
 NBasis=   299 RedAO= T EigKep=  3.91D-05  NBF=   299
 NBsUse=   299 1.00D-06 EigRej= -1.00D+00 NBFU=   299
 Initial guess from the checkpoint file:  "STS1-IRC-Reverse.chk"
 B after Tr=     0.000799    0.000774   -0.000005
         Rot=    1.000000    0.000069    0.000032    0.000313 Ang=   0.04 deg.
 Initial guess <Sx>= 0.0000 <Sy>= 0.0000 <Sz>= 0.0000 <S**2>= 0.0000 S= 0.0000
 ExpMin= 2.53D-02 ExpMax= 1.53D+04 ExpMxC= 5.22D+02 IAcc=3 IRadAn=         7 AccDes= 0.00D+00
 Harris functional with IExCor= 4639 and IRadAn=       7 diagonalized for initial guess.
 HarFok:  IExCor= 4639 AccDes= 0.00D+00 IRadAn=         7 IDoV= 1 UseB2=F ITyADJ=14
 ICtDFT=  3500011 ScaDFX=  1.000000  1.000000  1.000000  1.000000
 FoFCou: FMM=F IPFlag=           0 FMFlag=      100000 FMFlg1=           0
         NFxFlg=           0 DoJE=T BraDBF=F KetDBF=T FulRan=T
         wScrn=  0.000000 ICntrl=       500 IOpCl=  0 I1Cent=   200000004 NGrid=           0
         NMat0=    1 NMatS0=      1 NMatT0=    0 NMatD0=    1 NMtDS0=    0 NMtDT0=    0
 Symmetry not used in FoFCou.
 Gradient too large for Newton-Raphson -- use scaled steepest descent instead.
     Minimum is close to point  4 DX=  3.87D-02 DF= -4.19D-07 DXR=  3.12D-02 DFR=  9.76D-04 which will be used.
 Gradient too large for Newton-Raphson -- use scaled steepest descent instead.
     Accept linear search using points  1 and  2.
 Gradient too large for Newton-Raphson -- use scaled steepest descent instead.
     Accept linear search using points  1 and  2.
 Gradient too large for Newton-Raphson -- use scaled steepest descent instead.
     Accept linear search using points  1 and  2.
 Gradient too large for Newton-Raphson -- use scaled steepest descent instead.
     Accept linear search using points  4 and  5.
 Gradient too large for Newton-Raphson -- use scaled steepest descent instead.
 LinEq1:  Iter=  0 NonCon=     1 RMS=6.36D-05 Max=2.62D-03 NDo=     1
 AX will form     1 AO Fock derivatives at one time.
 LinEq1:  Iter=  1 NonCon=     1 RMS=1.87D-05 Max=3.83D-04 NDo=     1
 LinEq1:  Iter=  2 NonCon=     1 RMS=1.23D-05 Max=4.41D-04 NDo=     1
 LinEq1:  Iter=  3 NonCon=     1 RMS=7.28D-06 Max=1.97D-04 NDo=     1
 LinEq1:  Iter=  4 NonCon=     1 RMS=5.60D-06 Max=1.82D-04 NDo=     1
 LinEq1:  Iter=  5 NonCon=     1 RMS=3.18D-06 Max=5.64D-05 NDo=     1
 LinEq1:  Iter=  6 NonCon=     1 RMS=1.69D-06 Max=4.77D-05 NDo=     1
 LinEq1:  Iter=  7 NonCon=     1 RMS=9.39D-07 Max=1.22D-05 NDo=     1
 LinEq1:  Iter=  8 NonCon=     1 RMS=3.55D-07 Max=7.23D-06 NDo=     1
 LinEq1:  Iter=  9 NonCon=     1 RMS=1.11D-07 Max=1.94D-06 NDo=     1
 LinEq1:  Iter= 10 NonCon=     1 RMS=4.57D-08 Max=1.10D-06 NDo=     1
 LinEq1:  Iter= 11 NonCon=     1 RMS=1.36D-08 Max=2.45D-07 NDo=     1
 LinEq1:  Iter= 12 NonCon=     1 RMS=4.35D-09 Max=1.32D-07 NDo=     1
 LinEq1:  Iter= 13 NonCon=     0 RMS=1.30D-09 Max=3.77D-08 NDo=     1
 Linear equations converged to 1.032D-08 1.032D-07 after    13 iterations.
 Restarting incremental Fock formation.
     Minimum is close to point  2 DX=  6.63D-04 DF= -1.68D-11 DXR=  6.63D-04 DFR=  4.38D-07 which will be used.
 LinEq1:  Iter=  0 NonCon=     1 RMS=3.80D-07 Max=1.47D-05 NDo=     1
 LinEq1:  Iter=  1 NonCon=     1 RMS=2.32D-07 Max=6.73D-06 NDo=     1
 LinEq1:  Iter=  2 NonCon=     1 RMS=1.50D-07 Max=5.16D-06 NDo=     1
 LinEq1:  Iter=  3 NonCon=     1 RMS=9.78D-08 Max=2.07D-06 NDo=     1
 LinEq1:  Iter=  4 NonCon=     1 RMS=6.28D-08 Max=2.01D-06 NDo=     1
 LinEq1:  Iter=  5 NonCon=     1 RMS=2.33D-08 Max=5.08D-07 NDo=     1
 LinEq1:  Iter=  6 NonCon=     1 RMS=9.50D-09 Max=1.27D-07 NDo=     1
 LinEq1:  Iter=  7 NonCon=     1 RMS=4.99D-09 Max=7.42D-08 NDo=     1
 LinEq1:  Iter=  8 NonCon=     1 RMS=2.74D-09 Max=6.46D-08 NDo=     1
 LinEq1:  Iter=  9 NonCon=     1 RMS=1.07D-09 Max=2.96D-08 NDo=     1
 LinEq1:  Iter= 10 NonCon=     1 RMS=3.52D-10 Max=1.03D-08 NDo=     1
 LinEq1:  Iter= 11 NonCon=     0 RMS=1.19D-10 Max=2.78D-09 NDo=     1
 Linear equations converged to 2.976D-10 2.976D-09 after    11 iterations.
 SCF Done:  E(UwB97XD) =  -283.069416439     a.u. after    9 cycles
            Convg  =    0.3322D-08                    46 Fock formations.
              S**2 =  0.0000                  -V/T =  2.0048
 <Sx>= 0.0000 <Sy>= 0.0000 <Sz>= 0.0000 <S**2>= 0.0000 S= 0.0000
 <L.S>=  0.00000000000    
 Annihilation of the first spin contaminant:
 S**2 before annihilation     0.0000,   after     0.0000
 DoSCS=F DFT=T ScalE2(SS,OS)=  1.000000  1.000000
 Range of M.O.s used for correlation:     1   299
 NBasis=   299 NAE=    19 NBE=    19 NFC=     0 NFV=     0
 NROrb=    299 NOA=    19 NOB=    19 NVA=   280 NVB=   280

 **** Warning!!: The largest alpha MO coefficient is  0.49062882D+02


 **** Warning!!: The largest beta MO coefficient is  0.49062882D+02

 Symmetrizing basis deriv contribution to polar:
 IMax=3 JMax=2 DiffMx= 0.00D+00
 G2DrvN: will do     9 centers at a time, making    1 passes.
 Calling FoFCou, ICntrl=  3107 FMM=F I1Cent=   0 AccDes= 0.00D+00.
 End of G2Drv F.D. properties file   721 does not exist.
 End of G2Drv F.D. properties file   722 does not exist.
 End of G2Drv F.D. properties file   788 does not exist.
          IDoAtm=11111111
          Differentiating once with respect to nuclear coordinates.
 CalDSu exits because no D1Ps are significant.
          There are    27 degrees of freedom in the 1st order CPHF.  IDoFFX=6 NUNeed=     0.
     21 vectors produced by pass  0 Test12= 3.94D-14 3.70D-09 XBig12= 1.81D-01 7.94D-02.
 AX will form    21 AO Fock derivatives at one time.
     21 vectors produced by pass  1 Test12= 3.94D-14 3.70D-09 XBig12= 4.23D-02 3.48D-02.
     21 vectors produced by pass  2 Test12= 3.94D-14 3.70D-09 XBig12= 1.95D-03 5.50D-03.
     21 vectors produced by pass  3 Test12= 3.94D-14 3.70D-09 XBig12= 3.70D-05 6.50D-04.
     21 vectors produced by pass  4 Test12= 3.94D-14 3.70D-09 XBig12= 3.79D-07 6.19D-05.
     21 vectors produced by pass  5 Test12= 3.94D-14 3.70D-09 XBig12= 3.19D-09 6.41D-06.
     21 vectors produced by pass  6 Test12= 3.94D-14 3.70D-09 XBig12= 3.17D-11 5.26D-07.
     15 vectors produced by pass  7 Test12= 3.94D-14 3.70D-09 XBig12= 2.89D-13 4.17D-08.
      2 vectors produced by pass  8 Test12= 3.94D-14 3.70D-09 XBig12= 2.04D-15 4.22D-09.
 InvSVY:  IOpt=1 It=  1 EMax= 2.33D-15
 Solved reduced A of dimension   164 with    21 vectors.
 End of Minotr F.D. properties file   721 does not exist.
 End of Minotr F.D. properties file   722 does not exist.
 End of Minotr F.D. properties file   788 does not exist.
 Calling FoFJK, ICntrl=    100127 FMM=F ISym2X=0 I1Cent= 0 IOpClX= 1 NMat=1 NMatS=1 NMatT=0.
 -------------------------------------------------------------------
 Center     Atomic                   Forces (Hartrees/Bohr)
 Number     Number              X              Y              Z
 -------------------------------------------------------------------
      1        8           0.018423264   -0.000883037    0.002583514
      2        8          -0.028793634    0.006447900    0.002872935
      3        6           0.028799675   -0.034609624   -0.010457579
      4        7          -0.077080437    0.026343807    0.007299094
      5        6           0.034020693   -0.018956889   -0.001812385
      6        1           0.023499313    0.021790567   -0.002386415
      7        1          -0.000858279   -0.000115326    0.000537598
      8        1           0.001989405   -0.000017398    0.001363237
 -------------------------------------------------------------------
 Cartesian Forces:  Max     0.077080437 RMS     0.022922607
 IRC-IRC-IRC-IRC-IRC-IRC-IRC-IRC-IRC-IRC-IRC-IRC-IRC-IRC-IRC-IRC-IRC-IRC
 Pt 14 Step number   1 out of a maximum of  20
 Modified Bulirsch-Stoer Extrapolation Cycles:
    EPS =    0.000010000000000
      PEZero:  N= 2 I= 1 D=  6.08D-04 Err=  1.51D-05
      PEZero:  N= 3 I= 2 D=  6.08D-04 Err=  1.01D-05
      PEZero:  N= 3 I= 1 D=  1.22D-03 Err=  8.58D-09
 Maximum DWI energy   std dev =  0.000000215 at pt    25
 Maximum DWI gradient std dev =  0.000594837 at pt    70
 CORRECTOR INTEGRATION CONVERGENCE:
   Recorrection delta-x convergence threshold:    0.010000
   Delta-x Convergence Met
 Point Number:  14          Path Number:   1
   CHANGE IN THE REACTION COORDINATE =    0.11676
   NET REACTION COORDINATE UP TO THIS POINT =    1.63448
  # OF POINTS ALONG THE PATH =  14
  # OF STEPS =   1

 Calculating another point on the path.
 IRC-IRC-IRC-IRC-IRC-IRC-IRC-IRC-IRC-IRC-IRC-IRC-IRC-IRC-IRC-IRC-IRC-IRC
                          Input orientation:                          
 ---------------------------------------------------------------------
 Center     Atomic      Atomic             Coordinates (Angstroms)
 Number     Number       Type             X           Y           Z
 ---------------------------------------------------------------------
      1          8           0        1.041755   -0.911954   -0.113383
      2          8           0       -1.296416   -0.800155    0.063404
      3          6           0       -0.996611    0.325562   -0.008956
      4          7           0       -0.211706    1.288377   -0.116681
      5          6           0        1.422816    0.209383    0.151218
      6          1           0       -1.503123    1.488036    0.190637
      7          1           0        1.647754    0.527854    1.180721
      8          1           0        1.763779    0.885862   -0.650827
 ---------------------------------------------------------------------
                    Distance matrix (angstroms):
                    1          2          3          4          5
     1  O    0.000000
     2  O    2.347509   0.000000
     3  C    2.386900   1.167201   0.000000
     4  N    2.532318   2.360295   1.246874   0.000000
     5  C    1.213515   2.901913   2.427505   1.976780   0.000000
     6  H    3.511238   2.301029   1.283642   1.342411   3.193373
     7  H    2.028543   3.417622   2.906702   2.391493   1.100862
     8  H    2.010549   3.566171   2.888891   2.085635   1.103248
                    6          7          8
     6  H    0.000000
     7  H    3.439512   0.000000
     8  H    3.426854   1.869813   0.000000
 Symmetry turned off by external request.
 Stoichiometry    C2H3NO2
 Framework group  C1[X(C2H3NO2)]
 Deg. of freedom    18
 Full point group                 C1      NOp   1
 Rotational constants (GHZ):           9.3040109           5.4932667           3.5810641
 Standard basis: Aug-CC-pVTZ (5D, 7F)
   299 basis functions,   441 primitive gaussians,   350 cartesian basis functions
    19 alpha electrons       19 beta electrons
       nuclear repulsion energy       165.4489068692 Hartrees.
 NAtoms=    8 NActive=    8 NUniq=    8 SFac= 1.00D+00 NAtFMM=   60 NAOKFM=F Big=F
 Integral buffers will be    131072 words long.
 Raffenetti 2 integral format.
 Two-electron integral symmetry is turned off.
 Nuclear repulsion after empirical dispersion term =      165.4472248732 Hartrees.
 One-electron integrals computed using PRISM.
 NBasis=   299 RedAO= T EigKep=  3.90D-05  NBF=   299
 NBsUse=   299 1.00D-06 EigRej= -1.00D+00 NBFU=   299
 Initial guess from the checkpoint file:  "STS1-IRC-Reverse.chk"
 B after Tr=     0.000826    0.000785   -0.000013
         Rot=    1.000000    0.000075    0.000031    0.000321 Ang=   0.04 deg.
 Initial guess <Sx>= 0.0000 <Sy>= 0.0000 <Sz>= 0.0000 <S**2>= 0.0000 S= 0.0000
 ExpMin= 2.53D-02 ExpMax= 1.53D+04 ExpMxC= 5.22D+02 IAcc=3 IRadAn=         7 AccDes= 0.00D+00
 Harris functional with IExCor= 4639 and IRadAn=       7 diagonalized for initial guess.
 HarFok:  IExCor= 4639 AccDes= 0.00D+00 IRadAn=         7 IDoV= 1 UseB2=F ITyADJ=14
 ICtDFT=  3500011 ScaDFX=  1.000000  1.000000  1.000000  1.000000
 FoFCou: FMM=F IPFlag=           0 FMFlag=      100000 FMFlg1=           0
         NFxFlg=           0 DoJE=T BraDBF=F KetDBF=T FulRan=T
         wScrn=  0.000000 ICntrl=       500 IOpCl=  0 I1Cent=   200000004 NGrid=           0
         NMat0=    1 NMatS0=      1 NMatT0=    0 NMatD0=    1 NMtDS0=    0 NMtDT0=    0
 Symmetry not used in FoFCou.
 Gradient too large for Newton-Raphson -- use scaled steepest descent instead.
     Minimum is close to point  4 DX=  3.02D-02 DF= -2.73D-07 DXR=  2.45D-02 DFR=  6.02D-04 which will be used.
 Gradient too large for Newton-Raphson -- use scaled steepest descent instead.
     Accept linear search using points  1 and  2.
 Gradient too large for Newton-Raphson -- use scaled steepest descent instead.
     Accept linear search using points  1 and  2.
 Gradient too large for Newton-Raphson -- use scaled steepest descent instead.
     Minimum is close to point  2 DX=  2.12D-02 DF= -9.69D-08 DXR=  5.04D-02 DFR=  2.55D-03 which will be used.
 Gradient too large for Newton-Raphson -- use scaled steepest descent instead.
     Minimum is close to point  2 DX=  1.90D-03 DF= -6.81D-10 DXR=  4.74D-03 DFR=  2.25D-05 which will be used.
 Gradient too large for Newton-Raphson -- use scaled steepest descent instead.
     Accept linear search using points  1 and  2.
 LinEq1:  Iter=  0 NonCon=     1 RMS=1.20D-04 Max=4.48D-03 NDo=     1
 AX will form     1 AO Fock derivatives at one time.
 LinEq1:  Iter=  1 NonCon=     1 RMS=3.42D-05 Max=8.03D-04 NDo=     1
 LinEq1:  Iter=  2 NonCon=     1 RMS=2.18D-05 Max=5.78D-04 NDo=     1
 LinEq1:  Iter=  3 NonCon=     1 RMS=1.49D-05 Max=4.41D-04 NDo=     1
 LinEq1:  Iter=  4 NonCon=     1 RMS=9.80D-06 Max=3.44D-04 NDo=     1
 LinEq1:  Iter=  5 NonCon=     1 RMS=5.92D-06 Max=1.45D-04 NDo=     1
 LinEq1:  Iter=  6 NonCon=     1 RMS=3.16D-06 Max=7.93D-05 NDo=     1
 LinEq1:  Iter=  7 NonCon=     1 RMS=1.65D-06 Max=2.01D-05 NDo=     1
 LinEq1:  Iter=  8 NonCon=     1 RMS=7.81D-07 Max=1.76D-05 NDo=     1
 LinEq1:  Iter=  9 NonCon=     1 RMS=2.15D-07 Max=4.43D-06 NDo=     1
 LinEq1:  Iter= 10 NonCon=     1 RMS=6.10D-08 Max=1.33D-06 NDo=     1
 LinEq1:  Iter= 11 NonCon=     1 RMS=1.65D-08 Max=2.87D-07 NDo=     1
 LinEq1:  Iter= 12 NonCon=     0 RMS=5.19D-09 Max=7.15D-08 NDo=     1
 Linear equations converged to 1.032D-08 1.032D-07 after    12 iterations.
     Minimum is close to point  2 DX=  8.24D-04 DF= -9.65D-11 DXR=  8.23D-04 DFR=  6.78D-07 which will be used.
 LinEq1:  Iter=  0 NonCon=     1 RMS=9.72D-07 Max=3.42D-05 NDo=     1
 LinEq1:  Iter=  1 NonCon=     1 RMS=6.20D-07 Max=1.95D-05 NDo=     1
 LinEq1:  Iter=  2 NonCon=     1 RMS=3.75D-07 Max=9.91D-06 NDo=     1
 LinEq1:  Iter=  3 NonCon=     1 RMS=2.24D-07 Max=5.44D-06 NDo=     1
 LinEq1:  Iter=  4 NonCon=     1 RMS=1.46D-07 Max=4.65D-06 NDo=     1
 LinEq1:  Iter=  5 NonCon=     1 RMS=5.97D-08 Max=1.52D-06 NDo=     1
 LinEq1:  Iter=  6 NonCon=     1 RMS=2.26D-08 Max=3.93D-07 NDo=     1
 LinEq1:  Iter=  7 NonCon=     1 RMS=1.20D-08 Max=1.58D-07 NDo=     1
 LinEq1:  Iter=  8 NonCon=     1 RMS=6.71D-09 Max=1.48D-07 NDo=     1
 LinEq1:  Iter=  9 NonCon=     1 RMS=2.64D-09 Max=5.20D-08 NDo=     1
 LinEq1:  Iter= 10 NonCon=     1 RMS=8.84D-10 Max=2.02D-08 NDo=     1
 LinEq1:  Iter= 11 NonCon=     0 RMS=2.85D-10 Max=7.25D-09 NDo=     1
 Linear equations converged to 8.010D-10 8.010D-09 after    11 iterations.
 SCF Done:  E(UwB97XD) =  -283.074803010     a.u. after    9 cycles
            Convg  =    0.7241D-08                    41 Fock formations.
              S**2 =  0.0000                  -V/T =  2.0047
 <Sx>= 0.0000 <Sy>= 0.0000 <Sz>= 0.0000 <S**2>= 0.0000 S= 0.0000
 <L.S>=  0.00000000000    
 Annihilation of the first spin contaminant:
 S**2 before annihilation     0.0000,   after     0.0000
 DoSCS=F DFT=T ScalE2(SS,OS)=  1.000000  1.000000
 Range of M.O.s used for correlation:     1   299
 NBasis=   299 NAE=    19 NBE=    19 NFC=     0 NFV=     0
 NROrb=    299 NOA=    19 NOB=    19 NVA=   280 NVB=   280

 **** Warning!!: The largest alpha MO coefficient is  0.49549323D+02


 **** Warning!!: The largest beta MO coefficient is  0.49549323D+02

 Symmetrizing basis deriv contribution to polar:
 IMax=3 JMax=2 DiffMx= 0.00D+00
 G2DrvN: will do     9 centers at a time, making    1 passes.
 Calling FoFCou, ICntrl=  3107 FMM=F I1Cent=   0 AccDes= 0.00D+00.
 End of G2Drv F.D. properties file   721 does not exist.
 End of G2Drv F.D. properties file   722 does not exist.
 End of G2Drv F.D. properties file   788 does not exist.
          IDoAtm=11111111
          Differentiating once with respect to nuclear coordinates.
 CalDSu exits because no D1Ps are significant.
          There are    27 degrees of freedom in the 1st order CPHF.  IDoFFX=6 NUNeed=     0.
     21 vectors produced by pass  0 Test12= 3.94D-14 3.70D-09 XBig12= 1.80D-01 7.55D-02.
 AX will form    21 AO Fock derivatives at one time.
     21 vectors produced by pass  1 Test12= 3.94D-14 3.70D-09 XBig12= 4.13D-02 3.37D-02.
     21 vectors produced by pass  2 Test12= 3.94D-14 3.70D-09 XBig12= 1.97D-03 5.50D-03.
     21 vectors produced by pass  3 Test12= 3.94D-14 3.70D-09 XBig12= 3.82D-05 6.85D-04.
     21 vectors produced by pass  4 Test12= 3.94D-14 3.70D-09 XBig12= 3.89D-07 6.09D-05.
     21 vectors produced by pass  5 Test12= 3.94D-14 3.70D-09 XBig12= 3.10D-09 6.49D-06.
     21 vectors produced by pass  6 Test12= 3.94D-14 3.70D-09 XBig12= 3.02D-11 5.23D-07.
     15 vectors produced by pass  7 Test12= 3.94D-14 3.70D-09 XBig12= 2.83D-13 4.72D-08.
      2 vectors produced by pass  8 Test12= 3.94D-14 3.70D-09 XBig12= 2.13D-15 4.20D-09.
 InvSVY:  IOpt=1 It=  1 EMax= 2.00D-15
 Solved reduced A of dimension   164 with    21 vectors.
 End of Minotr F.D. properties file   721 does not exist.
 End of Minotr F.D. properties file   722 does not exist.
 End of Minotr F.D. properties file   788 does not exist.
 Calling FoFJK, ICntrl=    100127 FMM=F ISym2X=0 I1Cent= 0 IOpClX= 1 NMat=1 NMatS=1 NMatT=0.
 -------------------------------------------------------------------
 Center     Atomic                   Forces (Hartrees/Bohr)
 Number     Number              X              Y              Z
 -------------------------------------------------------------------
      1        8           0.019175056   -0.001186263    0.002729519
      2        8          -0.030518195    0.006605048    0.003057448
      3        6           0.031950754   -0.038884250   -0.011565709
      4        7          -0.084783200    0.028394183    0.008628873
      5        6           0.035733585   -0.019525419   -0.002023037
      6        1           0.027013495    0.024846467   -0.002816470
      7        1          -0.000949788   -0.000089593    0.000541025
      8        1           0.002378293   -0.000160173    0.001448352
 -------------------------------------------------------------------
 Cartesian Forces:  Max     0.084783200 RMS     0.025101933
 IRC-IRC-IRC-IRC-IRC-IRC-IRC-IRC-IRC-IRC-IRC-IRC-IRC-IRC-IRC-IRC-IRC-IRC
 Pt 15 Step number   1 out of a maximum of  20
 Modified Bulirsch-Stoer Extrapolation Cycles:
    EPS =    0.000010000000000
      PEZero:  N= 2 I= 1 D=  6.08D-04 Err=  1.29D-05
      PEZero:  N= 3 I= 2 D=  6.08D-04 Err=  8.63D-06
      PEZero:  N= 3 I= 1 D=  1.22D-03 Err=  7.96D-09
 Maximum DWI energy   std dev =  0.000001130 at pt    27
 Maximum DWI gradient std dev =  0.000380407 at pt    69
 CORRECTOR INTEGRATION CONVERGENCE:
   Recorrection delta-x convergence threshold:    0.010000
   Delta-x Convergence Met
 Point Number:  15          Path Number:   1
   CHANGE IN THE REACTION COORDINATE =    0.11676
   NET REACTION COORDINATE UP TO THIS POINT =    1.75124
  # OF POINTS ALONG THE PATH =  15
  # OF STEPS =   1

 Calculating another point on the path.
 IRC-IRC-IRC-IRC-IRC-IRC-IRC-IRC-IRC-IRC-IRC-IRC-IRC-IRC-IRC-IRC-IRC-IRC
                          Input orientation:                          
 ---------------------------------------------------------------------
 Center     Atomic      Atomic             Coordinates (Angstroms)
 Number     Number       Type             X           Y           Z
 ---------------------------------------------------------------------
      1          8           0        1.043226   -0.912055   -0.113173
      2          8           0       -1.298775   -0.799656    0.063640
      3          6           0       -0.993258    0.321450   -0.010169
      4          7           0       -0.219312    1.290906   -0.115883
      5          6           0        1.426482    0.207400    0.151005
      6          1           0       -1.468790    1.519530    0.187013
      7          1           0        1.646570    0.527763    1.181370
      8          1           0        1.766850    0.885586   -0.649050
 ---------------------------------------------------------------------
                    Distance matrix (angstroms):
                    1          2          3          4          5
     1  O    0.000000
     2  O    2.351354   0.000000
     3  C    2.383152   1.164332   0.000000
     4  N    2.539104   2.359644   1.244995   0.000000
     5  C    1.212376   2.906686   2.427782   1.988429   0.000000
     6  H    3.508980   2.328680   1.303997   1.305837   3.178927
     7  H    2.028040   3.418541   2.903623   2.397242   1.101238
     8  H    2.010549   3.570158   2.888705   2.096042   1.102667
                    6          7          8
     6  H    0.000000
     7  H    3.417282   0.000000
     8  H    3.401508   1.868941   0.000000
 Symmetry turned off by external request.
 Stoichiometry    C2H3NO2
 Framework group  C1[X(C2H3NO2)]
 Deg. of freedom    18
 Full point group                 C1      NOp   1
 Rotational constants (GHZ):           9.2844702           5.4842519           3.5740461
 Standard basis: Aug-CC-pVTZ (5D, 7F)
   299 basis functions,   441 primitive gaussians,   350 cartesian basis functions
    19 alpha electrons       19 beta electrons
       nuclear repulsion energy       165.4457861180 Hartrees.
 NAtoms=    8 NActive=    8 NUniq=    8 SFac= 1.00D+00 NAtFMM=   60 NAOKFM=F Big=F
 Integral buffers will be    131072 words long.
 Raffenetti 2 integral format.
 Two-electron integral symmetry is turned off.
 Nuclear repulsion after empirical dispersion term =      165.4440891668 Hartrees.
 One-electron integrals computed using PRISM.
 NBasis=   299 RedAO= T EigKep=  3.89D-05  NBF=   299
 NBsUse=   299 1.00D-06 EigRej= -1.00D+00 NBFU=   299
 Initial guess from the checkpoint file:  "STS1-IRC-Reverse.chk"
 B after Tr=     0.000848    0.000796   -0.000021
         Rot=    1.000000    0.000080    0.000031    0.000328 Ang=   0.04 deg.
 Initial guess <Sx>= 0.0000 <Sy>= 0.0000 <Sz>= 0.0000 <S**2>= 0.0000 S= 0.0000
 ExpMin= 2.53D-02 ExpMax= 1.53D+04 ExpMxC= 5.22D+02 IAcc=3 IRadAn=         7 AccDes= 0.00D+00
 Harris functional with IExCor= 4639 and IRadAn=       7 diagonalized for initial guess.
 HarFok:  IExCor= 4639 AccDes= 0.00D+00 IRadAn=         7 IDoV= 1 UseB2=F ITyADJ=14
 ICtDFT=  3500011 ScaDFX=  1.000000  1.000000  1.000000  1.000000
 FoFCou: FMM=F IPFlag=           0 FMFlag=      100000 FMFlg1=           0
         NFxFlg=           0 DoJE=T BraDBF=F KetDBF=T FulRan=T
         wScrn=  0.000000 ICntrl=       500 IOpCl=  0 I1Cent=   200000004 NGrid=           0
         NMat0=    1 NMatS0=      1 NMatT0=    0 NMatD0=    1 NMtDS0=    0 NMtDT0=    0
 Symmetry not used in FoFCou.
 Gradient too large for Newton-Raphson -- use scaled steepest descent instead.
     Minimum is close to point  4 DX=  1.28D-02 DF= -5.26D-08 DXR=  1.05D-02 DFR=  1.11D-04 which will be used.
 Gradient too large for Newton-Raphson -- use scaled steepest descent instead.
     Accept linear search using points  1 and  2.
 Gradient too large for Newton-Raphson -- use scaled steepest descent instead.
     Accept linear search using points  1 and  2.
 Gradient too large for Newton-Raphson -- use scaled steepest descent instead.
 Gradient too large for Newton-Raphson -- use scaled steepest descent instead.
     Accept linear search using points  1 and  2.
 LinEq1:  Iter=  0 NonCon=     1 RMS=1.28D-04 Max=3.62D-03 NDo=     1
 AX will form     1 AO Fock derivatives at one time.
 LinEq1:  Iter=  1 NonCon=     1 RMS=3.60D-05 Max=8.42D-04 NDo=     1
 LinEq1:  Iter=  2 NonCon=     1 RMS=2.39D-05 Max=5.76D-04 NDo=     1
 LinEq1:  Iter=  3 NonCon=     1 RMS=1.63D-05 Max=4.35D-04 NDo=     1
 LinEq1:  Iter=  4 NonCon=     1 RMS=9.72D-06 Max=3.41D-04 NDo=     1
 LinEq1:  Iter=  5 NonCon=     1 RMS=5.60D-06 Max=1.39D-04 NDo=     1
 LinEq1:  Iter=  6 NonCon=     1 RMS=2.89D-06 Max=6.65D-05 NDo=     1
 LinEq1:  Iter=  7 NonCon=     1 RMS=1.56D-06 Max=2.19D-05 NDo=     1
 LinEq1:  Iter=  8 NonCon=     1 RMS=7.30D-07 Max=1.49D-05 NDo=     1
 LinEq1:  Iter=  9 NonCon=     1 RMS=2.07D-07 Max=5.19D-06 NDo=     1
 LinEq1:  Iter= 10 NonCon=     1 RMS=5.80D-08 Max=1.17D-06 NDo=     1
 LinEq1:  Iter= 11 NonCon=     1 RMS=1.73D-08 Max=3.65D-07 NDo=     1
 LinEq1:  Iter= 12 NonCon=     0 RMS=5.63D-09 Max=8.93D-08 NDo=     1
 Linear equations converged to 1.032D-08 1.032D-07 after    12 iterations.
     Minimum is close to point  2 DX=  7.98D-04 DF= -1.06D-10 DXR=  7.97D-04 DFR=  6.36D-07 which will be used.
 LinEq1:  Iter=  0 NonCon=     1 RMS=9.48D-07 Max=2.64D-05 NDo=     1
 LinEq1:  Iter=  1 NonCon=     1 RMS=5.69D-07 Max=1.37D-05 NDo=     1
 LinEq1:  Iter=  2 NonCon=     1 RMS=3.48D-07 Max=7.26D-06 NDo=     1
 LinEq1:  Iter=  3 NonCon=     1 RMS=2.10D-07 Max=5.80D-06 NDo=     1
 LinEq1:  Iter=  4 NonCon=     1 RMS=1.31D-07 Max=3.66D-06 NDo=     1
 LinEq1:  Iter=  5 NonCon=     1 RMS=5.36D-08 Max=1.42D-06 NDo=     1
 LinEq1:  Iter=  6 NonCon=     1 RMS=1.80D-08 Max=3.74D-07 NDo=     1
 LinEq1:  Iter=  7 NonCon=     1 RMS=8.65D-09 Max=2.06D-07 NDo=     1
 LinEq1:  Iter=  8 NonCon=     1 RMS=5.05D-09 Max=7.44D-08 NDo=     1
 LinEq1:  Iter=  9 NonCon=     1 RMS=2.28D-09 Max=3.33D-08 NDo=     1
 LinEq1:  Iter= 10 NonCon=     1 RMS=8.22D-10 Max=1.37D-08 NDo=     1
 LinEq1:  Iter= 11 NonCon=     0 RMS=2.40D-10 Max=5.31D-09 NDo=     1
 Linear equations converged to 8.187D-10 8.187D-09 after    11 iterations.
 SCF Done:  E(UwB97XD) =  -283.080780941     a.u. after    8 cycles
            Convg  =    0.5812D-08                    40 Fock formations.
              S**2 =  0.0000                  -V/T =  2.0047
 <Sx>= 0.0000 <Sy>= 0.0000 <Sz>= 0.0000 <S**2>= 0.0000 S= 0.0000
 <L.S>=  0.00000000000    
 Annihilation of the first spin contaminant:
 S**2 before annihilation     0.0000,   after     0.0000
 DoSCS=F DFT=T ScalE2(SS,OS)=  1.000000  1.000000
 Range of M.O.s used for correlation:     1   299
 NBasis=   299 NAE=    19 NBE=    19 NFC=     0 NFV=     0
 NROrb=    299 NOA=    19 NOB=    19 NVA=   280 NVB=   280

 **** Warning!!: The largest alpha MO coefficient is  0.49581215D+02


 **** Warning!!: The largest beta MO coefficient is  0.49581215D+02

 Symmetrizing basis deriv contribution to polar:
 IMax=3 JMax=2 DiffMx= 0.00D+00
 G2DrvN: will do     9 centers at a time, making    1 passes.
 Calling FoFCou, ICntrl=  3107 FMM=F I1Cent=   0 AccDes= 0.00D+00.
 End of G2Drv F.D. properties file   721 does not exist.
 End of G2Drv F.D. properties file   722 does not exist.
 End of G2Drv F.D. properties file   788 does not exist.
          IDoAtm=11111111
          Differentiating once with respect to nuclear coordinates.
 CalDSu exits because no D1Ps are significant.
          There are    27 degrees of freedom in the 1st order CPHF.  IDoFFX=6 NUNeed=     0.
     21 vectors produced by pass  0 Test12= 3.94D-14 3.70D-09 XBig12= 1.78D-01 8.34D-02.
 AX will form    21 AO Fock derivatives at one time.
     21 vectors produced by pass  1 Test12= 3.94D-14 3.70D-09 XBig12= 4.01D-02 2.96D-02.
     21 vectors produced by pass  2 Test12= 3.94D-14 3.70D-09 XBig12= 1.97D-03 6.95D-03.
     21 vectors produced by pass  3 Test12= 3.94D-14 3.70D-09 XBig12= 3.91D-05 6.91D-04.
     21 vectors produced by pass  4 Test12= 3.94D-14 3.70D-09 XBig12= 3.97D-07 6.35D-05.
     21 vectors produced by pass  5 Test12= 3.94D-14 3.70D-09 XBig12= 3.03D-09 6.45D-06.
     21 vectors produced by pass  6 Test12= 3.94D-14 3.70D-09 XBig12= 2.81D-11 4.96D-07.
     15 vectors produced by pass  7 Test12= 3.94D-14 3.70D-09 XBig12= 2.68D-13 5.03D-08.
      1 vectors produced by pass  8 Test12= 3.94D-14 3.70D-09 XBig12= 1.50D-15 4.06D-09.
 InvSVY:  IOpt=1 It=  1 EMax= 2.00D-15
 Solved reduced A of dimension   163 with    21 vectors.
 End of Minotr F.D. properties file   721 does not exist.
 End of Minotr F.D. properties file   722 does not exist.
 End of Minotr F.D. properties file   788 does not exist.
 Calling FoFJK, ICntrl=    100127 FMM=F ISym2X=0 I1Cent= 0 IOpClX= 1 NMat=1 NMatS=1 NMatT=0.
 -------------------------------------------------------------------
 Center     Atomic                   Forces (Hartrees/Bohr)
 Number     Number              X              Y              Z
 -------------------------------------------------------------------
      1        8           0.019795219   -0.001543646    0.002827021
      2        8          -0.032022983    0.006534899    0.003208567
      3        6           0.034615883   -0.042806870   -0.012531992
      4        7          -0.091493025    0.030281226    0.009859006
      5        6           0.037147408   -0.019830303   -0.002186018
      6        1           0.030223215    0.027734342   -0.003222597
      7        1          -0.001022565   -0.000068604    0.000535522
      8        1           0.002756846   -0.000301044    0.001510492
 -------------------------------------------------------------------
 Cartesian Forces:  Max     0.091493025 RMS     0.027030725
 IRC-IRC-IRC-IRC-IRC-IRC-IRC-IRC-IRC-IRC-IRC-IRC-IRC-IRC-IRC-IRC-IRC-IRC
 Pt 16 Step number   1 out of a maximum of  20
 Modified Bulirsch-Stoer Extrapolation Cycles:
    EPS =    0.000010000000000
      PEZero:  N= 2 I= 1 D=  6.08D-04 Err=  1.04D-05
      PEZero:  N= 3 I= 2 D=  6.08D-04 Err=  6.92D-06
      PEZero:  N= 3 I= 1 D=  1.22D-03 Err=  6.85D-09
 Maximum DWI energy   std dev =  0.000001858 at pt    14
 Maximum DWI gradient std dev =  0.000343946 at pt    18
 CORRECTOR INTEGRATION CONVERGENCE:
   Recorrection delta-x convergence threshold:    0.010000
   Delta-x Convergence Met
 Point Number:  16          Path Number:   1
   CHANGE IN THE REACTION COORDINATE =    0.11676
   NET REACTION COORDINATE UP TO THIS POINT =    1.86801
  # OF POINTS ALONG THE PATH =  16
  # OF STEPS =   1

 Calculating another point on the path.
 IRC-IRC-IRC-IRC-IRC-IRC-IRC-IRC-IRC-IRC-IRC-IRC-IRC-IRC-IRC-IRC-IRC-IRC
                          Input orientation:                          
 ---------------------------------------------------------------------
 Center     Atomic      Atomic             Coordinates (Angstroms)
 Number     Number       Type             X           Y           Z
 ---------------------------------------------------------------------
      1          8           0        1.044617   -0.912175   -0.112975
      2          8           0       -1.301041   -0.799211    0.063867
      3          6           0       -0.989955    0.317331   -0.011366
      4          7           0       -0.226788    1.293371   -0.115058
      5          6           0        1.429969    0.205561    0.150796
      6          1           0       -1.433952    1.551520    0.183263
      7          1           0        1.645414    0.527699    1.181957
      8          1           0        1.770082    0.885179   -0.647360
 ---------------------------------------------------------------------
                    Distance matrix (angstroms):
                    1          2          3          4          5
     1  O    0.000000
     2  O    2.355026   0.000000
     3  C    2.379389   1.161508   0.000000
     4  N    2.545763   2.359012   1.243315   0.000000
     5  C    1.211365   2.911279   2.427926   1.999714   0.000000
     6  H    3.507257   2.357510   1.325985   1.269993   3.164602
     7  H    2.027570   3.419417   2.900593   2.402840   1.101581
     8  H    2.010559   3.574187   2.888728   2.106527   1.102094
                    6          7          8
     6  H    0.000000
     7  H    3.395305   0.000000
     8  H    3.376356   1.868083   0.000000
 Symmetry turned off by external request.
 Stoichiometry    C2H3NO2
 Framework group  C1[X(C2H3NO2)]
 Deg. of freedom    18
 Full point group                 C1      NOp   1
 Rotational constants (GHZ):           9.2642377           5.4757734           3.5671542
 Standard basis: Aug-CC-pVTZ (5D, 7F)
   299 basis functions,   441 primitive gaussians,   350 cartesian basis functions
    19 alpha electrons       19 beta electrons
       nuclear repulsion energy       165.4433474332 Hartrees.
 NAtoms=    8 NActive=    8 NUniq=    8 SFac= 1.00D+00 NAtFMM=   60 NAOKFM=F Big=F
 Integral buffers will be    131072 words long.
 Raffenetti 2 integral format.
 Two-electron integral symmetry is turned off.
 Nuclear repulsion after empirical dispersion term =      165.4416352574 Hartrees.
 One-electron integrals computed using PRISM.
 NBasis=   299 RedAO= T EigKep=  3.87D-05  NBF=   299
 NBsUse=   299 1.00D-06 EigRej= -1.00D+00 NBFU=   299
 Initial guess from the checkpoint file:  "STS1-IRC-Reverse.chk"
 B after Tr=     0.000864    0.000806   -0.000027
         Rot=    1.000000    0.000084    0.000030    0.000333 Ang=   0.04 deg.
 Initial guess <Sx>= 0.0000 <Sy>= 0.0000 <Sz>= 0.0000 <S**2>= 0.0000 S= 0.0000
 ExpMin= 2.53D-02 ExpMax= 1.53D+04 ExpMxC= 5.22D+02 IAcc=3 IRadAn=         7 AccDes= 0.00D+00
 Harris functional with IExCor= 4639 and IRadAn=       7 diagonalized for initial guess.
 HarFok:  IExCor= 4639 AccDes= 0.00D+00 IRadAn=         7 IDoV= 1 UseB2=F ITyADJ=14
 ICtDFT=  3500011 ScaDFX=  1.000000  1.000000  1.000000  1.000000
 FoFCou: FMM=F IPFlag=           0 FMFlag=      100000 FMFlg1=           0
         NFxFlg=           0 DoJE=T BraDBF=F KetDBF=T FulRan=T
         wScrn=  0.000000 ICntrl=       500 IOpCl=  0 I1Cent=   200000004 NGrid=           0
         NMat0=    1 NMatS0=      1 NMatT0=    0 NMatD0=    1 NMtDS0=    0 NMtDT0=    0
 Symmetry not used in FoFCou.
 Gradient too large for Newton-Raphson -- use scaled steepest descent instead.
     Accept linear search using points  3 and  4.
     Minimum is close to point  4 DX= -2.31D-02 DF= -3.12D-08 DXR=  1.96D-02 DFR=  6.40D-05 which will be used.
 Gradient too large for Newton-Raphson -- use scaled steepest descent instead.
     Accept linear search using points  1 and  2.
 Gradient too large for Newton-Raphson -- use scaled steepest descent instead.
     Accept linear search using points  1 and  2.
 Gradient too large for Newton-Raphson -- use scaled steepest descent instead.
 Gradient too large for Newton-Raphson -- use scaled steepest descent instead.
     Accept linear search using points  1 and  2.
 LinEq1:  Iter=  0 NonCon=     1 RMS=1.24D-04 Max=4.46D-03 NDo=     1
 AX will form     1 AO Fock derivatives at one time.
 LinEq1:  Iter=  1 NonCon=     1 RMS=3.40D-05 Max=8.30D-04 NDo=     1
 LinEq1:  Iter=  2 NonCon=     1 RMS=2.32D-05 Max=5.31D-04 NDo=     1
 LinEq1:  Iter=  3 NonCon=     1 RMS=1.50D-05 Max=3.61D-04 NDo=     1
 LinEq1:  Iter=  4 NonCon=     1 RMS=8.51D-06 Max=2.93D-04 NDo=     1
 LinEq1:  Iter=  5 NonCon=     1 RMS=4.69D-06 Max=1.10D-04 NDo=     1
 LinEq1:  Iter=  6 NonCon=     1 RMS=2.39D-06 Max=6.75D-05 NDo=     1
 LinEq1:  Iter=  7 NonCon=     1 RMS=1.34D-06 Max=2.11D-05 NDo=     1
 LinEq1:  Iter=  8 NonCon=     1 RMS=5.86D-07 Max=1.04D-05 NDo=     1
 LinEq1:  Iter=  9 NonCon=     1 RMS=1.78D-07 Max=4.82D-06 NDo=     1
 LinEq1:  Iter= 10 NonCon=     1 RMS=4.87D-08 Max=1.11D-06 NDo=     1
 LinEq1:  Iter= 11 NonCon=     1 RMS=1.55D-08 Max=3.77D-07 NDo=     1
 LinEq1:  Iter= 12 NonCon=     0 RMS=4.82D-09 Max=7.52D-08 NDo=     1
 Linear equations converged to 1.032D-08 1.032D-07 after    12 iterations.
     Minimum is close to point  2 DX=  7.84D-04 DF= -9.91D-11 DXR=  7.83D-04 DFR=  6.14D-07 which will be used.
 LinEq1:  Iter=  0 NonCon=     1 RMS=8.04D-07 Max=3.12D-05 NDo=     1
 LinEq1:  Iter=  1 NonCon=     1 RMS=4.32D-07 Max=1.26D-05 NDo=     1
 LinEq1:  Iter=  2 NonCon=     1 RMS=2.70D-07 Max=4.95D-06 NDo=     1
 LinEq1:  Iter=  3 NonCon=     1 RMS=1.65D-07 Max=4.73D-06 NDo=     1
 LinEq1:  Iter=  4 NonCon=     1 RMS=1.03D-07 Max=2.16D-06 NDo=     1
 LinEq1:  Iter=  5 NonCon=     1 RMS=4.31D-08 Max=9.89D-07 NDo=     1
 LinEq1:  Iter=  6 NonCon=     1 RMS=2.13D-08 Max=4.84D-07 NDo=     1
 LinEq1:  Iter=  7 NonCon=     1 RMS=1.32D-08 Max=2.55D-07 NDo=     1
 LinEq1:  Iter=  8 NonCon=     1 RMS=5.20D-09 Max=1.06D-07 NDo=     1
 LinEq1:  Iter=  9 NonCon=     1 RMS=1.93D-09 Max=3.56D-08 NDo=     1
 LinEq1:  Iter= 10 NonCon=     1 RMS=6.65D-10 Max=1.19D-08 NDo=     1
 LinEq1:  Iter= 11 NonCon=     0 RMS=1.77D-10 Max=3.75D-09 NDo=     1
 Linear equations converged to 7.234D-10 7.234D-09 after    11 iterations.
 SCF Done:  E(UwB97XD) =  -283.087281597     a.u. after    8 cycles
            Convg  =    0.4178D-08                    39 Fock formations.
              S**2 =  0.0000                  -V/T =  2.0046
 <Sx>= 0.0000 <Sy>= 0.0000 <Sz>= 0.0000 <S**2>= 0.0000 S= 0.0000
 <L.S>=  0.00000000000    
 Annihilation of the first spin contaminant:
 S**2 before annihilation     0.0000,   after     0.0000
 DoSCS=F DFT=T ScalE2(SS,OS)=  1.000000  1.000000
 Range of M.O.s used for correlation:     1   299
 NBasis=   299 NAE=    19 NBE=    19 NFC=     0 NFV=     0
 NROrb=    299 NOA=    19 NOB=    19 NVA=   280 NVB=   280

 **** Warning!!: The largest alpha MO coefficient is  0.48981182D+02


 **** Warning!!: The largest beta MO coefficient is  0.48981182D+02

 Symmetrizing basis deriv contribution to polar:
 IMax=3 JMax=2 DiffMx= 0.00D+00
 G2DrvN: will do     9 centers at a time, making    1 passes.
 Calling FoFCou, ICntrl=  3107 FMM=F I1Cent=   0 AccDes= 0.00D+00.
 End of G2Drv F.D. properties file   721 does not exist.
 End of G2Drv F.D. properties file   722 does not exist.
 End of G2Drv F.D. properties file   788 does not exist.
          IDoAtm=11111111
          Differentiating once with respect to nuclear coordinates.
 CalDSu exits because no D1Ps are significant.
          There are    27 degrees of freedom in the 1st order CPHF.  IDoFFX=6 NUNeed=     0.
     21 vectors produced by pass  0 Test12= 3.94D-14 3.70D-09 XBig12= 1.77D-01 8.68D-02.
 AX will form    21 AO Fock derivatives at one time.
     21 vectors produced by pass  1 Test12= 3.94D-14 3.70D-09 XBig12= 3.85D-02 2.39D-02.
     21 vectors produced by pass  2 Test12= 3.94D-14 3.70D-09 XBig12= 1.96D-03 7.79D-03.
     21 vectors produced by pass  3 Test12= 3.94D-14 3.70D-09 XBig12= 3.93D-05 6.58D-04.
     21 vectors produced by pass  4 Test12= 3.94D-14 3.70D-09 XBig12= 4.01D-07 6.61D-05.
     21 vectors produced by pass  5 Test12= 3.94D-14 3.70D-09 XBig12= 2.99D-09 6.26D-06.
     21 vectors produced by pass  6 Test12= 3.94D-14 3.70D-09 XBig12= 2.61D-11 4.40D-07.
     14 vectors produced by pass  7 Test12= 3.94D-14 3.70D-09 XBig12= 2.46D-13 4.95D-08.
      2 vectors produced by pass  8 Test12= 3.94D-14 3.70D-09 XBig12= 2.12D-15 3.81D-09.
 InvSVY:  IOpt=1 It=  1 EMax= 1.78D-15
 Solved reduced A of dimension   163 with    21 vectors.
 End of Minotr F.D. properties file   721 does not exist.
 End of Minotr F.D. properties file   722 does not exist.
 End of Minotr F.D. properties file   788 does not exist.
 Calling FoFJK, ICntrl=    100127 FMM=F ISym2X=0 I1Cent= 0 IOpClX= 1 NMat=1 NMatS=1 NMatT=0.
 -------------------------------------------------------------------
 Center     Atomic                   Forces (Hartrees/Bohr)
 Number     Number              X              Y              Z
 -------------------------------------------------------------------
      1        8           0.020284811   -0.001953079    0.002873173
      2        8          -0.033282454    0.006208920    0.003317737
      3        6           0.036699545   -0.046180392   -0.013317103
      4        7          -0.096881118    0.031899241    0.010913932
      5        6           0.038249437   -0.019866447   -0.002294219
      6        1           0.032885557    0.030382354   -0.003561677
      7        1          -0.001072607   -0.000054965    0.000521457
      8        1           0.003116829   -0.000435630    0.001546699
 -------------------------------------------------------------------
 Cartesian Forces:  Max     0.096881118 RMS     0.028616861
 IRC-IRC-IRC-IRC-IRC-IRC-IRC-IRC-IRC-IRC-IRC-IRC-IRC-IRC-IRC-IRC-IRC-IRC
 Pt 17 Step number   1 out of a maximum of  20
 Modified Bulirsch-Stoer Extrapolation Cycles:
    EPS =    0.000010000000000
      PEZero:  N= 2 I= 1 D=  6.08D-04 Err=  8.01D-06
 Maximum DWI energy   std dev =  0.000002139 at pt    19
 Maximum DWI gradient std dev =  0.000529102 at pt    13
 CORRECTOR INTEGRATION CONVERGENCE:
   Recorrection delta-x convergence threshold:    0.010000
   Delta-x Convergence Met
 Point Number:  17          Path Number:   1
   CHANGE IN THE REACTION COORDINATE =    0.11677
   NET REACTION COORDINATE UP TO THIS POINT =    1.98477
  # OF POINTS ALONG THE PATH =  17
  # OF STEPS =   1

 Calculating another point on the path.
 IRC-IRC-IRC-IRC-IRC-IRC-IRC-IRC-IRC-IRC-IRC-IRC-IRC-IRC-IRC-IRC-IRC-IRC
                          Input orientation:                          
 ---------------------------------------------------------------------
 Center     Atomic      Atomic             Coordinates (Angstroms)
 Number     Number       Type             X           Y           Z
 ---------------------------------------------------------------------
      1          8           0        1.045948   -0.912316   -0.112788
      2          8           0       -1.303239   -0.798823    0.064085
      3          6           0       -0.986706    0.313205   -0.012547
      4          7           0       -0.234143    1.295791   -0.114214
      5          6           0        1.433321    0.203845    0.150594
      6          1           0       -1.398876    1.584101    0.179439
      7          1           0        1.644290    0.527648    1.182488
      8          1           0        1.773472    0.884662   -0.645753
 ---------------------------------------------------------------------
                    Distance matrix (angstroms):
                    1          2          3          4          5
     1  O    0.000000
     2  O    2.358569   0.000000
     3  C    2.375633   1.158737   0.000000
     4  N    2.552327   2.358425   1.241839   0.000000
     5  C    1.210472   2.915749   2.427984   2.010697   0.000000
     6  H    3.506374   2.387631   1.349785   1.235297   3.150758
     7  H    2.027127   3.420275   2.897626   2.408317   1.101890
     8  H    2.010590   3.578288   2.888961   2.117091   1.101537
                    6          7          8
     6  H    0.000000
     7  H    3.373880   0.000000
     8  H    3.351708   1.867247   0.000000
 Symmetry turned off by external request.
 Stoichiometry    C2H3NO2
 Framework group  C1[X(C2H3NO2)]
 Deg. of freedom    18
 Full point group                 C1      NOp   1
 Rotational constants (GHZ):           9.2431276           5.4675858           3.5602594
 Standard basis: Aug-CC-pVTZ (5D, 7F)
   299 basis functions,   441 primitive gaussians,   350 cartesian basis functions
    19 alpha electrons       19 beta electrons
       nuclear repulsion energy       165.4387214615 Hartrees.
 NAtoms=    8 NActive=    8 NUniq=    8 SFac= 1.00D+00 NAtFMM=   60 NAOKFM=F Big=F
 Integral buffers will be    131072 words long.
 Raffenetti 2 integral format.
 Two-electron integral symmetry is turned off.
 Nuclear repulsion after empirical dispersion term =      165.4369939167 Hartrees.
 One-electron integrals computed using PRISM.
 NBasis=   299 RedAO= T EigKep=  3.85D-05  NBF=   299
 NBsUse=   299 1.00D-06 EigRej= -1.00D+00 NBFU=   299
 Initial guess from the checkpoint file:  "STS1-IRC-Reverse.chk"
 B after Tr=     0.000874    0.000820   -0.000032
         Rot=    1.000000    0.000088    0.000029    0.000338 Ang=   0.04 deg.
 Initial guess <Sx>= 0.0000 <Sy>= 0.0000 <Sz>= 0.0000 <S**2>= 0.0000 S= 0.0000
 ExpMin= 2.53D-02 ExpMax= 1.53D+04 ExpMxC= 5.22D+02 IAcc=3 IRadAn=         7 AccDes= 0.00D+00
 Harris functional with IExCor= 4639 and IRadAn=       7 diagonalized for initial guess.
 HarFok:  IExCor= 4639 AccDes= 0.00D+00 IRadAn=         7 IDoV= 1 UseB2=F ITyADJ=14
 ICtDFT=  3500011 ScaDFX=  1.000000  1.000000  1.000000  1.000000
 FoFCou: FMM=F IPFlag=           0 FMFlag=      100000 FMFlg1=           0
         NFxFlg=           0 DoJE=T BraDBF=F KetDBF=T FulRan=T
         wScrn=  0.000000 ICntrl=       500 IOpCl=  0 I1Cent=   200000004 NGrid=           0
         NMat0=    1 NMatS0=      1 NMatT0=    0 NMatD0=    1 NMtDS0=    0 NMtDT0=    0
 Symmetry not used in FoFCou.
 Gradient too large for Newton-Raphson -- use scaled steepest descent instead.
     Accept linear search using points  3 and  4.
     Minimum is close to point  4 DX= -9.02D-02 DF= -1.00D-06 DXR=  8.13D-02 DFR=  2.00D-03 which will be used.
 Gradient too large for Newton-Raphson -- use scaled steepest descent instead.
     Accept linear search using points  1 and  2.
 Gradient too large for Newton-Raphson -- use scaled steepest descent instead.
     Accept linear search using points  1 and  2.
 Gradient too large for Newton-Raphson -- use scaled steepest descent instead.
 Gradient too large for Newton-Raphson -- use scaled steepest descent instead.
     Accept linear search using points  1 and  2.
 LinEq1:  Iter=  0 NonCon=     1 RMS=1.19D-04 Max=4.21D-03 NDo=     1
 AX will form     1 AO Fock derivatives at one time.
 LinEq1:  Iter=  1 NonCon=     1 RMS=3.16D-05 Max=8.74D-04 NDo=     1
 LinEq1:  Iter=  2 NonCon=     1 RMS=2.22D-05 Max=4.94D-04 NDo=     1
 LinEq1:  Iter=  3 NonCon=     1 RMS=1.34D-05 Max=3.55D-04 NDo=     1
 LinEq1:  Iter=  4 NonCon=     1 RMS=7.32D-06 Max=2.46D-04 NDo=     1
 LinEq1:  Iter=  5 NonCon=     1 RMS=3.82D-06 Max=8.05D-05 NDo=     1
 LinEq1:  Iter=  6 NonCon=     1 RMS=1.97D-06 Max=5.43D-05 NDo=     1
 LinEq1:  Iter=  7 NonCon=     1 RMS=1.15D-06 Max=1.97D-05 NDo=     1
 LinEq1:  Iter=  8 NonCon=     1 RMS=4.41D-07 Max=8.93D-06 NDo=     1
 LinEq1:  Iter=  9 NonCon=     1 RMS=1.50D-07 Max=3.51D-06 NDo=     1
 LinEq1:  Iter= 10 NonCon=     1 RMS=4.08D-08 Max=8.60D-07 NDo=     1
 LinEq1:  Iter= 11 NonCon=     1 RMS=1.36D-08 Max=3.06D-07 NDo=     1
 LinEq1:  Iter= 12 NonCon=     0 RMS=3.99D-09 Max=5.51D-08 NDo=     1
 Linear equations converged to 1.032D-08 1.032D-07 after    12 iterations.
     Minimum is close to point  2 DX=  7.51D-04 DF= -8.68D-11 DXR=  7.50D-04 DFR=  5.63D-07 which will be used.
 LinEq1:  Iter=  0 NonCon=     1 RMS=6.98D-07 Max=2.68D-05 NDo=     1
 LinEq1:  Iter=  1 NonCon=     1 RMS=3.34D-07 Max=7.49D-06 NDo=     1
 LinEq1:  Iter=  2 NonCon=     1 RMS=1.98D-07 Max=3.47D-06 NDo=     1
 LinEq1:  Iter=  3 NonCon=     1 RMS=1.02D-07 Max=3.58D-06 NDo=     1
 LinEq1:  Iter=  4 NonCon=     1 RMS=7.42D-08 Max=1.97D-06 NDo=     1
 LinEq1:  Iter=  5 NonCon=     1 RMS=3.48D-08 Max=6.26D-07 NDo=     1
 LinEq1:  Iter=  6 NonCon=     1 RMS=2.21D-08 Max=5.00D-07 NDo=     1
 LinEq1:  Iter=  7 NonCon=     1 RMS=1.11D-08 Max=1.98D-07 NDo=     1
 LinEq1:  Iter=  8 NonCon=     1 RMS=3.78D-09 Max=8.12D-08 NDo=     1
 LinEq1:  Iter=  9 NonCon=     1 RMS=1.43D-09 Max=3.12D-08 NDo=     1
 LinEq1:  Iter= 10 NonCon=     1 RMS=5.16D-10 Max=1.07D-08 NDo=     1
 LinEq1:  Iter= 11 NonCon=     0 RMS=1.32D-10 Max=2.95D-09 NDo=     1
 Linear equations converged to 6.470D-10 6.470D-09 after    11 iterations.
 SCF Done:  E(UwB97XD) =  -283.094216251     a.u. after    8 cycles
            Convg  =    0.3039D-08                    39 Fock formations.
              S**2 =  0.0000                  -V/T =  2.0045
 <Sx>= 0.0000 <Sy>= 0.0000 <Sz>= 0.0000 <S**2>= 0.0000 S= 0.0000
 <L.S>=  0.00000000000    
 Annihilation of the first spin contaminant:
 S**2 before annihilation     0.0000,   after     0.0000
 DoSCS=F DFT=T ScalE2(SS,OS)=  1.000000  1.000000
 Range of M.O.s used for correlation:     1   299
 NBasis=   299 NAE=    19 NBE=    19 NFC=     0 NFV=     0
 NROrb=    299 NOA=    19 NOB=    19 NVA=   280 NVB=   280

 **** Warning!!: The largest alpha MO coefficient is  0.46983211D+02


 **** Warning!!: The largest beta MO coefficient is  0.46983211D+02

 Symmetrizing basis deriv contribution to polar:
 IMax=3 JMax=2 DiffMx= 0.00D+00
 G2DrvN: will do     9 centers at a time, making    1 passes.
 Calling FoFCou, ICntrl=  3107 FMM=F I1Cent=   0 AccDes= 0.00D+00.
 End of G2Drv F.D. properties file   721 does not exist.
 End of G2Drv F.D. properties file   722 does not exist.
 End of G2Drv F.D. properties file   788 does not exist.
          IDoAtm=11111111
          Differentiating once with respect to nuclear coordinates.
 CalDSu exits because no D1Ps are significant.
          There are    27 degrees of freedom in the 1st order CPHF.  IDoFFX=6 NUNeed=     0.
     21 vectors produced by pass  0 Test12= 3.94D-14 3.70D-09 XBig12= 1.76D-01 8.09D-02.
 AX will form    21 AO Fock derivatives at one time.
     21 vectors produced by pass  1 Test12= 3.94D-14 3.70D-09 XBig12= 3.67D-02 2.50D-02.
     21 vectors produced by pass  2 Test12= 3.94D-14 3.70D-09 XBig12= 1.91D-03 7.63D-03.
     21 vectors produced by pass  3 Test12= 3.94D-14 3.70D-09 XBig12= 3.89D-05 6.22D-04.
     21 vectors produced by pass  4 Test12= 3.94D-14 3.70D-09 XBig12= 4.02D-07 6.79D-05.
     21 vectors produced by pass  5 Test12= 3.94D-14 3.70D-09 XBig12= 3.00D-09 5.92D-06.
     21 vectors produced by pass  6 Test12= 3.94D-14 3.70D-09 XBig12= 2.50D-11 4.42D-07.
     14 vectors produced by pass  7 Test12= 3.94D-14 3.70D-09 XBig12= 2.24D-13 4.46D-08.
      1 vectors produced by pass  8 Test12= 3.94D-14 3.70D-09 XBig12= 2.02D-15 4.01D-09.
 InvSVY:  IOpt=1 It=  1 EMax= 2.22D-15
 Solved reduced A of dimension   162 with    21 vectors.
 End of Minotr F.D. properties file   721 does not exist.
 End of Minotr F.D. properties file   722 does not exist.
 End of Minotr F.D. properties file   788 does not exist.
 Calling FoFJK, ICntrl=    100127 FMM=F ISym2X=0 I1Cent= 0 IOpClX= 1 NMat=1 NMatS=1 NMatT=0.
 -------------------------------------------------------------------
 Center     Atomic                   Forces (Hartrees/Bohr)
 Number     Number              X              Y              Z
 -------------------------------------------------------------------
      1        8           0.020654177   -0.002404299    0.002869205
      2        8          -0.034278180    0.005606747    0.003377484
      3        6           0.038105918   -0.048923761   -0.013891970
      4        7          -0.100756572    0.033215134    0.011742273
      5        6           0.039052166   -0.019653685   -0.002344961
      6        1           0.034867836    0.032770501   -0.003807959
      7        1          -0.001098053   -0.000049897    0.000500019
      8        1           0.003452708   -0.000560740    0.001555909
 -------------------------------------------------------------------
 Cartesian Forces:  Max     0.100756572 RMS     0.029809929
 IRC-IRC-IRC-IRC-IRC-IRC-IRC-IRC-IRC-IRC-IRC-IRC-IRC-IRC-IRC-IRC-IRC-IRC
 Pt 18 Step number   1 out of a maximum of  20
 Modified Bulirsch-Stoer Extrapolation Cycles:
    EPS =    0.000010000000000
      PEZero:  N= 2 I= 1 D=  6.08D-04 Err=  9.05D-06
 Maximum DWI energy   std dev =  0.000002673 at pt    19
 Maximum DWI gradient std dev =  0.000668515 at pt    17
 CORRECTOR INTEGRATION CONVERGENCE:
   Recorrection delta-x convergence threshold:    0.010000
   Delta-x Convergence Met
 Point Number:  18          Path Number:   1
   CHANGE IN THE REACTION COORDINATE =    0.11677
   NET REACTION COORDINATE UP TO THIS POINT =    2.10154
  # OF POINTS ALONG THE PATH =  18
  # OF STEPS =   1

 Calculating another point on the path.
 IRC-IRC-IRC-IRC-IRC-IRC-IRC-IRC-IRC-IRC-IRC-IRC-IRC-IRC-IRC-IRC-IRC-IRC
                          Input orientation:                          
 ---------------------------------------------------------------------
 Center     Atomic      Atomic             Coordinates (Angstroms)
 Number     Number       Type             X           Y           Z
 ---------------------------------------------------------------------
      1          8           0        1.047239   -0.912479   -0.112611
      2          8           0       -1.305390   -0.798500    0.064295
      3          6           0       -0.983520    0.309069   -0.013712
      4          7           0       -0.241380    1.298184   -0.113359
      5          6           0        1.436575    0.202235    0.150399
      6          1           0       -1.363810    1.617397    0.175596
      7          1           0        1.643206    0.527599    1.182970
      8          1           0        1.777024    0.884052   -0.644224
 ---------------------------------------------------------------------
                    Distance matrix (angstroms):
                    1          2          3          4          5
     1  O    0.000000
     2  O    2.362023   0.000000
     3  C    2.371906   1.156025   0.000000
     4  N    2.558822   2.357915   1.240584   0.000000
     5  C    1.209687   2.920147   2.428004   2.021436   0.000000
     6  H    3.506636   2.419165   1.375566   1.202182   3.137750
     7  H    2.026705   3.421139   2.894735   2.413697   1.102162
     8  H    2.010652   3.582493   2.889421   2.127740   1.101002
                    6          7          8
     6  H    0.000000
     7  H    3.353298   0.000000
     8  H    3.327873   1.866442   0.000000
 Symmetry turned off by external request.
 Stoichiometry    C2H3NO2
 Framework group  C1[X(C2H3NO2)]
 Deg. of freedom    18
 Full point group                 C1      NOp   1
 Rotational constants (GHZ):           9.2209313           5.4594631           3.5532370
 Standard basis: Aug-CC-pVTZ (5D, 7F)
   299 basis functions,   441 primitive gaussians,   350 cartesian basis functions
    19 alpha electrons       19 beta electrons
       nuclear repulsion energy       165.4288097396 Hartrees.
 NAtoms=    8 NActive=    8 NUniq=    8 SFac= 1.00D+00 NAtFMM=   60 NAOKFM=F Big=F
 Integral buffers will be    131072 words long.
 Raffenetti 2 integral format.
 Two-electron integral symmetry is turned off.
 Nuclear repulsion after empirical dispersion term =      165.4270668306 Hartrees.
 One-electron integrals computed using PRISM.
 NBasis=   299 RedAO= T EigKep=  3.83D-05  NBF=   299
 NBsUse=   299 1.00D-06 EigRej= -1.00D+00 NBFU=   299
 Initial guess from the checkpoint file:  "STS1-IRC-Reverse.chk"
 B after Tr=     0.000877    0.000836   -0.000035
         Rot=    1.000000    0.000090    0.000029    0.000341 Ang=   0.04 deg.
 Initial guess <Sx>= 0.0000 <Sy>= 0.0000 <Sz>= 0.0000 <S**2>= 0.0000 S= 0.0000
 ExpMin= 2.53D-02 ExpMax= 1.53D+04 ExpMxC= 5.22D+02 IAcc=3 IRadAn=         7 AccDes= 0.00D+00
 Harris functional with IExCor= 4639 and IRadAn=       7 diagonalized for initial guess.
 HarFok:  IExCor= 4639 AccDes= 0.00D+00 IRadAn=         7 IDoV= 1 UseB2=F ITyADJ=14
 ICtDFT=  3500011 ScaDFX=  1.000000  1.000000  1.000000  1.000000
 FoFCou: FMM=F IPFlag=           0 FMFlag=      100000 FMFlg1=           0
         NFxFlg=           0 DoJE=T BraDBF=F KetDBF=T FulRan=T
         wScrn=  0.000000 ICntrl=       500 IOpCl=  0 I1Cent=   200000004 NGrid=           0
         NMat0=    1 NMatS0=      1 NMatT0=    0 NMatD0=    1 NMtDS0=    0 NMtDT0=    0
 Symmetry not used in FoFCou.
 Gradient too large for Newton-Raphson -- use scaled steepest descent instead.
     Accept linear search using points  3 and  4.
 Gradient too large for Newton-Raphson -- use scaled steepest descent instead.
     Accept linear search using points  1 and  2.
 Gradient too large for Newton-Raphson -- use scaled steepest descent instead.
     Accept linear search using points  1 and  2.
 Gradient too large for Newton-Raphson -- use scaled steepest descent instead.
     Minimum is close to point  2 DX=  2.60D-02 DF= -1.49D-07 DXR=  6.11D-02 DFR=  3.75D-03 which will be used.
 Gradient too large for Newton-Raphson -- use scaled steepest descent instead.
     Accept linear search using points  1 and  2.
 Gradient too large for Newton-Raphson -- use scaled steepest descent instead.
 Gradient too large for Newton-Raphson -- use scaled steepest descent instead.
 Restarting incremental Fock formation.
 LinEq1:  Iter=  0 NonCon=     1 RMS=5.73D-05 Max=1.83D-03 NDo=     1
 AX will form     1 AO Fock derivatives at one time.
 LinEq1:  Iter=  1 NonCon=     1 RMS=1.24D-05 Max=3.21D-04 NDo=     1
 LinEq1:  Iter=  2 NonCon=     1 RMS=9.25D-06 Max=2.36D-04 NDo=     1
 LinEq1:  Iter=  3 NonCon=     1 RMS=3.65D-06 Max=7.92D-05 NDo=     1
 LinEq1:  Iter=  4 NonCon=     1 RMS=3.07D-06 Max=9.67D-05 NDo=     1
 LinEq1:  Iter=  5 NonCon=     1 RMS=9.83D-07 Max=1.50D-05 NDo=     1
 LinEq1:  Iter=  6 NonCon=     1 RMS=7.12D-07 Max=1.90D-05 NDo=     1
 LinEq1:  Iter=  7 NonCon=     1 RMS=3.52D-07 Max=4.62D-06 NDo=     1
 LinEq1:  Iter=  8 NonCon=     1 RMS=1.29D-07 Max=2.77D-06 NDo=     1
 LinEq1:  Iter=  9 NonCon=     1 RMS=3.56D-08 Max=7.50D-07 NDo=     1
 LinEq1:  Iter= 10 NonCon=     1 RMS=9.17D-09 Max=1.86D-07 NDo=     1
 LinEq1:  Iter= 11 NonCon=     0 RMS=2.39D-09 Max=2.59D-08 NDo=     1
 Linear equations converged to 1.032D-08 1.032D-07 after    11 iterations.
     Minimum is close to point  2 DX=  2.36D-04 DF= -1.93D-12 DXR=  2.36D-04 DFR=  5.58D-08 which will be used.
 LinEq1:  Iter=  0 NonCon=     1 RMS=1.93D-07 Max=6.54D-06 NDo=     1
 LinEq1:  Iter=  1 NonCon=     1 RMS=8.54D-08 Max=1.28D-06 NDo=     1
 LinEq1:  Iter=  2 NonCon=     1 RMS=4.24D-08 Max=5.99D-07 NDo=     1
 LinEq1:  Iter=  3 NonCon=     1 RMS=1.58D-08 Max=2.37D-07 NDo=     1
 LinEq1:  Iter=  4 NonCon=     1 RMS=9.56D-09 Max=1.79D-07 NDo=     1
 LinEq1:  Iter=  5 NonCon=     1 RMS=4.27D-09 Max=9.53D-08 NDo=     1
 LinEq1:  Iter=  6 NonCon=     1 RMS=2.73D-09 Max=6.53D-08 NDo=     1
 LinEq1:  Iter=  7 NonCon=     1 RMS=1.95D-09 Max=3.60D-08 NDo=     1
 LinEq1:  Iter=  8 NonCon=     1 RMS=7.71D-10 Max=1.46D-08 NDo=     1
 LinEq1:  Iter=  9 NonCon=     1 RMS=2.90D-10 Max=5.53D-09 NDo=     1
 LinEq1:  Iter= 10 NonCon=     0 RMS=1.01D-10 Max=1.64D-09 NDo=     1
 Linear equations converged to 1.796D-10 1.796D-09 after    10 iterations.
 SCF Done:  E(UwB97XD) =  -283.101476150     a.u. after   10 cycles
            Convg  =    0.1789D-08                    45 Fock formations.
              S**2 =  0.0000                  -V/T =  2.0045
 <Sx>= 0.0000 <Sy>= 0.0000 <Sz>= 0.0000 <S**2>= 0.0000 S= 0.0000
 <L.S>=  0.00000000000    
 Annihilation of the first spin contaminant:
 S**2 before annihilation     0.0000,   after     0.0000
 DoSCS=F DFT=T ScalE2(SS,OS)=  1.000000  1.000000
 Range of M.O.s used for correlation:     1   299
 NBasis=   299 NAE=    19 NBE=    19 NFC=     0 NFV=     0
 NROrb=    299 NOA=    19 NOB=    19 NVA=   280 NVB=   280

 **** Warning!!: The largest alpha MO coefficient is  0.39811769D+02


 **** Warning!!: The largest beta MO coefficient is  0.39811769D+02

 Symmetrizing basis deriv contribution to polar:
 IMax=3 JMax=2 DiffMx= 0.00D+00
 G2DrvN: will do     9 centers at a time, making    1 passes.
 Calling FoFCou, ICntrl=  3107 FMM=F I1Cent=   0 AccDes= 0.00D+00.
 End of G2Drv F.D. properties file   721 does not exist.
 End of G2Drv F.D. properties file   722 does not exist.
 End of G2Drv F.D. properties file   788 does not exist.
          IDoAtm=11111111
          Differentiating once with respect to nuclear coordinates.
 CalDSu exits because no D1Ps are significant.
          There are    27 degrees of freedom in the 1st order CPHF.  IDoFFX=6 NUNeed=     0.
     21 vectors produced by pass  0 Test12= 3.94D-14 3.70D-09 XBig12= 1.75D-01 7.57D-02.
 AX will form    21 AO Fock derivatives at one time.
     21 vectors produced by pass  1 Test12= 3.94D-14 3.70D-09 XBig12= 3.48D-02 2.36D-02.
     21 vectors produced by pass  2 Test12= 3.94D-14 3.70D-09 XBig12= 1.85D-03 7.35D-03.
     21 vectors produced by pass  3 Test12= 3.94D-14 3.70D-09 XBig12= 3.78D-05 6.66D-04.
     21 vectors produced by pass  4 Test12= 3.94D-14 3.70D-09 XBig12= 4.03D-07 6.89D-05.
     21 vectors produced by pass  5 Test12= 3.94D-14 3.70D-09 XBig12= 3.05D-09 5.86D-06.
     21 vectors produced by pass  6 Test12= 3.94D-14 3.70D-09 XBig12= 2.46D-11 4.42D-07.
     13 vectors produced by pass  7 Test12= 3.94D-14 3.70D-09 XBig12= 2.06D-13 3.91D-08.
 InvSVY:  IOpt=1 It=  1 EMax= 2.11D-15
 Solved reduced A of dimension   160 with    21 vectors.
 End of Minotr F.D. properties file   721 does not exist.
 End of Minotr F.D. properties file   722 does not exist.
 End of Minotr F.D. properties file   788 does not exist.
 Calling FoFJK, ICntrl=    100127 FMM=F ISym2X=0 I1Cent= 0 IOpClX= 1 NMat=1 NMatS=1 NMatT=0.
 -------------------------------------------------------------------
 Center     Atomic                   Forces (Hartrees/Bohr)
 Number     Number              X              Y              Z
 -------------------------------------------------------------------
      1        8           0.020920990   -0.002880232    0.002818728
      2        8          -0.034991446    0.004707436    0.003378720
      3        6           0.038678242   -0.050812986   -0.014199451
      4        7          -0.102831421    0.034187451    0.012261468
      5        6           0.039578042   -0.019229395   -0.002337082
      6        1           0.035986075    0.034754356   -0.003932679
      7        1          -0.001098214   -0.000053979    0.000472931
      8        1           0.003757731   -0.000672653    0.001537366
 -------------------------------------------------------------------
 Cartesian Forces:  Max     0.102831421 RMS     0.030525449
 IRC-IRC-IRC-IRC-IRC-IRC-IRC-IRC-IRC-IRC-IRC-IRC-IRC-IRC-IRC-IRC-IRC-IRC
 Pt 19 Step number   1 out of a maximum of  20
 Modified Bulirsch-Stoer Extrapolation Cycles:
    EPS =    0.000010000000000
      PEZero:  N= 2 I= 1 D=  6.08D-04 Err=  1.02D-05
      PEZero:  N= 3 I= 2 D=  6.08D-04 Err=  6.82D-06
      PEZero:  N= 3 I= 1 D=  1.22D-03 Err=  9.29D-09
 Maximum DWI energy   std dev =  0.000003600 at pt    19
 Maximum DWI gradient std dev =  0.000842330 at pt    17
 CORRECTOR INTEGRATION CONVERGENCE:
   Recorrection delta-x convergence threshold:    0.010000
   Delta-x Convergence Met
 Point Number:  19          Path Number:   1
   CHANGE IN THE REACTION COORDINATE =    0.11677
   NET REACTION COORDINATE UP TO THIS POINT =    2.21831
  # OF POINTS ALONG THE PATH =  19
  # OF STEPS =   1

 Calculating another point on the path.
 IRC-IRC-IRC-IRC-IRC-IRC-IRC-IRC-IRC-IRC-IRC-IRC-IRC-IRC-IRC-IRC-IRC-IRC
                          Input orientation:                          
 ---------------------------------------------------------------------
 Center     Atomic      Atomic             Coordinates (Angstroms)
 Number     Number       Type             X           Y           Z
 ---------------------------------------------------------------------
      1          8           0        1.048511   -0.912667   -0.112443
      2          8           0       -1.307522   -0.798248    0.064498
      3          6           0       -0.980404    0.304926   -0.014860
      4          7           0       -0.248512    1.300571   -0.112502
      5          6           0        1.439780    0.200706    0.150212
      6          1           0       -1.329021    1.651503    0.171796
      7          1           0        1.642161    0.527543    1.183413
      8          1           0        1.780764    0.883356   -0.642764
 ---------------------------------------------------------------------
                    Distance matrix (angstroms):
                    1          2          3          4          5
     1  O    0.000000
     2  O    2.365437   0.000000
     3  C    2.368238   1.153385   0.000000
     4  N    2.565286   2.357514   1.239560   0.000000
     5  C    1.208999   2.924539   2.428045   2.032006   0.000000
     6  H    3.508336   2.452194   1.403440   1.171102   3.125946
     7  H    2.026294   3.422035   2.891931   2.419010   1.102399
     8  H    2.010756   3.586855   2.890138   2.138506   1.100497
                    6          7          8
     6  H    0.000000
     7  H    3.333853   0.000000
     8  H    3.305197   1.865673   0.000000
 Symmetry turned off by external request.
 Stoichiometry    C2H3NO2
 Framework group  C1[X(C2H3NO2)]
 Deg. of freedom    18
 Full point group                 C1      NOp   1
 Rotational constants (GHZ):           9.1974268           5.4511299           3.5459397
 Standard basis: Aug-CC-pVTZ (5D, 7F)
   299 basis functions,   441 primitive gaussians,   350 cartesian basis functions
    19 alpha electrons       19 beta electrons
       nuclear repulsion energy       165.4099599854 Hartrees.
 NAtoms=    8 NActive=    8 NUniq=    8 SFac= 1.00D+00 NAtFMM=   60 NAOKFM=F Big=F
 Integral buffers will be    131072 words long.
 Raffenetti 2 integral format.
 Two-electron integral symmetry is turned off.
 Nuclear repulsion after empirical dispersion term =      165.4082018921 Hartrees.
 One-electron integrals computed using PRISM.
 NBasis=   299 RedAO= T EigKep=  3.82D-05  NBF=   299
 NBsUse=   299 1.00D-06 EigRej= -1.00D+00 NBFU=   299
 Initial guess from the checkpoint file:  "STS1-IRC-Reverse.chk"
 B after Tr=     0.000875    0.000854   -0.000036
         Rot=    1.000000    0.000091    0.000028    0.000344 Ang=   0.04 deg.
 Initial guess <Sx>= 0.0000 <Sy>= 0.0000 <Sz>= 0.0000 <S**2>= 0.0000 S= 0.0000
 ExpMin= 2.53D-02 ExpMax= 1.53D+04 ExpMxC= 5.22D+02 IAcc=3 IRadAn=         7 AccDes= 0.00D+00
 Harris functional with IExCor= 4639 and IRadAn=       7 diagonalized for initial guess.
 HarFok:  IExCor= 4639 AccDes= 0.00D+00 IRadAn=         7 IDoV= 1 UseB2=F ITyADJ=14
 ICtDFT=  3500011 ScaDFX=  1.000000  1.000000  1.000000  1.000000
 FoFCou: FMM=F IPFlag=           0 FMFlag=      100000 FMFlg1=           0
         NFxFlg=           0 DoJE=T BraDBF=F KetDBF=T FulRan=T
         wScrn=  0.000000 ICntrl=       500 IOpCl=  0 I1Cent=   200000004 NGrid=           0
         NMat0=    1 NMatS0=      1 NMatT0=    0 NMatD0=    1 NMtDS0=    0 NMtDT0=    0
 Symmetry not used in FoFCou.
 Gradient too large for Newton-Raphson -- use scaled steepest descent instead.
     Accept linear search using points  3 and  4.
 Gradient too large for Newton-Raphson -- use scaled steepest descent instead.
     Accept linear search using points  1 and  2.
 Gradient too large for Newton-Raphson -- use scaled steepest descent instead.
     Accept linear search using points  1 and  2.
 Gradient too large for Newton-Raphson -- use scaled steepest descent instead.
     Minimum is close to point  2 DX=  1.91D-02 DF= -7.86D-08 DXR=  4.56D-02 DFR=  2.08D-03 which will be used.
 Gradient too large for Newton-Raphson -- use scaled steepest descent instead.
     Accept linear search using points  1 and  2.
 LinEq1:  Iter=  0 NonCon=     1 RMS=1.13D-04 Max=3.26D-03 NDo=     1
 AX will form     1 AO Fock derivatives at one time.
 LinEq1:  Iter=  1 NonCon=     1 RMS=2.92D-05 Max=9.57D-04 NDo=     1
 LinEq1:  Iter=  2 NonCon=     1 RMS=2.06D-05 Max=4.86D-04 NDo=     1
 LinEq1:  Iter=  3 NonCon=     1 RMS=1.12D-05 Max=2.91D-04 NDo=     1
 LinEq1:  Iter=  4 NonCon=     1 RMS=5.75D-06 Max=1.79D-04 NDo=     1
 LinEq1:  Iter=  5 NonCon=     1 RMS=2.49D-06 Max=4.26D-05 NDo=     1
 LinEq1:  Iter=  6 NonCon=     1 RMS=1.47D-06 Max=3.46D-05 NDo=     1
 LinEq1:  Iter=  7 NonCon=     1 RMS=8.67D-07 Max=1.40D-05 NDo=     1
 LinEq1:  Iter=  8 NonCon=     1 RMS=2.70D-07 Max=5.25D-06 NDo=     1
 LinEq1:  Iter=  9 NonCon=     1 RMS=7.02D-08 Max=1.09D-06 NDo=     1
 LinEq1:  Iter= 10 NonCon=     1 RMS=2.16D-08 Max=4.04D-07 NDo=     1
 LinEq1:  Iter= 11 NonCon=     0 RMS=6.54D-09 Max=9.75D-08 NDo=     1
 Linear equations converged to 1.032D-08 1.032D-07 after    11 iterations.
     Minimum is close to point  2 DX=  6.54D-04 DF= -6.23D-11 DXR=  6.54D-04 DFR=  4.28D-07 which will be used.
 LinEq1:  Iter=  0 NonCon=     1 RMS=6.27D-07 Max=1.75D-05 NDo=     1
 LinEq1:  Iter=  1 NonCon=     1 RMS=2.98D-07 Max=4.76D-06 NDo=     1
 LinEq1:  Iter=  2 NonCon=     1 RMS=1.71D-07 Max=4.97D-06 NDo=     1
 LinEq1:  Iter=  3 NonCon=     1 RMS=1.02D-07 Max=1.74D-06 NDo=     1
 LinEq1:  Iter=  4 NonCon=     1 RMS=5.49D-08 Max=1.20D-06 NDo=     1
 LinEq1:  Iter=  5 NonCon=     1 RMS=2.66D-08 Max=5.14D-07 NDo=     1
 LinEq1:  Iter=  6 NonCon=     1 RMS=1.70D-08 Max=2.91D-07 NDo=     1
 LinEq1:  Iter=  7 NonCon=     1 RMS=7.10D-09 Max=1.57D-07 NDo=     1
 LinEq1:  Iter=  8 NonCon=     1 RMS=2.22D-09 Max=4.01D-08 NDo=     1
 LinEq1:  Iter=  9 NonCon=     1 RMS=7.81D-10 Max=1.37D-08 NDo=     1
 LinEq1:  Iter= 10 NonCon=     1 RMS=2.76D-10 Max=7.29D-09 NDo=     1
 LinEq1:  Iter= 11 NonCon=     0 RMS=7.14D-11 Max=1.83D-09 NDo=     1
 Linear equations converged to 5.859D-10 5.859D-09 after    11 iterations.
 SCF Done:  E(UwB97XD) =  -283.108917433     a.u. after    8 cycles
            Convg  =    0.1509D-08                    38 Fock formations.
              S**2 =  0.0000                  -V/T =  2.0044
 <Sx>= 0.0000 <Sy>= 0.0000 <Sz>= 0.0000 <S**2>= 0.0000 S= 0.0000
 <L.S>=  0.00000000000    
 Annihilation of the first spin contaminant:
 S**2 before annihilation     0.0000,   after     0.0000
 DoSCS=F DFT=T ScalE2(SS,OS)=  1.000000  1.000000
 Range of M.O.s used for correlation:     1   299
 NBasis=   299 NAE=    19 NBE=    19 NFC=     0 NFV=     0
 NROrb=    299 NOA=    19 NOB=    19 NVA=   280 NVB=   280

 **** Warning!!: The largest alpha MO coefficient is  0.42088584D+02


 **** Warning!!: The largest beta MO coefficient is  0.42088584D+02

 Symmetrizing basis deriv contribution to polar:
 IMax=3 JMax=2 DiffMx= 0.00D+00
 G2DrvN: will do     9 centers at a time, making    1 passes.
 Calling FoFCou, ICntrl=  3107 FMM=F I1Cent=   0 AccDes= 0.00D+00.
 End of G2Drv F.D. properties file   721 does not exist.
 End of G2Drv F.D. properties file   722 does not exist.
 End of G2Drv F.D. properties file   788 does not exist.
          IDoAtm=11111111
          Differentiating once with respect to nuclear coordinates.
 CalDSu exits because no D1Ps are significant.
          There are    27 degrees of freedom in the 1st order CPHF.  IDoFFX=6 NUNeed=     0.
     21 vectors produced by pass  0 Test12= 3.94D-14 3.70D-09 XBig12= 1.74D-01 7.12D-02.
 AX will form    21 AO Fock derivatives at one time.
     21 vectors produced by pass  1 Test12= 3.94D-14 3.70D-09 XBig12= 3.29D-02 2.36D-02.
     21 vectors produced by pass  2 Test12= 3.94D-14 3.70D-09 XBig12= 1.77D-03 7.02D-03.
     21 vectors produced by pass  3 Test12= 3.94D-14 3.70D-09 XBig12= 3.57D-05 6.59D-04.
     21 vectors produced by pass  4 Test12= 3.94D-14 3.70D-09 XBig12= 3.98D-07 6.90D-05.
     21 vectors produced by pass  5 Test12= 3.94D-14 3.70D-09 XBig12= 3.09D-09 5.76D-06.
     21 vectors produced by pass  6 Test12= 3.94D-14 3.70D-09 XBig12= 2.46D-11 5.00D-07.
     13 vectors produced by pass  7 Test12= 3.94D-14 3.70D-09 XBig12= 1.92D-13 3.88D-08.
 InvSVY:  IOpt=1 It=  1 EMax= 2.00D-15
 Solved reduced A of dimension   160 with    21 vectors.
 End of Minotr F.D. properties file   721 does not exist.
 End of Minotr F.D. properties file   722 does not exist.
 End of Minotr F.D. properties file   788 does not exist.
 Calling FoFJK, ICntrl=    100127 FMM=F ISym2X=0 I1Cent= 0 IOpClX= 1 NMat=1 NMatS=1 NMatT=0.
 -------------------------------------------------------------------
 Center     Atomic                   Forces (Hartrees/Bohr)
 Number     Number              X              Y              Z
 -------------------------------------------------------------------
      1        8           0.021102547   -0.003363344    0.002726315
      2        8          -0.035411171    0.003503761    0.003314567
      3        6           0.038316604   -0.051481087   -0.014182712
      4        7          -0.102805873    0.034677302    0.012377247
      5        6           0.039842629   -0.018630989   -0.002271636
      6        1           0.036003992    0.036130184   -0.003896785
      7        1          -0.001072767   -0.000067561    0.000442193
      8        1           0.004024040   -0.000768267    0.001490811
 -------------------------------------------------------------------
 Cartesian Forces:  Max     0.102805873 RMS     0.030661171
 IRC-IRC-IRC-IRC-IRC-IRC-IRC-IRC-IRC-IRC-IRC-IRC-IRC-IRC-IRC-IRC-IRC-IRC
 Pt 20 Step number   1 out of a maximum of  20
 Modified Bulirsch-Stoer Extrapolation Cycles:
    EPS =    0.000010000000000
      PEZero:  N= 2 I= 1 D=  6.08D-04 Err=  1.13D-05
      PEZero:  N= 3 I= 2 D=  6.08D-04 Err=  7.53D-06
      PEZero:  N= 3 I= 1 D=  1.22D-03 Err=  1.39D-08
 Maximum DWI energy   std dev =  0.000004087 at pt    19
 Maximum DWI gradient std dev =  0.001029236 at pt    17
 CORRECTOR INTEGRATION CONVERGENCE:
   Recorrection delta-x convergence threshold:    0.010000
   Delta-x Convergence Met
 Point Number:  20          Path Number:   1
   CHANGE IN THE REACTION COORDINATE =    0.11677
   NET REACTION COORDINATE UP TO THIS POINT =    2.33507
  # OF POINTS ALONG THE PATH =  20
  # OF STEPS =   1

 Calculating another point on the path.
 IRC-IRC-IRC-IRC-IRC-IRC-IRC-IRC-IRC-IRC-IRC-IRC-IRC-IRC-IRC-IRC-IRC-IRC
                          Input orientation:                          
 ---------------------------------------------------------------------
 Center     Atomic      Atomic             Coordinates (Angstroms)
 Number     Number       Type             X           Y           Z
 ---------------------------------------------------------------------
      1          8           0        1.049790   -0.912885   -0.112281
      2          8           0       -1.309668   -0.798077    0.064695
      3          6           0       -0.977360    0.300792   -0.015992
      4          7           0       -0.255558    1.302969   -0.111653
      5          6           0        1.442992    0.199233    0.150033
      6          1           0       -1.294824    1.686530    0.168116
      7          1           0        1.641154    0.527470    1.183824
      8          1           0        1.784735    0.882578   -0.641364
 ---------------------------------------------------------------------
                    Distance matrix (angstroms):
                    1          2          3          4          5
     1  O    0.000000
     2  O    2.368870   0.000000
     3  C    2.364661   1.150848   0.000000
     4  N    2.571759   2.357254   1.238753   0.000000
     5  C    1.208397   2.929002   2.428165   2.042495   0.000000
     6  H    3.511808   2.486803   1.433510   1.142569   3.115769
     7  H    2.025887   3.422992   2.889214   2.424289   1.102602
     8  H    2.010910   3.591442   2.891148   2.149446   1.100026
                    6          7          8
     6  H    0.000000
     7  H    3.315878   0.000000
     8  H    3.284095   1.864947   0.000000
 Symmetry turned off by external request.
 Stoichiometry    C2H3NO2
 Framework group  C1[X(C2H3NO2)]
 Deg. of freedom    18
 Full point group                 C1      NOp   1
 Rotational constants (GHZ):           9.1723975           5.4422742           3.5382059
 Standard basis: Aug-CC-pVTZ (5D, 7F)
   299 basis functions,   441 primitive gaussians,   350 cartesian basis functions
    19 alpha electrons       19 beta electrons
       nuclear repulsion energy       165.3778833070 Hartrees.
 NAtoms=    8 NActive=    8 NUniq=    8 SFac= 1.00D+00 NAtFMM=   60 NAOKFM=F Big=F
 Integral buffers will be    131072 words long.
 Raffenetti 2 integral format.
 Two-electron integral symmetry is turned off.
 Nuclear repulsion after empirical dispersion term =      165.3761104252 Hartrees.
 One-electron integrals computed using PRISM.
 NBasis=   299 RedAO= T EigKep=  3.82D-05  NBF=   299
 NBsUse=   299 1.00D-06 EigRej= -1.00D+00 NBFU=   299
 Initial guess from the checkpoint file:  "STS1-IRC-Reverse.chk"
 B after Tr=     0.000866    0.000875   -0.000035
         Rot=    1.000000    0.000092    0.000027    0.000346 Ang=   0.04 deg.
 Initial guess <Sx>= 0.0000 <Sy>= 0.0000 <Sz>= 0.0000 <S**2>= 0.0000 S= 0.0000
 ExpMin= 2.53D-02 ExpMax= 1.53D+04 ExpMxC= 5.22D+02 IAcc=3 IRadAn=         7 AccDes= 0.00D+00
 Harris functional with IExCor= 4639 and IRadAn=       7 diagonalized for initial guess.
 HarFok:  IExCor= 4639 AccDes= 0.00D+00 IRadAn=         7 IDoV= 1 UseB2=F ITyADJ=14
 ICtDFT=  3500011 ScaDFX=  1.000000  1.000000  1.000000  1.000000
 FoFCou: FMM=F IPFlag=           0 FMFlag=      100000 FMFlg1=           0
         NFxFlg=           0 DoJE=T BraDBF=F KetDBF=T FulRan=T
         wScrn=  0.000000 ICntrl=       500 IOpCl=  0 I1Cent=   200000004 NGrid=           0
         NMat0=    1 NMatS0=      1 NMatT0=    0 NMatD0=    1 NMtDS0=    0 NMtDT0=    0
 Symmetry not used in FoFCou.
 Gradient too large for Newton-Raphson -- use scaled steepest descent instead.
     Accept linear search using points  3 and  4.
 Gradient too large for Newton-Raphson -- use scaled steepest descent instead.
     Accept linear search using points  1 and  2.
 Gradient too large for Newton-Raphson -- use scaled steepest descent instead.
     Accept linear search using points  1 and  2.
 Gradient too large for Newton-Raphson -- use scaled steepest descent instead.
     Minimum is close to point  2 DX=  1.56D-02 DF= -4.96D-08 DXR=  3.76D-02 DFR=  1.42D-03 which will be used.
 Gradient too large for Newton-Raphson -- use scaled steepest descent instead.
     Accept linear search using points  1 and  2.
 LinEq1:  Iter=  0 NonCon=     1 RMS=1.06D-04 Max=2.68D-03 NDo=     1
 AX will form     1 AO Fock derivatives at one time.
 LinEq1:  Iter=  1 NonCon=     1 RMS=2.63D-05 Max=9.02D-04 NDo=     1
 LinEq1:  Iter=  2 NonCon=     1 RMS=1.89D-05 Max=4.31D-04 NDo=     1
 LinEq1:  Iter=  3 NonCon=     1 RMS=9.71D-06 Max=2.32D-04 NDo=     1
 LinEq1:  Iter=  4 NonCon=     1 RMS=5.28D-06 Max=1.47D-04 NDo=     1
 LinEq1:  Iter=  5 NonCon=     1 RMS=2.33D-06 Max=4.10D-05 NDo=     1
 LinEq1:  Iter=  6 NonCon=     1 RMS=1.31D-06 Max=2.68D-05 NDo=     1
 LinEq1:  Iter=  7 NonCon=     1 RMS=7.93D-07 Max=1.10D-05 NDo=     1
 LinEq1:  Iter=  8 NonCon=     1 RMS=2.74D-07 Max=4.71D-06 NDo=     1
 LinEq1:  Iter=  9 NonCon=     1 RMS=6.78D-08 Max=9.67D-07 NDo=     1
 LinEq1:  Iter= 10 NonCon=     1 RMS=1.70D-08 Max=2.57D-07 NDo=     1
 LinEq1:  Iter= 11 NonCon=     0 RMS=5.61D-09 Max=9.13D-08 NDo=     1
 Linear equations converged to 1.032D-08 1.032D-07 after    11 iterations.
     Minimum is close to point  2 DX=  5.69D-04 DF= -4.20D-11 DXR=  5.69D-04 DFR=  3.23D-07 which will be used.
 LinEq1:  Iter=  0 NonCon=     1 RMS=5.75D-07 Max=1.30D-05 NDo=     1
 LinEq1:  Iter=  1 NonCon=     1 RMS=2.80D-07 Max=4.97D-06 NDo=     1
 LinEq1:  Iter=  2 NonCon=     1 RMS=1.66D-07 Max=4.39D-06 NDo=     1
 LinEq1:  Iter=  3 NonCon=     1 RMS=1.05D-07 Max=1.71D-06 NDo=     1
 LinEq1:  Iter=  4 NonCon=     1 RMS=4.68D-08 Max=6.74D-07 NDo=     1
 LinEq1:  Iter=  5 NonCon=     1 RMS=2.18D-08 Max=3.97D-07 NDo=     1
 LinEq1:  Iter=  6 NonCon=     1 RMS=1.38D-08 Max=2.25D-07 NDo=     1
 LinEq1:  Iter=  7 NonCon=     1 RMS=5.70D-09 Max=1.15D-07 NDo=     1
 LinEq1:  Iter=  8 NonCon=     1 RMS=1.92D-09 Max=4.26D-08 NDo=     1
 LinEq1:  Iter=  9 NonCon=     1 RMS=6.61D-10 Max=1.26D-08 NDo=     1
 LinEq1:  Iter= 10 NonCon=     1 RMS=2.43D-10 Max=5.48D-09 NDo=     1
 LinEq1:  Iter= 11 NonCon=     0 RMS=6.17D-11 Max=1.10D-09 NDo=     1
 Linear equations converged to 5.303D-10 5.303D-09 after    11 iterations.
 SCF Done:  E(UwB97XD) =  -283.116369991     a.u. after    8 cycles
            Convg  =    0.1411D-08                    38 Fock formations.
              S**2 =  0.0000                  -V/T =  2.0044
 <Sx>= 0.0000 <Sy>= 0.0000 <Sz>= 0.0000 <S**2>= 0.0000 S= 0.0000
 <L.S>=  0.00000000000    
 Annihilation of the first spin contaminant:
 S**2 before annihilation     0.0000,   after     0.0000
 DoSCS=F DFT=T ScalE2(SS,OS)=  1.000000  1.000000
 Range of M.O.s used for correlation:     1   299
 NBasis=   299 NAE=    19 NBE=    19 NFC=     0 NFV=     0
 NROrb=    299 NOA=    19 NOB=    19 NVA=   280 NVB=   280

 **** Warning!!: The largest alpha MO coefficient is  0.44605856D+02


 **** Warning!!: The largest beta MO coefficient is  0.44605856D+02

 Symmetrizing basis deriv contribution to polar:
 IMax=3 JMax=2 DiffMx= 0.00D+00
 G2DrvN: will do     9 centers at a time, making    1 passes.
 Calling FoFCou, ICntrl=  3107 FMM=F I1Cent=   0 AccDes= 0.00D+00.
 End of G2Drv F.D. properties file   721 does not exist.
 End of G2Drv F.D. properties file   722 does not exist.
 End of G2Drv F.D. properties file   788 does not exist.
          IDoAtm=11111111
          Differentiating once with respect to nuclear coordinates.
 CalDSu exits because no D1Ps are significant.
          There are    27 degrees of freedom in the 1st order CPHF.  IDoFFX=6 NUNeed=     0.
     21 vectors produced by pass  0 Test12= 3.94D-14 3.70D-09 XBig12= 1.73D-01 7.05D-02.
 AX will form    21 AO Fock derivatives at one time.
     21 vectors produced by pass  1 Test12= 3.94D-14 3.70D-09 XBig12= 3.10D-02 2.34D-02.
     21 vectors produced by pass  2 Test12= 3.94D-14 3.70D-09 XBig12= 1.67D-03 6.65D-03.
     21 vectors produced by pass  3 Test12= 3.94D-14 3.70D-09 XBig12= 3.21D-05 6.21D-04.
     21 vectors produced by pass  4 Test12= 3.94D-14 3.70D-09 XBig12= 3.74D-07 6.81D-05.
     21 vectors produced by pass  5 Test12= 3.94D-14 3.70D-09 XBig12= 3.02D-09 5.65D-06.
     21 vectors produced by pass  6 Test12= 3.94D-14 3.70D-09 XBig12= 2.42D-11 5.39D-07.
     13 vectors produced by pass  7 Test12= 3.94D-14 3.70D-09 XBig12= 1.83D-13 4.34D-08.
 InvSVY:  IOpt=1 It=  1 EMax= 1.22D-15
 Solved reduced A of dimension   160 with    21 vectors.
 End of Minotr F.D. properties file   721 does not exist.
 End of Minotr F.D. properties file   722 does not exist.
 End of Minotr F.D. properties file   788 does not exist.
 Calling FoFJK, ICntrl=    100127 FMM=F ISym2X=0 I1Cent= 0 IOpClX= 1 NMat=1 NMatS=1 NMatT=0.
 -------------------------------------------------------------------
 Center     Atomic                   Forces (Hartrees/Bohr)
 Number     Number              X              Y              Z
 -------------------------------------------------------------------
      1        8           0.021210315   -0.003837958    0.002597548
      2        8          -0.035541033    0.002022736    0.003184331
      3        6           0.037072790   -0.050689123   -0.013831242
      4        7          -0.100669380    0.034526855    0.012065064
      5        6           0.039849797   -0.017887373   -0.002154857
      6        1           0.034853869    0.036802010   -0.003688561
      7        1          -0.001021895   -0.000090286    0.000409898
      8        1           0.004245537   -0.000846861    0.001417820
 -------------------------------------------------------------------
 Cartesian Forces:  Max     0.100669380 RMS     0.030189121
 IRC-IRC-IRC-IRC-IRC-IRC-IRC-IRC-IRC-IRC-IRC-IRC-IRC-IRC-IRC-IRC-IRC-IRC
 Pt 21 Step number   1 out of a maximum of  20
 Modified Bulirsch-Stoer Extrapolation Cycles:
    EPS =    0.000010000000000
      PEZero:  N= 2 I= 1 D=  6.08D-04 Err=  1.24D-05
      PEZero:  N= 3 I= 2 D=  6.08D-04 Err=  8.29D-06
      PEZero:  N= 3 I= 1 D=  1.22D-03 Err=  2.00D-08
 Maximum DWI energy   std dev =  0.000003980 at pt    45
 Maximum DWI gradient std dev =  0.001147165 at pt    25
 CORRECTOR INTEGRATION CONVERGENCE:
   Recorrection delta-x convergence threshold:    0.010000
   Delta-x Convergence Met
 Point Number:  21          Path Number:   1
   CHANGE IN THE REACTION COORDINATE =    0.11677
   NET REACTION COORDINATE UP TO THIS POINT =    2.45184
  # OF POINTS ALONG THE PATH =  21
  # OF STEPS =   1

 Calculating another point on the path.
 IRC-IRC-IRC-IRC-IRC-IRC-IRC-IRC-IRC-IRC-IRC-IRC-IRC-IRC-IRC-IRC-IRC-IRC
                          Input orientation:                          
 ---------------------------------------------------------------------
 Center     Atomic      Atomic             Coordinates (Angstroms)
 Number     Number       Type             X           Y           Z
 ---------------------------------------------------------------------
      1          8           0        1.051102   -0.913136   -0.112126
      2          8           0       -1.311860   -0.798001    0.064886
      3          6           0       -0.974387    0.296695   -0.017105
      4          7           0       -0.262537    1.305386   -0.110822
      5          6           0        1.446265    0.197795    0.149861
      6          1           0       -1.261538    1.722606    0.164634
      7          1           0        1.640187    0.527368    1.184212
      8          1           0        1.788986    0.881714   -0.640016
 ---------------------------------------------------------------------
                    Distance matrix (angstroms):
                    1          2          3          4          5
     1  O    0.000000
     2  O    2.372378   0.000000
     3  C    2.361212   1.148464   0.000000
     4  N    2.578272   2.357156   1.238131   0.000000
     5  C    1.207873   2.933613   2.428418   2.052978   0.000000
     6  H    3.517390   2.523082   1.465847   1.117117   3.107646
     7  H    2.025478   3.424043   2.886584   2.429564   1.102771
     8  H    2.011126   3.596328   2.892489   2.160623   1.099595
                    6          7          8
     6  H    0.000000
     7  H    3.299718   0.000000
     8  H    3.265005   1.864272   0.000000
 Symmetry turned off by external request.
 Stoichiometry    C2H3NO2
 Framework group  C1[X(C2H3NO2)]
 Deg. of freedom    18
 Full point group                 C1      NOp   1
 Rotational constants (GHZ):           9.1456558           5.4326008           3.5298854
 Standard basis: Aug-CC-pVTZ (5D, 7F)
   299 basis functions,   441 primitive gaussians,   350 cartesian basis functions
    19 alpha electrons       19 beta electrons
       nuclear repulsion energy       165.3280493903 Hartrees.
 NAtoms=    8 NActive=    8 NUniq=    8 SFac= 1.00D+00 NAtFMM=   60 NAOKFM=F Big=F
 Integral buffers will be    131072 words long.
 Raffenetti 2 integral format.
 Two-electron integral symmetry is turned off.
 Nuclear repulsion after empirical dispersion term =      165.3262623692 Hartrees.
 One-electron integrals computed using PRISM.
 NBasis=   299 RedAO= T EigKep=  3.84D-05  NBF=   299
 NBsUse=   299 1.00D-06 EigRej= -1.00D+00 NBFU=   299
 Initial guess from the checkpoint file:  "STS1-IRC-Reverse.chk"
 B after Tr=     0.000851    0.000899   -0.000032
         Rot=    1.000000    0.000091    0.000027    0.000346 Ang=   0.04 deg.
 Initial guess <Sx>= 0.0000 <Sy>= 0.0000 <Sz>= 0.0000 <S**2>= 0.0000 S= 0.0000
 ExpMin= 2.53D-02 ExpMax= 1.53D+04 ExpMxC= 5.22D+02 IAcc=3 IRadAn=         7 AccDes= 0.00D+00
 Harris functional with IExCor= 4639 and IRadAn=       7 diagonalized for initial guess.
 HarFok:  IExCor= 4639 AccDes= 0.00D+00 IRadAn=         7 IDoV= 1 UseB2=F ITyADJ=14
 ICtDFT=  3500011 ScaDFX=  1.000000  1.000000  1.000000  1.000000
 FoFCou: FMM=F IPFlag=           0 FMFlag=      100000 FMFlg1=           0
         NFxFlg=           0 DoJE=T BraDBF=F KetDBF=T FulRan=T
         wScrn=  0.000000 ICntrl=       500 IOpCl=  0 I1Cent=   200000004 NGrid=           0
         NMat0=    1 NMatS0=      1 NMatT0=    0 NMatD0=    1 NMtDS0=    0 NMtDT0=    0
 Symmetry not used in FoFCou.
 Gradient too large for Newton-Raphson -- use scaled steepest descent instead.
     Accept linear search using points  3 and  4.
 Gradient too large for Newton-Raphson -- use scaled steepest descent instead.
     Accept linear search using points  1 and  2.
 Gradient too large for Newton-Raphson -- use scaled steepest descent instead.
     Accept linear search using points  1 and  2.
 Gradient too large for Newton-Raphson -- use scaled steepest descent instead.
     Minimum is close to point  2 DX=  1.03D-02 DF= -1.97D-08 DXR=  2.50D-02 DFR=  6.28D-04 which will be used.
 Gradient too large for Newton-Raphson -- use scaled steepest descent instead.
     Accept linear search using points  1 and  2.
 LinEq1:  Iter=  0 NonCon=     1 RMS=9.78D-05 Max=2.12D-03 NDo=     1
 AX will form     1 AO Fock derivatives at one time.
 LinEq1:  Iter=  1 NonCon=     1 RMS=2.32D-05 Max=8.10D-04 NDo=     1
 LinEq1:  Iter=  2 NonCon=     1 RMS=1.71D-05 Max=3.61D-04 NDo=     1
 LinEq1:  Iter=  3 NonCon=     1 RMS=8.41D-06 Max=1.78D-04 NDo=     1
 LinEq1:  Iter=  4 NonCon=     1 RMS=4.90D-06 Max=1.18D-04 NDo=     1
 LinEq1:  Iter=  5 NonCon=     1 RMS=2.29D-06 Max=4.10D-05 NDo=     1
 LinEq1:  Iter=  6 NonCon=     1 RMS=1.17D-06 Max=2.21D-05 NDo=     1
 LinEq1:  Iter=  7 NonCon=     1 RMS=7.24D-07 Max=8.87D-06 NDo=     1
 LinEq1:  Iter=  8 NonCon=     1 RMS=2.83D-07 Max=4.31D-06 NDo=     1
 LinEq1:  Iter=  9 NonCon=     1 RMS=7.55D-08 Max=1.20D-06 NDo=     1
 LinEq1:  Iter= 10 NonCon=     1 RMS=2.36D-08 Max=3.18D-07 NDo=     1
 LinEq1:  Iter= 11 NonCon=     1 RMS=8.00D-09 Max=1.27D-07 NDo=     1
 LinEq1:  Iter= 12 NonCon=     0 RMS=2.25D-09 Max=3.07D-08 NDo=     1
 Linear equations converged to 1.032D-08 1.032D-07 after    12 iterations.
     Minimum is close to point  2 DX=  4.71D-04 DF= -2.48D-11 DXR=  4.70D-04 DFR=  2.21D-07 which will be used.
 LinEq1:  Iter=  0 NonCon=     1 RMS=5.08D-07 Max=1.31D-05 NDo=     1
 LinEq1:  Iter=  1 NonCon=     1 RMS=2.46D-07 Max=4.60D-06 NDo=     1
 LinEq1:  Iter=  2 NonCon=     1 RMS=1.49D-07 Max=3.38D-06 NDo=     1
 LinEq1:  Iter=  3 NonCon=     1 RMS=9.23D-08 Max=1.32D-06 NDo=     1
 LinEq1:  Iter=  4 NonCon=     1 RMS=3.79D-08 Max=5.44D-07 NDo=     1
 LinEq1:  Iter=  5 NonCon=     1 RMS=1.76D-08 Max=2.91D-07 NDo=     1
 LinEq1:  Iter=  6 NonCon=     1 RMS=1.12D-08 Max=2.15D-07 NDo=     1
 LinEq1:  Iter=  7 NonCon=     1 RMS=4.56D-09 Max=9.19D-08 NDo=     1
 LinEq1:  Iter=  8 NonCon=     1 RMS=1.58D-09 Max=3.10D-08 NDo=     1
 LinEq1:  Iter=  9 NonCon=     1 RMS=5.11D-10 Max=7.34D-09 NDo=     1
 LinEq1:  Iter= 10 NonCon=     0 RMS=1.86D-10 Max=3.53D-09 NDo=     1
 Linear equations converged to 4.628D-10 4.628D-09 after    10 iterations.
 SCF Done:  E(UwB97XD) =  -283.123668455     a.u. after    8 cycles
            Convg  =    0.3525D-08                    38 Fock formations.
              S**2 =  0.0000                  -V/T =  2.0043
 <Sx>= 0.0000 <Sy>= 0.0000 <Sz>= 0.0000 <S**2>= 0.0000 S= 0.0000
 <L.S>=  0.00000000000    
 Annihilation of the first spin contaminant:
 S**2 before annihilation     0.0000,   after     0.0000
 DoSCS=F DFT=T ScalE2(SS,OS)=  1.000000  1.000000
 Range of M.O.s used for correlation:     1   299
 NBasis=   299 NAE=    19 NBE=    19 NFC=     0 NFV=     0
 NROrb=    299 NOA=    19 NOB=    19 NVA=   280 NVB=   280

 **** Warning!!: The largest alpha MO coefficient is  0.43466359D+02


 **** Warning!!: The largest beta MO coefficient is  0.43466359D+02

 Symmetrizing basis deriv contribution to polar:
 IMax=3 JMax=2 DiffMx= 0.00D+00
 G2DrvN: will do     9 centers at a time, making    1 passes.
 Calling FoFCou, ICntrl=  3107 FMM=F I1Cent=   0 AccDes= 0.00D+00.
 End of G2Drv F.D. properties file   721 does not exist.
 End of G2Drv F.D. properties file   722 does not exist.
 End of G2Drv F.D. properties file   788 does not exist.
          IDoAtm=11111111
          Differentiating once with respect to nuclear coordinates.
 CalDSu exits because no D1Ps are significant.
          There are    27 degrees of freedom in the 1st order CPHF.  IDoFFX=6 NUNeed=     0.
     21 vectors produced by pass  0 Test12= 3.94D-14 3.70D-09 XBig12= 1.72D-01 7.19D-02.
 AX will form    21 AO Fock derivatives at one time.
     21 vectors produced by pass  1 Test12= 3.94D-14 3.70D-09 XBig12= 2.92D-02 2.47D-02.
     21 vectors produced by pass  2 Test12= 3.94D-14 3.70D-09 XBig12= 1.58D-03 6.32D-03.
     21 vectors produced by pass  3 Test12= 3.94D-14 3.70D-09 XBig12= 2.81D-05 6.01D-04.
     21 vectors produced by pass  4 Test12= 3.94D-14 3.70D-09 XBig12= 3.41D-07 6.64D-05.
     21 vectors produced by pass  5 Test12= 3.94D-14 3.70D-09 XBig12= 3.00D-09 6.19D-06.
     21 vectors produced by pass  6 Test12= 3.94D-14 3.70D-09 XBig12= 2.43D-11 5.37D-07.
     14 vectors produced by pass  7 Test12= 3.94D-14 3.70D-09 XBig12= 1.84D-13 4.66D-08.
      1 vectors produced by pass  8 Test12= 3.94D-14 3.70D-09 XBig12= 1.37D-15 4.12D-09.
 InvSVY:  IOpt=1 It=  1 EMax= 1.55D-15
 Solved reduced A of dimension   162 with    21 vectors.
 End of Minotr F.D. properties file   721 does not exist.
 End of Minotr F.D. properties file   722 does not exist.
 End of Minotr F.D. properties file   788 does not exist.
 Calling FoFJK, ICntrl=    100127 FMM=F ISym2X=0 I1Cent= 0 IOpClX= 1 NMat=1 NMatS=1 NMatT=0.
 -------------------------------------------------------------------
 Center     Atomic                   Forces (Hartrees/Bohr)
 Number     Number              X              Y              Z
 -------------------------------------------------------------------
      1        8           0.021253593   -0.004288697    0.002439363
      2        8          -0.035393230    0.000331591    0.002991844
      3        6           0.035082248   -0.048429549   -0.013173465
      4        7          -0.096749349    0.033688809    0.011389278
      5        6           0.039601002   -0.017027210   -0.001997409
      6        1           0.032733911    0.036755372   -0.003349534
      7        1          -0.000946761   -0.000120654    0.000377910
      8        1           0.004418587   -0.000909662    0.001322013
 -------------------------------------------------------------------
 Cartesian Forces:  Max     0.096749349 RMS     0.029177337
 IRC-IRC-IRC-IRC-IRC-IRC-IRC-IRC-IRC-IRC-IRC-IRC-IRC-IRC-IRC-IRC-IRC-IRC
 Pt 22 Step number   1 out of a maximum of  20
 Modified Bulirsch-Stoer Extrapolation Cycles:
    EPS =    0.000010000000000
      PEZero:  N= 2 I= 1 D=  6.08D-04 Err=  1.30D-05
      PEZero:  N= 3 I= 2 D=  6.08D-04 Err=  8.63D-06
      PEZero:  N= 3 I= 1 D=  1.22D-03 Err=  2.74D-08
 Maximum DWI energy   std dev =  0.000003483 at pt    45
 Maximum DWI gradient std dev =  0.001141180 at pt    71
 CORRECTOR INTEGRATION CONVERGENCE:
   Recorrection delta-x convergence threshold:    0.010000
   Delta-x Convergence Met
 Point Number:  22          Path Number:   1
   CHANGE IN THE REACTION COORDINATE =    0.11677
   NET REACTION COORDINATE UP TO THIS POINT =    2.56861
  # OF POINTS ALONG THE PATH =  22
  # OF STEPS =   1

 Calculating another point on the path.
 IRC-IRC-IRC-IRC-IRC-IRC-IRC-IRC-IRC-IRC-IRC-IRC-IRC-IRC-IRC-IRC-IRC-IRC
                          Input orientation:                          
 ---------------------------------------------------------------------
 Center     Atomic      Atomic             Coordinates (Angstroms)
 Number     Number       Type             X           Y           Z
 ---------------------------------------------------------------------
      1          8           0        1.052469   -0.913425   -0.111974
      2          8           0       -1.314125   -0.798035    0.065071
      3          6           0       -0.971487    0.292678   -0.018197
      4          7           0       -0.269468    1.307818   -0.110016
      5          6           0        1.449643    0.196374    0.149697
      6          1           0       -1.229395    1.759776    0.161391
      7          1           0        1.639267    0.527228    1.184583
      8          1           0        1.793567    0.880756   -0.638720
 ---------------------------------------------------------------------
                    Distance matrix (angstroms):
                    1          2          3          4          5
     1  O    0.000000
     2  O    2.376011   0.000000
     3  C    2.357939   1.146293   0.000000
     4  N    2.584849   2.357240   1.237648   0.000000
     5  C    1.207424   2.938439   2.428854   2.063517   0.000000
     6  H    3.525286   2.561026   1.500382   1.095166   3.101872
     7  H    2.025061   3.425224   2.884048   2.434868   1.102910
     8  H    2.011410   3.601584   2.894203   2.172101   1.099211
                    6          7          8
     6  H    0.000000
     7  H    3.285624   0.000000
     8  H    3.248254   1.863659   0.000000
 Symmetry turned off by external request.
 Stoichiometry    C2H3NO2
 Framework group  C1[X(C2H3NO2)]
 Deg. of freedom    18
 Full point group                 C1      NOp   1
 Rotational constants (GHZ):           9.1170760           5.4218526           3.5208533
 Standard basis: Aug-CC-pVTZ (5D, 7F)
   299 basis functions,   441 primitive gaussians,   350 cartesian basis functions
    19 alpha electrons       19 beta electrons
       nuclear repulsion energy       165.2564135775 Hartrees.
 NAtoms=    8 NActive=    8 NUniq=    8 SFac= 1.00D+00 NAtFMM=   60 NAOKFM=F Big=F
 Integral buffers will be    131072 words long.
 Raffenetti 2 integral format.
 Two-electron integral symmetry is turned off.
 Nuclear repulsion after empirical dispersion term =      165.2546133185 Hartrees.
 One-electron integrals computed using PRISM.
 NBasis=   299 RedAO= T EigKep=  3.88D-05  NBF=   299
 NBsUse=   299 1.00D-06 EigRej= -1.00D+00 NBFU=   299
 Initial guess from the checkpoint file:  "STS1-IRC-Reverse.chk"
 B after Tr=     0.000832    0.000923   -0.000028
         Rot=    1.000000    0.000089    0.000026    0.000345 Ang=   0.04 deg.
 Initial guess <Sx>= 0.0000 <Sy>= 0.0000 <Sz>= 0.0000 <S**2>= 0.0000 S= 0.0000
 ExpMin= 2.53D-02 ExpMax= 1.53D+04 ExpMxC= 5.22D+02 IAcc=3 IRadAn=         7 AccDes= 0.00D+00
 Harris functional with IExCor= 4639 and IRadAn=       7 diagonalized for initial guess.
 HarFok:  IExCor= 4639 AccDes= 0.00D+00 IRadAn=         7 IDoV= 1 UseB2=F ITyADJ=14
 ICtDFT=  3500011 ScaDFX=  1.000000  1.000000  1.000000  1.000000
 FoFCou: FMM=F IPFlag=           0 FMFlag=      100000 FMFlg1=           0
         NFxFlg=           0 DoJE=T BraDBF=F KetDBF=T FulRan=T
         wScrn=  0.000000 ICntrl=       500 IOpCl=  0 I1Cent=   200000004 NGrid=           0
         NMat0=    1 NMatS0=      1 NMatT0=    0 NMatD0=    1 NMtDS0=    0 NMtDT0=    0
 Symmetry not used in FoFCou.
 Gradient too large for Newton-Raphson -- use scaled steepest descent instead.
     Accept linear search using points  3 and  4.
 Gradient too large for Newton-Raphson -- use scaled steepest descent instead.
     Accept linear search using points  1 and  2.
 Gradient too large for Newton-Raphson -- use scaled steepest descent instead.
     Accept linear search using points  1 and  2.
 Gradient too large for Newton-Raphson -- use scaled steepest descent instead.
     Minimum is close to point  2 DX=  1.07D-02 DF= -1.88D-08 DXR=  2.60D-02 DFR=  6.75D-04 which will be used.
 Gradient too large for Newton-Raphson -- use scaled steepest descent instead.
     Accept linear search using points  1 and  2.
 LinEq1:  Iter=  0 NonCon=     1 RMS=8.93D-05 Max=1.61D-03 NDo=     1
 AX will form     1 AO Fock derivatives at one time.
 LinEq1:  Iter=  1 NonCon=     1 RMS=2.02D-05 Max=7.00D-04 NDo=     1
 LinEq1:  Iter=  2 NonCon=     1 RMS=1.52D-05 Max=2.84D-04 NDo=     1
 LinEq1:  Iter=  3 NonCon=     1 RMS=7.32D-06 Max=1.37D-04 NDo=     1
 LinEq1:  Iter=  4 NonCon=     1 RMS=4.49D-06 Max=9.46D-05 NDo=     1
 LinEq1:  Iter=  5 NonCon=     1 RMS=2.20D-06 Max=3.72D-05 NDo=     1
 LinEq1:  Iter=  6 NonCon=     1 RMS=1.03D-06 Max=1.87D-05 NDo=     1
 LinEq1:  Iter=  7 NonCon=     1 RMS=6.40D-07 Max=8.08D-06 NDo=     1
 LinEq1:  Iter=  8 NonCon=     1 RMS=2.74D-07 Max=3.74D-06 NDo=     1
 LinEq1:  Iter=  9 NonCon=     1 RMS=7.47D-08 Max=1.25D-06 NDo=     1
 LinEq1:  Iter= 10 NonCon=     1 RMS=2.42D-08 Max=3.32D-07 NDo=     1
 LinEq1:  Iter= 11 NonCon=     1 RMS=7.97D-09 Max=1.17D-07 NDo=     1
 LinEq1:  Iter= 12 NonCon=     0 RMS=2.20D-09 Max=2.94D-08 NDo=     1
 Linear equations converged to 1.032D-08 1.032D-07 after    12 iterations.
     Minimum is close to point  2 DX=  3.58D-04 DF= -1.23D-11 DXR=  3.58D-04 DFR=  1.29D-07 which will be used.
 LinEq1:  Iter=  0 NonCon=     1 RMS=4.29D-07 Max=1.21D-05 NDo=     1
 LinEq1:  Iter=  1 NonCon=     1 RMS=2.04D-07 Max=3.94D-06 NDo=     1
 LinEq1:  Iter=  2 NonCon=     1 RMS=1.26D-07 Max=2.37D-06 NDo=     1
 LinEq1:  Iter=  3 NonCon=     1 RMS=7.49D-08 Max=1.08D-06 NDo=     1
 LinEq1:  Iter=  4 NonCon=     1 RMS=2.96D-08 Max=4.44D-07 NDo=     1
 LinEq1:  Iter=  5 NonCon=     1 RMS=1.40D-08 Max=2.31D-07 NDo=     1
 LinEq1:  Iter=  6 NonCon=     1 RMS=8.91D-09 Max=1.60D-07 NDo=     1
 LinEq1:  Iter=  7 NonCon=     1 RMS=3.54D-09 Max=6.49D-08 NDo=     1
 LinEq1:  Iter=  8 NonCon=     1 RMS=1.23D-09 Max=2.42D-08 NDo=     1
 LinEq1:  Iter=  9 NonCon=     1 RMS=3.81D-10 Max=4.66D-09 NDo=     1
 LinEq1:  Iter= 10 NonCon=     0 RMS=1.39D-10 Max=2.82D-09 NDo=     1
 Linear equations converged to 3.869D-10 3.869D-09 after    10 iterations.
 SCF Done:  E(UwB97XD) =  -283.130675632     a.u. after    8 cycles
            Convg  =    0.2702D-08                    38 Fock formations.
              S**2 =  0.0000                  -V/T =  2.0042
 <Sx>= 0.0000 <Sy>= 0.0000 <Sz>= 0.0000 <S**2>= 0.0000 S= 0.0000
 <L.S>=  0.00000000000    
 Annihilation of the first spin contaminant:
 S**2 before annihilation     0.0000,   after     0.0000
 DoSCS=F DFT=T ScalE2(SS,OS)=  1.000000  1.000000
 Range of M.O.s used for correlation:     1   299
 NBasis=   299 NAE=    19 NBE=    19 NFC=     0 NFV=     0
 NROrb=    299 NOA=    19 NOB=    19 NVA=   280 NVB=   280

 **** Warning!!: The largest alpha MO coefficient is  0.41392381D+02


 **** Warning!!: The largest beta MO coefficient is  0.41392381D+02

 Symmetrizing basis deriv contribution to polar:
 IMax=3 JMax=2 DiffMx= 0.00D+00
 G2DrvN: will do     9 centers at a time, making    1 passes.
 Calling FoFCou, ICntrl=  3107 FMM=F I1Cent=   0 AccDes= 0.00D+00.
 End of G2Drv F.D. properties file   721 does not exist.
 End of G2Drv F.D. properties file   722 does not exist.
 End of G2Drv F.D. properties file   788 does not exist.
          IDoAtm=11111111
          Differentiating once with respect to nuclear coordinates.
 CalDSu exits because no D1Ps are significant.
          There are    27 degrees of freedom in the 1st order CPHF.  IDoFFX=6 NUNeed=     0.
     21 vectors produced by pass  0 Test12= 3.94D-14 3.70D-09 XBig12= 1.72D-01 7.31D-02.
 AX will form    21 AO Fock derivatives at one time.
     21 vectors produced by pass  1 Test12= 3.94D-14 3.70D-09 XBig12= 2.76D-02 2.56D-02.
     21 vectors produced by pass  2 Test12= 3.94D-14 3.70D-09 XBig12= 1.52D-03 6.09D-03.
     21 vectors produced by pass  3 Test12= 3.94D-14 3.70D-09 XBig12= 2.57D-05 5.91D-04.
     21 vectors produced by pass  4 Test12= 3.94D-14 3.70D-09 XBig12= 3.37D-07 6.38D-05.
     21 vectors produced by pass  5 Test12= 3.94D-14 3.70D-09 XBig12= 3.39D-09 6.71D-06.
     21 vectors produced by pass  6 Test12= 3.94D-14 3.70D-09 XBig12= 2.75D-11 5.77D-07.
     14 vectors produced by pass  7 Test12= 3.94D-14 3.70D-09 XBig12= 2.08D-13 4.81D-08.
      1 vectors produced by pass  8 Test12= 3.94D-14 3.70D-09 XBig12= 1.52D-15 4.54D-09.
 InvSVY:  IOpt=1 It=  1 EMax= 1.33D-15
 Solved reduced A of dimension   162 with    21 vectors.
 End of Minotr F.D. properties file   721 does not exist.
 End of Minotr F.D. properties file   722 does not exist.
 End of Minotr F.D. properties file   788 does not exist.
 Calling FoFJK, ICntrl=    100127 FMM=F ISym2X=0 I1Cent= 0 IOpClX= 1 NMat=1 NMatS=1 NMatT=0.
 -------------------------------------------------------------------
 Center     Atomic                   Forces (Hartrees/Bohr)
 Number     Number              X              Y              Z
 -------------------------------------------------------------------
      1        8           0.021244971   -0.004699977    0.002260031
      2        8          -0.034980353   -0.001462881    0.002742598
      3        6           0.032486379   -0.044863935   -0.012252932
      4        7          -0.091560627    0.032254939    0.010466065
      5        6           0.039106856   -0.016088986   -0.001811455
      6        1           0.030011295    0.035975505   -0.002960404
      7        1          -0.000849708   -0.000156047    0.000347559
      8        1           0.004541186   -0.000958619    0.001208537
 -------------------------------------------------------------------
 Cartesian Forces:  Max     0.091560627 RMS     0.027750679
 IRC-IRC-IRC-IRC-IRC-IRC-IRC-IRC-IRC-IRC-IRC-IRC-IRC-IRC-IRC-IRC-IRC-IRC
 Pt 23 Step number   1 out of a maximum of  20
 Modified Bulirsch-Stoer Extrapolation Cycles:
    EPS =    0.000010000000000
      PEZero:  N= 2 I= 1 D=  6.08D-04 Err=  1.40D-05
      PEZero:  N= 3 I= 2 D=  6.08D-04 Err=  9.30D-06
      PEZero:  N= 3 I= 1 D=  1.22D-03 Err=  3.30D-08
 Maximum DWI energy   std dev =  0.000002758 at pt    34
 Maximum DWI gradient std dev =  0.001056477 at pt    35
 CORRECTOR INTEGRATION CONVERGENCE:
   Recorrection delta-x convergence threshold:    0.010000
   Delta-x Convergence Met
 Point Number:  23          Path Number:   1
   CHANGE IN THE REACTION COORDINATE =    0.11677
   NET REACTION COORDINATE UP TO THIS POINT =    2.68537
  # OF POINTS ALONG THE PATH =  23
  # OF STEPS =   1

 Calculating another point on the path.
 IRC-IRC-IRC-IRC-IRC-IRC-IRC-IRC-IRC-IRC-IRC-IRC-IRC-IRC-IRC-IRC-IRC-IRC
                          Input orientation:                          
 ---------------------------------------------------------------------
 Center     Atomic      Atomic             Coordinates (Angstroms)
 Number     Number       Type             X           Y           Z
 ---------------------------------------------------------------------
      1          8           0        1.053917   -0.913758   -0.111827
      2          8           0       -1.316489   -0.798192    0.065247
      3          6           0       -0.968674    0.288794   -0.019260
      4          7           0       -0.276375    1.310266   -0.109241
      5          6           0        1.453167    0.194956    0.149541
      6          1           0       -1.198463    1.797932    0.158373
      7          1           0        1.638409    0.527040    1.184946
      8          1           0        1.798526    0.879695   -0.637476
 ---------------------------------------------------------------------
                    Distance matrix (angstroms):
                    1          2          3          4          5
     1  O    0.000000
     2  O    2.379818   0.000000
     3  C    2.354904   1.144402   0.000000
     4  N    2.591518   2.357516   1.237247   0.000000
     5  C    1.207045   2.943542   2.429529   2.074174   0.000000
     6  H    3.535461   2.600474   1.536833   1.076886   3.098509
     7  H    2.024635   3.426570   2.881623   2.440237   1.103022
     8  H    2.011771   3.607276   2.896334   2.183950   1.098880
                    6          7          8
     6  H    0.000000
     7  H    3.273662   0.000000
     8  H    3.233958   1.863122   0.000000
 Symmetry turned off by external request.
 Stoichiometry    C2H3NO2
 Framework group  C1[X(C2H3NO2)]
 Deg. of freedom    18
 Full point group                 C1      NOp   1
 Rotational constants (GHZ):           9.0866236           5.4098068           3.5110112
 Standard basis: Aug-CC-pVTZ (5D, 7F)
   299 basis functions,   441 primitive gaussians,   350 cartesian basis functions
    19 alpha electrons       19 beta electrons
       nuclear repulsion energy       165.1600527352 Hartrees.
 NAtoms=    8 NActive=    8 NUniq=    8 SFac= 1.00D+00 NAtFMM=   60 NAOKFM=F Big=F
 Integral buffers will be    131072 words long.
 Raffenetti 2 integral format.
 Two-electron integral symmetry is turned off.
 Nuclear repulsion after empirical dispersion term =      165.1582403383 Hartrees.
 One-electron integrals computed using PRISM.
 NBasis=   299 RedAO= T EigKep=  3.94D-05  NBF=   299
 NBsUse=   299 1.00D-06 EigRej= -1.00D+00 NBFU=   299
 Initial guess from the checkpoint file:  "STS1-IRC-Reverse.chk"
 B after Tr=     0.000812    0.000945   -0.000024
         Rot=    1.000000    0.000088    0.000026    0.000343 Ang=   0.04 deg.
 Initial guess <Sx>= 0.0000 <Sy>= 0.0000 <Sz>= 0.0000 <S**2>= 0.0000 S= 0.0000
 ExpMin= 2.53D-02 ExpMax= 1.53D+04 ExpMxC= 5.22D+02 IAcc=3 IRadAn=         7 AccDes= 0.00D+00
 Harris functional with IExCor= 4639 and IRadAn=       7 diagonalized for initial guess.
 HarFok:  IExCor= 4639 AccDes= 0.00D+00 IRadAn=         7 IDoV= 1 UseB2=F ITyADJ=14
 ICtDFT=  3500011 ScaDFX=  1.000000  1.000000  1.000000  1.000000
 FoFCou: FMM=F IPFlag=           0 FMFlag=      100000 FMFlg1=           0
         NFxFlg=           0 DoJE=T BraDBF=F KetDBF=T FulRan=T
         wScrn=  0.000000 ICntrl=       500 IOpCl=  0 I1Cent=   200000004 NGrid=           0
         NMat0=    1 NMatS0=      1 NMatT0=    0 NMatD0=    1 NMtDS0=    0 NMtDT0=    0
 Symmetry not used in FoFCou.
 Gradient too large for Newton-Raphson -- use scaled steepest descent instead.
     Accept linear search using points  3 and  4.
 Gradient too large for Newton-Raphson -- use scaled steepest descent instead.
     Accept linear search using points  1 and  2.
 Gradient too large for Newton-Raphson -- use scaled steepest descent instead.
     Accept linear search using points  1 and  2.
 Gradient too large for Newton-Raphson -- use scaled steepest descent instead.
 LinEq1:  Iter=  0 NonCon=     1 RMS=7.96D-05 Max=1.24D-03 NDo=     1
 AX will form     1 AO Fock derivatives at one time.
 LinEq1:  Iter=  1 NonCon=     1 RMS=1.37D-05 Max=3.57D-04 NDo=     1
 LinEq1:  Iter=  2 NonCon=     1 RMS=1.02D-05 Max=2.13D-04 NDo=     1
 LinEq1:  Iter=  3 NonCon=     1 RMS=4.01D-06 Max=6.18D-05 NDo=     1
 LinEq1:  Iter=  4 NonCon=     1 RMS=3.45D-06 Max=6.23D-05 NDo=     1
 LinEq1:  Iter=  5 NonCon=     1 RMS=1.95D-06 Max=3.83D-05 NDo=     1
 LinEq1:  Iter=  6 NonCon=     1 RMS=5.90D-07 Max=1.10D-05 NDo=     1
 LinEq1:  Iter=  7 NonCon=     1 RMS=2.23D-07 Max=3.92D-06 NDo=     1
 LinEq1:  Iter=  8 NonCon=     1 RMS=6.74D-08 Max=1.18D-06 NDo=     1
 LinEq1:  Iter=  9 NonCon=     1 RMS=4.18D-08 Max=7.24D-07 NDo=     1
 LinEq1:  Iter= 10 NonCon=     1 RMS=2.19D-08 Max=3.52D-07 NDo=     1
 LinEq1:  Iter= 11 NonCon=     1 RMS=6.78D-09 Max=1.09D-07 NDo=     1
 LinEq1:  Iter= 12 NonCon=     0 RMS=1.99D-09 Max=2.85D-08 NDo=     1
 Linear equations converged to 1.032D-08 1.032D-07 after    12 iterations.
     Minimum is close to point  2 DX=  9.37D-05 DF= -6.82D-13 DXR=  9.36D-05 DFR=  8.67D-09 which will be used.
 LinEq1:  Iter=  0 NonCon=     1 RMS=3.33D-07 Max=9.98D-06 NDo=     1
 LinEq1:  Iter=  1 NonCon=     1 RMS=1.49D-07 Max=2.87D-06 NDo=     1
 LinEq1:  Iter=  2 NonCon=     1 RMS=9.43D-08 Max=1.51D-06 NDo=     1
 LinEq1:  Iter=  3 NonCon=     1 RMS=5.35D-08 Max=6.53D-07 NDo=     1
 LinEq1:  Iter=  4 NonCon=     1 RMS=2.12D-08 Max=3.21D-07 NDo=     1
 LinEq1:  Iter=  5 NonCon=     1 RMS=1.05D-08 Max=1.74D-07 NDo=     1
 LinEq1:  Iter=  6 NonCon=     1 RMS=6.67D-09 Max=1.23D-07 NDo=     1
 LinEq1:  Iter=  7 NonCon=     1 RMS=2.61D-09 Max=5.10D-08 NDo=     1
 LinEq1:  Iter=  8 NonCon=     1 RMS=8.67D-10 Max=1.75D-08 NDo=     1
 LinEq1:  Iter=  9 NonCon=     1 RMS=2.66D-10 Max=3.45D-09 NDo=     1
 LinEq1:  Iter= 10 NonCon=     0 RMS=9.60D-11 Max=1.66D-09 NDo=     1
 Linear equations converged to 3.005D-10 3.005D-09 after    10 iterations.
 SCF Done:  E(UwB97XD) =  -283.137289335     a.u. after    7 cycles
            Convg  =    0.1906D-08                    37 Fock formations.
              S**2 =  0.0000                  -V/T =  2.0042
 <Sx>= 0.0000 <Sy>= 0.0000 <Sz>= 0.0000 <S**2>= 0.0000 S= 0.0000
 <L.S>=  0.00000000000    
 Annihilation of the first spin contaminant:
 S**2 before annihilation     0.0000,   after     0.0000
 DoSCS=F DFT=T ScalE2(SS,OS)=  1.000000  1.000000
 Range of M.O.s used for correlation:     1   299
 NBasis=   299 NAE=    19 NBE=    19 NFC=     0 NFV=     0
 NROrb=    299 NOA=    19 NOB=    19 NVA=   280 NVB=   280

 **** Warning!!: The largest alpha MO coefficient is  0.39125512D+02


 **** Warning!!: The largest beta MO coefficient is  0.39125512D+02

 Symmetrizing basis deriv contribution to polar:
 IMax=3 JMax=2 DiffMx= 0.00D+00
 G2DrvN: will do     9 centers at a time, making    1 passes.
 Calling FoFCou, ICntrl=  3107 FMM=F I1Cent=   0 AccDes= 0.00D+00.
 End of G2Drv F.D. properties file   721 does not exist.
 End of G2Drv F.D. properties file   722 does not exist.
 End of G2Drv F.D. properties file   788 does not exist.
          IDoAtm=11111111
          Differentiating once with respect to nuclear coordinates.
 CalDSu exits because no D1Ps are significant.
          There are    27 degrees of freedom in the 1st order CPHF.  IDoFFX=6 NUNeed=     0.
     21 vectors produced by pass  0 Test12= 3.94D-14 3.70D-09 XBig12= 1.71D-01 7.41D-02.
 AX will form    21 AO Fock derivatives at one time.
     21 vectors produced by pass  1 Test12= 3.94D-14 3.70D-09 XBig12= 2.61D-02 2.61D-02.
     21 vectors produced by pass  2 Test12= 3.94D-14 3.70D-09 XBig12= 1.49D-03 5.94D-03.
     21 vectors produced by pass  3 Test12= 3.94D-14 3.70D-09 XBig12= 2.57D-05 5.23D-04.
     21 vectors produced by pass  4 Test12= 3.94D-14 3.70D-09 XBig12= 3.62D-07 6.07D-05.
     21 vectors produced by pass  5 Test12= 3.94D-14 3.70D-09 XBig12= 3.96D-09 6.86D-06.
     21 vectors produced by pass  6 Test12= 3.94D-14 3.70D-09 XBig12= 3.31D-11 5.93D-07.
     13 vectors produced by pass  7 Test12= 3.94D-14 3.70D-09 XBig12= 2.44D-13 4.59D-08.
      1 vectors produced by pass  8 Test12= 3.94D-14 3.70D-09 XBig12= 1.69D-15 4.51D-09.
 InvSVY:  IOpt=1 It=  1 EMax= 1.89D-15
 Solved reduced A of dimension   161 with    21 vectors.
 End of Minotr F.D. properties file   721 does not exist.
 End of Minotr F.D. properties file   722 does not exist.
 End of Minotr F.D. properties file   788 does not exist.
 Calling FoFJK, ICntrl=    100127 FMM=F ISym2X=0 I1Cent= 0 IOpClX= 1 NMat=1 NMatS=1 NMatT=0.
 -------------------------------------------------------------------
 Center     Atomic                   Forces (Hartrees/Bohr)
 Number     Number              X              Y              Z
 -------------------------------------------------------------------
      1        8           0.021201739   -0.005057376    0.002068650
      2        8          -0.034311646   -0.003219676    0.002442177
      3        6           0.029410846   -0.040261032   -0.011117862
      4        7          -0.085651573    0.030415943    0.009422588
      5        6           0.038392560   -0.015122231   -0.001608538
      6        1           0.027079844    0.034433255   -0.002610032
      7        1          -0.000734128   -0.000193135    0.000319450
      8        1           0.004612357   -0.000995749    0.001083566
 -------------------------------------------------------------------
 Cartesian Forces:  Max     0.085651573 RMS     0.026051077
 IRC-IRC-IRC-IRC-IRC-IRC-IRC-IRC-IRC-IRC-IRC-IRC-IRC-IRC-IRC-IRC-IRC-IRC
 Pt 24 Step number   1 out of a maximum of  20
 Modified Bulirsch-Stoer Extrapolation Cycles:
    EPS =    0.000010000000000
      PEZero:  N= 2 I= 1 D=  6.08D-04 Err=  1.33D-05
      PEZero:  N= 3 I= 2 D=  6.08D-04 Err=  8.86D-06
      PEZero:  N= 3 I= 1 D=  1.22D-03 Err=  3.30D-08
 Maximum DWI energy   std dev =  0.000002059 at pt    34
 Maximum DWI gradient std dev =  0.000807813 at pt    35
 CORRECTOR INTEGRATION CONVERGENCE:
   Recorrection delta-x convergence threshold:    0.010000
   Delta-x Convergence Met
 Point Number:  24          Path Number:   1
   CHANGE IN THE REACTION COORDINATE =    0.11677
   NET REACTION COORDINATE UP TO THIS POINT =    2.80214
  # OF POINTS ALONG THE PATH =  24
  # OF STEPS =   1

 Calculating another point on the path.
 IRC-IRC-IRC-IRC-IRC-IRC-IRC-IRC-IRC-IRC-IRC-IRC-IRC-IRC-IRC-IRC-IRC-IRC
                          Input orientation:                          
 ---------------------------------------------------------------------
 Center     Atomic      Atomic             Coordinates (Angstroms)
 Number     Number       Type             X           Y           Z
 ---------------------------------------------------------------------
      1          8           0        1.055471   -0.914140   -0.111682
      2          8           0       -1.318973   -0.798485    0.065414
      3          6           0       -0.965968    0.285103   -0.020284
      4          7           0       -0.283292    1.312734   -0.108496
      5          6           0        1.456880    0.193524    0.149393
      6          1           0       -1.168620    1.836771    0.155492
      7          1           0        1.637629    0.526795    1.185304
      8          1           0        1.803915    0.878516   -0.636287
 ---------------------------------------------------------------------
                    Distance matrix (angstroms):
                    1          2          3          4          5
     1  O    0.000000
     2  O    2.383846   0.000000
     3  C    2.352180   1.142856   0.000000
     4  N    2.598319   2.357992   1.236872   0.000000
     5  C    1.206734   2.948982   2.430507   2.085026   0.000000
     6  H    3.547601   2.641078   1.574687   1.062125   3.097345
     7  H    2.024197   3.428121   2.879335   2.445721   1.103109
     8  H    2.012211   3.613467   2.898938   2.196255   1.098609
                    6          7          8
     6  H    0.000000
     7  H    3.263676   0.000000
     8  H    3.221976   1.862673   0.000000
 Symmetry turned off by external request.
 Stoichiometry    C2H3NO2
 Framework group  C1[X(C2H3NO2)]
 Deg. of freedom    18
 Full point group                 C1      NOp   1
 Rotational constants (GHZ):           9.0543694           5.3962539           3.5002807
 Standard basis: Aug-CC-pVTZ (5D, 7F)
   299 basis functions,   441 primitive gaussians,   350 cartesian basis functions
    19 alpha electrons       19 beta electrons
       nuclear repulsion energy       165.0375458632 Hartrees.
 NAtoms=    8 NActive=    8 NUniq=    8 SFac= 1.00D+00 NAtFMM=   60 NAOKFM=F Big=F
 Integral buffers will be    131072 words long.
 Raffenetti 2 integral format.
 Two-electron integral symmetry is turned off.
 Nuclear repulsion after empirical dispersion term =      165.0357225165 Hartrees.
 One-electron integrals computed using PRISM.
 NBasis=   299 RedAO= T EigKep=  4.01D-05  NBF=   299
 NBsUse=   299 1.00D-06 EigRej= -1.00D+00 NBFU=   299
 Initial guess from the checkpoint file:  "STS1-IRC-Reverse.chk"
 B after Tr=     0.000798    0.000957   -0.000022
         Rot=    1.000000    0.000086    0.000026    0.000341 Ang=   0.04 deg.
 Initial guess <Sx>= 0.0000 <Sy>= 0.0000 <Sz>= 0.0000 <S**2>= 0.0000 S= 0.0000
 ExpMin= 2.53D-02 ExpMax= 1.53D+04 ExpMxC= 5.22D+02 IAcc=3 IRadAn=         7 AccDes= 0.00D+00
 Harris functional with IExCor= 4639 and IRadAn=       7 diagonalized for initial guess.
 HarFok:  IExCor= 4639 AccDes= 0.00D+00 IRadAn=         7 IDoV= 1 UseB2=F ITyADJ=14
 ICtDFT=  3500011 ScaDFX=  1.000000  1.000000  1.000000  1.000000
 FoFCou: FMM=F IPFlag=           0 FMFlag=      100000 FMFlg1=           0
         NFxFlg=           0 DoJE=T BraDBF=F KetDBF=T FulRan=T
         wScrn=  0.000000 ICntrl=       500 IOpCl=  0 I1Cent=   200000004 NGrid=           0
         NMat0=    1 NMatS0=      1 NMatT0=    0 NMatD0=    1 NMtDS0=    0 NMtDT0=    0
 Symmetry not used in FoFCou.
 Gradient too large for Newton-Raphson -- use scaled steepest descent instead.
     Accept linear search using points  3 and  4.
 Gradient too large for Newton-Raphson -- use scaled steepest descent instead.
     Accept linear search using points  1 and  2.
 Gradient too large for Newton-Raphson -- use scaled steepest descent instead.
     Accept linear search using points  1 and  2.
 Gradient too large for Newton-Raphson -- use scaled steepest descent instead.
 LinEq1:  Iter=  0 NonCon=     1 RMS=7.19D-05 Max=1.16D-03 NDo=     1
 AX will form     1 AO Fock derivatives at one time.
 LinEq1:  Iter=  1 NonCon=     1 RMS=1.09D-05 Max=2.37D-04 NDo=     1
 LinEq1:  Iter=  2 NonCon=     1 RMS=8.25D-06 Max=1.50D-04 NDo=     1
 LinEq1:  Iter=  3 NonCon=     1 RMS=3.14D-06 Max=5.66D-05 NDo=     1
 LinEq1:  Iter=  4 NonCon=     1 RMS=2.47D-06 Max=4.35D-05 NDo=     1
 LinEq1:  Iter=  5 NonCon=     1 RMS=1.70D-06 Max=3.30D-05 NDo=     1
 LinEq1:  Iter=  6 NonCon=     1 RMS=5.34D-07 Max=8.99D-06 NDo=     1
 LinEq1:  Iter=  7 NonCon=     1 RMS=2.19D-07 Max=4.49D-06 NDo=     1
 LinEq1:  Iter=  8 NonCon=     1 RMS=1.11D-07 Max=1.57D-06 NDo=     1
 LinEq1:  Iter=  9 NonCon=     1 RMS=6.10D-08 Max=8.29D-07 NDo=     1
 LinEq1:  Iter= 10 NonCon=     1 RMS=2.00D-08 Max=2.96D-07 NDo=     1
 LinEq1:  Iter= 11 NonCon=     0 RMS=5.90D-09 Max=9.83D-08 NDo=     1
 Linear equations converged to 1.032D-08 1.032D-07 after    11 iterations.
     Accept linear search using points  1 and  2.
     Minimum is close to point  2 DX= -2.50D-05 DF= -5.68D-14 DXR=  2.50D-05 DFR=  8.67D-10 which will be used.
 LinEq1:  Iter=  0 NonCon=     1 RMS=2.59D-07 Max=7.89D-06 NDo=     1
 LinEq1:  Iter=  1 NonCon=     1 RMS=1.11D-07 Max=2.22D-06 NDo=     1
 LinEq1:  Iter=  2 NonCon=     1 RMS=7.24D-08 Max=1.17D-06 NDo=     1
 LinEq1:  Iter=  3 NonCon=     1 RMS=3.95D-08 Max=4.95D-07 NDo=     1
 LinEq1:  Iter=  4 NonCon=     1 RMS=1.55D-08 Max=2.48D-07 NDo=     1
 LinEq1:  Iter=  5 NonCon=     1 RMS=8.04D-09 Max=1.29D-07 NDo=     1
 LinEq1:  Iter=  6 NonCon=     1 RMS=5.01D-09 Max=8.27D-08 NDo=     1
 LinEq1:  Iter=  7 NonCon=     1 RMS=1.93D-09 Max=3.78D-08 NDo=     1
 LinEq1:  Iter=  8 NonCon=     1 RMS=6.22D-10 Max=1.43D-08 NDo=     1
 LinEq1:  Iter=  9 NonCon=     1 RMS=1.95D-10 Max=3.17D-09 NDo=     1
 LinEq1:  Iter= 10 NonCon=     0 RMS=7.16D-11 Max=1.01D-09 NDo=     1
 Linear equations converged to 2.321D-10 2.321D-09 after    10 iterations.
 SCF Done:  E(UwB97XD) =  -283.143438212     a.u. after    7 cycles
            Convg  =    0.1465D-08                    35 Fock formations.
              S**2 =  0.0000                  -V/T =  2.0042
 <Sx>= 0.0000 <Sy>= 0.0000 <Sz>= 0.0000 <S**2>= 0.0000 S= 0.0000
 <L.S>=  0.00000000000    
 Annihilation of the first spin contaminant:
 S**2 before annihilation     0.0000,   after     0.0000
 DoSCS=F DFT=T ScalE2(SS,OS)=  1.000000  1.000000
 Range of M.O.s used for correlation:     1   299
 NBasis=   299 NAE=    19 NBE=    19 NFC=     0 NFV=     0
 NROrb=    299 NOA=    19 NOB=    19 NVA=   280 NVB=   280

 **** Warning!!: The largest alpha MO coefficient is  0.36946353D+02


 **** Warning!!: The largest beta MO coefficient is  0.36946353D+02

 Symmetrizing basis deriv contribution to polar:
 IMax=3 JMax=2 DiffMx= 0.00D+00
 G2DrvN: will do     9 centers at a time, making    1 passes.
 Calling FoFCou, ICntrl=  3107 FMM=F I1Cent=   0 AccDes= 0.00D+00.
 End of G2Drv F.D. properties file   721 does not exist.
 End of G2Drv F.D. properties file   722 does not exist.
 End of G2Drv F.D. properties file   788 does not exist.
          IDoAtm=11111111
          Differentiating once with respect to nuclear coordinates.
 CalDSu exits because no D1Ps are significant.
          There are    27 degrees of freedom in the 1st order CPHF.  IDoFFX=6 NUNeed=     0.
     21 vectors produced by pass  0 Test12= 3.94D-14 3.70D-09 XBig12= 1.70D-01 7.49D-02.
 AX will form    21 AO Fock derivatives at one time.
     21 vectors produced by pass  1 Test12= 3.94D-14 3.70D-09 XBig12= 2.48D-02 2.61D-02.
     21 vectors produced by pass  2 Test12= 3.94D-14 3.70D-09 XBig12= 1.49D-03 5.77D-03.
     21 vectors produced by pass  3 Test12= 3.94D-14 3.70D-09 XBig12= 2.71D-05 5.95D-04.
     21 vectors produced by pass  4 Test12= 3.94D-14 3.70D-09 XBig12= 3.88D-07 5.76D-05.
     21 vectors produced by pass  5 Test12= 3.94D-14 3.70D-09 XBig12= 4.25D-09 6.85D-06.
     21 vectors produced by pass  6 Test12= 3.94D-14 3.70D-09 XBig12= 3.64D-11 5.49D-07.
     13 vectors produced by pass  7 Test12= 3.94D-14 3.70D-09 XBig12= 2.55D-13 4.06D-08.
      1 vectors produced by pass  8 Test12= 3.94D-14 3.70D-09 XBig12= 1.67D-15 3.80D-09.
 InvSVY:  IOpt=1 It=  1 EMax= 3.11D-15
 Solved reduced A of dimension   161 with    21 vectors.
 End of Minotr F.D. properties file   721 does not exist.
 End of Minotr F.D. properties file   722 does not exist.
 End of Minotr F.D. properties file   788 does not exist.
 Calling FoFJK, ICntrl=    100127 FMM=F ISym2X=0 I1Cent= 0 IOpClX= 1 NMat=1 NMatS=1 NMatT=0.
 -------------------------------------------------------------------
 Center     Atomic                   Forces (Hartrees/Bohr)
 Number     Number              X              Y              Z
 -------------------------------------------------------------------
      1        8           0.021143870   -0.005349776    0.001874146
      2        8          -0.033391813   -0.004779029    0.002095587
      3        6           0.025970377   -0.034962556   -0.009819680
      4        7          -0.079473473    0.028377010    0.008359137
      5        6           0.037496161   -0.014181128   -0.001398242
      6        1           0.024227294    0.032146817   -0.002357993
      7        1          -0.000604034   -0.000228520    0.000293428
      8        1           0.004631617   -0.001022818    0.000953617
 -------------------------------------------------------------------
 Cartesian Forces:  Max     0.079473473 RMS     0.024208075
 IRC-IRC-IRC-IRC-IRC-IRC-IRC-IRC-IRC-IRC-IRC-IRC-IRC-IRC-IRC-IRC-IRC-IRC
 Pt 25 Step number   1 out of a maximum of  20
 Modified Bulirsch-Stoer Extrapolation Cycles:
    EPS =    0.000010000000000
      PEZero:  N= 2 I= 1 D=  6.08D-04 Err=  1.10D-05
      PEZero:  N= 3 I= 2 D=  6.08D-04 Err=  7.33D-06
      PEZero:  N= 3 I= 1 D=  1.22D-03 Err=  2.54D-08
 Maximum DWI energy   std dev =  0.000001448 at pt    34
 Maximum DWI gradient std dev =  0.000539710 at pt    35
 CORRECTOR INTEGRATION CONVERGENCE:
   Recorrection delta-x convergence threshold:    0.010000
   Delta-x Convergence Met
 Point Number:  25          Path Number:   1
   CHANGE IN THE REACTION COORDINATE =    0.11677
   NET REACTION COORDINATE UP TO THIS POINT =    2.91890
  # OF POINTS ALONG THE PATH =  25
  # OF STEPS =   1

 Calculating another point on the path.
 IRC-IRC-IRC-IRC-IRC-IRC-IRC-IRC-IRC-IRC-IRC-IRC-IRC-IRC-IRC-IRC-IRC-IRC
                          Input orientation:                          
 ---------------------------------------------------------------------
 Center     Atomic      Atomic             Coordinates (Angstroms)
 Number     Number       Type             X           Y           Z
 ---------------------------------------------------------------------
      1          8           0        1.057161   -0.914577   -0.111540
      2          8           0       -1.321600   -0.798916    0.065566
      3          6           0       -0.963398    0.281665   -0.021256
      4          7           0       -0.290268    1.315233   -0.107780
      5          6           0        1.460826    0.192058    0.149255
      6          1           0       -1.139607    1.875844    0.152611
      7          1           0        1.636950    0.526485    1.185663
      8          1           0        1.809784    0.877201   -0.635155
 ---------------------------------------------------------------------
                    Distance matrix (angstroms):
                    1          2          3          4          5
     1  O    0.000000
     2  O    2.388147   0.000000
     3  C    2.349852   1.141710   0.000000
     4  N    2.605309   2.358669   1.236468   0.000000
     5  C    1.206483   2.954814   2.431864   2.096168   0.000000
     6  H    3.561182   2.682357   1.613284   1.050459   3.097966
     7  H    2.023746   3.429916   2.877221   2.451385   1.103178
     8  H    2.012730   3.620213   2.902081   2.209121   1.098404
                    6          7          8
     6  H    0.000000
     7  H    3.255340   0.000000
     8  H    3.211972   1.862324   0.000000
 Symmetry turned off by external request.
 Stoichiometry    C2H3NO2
 Framework group  C1[X(C2H3NO2)]
 Deg. of freedom    18
 Full point group                 C1      NOp   1
 Rotational constants (GHZ):           9.0204893           5.3809696           3.4885919
 Standard basis: Aug-CC-pVTZ (5D, 7F)
   299 basis functions,   441 primitive gaussians,   350 cartesian basis functions
    19 alpha electrons       19 beta electrons
       nuclear repulsion energy       164.8887896930 Hartrees.
 NAtoms=    8 NActive=    8 NUniq=    8 SFac= 1.00D+00 NAtFMM=   60 NAOKFM=F Big=F
 Integral buffers will be    131072 words long.
 Raffenetti 2 integral format.
 Two-electron integral symmetry is turned off.
 Nuclear repulsion after empirical dispersion term =      164.8869565337 Hartrees.
 One-electron integrals computed using PRISM.
 NBasis=   299 RedAO= T EigKep=  4.08D-05  NBF=   299
 NBsUse=   299 1.00D-06 EigRej= -1.00D+00 NBFU=   299
 Initial guess from the checkpoint file:  "STS1-IRC-Reverse.chk"
 B after Tr=     0.000791    0.000958   -0.000024
         Rot=    1.000000    0.000087    0.000027    0.000338 Ang=   0.04 deg.
 Initial guess <Sx>= 0.0000 <Sy>= 0.0000 <Sz>= 0.0000 <S**2>= 0.0000 S= 0.0000
 ExpMin= 2.53D-02 ExpMax= 1.53D+04 ExpMxC= 5.22D+02 IAcc=3 IRadAn=         7 AccDes= 0.00D+00
 Harris functional with IExCor= 4639 and IRadAn=       7 diagonalized for initial guess.
 HarFok:  IExCor= 4639 AccDes= 0.00D+00 IRadAn=         7 IDoV= 1 UseB2=F ITyADJ=14
 ICtDFT=  3500011 ScaDFX=  1.000000  1.000000  1.000000  1.000000
 FoFCou: FMM=F IPFlag=           0 FMFlag=      100000 FMFlg1=           0
         NFxFlg=           0 DoJE=T BraDBF=F KetDBF=T FulRan=T
         wScrn=  0.000000 ICntrl=       500 IOpCl=  0 I1Cent=   200000004 NGrid=           0
         NMat0=    1 NMatS0=      1 NMatT0=    0 NMatD0=    1 NMtDS0=    0 NMtDT0=    0
 Symmetry not used in FoFCou.
 Gradient too large for Newton-Raphson -- use scaled steepest descent instead.
     Accept linear search using points  3 and  4.
 Gradient too large for Newton-Raphson -- use scaled steepest descent instead.
     Accept linear search using points  1 and  2.
 Gradient too large for Newton-Raphson -- use scaled steepest descent instead.
     Accept linear search using points  1 and  2.
 Gradient too large for Newton-Raphson -- use scaled steepest descent instead.
 LinEq1:  Iter=  0 NonCon=     1 RMS=6.51D-05 Max=1.07D-03 NDo=     1
 AX will form     1 AO Fock derivatives at one time.
 LinEq1:  Iter=  1 NonCon=     1 RMS=8.77D-06 Max=1.36D-04 NDo=     1
 LinEq1:  Iter=  2 NonCon=     1 RMS=6.41D-06 Max=1.06D-04 NDo=     1
 LinEq1:  Iter=  3 NonCon=     1 RMS=2.52D-06 Max=5.21D-05 NDo=     1
 LinEq1:  Iter=  4 NonCon=     1 RMS=1.40D-06 Max=2.74D-05 NDo=     1
 LinEq1:  Iter=  5 NonCon=     1 RMS=1.17D-06 Max=2.15D-05 NDo=     1
 LinEq1:  Iter=  6 NonCon=     1 RMS=4.70D-07 Max=7.20D-06 NDo=     1
 LinEq1:  Iter=  7 NonCon=     1 RMS=2.25D-07 Max=4.55D-06 NDo=     1
 LinEq1:  Iter=  8 NonCon=     1 RMS=1.36D-07 Max=2.14D-06 NDo=     1
 LinEq1:  Iter=  9 NonCon=     1 RMS=5.31D-08 Max=6.84D-07 NDo=     1
 LinEq1:  Iter= 10 NonCon=     1 RMS=1.63D-08 Max=2.65D-07 NDo=     1
 LinEq1:  Iter= 11 NonCon=     0 RMS=4.83D-09 Max=7.87D-08 NDo=     1
 Linear equations converged to 1.032D-08 1.032D-07 after    11 iterations.
     Accept linear search using points  1 and  2.
     Minimum is close to point  2 DX= -9.69D-05 DF= -5.12D-13 DXR=  9.70D-05 DFR=  9.29D-09 which will be used.
 LinEq1:  Iter=  0 NonCon=     1 RMS=1.99D-07 Max=6.03D-06 NDo=     1
 LinEq1:  Iter=  1 NonCon=     1 RMS=8.33D-08 Max=1.64D-06 NDo=     1
 LinEq1:  Iter=  2 NonCon=     1 RMS=5.54D-08 Max=8.65D-07 NDo=     1
 LinEq1:  Iter=  3 NonCon=     1 RMS=2.94D-08 Max=4.37D-07 NDo=     1
 LinEq1:  Iter=  4 NonCon=     1 RMS=1.16D-08 Max=1.92D-07 NDo=     1
 LinEq1:  Iter=  5 NonCon=     1 RMS=6.16D-09 Max=9.36D-08 NDo=     1
 LinEq1:  Iter=  6 NonCon=     1 RMS=3.78D-09 Max=5.72D-08 NDo=     1
 LinEq1:  Iter=  7 NonCon=     1 RMS=1.47D-09 Max=2.86D-08 NDo=     1
 LinEq1:  Iter=  8 NonCon=     1 RMS=4.43D-10 Max=1.09D-08 NDo=     1
 LinEq1:  Iter=  9 NonCon=     1 RMS=1.40D-10 Max=2.60D-09 NDo=     1
 LinEq1:  Iter= 10 NonCon=     0 RMS=4.94D-11 Max=6.82D-10 NDo=     1
 Linear equations converged to 1.793D-10 1.793D-09 after    10 iterations.
 SCF Done:  E(UwB97XD) =  -283.149075768     a.u. after    7 cycles
            Convg  =    0.1089D-08                    35 Fock formations.
              S**2 =  0.0000                  -V/T =  2.0042
 <Sx>= 0.0000 <Sy>= 0.0000 <Sz>= 0.0000 <S**2>= 0.0000 S= 0.0000
 <L.S>=  0.00000000000    
 Annihilation of the first spin contaminant:
 S**2 before annihilation     0.0000,   after     0.0000
 DoSCS=F DFT=T ScalE2(SS,OS)=  1.000000  1.000000
 Range of M.O.s used for correlation:     1   299
 NBasis=   299 NAE=    19 NBE=    19 NFC=     0 NFV=     0
 NROrb=    299 NOA=    19 NOB=    19 NVA=   280 NVB=   280

 **** Warning!!: The largest alpha MO coefficient is  0.37559639D+02


 **** Warning!!: The largest beta MO coefficient is  0.37559639D+02

 Symmetrizing basis deriv contribution to polar:
 IMax=3 JMax=2 DiffMx= 0.00D+00
 G2DrvN: will do     9 centers at a time, making    1 passes.
 Calling FoFCou, ICntrl=  3107 FMM=F I1Cent=   0 AccDes= 0.00D+00.
 End of G2Drv F.D. properties file   721 does not exist.
 End of G2Drv F.D. properties file   722 does not exist.
 End of G2Drv F.D. properties file   788 does not exist.
          IDoAtm=11111111
          Differentiating once with respect to nuclear coordinates.
 CalDSu exits because no D1Ps are significant.
          There are    27 degrees of freedom in the 1st order CPHF.  IDoFFX=6 NUNeed=     0.
     21 vectors produced by pass  0 Test12= 3.94D-14 3.70D-09 XBig12= 1.70D-01 7.54D-02.
 AX will form    21 AO Fock derivatives at one time.
     21 vectors produced by pass  1 Test12= 3.94D-14 3.70D-09 XBig12= 2.36D-02 2.59D-02.
     21 vectors produced by pass  2 Test12= 3.94D-14 3.70D-09 XBig12= 1.51D-03 6.04D-03.
     21 vectors produced by pass  3 Test12= 3.94D-14 3.70D-09 XBig12= 2.87D-05 6.32D-04.
     21 vectors produced by pass  4 Test12= 3.94D-14 3.70D-09 XBig12= 4.01D-07 5.79D-05.
     21 vectors produced by pass  5 Test12= 3.94D-14 3.70D-09 XBig12= 4.27D-09 6.49D-06.
     21 vectors produced by pass  6 Test12= 3.94D-14 3.70D-09 XBig12= 3.64D-11 4.96D-07.
     13 vectors produced by pass  7 Test12= 3.94D-14 3.70D-09 XBig12= 2.45D-13 4.17D-08.
 InvSVY:  IOpt=1 It=  1 EMax= 2.00D-15
 Solved reduced A of dimension   160 with    21 vectors.
 End of Minotr F.D. properties file   721 does not exist.
 End of Minotr F.D. properties file   722 does not exist.
 End of Minotr F.D. properties file   788 does not exist.
 Calling FoFJK, ICntrl=    100127 FMM=F ISym2X=0 I1Cent= 0 IOpClX= 1 NMat=1 NMatS=1 NMatT=0.
 -------------------------------------------------------------------
 Center     Atomic                   Forces (Hartrees/Bohr)
 Number     Number              X              Y              Z
 -------------------------------------------------------------------
      1        8           0.021088548   -0.005570265    0.001684222
      2        8          -0.032222251   -0.005986882    0.001707207
      3        6           0.022270004   -0.029335113   -0.008410404
      4        7          -0.073312434    0.026290726    0.007332130
      5        6           0.036460448   -0.013314148   -0.001187629
      6        1           0.021580467    0.029216325   -0.002219035
      7        1          -0.000463471   -0.000259419    0.000268759
      8        1           0.004598690   -0.001041224    0.000824750
 -------------------------------------------------------------------
 Cartesian Forces:  Max     0.073312434 RMS     0.022321586
 IRC-IRC-IRC-IRC-IRC-IRC-IRC-IRC-IRC-IRC-IRC-IRC-IRC-IRC-IRC-IRC-IRC-IRC
 Pt 26 Step number   1 out of a maximum of  20
 Modified Bulirsch-Stoer Extrapolation Cycles:
    EPS =    0.000010000000000
      PEZero:  N= 2 I= 1 D=  6.08D-04 Err=  1.30D-05
      PEZero:  N= 3 I= 2 D=  6.08D-04 Err=  8.70D-06
      PEZero:  N= 3 I= 1 D=  1.22D-03 Err=  1.44D-08
 Maximum DWI energy   std dev =  0.000000993 at pt    34
 Maximum DWI gradient std dev =  0.000796843 at pt    18
 CORRECTOR INTEGRATION CONVERGENCE:
   Recorrection delta-x convergence threshold:    0.010000
   Delta-x Convergence Met
 Point Number:  26          Path Number:   1
   CHANGE IN THE REACTION COORDINATE =    0.11676
   NET REACTION COORDINATE UP TO THIS POINT =    3.03567
  # OF POINTS ALONG THE PATH =  26
  # OF STEPS =   1

 Calculating another point on the path.
 IRC-IRC-IRC-IRC-IRC-IRC-IRC-IRC-IRC-IRC-IRC-IRC-IRC-IRC-IRC-IRC-IRC-IRC
                          Input orientation:                          
 ---------------------------------------------------------------------
 Center     Atomic      Atomic             Coordinates (Angstroms)
 Number     Number       Type             X           Y           Z
 ---------------------------------------------------------------------
      1          8           0        1.059026   -0.915077   -0.111399
      2          8           0       -1.324390   -0.799479    0.065698
      3          6           0       -0.961004    0.278530   -0.022160
      4          7           0       -0.297362    1.317783   -0.107092
      5          6           0        1.465061    0.190535    0.149127
      6          1           0       -1.111149    1.914616    0.149567
      7          1           0        1.636404    0.526103    1.186026
      8          1           0        1.816191    0.875727   -0.634082
 ---------------------------------------------------------------------
                    Distance matrix (angstroms):
                    1          2          3          4          5
     1  O    0.000000
     2  O    2.392780   0.000000
     3  C    2.348017   1.140996   0.000000
     4  N    2.612561   2.359542   1.235994   0.000000
     5  C    1.206282   2.961102   2.433696   2.107718   0.000000
     6  H    3.575602   2.723751   1.651912   1.041313   3.099890
     7  H    2.023283   3.431996   2.875332   2.457308   1.103233
     8  H    2.013325   3.627568   2.905840   2.222665   1.098270
                    6          7          8
     6  H    0.000000
     7  H    3.248271   0.000000
     8  H    3.203547   1.862083   0.000000
 Symmetry turned off by external request.
 Stoichiometry    C2H3NO2
 Framework group  C1[X(C2H3NO2)]
 Deg. of freedom    18
 Full point group                 C1      NOp   1
 Rotational constants (GHZ):           8.9852563           5.3636769           3.4758667
 Standard basis: Aug-CC-pVTZ (5D, 7F)
   299 basis functions,   441 primitive gaussians,   350 cartesian basis functions
    19 alpha electrons       19 beta electrons
       nuclear repulsion energy       164.7144002295 Hartrees.
 NAtoms=    8 NActive=    8 NUniq=    8 SFac= 1.00D+00 NAtFMM=   60 NAOKFM=F Big=F
 Integral buffers will be    131072 words long.
 Raffenetti 2 integral format.
 Two-electron integral symmetry is turned off.
 Nuclear repulsion after empirical dispersion term =      164.7125582127 Hartrees.
 One-electron integrals computed using PRISM.
 NBasis=   299 RedAO= T EigKep=  4.15D-05  NBF=   299
 NBsUse=   299 1.00D-06 EigRej= -1.00D+00 NBFU=   299
 Initial guess from the checkpoint file:  "STS1-IRC-Reverse.chk"
 B after Tr=     0.000794    0.000946   -0.000029
         Rot=    1.000000    0.000089    0.000029    0.000336 Ang=   0.04 deg.
 Initial guess <Sx>= 0.0000 <Sy>= 0.0000 <Sz>= 0.0000 <S**2>= 0.0000 S= 0.0000
 ExpMin= 2.53D-02 ExpMax= 1.53D+04 ExpMxC= 5.22D+02 IAcc=3 IRadAn=         7 AccDes= 0.00D+00
 Harris functional with IExCor= 4639 and IRadAn=       7 diagonalized for initial guess.
 HarFok:  IExCor= 4639 AccDes= 0.00D+00 IRadAn=         7 IDoV= 1 UseB2=F ITyADJ=14
 ICtDFT=  3500011 ScaDFX=  1.000000  1.000000  1.000000  1.000000
 FoFCou: FMM=F IPFlag=           0 FMFlag=      100000 FMFlg1=           0
         NFxFlg=           0 DoJE=T BraDBF=F KetDBF=T FulRan=T
         wScrn=  0.000000 ICntrl=       500 IOpCl=  0 I1Cent=   200000004 NGrid=           0
         NMat0=    1 NMatS0=      1 NMatT0=    0 NMatD0=    1 NMtDS0=    0 NMtDT0=    0
 Symmetry not used in FoFCou.
 Gradient too large for Newton-Raphson -- use scaled steepest descent instead.
     Accept linear search using points  3 and  4.
 Gradient too large for Newton-Raphson -- use scaled steepest descent instead.
     Accept linear search using points  1 and  2.
 Gradient too large for Newton-Raphson -- use scaled steepest descent instead.
     Accept linear search using points  1 and  2.
 Gradient too large for Newton-Raphson -- use scaled steepest descent instead.
 LinEq1:  Iter=  0 NonCon=     1 RMS=5.91D-05 Max=9.48D-04 NDo=     1
 AX will form     1 AO Fock derivatives at one time.
 LinEq1:  Iter=  1 NonCon=     1 RMS=7.24D-06 Max=1.27D-04 NDo=     1
 LinEq1:  Iter=  2 NonCon=     1 RMS=4.92D-06 Max=9.19D-05 NDo=     1
 LinEq1:  Iter=  3 NonCon=     1 RMS=2.48D-06 Max=5.00D-05 NDo=     1
 LinEq1:  Iter=  4 NonCon=     1 RMS=1.58D-06 Max=4.17D-05 NDo=     1
 LinEq1:  Iter=  5 NonCon=     1 RMS=1.19D-06 Max=1.87D-05 NDo=     1
 LinEq1:  Iter=  6 NonCon=     1 RMS=4.52D-07 Max=5.41D-06 NDo=     1
 LinEq1:  Iter=  7 NonCon=     1 RMS=2.61D-07 Max=5.99D-06 NDo=     1
 LinEq1:  Iter=  8 NonCon=     1 RMS=1.45D-07 Max=2.43D-06 NDo=     1
 LinEq1:  Iter=  9 NonCon=     1 RMS=4.69D-08 Max=6.59D-07 NDo=     1
 LinEq1:  Iter= 10 NonCon=     1 RMS=1.39D-08 Max=2.43D-07 NDo=     1
 LinEq1:  Iter= 11 NonCon=     0 RMS=3.95D-09 Max=8.86D-08 NDo=     1
 Linear equations converged to 1.032D-08 1.032D-07 after    11 iterations.
     Accept linear search using points  1 and  2.
     Minimum is close to point  2 DX= -1.50D-04 DF= -1.02D-12 DXR=  1.50D-04 DFR=  2.22D-08 which will be used.
 LinEq1:  Iter=  0 NonCon=     1 RMS=1.53D-07 Max=4.48D-06 NDo=     1
 LinEq1:  Iter=  1 NonCon=     1 RMS=6.42D-08 Max=1.15D-06 NDo=     1
 LinEq1:  Iter=  2 NonCon=     1 RMS=4.30D-08 Max=6.35D-07 NDo=     1
 LinEq1:  Iter=  3 NonCon=     1 RMS=2.26D-08 Max=3.47D-07 NDo=     1
 LinEq1:  Iter=  4 NonCon=     1 RMS=8.85D-09 Max=1.48D-07 NDo=     1
 LinEq1:  Iter=  5 NonCon=     1 RMS=4.76D-09 Max=7.29D-08 NDo=     1
 LinEq1:  Iter=  6 NonCon=     1 RMS=2.91D-09 Max=4.70D-08 NDo=     1
 LinEq1:  Iter=  7 NonCon=     1 RMS=1.15D-09 Max=2.20D-08 NDo=     1
 LinEq1:  Iter=  8 NonCon=     1 RMS=3.20D-10 Max=7.99D-09 NDo=     1
 LinEq1:  Iter=  9 NonCon=     1 RMS=9.64D-11 Max=1.93D-09 NDo=     1
 LinEq1:  Iter= 10 NonCon=     0 RMS=2.91D-11 Max=4.36D-10 NDo=     1
 Linear equations converged to 1.400D-10 1.400D-09 after    10 iterations.
 SCF Done:  E(UwB97XD) =  -283.154175350     a.u. after    7 cycles
            Convg  =    0.7698D-09                    35 Fock formations.
              S**2 =  0.0000                  -V/T =  2.0042
 <Sx>= 0.0000 <Sy>= 0.0000 <Sz>= 0.0000 <S**2>= 0.0000 S= 0.0000
 <L.S>=  0.00000000000    
 Annihilation of the first spin contaminant:
 S**2 before annihilation     0.0000,   after     0.0000
 DoSCS=F DFT=T ScalE2(SS,OS)=  1.000000  1.000000
 Range of M.O.s used for correlation:     1   299
 NBasis=   299 NAE=    19 NBE=    19 NFC=     0 NFV=     0
 NROrb=    299 NOA=    19 NOB=    19 NVA=   280 NVB=   280

 **** Warning!!: The largest alpha MO coefficient is  0.39697365D+02


 **** Warning!!: The largest beta MO coefficient is  0.39697365D+02

 Symmetrizing basis deriv contribution to polar:
 IMax=3 JMax=2 DiffMx= 0.00D+00
 G2DrvN: will do     9 centers at a time, making    1 passes.
 Calling FoFCou, ICntrl=  3107 FMM=F I1Cent=   0 AccDes= 0.00D+00.
 End of G2Drv F.D. properties file   721 does not exist.
 End of G2Drv F.D. properties file   722 does not exist.
 End of G2Drv F.D. properties file   788 does not exist.
          IDoAtm=11111111
          Differentiating once with respect to nuclear coordinates.
 CalDSu exits because no D1Ps are significant.
          There are    27 degrees of freedom in the 1st order CPHF.  IDoFFX=6 NUNeed=     0.
     21 vectors produced by pass  0 Test12= 3.94D-14 3.70D-09 XBig12= 1.69D-01 7.59D-02.
 AX will form    21 AO Fock derivatives at one time.
     21 vectors produced by pass  1 Test12= 3.94D-14 3.70D-09 XBig12= 2.24D-02 2.54D-02.
     21 vectors produced by pass  2 Test12= 3.94D-14 3.70D-09 XBig12= 1.53D-03 6.37D-03.
     21 vectors produced by pass  3 Test12= 3.94D-14 3.70D-09 XBig12= 3.00D-05 6.34D-04.
     21 vectors produced by pass  4 Test12= 3.94D-14 3.70D-09 XBig12= 4.03D-07 5.74D-05.
     21 vectors produced by pass  5 Test12= 3.94D-14 3.70D-09 XBig12= 4.15D-09 6.05D-06.
     21 vectors produced by pass  6 Test12= 3.94D-14 3.70D-09 XBig12= 3.52D-11 4.80D-07.
     14 vectors produced by pass  7 Test12= 3.94D-14 3.70D-09 XBig12= 2.34D-13 4.06D-08.
 InvSVY:  IOpt=1 It=  1 EMax= 2.66D-15
 Solved reduced A of dimension   161 with    21 vectors.
 End of Minotr F.D. properties file   721 does not exist.
 End of Minotr F.D. properties file   722 does not exist.
 End of Minotr F.D. properties file   788 does not exist.
 Calling FoFJK, ICntrl=    100127 FMM=F ISym2X=0 I1Cent= 0 IOpClX= 1 NMat=1 NMatS=1 NMatT=0.
 -------------------------------------------------------------------
 Center     Atomic                   Forces (Hartrees/Bohr)
 Number     Number              X              Y              Z
 -------------------------------------------------------------------
      1        8           0.021045074   -0.005716486    0.001504554
      2        8          -0.030804535   -0.006720793    0.001281547
      3        6           0.018405322   -0.023717307   -0.006939642
      4        7          -0.067295340    0.024215163    0.006355666
      5        6           0.035321828   -0.012554056   -0.000981130
      6        1           0.019130111    0.025829635   -0.002167118
      7        1          -0.000315974   -0.000284189    0.000244410
      8        1           0.004513514   -0.001051968    0.000701714
 -------------------------------------------------------------------
 Cartesian Forces:  Max     0.067295340 RMS     0.020457946
 IRC-IRC-IRC-IRC-IRC-IRC-IRC-IRC-IRC-IRC-IRC-IRC-IRC-IRC-IRC-IRC-IRC-IRC
 Pt 27 Step number   1 out of a maximum of  20
 Modified Bulirsch-Stoer Extrapolation Cycles:
    EPS =    0.000010000000000
      PEZero:  N= 2 I= 1 D=  6.08D-04 Err=  1.60D-05
      PEZero:  N= 3 I= 2 D=  6.08D-04 Err=  1.07D-05
      PEZero:  N= 3 I= 1 D=  1.22D-03 Err=  1.81D-08
 Maximum DWI energy   std dev =  0.000000612 at pt    34
 Maximum DWI gradient std dev =  0.001263952 at pt    26
 CORRECTOR INTEGRATION CONVERGENCE:
   Recorrection delta-x convergence threshold:    0.010000
   Delta-x Convergence Met
 Point Number:  27          Path Number:   1
   CHANGE IN THE REACTION COORDINATE =    0.11676
   NET REACTION COORDINATE UP TO THIS POINT =    3.15243
  # OF POINTS ALONG THE PATH =  27
  # OF STEPS =   1

 Calculating another point on the path.
 IRC-IRC-IRC-IRC-IRC-IRC-IRC-IRC-IRC-IRC-IRC-IRC-IRC-IRC-IRC-IRC-IRC-IRC
                          Input orientation:                          
 ---------------------------------------------------------------------
 Center     Atomic      Atomic             Coordinates (Angstroms)
 Number     Number       Type             X           Y           Z
 ---------------------------------------------------------------------
      1          8           0        1.061112   -0.915649   -0.111258
      2          8           0       -1.327362   -0.800156    0.065802
      3          6           0       -0.958841    0.275746   -0.022977
      4          7           0       -0.304634    1.320401   -0.106429
      5          6           0        1.469650    0.188920    0.149010
      6          1           0       -1.083065    1.952546    0.146215
      7          1           0        1.636027    0.525641    1.186394
      8          1           0        1.823192    0.874065   -0.633067
 ---------------------------------------------------------------------
                    Distance matrix (angstroms):
                    1          2          3          4          5
     1  O    0.000000
     2  O    2.397810   0.000000
     3  C    2.346789   1.140725   0.000000
     4  N    2.620153   2.360592   1.235417   0.000000
     5  C    1.206115   2.967906   2.436121   2.119807   0.000000
     6  H    3.590309   2.764690   1.689886   1.034113   3.102698
     7  H    2.022806   3.434405   2.873737   2.463575   1.103280
     8  H    2.013983   3.635577   2.910309   2.237008   1.098208
                    6          7          8
     6  H    0.000000
     7  H    3.242143   0.000000
     8  H    3.196361   1.861953   0.000000
 Symmetry turned off by external request.
 Stoichiometry    C2H3NO2
 Framework group  C1[X(C2H3NO2)]
 Deg. of freedom    18
 Full point group                 C1      NOp   1
 Rotational constants (GHZ):           8.9490580           5.3440307           3.4620163
 Standard basis: Aug-CC-pVTZ (5D, 7F)
   299 basis functions,   441 primitive gaussians,   350 cartesian basis functions
    19 alpha electrons       19 beta electrons
       nuclear repulsion energy       164.5152122566 Hartrees.
 NAtoms=    8 NActive=    8 NUniq=    8 SFac= 1.00D+00 NAtFMM=   60 NAOKFM=F Big=F
 Integral buffers will be    131072 words long.
 Raffenetti 2 integral format.
 Two-electron integral symmetry is turned off.
 Nuclear repulsion after empirical dispersion term =      164.5133620631 Hartrees.
 One-electron integrals computed using PRISM.
 NBasis=   299 RedAO= T EigKep=  4.22D-05  NBF=   299
 NBsUse=   299 1.00D-06 EigRej= -1.00D+00 NBFU=   299
 Initial guess from the checkpoint file:  "STS1-IRC-Reverse.chk"
 B after Tr=     0.000804    0.000918   -0.000037
         Rot=    1.000000    0.000092    0.000031    0.000332 Ang=   0.04 deg.
 Initial guess <Sx>= 0.0000 <Sy>= 0.0000 <Sz>= 0.0000 <S**2>= 0.0000 S= 0.0000
 ExpMin= 2.53D-02 ExpMax= 1.53D+04 ExpMxC= 5.22D+02 IAcc=3 IRadAn=         7 AccDes= 0.00D+00
 Harris functional with IExCor= 4639 and IRadAn=       7 diagonalized for initial guess.
 HarFok:  IExCor= 4639 AccDes= 0.00D+00 IRadAn=         7 IDoV= 1 UseB2=F ITyADJ=14
 ICtDFT=  3500011 ScaDFX=  1.000000  1.000000  1.000000  1.000000
 FoFCou: FMM=F IPFlag=           0 FMFlag=      100000 FMFlg1=           0
         NFxFlg=           0 DoJE=T BraDBF=F KetDBF=T FulRan=T
         wScrn=  0.000000 ICntrl=       500 IOpCl=  0 I1Cent=   200000004 NGrid=           0
         NMat0=    1 NMatS0=      1 NMatT0=    0 NMatD0=    1 NMtDS0=    0 NMtDT0=    0
 Symmetry not used in FoFCou.
 Gradient too large for Newton-Raphson -- use scaled steepest descent instead.
     Accept linear search using points  3 and  4.
 Gradient too large for Newton-Raphson -- use scaled steepest descent instead.
     Accept linear search using points  1 and  2.
 Gradient too large for Newton-Raphson -- use scaled steepest descent instead.
     Accept linear search using points  1 and  2.
 Gradient too large for Newton-Raphson -- use scaled steepest descent instead.
 LinEq1:  Iter=  0 NonCon=     1 RMS=5.46D-05 Max=8.24D-04 NDo=     1
 AX will form     1 AO Fock derivatives at one time.
 LinEq1:  Iter=  1 NonCon=     1 RMS=6.58D-06 Max=1.30D-04 NDo=     1
 LinEq1:  Iter=  2 NonCon=     1 RMS=4.74D-06 Max=1.04D-04 NDo=     1
 LinEq1:  Iter=  3 NonCon=     1 RMS=2.92D-06 Max=6.30D-05 NDo=     1
 LinEq1:  Iter=  4 NonCon=     1 RMS=1.78D-06 Max=3.77D-05 NDo=     1
 LinEq1:  Iter=  5 NonCon=     1 RMS=1.18D-06 Max=2.17D-05 NDo=     1
 LinEq1:  Iter=  6 NonCon=     1 RMS=4.57D-07 Max=6.03D-06 NDo=     1
 LinEq1:  Iter=  7 NonCon=     1 RMS=2.69D-07 Max=4.91D-06 NDo=     1
 LinEq1:  Iter=  8 NonCon=     1 RMS=1.36D-07 Max=1.98D-06 NDo=     1
 LinEq1:  Iter=  9 NonCon=     1 RMS=4.59D-08 Max=8.22D-07 NDo=     1
 LinEq1:  Iter= 10 NonCon=     1 RMS=1.41D-08 Max=2.19D-07 NDo=     1
 LinEq1:  Iter= 11 NonCon=     0 RMS=3.61D-09 Max=6.00D-08 NDo=     1
 Linear equations converged to 1.032D-08 1.032D-07 after    11 iterations.
     Accept linear search using points  1 and  2.
     Minimum is close to point  2 DX= -1.78D-04 DF= -1.25D-12 DXR=  1.78D-04 DFR=  3.15D-08 which will be used.
 LinEq1:  Iter=  0 NonCon=     1 RMS=1.24D-07 Max=3.42D-06 NDo=     1
 LinEq1:  Iter=  1 NonCon=     1 RMS=5.44D-08 Max=8.43D-07 NDo=     1
 LinEq1:  Iter=  2 NonCon=     1 RMS=3.56D-08 Max=5.12D-07 NDo=     1
 LinEq1:  Iter=  3 NonCon=     1 RMS=1.89D-08 Max=2.61D-07 NDo=     1
 LinEq1:  Iter=  4 NonCon=     1 RMS=7.23D-09 Max=1.13D-07 NDo=     1
 LinEq1:  Iter=  5 NonCon=     1 RMS=3.85D-09 Max=6.13D-08 NDo=     1
 LinEq1:  Iter=  6 NonCon=     1 RMS=2.41D-09 Max=4.18D-08 NDo=     1
 LinEq1:  Iter=  7 NonCon=     1 RMS=9.80D-10 Max=1.90D-08 NDo=     1
 LinEq1:  Iter=  8 NonCon=     1 RMS=2.59D-10 Max=6.06D-09 NDo=     1
 LinEq1:  Iter=  9 NonCon=     1 RMS=7.52D-11 Max=1.47D-09 NDo=     1
 LinEq1:  Iter= 10 NonCon=     0 RMS=2.00D-11 Max=3.44D-10 NDo=     1
 Linear equations converged to 1.158D-10 1.158D-09 after    10 iterations.
 SCF Done:  E(UwB97XD) =  -283.158728735     a.u. after    7 cycles
            Convg  =    0.6053D-09                    35 Fock formations.
              S**2 =  0.0000                  -V/T =  2.0042
 <Sx>= 0.0000 <Sy>= 0.0000 <Sz>= 0.0000 <S**2>= 0.0000 S= 0.0000
 <L.S>=  0.00000000000    
 Annihilation of the first spin contaminant:
 S**2 before annihilation     0.0000,   after     0.0000
 DoSCS=F DFT=T ScalE2(SS,OS)=  1.000000  1.000000
 Range of M.O.s used for correlation:     1   299
 NBasis=   299 NAE=    19 NBE=    19 NFC=     0 NFV=     0
 NROrb=    299 NOA=    19 NOB=    19 NVA=   280 NVB=   280

 **** Warning!!: The largest alpha MO coefficient is  0.41550067D+02


 **** Warning!!: The largest beta MO coefficient is  0.41550067D+02

 Symmetrizing basis deriv contribution to polar:
 IMax=3 JMax=2 DiffMx= 0.00D+00
 G2DrvN: will do     9 centers at a time, making    1 passes.
 Calling FoFCou, ICntrl=  3107 FMM=F I1Cent=   0 AccDes= 0.00D+00.
 End of G2Drv F.D. properties file   721 does not exist.
 End of G2Drv F.D. properties file   722 does not exist.
 End of G2Drv F.D. properties file   788 does not exist.
          IDoAtm=11111111
          Differentiating once with respect to nuclear coordinates.
 CalDSu exits because no D1Ps are significant.
          There are    27 degrees of freedom in the 1st order CPHF.  IDoFFX=6 NUNeed=     0.
     21 vectors produced by pass  0 Test12= 3.94D-14 3.70D-09 XBig12= 1.68D-01 7.62D-02.
 AX will form    21 AO Fock derivatives at one time.
     21 vectors produced by pass  1 Test12= 3.94D-14 3.70D-09 XBig12= 2.13D-02 2.47D-02.
     21 vectors produced by pass  2 Test12= 3.94D-14 3.70D-09 XBig12= 1.54D-03 6.45D-03.
     21 vectors produced by pass  3 Test12= 3.94D-14 3.70D-09 XBig12= 3.06D-05 6.09D-04.
     21 vectors produced by pass  4 Test12= 3.94D-14 3.70D-09 XBig12= 3.99D-07 5.54D-05.
     21 vectors produced by pass  5 Test12= 3.94D-14 3.70D-09 XBig12= 4.00D-09 5.68D-06.
     21 vectors produced by pass  6 Test12= 3.94D-14 3.70D-09 XBig12= 3.38D-11 4.36D-07.
     15 vectors produced by pass  7 Test12= 3.94D-14 3.70D-09 XBig12= 2.27D-13 3.50D-08.
 InvSVY:  IOpt=1 It=  1 EMax= 2.44D-15
 Solved reduced A of dimension   162 with    21 vectors.
 End of Minotr F.D. properties file   721 does not exist.
 End of Minotr F.D. properties file   722 does not exist.
 End of Minotr F.D. properties file   788 does not exist.
 Calling FoFJK, ICntrl=    100127 FMM=F ISym2X=0 I1Cent= 0 IOpClX= 1 NMat=1 NMatS=1 NMatT=0.
 -------------------------------------------------------------------
 Center     Atomic                   Forces (Hartrees/Bohr)
 Number     Number              X              Y              Z
 -------------------------------------------------------------------
      1        8           0.021014211   -0.005792182    0.001338517
      2        8          -0.029146177   -0.006909263    0.000824876
      3        6           0.014463353   -0.018382915   -0.005453143
      4        7          -0.061449530    0.022142758    0.005423017
      5        6           0.034102751   -0.011912062   -0.000781531
      6        1           0.016802310    0.022212033   -0.002158789
      7        1          -0.000164370   -0.000302427    0.000219430
      8        1           0.004377454   -0.001055941    0.000587621
 -------------------------------------------------------------------
 Cartesian Forces:  Max     0.061449530 RMS     0.018657121
 IRC-IRC-IRC-IRC-IRC-IRC-IRC-IRC-IRC-IRC-IRC-IRC-IRC-IRC-IRC-IRC-IRC-IRC
 Pt 28 Step number   1 out of a maximum of  20
 Modified Bulirsch-Stoer Extrapolation Cycles:
    EPS =    0.000010000000000
      PEZero:  N= 2 I= 1 D=  6.08D-04 Err=  1.94D-05
      PEZero:  N= 3 I= 2 D=  6.08D-04 Err=  1.30D-05
      PEZero:  N= 3 I= 1 D=  1.22D-03 Err=  2.72D-08
 Maximum DWI energy   std dev =  0.000000349 at pt    34
 Maximum DWI gradient std dev =  0.001741849 at pt    26
 CORRECTOR INTEGRATION CONVERGENCE:
   Recorrection delta-x convergence threshold:    0.010000
   Delta-x Convergence Met
 Point Number:  28          Path Number:   1
   CHANGE IN THE REACTION COORDINATE =    0.11675
   NET REACTION COORDINATE UP TO THIS POINT =    3.26918
  # OF POINTS ALONG THE PATH =  28
  # OF STEPS =   1

 Calculating another point on the path.
 IRC-IRC-IRC-IRC-IRC-IRC-IRC-IRC-IRC-IRC-IRC-IRC-IRC-IRC-IRC-IRC-IRC-IRC
                          Input orientation:                          
 ---------------------------------------------------------------------
 Center     Atomic      Atomic             Coordinates (Angstroms)
 Number     Number       Type             X           Y           Z
 ---------------------------------------------------------------------
      1          8           0        1.063474   -0.916302   -0.111116
      2          8           0       -1.330534   -0.800912    0.065867
      3          6           0       -0.956978    0.273355   -0.023681
      4          7           0       -0.312138    1.323098   -0.105797
      5          6           0        1.474666    0.187176    0.148907
      6          1           0       -1.055356    1.989110    0.142435
      7          1           0        1.635873    0.525090    1.186766
      8          1           0        1.830846    0.872180   -0.632111
 ---------------------------------------------------------------------
                    Distance matrix (angstroms):
                    1          2          3          4          5
     1  O    0.000000
     2  O    2.403313   0.000000
     3  C    2.346307   1.140882   0.000000
     4  N    2.628165   2.361783   1.234715   0.000000
     5  C    1.205966   2.975292   2.439285   2.132572   0.000000
     6  H    3.604878   2.804606   1.726583   1.028379   3.106126
     7  H    2.022312   3.437189   2.872531   2.470280   1.103325
     8  H    2.014686   3.644274   2.915603   2.252269   1.098217
                    6          7          8
     6  H    0.000000
     7  H    3.236773   0.000000
     8  H    3.190238   1.861934   0.000000
 Symmetry turned off by external request.
 Stoichiometry    C2H3NO2
 Framework group  C1[X(C2H3NO2)]
 Deg. of freedom    18
 Full point group                 C1      NOp   1
 Rotational constants (GHZ):           8.9124056           5.3215996           3.4469347
 Standard basis: Aug-CC-pVTZ (5D, 7F)
   299 basis functions,   441 primitive gaussians,   350 cartesian basis functions
    19 alpha electrons       19 beta electrons
       nuclear repulsion energy       164.2918834272 Hartrees.
 NAtoms=    8 NActive=    8 NUniq=    8 SFac= 1.00D+00 NAtFMM=   60 NAOKFM=F Big=F
 Integral buffers will be    131072 words long.
 Raffenetti 2 integral format.
 Two-electron integral symmetry is turned off.
 Nuclear repulsion after empirical dispersion term =      164.2900254220 Hartrees.
 One-electron integrals computed using PRISM.
 NBasis=   299 RedAO= T EigKep=  4.29D-05  NBF=   299
 NBsUse=   299 1.00D-06 EigRej= -1.00D+00 NBFU=   299
 Initial guess from the checkpoint file:  "STS1-IRC-Reverse.chk"
 B after Tr=     0.000816    0.000877   -0.000048
         Rot=    1.000000    0.000097    0.000034    0.000328 Ang=   0.04 deg.
 Initial guess <Sx>= 0.0000 <Sy>= 0.0000 <Sz>= 0.0000 <S**2>= 0.0000 S= 0.0000
 ExpMin= 2.53D-02 ExpMax= 1.53D+04 ExpMxC= 5.22D+02 IAcc=3 IRadAn=         7 AccDes= 0.00D+00
 Harris functional with IExCor= 4639 and IRadAn=       7 diagonalized for initial guess.
 HarFok:  IExCor= 4639 AccDes= 0.00D+00 IRadAn=         7 IDoV= 1 UseB2=F ITyADJ=14
 ICtDFT=  3500011 ScaDFX=  1.000000  1.000000  1.000000  1.000000
 FoFCou: FMM=F IPFlag=           0 FMFlag=      100000 FMFlg1=           0
         NFxFlg=           0 DoJE=T BraDBF=F KetDBF=T FulRan=T
         wScrn=  0.000000 ICntrl=       500 IOpCl=  0 I1Cent=   200000004 NGrid=           0
         NMat0=    1 NMatS0=      1 NMatT0=    0 NMatD0=    1 NMtDS0=    0 NMtDT0=    0
 Symmetry not used in FoFCou.
 Gradient too large for Newton-Raphson -- use scaled steepest descent instead.
     Accept linear search using points  3 and  4.
 Gradient too large for Newton-Raphson -- use scaled steepest descent instead.
     Accept linear search using points  1 and  2.
 Gradient too large for Newton-Raphson -- use scaled steepest descent instead.
     Accept linear search using points  1 and  2.
 Gradient too large for Newton-Raphson -- use scaled steepest descent instead.
 LinEq1:  Iter=  0 NonCon=     1 RMS=5.10D-05 Max=7.26D-04 NDo=     1
 AX will form     1 AO Fock derivatives at one time.
 LinEq1:  Iter=  1 NonCon=     1 RMS=6.84D-06 Max=1.54D-04 NDo=     1
 LinEq1:  Iter=  2 NonCon=     1 RMS=6.05D-06 Max=1.50D-04 NDo=     1
 LinEq1:  Iter=  3 NonCon=     1 RMS=3.03D-06 Max=5.86D-05 NDo=     1
 LinEq1:  Iter=  4 NonCon=     1 RMS=1.57D-06 Max=3.14D-05 NDo=     1
 LinEq1:  Iter=  5 NonCon=     1 RMS=1.13D-06 Max=1.89D-05 NDo=     1
 LinEq1:  Iter=  6 NonCon=     1 RMS=4.32D-07 Max=6.09D-06 NDo=     1
 LinEq1:  Iter=  7 NonCon=     1 RMS=1.70D-07 Max=4.03D-06 NDo=     1
 LinEq1:  Iter=  8 NonCon=     1 RMS=5.83D-08 Max=9.92D-07 NDo=     1
 LinEq1:  Iter=  9 NonCon=     1 RMS=3.53D-08 Max=8.48D-07 NDo=     1
 LinEq1:  Iter= 10 NonCon=     1 RMS=1.38D-08 Max=2.29D-07 NDo=     1
 LinEq1:  Iter= 11 NonCon=     0 RMS=3.28D-09 Max=4.92D-08 NDo=     1
 Linear equations converged to 1.032D-08 1.032D-07 after    11 iterations.
     Accept linear search using points  1 and  2.
     Minimum is close to point  2 DX= -1.96D-04 DF= -1.31D-12 DXR=  1.96D-04 DFR=  3.77D-08 which will be used.
 LinEq1:  Iter=  0 NonCon=     1 RMS=1.06D-07 Max=2.77D-06 NDo=     1
 LinEq1:  Iter=  1 NonCon=     1 RMS=4.97D-08 Max=8.65D-07 NDo=     1
 LinEq1:  Iter=  2 NonCon=     1 RMS=3.15D-08 Max=5.08D-07 NDo=     1
 LinEq1:  Iter=  3 NonCon=     1 RMS=1.67D-08 Max=1.92D-07 NDo=     1
 LinEq1:  Iter=  4 NonCon=     1 RMS=6.25D-09 Max=8.79D-08 NDo=     1
 LinEq1:  Iter=  5 NonCon=     1 RMS=3.29D-09 Max=5.03D-08 NDo=     1
 LinEq1:  Iter=  6 NonCon=     1 RMS=2.12D-09 Max=3.85D-08 NDo=     1
 LinEq1:  Iter=  7 NonCon=     1 RMS=8.74D-10 Max=1.76D-08 NDo=     1
 LinEq1:  Iter=  8 NonCon=     1 RMS=2.32D-10 Max=4.68D-09 NDo=     1
 LinEq1:  Iter=  9 NonCon=     1 RMS=7.12D-11 Max=1.18D-09 NDo=     1
 LinEq1:  Iter= 10 NonCon=     0 RMS=2.27D-11 Max=4.18D-10 NDo=     1
 Linear equations converged to 1.019D-10 1.019D-09 after    10 iterations.
 SCF Done:  E(UwB97XD) =  -283.162744348     a.u. after    7 cycles
            Convg  =    0.5075D-09                    35 Fock formations.
              S**2 =  0.0000                  -V/T =  2.0043
 <Sx>= 0.0000 <Sy>= 0.0000 <Sz>= 0.0000 <S**2>= 0.0000 S= 0.0000
 <L.S>=  0.00000000000    
 Annihilation of the first spin contaminant:
 S**2 before annihilation     0.0000,   after     0.0000
 DoSCS=F DFT=T ScalE2(SS,OS)=  1.000000  1.000000
 Range of M.O.s used for correlation:     1   299
 NBasis=   299 NAE=    19 NBE=    19 NFC=     0 NFV=     0
 NROrb=    299 NOA=    19 NOB=    19 NVA=   280 NVB=   280

 **** Warning!!: The largest alpha MO coefficient is  0.43191875D+02


 **** Warning!!: The largest beta MO coefficient is  0.43191875D+02

 Symmetrizing basis deriv contribution to polar:
 IMax=3 JMax=2 DiffMx= 0.00D+00
 G2DrvN: will do     9 centers at a time, making    1 passes.
 Calling FoFCou, ICntrl=  3107 FMM=F I1Cent=   0 AccDes= 0.00D+00.
 End of G2Drv F.D. properties file   721 does not exist.
 End of G2Drv F.D. properties file   722 does not exist.
 End of G2Drv F.D. properties file   788 does not exist.
          IDoAtm=11111111
          Differentiating once with respect to nuclear coordinates.
 CalDSu exits because no D1Ps are significant.
          There are    27 degrees of freedom in the 1st order CPHF.  IDoFFX=6 NUNeed=     0.
     21 vectors produced by pass  0 Test12= 3.94D-14 3.70D-09 XBig12= 1.67D-01 7.65D-02.
 AX will form    21 AO Fock derivatives at one time.
     21 vectors produced by pass  1 Test12= 3.94D-14 3.70D-09 XBig12= 2.02D-02 2.39D-02.
     21 vectors produced by pass  2 Test12= 3.94D-14 3.70D-09 XBig12= 1.53D-03 6.33D-03.
     21 vectors produced by pass  3 Test12= 3.94D-14 3.70D-09 XBig12= 3.06D-05 5.67D-04.
     21 vectors produced by pass  4 Test12= 3.94D-14 3.70D-09 XBig12= 3.91D-07 5.15D-05.
     21 vectors produced by pass  5 Test12= 3.94D-14 3.70D-09 XBig12= 3.85D-09 5.35D-06.
     21 vectors produced by pass  6 Test12= 3.94D-14 3.70D-09 XBig12= 3.23D-11 4.52D-07.
     15 vectors produced by pass  7 Test12= 3.94D-14 3.70D-09 XBig12= 2.18D-13 3.45D-08.
 InvSVY:  IOpt=1 It=  1 EMax= 2.66D-15
 Solved reduced A of dimension   162 with    21 vectors.
 End of Minotr F.D. properties file   721 does not exist.
 End of Minotr F.D. properties file   722 does not exist.
 End of Minotr F.D. properties file   788 does not exist.
 Calling FoFJK, ICntrl=    100127 FMM=F ISym2X=0 I1Cent= 0 IOpClX= 1 NMat=1 NMatS=1 NMatT=0.
 -------------------------------------------------------------------
 Center     Atomic                   Forces (Hartrees/Bohr)
 Number     Number              X              Y              Z
 -------------------------------------------------------------------
      1        8           0.020988978   -0.005807584    0.001187313
      2        8          -0.027267298   -0.006542830    0.000347103
      3        6           0.010530196   -0.013525288   -0.003993858
      4        7          -0.055778100    0.020034455    0.004526179
      5        6           0.032809404   -0.011377212   -0.000590737
      6        1           0.014533067    0.018587394   -0.002153087
      7        1          -0.000010896   -0.000314748    0.000193170
      8        1           0.004194648   -0.001054186    0.000483916
 -------------------------------------------------------------------
 Cartesian Forces:  Max     0.055778100 RMS     0.016945503
 IRC-IRC-IRC-IRC-IRC-IRC-IRC-IRC-IRC-IRC-IRC-IRC-IRC-IRC-IRC-IRC-IRC-IRC
 Pt 29 Step number   1 out of a maximum of  20
 Modified Bulirsch-Stoer Extrapolation Cycles:
    EPS =    0.000010000000000
      PEZero:  N= 2 I= 1 D=  6.08D-04 Err=  2.32D-05
      PEZero:  N= 3 I= 2 D=  6.08D-04 Err=  1.55D-05
      PEZero:  N= 3 I= 1 D=  1.22D-03 Err=  3.70D-08
 Maximum DWI energy   std dev =  0.000000103 at pt    27
 Maximum DWI gradient std dev =  0.002222727 at pt    17
 CORRECTOR INTEGRATION CONVERGENCE:
   Recorrection delta-x convergence threshold:    0.010000
   Delta-x Convergence Met
 Point Number:  29          Path Number:   1
   CHANGE IN THE REACTION COORDINATE =    0.11674
   NET REACTION COORDINATE UP TO THIS POINT =    3.38592
  # OF POINTS ALONG THE PATH =  29
  # OF STEPS =   1

 Calculating another point on the path.
 IRC-IRC-IRC-IRC-IRC-IRC-IRC-IRC-IRC-IRC-IRC-IRC-IRC-IRC-IRC-IRC-IRC-IRC
                          Input orientation:                          
 ---------------------------------------------------------------------
 Center     Atomic      Atomic             Coordinates (Angstroms)
 Number     Number       Type             X           Y           Z
 ---------------------------------------------------------------------
      1          8           0        1.066180   -0.917049   -0.110972
      2          8           0       -1.333916   -0.801699    0.065879
      3          6           0       -0.955513    0.271399   -0.024243
      4          7           0       -0.319919    1.325871   -0.105203
      5          6           0        1.480190    0.185261    0.148820
      6          1           0       -1.028230    2.023825    0.138150
      7          1           0        1.636011    0.524438    1.187138
      8          1           0        1.839205    0.870027   -0.631216
 ---------------------------------------------------------------------
                    Distance matrix (angstroms):
                    1          2          3          4          5
     1  O    0.000000
     2  O    2.409365   0.000000
     3  C    2.346737   1.141425   0.000000
     4  N    2.636664   2.363052   1.233874   0.000000
     5  C    1.205813   2.983314   2.443362   2.146139   0.000000
     6  H    3.619027   2.842930   1.761436   1.023750   3.110081
     7  H    2.021802   3.440396   2.871840   2.477519   1.103370
     8  H    2.015406   3.653670   2.921852   2.268546   1.098295
                    6          7          8
     6  H    0.000000
     7  H    3.232138   0.000000
     8  H    3.185178   1.862023   0.000000
 Symmetry turned off by external request.
 Stoichiometry    C2H3NO2
 Framework group  C1[X(C2H3NO2)]
 Deg. of freedom    18
 Full point group                 C1      NOp   1
 Rotational constants (GHZ):           8.8759741           5.2958962           3.4305172
 Standard basis: Aug-CC-pVTZ (5D, 7F)
   299 basis functions,   441 primitive gaussians,   350 cartesian basis functions
    19 alpha electrons       19 beta electrons
       nuclear repulsion energy       164.0451280798 Hartrees.
 NAtoms=    8 NActive=    8 NUniq=    8 SFac= 1.00D+00 NAtFMM=   60 NAOKFM=F Big=F
 Integral buffers will be    131072 words long.
 Raffenetti 2 integral format.
 Two-electron integral symmetry is turned off.
 Nuclear repulsion after empirical dispersion term =      164.0432623181 Hartrees.
 One-electron integrals computed using PRISM.
 NBasis=   299 RedAO= T EigKep=  4.35D-05  NBF=   299
 NBsUse=   299 1.00D-06 EigRej= -1.00D+00 NBFU=   299
 Initial guess from the checkpoint file:  "STS1-IRC-Reverse.chk"
 B after Tr=     0.000827    0.000821   -0.000062
         Rot=    1.000000    0.000103    0.000036    0.000321 Ang=   0.04 deg.
 Initial guess <Sx>= 0.0000 <Sy>= 0.0000 <Sz>= 0.0000 <S**2>= 0.0000 S= 0.0000
 ExpMin= 2.53D-02 ExpMax= 1.53D+04 ExpMxC= 5.22D+02 IAcc=3 IRadAn=         7 AccDes= 0.00D+00
 Harris functional with IExCor= 4639 and IRadAn=       7 diagonalized for initial guess.
 HarFok:  IExCor= 4639 AccDes= 0.00D+00 IRadAn=         7 IDoV= 1 UseB2=F ITyADJ=14
 ICtDFT=  3500011 ScaDFX=  1.000000  1.000000  1.000000  1.000000
 FoFCou: FMM=F IPFlag=           0 FMFlag=      100000 FMFlg1=           0
         NFxFlg=           0 DoJE=T BraDBF=F KetDBF=T FulRan=T
         wScrn=  0.000000 ICntrl=       500 IOpCl=  0 I1Cent=   200000004 NGrid=           0
         NMat0=    1 NMatS0=      1 NMatT0=    0 NMatD0=    1 NMtDS0=    0 NMtDT0=    0
 Symmetry not used in FoFCou.
 Gradient too large for Newton-Raphson -- use scaled steepest descent instead.
     Accept linear search using points  3 and  4.
 Gradient too large for Newton-Raphson -- use scaled steepest descent instead.
     Accept linear search using points  1 and  2.
 LinEq1:  Iter=  0 NonCon=     1 RMS=6.93D-05 Max=8.63D-04 NDo=     1
 AX will form     1 AO Fock derivatives at one time.
 LinEq1:  Iter=  1 NonCon=     1 RMS=1.55D-05 Max=3.60D-04 NDo=     1
 LinEq1:  Iter=  2 NonCon=     1 RMS=1.29D-05 Max=3.39D-04 NDo=     1
 LinEq1:  Iter=  3 NonCon=     1 RMS=4.14D-06 Max=7.67D-05 NDo=     1
 LinEq1:  Iter=  4 NonCon=     1 RMS=3.02D-06 Max=6.58D-05 NDo=     1
 LinEq1:  Iter=  5 NonCon=     1 RMS=8.19D-07 Max=1.40D-05 NDo=     1
 LinEq1:  Iter=  6 NonCon=     1 RMS=2.24D-07 Max=4.10D-06 NDo=     1
 LinEq1:  Iter=  7 NonCon=     1 RMS=7.23D-08 Max=1.39D-06 NDo=     1
 LinEq1:  Iter=  8 NonCon=     1 RMS=5.10D-08 Max=9.98D-07 NDo=     1
 LinEq1:  Iter=  9 NonCon=     1 RMS=2.22D-08 Max=4.16D-07 NDo=     1
 LinEq1:  Iter= 10 NonCon=     1 RMS=7.21D-09 Max=1.25D-07 NDo=     1
 LinEq1:  Iter= 11 NonCon=     0 RMS=1.95D-09 Max=2.88D-08 NDo=     1
 Linear equations converged to 1.032D-08 1.032D-07 after    11 iterations.
     Accept linear search using points  1 and  2.
     Minimum is close to point  2 DX= -3.32D-05 DF= -5.68D-14 DXR=  3.32D-05 DFR=  8.12D-10 which will be used.
 LinEq1:  Iter=  0 NonCon=     1 RMS=1.71D-07 Max=3.82D-06 NDo=     1
 LinEq1:  Iter=  1 NonCon=     1 RMS=9.11D-08 Max=1.82D-06 NDo=     1
 LinEq1:  Iter=  2 NonCon=     1 RMS=5.30D-08 Max=7.30D-07 NDo=     1
 LinEq1:  Iter=  3 NonCon=     1 RMS=3.13D-08 Max=5.52D-07 NDo=     1
 LinEq1:  Iter=  4 NonCon=     1 RMS=1.27D-08 Max=2.35D-07 NDo=     1
 LinEq1:  Iter=  5 NonCon=     1 RMS=5.52D-09 Max=1.03D-07 NDo=     1
 LinEq1:  Iter=  6 NonCon=     1 RMS=4.06D-09 Max=7.00D-08 NDo=     1
 LinEq1:  Iter=  7 NonCon=     1 RMS=1.77D-09 Max=3.75D-08 NDo=     1
 LinEq1:  Iter=  8 NonCon=     1 RMS=4.74D-10 Max=9.78D-09 NDo=     1
 LinEq1:  Iter=  9 NonCon=     1 RMS=1.63D-10 Max=2.13D-09 NDo=     1
 LinEq1:  Iter= 10 NonCon=     0 RMS=5.54D-11 Max=7.61D-10 NDo=     1
 Linear equations converged to 1.783D-10 1.783D-09 after    10 iterations.
 SCF Done:  E(UwB97XD) =  -283.166246874     a.u. after    5 cycles
            Convg  =    0.1281D-08                    30 Fock formations.
              S**2 =  0.0000                  -V/T =  2.0043
 <Sx>= 0.0000 <Sy>= 0.0000 <Sz>= 0.0000 <S**2>= 0.0000 S= 0.0000
 <L.S>=  0.00000000000    
 Annihilation of the first spin contaminant:
 S**2 before annihilation     0.0000,   after     0.0000
 DoSCS=F DFT=T ScalE2(SS,OS)=  1.000000  1.000000
 Range of M.O.s used for correlation:     1   299
 NBasis=   299 NAE=    19 NBE=    19 NFC=     0 NFV=     0
 NROrb=    299 NOA=    19 NOB=    19 NVA=   280 NVB=   280

 **** Warning!!: The largest alpha MO coefficient is  0.44669897D+02


 **** Warning!!: The largest beta MO coefficient is  0.44669897D+02

 Symmetrizing basis deriv contribution to polar:
 IMax=3 JMax=2 DiffMx= 0.00D+00
 G2DrvN: will do     9 centers at a time, making    1 passes.
 Calling FoFCou, ICntrl=  3107 FMM=F I1Cent=   0 AccDes= 0.00D+00.
 End of G2Drv F.D. properties file   721 does not exist.
 End of G2Drv F.D. properties file   722 does not exist.
 End of G2Drv F.D. properties file   788 does not exist.
          IDoAtm=11111111
          Differentiating once with respect to nuclear coordinates.
 CalDSu exits because no D1Ps are significant.
          There are    27 degrees of freedom in the 1st order CPHF.  IDoFFX=6 NUNeed=     0.
     21 vectors produced by pass  0 Test12= 3.94D-14 3.70D-09 XBig12= 1.66D-01 7.67D-02.
 AX will form    21 AO Fock derivatives at one time.
     21 vectors produced by pass  1 Test12= 3.94D-14 3.70D-09 XBig12= 1.92D-02 2.30D-02.
     21 vectors produced by pass  2 Test12= 3.94D-14 3.70D-09 XBig12= 1.51D-03 6.08D-03.
     21 vectors produced by pass  3 Test12= 3.94D-14 3.70D-09 XBig12= 3.01D-05 5.29D-04.
     21 vectors produced by pass  4 Test12= 3.94D-14 3.70D-09 XBig12= 3.80D-07 4.73D-05.
     21 vectors produced by pass  5 Test12= 3.94D-14 3.70D-09 XBig12= 3.69D-09 4.96D-06.
     21 vectors produced by pass  6 Test12= 3.94D-14 3.70D-09 XBig12= 3.06D-11 4.93D-07.
     14 vectors produced by pass  7 Test12= 3.94D-14 3.70D-09 XBig12= 2.04D-13 3.46D-08.
 InvSVY:  IOpt=1 It=  1 EMax= 2.00D-15
 Solved reduced A of dimension   161 with    21 vectors.
 End of Minotr F.D. properties file   721 does not exist.
 End of Minotr F.D. properties file   722 does not exist.
 End of Minotr F.D. properties file   788 does not exist.
 Calling FoFJK, ICntrl=    100127 FMM=F ISym2X=0 I1Cent= 0 IOpClX= 1 NMat=1 NMatS=1 NMatT=0.
 -------------------------------------------------------------------
 Center     Atomic                   Forces (Hartrees/Bohr)
 Number     Number              X              Y              Z
 -------------------------------------------------------------------
      1        8           0.020955617   -0.005778648    0.001050859
      2        8          -0.025208085   -0.005677648   -0.000136472
      3        6           0.006695164   -0.009263549   -0.002603875
      4        7          -0.050290455    0.017870179    0.003664839
      5        6           0.031434456   -0.010919722   -0.000411238
      6        1           0.012298338    0.015139313   -0.002120573
      7        1           0.000142272   -0.000322301    0.000165500
      8        1           0.003972693   -0.001047624    0.000390960
 -------------------------------------------------------------------
 Cartesian Forces:  Max     0.050290455 RMS     0.015343733
 IRC-IRC-IRC-IRC-IRC-IRC-IRC-IRC-IRC-IRC-IRC-IRC-IRC-IRC-IRC-IRC-IRC-IRC
 Pt 30 Step number   1 out of a maximum of  20
 Modified Bulirsch-Stoer Extrapolation Cycles:
    EPS =    0.000010000000000
      PEZero:  N= 2 I= 1 D=  6.08D-04 Err=  2.70D-05
      PEZero:  N= 3 I= 2 D=  6.08D-04 Err=  1.80D-05
      PEZero:  N= 3 I= 1 D=  1.22D-03 Err=  4.04D-08
 Maximum DWI energy   std dev =  0.000000071 at pt    73
 Maximum DWI gradient std dev =  0.002687410 at pt    17
 CORRECTOR INTEGRATION CONVERGENCE:
   Recorrection delta-x convergence threshold:    0.010000
   Delta-x Convergence Met
 Point Number:  30          Path Number:   1
   CHANGE IN THE REACTION COORDINATE =    0.11673
   NET REACTION COORDINATE UP TO THIS POINT =    3.50265
  # OF POINTS ALONG THE PATH =  30
  # OF STEPS =   1

 Calculating another point on the path.
 IRC-IRC-IRC-IRC-IRC-IRC-IRC-IRC-IRC-IRC-IRC-IRC-IRC-IRC-IRC-IRC-IRC-IRC
                          Input orientation:                          
 ---------------------------------------------------------------------
 Center     Atomic      Atomic             Coordinates (Angstroms)
 Number     Number       Type             X           Y           Z
 ---------------------------------------------------------------------
      1          8           0        1.069303   -0.917908   -0.110825
      2          8           0       -1.337511   -0.802449    0.065822
      3          6           0       -0.954562    0.269921   -0.024628
      4          7           0       -0.328000    1.328703   -0.104659
      5          6           0        1.486297    0.183131    0.148754
      6          1           0       -1.002120    2.056218    0.133330
      7          1           0        1.636530    0.523671    1.187502
      8          1           0        1.848310    0.867559   -0.630388
 ---------------------------------------------------------------------
                    Distance matrix (angstroms):
                    1          2          3          4          5
     1  O    0.000000
     2  O    2.416048   0.000000
     3  C    2.348276   1.142282   0.000000
     4  N    2.645705   2.364315   1.232884   0.000000
     5  C    1.205634   2.992013   2.448548   2.160608   0.000000
     6  H    3.632607   2.879066   1.793898   1.019978   3.114629
     7  H    2.021274   3.444079   2.871830   2.485385   1.103419
     8  H    2.016107   3.663753   2.929199   2.285907   1.098434
                    6          7          8
     6  H    0.000000
     7  H    3.228382   0.000000
     8  H    3.181372   1.862212   0.000000
 Symmetry turned off by external request.
 Stoichiometry    C2H3NO2
 Framework group  C1[X(C2H3NO2)]
 Deg. of freedom    18
 Full point group                 C1      NOp   1
 Rotational constants (GHZ):           8.8405982           5.2664036           3.4126695
 Standard basis: Aug-CC-pVTZ (5D, 7F)
   299 basis functions,   441 primitive gaussians,   350 cartesian basis functions
    19 alpha electrons       19 beta electrons
       nuclear repulsion energy       163.7758542121 Hartrees.
 NAtoms=    8 NActive=    8 NUniq=    8 SFac= 1.00D+00 NAtFMM=   60 NAOKFM=F Big=F
 Integral buffers will be    131072 words long.
 Raffenetti 2 integral format.
 Two-electron integral symmetry is turned off.
 Nuclear repulsion after empirical dispersion term =      163.7739804871 Hartrees.
 One-electron integrals computed using PRISM.
 NBasis=   299 RedAO= T EigKep=  4.41D-05  NBF=   299
 NBsUse=   299 1.00D-06 EigRej= -1.00D+00 NBFU=   299
 Initial guess from the checkpoint file:  "STS1-IRC-Reverse.chk"
 B after Tr=     0.000831    0.000753   -0.000076
         Rot=    1.000000    0.000109    0.000038    0.000310 Ang=   0.04 deg.
 Initial guess <Sx>= 0.0000 <Sy>= 0.0000 <Sz>= 0.0000 <S**2>= 0.0000 S= 0.0000
 ExpMin= 2.53D-02 ExpMax= 1.53D+04 ExpMxC= 5.22D+02 IAcc=3 IRadAn=         7 AccDes= 0.00D+00
 Harris functional with IExCor= 4639 and IRadAn=       7 diagonalized for initial guess.
 HarFok:  IExCor= 4639 AccDes= 0.00D+00 IRadAn=         7 IDoV= 1 UseB2=F ITyADJ=14
 ICtDFT=  3500011 ScaDFX=  1.000000  1.000000  1.000000  1.000000
 FoFCou: FMM=F IPFlag=           0 FMFlag=      100000 FMFlg1=           0
         NFxFlg=           0 DoJE=T BraDBF=F KetDBF=T FulRan=T
         wScrn=  0.000000 ICntrl=       500 IOpCl=  0 I1Cent=   200000004 NGrid=           0
         NMat0=    1 NMatS0=      1 NMatT0=    0 NMatD0=    1 NMtDS0=    0 NMtDT0=    0
 Symmetry not used in FoFCou.
 Gradient too large for Newton-Raphson -- use scaled steepest descent instead.
     Accept linear search using points  3 and  4.
 Gradient too large for Newton-Raphson -- use scaled steepest descent instead.
     Accept linear search using points  1 and  2.
 LinEq1:  Iter=  0 NonCon=     1 RMS=6.66D-05 Max=8.89D-04 NDo=     1
 AX will form     1 AO Fock derivatives at one time.
 LinEq1:  Iter=  1 NonCon=     1 RMS=1.19D-05 Max=2.75D-04 NDo=     1
 LinEq1:  Iter=  2 NonCon=     1 RMS=1.16D-05 Max=3.47D-04 NDo=     1
 LinEq1:  Iter=  3 NonCon=     1 RMS=3.84D-06 Max=6.85D-05 NDo=     1
 LinEq1:  Iter=  4 NonCon=     1 RMS=2.87D-06 Max=6.03D-05 NDo=     1
 LinEq1:  Iter=  5 NonCon=     1 RMS=1.07D-06 Max=1.68D-05 NDo=     1
 LinEq1:  Iter=  6 NonCon=     1 RMS=6.36D-07 Max=1.33D-05 NDo=     1
 LinEq1:  Iter=  7 NonCon=     1 RMS=3.66D-07 Max=1.08D-05 NDo=     1
 LinEq1:  Iter=  8 NonCon=     1 RMS=1.31D-07 Max=2.07D-06 NDo=     1
 LinEq1:  Iter=  9 NonCon=     1 RMS=4.22D-08 Max=8.60D-07 NDo=     1
 LinEq1:  Iter= 10 NonCon=     1 RMS=8.39D-09 Max=1.39D-07 NDo=     1
 LinEq1:  Iter= 11 NonCon=     0 RMS=1.84D-09 Max=2.45D-08 NDo=     1
 Linear equations converged to 1.032D-08 1.032D-07 after    11 iterations.
     Accept linear search using points  1 and  2.
     Minimum is close to point  2 DX= -4.41D-05 DF= -1.14D-13 DXR=  4.41D-05 DFR=  1.78D-09 which will be used.
 LinEq1:  Iter=  0 NonCon=     1 RMS=1.66D-07 Max=3.68D-06 NDo=     1
 LinEq1:  Iter=  1 NonCon=     1 RMS=8.71D-08 Max=1.79D-06 NDo=     1
 LinEq1:  Iter=  2 NonCon=     1 RMS=5.04D-08 Max=7.59D-07 NDo=     1
 LinEq1:  Iter=  3 NonCon=     1 RMS=2.89D-08 Max=4.68D-07 NDo=     1
 LinEq1:  Iter=  4 NonCon=     1 RMS=1.20D-08 Max=2.18D-07 NDo=     1
 LinEq1:  Iter=  5 NonCon=     1 RMS=5.26D-09 Max=9.73D-08 NDo=     1
 LinEq1:  Iter=  6 NonCon=     1 RMS=3.93D-09 Max=6.71D-08 NDo=     1
 LinEq1:  Iter=  7 NonCon=     1 RMS=1.64D-09 Max=2.97D-08 NDo=     1
 LinEq1:  Iter=  8 NonCon=     1 RMS=4.18D-10 Max=7.04D-09 NDo=     1
 LinEq1:  Iter=  9 NonCon=     0 RMS=1.31D-10 Max=1.47D-09 NDo=     1
 Linear equations converged to 1.730D-10 1.730D-09 after     9 iterations.
 SCF Done:  E(UwB97XD) =  -283.169274989     a.u. after    5 cycles
            Convg  =    0.2544D-08                    29 Fock formations.
              S**2 =  0.0000                  -V/T =  2.0044
 <Sx>= 0.0000 <Sy>= 0.0000 <Sz>= 0.0000 <S**2>= 0.0000 S= 0.0000
 <L.S>=  0.00000000000    
 Annihilation of the first spin contaminant:
 S**2 before annihilation     0.0000,   after     0.0000
 DoSCS=F DFT=T ScalE2(SS,OS)=  1.000000  1.000000
 Range of M.O.s used for correlation:     1   299
 NBasis=   299 NAE=    19 NBE=    19 NFC=     0 NFV=     0
 NROrb=    299 NOA=    19 NOB=    19 NVA=   280 NVB=   280

 **** Warning!!: The largest alpha MO coefficient is  0.45996405D+02


 **** Warning!!: The largest beta MO coefficient is  0.45996405D+02

 Symmetrizing basis deriv contribution to polar:
 IMax=3 JMax=2 DiffMx= 0.00D+00
 G2DrvN: will do     9 centers at a time, making    1 passes.
 Calling FoFCou, ICntrl=  3107 FMM=F I1Cent=   0 AccDes= 0.00D+00.
 End of G2Drv F.D. properties file   721 does not exist.
 End of G2Drv F.D. properties file   722 does not exist.
 End of G2Drv F.D. properties file   788 does not exist.
          IDoAtm=11111111
          Differentiating once with respect to nuclear coordinates.
 CalDSu exits because no D1Ps are significant.
          There are    27 degrees of freedom in the 1st order CPHF.  IDoFFX=6 NUNeed=     0.
     21 vectors produced by pass  0 Test12= 3.94D-14 3.70D-09 XBig12= 1.66D-01 7.68D-02.
 AX will form    21 AO Fock derivatives at one time.
     21 vectors produced by pass  1 Test12= 3.94D-14 3.70D-09 XBig12= 1.82D-02 2.20D-02.
     21 vectors produced by pass  2 Test12= 3.94D-14 3.70D-09 XBig12= 1.47D-03 5.78D-03.
     21 vectors produced by pass  3 Test12= 3.94D-14 3.70D-09 XBig12= 2.94D-05 5.22D-04.
     21 vectors produced by pass  4 Test12= 3.94D-14 3.70D-09 XBig12= 3.67D-07 4.89D-05.
     21 vectors produced by pass  5 Test12= 3.94D-14 3.70D-09 XBig12= 3.53D-09 4.52D-06.
     21 vectors produced by pass  6 Test12= 3.94D-14 3.70D-09 XBig12= 2.88D-11 4.97D-07.
     14 vectors produced by pass  7 Test12= 3.94D-14 3.70D-09 XBig12= 1.88D-13 3.40D-08.
 InvSVY:  IOpt=1 It=  1 EMax= 2.89D-15
 Solved reduced A of dimension   161 with    21 vectors.
 End of Minotr F.D. properties file   721 does not exist.
 End of Minotr F.D. properties file   722 does not exist.
 End of Minotr F.D. properties file   788 does not exist.
 Calling FoFJK, ICntrl=    100127 FMM=F ISym2X=0 I1Cent= 0 IOpClX= 1 NMat=1 NMatS=1 NMatT=0.
 -------------------------------------------------------------------
 Center     Atomic                   Forces (Hartrees/Bohr)
 Number     Number              X              Y              Z
 -------------------------------------------------------------------
      1        8           0.020895358   -0.005724496    0.000928490
      2        8          -0.023033098   -0.004429984   -0.000604629
      3        6           0.003056819   -0.005655583   -0.001326496
      4        7          -0.045016443    0.015665376    0.002851263
      5        6           0.029963826   -0.010497896   -0.000246463
      6        1           0.010120906    0.012004460   -0.002047559
      7        1           0.000292470   -0.000326331    0.000136863
      8        1           0.003720162   -0.001035544    0.000308531
 -------------------------------------------------------------------
 Cartesian Forces:  Max     0.045016443 RMS     0.013871302
 IRC-IRC-IRC-IRC-IRC-IRC-IRC-IRC-IRC-IRC-IRC-IRC-IRC-IRC-IRC-IRC-IRC-IRC
 Pt 31 Step number   1 out of a maximum of  20
 Modified Bulirsch-Stoer Extrapolation Cycles:
    EPS =    0.000010000000000
      PEZero:  N= 2 I= 1 D=  6.08D-04 Err=  3.02D-05
      PEZero:  N= 3 I= 2 D=  6.08D-04 Err=  2.01D-05
      PEZero:  N= 3 I= 1 D=  1.22D-03 Err=  4.49D-08
 Maximum DWI energy   std dev =  0.000000202 at pt    70
 Maximum DWI gradient std dev =  0.003142448 at pt    36
 CORRECTOR INTEGRATION CONVERGENCE:
   Recorrection delta-x convergence threshold:    0.010000
   Delta-x Convergence Met
 Point Number:  31          Path Number:   1
   CHANGE IN THE REACTION COORDINATE =    0.11670
   NET REACTION COORDINATE UP TO THIS POINT =    3.61935
  # OF POINTS ALONG THE PATH =  31
  # OF STEPS =   1

 Calculating another point on the path.
 IRC-IRC-IRC-IRC-IRC-IRC-IRC-IRC-IRC-IRC-IRC-IRC-IRC-IRC-IRC-IRC-IRC-IRC
                          Input orientation:                          
 ---------------------------------------------------------------------
 Center     Atomic      Atomic             Coordinates (Angstroms)
 Number     Number       Type             X           Y           Z
 ---------------------------------------------------------------------
      1          8           0        1.072919   -0.918896   -0.110673
      2          8           0       -1.341309   -0.803083    0.065677
      3          6           0       -0.954264    0.268960   -0.024796
      4          7           0       -0.336374    1.331553   -0.104183
      5          6           0        1.493044    0.180753    0.148714
      6          1           0       -0.977630    2.085838    0.127994
      7          1           0        1.637539    0.522772    1.187847
      8          1           0        1.858163    0.864735   -0.629640
 ---------------------------------------------------------------------
                    Distance matrix (angstroms):
                    1          2          3          4          5
     1  O    0.000000
     2  O    2.423429   0.000000
     3  C    2.351138   1.143357   0.000000
     4  N    2.655310   2.365463   1.231744   0.000000
     5  C    1.205410   3.001396   2.455036   2.176021   0.000000
     6  H    3.645565   2.912389   1.823441   1.016888   3.119937
     7  H    2.020732   3.448288   2.872693   2.493952   1.103474
     8  H    2.016748   3.674466   2.937776   2.304347   1.098626
                    6          7          8
     6  H    0.000000
     7  H    3.225766   0.000000
     8  H    3.179123   1.862491   0.000000
 Symmetry turned off by external request.
 Stoichiometry    C2H3NO2
 Framework group  C1[X(C2H3NO2)]
 Deg. of freedom    18
 Full point group                 C1      NOp   1
 Rotational constants (GHZ):           8.8072586           5.2326835           3.3933483
 Standard basis: Aug-CC-pVTZ (5D, 7F)
   299 basis functions,   441 primitive gaussians,   350 cartesian basis functions
    19 alpha electrons       19 beta electrons
       nuclear repulsion energy       163.4857858167 Hartrees.
 NAtoms=    8 NActive=    8 NUniq=    8 SFac= 1.00D+00 NAtFMM=   60 NAOKFM=F Big=F
 Integral buffers will be    131072 words long.
 Raffenetti 2 integral format.
 Two-electron integral symmetry is turned off.
 Nuclear repulsion after empirical dispersion term =      163.4839037442 Hartrees.
 One-electron integrals computed using PRISM.
 NBasis=   299 RedAO= T EigKep=  4.46D-05  NBF=   299
 NBsUse=   299 1.00D-06 EigRej= -1.00D+00 NBFU=   299
 Initial guess from the checkpoint file:  "STS1-IRC-Reverse.chk"
 B after Tr=     0.000824    0.000671   -0.000090
         Rot=    1.000000    0.000114    0.000040    0.000295 Ang=   0.04 deg.
 Initial guess <Sx>= 0.0000 <Sy>= 0.0000 <Sz>= 0.0000 <S**2>= 0.0000 S= 0.0000
 ExpMin= 2.53D-02 ExpMax= 1.53D+04 ExpMxC= 5.22D+02 IAcc=3 IRadAn=         7 AccDes= 0.00D+00
 Harris functional with IExCor= 4639 and IRadAn=       7 diagonalized for initial guess.
 HarFok:  IExCor= 4639 AccDes= 0.00D+00 IRadAn=         7 IDoV= 1 UseB2=F ITyADJ=14
 ICtDFT=  3500011 ScaDFX=  1.000000  1.000000  1.000000  1.000000
 FoFCou: FMM=F IPFlag=           0 FMFlag=      100000 FMFlg1=           0
         NFxFlg=           0 DoJE=T BraDBF=F KetDBF=T FulRan=T
         wScrn=  0.000000 ICntrl=       500 IOpCl=  0 I1Cent=   200000004 NGrid=           0
         NMat0=    1 NMatS0=      1 NMatT0=    0 NMatD0=    1 NMtDS0=    0 NMtDT0=    0
 Symmetry not used in FoFCou.
 Gradient too large for Newton-Raphson -- use scaled steepest descent instead.
     Accept linear search using points  3 and  4.
 Gradient too large for Newton-Raphson -- use scaled steepest descent instead.
     Accept linear search using points  1 and  2.
 LinEq1:  Iter=  0 NonCon=     1 RMS=6.40D-05 Max=8.44D-04 NDo=     1
 AX will form     1 AO Fock derivatives at one time.
 LinEq1:  Iter=  1 NonCon=     1 RMS=1.01D-05 Max=2.29D-04 NDo=     1
 LinEq1:  Iter=  2 NonCon=     1 RMS=9.79D-06 Max=2.68D-04 NDo=     1
 LinEq1:  Iter=  3 NonCon=     1 RMS=3.55D-06 Max=6.23D-05 NDo=     1
 LinEq1:  Iter=  4 NonCon=     1 RMS=2.72D-06 Max=5.51D-05 NDo=     1
 LinEq1:  Iter=  5 NonCon=     1 RMS=1.40D-06 Max=2.20D-05 NDo=     1
 LinEq1:  Iter=  6 NonCon=     1 RMS=7.25D-07 Max=1.45D-05 NDo=     1
 LinEq1:  Iter=  7 NonCon=     1 RMS=4.30D-07 Max=1.35D-05 NDo=     1
 LinEq1:  Iter=  8 NonCon=     1 RMS=1.47D-07 Max=2.25D-06 NDo=     1
 LinEq1:  Iter=  9 NonCon=     1 RMS=4.24D-08 Max=8.03D-07 NDo=     1
 LinEq1:  Iter= 10 NonCon=     1 RMS=7.93D-09 Max=1.30D-07 NDo=     1
 LinEq1:  Iter= 11 NonCon=     0 RMS=1.56D-09 Max=2.32D-08 NDo=     1
 Linear equations converged to 1.032D-08 1.032D-07 after    11 iterations.
     Accept linear search using points  1 and  2.
     Minimum is close to point  2 DX= -6.12D-05 DF= -2.27D-13 DXR=  6.12D-05 DFR=  3.93D-09 which will be used.
 LinEq1:  Iter=  0 NonCon=     1 RMS=1.64D-07 Max=3.74D-06 NDo=     1
 LinEq1:  Iter=  1 NonCon=     1 RMS=8.27D-08 Max=1.68D-06 NDo=     1
 LinEq1:  Iter=  2 NonCon=     1 RMS=4.91D-08 Max=7.85D-07 NDo=     1
 LinEq1:  Iter=  3 NonCon=     1 RMS=2.74D-08 Max=4.32D-07 NDo=     1
 LinEq1:  Iter=  4 NonCon=     1 RMS=1.14D-08 Max=2.56D-07 NDo=     1
 LinEq1:  Iter=  5 NonCon=     1 RMS=5.29D-09 Max=1.04D-07 NDo=     1
 LinEq1:  Iter=  6 NonCon=     1 RMS=3.96D-09 Max=6.67D-08 NDo=     1
 LinEq1:  Iter=  7 NonCon=     1 RMS=1.54D-09 Max=2.14D-08 NDo=     1
 LinEq1:  Iter=  8 NonCon=     1 RMS=3.62D-10 Max=4.81D-09 NDo=     1
 LinEq1:  Iter=  9 NonCon=     0 RMS=8.97D-11 Max=1.14D-09 NDo=     1
 Linear equations converged to 1.689D-10 1.689D-09 after     9 iterations.
 SCF Done:  E(UwB97XD) =  -283.171879891     a.u. after    5 cycles
            Convg  =    0.2108D-08                    29 Fock formations.
              S**2 =  0.0000                  -V/T =  2.0045
 <Sx>= 0.0000 <Sy>= 0.0000 <Sz>= 0.0000 <S**2>= 0.0000 S= 0.0000
 <L.S>=  0.00000000000    
 Annihilation of the first spin contaminant:
 S**2 before annihilation     0.0000,   after     0.0000
 DoSCS=F DFT=T ScalE2(SS,OS)=  1.000000  1.000000
 Range of M.O.s used for correlation:     1   299
 NBasis=   299 NAE=    19 NBE=    19 NFC=     0 NFV=     0
 NROrb=    299 NOA=    19 NOB=    19 NVA=   280 NVB=   280

 **** Warning!!: The largest alpha MO coefficient is  0.47155469D+02


 **** Warning!!: The largest beta MO coefficient is  0.47155469D+02

 Symmetrizing basis deriv contribution to polar:
 IMax=3 JMax=2 DiffMx= 0.00D+00
 G2DrvN: will do     9 centers at a time, making    1 passes.
 Calling FoFCou, ICntrl=  3107 FMM=F I1Cent=   0 AccDes= 0.00D+00.
 End of G2Drv F.D. properties file   721 does not exist.
 End of G2Drv F.D. properties file   722 does not exist.
 End of G2Drv F.D. properties file   788 does not exist.
          IDoAtm=11111111
          Differentiating once with respect to nuclear coordinates.
 CalDSu exits because no D1Ps are significant.
          There are    27 degrees of freedom in the 1st order CPHF.  IDoFFX=6 NUNeed=     0.
     21 vectors produced by pass  0 Test12= 3.94D-14 3.70D-09 XBig12= 1.65D-01 7.69D-02.
 AX will form    21 AO Fock derivatives at one time.
     21 vectors produced by pass  1 Test12= 3.94D-14 3.70D-09 XBig12= 1.73D-02 2.09D-02.
     21 vectors produced by pass  2 Test12= 3.94D-14 3.70D-09 XBig12= 1.44D-03 5.47D-03.
     21 vectors produced by pass  3 Test12= 3.94D-14 3.70D-09 XBig12= 2.85D-05 5.11D-04.
     21 vectors produced by pass  4 Test12= 3.94D-14 3.70D-09 XBig12= 3.54D-07 5.13D-05.
     21 vectors produced by pass  5 Test12= 3.94D-14 3.70D-09 XBig12= 3.39D-09 4.23D-06.
     21 vectors produced by pass  6 Test12= 3.94D-14 3.70D-09 XBig12= 2.71D-11 4.81D-07.
     14 vectors produced by pass  7 Test12= 3.94D-14 3.70D-09 XBig12= 1.73D-13 3.37D-08.
 InvSVY:  IOpt=1 It=  1 EMax= 2.89D-15
 Solved reduced A of dimension   161 with    21 vectors.
 End of Minotr F.D. properties file   721 does not exist.
 End of Minotr F.D. properties file   722 does not exist.
 End of Minotr F.D. properties file   788 does not exist.
 Calling FoFJK, ICntrl=    100127 FMM=F ISym2X=0 I1Cent= 0 IOpClX= 1 NMat=1 NMatS=1 NMatT=0.
 -------------------------------------------------------------------
 Center     Atomic                   Forces (Hartrees/Bohr)
 Number     Number              X              Y              Z
 -------------------------------------------------------------------
      1        8           0.020787375   -0.005664091    0.000819479
      2        8          -0.020833287   -0.002964026   -0.001031323
      3        6          -0.000279603   -0.002713626   -0.000205183
      4        7          -0.040003912    0.013480595    0.002106904
      5        6           0.028394482   -0.010071860   -0.000100461
      6        1           0.008054629    0.009275562   -0.001934155
      7        1           0.000436060   -0.000327955    0.000108367
      8        1           0.003444255   -0.001014597    0.000236373
 -------------------------------------------------------------------
 Cartesian Forces:  Max     0.040003912 RMS     0.012547106
 IRC-IRC-IRC-IRC-IRC-IRC-IRC-IRC-IRC-IRC-IRC-IRC-IRC-IRC-IRC-IRC-IRC-IRC
 Pt 32 Step number   1 out of a maximum of  20
 Modified Bulirsch-Stoer Extrapolation Cycles:
    EPS =    0.000010000000000
      PEZero:  N= 2 I= 1 D=  6.08D-04 Err=  3.61D-05
      PEZero:  N= 3 I= 2 D=  6.08D-04 Err=  2.40D-05
      PEZero:  N= 3 I= 1 D=  1.22D-03 Err=  4.75D-08
 Maximum DWI energy   std dev =  0.000000257 at pt    69
 Maximum DWI gradient std dev =  0.003574795 at pt    36
 CORRECTOR INTEGRATION CONVERGENCE:
   Recorrection delta-x convergence threshold:    0.010000
   Delta-x Convergence Met
 Point Number:  32          Path Number:   1
   CHANGE IN THE REACTION COORDINATE =    0.11668
   NET REACTION COORDINATE UP TO THIS POINT =    3.73603
  # OF POINTS ALONG THE PATH =  32
  # OF STEPS =   1

 Calculating another point on the path.
 IRC-IRC-IRC-IRC-IRC-IRC-IRC-IRC-IRC-IRC-IRC-IRC-IRC-IRC-IRC-IRC-IRC-IRC
                          Input orientation:                          
 ---------------------------------------------------------------------
 Center     Atomic      Atomic             Coordinates (Angstroms)
 Number     Number       Type             X           Y           Z
 ---------------------------------------------------------------------
      1          8           0        1.077091   -0.920032   -0.110518
      2          8           0       -1.345283   -0.803518    0.065430
      3          6           0       -0.954759    0.268547   -0.024717
      4          7           0       -0.344985    1.334369   -0.103790
      5          6           0        1.500446    0.178109    0.148703
      6          1           0       -0.955501    2.112266    0.122210
      7          1           0        1.639152    0.521725    1.188161
      8          1           0        1.868696    0.861543   -0.628986
 ---------------------------------------------------------------------
                    Distance matrix (angstroms):
                    1          2          3          4          5
     1  O    0.000000
     2  O    2.431549   0.000000
     3  C    2.355524   1.144535   0.000000
     4  N    2.665459   2.366388   1.230468   0.000000
     5  C    1.205130   3.011428   2.462983   2.192330   0.000000
     6  H    3.657926   2.942269   1.849564   1.014361   3.126235
     7  H    2.020184   3.453063   2.874638   2.503263   1.103533
     8  H    2.017289   3.685688   2.947657   2.323743   1.098859
                    6          7          8
     6  H    0.000000
     7  H    3.224639   0.000000
     8  H    3.178788   1.862845   0.000000
 Symmetry turned off by external request.
 Stoichiometry    C2H3NO2
 Framework group  C1[X(C2H3NO2)]
 Deg. of freedom    18
 Full point group                 C1      NOp   1
 Rotational constants (GHZ):           8.7769621           5.1944912           3.3725895
 Standard basis: Aug-CC-pVTZ (5D, 7F)
   299 basis functions,   441 primitive gaussians,   350 cartesian basis functions
    19 alpha electrons       19 beta electrons
       nuclear repulsion energy       163.1776291594 Hartrees.
 NAtoms=    8 NActive=    8 NUniq=    8 SFac= 1.00D+00 NAtFMM=   60 NAOKFM=F Big=F
 Integral buffers will be    131072 words long.
 Raffenetti 2 integral format.
 Two-electron integral symmetry is turned off.
 Nuclear repulsion after empirical dispersion term =      163.1757382938 Hartrees.
 One-electron integrals computed using PRISM.
 NBasis=   299 RedAO= T EigKep=  4.52D-05  NBF=   299
 NBsUse=   299 1.00D-06 EigRej= -1.00D+00 NBFU=   299
 Initial guess from the checkpoint file:  "STS1-IRC-Reverse.chk"
 B after Tr=     0.000801    0.000577   -0.000104
         Rot=    1.000000    0.000119    0.000041    0.000274 Ang=   0.03 deg.
 Initial guess <Sx>= 0.0000 <Sy>= 0.0000 <Sz>= 0.0000 <S**2>= 0.0000 S= 0.0000
 ExpMin= 2.53D-02 ExpMax= 1.53D+04 ExpMxC= 5.22D+02 IAcc=3 IRadAn=         7 AccDes= 0.00D+00
 Harris functional with IExCor= 4639 and IRadAn=       7 diagonalized for initial guess.
 HarFok:  IExCor= 4639 AccDes= 0.00D+00 IRadAn=         7 IDoV= 1 UseB2=F ITyADJ=14
 ICtDFT=  3500011 ScaDFX=  1.000000  1.000000  1.000000  1.000000
 FoFCou: FMM=F IPFlag=           0 FMFlag=      100000 FMFlg1=           0
         NFxFlg=           0 DoJE=T BraDBF=F KetDBF=T FulRan=T
         wScrn=  0.000000 ICntrl=       500 IOpCl=  0 I1Cent=   200000004 NGrid=           0
         NMat0=    1 NMatS0=      1 NMatT0=    0 NMatD0=    1 NMtDS0=    0 NMtDT0=    0
 Symmetry not used in FoFCou.
 Gradient too large for Newton-Raphson -- use scaled steepest descent instead.
     Accept linear search using points  3 and  4.
 Gradient too large for Newton-Raphson -- use scaled steepest descent instead.
     Accept linear search using points  1 and  2.
 LinEq1:  Iter=  0 NonCon=     1 RMS=6.11D-05 Max=9.49D-04 NDo=     1
 AX will form     1 AO Fock derivatives at one time.
 LinEq1:  Iter=  1 NonCon=     1 RMS=9.81D-06 Max=1.82D-04 NDo=     1
 LinEq1:  Iter=  2 NonCon=     1 RMS=8.85D-06 Max=1.83D-04 NDo=     1
 LinEq1:  Iter=  3 NonCon=     1 RMS=2.90D-06 Max=5.60D-05 NDo=     1
 LinEq1:  Iter=  4 NonCon=     1 RMS=1.91D-06 Max=3.69D-05 NDo=     1
 LinEq1:  Iter=  5 NonCon=     1 RMS=1.36D-06 Max=2.09D-05 NDo=     1
 LinEq1:  Iter=  6 NonCon=     1 RMS=6.43D-07 Max=1.13D-05 NDo=     1
 LinEq1:  Iter=  7 NonCon=     1 RMS=3.82D-07 Max=1.25D-05 NDo=     1
 LinEq1:  Iter=  8 NonCon=     1 RMS=1.45D-07 Max=1.92D-06 NDo=     1
 LinEq1:  Iter=  9 NonCon=     1 RMS=4.17D-08 Max=7.96D-07 NDo=     1
 LinEq1:  Iter= 10 NonCon=     1 RMS=7.75D-09 Max=1.25D-07 NDo=     1
 LinEq1:  Iter= 11 NonCon=     0 RMS=1.61D-09 Max=2.60D-08 NDo=     1
 Linear equations converged to 1.032D-08 1.032D-07 after    11 iterations.
     Accept linear search using points  1 and  2.
     Minimum is close to point  2 DX= -8.81D-05 DF= -3.98D-13 DXR=  8.81D-05 DFR=  7.74D-09 which will be used.
 LinEq1:  Iter=  0 NonCon=     1 RMS=1.62D-07 Max=3.83D-06 NDo=     1
 LinEq1:  Iter=  1 NonCon=     1 RMS=7.79D-08 Max=1.52D-06 NDo=     1
 LinEq1:  Iter=  2 NonCon=     1 RMS=4.85D-08 Max=7.74D-07 NDo=     1
 LinEq1:  Iter=  3 NonCon=     1 RMS=2.69D-08 Max=5.07D-07 NDo=     1
 LinEq1:  Iter=  4 NonCon=     1 RMS=1.10D-08 Max=2.73D-07 NDo=     1
 LinEq1:  Iter=  5 NonCon=     1 RMS=5.52D-09 Max=1.11D-07 NDo=     1
 LinEq1:  Iter=  6 NonCon=     1 RMS=4.07D-09 Max=6.97D-08 NDo=     1
 LinEq1:  Iter=  7 NonCon=     1 RMS=1.49D-09 Max=2.78D-08 NDo=     1
 LinEq1:  Iter=  8 NonCon=     1 RMS=3.39D-10 Max=7.13D-09 NDo=     1
 LinEq1:  Iter=  9 NonCon=     0 RMS=6.58D-11 Max=9.10D-10 NDo=     1
 Linear equations converged to 1.636D-10 1.636D-09 after     9 iterations.
 SCF Done:  E(UwB97XD) =  -283.174122167     a.u. after    5 cycles
            Convg  =    0.1877D-08                    29 Fock formations.
              S**2 =  0.0000                  -V/T =  2.0045
 <Sx>= 0.0000 <Sy>= 0.0000 <Sz>= 0.0000 <S**2>= 0.0000 S= 0.0000
 <L.S>=  0.00000000000    
 Annihilation of the first spin contaminant:
 S**2 before annihilation     0.0000,   after     0.0000
 DoSCS=F DFT=T ScalE2(SS,OS)=  1.000000  1.000000
 Range of M.O.s used for correlation:     1   299
 NBasis=   299 NAE=    19 NBE=    19 NFC=     0 NFV=     0
 NROrb=    299 NOA=    19 NOB=    19 NVA=   280 NVB=   280

 **** Warning!!: The largest alpha MO coefficient is  0.48117882D+02


 **** Warning!!: The largest beta MO coefficient is  0.48117882D+02

 Symmetrizing basis deriv contribution to polar:
 IMax=3 JMax=2 DiffMx= 0.00D+00
 G2DrvN: will do     9 centers at a time, making    1 passes.
 Calling FoFCou, ICntrl=  3107 FMM=F I1Cent=   0 AccDes= 0.00D+00.
 End of G2Drv F.D. properties file   721 does not exist.
 End of G2Drv F.D. properties file   722 does not exist.
 End of G2Drv F.D. properties file   788 does not exist.
          IDoAtm=11111111
          Differentiating once with respect to nuclear coordinates.
 CalDSu exits because no D1Ps are significant.
          There are    27 degrees of freedom in the 1st order CPHF.  IDoFFX=6 NUNeed=     0.
     21 vectors produced by pass  0 Test12= 3.94D-14 3.70D-09 XBig12= 1.64D-01 7.69D-02.
 AX will form    21 AO Fock derivatives at one time.
     21 vectors produced by pass  1 Test12= 3.94D-14 3.70D-09 XBig12= 1.64D-02 2.08D-02.
     21 vectors produced by pass  2 Test12= 3.94D-14 3.70D-09 XBig12= 1.42D-03 5.19D-03.
     21 vectors produced by pass  3 Test12= 3.94D-14 3.70D-09 XBig12= 2.80D-05 4.98D-04.
     21 vectors produced by pass  4 Test12= 3.94D-14 3.70D-09 XBig12= 3.44D-07 5.29D-05.
     21 vectors produced by pass  5 Test12= 3.94D-14 3.70D-09 XBig12= 3.29D-09 4.29D-06.
     21 vectors produced by pass  6 Test12= 3.94D-14 3.70D-09 XBig12= 2.58D-11 4.58D-07.
     15 vectors produced by pass  7 Test12= 3.94D-14 3.70D-09 XBig12= 1.63D-13 3.40D-08.
 InvSVY:  IOpt=1 It=  1 EMax= 1.89D-15
 Solved reduced A of dimension   162 with    21 vectors.
 End of Minotr F.D. properties file   721 does not exist.
 End of Minotr F.D. properties file   722 does not exist.
 End of Minotr F.D. properties file   788 does not exist.
 Calling FoFJK, ICntrl=    100127 FMM=F ISym2X=0 I1Cent= 0 IOpClX= 1 NMat=1 NMatS=1 NMatT=0.
 -------------------------------------------------------------------
 Center     Atomic                   Forces (Hartrees/Bohr)
 Number     Number              X              Y              Z
 -------------------------------------------------------------------
      1        8           0.020613756   -0.005612339    0.000723424
      2        8          -0.018719326   -0.001465458   -0.001389310
      3        6          -0.003206134   -0.000416193    0.000720762
      4        7          -0.035338463    0.011427183    0.001453516
      5        6           0.026764534   -0.009625573    0.000025162
      6        1           0.006164745    0.007001861   -0.001789666
      7        1           0.000568597   -0.000328326    0.000081665
      8        1           0.003152290   -0.000981154    0.000174447
 -------------------------------------------------------------------
 Cartesian Forces:  Max     0.035338463 RMS     0.011391710
 IRC-IRC-IRC-IRC-IRC-IRC-IRC-IRC-IRC-IRC-IRC-IRC-IRC-IRC-IRC-IRC-IRC-IRC
 Pt 33 Step number   1 out of a maximum of  20
 Modified Bulirsch-Stoer Extrapolation Cycles:
    EPS =    0.000010000000000
      PEZero:  N= 2 I= 1 D=  6.08D-04 Err=  4.39D-05
      PEZero:  N= 3 I= 2 D=  6.08D-04 Err=  2.93D-05
      PEZero:  N= 3 I= 1 D=  1.22D-03 Err=  4.96D-08
 Maximum DWI energy   std dev =  0.000000292 at pt    34
 Maximum DWI gradient std dev =  0.003829660 at pt    36
 CORRECTOR INTEGRATION CONVERGENCE:
   Recorrection delta-x convergence threshold:    0.010000
   Delta-x Convergence Met
 Point Number:  33          Path Number:   1
   CHANGE IN THE REACTION COORDINATE =    0.11665
   NET REACTION COORDINATE UP TO THIS POINT =    3.85268
  # OF POINTS ALONG THE PATH =  33
  # OF STEPS =   1

 Calculating another point on the path.
 IRC-IRC-IRC-IRC-IRC-IRC-IRC-IRC-IRC-IRC-IRC-IRC-IRC-IRC-IRC-IRC-IRC-IRC
                          Input orientation:                          
 ---------------------------------------------------------------------
 Center     Atomic      Atomic             Coordinates (Angstroms)
 Number     Number       Type             X           Y           Z
 ---------------------------------------------------------------------
      1          8           0        1.081845   -0.921330   -0.110360
      2          8           0       -1.349391   -0.803686    0.065073
      3          6           0       -0.956153    0.268691   -0.024376
      4          7           0       -0.353731    1.337102   -0.103494
      5          6           0        1.508465    0.175205    0.148726
      6          1           0       -0.936481    2.135183    0.116101
      7          1           0        1.641470    0.520519    1.188432
      8          1           0        1.879737    0.858016   -0.628444
 ---------------------------------------------------------------------
                    Distance matrix (angstroms):
                    1          2          3          4          5
     1  O    0.000000
     2  O    2.440394   0.000000
     3  C    2.361563   1.145701   0.000000
     4  N    2.676086   2.367008   1.229095   0.000000
     5  C    1.204790   3.022013   2.472457   2.209387   0.000000
     6  H    3.669768   2.968173   1.871875   1.012301   3.133742
     7  H    2.019646   3.458425   2.877841   2.513306   1.103594
     8  H    2.017700   3.697227   2.958796   2.343816   1.099121
                    6          7          8
     6  H    0.000000
     7  H    3.225348   0.000000
     8  H    3.180658   1.863254   0.000000
 Symmetry turned off by external request.
 Stoichiometry    C2H3NO2
 Framework group  C1[X(C2H3NO2)]
 Deg. of freedom    18
 Full point group                 C1      NOp   1
 Rotational constants (GHZ):           8.7505401           5.1519368           3.3505439
 Standard basis: Aug-CC-pVTZ (5D, 7F)
   299 basis functions,   441 primitive gaussians,   350 cartesian basis functions
    19 alpha electrons       19 beta electrons
       nuclear repulsion energy       162.8552336119 Hartrees.
 NAtoms=    8 NActive=    8 NUniq=    8 SFac= 1.00D+00 NAtFMM=   60 NAOKFM=F Big=F
 Integral buffers will be    131072 words long.
 Raffenetti 2 integral format.
 Two-electron integral symmetry is turned off.
 Nuclear repulsion after empirical dispersion term =      162.8533335731 Hartrees.
 One-electron integrals computed using PRISM.
 NBasis=   299 RedAO= T EigKep=  4.59D-05  NBF=   299
 NBsUse=   299 1.00D-06 EigRej= -1.00D+00 NBFU=   299
 Initial guess from the checkpoint file:  "STS1-IRC-Reverse.chk"
 B after Tr=     0.000759    0.000475   -0.000115
         Rot=    1.000000    0.000120    0.000040    0.000246 Ang=   0.03 deg.
 Initial guess <Sx>= 0.0000 <Sy>= 0.0000 <Sz>= 0.0000 <S**2>= 0.0000 S= 0.0000
 ExpMin= 2.53D-02 ExpMax= 1.53D+04 ExpMxC= 5.22D+02 IAcc=3 IRadAn=         7 AccDes= 0.00D+00
 Harris functional with IExCor= 4639 and IRadAn=       7 diagonalized for initial guess.
 HarFok:  IExCor= 4639 AccDes= 0.00D+00 IRadAn=         7 IDoV= 1 UseB2=F ITyADJ=14
 ICtDFT=  3500011 ScaDFX=  1.000000  1.000000  1.000000  1.000000
 FoFCou: FMM=F IPFlag=           0 FMFlag=      100000 FMFlg1=           0
         NFxFlg=           0 DoJE=T BraDBF=F KetDBF=T FulRan=T
         wScrn=  0.000000 ICntrl=       500 IOpCl=  0 I1Cent=   200000004 NGrid=           0
         NMat0=    1 NMatS0=      1 NMatT0=    0 NMatD0=    1 NMtDS0=    0 NMtDT0=    0
 Symmetry not used in FoFCou.
 Gradient too large for Newton-Raphson -- use scaled steepest descent instead.
     Accept linear search using points  3 and  4.
 Gradient too large for Newton-Raphson -- use scaled steepest descent instead.
     Accept linear search using points  1 and  2.
 LinEq1:  Iter=  0 NonCon=     1 RMS=5.77D-05 Max=1.03D-03 NDo=     1
 AX will form     1 AO Fock derivatives at one time.
 LinEq1:  Iter=  1 NonCon=     1 RMS=1.05D-05 Max=2.13D-04 NDo=     1
 LinEq1:  Iter=  2 NonCon=     1 RMS=9.00D-06 Max=1.83D-04 NDo=     1
 LinEq1:  Iter=  3 NonCon=     1 RMS=2.77D-06 Max=5.32D-05 NDo=     1
 LinEq1:  Iter=  4 NonCon=     1 RMS=1.46D-06 Max=3.24D-05 NDo=     1
 LinEq1:  Iter=  5 NonCon=     1 RMS=9.53D-07 Max=2.41D-05 NDo=     1
 LinEq1:  Iter=  6 NonCon=     1 RMS=5.03D-07 Max=1.00D-05 NDo=     1
 LinEq1:  Iter=  7 NonCon=     1 RMS=2.24D-07 Max=4.87D-06 NDo=     1
 LinEq1:  Iter=  8 NonCon=     1 RMS=1.24D-07 Max=2.06D-06 NDo=     1
 LinEq1:  Iter=  9 NonCon=     1 RMS=4.09D-08 Max=8.25D-07 NDo=     1
 LinEq1:  Iter= 10 NonCon=     1 RMS=8.05D-09 Max=1.22D-07 NDo=     1
 LinEq1:  Iter= 11 NonCon=     0 RMS=2.12D-09 Max=3.27D-08 NDo=     1
 Linear equations converged to 1.032D-08 1.032D-07 after    11 iterations.
     Accept linear search using points  1 and  2.
     Minimum is close to point  2 DX= -1.25D-04 DF= -6.82D-13 DXR=  1.25D-04 DFR=  1.55D-08 which will be used.
 LinEq1:  Iter=  0 NonCon=     1 RMS=1.57D-07 Max=3.82D-06 NDo=     1
 LinEq1:  Iter=  1 NonCon=     1 RMS=7.28D-08 Max=1.33D-06 NDo=     1
 LinEq1:  Iter=  2 NonCon=     1 RMS=4.79D-08 Max=7.19D-07 NDo=     1
 LinEq1:  Iter=  3 NonCon=     1 RMS=2.67D-08 Max=5.07D-07 NDo=     1
 LinEq1:  Iter=  4 NonCon=     1 RMS=1.09D-08 Max=2.66D-07 NDo=     1
 LinEq1:  Iter=  5 NonCon=     1 RMS=5.77D-09 Max=1.16D-07 NDo=     1
 LinEq1:  Iter=  6 NonCon=     1 RMS=4.14D-09 Max=8.07D-08 NDo=     1
 LinEq1:  Iter=  7 NonCon=     1 RMS=1.45D-09 Max=3.21D-08 NDo=     1
 LinEq1:  Iter=  8 NonCon=     1 RMS=3.46D-10 Max=8.33D-09 NDo=     1
 LinEq1:  Iter=  9 NonCon=     0 RMS=8.11D-11 Max=1.25D-09 NDo=     1
 Linear equations converged to 1.545D-10 1.545D-09 after     9 iterations.
 SCF Done:  E(UwB97XD) =  -283.176068675     a.u. after    5 cycles
            Convg  =    0.1891D-08                    29 Fock formations.
              S**2 =  0.0000                  -V/T =  2.0046
 <Sx>= 0.0000 <Sy>= 0.0000 <Sz>= 0.0000 <S**2>= 0.0000 S= 0.0000
 <L.S>=  0.00000000000    
 Annihilation of the first spin contaminant:
 S**2 before annihilation     0.0000,   after     0.0000
 DoSCS=F DFT=T ScalE2(SS,OS)=  1.000000  1.000000
 Range of M.O.s used for correlation:     1   299
 NBasis=   299 NAE=    19 NBE=    19 NFC=     0 NFV=     0
 NROrb=    299 NOA=    19 NOB=    19 NVA=   280 NVB=   280

 **** Warning!!: The largest alpha MO coefficient is  0.48856418D+02


 **** Warning!!: The largest beta MO coefficient is  0.48856418D+02

 Symmetrizing basis deriv contribution to polar:
 IMax=3 JMax=2 DiffMx= 0.00D+00
 G2DrvN: will do     9 centers at a time, making    1 passes.
 Calling FoFCou, ICntrl=  3107 FMM=F I1Cent=   0 AccDes= 0.00D+00.
 End of G2Drv F.D. properties file   721 does not exist.
 End of G2Drv F.D. properties file   722 does not exist.
 End of G2Drv F.D. properties file   788 does not exist.
          IDoAtm=11111111
          Differentiating once with respect to nuclear coordinates.
 CalDSu exits because no D1Ps are significant.
          There are    27 degrees of freedom in the 1st order CPHF.  IDoFFX=6 NUNeed=     0.
     21 vectors produced by pass  0 Test12= 3.94D-14 3.70D-09 XBig12= 1.63D-01 7.70D-02.
 AX will form    21 AO Fock derivatives at one time.
     21 vectors produced by pass  1 Test12= 3.94D-14 3.70D-09 XBig12= 1.55D-02 2.11D-02.
     21 vectors produced by pass  2 Test12= 3.94D-14 3.70D-09 XBig12= 1.40D-03 4.92D-03.
     21 vectors produced by pass  3 Test12= 3.94D-14 3.70D-09 XBig12= 2.75D-05 4.84D-04.
     21 vectors produced by pass  4 Test12= 3.94D-14 3.70D-09 XBig12= 3.37D-07 5.40D-05.
     21 vectors produced by pass  5 Test12= 3.94D-14 3.70D-09 XBig12= 3.21D-09 4.29D-06.
     21 vectors produced by pass  6 Test12= 3.94D-14 3.70D-09 XBig12= 2.48D-11 4.38D-07.
     15 vectors produced by pass  7 Test12= 3.94D-14 3.70D-09 XBig12= 1.55D-13 3.52D-08.
 InvSVY:  IOpt=1 It=  1 EMax= 2.11D-15
 Solved reduced A of dimension   162 with    21 vectors.
 End of Minotr F.D. properties file   721 does not exist.
 End of Minotr F.D. properties file   722 does not exist.
 End of Minotr F.D. properties file   788 does not exist.
 Calling FoFJK, ICntrl=    100127 FMM=F ISym2X=0 I1Cent= 0 IOpClX= 1 NMat=1 NMatS=1 NMatT=0.
 -------------------------------------------------------------------
 Center     Atomic                   Forces (Hartrees/Bohr)
 Number     Number              X              Y              Z
 -------------------------------------------------------------------
      1        8           0.020361958   -0.005576837    0.000641067
      2        8          -0.016803316   -0.000107091   -0.001656091
      3        6          -0.005622896    0.001287078    0.001423682
      4        7          -0.031154288    0.009642382    0.000902818
      5        6           0.025164932   -0.009177871    0.000132755
      6        1           0.004510424    0.005197611   -0.001626057
      7        1           0.000685708   -0.000329071    0.000058828
      8        1           0.002857478   -0.000936201    0.000122999
 -------------------------------------------------------------------
 Cartesian Forces:  Max     0.031154288 RMS     0.010424479
 IRC-IRC-IRC-IRC-IRC-IRC-IRC-IRC-IRC-IRC-IRC-IRC-IRC-IRC-IRC-IRC-IRC-IRC
 Pt 34 Step number   1 out of a maximum of  20
 Modified Bulirsch-Stoer Extrapolation Cycles:
    EPS =    0.000010000000000
      PEZero:  N= 2 I= 1 D=  6.08D-04 Err=  5.19D-05
      PEZero:  N= 3 I= 2 D=  6.08D-04 Err=  3.46D-05
      PEZero:  N= 3 I= 1 D=  1.22D-03 Err=  5.24D-08
 Maximum DWI energy   std dev =  0.000000326 at pt    34
 Maximum DWI gradient std dev =  0.003785028 at pt    47
 CORRECTOR INTEGRATION CONVERGENCE:
   Recorrection delta-x convergence threshold:    0.010000
   Delta-x Convergence Met
 Point Number:  34          Path Number:   1
   CHANGE IN THE REACTION COORDINATE =    0.11664
   NET REACTION COORDINATE UP TO THIS POINT =    3.96932
  # OF POINTS ALONG THE PATH =  34
  # OF STEPS =   1

 Calculating another point on the path.
 IRC-IRC-IRC-IRC-IRC-IRC-IRC-IRC-IRC-IRC-IRC-IRC-IRC-IRC-IRC-IRC-IRC-IRC
                          Input orientation:                          
 ---------------------------------------------------------------------
 Center     Atomic      Atomic             Coordinates (Angstroms)
 Number     Number       Type             X           Y           Z
 ---------------------------------------------------------------------
      1          8           0        1.087151   -0.922792   -0.110201
      2          8           0       -1.353576   -0.803556    0.064613
      3          6           0       -0.958473    0.269358   -0.023784
      4          7           0       -0.362477    1.339721   -0.103306
      5          6           0        1.517003    0.172069    0.148787
      6          1           0       -0.921160    2.154476    0.109847
      7          1           0        1.644545    0.519145    1.188657
      8          1           0        1.891036    0.854229   -0.628024
 ---------------------------------------------------------------------
                    Distance matrix (angstroms):
                    1          2          3          4          5
     1  O    0.000000
     2  O    2.449882   0.000000
     3  C    2.369234   1.146763   0.000000
     4  N    2.687086   2.367300   1.227685   0.000000
     5  C    1.204396   3.033011   2.483391   2.226972   0.000000
     6  H    3.681211   2.989813   1.890216   1.010637   3.142625
     7  H    2.019134   3.464353   2.882379   2.524014   1.103656
     8  H    2.017964   3.708841   2.971007   2.364180   1.099399
                    6          7          8
     6  H    0.000000
     7  H    3.228154   0.000000
     8  H    3.184893   1.863697   0.000000
 Symmetry turned off by external request.
 Stoichiometry    C2H3NO2
 Framework group  C1[X(C2H3NO2)]
 Deg. of freedom    18
 Full point group                 C1      NOp   1
 Rotational constants (GHZ):           8.7283844           5.1055727           3.3274780
 Standard basis: Aug-CC-pVTZ (5D, 7F)
   299 basis functions,   441 primitive gaussians,   350 cartesian basis functions
    19 alpha electrons       19 beta electrons
       nuclear repulsion energy       162.5231029753 Hartrees.
 NAtoms=    8 NActive=    8 NUniq=    8 SFac= 1.00D+00 NAtFMM=   60 NAOKFM=F Big=F
 Integral buffers will be    131072 words long.
 Raffenetti 2 integral format.
 Two-electron integral symmetry is turned off.
 Nuclear repulsion after empirical dispersion term =      162.5211935554 Hartrees.
[truncated: 469,751 more chars]
