# Supplementary material for: An Experimental and Master Equation Investigation of Kinetics of the CH2OO + RCN Reactions (R = H, CH3, C2H5) and Their Atmospheric Relevance
Source: J Phys Chem A. 2023 Jan 5;127(2):477–88. doi: 10.1021/acs.jpca.2c07073 (PMC9869398; doi:10.1021/acs.jpca.2c07073)
Supplement: Supplementary file 2 — jp2c07073_si_002.zip [file jp2c07073_si_002.zip › wb97XD/IRC/TSD/STS2-IRC-Forward.log]

 Entering Gaussian System, Link 0=/appl/soft/chem/gaussian/G16RevB.01/g16/g16
 Initial command:
 /appl/soft/chem/gaussian/G16RevB.01/g16/l1.exe "/scratch/kurten/scratch_lauri/Cyan/ScissionIRC/STS2-IRC/10833267.GAUSS_SCRDIR/Gau-195273.inp" -scrdir="/scratch/kurten/scratch_lauri/Cyan/ScissionIRC/STS2-IRC/10833267.GAUSS_SCRDIR/"
 Entering Link 1 = /appl/soft/chem/gaussian/G16RevB.01/g16/l1.exe PID=    195277.
  
 Copyright (c) 1988-2017, Gaussian, Inc.  All Rights Reserved.
  
 This is part of the Gaussian(R) 16 program.  It is based on
 the Gaussian(R) 09 system (copyright 2009, Gaussian, Inc.),
 the Gaussian(R) 03 system (copyright 2003, Gaussian, Inc.),
 the Gaussian(R) 98 system (copyright 1998, Gaussian, Inc.),
 the Gaussian(R) 94 system (copyright 1995, Gaussian, Inc.),
 the Gaussian 92(TM) system (copyright 1992, Gaussian, Inc.),
 the Gaussian 90(TM) system (copyright 1990, Gaussian, Inc.),
 the Gaussian 88(TM) system (copyright 1988, Gaussian, Inc.),
 the Gaussian 86(TM) system (copyright 1986, Carnegie Mellon
 University), and the Gaussian 82(TM) system (copyright 1983,
 Carnegie Mellon University). Gaussian is a federally registered
 trademark of Gaussian, Inc.
  
 This software contains proprietary and confidential information,
 including trade secrets, belonging to Gaussian, Inc.
  
 This software is provided under written license and may be
 used, copied, transmitted, or stored only in accord with that
 written license.
  
 The following legend is applicable only to US Government
 contracts under FAR:
  
                    RESTRICTED RIGHTS LEGEND
  
 Use, reproduction and disclosure by the US Government is
 subject to restrictions as set forth in subparagraphs (a)
 and (c) of the Commercial Computer Software - Restricted
 Rights clause in FAR 52.227-19.
  
 Gaussian, Inc.
 340 Quinnipiac St., Bldg. 40, Wallingford CT 06492
  
  
 ---------------------------------------------------------------
 Warning -- This program may not be used in any manner that
 competes with the business of Gaussian, Inc. or will provide
 assistance to any competitor of Gaussian, Inc.  The licensee
 of this program is prohibited from giving any competitor of
 Gaussian, Inc. access to this program.  By using this program,
 the user acknowledges that Gaussian, Inc. is engaged in the
 business of creating and licensing software in the field of
 computational chemistry and represents and warrants to the
 licensee that it is not a competitor of Gaussian, Inc. and that
 it will not use this program in any manner prohibited above.
 ---------------------------------------------------------------
  

 Cite this work as:
 Gaussian 16, Revision B.01,
 M. J. Frisch, G. W. Trucks, H. B. Schlegel, G. E. Scuseria, 
 M. A. Robb, J. R. Cheeseman, G. Scalmani, V. Barone, 
 G. A. Petersson, H. Nakatsuji, X. Li, M. Caricato, A. V. Marenich, 
 J. Bloino, B. G. Janesko, R. Gomperts, B. Mennucci, H. P. Hratchian, 
 J. V. Ortiz, A. F. Izmaylov, J. L. Sonnenberg, D. Williams-Young, 
 F. Ding, F. Lipparini, F. Egidi, J. Goings, B. Peng, A. Petrone, 
 T. Henderson, D. Ranasinghe, V. G. Zakrzewski, J. Gao, N. Rega, 
 G. Zheng, W. Liang, M. Hada, M. Ehara, K. Toyota, R. Fukuda, 
 J. Hasegawa, M. Ishida, T. Nakajima, Y. Honda, O. Kitao, H. Nakai, 
 T. Vreven, K. Throssell, J. A. Montgomery, Jr., J. E. Peralta, 
 F. Ogliaro, M. J. Bearpark, J. J. Heyd, E. N. Brothers, K. N. Kudin, 
 V. N. Staroverov, T. A. Keith, R. Kobayashi, J. Normand, 
 K. Raghavachari, A. P. Rendell, J. C. Burant, S. S. Iyengar, 
 J. Tomasi, M. Cossi, J. M. Millam, M. Klene, C. Adamo, R. Cammi, 
 J. W. Ochterski, R. L. Martin, K. Morokuma, O. Farkas, 
 J. B. Foresman, and D. J. Fox, Gaussian, Inc., Wallingford CT, 2016.
 
 ******************************************
 Gaussian 16:  ES64L-G16RevB.01 20-Dec-2017
                 2-Mar-2022 
 ******************************************
 %mem=12GB
 %NprocShared=8
 Will use up to    8 processors via shared memory.
 %chk=STS2-IRC-Forward
 ----------------------------------------------------------------------
 # UWB97XD aug-cc-pVTZ IRC(CalcAll,Forward,MaxPoints=200,Stepsize=5) sc
 f=qc Integral(Grid=SuperFineGrid) MaxDisk=32GB
 ----------------------------------------------------------------------
 1/10=4,18=10,22=1,26=5,38=1,39=5,42=200,44=3,71=1,172=1/1,23;
 2/12=2,17=6,18=5,29=1,40=1/2;
 3/5=16,6=1,7=10,11=2,25=1,30=1,71=2,74=-58,75=-7,116=2,140=1/1,2,3;
 4//1;
 5/5=2,8=3,38=5/8;
 8/6=4,10=90,11=11/1;
 11/6=1,8=1,9=11,15=111,16=1/1,2,10;
 10/6=1,13=1/2;
 6/7=2,8=2,9=2,10=2,18=1,28=1/1;
 7/10=1,25=1/1,2,3,16;
 1/10=4,18=10,22=1,26=5,39=5,42=200,44=3,71=1/23(2);
 2/29=1/2;
 99/5=20/99;
 2/29=1/2;
 3/5=16,6=1,7=10,11=2,25=1,30=1,71=2,74=-58,75=-7,116=2,140=1/1,2,3;
 4/5=5,16=3,69=1/1;
 5/5=2,8=3,38=5/8;
 8/6=4,10=90,11=11/1;
 11/6=1,8=1,9=11,15=111,16=1/1,2,10;
 10/6=1,13=1/2;
 7/10=1,25=1/1,2,3,16;
 1/10=4,18=10,22=1,26=5,39=5,42=200,44=3,71=1/23(-8);
 2/29=1/2;
 6/7=2,8=2,9=2,10=2,18=1,19=2,28=1/1;
 99/5=20/99;
 ----------------
 STS2-IRC-Forward
 ----------------
 Symbolic Z-matrix:
 Charge =  0 Multiplicity = 1
 O                    -0.3836    1.33863  -0.00156 
 O                     1.78377   0.56909  -0.04 
 C                     1.60185  -0.65047   0.17587 
 N                    -0.0333   -0.95982  -0.2584 
 C                    -0.64928   0.16193  -0.09765 
 H                     1.88312  -1.33304  -0.65024 
 H                     1.71069  -1.06279   1.18609 
 C                    -2.14568  -0.33545   0.11111 
 H                    -2.70587   0.14615  -0.6858 
 H                    -2.42925   0.05971   1.08218 
 H                    -2.26827  -1.40904   0.07313 
 
 IRC-IRC-IRC-IRC-IRC-IRC-IRC-IRC-IRC-IRC-IRC-IRC-IRC-IRC-IRC-IRC-IRC-IRC
 ------------------------------------------------------------------------
 INPUT DATA FOR L123
 ------------------------------------------------------------------------
 GENERAL PARAMETERS:
 Rxn path following direction = Forward
 Maximum points per path      = 200
 Step size                    =   0.050 bohr
 Integration scheme           = HPC                                 
    Redo corrector integration= Yes                                 
    DWI Weight Power          =  2
    DWI will use Hessian update vectors when possible.
    Max correction cycles     =  20
 Initial Hessian              = CalcFC
 Hessian evaluation           = Analytic at all predictor steps
                              = Update at all corrector steps
 Hessian updating method      = Bofill                              
 ------------------------------------------------------------------------
 IRC-IRC-IRC-IRC-IRC-IRC-IRC-IRC-IRC-IRC-IRC-IRC-IRC-IRC-IRC-IRC-IRC-IRC
                          Input orientation:                          
 ---------------------------------------------------------------------
 Center     Atomic      Atomic             Coordinates (Angstroms)
 Number     Number       Type             X           Y           Z
 ---------------------------------------------------------------------
      1          8           0       -0.383600    1.338630   -0.001560
      2          8           0        1.783770    0.569090   -0.040000
      3          6           0        1.601850   -0.650470    0.175870
      4          7           0       -0.033300   -0.959820   -0.258400
      5          6           0       -0.649280    0.161930   -0.097650
      6          1           0        1.883120   -1.333040   -0.650240
      7          1           0        1.710690   -1.062790    1.186090
      8          6           0       -2.145680   -0.335450    0.111110
      9          1           0       -2.705870    0.146150   -0.685800
     10          1           0       -2.429250    0.059710    1.082180
     11          1           0       -2.268270   -1.409040    0.073130
 ---------------------------------------------------------------------
                    Distance matrix (angstroms):
                    1          2          3          4          5
     1  O    0.000000
     2  O    2.300253   0.000000
     3  C    2.816028   1.251807   0.000000
     4  N    2.339134   2.384745   1.719885   0.000000
     5  C    1.210141   2.467557   2.408816   1.289804   0.000000
     6  H    3.563233   2.000090   1.107914   1.991356   2.992213
     7  H    3.400497   2.042467   1.096539   2.266860   2.952522
     8  C    2.433139   4.035047   3.761305   2.233501   1.590654
     9  H    2.698728   4.555524   4.464698   2.923777   2.139096
    10  H    2.644771   4.389566   4.192317   2.928681   2.137929
    11  H    3.332754   4.510524   3.945100   2.303650   2.262353
                    6          7          8          9         10
     6  H    0.000000
     7  H    1.864102   0.000000
     8  C    4.219724   4.068930   0.000000
     9  H    4.821628   4.946869   1.086654   0.000000
    10  H    4.851553   4.290677   1.086066   1.791576   0.000000
    11  H    4.214627   4.146166   1.081234   1.784961   1.789224
                   11
    11  H    0.000000
 Symmetry turned off by external request.
 Stoichiometry    C3H5NO2
 Framework group  C1[X(C3H5NO2)]
 Deg. of freedom    27
 Full point group                 C1      NOp   1
 Rotational constants (GHZ):           7.9762563           2.8989486           2.2211363
 Standard basis: Aug-CC-pVTZ (5D, 7F)
   391 basis functions,   567 primitive gaussians,   455 cartesian basis functions
    23 alpha electrons       23 beta electrons
       nuclear repulsion energy       230.4630958343 Hartrees.
 NAtoms=   11 NActive=   11 NUniq=   11 SFac= 1.00D+00 NAtFMM=   60 NAOKFM=F Big=F
 Integral buffers will be    131072 words long.
 Raffenetti 2 integral format.
 Two-electron integral symmetry is turned off.
 Nuclear repulsion after empirical dispersion term =      230.4600234320 Hartrees.
 One-electron integrals computed using PRISM.
 NBasis=   391 RedAO= T EigKep=  1.79D-05  NBF=   391
 NBsUse=   391 1.00D-06 EigRej= -1.00D+00 NBFU=   391
 ExpMin= 2.53D-02 ExpMax= 1.53D+04 ExpMxC= 5.22D+02 IAcc=3 IRadAn=         7 AccDes= 0.00D+00
 Harris functional with IExCor= 4639 and IRadAn=       7 diagonalized for initial guess.
 HarFok:  IExCor= 4639 AccDes= 0.00D+00 IRadAn=         7 IDoV= 1 UseB2=F ITyADJ=14
 ICtDFT=  3500011 ScaDFX=  1.000000  1.000000  1.000000  1.000000
 FoFCou: FMM=F IPFlag=           0 FMFlag=      100000 FMFlg1=           0
         NFxFlg=           0 DoJE=T BraDBF=F KetDBF=T FulRan=T
         wScrn=  0.000000 ICntrl=       500 IOpCl=  0 I1Cent=   200000004 NGrid=           0
         NMat0=    1 NMatS0=      1 NMatT0=    0 NMatD0=    1 NMtDS0=    0 NMtDT0=    0
 Symmetry not used in FoFCou.
 Initial guess <Sx>= 0.0000 <Sy>= 0.0000 <Sz>= 0.0000 <S**2>= 0.0000 S= 0.0000
 Gradient too large for Newton-Raphson -- use scaled steepest descent instead.
 Gradient too large for Newton-Raphson -- use scaled steepest descent instead.
     Accept linear search using points  2 and  3.
 Gradient too large for Newton-Raphson -- use scaled steepest descent instead.
     Accept linear search using points  1 and  2.
 Gradient too large for Newton-Raphson -- use scaled steepest descent instead.
     Accept linear search using points  2 and  3.
 Gradient too large for Newton-Raphson -- use scaled steepest descent instead.
     Accept linear search using points  1 and  2.
 Gradient too large for Newton-Raphson -- use scaled steepest descent instead.
 LinEq1:  Iter=  0 NonCon=     1 RMS=3.60D-05 Max=1.35D-03 NDo=     1
 AX will form     1 AO Fock derivatives at one time.
 LinEq1:  Iter=  1 NonCon=     1 RMS=4.44D-05 Max=2.57D-03 NDo=     1
 LinEq1:  Iter=  2 NonCon=     1 RMS=1.21D-05 Max=5.33D-04 NDo=     1
 LinEq1:  Iter=  3 NonCon=     1 RMS=1.49D-05 Max=4.75D-04 NDo=     1
 LinEq1:  Iter=  4 NonCon=     1 RMS=4.04D-06 Max=1.32D-04 NDo=     1
 LinEq1:  Iter=  5 NonCon=     1 RMS=2.41D-06 Max=8.12D-05 NDo=     1
 LinEq1:  Iter=  6 NonCon=     1 RMS=1.26D-06 Max=3.92D-05 NDo=     1
 LinEq1:  Iter=  7 NonCon=     1 RMS=5.20D-07 Max=1.14D-05 NDo=     1
 LinEq1:  Iter=  8 NonCon=     1 RMS=1.99D-07 Max=3.81D-06 NDo=     1
 LinEq1:  Iter=  9 NonCon=     1 RMS=1.43D-07 Max=4.75D-06 NDo=     1
 LinEq1:  Iter= 10 NonCon=     1 RMS=5.83D-08 Max=2.05D-06 NDo=     1
 LinEq1:  Iter= 11 NonCon=     1 RMS=2.92D-08 Max=1.01D-06 NDo=     1
 LinEq1:  Iter= 12 NonCon=     1 RMS=1.12D-08 Max=3.42D-07 NDo=     1
 LinEq1:  Iter= 13 NonCon=     0 RMS=4.08D-09 Max=1.05D-07 NDo=     1
 Linear equations converged to 1.301D-08 1.301D-07 after    13 iterations.
 Restarting incremental Fock formation.
     Minimum is close to point  2 DX=  1.42D-03 DF= -2.16D-11 DXR=  1.42D-03 DFR=  2.01D-06 which will be used.
 LinEq1:  Iter=  0 NonCon=     1 RMS=1.78D-07 Max=1.28D-05 NDo=     1
 LinEq1:  Iter=  1 NonCon=     1 RMS=1.71D-07 Max=1.10D-05 NDo=     1
 LinEq1:  Iter=  2 NonCon=     1 RMS=9.44D-08 Max=4.02D-06 NDo=     1
 LinEq1:  Iter=  3 NonCon=     1 RMS=6.65D-08 Max=2.15D-06 NDo=     1
 LinEq1:  Iter=  4 NonCon=     1 RMS=6.16D-08 Max=2.21D-06 NDo=     1
 LinEq1:  Iter=  5 NonCon=     1 RMS=3.37D-08 Max=1.34D-06 NDo=     1
 LinEq1:  Iter=  6 NonCon=     1 RMS=1.70D-08 Max=6.22D-07 NDo=     1
 LinEq1:  Iter=  7 NonCon=     1 RMS=1.05D-08 Max=2.67D-07 NDo=     1
 LinEq1:  Iter=  8 NonCon=     1 RMS=5.22D-09 Max=1.10D-07 NDo=     1
 LinEq1:  Iter=  9 NonCon=     1 RMS=2.13D-09 Max=4.84D-08 NDo=     1
 LinEq1:  Iter= 10 NonCon=     1 RMS=8.77D-10 Max=3.17D-08 NDo=     1
 LinEq1:  Iter= 11 NonCon=     1 RMS=3.90D-10 Max=1.45D-08 NDo=     1
 LinEq1:  Iter= 12 NonCon=     1 RMS=1.55D-10 Max=3.58D-09 NDo=     1
 LinEq1:  Iter= 13 NonCon=     1 RMS=6.11D-11 Max=1.76D-09 NDo=     1
 LinEq1:  Iter= 14 NonCon=     0 RMS=1.93D-11 Max=6.61D-10 NDo=     1
 Linear equations converged to 1.112D-10 1.112D-09 after    14 iterations.
 SCF Done:  E(UwB97XD) =  -322.363636779     a.u. after    9 cycles
            Convg  =    0.3618D-08                    49 Fock formations.
              S**2 =  0.0000                  -V/T =  2.0056
 <Sx>= 0.0000 <Sy>= 0.0000 <Sz>= 0.0000 <S**2>= 0.0000 S= 0.0000
 <L.S>=  0.00000000000    
 Annihilation of the first spin contaminant:
 S**2 before annihilation     0.0000,   after     0.0000
 DoSCS=F DFT=T ScalE2(SS,OS)=  1.000000  1.000000
 Range of M.O.s used for correlation:     1   391
 NBasis=   391 NAE=    23 NBE=    23 NFC=     0 NFV=     0
 NROrb=    391 NOA=    23 NOB=    23 NVA=   368 NVB=   368

 **** Warning!!: The largest alpha MO coefficient is  0.39512947D+02


 **** Warning!!: The largest beta MO coefficient is  0.39512947D+02

 Symmetrizing basis deriv contribution to polar:
 IMax=3 JMax=2 DiffMx= 0.00D+00
 G2DrvN: will do    12 centers at a time, making    1 passes.
 Calling FoFCou, ICntrl=  3107 FMM=F I1Cent=   0 AccDes= 0.00D+00.
 End of G2Drv F.D. properties file   721 does not exist.
 End of G2Drv F.D. properties file   722 does not exist.
 End of G2Drv F.D. properties file   788 does not exist.
          IDoAtm=11111111111
          Differentiating once with respect to nuclear coordinates.
 CalDSu exits because no D1Ps are significant.
          There are    36 degrees of freedom in the 1st order CPHF.  IDoFFX=6 NUNeed=     0.
     30 vectors produced by pass  0 Test12= 4.70D-14 2.78D-09 XBig12= 1.74D-01 9.28D-02.
 AX will form    30 AO Fock derivatives at one time.
     30 vectors produced by pass  1 Test12= 4.70D-14 2.78D-09 XBig12= 1.02D-01 8.78D-02.
     30 vectors produced by pass  2 Test12= 4.70D-14 2.78D-09 XBig12= 6.95D-03 1.29D-02.
     30 vectors produced by pass  3 Test12= 4.70D-14 2.78D-09 XBig12= 1.76D-04 1.71D-03.
     30 vectors produced by pass  4 Test12= 4.70D-14 2.78D-09 XBig12= 2.05D-06 1.36D-04.
     30 vectors produced by pass  5 Test12= 4.70D-14 2.78D-09 XBig12= 1.92D-08 1.04D-05.
     30 vectors produced by pass  6 Test12= 4.70D-14 2.78D-09 XBig12= 1.60D-10 8.26D-07.
     15 vectors produced by pass  7 Test12= 4.70D-14 2.78D-09 XBig12= 1.20D-12 7.56D-08.
      2 vectors produced by pass  8 Test12= 4.70D-14 2.78D-09 XBig12= 8.82D-15 6.91D-09.
 InvSVY:  IOpt=1 It=  1 EMax= 2.00D-15
 Solved reduced A of dimension   227 with    30 vectors.
 End of Minotr F.D. properties file   721 does not exist.
 End of Minotr F.D. properties file   722 does not exist.
 End of Minotr F.D. properties file   788 does not exist.

 **********************************************************************

            Population analysis using the SCF Density.

 **********************************************************************

 Alpha  occ. eigenvalues --  -19.28910 -19.27792 -14.49816 -10.41154 -10.39029
 Alpha  occ. eigenvalues --  -10.34176  -1.19316  -1.15366  -1.02217  -0.85403
 Alpha  occ. eigenvalues --   -0.75844  -0.62965  -0.60350  -0.58299  -0.56744
 Alpha  occ. eigenvalues --   -0.54831  -0.53772  -0.50749  -0.49024  -0.45080
 Alpha  occ. eigenvalues --   -0.38591  -0.36923  -0.35621
 Alpha virt. eigenvalues --   -0.10943   0.02809   0.03800   0.04221   0.04963
 Alpha virt. eigenvalues --    0.05680   0.07782   0.08559   0.09017   0.10293
 Alpha virt. eigenvalues --    0.11191   0.11582   0.11883   0.12768   0.13049
 Alpha virt. eigenvalues --    0.13386   0.13970   0.15648   0.16488   0.16613
 Alpha virt. eigenvalues --    0.17126   0.18503   0.19046   0.20384   0.21838
 Alpha virt. eigenvalues --    0.22080   0.22758   0.23321   0.24834   0.25121
 Alpha virt. eigenvalues --    0.26314   0.26576   0.28277   0.28863   0.29635
 Alpha virt. eigenvalues --    0.30509   0.30847   0.31734   0.32497   0.33677
 Alpha virt. eigenvalues --    0.34325   0.34406   0.35621   0.36551   0.36725
 Alpha virt. eigenvalues --    0.37412   0.37502   0.38615   0.38733   0.39530
 Alpha virt. eigenvalues --    0.40586   0.41429   0.41979   0.42224   0.43581
 Alpha virt. eigenvalues --    0.44040   0.45303   0.47375   0.47946   0.48561
 Alpha virt. eigenvalues --    0.49017   0.49365   0.50903   0.51628   0.52087
 Alpha virt. eigenvalues --    0.53487   0.54994   0.55596   0.57183   0.58698
 Alpha virt. eigenvalues --    0.60038   0.60968   0.61193   0.62826   0.64531
 Alpha virt. eigenvalues --    0.65766   0.67293   0.68843   0.69381   0.70091
 Alpha virt. eigenvalues --    0.70723   0.72662   0.73930   0.74373   0.75028
 Alpha virt. eigenvalues --    0.76690   0.77728   0.78135   0.79020   0.80661
 Alpha virt. eigenvalues --    0.82034   0.82758   0.83410   0.84100   0.85011
 Alpha virt. eigenvalues --    0.86254   0.87850   0.88534   0.89325   0.90563
 Alpha virt. eigenvalues --    0.90789   0.93316   0.94141   0.95300   0.95371
 Alpha virt. eigenvalues --    0.96592   0.97767   0.98176   0.99020   1.00786
 Alpha virt. eigenvalues --    1.02150   1.02472   1.03846   1.05435   1.07030
 Alpha virt. eigenvalues --    1.07290   1.08059   1.09519   1.10804   1.11947
 Alpha virt. eigenvalues --    1.12070   1.13859   1.15166   1.15700   1.16907
 Alpha virt. eigenvalues --    1.18406   1.20520   1.20614   1.21865   1.22874
 Alpha virt. eigenvalues --    1.23905   1.24809   1.26024   1.27853   1.30054
 Alpha virt. eigenvalues --    1.31909   1.31978   1.33595   1.35233   1.36416
 Alpha virt. eigenvalues --    1.37249   1.39838   1.39887   1.40565   1.45022
 Alpha virt. eigenvalues --    1.45104   1.45963   1.46698   1.48307   1.49360
 Alpha virt. eigenvalues --    1.50069   1.50969   1.51861   1.54251   1.55040
 Alpha virt. eigenvalues --    1.56153   1.56847   1.57992   1.59432   1.61494
 Alpha virt. eigenvalues --    1.63365   1.64197   1.64985   1.67820   1.69253
 Alpha virt. eigenvalues --    1.70150   1.70725   1.75043   1.75655   1.76533
 Alpha virt. eigenvalues --    1.78047   1.79071   1.80393   1.84194   1.84576
 Alpha virt. eigenvalues --    1.85565   1.86009   1.89041   1.91608   1.95065
 Alpha virt. eigenvalues --    1.97457   1.98252   2.02029   2.03979   2.04740
 Alpha virt. eigenvalues --    2.06101   2.07625   2.08448   2.11350   2.12158
 Alpha virt. eigenvalues --    2.15735   2.17032   2.20391   2.21833   2.23189
 Alpha virt. eigenvalues --    2.25056   2.26796   2.29667   2.32437   2.33281
 Alpha virt. eigenvalues --    2.33933   2.36397   2.38293   2.41021   2.43417
 Alpha virt. eigenvalues --    2.45706   2.47530   2.49026   2.51421   2.54754
 Alpha virt. eigenvalues --    2.55582   2.60007   2.60795   2.66428   2.69138
 Alpha virt. eigenvalues --    2.72500   2.73054   2.76091   2.77456   2.79459
 Alpha virt. eigenvalues --    2.80696   2.85648   2.89026   2.94476   2.95815
 Alpha virt. eigenvalues --    2.97610   2.98102   3.06956   3.08661   3.12160
 Alpha virt. eigenvalues --    3.18112   3.18208   3.21944   3.28193   3.30568
 Alpha virt. eigenvalues --    3.31139   3.32516   3.33168   3.37446   3.38066
 Alpha virt. eigenvalues --    3.38606   3.41282   3.42481   3.45685   3.47435
 Alpha virt. eigenvalues --    3.51160   3.52002   3.54355   3.57434   3.59890
 Alpha virt. eigenvalues --    3.61448   3.63462   3.64813   3.68265   3.69533
 Alpha virt. eigenvalues --    3.70703   3.71524   3.77423   3.80306   3.81402
 Alpha virt. eigenvalues --    3.83229   3.85217   3.87865   3.89442   3.90460
 Alpha virt. eigenvalues --    3.92596   3.95830   3.98787   4.01143   4.01813
 Alpha virt. eigenvalues --    4.03015   4.05629   4.07758   4.09286   4.12883
 Alpha virt. eigenvalues --    4.15487   4.17409   4.19161   4.21555   4.25708
 Alpha virt. eigenvalues --    4.27352   4.34498   4.39072   4.42137   4.42524
 Alpha virt. eigenvalues --    4.46027   4.51967   4.52928   4.53765   4.56662
 Alpha virt. eigenvalues --    4.59249   4.61415   4.66526   4.67008   4.73175
 Alpha virt. eigenvalues --    4.75910   4.76516   4.84934   4.87939   4.89063
 Alpha virt. eigenvalues --    4.90456   4.91959   4.95305   4.98401   5.00529
 Alpha virt. eigenvalues --    5.03066   5.04992   5.10070   5.11587   5.14856
 Alpha virt. eigenvalues --    5.18309   5.22391   5.28808   5.31450   5.33326
 Alpha virt. eigenvalues --    5.34556   5.38108   5.40538   5.43221   5.48772
 Alpha virt. eigenvalues --    5.52523   5.58495   5.62858   5.68471   5.70133
 Alpha virt. eigenvalues --    5.74959   5.79355   5.79739   5.82553   5.90236
 Alpha virt. eigenvalues --    5.93386   5.99827   6.01965   6.08203   6.23276
 Alpha virt. eigenvalues --    6.30617   6.35297   6.37988   6.40175   6.42519
 Alpha virt. eigenvalues --    6.52097   6.56723   6.62438   6.65020   6.65856
 Alpha virt. eigenvalues --    6.73377   6.81449   6.85097   6.88535   6.92668
 Alpha virt. eigenvalues --    6.96956   7.00639   7.06891   7.11198   7.17807
 Alpha virt. eigenvalues --    7.21723   7.28428   7.36629   7.40598   7.43907
 Alpha virt. eigenvalues --    7.50049   7.51915  14.73727  14.79716  15.81457
 Alpha virt. eigenvalues --   17.23360  17.67526  18.25017
  Beta  occ. eigenvalues --  -19.28910 -19.27792 -14.49816 -10.41154 -10.39029
  Beta  occ. eigenvalues --  -10.34176  -1.19316  -1.15366  -1.02217  -0.85403
  Beta  occ. eigenvalues --   -0.75844  -0.62965  -0.60350  -0.58299  -0.56744
  Beta  occ. eigenvalues --   -0.54831  -0.53772  -0.50749  -0.49024  -0.45080
  Beta  occ. eigenvalues --   -0.38591  -0.36923  -0.35621
  Beta virt. eigenvalues --   -0.10943   0.02809   0.03800   0.04221   0.04963
  Beta virt. eigenvalues --    0.05680   0.07782   0.08559   0.09017   0.10293
  Beta virt. eigenvalues --    0.11191   0.11582   0.11883   0.12768   0.13049
  Beta virt. eigenvalues --    0.13386   0.13970   0.15648   0.16488   0.16613
  Beta virt. eigenvalues --    0.17126   0.18503   0.19046   0.20384   0.21838
  Beta virt. eigenvalues --    0.22080   0.22758   0.23321   0.24834   0.25121
  Beta virt. eigenvalues --    0.26314   0.26576   0.28277   0.28863   0.29635
  Beta virt. eigenvalues --    0.30509   0.30847   0.31734   0.32497   0.33677
  Beta virt. eigenvalues --    0.34325   0.34406   0.35621   0.36551   0.36725
  Beta virt. eigenvalues --    0.37412   0.37502   0.38615   0.38733   0.39530
  Beta virt. eigenvalues --    0.40586   0.41429   0.41979   0.42224   0.43581
  Beta virt. eigenvalues --    0.44040   0.45303   0.47375   0.47946   0.48561
  Beta virt. eigenvalues --    0.49017   0.49365   0.50903   0.51628   0.52087
  Beta virt. eigenvalues --    0.53487   0.54994   0.55596   0.57183   0.58698
  Beta virt. eigenvalues --    0.60038   0.60968   0.61193   0.62826   0.64531
  Beta virt. eigenvalues --    0.65766   0.67293   0.68843   0.69381   0.70091
  Beta virt. eigenvalues --    0.70723   0.72662   0.73930   0.74373   0.75028
  Beta virt. eigenvalues --    0.76690   0.77728   0.78135   0.79020   0.80661
  Beta virt. eigenvalues --    0.82034   0.82758   0.83410   0.84100   0.85011
  Beta virt. eigenvalues --    0.86254   0.87850   0.88534   0.89325   0.90563
  Beta virt. eigenvalues --    0.90789   0.93316   0.94141   0.95300   0.95371
  Beta virt. eigenvalues --    0.96592   0.97767   0.98176   0.99020   1.00786
  Beta virt. eigenvalues --    1.02150   1.02472   1.03846   1.05435   1.07030
  Beta virt. eigenvalues --    1.07290   1.08059   1.09519   1.10804   1.11947
  Beta virt. eigenvalues --    1.12070   1.13859   1.15166   1.15700   1.16907
  Beta virt. eigenvalues --    1.18406   1.20520   1.20614   1.21865   1.22874
  Beta virt. eigenvalues --    1.23905   1.24809   1.26024   1.27853   1.30054
  Beta virt. eigenvalues --    1.31909   1.31978   1.33595   1.35233   1.36416
  Beta virt. eigenvalues --    1.37249   1.39838   1.39887   1.40565   1.45022
  Beta virt. eigenvalues --    1.45104   1.45963   1.46698   1.48307   1.49360
  Beta virt. eigenvalues --    1.50069   1.50969   1.51861   1.54251   1.55040
  Beta virt. eigenvalues --    1.56153   1.56847   1.57992   1.59432   1.61494
  Beta virt. eigenvalues --    1.63365   1.64197   1.64985   1.67820   1.69253
  Beta virt. eigenvalues --    1.70150   1.70725   1.75043   1.75655   1.76533
  Beta virt. eigenvalues --    1.78047   1.79071   1.80393   1.84194   1.84576
  Beta virt. eigenvalues --    1.85565   1.86009   1.89041   1.91608   1.95065
  Beta virt. eigenvalues --    1.97457   1.98252   2.02029   2.03979   2.04740
  Beta virt. eigenvalues --    2.06101   2.07625   2.08448   2.11350   2.12158
  Beta virt. eigenvalues --    2.15735   2.17032   2.20391   2.21833   2.23189
  Beta virt. eigenvalues --    2.25056   2.26796   2.29667   2.32437   2.33281
  Beta virt. eigenvalues --    2.33933   2.36397   2.38293   2.41021   2.43417
  Beta virt. eigenvalues --    2.45706   2.47530   2.49026   2.51421   2.54754
  Beta virt. eigenvalues --    2.55582   2.60007   2.60795   2.66428   2.69138
  Beta virt. eigenvalues --    2.72500   2.73054   2.76091   2.77456   2.79459
  Beta virt. eigenvalues --    2.80696   2.85648   2.89026   2.94476   2.95815
  Beta virt. eigenvalues --    2.97610   2.98102   3.06956   3.08661   3.12160
  Beta virt. eigenvalues --    3.18112   3.18208   3.21944   3.28193   3.30568
  Beta virt. eigenvalues --    3.31139   3.32516   3.33168   3.37446   3.38066
  Beta virt. eigenvalues --    3.38606   3.41282   3.42481   3.45685   3.47435
  Beta virt. eigenvalues --    3.51160   3.52002   3.54355   3.57434   3.59890
  Beta virt. eigenvalues --    3.61448   3.63462   3.64813   3.68265   3.69533
  Beta virt. eigenvalues --    3.70703   3.71524   3.77423   3.80306   3.81402
  Beta virt. eigenvalues --    3.83229   3.85217   3.87865   3.89442   3.90460
  Beta virt. eigenvalues --    3.92596   3.95830   3.98787   4.01143   4.01813
  Beta virt. eigenvalues --    4.03015   4.05629   4.07758   4.09286   4.12883
  Beta virt. eigenvalues --    4.15487   4.17409   4.19161   4.21555   4.25708
  Beta virt. eigenvalues --    4.27352   4.34498   4.39072   4.42137   4.42524
  Beta virt. eigenvalues --    4.46027   4.51967   4.52928   4.53765   4.56662
  Beta virt. eigenvalues --    4.59249   4.61415   4.66526   4.67008   4.73175
  Beta virt. eigenvalues --    4.75910   4.76516   4.84934   4.87939   4.89063
  Beta virt. eigenvalues --    4.90456   4.91959   4.95305   4.98401   5.00529
  Beta virt. eigenvalues --    5.03066   5.04992   5.10070   5.11587   5.14856
  Beta virt. eigenvalues --    5.18309   5.22391   5.28808   5.31450   5.33326
  Beta virt. eigenvalues --    5.34556   5.38108   5.40538   5.43221   5.48772
  Beta virt. eigenvalues --    5.52523   5.58495   5.62858   5.68471   5.70133
  Beta virt. eigenvalues --    5.74959   5.79355   5.79739   5.82553   5.90236
  Beta virt. eigenvalues --    5.93386   5.99827   6.01965   6.08203   6.23276
  Beta virt. eigenvalues --    6.30617   6.35297   6.37988   6.40175   6.42519
  Beta virt. eigenvalues --    6.52097   6.56723   6.62438   6.65020   6.65856
  Beta virt. eigenvalues --    6.73377   6.81449   6.85097   6.88535   6.92668
  Beta virt. eigenvalues --    6.96956   7.00639   7.06891   7.11198   7.17807
  Beta virt. eigenvalues --    7.21723   7.28428   7.36629   7.40598   7.43907
  Beta virt. eigenvalues --    7.50049   7.51915  14.73727  14.79716  15.81457
  Beta virt. eigenvalues --   17.23360  17.67526  18.25017
          Condensed to atoms (all electrons):
               1          2          3          4          5          6
     1  O    8.695064  -0.020604  -0.003030  -0.148991   0.163327  -0.007654
     2  O   -0.020604   8.492283   0.095449   0.001166   0.028314   0.032584
     3  C   -0.003030   0.095449   5.285359  -0.080292   0.009282   0.298892
     4  N   -0.148991   0.001166  -0.080292   7.314444   0.140528   0.016123
     5  C    0.163327   0.028314   0.009282   0.140528   5.246960   0.010294
     6  H   -0.007654   0.032584   0.298892   0.016123   0.010294   0.316679
     7  H   -0.003996  -0.030843   0.367020   0.015889  -0.000873  -0.005762
     8  C   -0.067191  -0.003549  -0.020803   0.031381  -0.156007  -0.001426
     9  H   -0.002435   0.000882   0.001394  -0.018585  -0.004128   0.000104
    10  H    0.015314   0.001441  -0.001674  -0.028137  -0.010050  -0.000001
    11  H   -0.002814  -0.000792  -0.003913   0.042079  -0.032743  -0.000580
               7          8          9         10         11
     1  O   -0.003996  -0.067191  -0.002435   0.015314  -0.002814
     2  O   -0.030843  -0.003549   0.000882   0.001441  -0.000792
     3  C    0.367020  -0.020803   0.001394  -0.001674  -0.003913
     4  N    0.015889   0.031381  -0.018585  -0.028137   0.042079
     5  C   -0.000873  -0.156007  -0.004128  -0.010050  -0.032743
     6  H   -0.005762  -0.001426   0.000104  -0.000001  -0.000580
     7  H    0.367626   0.003616  -0.000518   0.000610   0.000849
     8  C    0.003616   5.643215   0.381520   0.367194   0.391000
     9  H   -0.000518   0.381520   0.383251   0.016129  -0.010700
    10  H    0.000610   0.367194   0.016129   0.392595  -0.004951
    11  H    0.000849   0.391000  -0.010700  -0.004951   0.343855
          Atomic-Atomic Spin Densities.
               1          2          3          4          5          6
     1  O    0.000000   0.000000   0.000000   0.000000   0.000000   0.000000
     2  O    0.000000   0.000000   0.000000   0.000000   0.000000   0.000000
     3  C    0.000000   0.000000   0.000000   0.000000   0.000000   0.000000
     4  N    0.000000   0.000000   0.000000   0.000000   0.000000   0.000000
     5  C    0.000000   0.000000   0.000000   0.000000   0.000000   0.000000
     6  H    0.000000   0.000000   0.000000   0.000000   0.000000   0.000000
     7  H    0.000000   0.000000   0.000000   0.000000   0.000000   0.000000
     8  C    0.000000   0.000000   0.000000   0.000000   0.000000   0.000000
     9  H    0.000000   0.000000   0.000000   0.000000   0.000000   0.000000
    10  H    0.000000   0.000000   0.000000   0.000000   0.000000   0.000000
    11  H    0.000000   0.000000   0.000000   0.000000   0.000000   0.000000
               7          8          9         10         11
     1  O    0.000000   0.000000   0.000000   0.000000   0.000000
     2  O    0.000000   0.000000   0.000000   0.000000   0.000000
     3  C    0.000000   0.000000   0.000000   0.000000   0.000000
     4  N    0.000000   0.000000   0.000000   0.000000   0.000000
     5  C    0.000000   0.000000   0.000000   0.000000   0.000000
     6  H    0.000000   0.000000   0.000000   0.000000   0.000000
     7  H    0.000000   0.000000   0.000000   0.000000   0.000000
     8  C    0.000000   0.000000   0.000000   0.000000   0.000000
     9  H    0.000000   0.000000   0.000000   0.000000   0.000000
    10  H    0.000000   0.000000   0.000000   0.000000   0.000000
    11  H    0.000000   0.000000   0.000000   0.000000   0.000000
 Mulliken charges and spin densities:
               1          2
     1  O   -0.616990   0.000000
     2  O   -0.596330   0.000000
     3  C    0.052317   0.000000
     4  N   -0.285604   0.000000
     5  C    0.605097   0.000000
     6  H    0.340746   0.000000
     7  H    0.286383   0.000000
     8  C   -0.568949   0.000000
     9  H    0.253087   0.000000
    10  H    0.251531   0.000000
    11  H    0.278712   0.000000
 Sum of Mulliken charges =   0.00000   0.00000
 Mulliken charges and spin densities with hydrogens summed into heavy atoms:
               1          2
     1  O   -0.616990   0.000000
     2  O   -0.596330   0.000000
     3  C    0.679446   0.000000
     4  N   -0.285604   0.000000
     5  C    0.605097   0.000000
     8  C    0.214381   0.000000
 APT charges:
               1
     1  O   -0.422783
     2  O   -0.520889
     3  C   -0.542829
     4  N   -0.312671
     5  C    0.500124
     6  H    0.680136
     7  H    0.570387
     8  C   -1.753480
     9  H    0.632387
    10  H    0.563529
    11  H    0.606088
 Sum of APT charges =   0.00000
 APT charges with hydrogens summed into heavy atoms:
               1
     1  O   -0.422783
     2  O   -0.520889
     3  C    0.707694
     4  N   -0.312671
     5  C    0.500124
     8  C    0.048525
 Electronic spatial extent (au):  <R**2>=            550.5260
 Charge=              0.0000 electrons
 Dipole moment (field-independent basis, Debye):
    X=             -1.9151    Y=             -2.8631    Z=              0.6352  Tot=              3.5027
 Quadrupole moment (field-independent basis, Debye-Ang):
   XX=            -28.4873   YY=            -39.2878   ZZ=            -34.0409
   XY=             -3.2541   XZ=              0.0735   YZ=             -0.6576
 Traceless Quadrupole moment (field-independent basis, Debye-Ang):
   XX=              5.4513   YY=             -5.3491   ZZ=             -0.1022
   XY=             -3.2541   XZ=              0.0735   YZ=             -0.6576
 Octapole moment (field-independent basis, Debye-Ang**2):
  XXX=             -7.7065  YYY=              1.2578  ZZZ=              1.6672  XYY=              3.2829
  XXY=             -7.7069  XXZ=             -0.0680  XZZ=              0.6760  YZZ=              1.7923
  YYZ=              0.2509  XYZ=              0.8700
 Hexadecapole moment (field-independent basis, Debye-Ang**3):
 XXXX=           -445.2352 YYYY=           -180.7692 ZZZZ=            -49.7392 XXXY=            -11.6358
 XXXZ=              0.3782 YYYX=              3.0085 YYYZ=             -1.0535 ZZZX=             -0.8439
 ZZZY=             -1.2326 XXYY=           -102.6766 XXZZ=            -80.4313 YYZZ=            -38.2619
 XXYZ=              0.2874 YYXZ=             -1.3291 ZZXY=             -3.8826
 N-N= 2.304600234320D+02 E-N=-1.215946003371D+03  KE= 3.205775980609D+02
  Exact polarizability:   0.000   0.000   0.000   0.000   0.000   0.000
 Approx polarizability: 102.854  -2.242  84.697  -2.234   3.161  45.646
                          Isotropic Fermi Contact Couplings
        Atom                 a.u.       MegaHertz       Gauss      10(-4) cm-1
     1  O(17)              0.00000       0.00000       0.00000       0.00000
     2  O(17)              0.00000       0.00000       0.00000       0.00000
     3  C(13)              0.00000       0.00000       0.00000       0.00000
     4  N(14)              0.00000       0.00000       0.00000       0.00000
     5  C(13)              0.00000       0.00000       0.00000       0.00000
     6  H(1)               0.00000       0.00000       0.00000       0.00000
     7  H(1)               0.00000       0.00000       0.00000       0.00000
     8  C(13)              0.00000       0.00000       0.00000       0.00000
     9  H(1)               0.00000       0.00000       0.00000       0.00000
    10  H(1)               0.00000       0.00000       0.00000       0.00000
    11  H(1)               0.00000       0.00000       0.00000       0.00000
 --------------------------------------------------------
       Center         ----  Spin Dipole Couplings  ----
                      3XX-RR        3YY-RR        3ZZ-RR
 --------------------------------------------------------
     1   Atom        0.000000      0.000000      0.000000
     2   Atom        0.000000      0.000000      0.000000
     3   Atom        0.000000      0.000000      0.000000
     4   Atom        0.000000      0.000000      0.000000
     5   Atom        0.000000      0.000000      0.000000
     6   Atom        0.000000      0.000000      0.000000
     7   Atom        0.000000      0.000000      0.000000
     8   Atom        0.000000      0.000000      0.000000
     9   Atom        0.000000      0.000000      0.000000
    10   Atom        0.000000      0.000000      0.000000
    11   Atom        0.000000      0.000000      0.000000
 --------------------------------------------------------
                        XY            XZ            YZ
 --------------------------------------------------------
     1   Atom        0.000000      0.000000      0.000000
     2   Atom        0.000000      0.000000      0.000000
     3   Atom        0.000000      0.000000      0.000000
     4   Atom        0.000000      0.000000      0.000000
     5   Atom        0.000000      0.000000      0.000000
     6   Atom        0.000000      0.000000      0.000000
     7   Atom        0.000000      0.000000      0.000000
     8   Atom        0.000000      0.000000      0.000000
     9   Atom        0.000000      0.000000      0.000000
    10   Atom        0.000000      0.000000      0.000000
    11   Atom        0.000000      0.000000      0.000000
 --------------------------------------------------------


 ---------------------------------------------------------------------------------
              Anisotropic Spin Dipole Couplings in Principal Axis System
 ---------------------------------------------------------------------------------

       Atom             a.u.   MegaHertz   Gauss  10(-4) cm-1        Axes

              Baa     0.0000     0.000     0.000     0.000  0.1351  0.9846  0.1114
     1 O(17)  Bbb     0.0000     0.000     0.000     0.000  0.9371 -0.0905 -0.3372
              Bcc     0.0000     0.000     0.000     0.000  0.3219 -0.1499  0.9348
 
              Baa     0.0000     0.000     0.000     0.000  0.4221  0.9048 -0.0570
     2 O(17)  Bbb     0.0000     0.000     0.000     0.000  0.7329 -0.3776 -0.5659
              Bcc     0.0000     0.000     0.000     0.000  0.5335 -0.1971  0.8225
 
              Baa     0.0000     0.000     0.000     0.000  0.8309  0.5268  0.1792
     3 C(13)  Bbb     0.0000     0.000     0.000     0.000 -0.5564  0.7901  0.2571
              Bcc     0.0000     0.000     0.000     0.000 -0.0061 -0.3133  0.9496
 
              Baa     0.0000     0.000     0.000     0.000  0.8834  0.2443  0.3998
     4 N(14)  Bbb     0.0000     0.000     0.000     0.000  0.0451  0.8049 -0.5917
              Bcc     0.0000     0.000     0.000     0.000 -0.4663  0.5408  0.7000
 
              Baa     0.0000     0.000     0.000     0.000 -0.1217  0.9900  0.0717
     5 C(13)  Bbb     0.0000     0.000     0.000     0.000  0.9899  0.1158  0.0814
              Bcc     0.0000     0.000     0.000     0.000 -0.0723 -0.0809  0.9941
 
              Baa     0.0000     0.000     0.000     0.000 -0.6648  0.7469 -0.0077
     6 H(1)   Bbb     0.0000     0.000     0.000     0.000  0.7342  0.6516 -0.1906
              Bcc     0.0000     0.000     0.000     0.000  0.1374  0.1323  0.9816
 
              Baa     0.0000     0.000     0.000     0.000  0.8511 -0.0416  0.5234
     7 H(1)   Bbb     0.0000     0.000     0.000     0.000  0.0168  0.9985  0.0521
              Bcc     0.0000     0.000     0.000     0.000 -0.5248 -0.0355  0.8505
 
              Baa     0.0000     0.000     0.000     0.000 -0.4163  0.7482 -0.5166
     8 C(13)  Bbb     0.0000     0.000     0.000     0.000  0.7324  0.6127  0.2971
              Bcc     0.0000     0.000     0.000     0.000 -0.5388  0.2547  0.8030
 
              Baa     0.0000     0.000     0.000     0.000  0.8029 -0.3070  0.5109
     9 H(1)   Bbb     0.0000     0.000     0.000     0.000 -0.5947 -0.3540  0.7218
              Bcc     0.0000     0.000     0.000     0.000  0.0408  0.8834  0.4668
 
              Baa     0.0000     0.000     0.000     0.000  0.9720 -0.2047 -0.1156
    10 H(1)   Bbb     0.0000     0.000     0.000     0.000  0.1737  0.9568 -0.2333
              Bcc     0.0000     0.000     0.000     0.000  0.1584  0.2067  0.9655
 
              Baa     0.0000     0.000     0.000     0.000  0.1798  0.9725  0.1480
    11 H(1)   Bbb     0.0000     0.000     0.000     0.000  0.9831 -0.1723 -0.0621
              Bcc     0.0000     0.000     0.000     0.000  0.0349 -0.1566  0.9870
 

 ---------------------------------------------------------------------------------

 Calling FoFJK, ICntrl=    100127 FMM=F ISym2X=0 I1Cent= 0 IOpClX= 1 NMat=1 NMatS=1 NMatT=0.
 -------------------------------------------------------------------
 Center     Atomic                   Forces (Hartrees/Bohr)
 Number     Number              X              Y              Z
 -------------------------------------------------------------------
      1        8          -0.000001124   -0.000047187    0.000000103
      2        8          -0.000012153    0.000036182   -0.000005109
      3        6           0.001048785    0.000711763    0.000933960
      4        7           0.000287220   -0.000527667   -0.000647839
      5        6           0.000007925    0.000038727   -0.000003025
      6        1          -0.001329001   -0.000209067   -0.000294333
      7        1          -0.000001975   -0.000005964    0.000014291
      8        6          -0.000001295   -0.000001683    0.000003646
      9        1          -0.000002637   -0.000002665    0.000000393
     10        1           0.000003384    0.000001115   -0.000000246
     11        1           0.000000872    0.000006445   -0.000001841
 -------------------------------------------------------------------
 Cartesian Forces:  Max     0.001329001 RMS     0.000395492
 IRC-IRC-IRC-IRC-IRC-IRC-IRC-IRC-IRC-IRC-IRC-IRC-IRC-IRC-IRC-IRC-IRC-IRC
          ******** Start new reaction path calculation ********
 Supplied step size of   0.0500 bohr.
    Integration on MW PES will use step size of   0.1582 sqrt(amu)*bohr.
 Point Number:   0          Path Number:   1
 Calculating another point on the path.
 IRC-IRC-IRC-IRC-IRC-IRC-IRC-IRC-IRC-IRC-IRC-IRC-IRC-IRC-IRC-IRC-IRC-IRC
                          Input orientation:                          
 ---------------------------------------------------------------------
 Center     Atomic      Atomic             Coordinates (Angstroms)
 Number     Number       Type             X           Y           Z
 ---------------------------------------------------------------------
      1          8           0       -0.431446    1.301189    0.009835
      2          8           0        1.744776    0.525575   -0.027945
      3          6           0        1.572977   -0.690251    0.188533
      4          7           0       -0.090526   -1.001091   -0.247469
      5          6           0       -0.690034    0.125547   -0.086870
      6          1           0        1.834488   -1.380176   -0.637289
      7          1           0        1.667314   -1.101347    1.200863
      8          6           0       -2.189639   -0.381326    0.121778
      9          1           0       -2.745906    0.102398   -0.676397
     10          1           0       -2.467522    0.015286    1.093827
     11          1           0       -2.315472   -1.454500    0.084361
 ---------------------------------------------------------------------
                    Distance matrix (angstroms):
                    1          2          3          4          5
     1  O    0.000000
     2  O    2.310616   0.000000
     3  C    2.831161   1.246840   0.000000
     4  N    2.341565   2.397339   1.747558   0.000000
     5  C    1.207623   2.468155   2.421278   1.286280   0.000000
     6  H    3.569726   2.002806   1.107415   2.000336   2.990547
     7  H    3.405220   2.040306   1.096682   2.279851   2.953069
     8  C    2.436110   4.040360   3.775866   2.219623   1.596644
     9  H    2.695319   4.556950   4.475393   2.907355   2.138852
    10  H    2.640870   4.388875   4.200353   2.912423   2.136743
    11  H    3.339002   4.518731   3.964210   2.294794   2.273306
                    6          7          8          9         10
     6  H    0.000000
     7  H    1.866680   0.000000
     8  C    4.215149   4.069268   0.000000
     9  H    4.814516   4.944656   1.086510   0.000000
    10  H    4.842661   4.284297   1.086002   1.794096   0.000000
    11  H    4.212894   4.151372   1.081174   1.785485   1.789529
                   11
    11  H    0.000000
 Symmetry turned off by external request.
 Stoichiometry    C3H5NO2
 Framework group  C1[X(C3H5NO2)]
 Deg. of freedom    27
 Full point group                 C1      NOp   1
 Rotational constants (GHZ):           7.9524960           2.8849876           2.2114181
 Standard basis: Aug-CC-pVTZ (5D, 7F)
   391 basis functions,   567 primitive gaussians,   455 cartesian basis functions
    23 alpha electrons       23 beta electrons
       nuclear repulsion energy       230.1589952285 Hartrees.
 NAtoms=   11 NActive=   11 NUniq=   11 SFac= 1.00D+00 NAtFMM=   60 NAOKFM=F Big=F
 Integral buffers will be    131072 words long.
 Raffenetti 2 integral format.
 Two-electron integral symmetry is turned off.
 Nuclear repulsion after empirical dispersion term =      230.1559136510 Hartrees.
 One-electron integrals computed using PRISM.
 NBasis=   391 RedAO= T EigKep=  1.82D-05  NBF=   391
 NBsUse=   391 1.00D-06 EigRej= -1.00D+00 NBFU=   391
 Initial guess from the checkpoint file:  "STS2-IRC-Forward.chk"
 B after Tr=    -0.081929   -0.077566    0.021723
         Rot=    1.000000    0.000069    0.000019   -0.000011 Ang=   0.01 deg.
 Initial guess <Sx>= 0.0000 <Sy>= 0.0000 <Sz>= 0.0000 <S**2>= 0.0000 S= 0.0000
 ExpMin= 2.53D-02 ExpMax= 1.53D+04 ExpMxC= 5.22D+02 IAcc=3 IRadAn=         7 AccDes= 0.00D+00
 Harris functional with IExCor= 4639 and IRadAn=       7 diagonalized for initial guess.
 HarFok:  IExCor= 4639 AccDes= 0.00D+00 IRadAn=         7 IDoV= 1 UseB2=F ITyADJ=14
 ICtDFT=  3500011 ScaDFX=  1.000000  1.000000  1.000000  1.000000
 FoFCou: FMM=F IPFlag=           0 FMFlag=      100000 FMFlg1=           0
         NFxFlg=           0 DoJE=T BraDBF=F KetDBF=T FulRan=T
         wScrn=  0.000000 ICntrl=       500 IOpCl=  0 I1Cent=   200000004 NGrid=           0
         NMat0=    1 NMatS0=      1 NMatT0=    0 NMatD0=    1 NMtDS0=    0 NMtDT0=    0
 Symmetry not used in FoFCou.
 Gradient too large for Newton-Raphson -- use scaled steepest descent instead.
     Accept linear search using points  3 and  4.
     Minimum is close to point  4 DX= -8.82D-02 DF= -5.57D-07 DXR=  7.93D-02 DFR=  1.87D-03 which will be used.
 Gradient too large for Newton-Raphson -- use scaled steepest descent instead.
     Accept linear search using points  1 and  2.
 Gradient too large for Newton-Raphson -- use scaled steepest descent instead.
     Accept linear search using points  1 and  2.
 Gradient too large for Newton-Raphson -- use scaled steepest descent instead.
     Accept linear search using points  1 and  2.
 LinEq1:  Iter=  0 NonCon=     1 RMS=1.24D-04 Max=6.92D-03 NDo=     1
 AX will form     1 AO Fock derivatives at one time.
 LinEq1:  Iter=  1 NonCon=     1 RMS=5.48D-05 Max=1.84D-03 NDo=     1
 LinEq1:  Iter=  2 NonCon=     1 RMS=4.59D-05 Max=2.09D-03 NDo=     1
 LinEq1:  Iter=  3 NonCon=     1 RMS=3.34D-05 Max=1.49D-03 NDo=     1
 LinEq1:  Iter=  4 NonCon=     1 RMS=2.20D-05 Max=6.80D-04 NDo=     1
 LinEq1:  Iter=  5 NonCon=     1 RMS=1.60D-05 Max=3.37D-04 NDo=     1
 LinEq1:  Iter=  6 NonCon=     1 RMS=6.69D-06 Max=1.65D-04 NDo=     1
 LinEq1:  Iter=  7 NonCon=     1 RMS=4.09D-06 Max=1.16D-04 NDo=     1
 LinEq1:  Iter=  8 NonCon=     1 RMS=2.27D-06 Max=5.67D-05 NDo=     1
 LinEq1:  Iter=  9 NonCon=     1 RMS=9.49D-07 Max=1.78D-05 NDo=     1
 LinEq1:  Iter= 10 NonCon=     1 RMS=3.76D-07 Max=8.10D-06 NDo=     1
 LinEq1:  Iter= 11 NonCon=     1 RMS=1.54D-07 Max=3.32D-06 NDo=     1
 LinEq1:  Iter= 12 NonCon=     1 RMS=5.50D-08 Max=1.59D-06 NDo=     1
 LinEq1:  Iter= 13 NonCon=     1 RMS=1.67D-08 Max=4.70D-07 NDo=     1
 LinEq1:  Iter= 14 NonCon=     1 RMS=8.24D-09 Max=2.51D-07 NDo=     1
 LinEq1:  Iter= 15 NonCon=     0 RMS=2.69D-09 Max=1.04D-07 NDo=     1
 Linear equations converged to 1.301D-08 1.301D-07 after    15 iterations.
     Accept linear search using points  1 and  2.
     Minimum is close to point  2 DX= -1.51D-03 DF= -5.14D-10 DXR=  1.51D-03 DFR=  2.29D-06 which will be used.
 LinEq1:  Iter=  0 NonCon=     1 RMS=9.98D-07 Max=3.80D-05 NDo=     1
 LinEq1:  Iter=  1 NonCon=     1 RMS=9.95D-07 Max=5.85D-05 NDo=     1
 LinEq1:  Iter=  2 NonCon=     1 RMS=5.88D-07 Max=2.40D-05 NDo=     1
 LinEq1:  Iter=  3 NonCon=     1 RMS=4.07D-07 Max=1.72D-05 NDo=     1
 LinEq1:  Iter=  4 NonCon=     1 RMS=4.47D-07 Max=1.83D-05 NDo=     1
 LinEq1:  Iter=  5 NonCon=     1 RMS=2.37D-07 Max=6.46D-06 NDo=     1
 LinEq1:  Iter=  6 NonCon=     1 RMS=1.12D-07 Max=3.80D-06 NDo=     1
 LinEq1:  Iter=  7 NonCon=     1 RMS=6.38D-08 Max=2.49D-06 NDo=     1
 LinEq1:  Iter=  8 NonCon=     1 RMS=3.78D-08 Max=1.73D-06 NDo=     1
 LinEq1:  Iter=  9 NonCon=     1 RMS=2.04D-08 Max=7.92D-07 NDo=     1
 LinEq1:  Iter= 10 NonCon=     1 RMS=6.55D-09 Max=1.97D-07 NDo=     1
 LinEq1:  Iter= 11 NonCon=     1 RMS=2.61D-09 Max=6.78D-08 NDo=     1
 LinEq1:  Iter= 12 NonCon=     1 RMS=1.17D-09 Max=3.16D-08 NDo=     1
 LinEq1:  Iter= 13 NonCon=     1 RMS=3.70D-10 Max=1.20D-08 NDo=     1
 LinEq1:  Iter= 14 NonCon=     0 RMS=1.06D-10 Max=2.33D-09 NDo=     1
 Linear equations converged to 1.113D-09 1.113D-08 after    14 iterations.
 SCF Done:  E(UwB97XD) =  -322.363792414     a.u. after    7 cycles
            Convg  =    0.1876D-07                    41 Fock formations.
              S**2 =  0.0000                  -V/T =  2.0055
 <Sx>= 0.0000 <Sy>= 0.0000 <Sz>= 0.0000 <S**2>= 0.0000 S= 0.0000
 <L.S>=  0.00000000000    
 Annihilation of the first spin contaminant:
 S**2 before annihilation     0.0000,   after     0.0000
 DoSCS=F DFT=T ScalE2(SS,OS)=  1.000000  1.000000
 Range of M.O.s used for correlation:     1   391
 NBasis=   391 NAE=    23 NBE=    23 NFC=     0 NFV=     0
 NROrb=    391 NOA=    23 NOB=    23 NVA=   368 NVB=   368

 **** Warning!!: The largest alpha MO coefficient is  0.38530884D+02


 **** Warning!!: The largest beta MO coefficient is  0.38530884D+02

 Symmetrizing basis deriv contribution to polar:
 IMax=3 JMax=2 DiffMx= 0.00D+00
 G2DrvN: will do    12 centers at a time, making    1 passes.
 Calling FoFCou, ICntrl=  3107 FMM=F I1Cent=   0 AccDes= 0.00D+00.
 End of G2Drv F.D. properties file   721 does not exist.
 End of G2Drv F.D. properties file   722 does not exist.
 End of G2Drv F.D. properties file   788 does not exist.
          IDoAtm=11111111111
          Differentiating once with respect to nuclear coordinates.
 CalDSu exits because no D1Ps are significant.
          There are    36 degrees of freedom in the 1st order CPHF.  IDoFFX=6 NUNeed=     0.
     30 vectors produced by pass  0 Test12= 4.70D-14 2.78D-09 XBig12= 1.75D-01 9.48D-02.
 AX will form    30 AO Fock derivatives at one time.
     30 vectors produced by pass  1 Test12= 4.70D-14 2.78D-09 XBig12= 1.04D-01 8.24D-02.
     30 vectors produced by pass  2 Test12= 4.70D-14 2.78D-09 XBig12= 7.10D-03 1.24D-02.
     30 vectors produced by pass  3 Test12= 4.70D-14 2.78D-09 XBig12= 1.79D-04 1.85D-03.
     30 vectors produced by pass  4 Test12= 4.70D-14 2.78D-09 XBig12= 2.07D-06 1.45D-04.
     30 vectors produced by pass  5 Test12= 4.70D-14 2.78D-09 XBig12= 1.95D-08 1.11D-05.
     30 vectors produced by pass  6 Test12= 4.70D-14 2.78D-09 XBig12= 1.61D-10 8.04D-07.
     15 vectors produced by pass  7 Test12= 4.70D-14 2.78D-09 XBig12= 1.20D-12 7.19D-08.
      2 vectors produced by pass  8 Test12= 4.70D-14 2.78D-09 XBig12= 8.84D-15 6.99D-09.
 InvSVY:  IOpt=1 It=  1 EMax= 1.67D-15
 Solved reduced A of dimension   227 with    30 vectors.
 End of Minotr F.D. properties file   721 does not exist.
 End of Minotr F.D. properties file   722 does not exist.
 End of Minotr F.D. properties file   788 does not exist.
 Calling FoFJK, ICntrl=    100127 FMM=F ISym2X=0 I1Cent= 0 IOpClX= 1 NMat=1 NMatS=1 NMatT=0.
 -------------------------------------------------------------------
 Center     Atomic                   Forces (Hartrees/Bohr)
 Number     Number              X              Y              Z
 -------------------------------------------------------------------
      1        8          -0.001213985    0.000894858   -0.000010462
      2        8           0.001275415   -0.000612268    0.000119712
      3        6           0.003954437    0.000884921    0.001178970
      4        7          -0.003247917   -0.000619845   -0.000746598
      5        6           0.000641097    0.000974658   -0.000164435
      6        1          -0.001388339   -0.000251205   -0.000203786
      7        1           0.000011766    0.000019958    0.000029906
      8        6          -0.000116584   -0.001100152   -0.000162517
      9        1           0.000066143   -0.000053050   -0.000035500
     10        1           0.000105114   -0.000064071   -0.000002777
     11        1          -0.000087148   -0.000073804   -0.000002512
 -------------------------------------------------------------------
 Cartesian Forces:  Max     0.003954437 RMS     0.001077318
 IRC-IRC-IRC-IRC-IRC-IRC-IRC-IRC-IRC-IRC-IRC-IRC-IRC-IRC-IRC-IRC-IRC-IRC
 Pt  1 Step number   1 out of a maximum of  20
 Modified Bulirsch-Stoer Extrapolation Cycles:
    EPS =    0.000010000000000
      PEZero:  N= 2 I= 1 D=  4.12D-04 Err=  9.07D-04
      PEZero:  N= 3 I= 2 D=  4.12D-04 Err=  6.05D-04
      PEZero:  N= 3 I= 1 D=  8.24D-04 Err=  2.06D-06
 Maximum DWI energy   std dev =  0.000000156 at pt    -1
 Maximum DWI gradient std dev =  0.054164354 at pt    38
 CORRECTOR INTEGRATION CONVERGENCE:
   Recorrection delta-x convergence threshold:    0.010000
   Delta-x Convergence NOT Met
 IRC-IRC-IRC-IRC-IRC-IRC-IRC-IRC-IRC-IRC-IRC-IRC-IRC-IRC-IRC-IRC-IRC-IRC
                          Input orientation:                          
 ---------------------------------------------------------------------
 Center     Atomic      Atomic             Coordinates (Angstroms)
 Number     Number       Type             X           Y           Z
 ---------------------------------------------------------------------
      1          8           0       -0.430740    1.300390    0.009922
      2          8           0        1.744780    0.525955   -0.028044
      3          6           0        1.571315   -0.688664    0.189808
      4          7           0       -0.088695   -1.002227   -0.248264
      5          6           0       -0.690402    0.125032   -0.086954
      6          1           0        1.814408   -1.380123   -0.641744
      7          1           0        1.671016   -1.102876    1.200243
      8          6           0       -2.189279   -0.380549    0.121921
      9          1           0       -2.746187    0.102887   -0.676029
     10          1           0       -2.468047    0.015951    1.093775
     11          1           0       -2.315107   -1.453752    0.084488
 ---------------------------------------------------------------------
                    Distance matrix (angstroms):
                    1          2          3          4          5
     1  O    0.000000
     2  O    2.309562   0.000000
     3  C    2.827882   1.246133   0.000000
     4  N    2.342156   2.396970   1.745240   0.000000
     5  C    1.207591   2.468668   2.419516   1.287938   0.000000
     6  H    3.556755   2.003648   1.108462   1.979756   2.974450
     7  H    3.407334   2.041376   1.096581   2.281422   2.956505
     8  C    2.435274   4.039933   3.773805   2.221705   1.595579
     9  H    2.695522   4.557155   4.474042   2.909729   2.138634
    10  H    2.641049   4.389361   4.198819   2.915317   2.136830
    11  H    3.337918   4.518251   3.962414   2.295977   2.271920
                    6          7          8          9         10
     6  H    0.000000
     7  H    1.868246   0.000000
     8  C    4.196646   4.072641   0.000000
     9  H    4.795782   4.948327   1.086546   0.000000
    10  H    4.827056   4.288933   1.086013   1.793635   0.000000
    11  H    4.193534   4.154179   1.081202   1.785313   1.789436
                   11
    11  H    0.000000
 Symmetry turned off by external request.
 Stoichiometry    C3H5NO2
 Framework group  C1[X(C3H5NO2)]
 Deg. of freedom    27
 Full point group                 C1      NOp   1
 Rotational constants (GHZ):           7.9543191           2.8871597           2.2131313
 Standard basis: Aug-CC-pVTZ (5D, 7F)
   391 basis functions,   567 primitive gaussians,   455 cartesian basis functions
    23 alpha electrons       23 beta electrons
       nuclear repulsion energy       230.2146999892 Hartrees.
 NAtoms=   11 NActive=   11 NUniq=   11 SFac= 1.00D+00 NAtFMM=   60 NAOKFM=F Big=F
 Integral buffers will be    131072 words long.
 Raffenetti 2 integral format.
 Two-electron integral symmetry is turned off.
 Nuclear repulsion after empirical dispersion term =      230.2116177589 Hartrees.
 One-electron integrals computed using PRISM.
 NBasis=   391 RedAO= T EigKep=  1.81D-05  NBF=   391
 NBsUse=   391 1.00D-06 EigRej= -1.00D+00 NBFU=   391
 Initial guess from the checkpoint file:  "STS2-IRC-Forward.chk"
 B after Tr=    -0.000337    0.000002   -0.000097
         Rot=    1.000000   -0.000055   -0.000067    0.000056 Ang=  -0.01 deg.
 Initial guess <Sx>= 0.0000 <Sy>= 0.0000 <Sz>= 0.0000 <S**2>= 0.0000 S= 0.0000
 ExpMin= 2.53D-02 ExpMax= 1.53D+04 ExpMxC= 5.22D+02 IAcc=3 IRadAn=         7 AccDes= 0.00D+00
 Harris functional with IExCor= 4639 and IRadAn=       7 diagonalized for initial guess.
 HarFok:  IExCor= 4639 AccDes= 0.00D+00 IRadAn=         7 IDoV= 1 UseB2=F ITyADJ=14
 ICtDFT=  3500011 ScaDFX=  1.000000  1.000000  1.000000  1.000000
 FoFCou: FMM=F IPFlag=           0 FMFlag=      100000 FMFlg1=           0
         NFxFlg=           0 DoJE=T BraDBF=F KetDBF=T FulRan=T
         wScrn=  0.000000 ICntrl=       500 IOpCl=  0 I1Cent=   200000004 NGrid=           0
         NMat0=    1 NMatS0=      1 NMatT0=    0 NMatD0=    1 NMtDS0=    0 NMtDT0=    0
 Symmetry not used in FoFCou.
 Gradient too large for Newton-Raphson -- use scaled steepest descent instead.
     Minimum is close to point  4 DX=  3.52D-03 DF= -3.16D-10 DXR=  2.93D-03 DFR=  8.53D-06 which will be used.
 LinEq1:  Iter=  0 NonCon=     1 RMS=4.32D-05 Max=2.44D-03 NDo=     1
 AX will form     1 AO Fock derivatives at one time.
 LinEq1:  Iter=  1 NonCon=     1 RMS=1.53D-05 Max=6.39D-04 NDo=     1
 LinEq1:  Iter=  2 NonCon=     1 RMS=1.37D-05 Max=5.94D-04 NDo=     1
 LinEq1:  Iter=  3 NonCon=     1 RMS=7.53D-06 Max=1.98D-04 NDo=     1
 LinEq1:  Iter=  4 NonCon=     1 RMS=4.96D-06 Max=1.22D-04 NDo=     1
 LinEq1:  Iter=  5 NonCon=     1 RMS=3.39D-06 Max=1.03D-04 NDo=     1
 LinEq1:  Iter=  6 NonCon=     1 RMS=3.11D-06 Max=1.36D-04 NDo=     1
 LinEq1:  Iter=  7 NonCon=     1 RMS=1.83D-06 Max=6.93D-05 NDo=     1
 LinEq1:  Iter=  8 NonCon=     1 RMS=1.26D-06 Max=4.36D-05 NDo=     1
 LinEq1:  Iter=  9 NonCon=     1 RMS=4.90D-07 Max=1.14D-05 NDo=     1
 LinEq1:  Iter= 10 NonCon=     1 RMS=1.52D-07 Max=3.85D-06 NDo=     1
 LinEq1:  Iter= 11 NonCon=     1 RMS=5.04D-08 Max=1.37D-06 NDo=     1
 LinEq1:  Iter= 12 NonCon=     1 RMS=2.02D-08 Max=6.23D-07 NDo=     1
 LinEq1:  Iter= 13 NonCon=     1 RMS=8.76D-09 Max=2.88D-07 NDo=     1
 LinEq1:  Iter= 14 NonCon=     0 RMS=3.25D-09 Max=7.51D-08 NDo=     1
 Linear equations converged to 1.301D-08 1.301D-07 after    14 iterations.
     Accept linear search using points  1 and  2.
     Minimum is close to point  2 DX= -2.52D-03 DF= -2.12D-10 DXR=  2.53D-03 DFR=  6.39D-06 which will be used.
 LinEq1:  Iter=  0 NonCon=     1 RMS=4.97D-07 Max=2.80D-05 NDo=     1
 LinEq1:  Iter=  1 NonCon=     1 RMS=3.36D-07 Max=1.73D-05 NDo=     1
 LinEq1:  Iter=  2 NonCon=     1 RMS=2.35D-07 Max=7.90D-06 NDo=     1
 LinEq1:  Iter=  3 NonCon=     1 RMS=1.44D-07 Max=4.95D-06 NDo=     1
 LinEq1:  Iter=  4 NonCon=     1 RMS=1.42D-07 Max=6.23D-06 NDo=     1
 LinEq1:  Iter=  5 NonCon=     1 RMS=8.96D-08 Max=2.64D-06 NDo=     1
 LinEq1:  Iter=  6 NonCon=     1 RMS=4.29D-08 Max=1.30D-06 NDo=     1
 LinEq1:  Iter=  7 NonCon=     1 RMS=1.97D-08 Max=7.69D-07 NDo=     1
 LinEq1:  Iter=  8 NonCon=     1 RMS=9.30D-09 Max=2.21D-07 NDo=     1
 LinEq1:  Iter=  9 NonCon=     1 RMS=5.64D-09 Max=1.07D-07 NDo=     1
 LinEq1:  Iter= 10 NonCon=     1 RMS=2.11D-09 Max=4.51D-08 NDo=     1
 LinEq1:  Iter= 11 NonCon=     1 RMS=9.55D-10 Max=2.67D-08 NDo=     1
 LinEq1:  Iter= 12 NonCon=     1 RMS=4.24D-10 Max=1.49D-08 NDo=     1
 LinEq1:  Iter= 13 NonCon=     0 RMS=1.36D-10 Max=3.53D-09 NDo=     1
 Linear equations converged to 3.971D-10 3.971D-09 after    13 iterations.
 SCF Done:  E(UwB97XD) =  -322.363808945     a.u. after    4 cycles
            Convg  =    0.1464D-07                    34 Fock formations.
              S**2 =  0.0000                  -V/T =  2.0055
 <Sx>= 0.0000 <Sy>= 0.0000 <Sz>= 0.0000 <S**2>= 0.0000 S= 0.0000
 <L.S>=  0.00000000000    
 Annihilation of the first spin contaminant:
 S**2 before annihilation     0.0000,   after     0.0000
 DoSCS=F DFT=T ScalE2(SS,OS)=  1.000000  1.000000
 Range of M.O.s used for correlation:     1   391
 NBasis=   391 NAE=    23 NBE=    23 NFC=     0 NFV=     0
 NROrb=    391 NOA=    23 NOB=    23 NVA=   368 NVB=   368

 **** Warning!!: The largest alpha MO coefficient is  0.38842725D+02


 **** Warning!!: The largest beta MO coefficient is  0.38842725D+02

 Symmetrizing basis deriv contribution to polar:
 IMax=3 JMax=2 DiffMx= 0.00D+00
 Calling FoFJK, ICntrl=      2127 FMM=F ISym2X=0 I1Cent= 0 IOpClX= 1 NMat=1 NMatS=1 NMatT=0.
 -------------------------------------------------------------------
 Center     Atomic                   Forces (Hartrees/Bohr)
 Number     Number              X              Y              Z
 -------------------------------------------------------------------
      1        8          -0.001183332    0.000751323    0.000050624
      2        8           0.001855818   -0.000638877    0.000181290
      3        6           0.002819323    0.000923220    0.000652127
      4        7          -0.003744161   -0.000774649   -0.000430162
      5        6           0.000555660    0.000981289   -0.000285039
      6        1          -0.000585044   -0.000020114   -0.000017915
      7        1           0.000146314   -0.000004759    0.000024308
      8        6           0.000037789   -0.001038836   -0.000145817
      9        1           0.000072823   -0.000046241   -0.000033344
     10        1           0.000104332   -0.000054595    0.000001800
     11        1          -0.000079521   -0.000077760    0.000002128
 -------------------------------------------------------------------
 Cartesian Forces:  Max     0.003744161 RMS     0.000996008
 IRC-IRC-IRC-IRC-IRC-IRC-IRC-IRC-IRC-IRC-IRC-IRC-IRC-IRC-IRC-IRC-IRC-IRC
 Error in corrector energy =           0.0000002848
 Magnitude of corrector gradient =     0.0056975066
 Magnitude of analytic gradient =      0.0057216331
 Magnitude of difference =             0.0001186554
 Angle between gradients (degrees)=    1.1659
 Pt  1 Step number   2 out of a maximum of  20
 Modified Bulirsch-Stoer Extrapolation Cycles:
    EPS =    0.000010000000000
      PEZero:  N= 2 I= 1 D=  4.12D-04 Err=  8.95D-04
      PEZero:  N= 3 I= 2 D=  4.12D-04 Err=  5.97D-04
      PEZero:  N= 3 I= 1 D=  8.24D-04 Err=  1.88D-06
 Maximum DWI energy   std dev =  0.000000075 at pt     1
 Maximum DWI gradient std dev =  0.056886747 at pt    18
 CORRECTOR INTEGRATION CONVERGENCE:
   Recorrection delta-x convergence threshold:    0.010000
   Delta-x Convergence Met
 Point Number:   1          Path Number:   1
   CHANGE IN THE REACTION COORDINATE =    0.14897
   NET REACTION COORDINATE UP TO THIS POINT =    0.14897
  # OF POINTS ALONG THE PATH =   1
  # OF STEPS =   2

 Calculating another point on the path.
 IRC-IRC-IRC-IRC-IRC-IRC-IRC-IRC-IRC-IRC-IRC-IRC-IRC-IRC-IRC-IRC-IRC-IRC
                          Input orientation:                          
 ---------------------------------------------------------------------
 Center     Atomic      Atomic             Coordinates (Angstroms)
 Number     Number       Type             X           Y           Z
 ---------------------------------------------------------------------
      1          8           0       -0.434595    1.303091    0.010013
      2          8           0        1.750600    0.524078   -0.027315
      3          6           0        1.583745   -0.685673    0.191737
      4          7           0       -0.103166   -1.004255   -0.249238
      5          6           0       -0.687754    0.129169   -0.088153
      6          1           0        1.798178   -1.383979   -0.642986
      7          1           0        1.674135   -1.101689    1.202465
      8          6           0       -2.189424   -0.385353    0.121283
      9          1           0       -2.742425    0.100301   -0.677889
     10          1           0       -2.462448    0.012908    1.093986
     11          1           0       -2.319284   -1.458053    0.084578
 ---------------------------------------------------------------------
                    Distance matrix (angstroms):
                    1          2          3          4          5
     1  O    0.000000
     2  O    2.320201   0.000000
     3  C    2.839349   1.240693   0.000000
     4  N    2.345400   2.412778   1.772463   0.000000
     5  C    1.204915   2.470875   2.429406   1.285434   0.000000
     6  H    3.554156   2.005491   1.109223   1.978468   2.962653
     7  H    3.413452   2.039932   1.096728   2.296897   2.959599
     8  C    2.437755   4.046348   3.785758   2.207441   1.601128
     9  H    2.691838   4.559617   4.482159   2.893004   2.137825
    10  H    2.636618   4.389577   4.204016   2.899152   2.135535
    11  H    3.343879   4.528279   3.980162   2.286601   2.282762
                    6          7          8          9         10
     6  H    0.000000
     7  H    1.871033   0.000000
     8  C    4.181187   4.075436   0.000000
     9  H    4.777173   4.948385   1.086437   0.000000
    10  H    4.808461   4.285489   1.085958   1.795985   0.000000
    11  H    4.181904   4.162218   1.081155   1.785742   1.789728
                   11
    11  H    0.000000
 Symmetry turned off by external request.
 Stoichiometry    C3H5NO2
 Framework group  C1[X(C3H5NO2)]
 Deg. of freedom    27
 Full point group                 C1      NOp   1
 Rotational constants (GHZ):           7.9313304           2.8739284           2.2040489
 Standard basis: Aug-CC-pVTZ (5D, 7F)
   391 basis functions,   567 primitive gaussians,   455 cartesian basis functions
    23 alpha electrons       23 beta electrons
       nuclear repulsion energy       229.9345452630 Hartrees.
 NAtoms=   11 NActive=   11 NUniq=   11 SFac= 1.00D+00 NAtFMM=   60 NAOKFM=F Big=F
 Integral buffers will be    131072 words long.
 Raffenetti 2 integral format.
 Two-electron integral symmetry is turned off.
 Nuclear repulsion after empirical dispersion term =      229.9314528613 Hartrees.
 One-electron integrals computed using PRISM.
 NBasis=   391 RedAO= T EigKep=  1.83D-05  NBF=   391
 NBsUse=   391 1.00D-06 EigRej= -1.00D+00 NBFU=   391
 Initial guess from the checkpoint file:  "STS2-IRC-Forward.chk"
 B after Tr=    -0.000160   -0.000259   -0.000020
         Rot=    1.000000    0.000021   -0.000029    0.000012 Ang=   0.00 deg.
 Initial guess <Sx>= 0.0000 <Sy>= 0.0000 <Sz>= 0.0000 <S**2>= 0.0000 S= 0.0000
 ExpMin= 2.53D-02 ExpMax= 1.53D+04 ExpMxC= 5.22D+02 IAcc=3 IRadAn=         7 AccDes= 0.00D+00
 Harris functional with IExCor= 4639 and IRadAn=       7 diagonalized for initial guess.
 HarFok:  IExCor= 4639 AccDes= 0.00D+00 IRadAn=         7 IDoV= 1 UseB2=F ITyADJ=14
 ICtDFT=  3500011 ScaDFX=  1.000000  1.000000  1.000000  1.000000
 FoFCou: FMM=F IPFlag=           0 FMFlag=      100000 FMFlg1=           0
         NFxFlg=           0 DoJE=T BraDBF=F KetDBF=T FulRan=T
         wScrn=  0.000000 ICntrl=       500 IOpCl=  0 I1Cent=   200000004 NGrid=           0
         NMat0=    1 NMatS0=      1 NMatT0=    0 NMatD0=    1 NMtDS0=    0 NMtDT0=    0
 Symmetry not used in FoFCou.
 Gradient too large for Newton-Raphson -- use scaled steepest descent instead.
     Accept linear search using points  3 and  4.
     Minimum is close to point  4 DX= -7.58D-02 DF= -3.72D-07 DXR=  6.74D-02 DFR=  1.22D-03 which will be used.
 Gradient too large for Newton-Raphson -- use scaled steepest descent instead.
     Accept linear search using points  1 and  2.
 Gradient too large for Newton-Raphson -- use scaled steepest descent instead.
     Accept linear search using points  1 and  2.
 Gradient too large for Newton-Raphson -- use scaled steepest descent instead.
     Accept linear search using points  1 and  2.
 LinEq1:  Iter=  0 NonCon=     1 RMS=1.20D-04 Max=7.05D-03 NDo=     1
 AX will form     1 AO Fock derivatives at one time.
 LinEq1:  Iter=  1 NonCon=     1 RMS=4.89D-05 Max=1.83D-03 NDo=     1
 LinEq1:  Iter=  2 NonCon=     1 RMS=3.72D-05 Max=1.59D-03 NDo=     1
 LinEq1:  Iter=  3 NonCon=     1 RMS=2.81D-05 Max=1.20D-03 NDo=     1
 LinEq1:  Iter=  4 NonCon=     1 RMS=1.87D-05 Max=7.31D-04 NDo=     1
 LinEq1:  Iter=  5 NonCon=     1 RMS=1.34D-05 Max=3.82D-04 NDo=     1
 LinEq1:  Iter=  6 NonCon=     1 RMS=5.79D-06 Max=1.68D-04 NDo=     1
 LinEq1:  Iter=  7 NonCon=     1 RMS=3.69D-06 Max=1.17D-04 NDo=     1
 LinEq1:  Iter=  8 NonCon=     1 RMS=1.95D-06 Max=4.97D-05 NDo=     1
 LinEq1:  Iter=  9 NonCon=     1 RMS=8.35D-07 Max=2.17D-05 NDo=     1
 LinEq1:  Iter= 10 NonCon=     1 RMS=3.18D-07 Max=7.74D-06 NDo=     1
 LinEq1:  Iter= 11 NonCon=     1 RMS=1.35D-07 Max=3.79D-06 NDo=     1
 LinEq1:  Iter= 12 NonCon=     1 RMS=4.45D-08 Max=1.66D-06 NDo=     1
 LinEq1:  Iter= 13 NonCon=     1 RMS=1.13D-08 Max=3.50D-07 NDo=     1
 LinEq1:  Iter= 14 NonCon=     1 RMS=4.68D-09 Max=1.73D-07 NDo=     1
 LinEq1:  Iter= 15 NonCon=     0 RMS=1.98D-09 Max=7.10D-08 NDo=     1
 Linear equations converged to 1.301D-08 1.301D-07 after    15 iterations.
     Accept linear search using points  1 and  2.
     Minimum is close to point  2 DX= -9.48D-04 DF= -1.88D-10 DXR=  9.49D-04 DFR=  9.01D-07 which will be used.
 LinEq1:  Iter=  0 NonCon=     1 RMS=1.09D-06 Max=5.98D-05 NDo=     1
 LinEq1:  Iter=  1 NonCon=     1 RMS=9.12D-07 Max=3.38D-05 NDo=     1
 LinEq1:  Iter=  2 NonCon=     1 RMS=6.05D-07 Max=2.01D-05 NDo=     1
 LinEq1:  Iter=  3 NonCon=     1 RMS=4.31D-07 Max=1.96D-05 NDo=     1
 LinEq1:  Iter=  4 NonCon=     1 RMS=3.74D-07 Max=1.49D-05 NDo=     1
 LinEq1:  Iter=  5 NonCon=     1 RMS=1.81D-07 Max=6.09D-06 NDo=     1
 LinEq1:  Iter=  6 NonCon=     1 RMS=9.12D-08 Max=2.51D-06 NDo=     1
 LinEq1:  Iter=  7 NonCon=     1 RMS=5.48D-08 Max=1.43D-06 NDo=     1
 LinEq1:  Iter=  8 NonCon=     1 RMS=2.43D-08 Max=7.56D-07 NDo=     1
 LinEq1:  Iter=  9 NonCon=     1 RMS=1.28D-08 Max=3.08D-07 NDo=     1
 LinEq1:  Iter= 10 NonCon=     1 RMS=4.95D-09 Max=1.58D-07 NDo=     1
 LinEq1:  Iter= 11 NonCon=     1 RMS=1.71D-09 Max=4.14D-08 NDo=     1
 LinEq1:  Iter= 12 NonCon=     1 RMS=6.01D-10 Max=1.51D-08 NDo=     1
 LinEq1:  Iter= 13 NonCon=     0 RMS=1.74D-10 Max=4.23D-09 NDo=     1
 Linear equations converged to 1.001D-09 1.001D-08 after    13 iterations.
 SCF Done:  E(UwB97XD) =  -322.364172758     a.u. after    7 cycles
            Convg  =    0.1480D-07                    40 Fock formations.
              S**2 =  0.0000                  -V/T =  2.0055
 <Sx>= 0.0000 <Sy>= 0.0000 <Sz>= 0.0000 <S**2>= 0.0000 S= 0.0000
 <L.S>=  0.00000000000    
 Annihilation of the first spin contaminant:
 S**2 before annihilation     0.0000,   after     0.0000
 DoSCS=F DFT=T ScalE2(SS,OS)=  1.000000  1.000000
 Range of M.O.s used for correlation:     1   391
 NBasis=   391 NAE=    23 NBE=    23 NFC=     0 NFV=     0
 NROrb=    391 NOA=    23 NOB=    23 NVA=   368 NVB=   368

 **** Warning!!: The largest alpha MO coefficient is  0.38345897D+02


 **** Warning!!: The largest beta MO coefficient is  0.38345897D+02

 Symmetrizing basis deriv contribution to polar:
 IMax=3 JMax=2 DiffMx= 0.00D+00
 G2DrvN: will do    12 centers at a time, making    1 passes.
 Calling FoFCou, ICntrl=  3107 FMM=F I1Cent=   0 AccDes= 0.00D+00.
 End of G2Drv F.D. properties file   721 does not exist.
 End of G2Drv F.D. properties file   722 does not exist.
 End of G2Drv F.D. properties file   788 does not exist.
          IDoAtm=11111111111
          Differentiating once with respect to nuclear coordinates.
 CalDSu exits because no D1Ps are significant.
          There are    36 degrees of freedom in the 1st order CPHF.  IDoFFX=6 NUNeed=     0.
     30 vectors produced by pass  0 Test12= 4.70D-14 2.78D-09 XBig12= 1.74D-01 9.59D-02.
 AX will form    30 AO Fock derivatives at one time.
     30 vectors produced by pass  1 Test12= 4.70D-14 2.78D-09 XBig12= 1.03D-01 7.72D-02.
     30 vectors produced by pass  2 Test12= 4.70D-14 2.78D-09 XBig12= 7.09D-03 1.19D-02.
     30 vectors produced by pass  3 Test12= 4.70D-14 2.78D-09 XBig12= 1.78D-04 1.70D-03.
     30 vectors produced by pass  4 Test12= 4.70D-14 2.78D-09 XBig12= 2.06D-06 1.41D-04.
     30 vectors produced by pass  5 Test12= 4.70D-14 2.78D-09 XBig12= 1.97D-08 1.18D-05.
     30 vectors produced by pass  6 Test12= 4.70D-14 2.78D-09 XBig12= 1.61D-10 8.36D-07.
     15 vectors produced by pass  7 Test12= 4.70D-14 2.78D-09 XBig12= 1.18D-12 7.71D-08.
      2 vectors produced by pass  8 Test12= 4.70D-14 2.78D-09 XBig12= 8.64D-15 7.17D-09.
 InvSVY:  IOpt=1 It=  1 EMax= 1.67D-15
 Solved reduced A of dimension   227 with    30 vectors.
 End of Minotr F.D. properties file   721 does not exist.
 End of Minotr F.D. properties file   722 does not exist.
 End of Minotr F.D. properties file   788 does not exist.
 Calling FoFJK, ICntrl=    100127 FMM=F ISym2X=0 I1Cent= 0 IOpClX= 1 NMat=1 NMatS=1 NMatT=0.
 -------------------------------------------------------------------
 Center     Atomic                   Forces (Hartrees/Bohr)
 Number     Number              X              Y              Z
 -------------------------------------------------------------------
      1        8          -0.002180298    0.001761974    0.000018358
      2        8           0.003245493   -0.000907847    0.000421980
      3        6           0.005515026    0.000653446    0.000344103
      4        7          -0.007485996   -0.000699992   -0.000416998
      5        6           0.001268469    0.001567484   -0.000487482
      6        1          -0.000496949    0.000113794    0.000344893
      7        1           0.000089402    0.000057214    0.000109675
      8        6          -0.000129105   -0.002169367   -0.000276707
      9        1           0.000135714   -0.000099723   -0.000066678
     10        1           0.000203779   -0.000119864    0.000004444
     11        1          -0.000165536   -0.000157120    0.000004411
 -------------------------------------------------------------------
 Cartesian Forces:  Max     0.007485996 RMS     0.001880563
 IRC-IRC-IRC-IRC-IRC-IRC-IRC-IRC-IRC-IRC-IRC-IRC-IRC-IRC-IRC-IRC-IRC-IRC
 Pt  2 Step number   1 out of a maximum of  20
 Modified Bulirsch-Stoer Extrapolation Cycles:
    EPS =    0.000010000000000
      PEZero:  N= 2 I= 1 D=  8.21D-04 Err=  1.55D-04
      PEZero:  N= 3 I= 2 D=  8.21D-04 Err=  1.03D-04
      PEZero:  N= 3 I= 1 D=  1.64D-03 Err=  5.48D-07
 Maximum DWI energy   std dev =  0.000000119 at pt    62
 Maximum DWI gradient std dev =  0.047650727 at pt    30
 CORRECTOR INTEGRATION CONVERGENCE:
   Recorrection delta-x convergence threshold:    0.010000
   Delta-x Convergence Met
 Point Number:   2          Path Number:   1
   CHANGE IN THE REACTION COORDINATE =    0.15725
   NET REACTION COORDINATE UP TO THIS POINT =    0.30622
  # OF POINTS ALONG THE PATH =   2
  # OF STEPS =   1

 Calculating another point on the path.
 IRC-IRC-IRC-IRC-IRC-IRC-IRC-IRC-IRC-IRC-IRC-IRC-IRC-IRC-IRC-IRC-IRC-IRC
                          Input orientation:                          
 ---------------------------------------------------------------------
 Center     Atomic      Atomic             Coordinates (Angstroms)
 Number     Number       Type             X           Y           Z
 ---------------------------------------------------------------------
      1          8           0       -0.438376    1.306058    0.010020
      2          8           0        1.756030    0.522363   -0.026572
      3          6           0        1.596577   -0.683683    0.193060
      4          7           0       -0.118087   -1.005555   -0.249959
      5          6           0       -0.684739    0.133192   -0.089211
      6          1           0        1.789108   -1.387629   -0.641175
      7          1           0        1.675354   -1.099628    1.205135
      8          6           0       -2.189816   -0.390493    0.120617
      9          1           0       -2.738613    0.097589   -0.679810
     10          1           0       -2.456654    0.009592    1.094229
     11          1           0       -2.323921   -1.462626    0.084668
 ---------------------------------------------------------------------
                    Distance matrix (angstroms):
                    1          2          3          4          5
     1  O    0.000000
     2  O    2.330437   0.000000
     3  C    2.851948   1.236207   0.000000
     4  N    2.348133   2.428322   1.799983   0.000000
     5  C    1.202563   2.472394   2.439542   1.282060   0.000000
     6  H    3.555515   2.006713   1.108402   1.984042   2.955922
     7  H    3.418111   2.038250   1.097047   2.311402   2.960611
     8  C    2.440914   4.052736   3.798418   2.192644   1.607336
     9  H    2.688374   4.561685   4.490674   2.875561   2.137398
    10  H    2.632448   4.389287   4.209682   2.882059   2.134360
    11  H    3.350592   4.538563   3.998600   2.277409   2.294294
                    6          7          8          9         10
     6  H    0.000000
     7  H    1.872097   0.000000
     8  C    4.172102   4.076591   0.000000
     9  H    4.765251   4.946661   1.086317   0.000000
    10  H    4.794825   4.279739   1.085905   1.798460   0.000000
    11  H    4.177257   4.169103   1.081086   1.786244   1.790044
                   11
    11  H    0.000000
 Symmetry turned off by external request.
 Stoichiometry    C3H5NO2
 Framework group  C1[X(C3H5NO2)]
 Deg. of freedom    27
 Full point group                 C1      NOp   1
 Rotational constants (GHZ):           7.9079447           2.8603933           2.1946046
 Standard basis: Aug-CC-pVTZ (5D, 7F)
   391 basis functions,   567 primitive gaussians,   455 cartesian basis functions
    23 alpha electrons       23 beta electrons
       nuclear repulsion energy       229.6477075106 Hartrees.
 NAtoms=   11 NActive=   11 NUniq=   11 SFac= 1.00D+00 NAtFMM=   60 NAOKFM=F Big=F
 Integral buffers will be    131072 words long.
 Raffenetti 2 integral format.
 Two-electron integral symmetry is turned off.
 Nuclear repulsion after empirical dispersion term =      229.6446053991 Hartrees.
 One-electron integrals computed using PRISM.
 NBasis=   391 RedAO= T EigKep=  1.85D-05  NBF=   391
 NBsUse=   391 1.00D-06 EigRej= -1.00D+00 NBFU=   391
 Initial guess from the checkpoint file:  "STS2-IRC-Forward.chk"
 B after Tr=    -0.000058   -0.000249    0.000051
         Rot=    1.000000    0.000058    0.000004   -0.000008 Ang=   0.01 deg.
 Initial guess <Sx>= 0.0000 <Sy>= 0.0000 <Sz>= 0.0000 <S**2>= 0.0000 S= 0.0000
 ExpMin= 2.53D-02 ExpMax= 1.53D+04 ExpMxC= 5.22D+02 IAcc=3 IRadAn=         7 AccDes= 0.00D+00
 Harris functional with IExCor= 4639 and IRadAn=       7 diagonalized for initial guess.
 HarFok:  IExCor= 4639 AccDes= 0.00D+00 IRadAn=         7 IDoV= 1 UseB2=F ITyADJ=14
 ICtDFT=  3500011 ScaDFX=  1.000000  1.000000  1.000000  1.000000
 FoFCou: FMM=F IPFlag=           0 FMFlag=      100000 FMFlg1=           0
         NFxFlg=           0 DoJE=T BraDBF=F KetDBF=T FulRan=T
         wScrn=  0.000000 ICntrl=       500 IOpCl=  0 I1Cent=   200000004 NGrid=           0
         NMat0=    1 NMatS0=      1 NMatT0=    0 NMatD0=    1 NMtDS0=    0 NMtDT0=    0
 Symmetry not used in FoFCou.
 Gradient too large for Newton-Raphson -- use scaled steepest descent instead.
     Minimum is close to point  4 DX=  2.02D-03 DF= -8.14D-10 DXR=  1.68D-03 DFR=  2.83D-06 which will be used.
 Gradient too large for Newton-Raphson -- use scaled steepest descent instead.
     Accept linear search using points  1 and  2.
 Gradient too large for Newton-Raphson -- use scaled steepest descent instead.
     Accept linear search using points  1 and  2.
 Gradient too large for Newton-Raphson -- use scaled steepest descent instead.
     Accept linear search using points  1 and  2.
 LinEq1:  Iter=  0 NonCon=     1 RMS=1.18D-04 Max=7.01D-03 NDo=     1
 AX will form     1 AO Fock derivatives at one time.
 LinEq1:  Iter=  1 NonCon=     1 RMS=4.63D-05 Max=1.68D-03 NDo=     1
 LinEq1:  Iter=  2 NonCon=     1 RMS=3.69D-05 Max=1.46D-03 NDo=     1
 LinEq1:  Iter=  3 NonCon=     1 RMS=2.95D-05 Max=1.38D-03 NDo=     1
 LinEq1:  Iter=  4 NonCon=     1 RMS=1.86D-05 Max=6.93D-04 NDo=     1
 LinEq1:  Iter=  5 NonCon=     1 RMS=1.34D-05 Max=3.20D-04 NDo=     1
 LinEq1:  Iter=  6 NonCon=     1 RMS=5.40D-06 Max=1.23D-04 NDo=     1
 LinEq1:  Iter=  7 NonCon=     1 RMS=3.46D-06 Max=1.04D-04 NDo=     1
 LinEq1:  Iter=  8 NonCon=     1 RMS=1.84D-06 Max=4.54D-05 NDo=     1
 LinEq1:  Iter=  9 NonCon=     1 RMS=7.77D-07 Max=1.98D-05 NDo=     1
 LinEq1:  Iter= 10 NonCon=     1 RMS=2.92D-07 Max=6.74D-06 NDo=     1
 LinEq1:  Iter= 11 NonCon=     1 RMS=1.19D-07 Max=3.25D-06 NDo=     1
 LinEq1:  Iter= 12 NonCon=     1 RMS=3.90D-08 Max=1.51D-06 NDo=     1
 LinEq1:  Iter= 13 NonCon=     1 RMS=9.16D-09 Max=2.91D-07 NDo=     1
 LinEq1:  Iter= 14 NonCon=     0 RMS=3.62D-09 Max=8.56D-08 NDo=     1
 Linear equations converged to 1.301D-08 1.301D-07 after    14 iterations.
     Accept linear search using points  1 and  2.
     Minimum is close to point  2 DX= -8.28D-04 DF= -1.38D-10 DXR=  8.29D-04 DFR=  6.87D-07 which will be used.
 LinEq1:  Iter=  0 NonCon=     1 RMS=1.08D-06 Max=6.09D-05 NDo=     1
 LinEq1:  Iter=  1 NonCon=     1 RMS=9.31D-07 Max=4.26D-05 NDo=     1
 LinEq1:  Iter=  2 NonCon=     1 RMS=5.79D-07 Max=1.65D-05 NDo=     1
 LinEq1:  Iter=  3 NonCon=     1 RMS=3.59D-07 Max=1.75D-05 NDo=     1
 LinEq1:  Iter=  4 NonCon=     1 RMS=3.09D-07 Max=1.52D-05 NDo=     1
 LinEq1:  Iter=  5 NonCon=     1 RMS=1.54D-07 Max=4.71D-06 NDo=     1
 LinEq1:  Iter=  6 NonCon=     1 RMS=8.60D-08 Max=3.00D-06 NDo=     1
 LinEq1:  Iter=  7 NonCon=     1 RMS=5.12D-08 Max=1.92D-06 NDo=     1
 LinEq1:  Iter=  8 NonCon=     1 RMS=2.52D-08 Max=1.11D-06 NDo=     1
 LinEq1:  Iter=  9 NonCon=     1 RMS=1.22D-08 Max=3.71D-07 NDo=     1
 LinEq1:  Iter= 10 NonCon=     1 RMS=4.11D-09 Max=1.31D-07 NDo=     1
 LinEq1:  Iter= 11 NonCon=     1 RMS=1.61D-09 Max=4.37D-08 NDo=     1
 LinEq1:  Iter= 12 NonCon=     1 RMS=6.13D-10 Max=1.98D-08 NDo=     1
 LinEq1:  Iter= 13 NonCon=     0 RMS=1.77D-10 Max=4.73D-09 NDo=     1
 Linear equations converged to 9.823D-10 9.823D-09 after    13 iterations.
 SCF Done:  E(UwB97XD) =  -322.364757112     a.u. after    7 cycles
            Convg  =    0.1342D-07                    40 Fock formations.
              S**2 =  0.0000                  -V/T =  2.0054
 <Sx>= 0.0000 <Sy>= 0.0000 <Sz>= 0.0000 <S**2>= 0.0000 S= 0.0000
 <L.S>=  0.00000000000    
 Annihilation of the first spin contaminant:
 S**2 before annihilation     0.0000,   after     0.0000
 DoSCS=F DFT=T ScalE2(SS,OS)=  1.000000  1.000000
 Range of M.O.s used for correlation:     1   391
 NBasis=   391 NAE=    23 NBE=    23 NFC=     0 NFV=     0
 NROrb=    391 NOA=    23 NOB=    23 NVA=   368 NVB=   368

 **** Warning!!: The largest alpha MO coefficient is  0.37380090D+02


 **** Warning!!: The largest beta MO coefficient is  0.37380090D+02

 Symmetrizing basis deriv contribution to polar:
 IMax=3 JMax=2 DiffMx= 0.00D+00
 G2DrvN: will do    12 centers at a time, making    1 passes.
 Calling FoFCou, ICntrl=  3107 FMM=F I1Cent=   0 AccDes= 0.00D+00.
 End of G2Drv F.D. properties file   721 does not exist.
 End of G2Drv F.D. properties file   722 does not exist.
 End of G2Drv F.D. properties file   788 does not exist.
          IDoAtm=11111111111
          Differentiating once with respect to nuclear coordinates.
 CalDSu exits because no D1Ps are significant.
          There are    36 degrees of freedom in the 1st order CPHF.  IDoFFX=6 NUNeed=     0.
     30 vectors produced by pass  0 Test12= 4.70D-14 2.78D-09 XBig12= 1.75D-01 9.69D-02.
 AX will form    30 AO Fock derivatives at one time.
     30 vectors produced by pass  1 Test12= 4.70D-14 2.78D-09 XBig12= 1.04D-01 7.22D-02.
     30 vectors produced by pass  2 Test12= 4.70D-14 2.78D-09 XBig12= 7.20D-03 1.14D-02.
     30 vectors produced by pass  3 Test12= 4.70D-14 2.78D-09 XBig12= 1.81D-04 1.63D-03.
     30 vectors produced by pass  4 Test12= 4.70D-14 2.78D-09 XBig12= 2.09D-06 1.09D-04.
     30 vectors produced by pass  5 Test12= 4.70D-14 2.78D-09 XBig12= 2.01D-08 1.16D-05.
     30 vectors produced by pass  6 Test12= 4.70D-14 2.78D-09 XBig12= 1.63D-10 8.95D-07.
     15 vectors produced by pass  7 Test12= 4.70D-14 2.78D-09 XBig12= 1.17D-12 7.64D-08.
      2 vectors produced by pass  8 Test12= 4.70D-14 2.78D-09 XBig12= 8.64D-15 7.12D-09.
 InvSVY:  IOpt=1 It=  1 EMax= 1.78D-15
 Solved reduced A of dimension   227 with    30 vectors.
 End of Minotr F.D. properties file   721 does not exist.
 End of Minotr F.D. properties file   722 does not exist.
 End of Minotr F.D. properties file   788 does not exist.
 Calling FoFJK, ICntrl=    100127 FMM=F ISym2X=0 I1Cent= 0 IOpClX= 1 NMat=1 NMatS=1 NMatT=0.
 -------------------------------------------------------------------
 Center     Atomic                   Forces (Hartrees/Bohr)
 Number     Number              X              Y              Z
 -------------------------------------------------------------------
      1        8          -0.003185513    0.002574743   -0.000007000
      2        8           0.004493331   -0.001394429    0.000594685
      3        6           0.008138693    0.001020947    0.000756213
      4        7          -0.011199802   -0.000771674   -0.000446074
      5        6           0.002071446    0.002557691   -0.000668213
      6        1          -0.000359125   -0.000147378    0.000169550
      7        1           0.000054714    0.000109689    0.000123924
      8        6          -0.000279785   -0.003373947   -0.000430232
      9        1           0.000215288   -0.000147504   -0.000103425
     10        1           0.000320728   -0.000184795    0.000004341
     11        1          -0.000269974   -0.000243344    0.000006229
 -------------------------------------------------------------------
 Cartesian Forces:  Max     0.011199802 RMS     0.002789761
 IRC-IRC-IRC-IRC-IRC-IRC-IRC-IRC-IRC-IRC-IRC-IRC-IRC-IRC-IRC-IRC-IRC-IRC
 Pt  3 Step number   1 out of a maximum of  20
 Modified Bulirsch-Stoer Extrapolation Cycles:
    EPS =    0.000010000000000
      PEZero:  N= 2 I= 1 D=  8.24D-04 Err=  5.04D-05
      PEZero:  N= 3 I= 2 D=  8.24D-04 Err=  3.35D-05
      PEZero:  N= 3 I= 1 D=  1.65D-03 Err=  1.64D-07
 Maximum DWI energy   std dev =  0.000000059 at pt    22
 Maximum DWI gradient std dev =  0.007252219 at pt    23
 CORRECTOR INTEGRATION CONVERGENCE:
   Recorrection delta-x convergence threshold:    0.010000
   Delta-x Convergence Met
 Point Number:   3          Path Number:   1
   CHANGE IN THE REACTION COORDINATE =    0.15809
   NET REACTION COORDINATE UP TO THIS POINT =    0.46431
  # OF POINTS ALONG THE PATH =   3
  # OF STEPS =   1

 Calculating another point on the path.
 IRC-IRC-IRC-IRC-IRC-IRC-IRC-IRC-IRC-IRC-IRC-IRC-IRC-IRC-IRC-IRC-IRC-IRC
                          Input orientation:                          
 ---------------------------------------------------------------------
 Center     Atomic      Atomic             Coordinates (Angstroms)
 Number     Number       Type             X           Y           Z
 ---------------------------------------------------------------------
      1          8           0       -0.442099    1.309127    0.010004
      2          8           0        1.761218    0.520679   -0.025864
      3          6           0        1.609387   -0.682048    0.194232
      4          7           0       -0.133232   -1.006532   -0.250501
      5          6           0       -0.681384    0.137313   -0.090242
      6          1           0        1.783613   -1.391408   -0.638929
      7          1           0        1.675963   -1.097516    1.207743
      8          6           0       -2.190275   -0.395897    0.119922
      9          1           0       -2.734513    0.094866   -0.681817
     10          1           0       -2.450572    0.006156    1.094435
     11          1           0       -2.329044   -1.467380    0.084758
 ---------------------------------------------------------------------
                    Distance matrix (angstroms):
                    1          2          3          4          5
     1  O    0.000000
     2  O    2.340415   0.000000
     3  C    2.864841   1.232091   0.000000
     4  N    2.350647   2.443722   1.827511   0.000000
     5  C    1.200190   2.473342   2.449472   1.278490   0.000000
     6  H    3.559185   2.008091   1.108018   1.993313   2.951992
     7  H    3.422381   2.036568   1.097383   2.325497   2.960853
     8  C    2.444444   4.059022   3.811146   2.177502   1.614073
     9  H    2.684811   4.563243   4.498947   2.857582   2.137077
    10  H    2.628248   4.388505   4.215123   2.864342   2.133234
    11  H    3.357847   4.549160   4.017458   2.268561   2.306609
                    6          7          8          9         10
     6  H    0.000000
     7  H    1.873008   0.000000
     8  C    4.166375   4.077183   0.000000
     9  H    4.756502   4.944138   1.086199   0.000000
    10  H    4.783937   4.273081   1.085853   1.800989   0.000000
    11  H    4.176534   4.175880   1.081003   1.786800   1.790398
                   11
    11  H    0.000000
 Symmetry turned off by external request.
 Stoichiometry    C3H5NO2
 Framework group  C1[X(C3H5NO2)]
 Deg. of freedom    27
 Full point group                 C1      NOp   1
 Rotational constants (GHZ):           7.8842935           2.8469252           2.1851219
 Standard basis: Aug-CC-pVTZ (5D, 7F)
   391 basis functions,   567 primitive gaussians,   455 cartesian basis functions
    23 alpha electrons       23 beta electrons
       nuclear repulsion energy       229.3636479606 Hartrees.
 NAtoms=   11 NActive=   11 NUniq=   11 SFac= 1.00D+00 NAtFMM=   60 NAOKFM=F Big=F
 Integral buffers will be    131072 words long.
 Raffenetti 2 integral format.
 Two-electron integral symmetry is turned off.
 Nuclear repulsion after empirical dispersion term =      229.3605361866 Hartrees.
 One-electron integrals computed using PRISM.
 NBasis=   391 RedAO= T EigKep=  1.87D-05  NBF=   391
 NBsUse=   391 1.00D-06 EigRej= -1.00D+00 NBFU=   391
 Initial guess from the checkpoint file:  "STS2-IRC-Forward.chk"
 B after Tr=     0.000003   -0.000256    0.000057
         Rot=    1.000000    0.000061    0.000014   -0.000016 Ang=   0.01 deg.
 Initial guess <Sx>= 0.0000 <Sy>= 0.0000 <Sz>= 0.0000 <S**2>= 0.0000 S= 0.0000
 ExpMin= 2.53D-02 ExpMax= 1.53D+04 ExpMxC= 5.22D+02 IAcc=3 IRadAn=         7 AccDes= 0.00D+00
 Harris functional with IExCor= 4639 and IRadAn=       7 diagonalized for initial guess.
 HarFok:  IExCor= 4639 AccDes= 0.00D+00 IRadAn=         7 IDoV= 1 UseB2=F ITyADJ=14
 ICtDFT=  3500011 ScaDFX=  1.000000  1.000000  1.000000  1.000000
 FoFCou: FMM=F IPFlag=           0 FMFlag=      100000 FMFlg1=           0
         NFxFlg=           0 DoJE=T BraDBF=F KetDBF=T FulRan=T
         wScrn=  0.000000 ICntrl=       500 IOpCl=  0 I1Cent=   200000004 NGrid=           0
         NMat0=    1 NMatS0=      1 NMatT0=    0 NMatD0=    1 NMtDS0=    0 NMtDT0=    0
 Symmetry not used in FoFCou.
 Gradient too large for Newton-Raphson -- use scaled steepest descent instead.
     Minimum is close to point  4 DX=  5.53D-03 DF= -5.95D-09 DXR=  4.59D-03 DFR=  2.11D-05 which will be used.
 Gradient too large for Newton-Raphson -- use scaled steepest descent instead.
     Accept linear search using points  1 and  2.
 Gradient too large for Newton-Raphson -- use scaled steepest descent instead.
     Accept linear search using points  1 and  2.
 Gradient too large for Newton-Raphson -- use scaled steepest descent instead.
     Accept linear search using points  1 and  2.
 LinEq1:  Iter=  0 NonCon=     1 RMS=1.17D-04 Max=7.00D-03 NDo=     1
 AX will form     1 AO Fock derivatives at one time.
 LinEq1:  Iter=  1 NonCon=     1 RMS=4.35D-05 Max=1.53D-03 NDo=     1
 LinEq1:  Iter=  2 NonCon=     1 RMS=3.47D-05 Max=1.42D-03 NDo=     1
 LinEq1:  Iter=  3 NonCon=     1 RMS=2.87D-05 Max=1.35D-03 NDo=     1
 LinEq1:  Iter=  4 NonCon=     1 RMS=1.77D-05 Max=6.65D-04 NDo=     1
 LinEq1:  Iter=  5 NonCon=     1 RMS=1.27D-05 Max=2.81D-04 NDo=     1
 LinEq1:  Iter=  6 NonCon=     1 RMS=5.02D-06 Max=1.15D-04 NDo=     1
 LinEq1:  Iter=  7 NonCon=     1 RMS=3.23D-06 Max=8.15D-05 NDo=     1
 LinEq1:  Iter=  8 NonCon=     1 RMS=1.66D-06 Max=5.21D-05 NDo=     1
 LinEq1:  Iter=  9 NonCon=     1 RMS=6.95D-07 Max=1.60D-05 NDo=     1
 LinEq1:  Iter= 10 NonCon=     1 RMS=2.54D-07 Max=5.48D-06 NDo=     1
 LinEq1:  Iter= 11 NonCon=     1 RMS=1.05D-07 Max=2.66D-06 NDo=     1
 LinEq1:  Iter= 12 NonCon=     1 RMS=3.71D-08 Max=1.23D-06 NDo=     1
 LinEq1:  Iter= 13 NonCon=     1 RMS=9.23D-09 Max=2.07D-07 NDo=     1
 LinEq1:  Iter= 14 NonCon=     1 RMS=3.98D-09 Max=1.41D-07 NDo=     1
 LinEq1:  Iter= 15 NonCon=     0 RMS=1.61D-09 Max=5.58D-08 NDo=     1
 Linear equations converged to 1.301D-08 1.301D-07 after    15 iterations.
     Accept linear search using points  1 and  2.
     Minimum is close to point  2 DX= -4.76D-04 DF= -4.46D-11 DXR=  4.76D-04 DFR=  2.26D-07 which will be used.
 LinEq1:  Iter=  0 NonCon=     1 RMS=1.20D-06 Max=6.62D-05 NDo=     1
 LinEq1:  Iter=  1 NonCon=     1 RMS=9.62D-07 Max=4.82D-05 NDo=     1
 LinEq1:  Iter=  2 NonCon=     1 RMS=5.90D-07 Max=1.75D-05 NDo=     1
 LinEq1:  Iter=  3 NonCon=     1 RMS=2.98D-07 Max=1.22D-05 NDo=     1
 LinEq1:  Iter=  4 NonCon=     1 RMS=2.12D-07 Max=9.81D-06 NDo=     1
 LinEq1:  Iter=  5 NonCon=     1 RMS=1.10D-07 Max=2.79D-06 NDo=     1
 LinEq1:  Iter=  6 NonCon=     1 RMS=6.89D-08 Max=2.20D-06 NDo=     1
 LinEq1:  Iter=  7 NonCon=     1 RMS=4.37D-08 Max=1.80D-06 NDo=     1
 LinEq1:  Iter=  8 NonCon=     1 RMS=2.30D-08 Max=1.21D-06 NDo=     1
 LinEq1:  Iter=  9 NonCon=     1 RMS=1.05D-08 Max=3.95D-07 NDo=     1
 LinEq1:  Iter= 10 NonCon=     1 RMS=3.20D-09 Max=9.75D-08 NDo=     1
 LinEq1:  Iter= 11 NonCon=     1 RMS=1.13D-09 Max=3.25D-08 NDo=     1
 LinEq1:  Iter= 12 NonCon=     1 RMS=4.93D-10 Max=1.67D-08 NDo=     1
 LinEq1:  Iter= 13 NonCon=     0 RMS=1.55D-10 Max=4.18D-09 NDo=     1
 Linear equations converged to 1.046D-09 1.046D-08 after    13 iterations.
 SCF Done:  E(UwB97XD) =  -322.365571515     a.u. after    7 cycles
            Convg  =    0.1122D-07                    41 Fock formations.
              S**2 =  0.0000                  -V/T =  2.0054
 <Sx>= 0.0000 <Sy>= 0.0000 <Sz>= 0.0000 <S**2>= 0.0000 S= 0.0000
 <L.S>=  0.00000000000    
 Annihilation of the first spin contaminant:
 S**2 before annihilation     0.0000,   after     0.0000
 DoSCS=F DFT=T ScalE2(SS,OS)=  1.000000  1.000000
 Range of M.O.s used for correlation:     1   391
 NBasis=   391 NAE=    23 NBE=    23 NFC=     0 NFV=     0
 NROrb=    391 NOA=    23 NOB=    23 NVA=   368 NVB=   368

 **** Warning!!: The largest alpha MO coefficient is  0.35850372D+02


 **** Warning!!: The largest beta MO coefficient is  0.35850372D+02

 Symmetrizing basis deriv contribution to polar:
 IMax=3 JMax=2 DiffMx= 0.00D+00
 G2DrvN: will do    12 centers at a time, making    1 passes.
 Calling FoFCou, ICntrl=  3107 FMM=F I1Cent=   0 AccDes= 0.00D+00.
 End of G2Drv F.D. properties file   721 does not exist.
 End of G2Drv F.D. properties file   722 does not exist.
 End of G2Drv F.D. properties file   788 does not exist.
          IDoAtm=11111111111
          Differentiating once with respect to nuclear coordinates.
 CalDSu exits because no D1Ps are significant.
          There are    36 degrees of freedom in the 1st order CPHF.  IDoFFX=6 NUNeed=     0.
     30 vectors produced by pass  0 Test12= 4.70D-14 2.78D-09 XBig12= 1.75D-01 9.73D-02.
 AX will form    30 AO Fock derivatives at one time.
     30 vectors produced by pass  1 Test12= 4.70D-14 2.78D-09 XBig12= 1.05D-01 6.76D-02.
     30 vectors produced by pass  2 Test12= 4.70D-14 2.78D-09 XBig12= 7.29D-03 1.08D-02.
     30 vectors produced by pass  3 Test12= 4.70D-14 2.78D-09 XBig12= 1.83D-04 1.57D-03.
     30 vectors produced by pass  4 Test12= 4.70D-14 2.78D-09 XBig12= 2.13D-06 1.06D-04.
     30 vectors produced by pass  5 Test12= 4.70D-14 2.78D-09 XBig12= 2.07D-08 1.15D-05.
     30 vectors produced by pass  6 Test12= 4.70D-14 2.78D-09 XBig12= 1.66D-10 9.52D-07.
     15 vectors produced by pass  7 Test12= 4.70D-14 2.78D-09 XBig12= 1.18D-12 7.69D-08.
      2 vectors produced by pass  8 Test12= 4.70D-14 2.78D-09 XBig12= 8.69D-15 6.98D-09.
 InvSVY:  IOpt=1 It=  1 EMax= 2.00D-15
 Solved reduced A of dimension   227 with    30 vectors.
 End of Minotr F.D. properties file   721 does not exist.
 End of Minotr F.D. properties file   722 does not exist.
 End of Minotr F.D. properties file   788 does not exist.
 Calling FoFJK, ICntrl=    100127 FMM=F ISym2X=0 I1Cent= 0 IOpClX= 1 NMat=1 NMatS=1 NMatT=0.
 -------------------------------------------------------------------
 Center     Atomic                   Forces (Hartrees/Bohr)
 Number     Number              X              Y              Z
 -------------------------------------------------------------------
      1        8          -0.004136439    0.003496086   -0.000023878
      2        8           0.005763898   -0.001792846    0.000756060
      3        6           0.010676482    0.001176524    0.000953557
      4        7          -0.015002760   -0.000819623   -0.000474309
      5        6           0.002987066    0.003441999   -0.000873226
      6        1          -0.000308281   -0.000220988    0.000215578
      7        1           0.000053786    0.000151045    0.000161070
      8        6          -0.000392242   -0.004653400   -0.000587093
      9        1           0.000302011   -0.000195647   -0.000140086
     10        1           0.000440359   -0.000250584    0.000003947
     11        1          -0.000383879   -0.000332565    0.000008380
 -------------------------------------------------------------------
 Cartesian Forces:  Max     0.015002760 RMS     0.003705823
 IRC-IRC-IRC-IRC-IRC-IRC-IRC-IRC-IRC-IRC-IRC-IRC-IRC-IRC-IRC-IRC-IRC-IRC
 Pt  4 Step number   1 out of a maximum of  20
 Modified Bulirsch-Stoer Extrapolation Cycles:
    EPS =    0.000010000000000
      PEZero:  N= 2 I= 1 D=  8.24D-04 Err=  2.75D-05
      PEZero:  N= 3 I= 2 D=  8.24D-04 Err=  1.83D-05
      PEZero:  N= 3 I= 1 D=  1.65D-03 Err=  7.39D-08
 Maximum DWI energy   std dev =  0.000000107 at pt    25
 Maximum DWI gradient std dev =  0.004626409 at pt    24
 CORRECTOR INTEGRATION CONVERGENCE:
   Recorrection delta-x convergence threshold:    0.010000
   Delta-x Convergence Met
 Point Number:   4          Path Number:   1
   CHANGE IN THE REACTION COORDINATE =    0.15813
   NET REACTION COORDINATE UP TO THIS POINT =    0.62244
  # OF POINTS ALONG THE PATH =   4
  # OF STEPS =   1

 Calculating another point on the path.
 IRC-IRC-IRC-IRC-IRC-IRC-IRC-IRC-IRC-IRC-IRC-IRC-IRC-IRC-IRC-IRC-IRC-IRC
                          Input orientation:                          
 ---------------------------------------------------------------------
 Center     Atomic      Atomic             Coordinates (Angstroms)
 Number     Number       Type             X           Y           Z
 ---------------------------------------------------------------------
      1          8           0       -0.445739    1.312260    0.009979
      2          8           0        1.766280    0.519078   -0.025189
      3          6           0        1.621973   -0.680646    0.195327
      4          7           0       -0.148533   -1.007321   -0.250932
      5          6           0       -0.677725    0.141459   -0.091276
      6          1           0        1.780062   -1.394975   -0.636293
      7          1           0        1.676525   -1.095422    1.210253
      8          6           0       -2.190739   -0.401511    0.119214
      9          1           0       -2.730155    0.092136   -0.683860
     10          1           0       -2.444264    0.002644    1.094590
     11          1           0       -2.334580   -1.472254    0.084869
 ---------------------------------------------------------------------
                    Distance matrix (angstroms):
                    1          2          3          4          5
     1  O    0.000000
     2  O    2.350192   0.000000
     3  C    2.877753   1.228328   0.000000
     4  N    2.353053   2.459139   1.854873   0.000000
     5  C    1.197850   2.473889   2.458985   1.274845   0.000000
     6  H    3.563843   2.009288   1.107633   2.004559   2.949304
     7  H    3.426601   2.034941   1.097766   2.339585   2.960802
     8  C    2.448258   4.065260   3.823674   2.162087   1.621214
     9  H    2.681169   4.564434   4.506793   2.839191   2.136833
    10  H    2.624038   4.387402   4.220171   2.846197   2.132184
    11  H    3.365537   4.560107   4.036478   2.260028   2.319540
                    6          7          8          9         10
     6  H    0.000000
     7  H    1.873549   0.000000
     8  C    4.162334   4.077697   0.000000
     9  H    4.749297   4.941335   1.086087   0.000000
    10  H    4.774330   4.266149   1.085806   1.803504   0.000000
    11  H    4.178077   4.182996   1.080907   1.787384   1.790780
                   11
    11  H    0.000000
 Symmetry turned off by external request.
 Stoichiometry    C3H5NO2
 Framework group  C1[X(C3H5NO2)]
 Deg. of freedom    27
 Full point group                 C1      NOp   1
 Rotational constants (GHZ):           7.8603990           2.8336390           2.1756862
 Standard basis: Aug-CC-pVTZ (5D, 7F)
   391 basis functions,   567 primitive gaussians,   455 cartesian basis functions
    23 alpha electrons       23 beta electrons
       nuclear repulsion energy       229.0849704789 Hartrees.
 NAtoms=   11 NActive=   11 NUniq=   11 SFac= 1.00D+00 NAtFMM=   60 NAOKFM=F Big=F
 Integral buffers will be    131072 words long.
 Raffenetti 2 integral format.
 Two-electron integral symmetry is turned off.
 Nuclear repulsion after empirical dispersion term =      229.0818491340 Hartrees.
 One-electron integrals computed using PRISM.
 NBasis=   391 RedAO= T EigKep=  1.89D-05  NBF=   391
 NBsUse=   391 1.00D-06 EigRej= -1.00D+00 NBFU=   391
 Initial guess from the checkpoint file:  "STS2-IRC-Forward.chk"
 B after Tr=     0.000042   -0.000256    0.000062
         Rot=    1.000000    0.000063    0.000019   -0.000021 Ang=   0.01 deg.
 Initial guess <Sx>= 0.0000 <Sy>= 0.0000 <Sz>= 0.0000 <S**2>= 0.0000 S= 0.0000
 ExpMin= 2.53D-02 ExpMax= 1.53D+04 ExpMxC= 5.22D+02 IAcc=3 IRadAn=         7 AccDes= 0.00D+00
 Harris functional with IExCor= 4639 and IRadAn=       7 diagonalized for initial guess.
 HarFok:  IExCor= 4639 AccDes= 0.00D+00 IRadAn=         7 IDoV= 1 UseB2=F ITyADJ=14
 ICtDFT=  3500011 ScaDFX=  1.000000  1.000000  1.000000  1.000000
 FoFCou: FMM=F IPFlag=           0 FMFlag=      100000 FMFlg1=           0
         NFxFlg=           0 DoJE=T BraDBF=F KetDBF=T FulRan=T
         wScrn=  0.000000 ICntrl=       500 IOpCl=  0 I1Cent=   200000004 NGrid=           0
         NMat0=    1 NMatS0=      1 NMatT0=    0 NMatD0=    1 NMtDS0=    0 NMtDT0=    0
 Symmetry not used in FoFCou.
 Gradient too large for Newton-Raphson -- use scaled steepest descent instead.
     Minimum is close to point  4 DX=  1.18D-02 DF= -2.63D-08 DXR=  9.72D-03 DFR=  9.44D-05 which will be used.
 Gradient too large for Newton-Raphson -- use scaled steepest descent instead.
     Accept linear search using points  1 and  2.
 Gradient too large for Newton-Raphson -- use scaled steepest descent instead.
     Accept linear search using points  1 and  2.
 Gradient too large for Newton-Raphson -- use scaled steepest descent instead.
     Accept linear search using points  1 and  2.
 LinEq1:  Iter=  0 NonCon=     1 RMS=1.15D-04 Max=6.94D-03 NDo=     1
 AX will form     1 AO Fock derivatives at one time.
 LinEq1:  Iter=  1 NonCon=     1 RMS=4.02D-05 Max=1.37D-03 NDo=     1
 LinEq1:  Iter=  2 NonCon=     1 RMS=3.17D-05 Max=1.31D-03 NDo=     1
 LinEq1:  Iter=  3 NonCon=     1 RMS=2.66D-05 Max=1.25D-03 NDo=     1
 LinEq1:  Iter=  4 NonCon=     1 RMS=1.65D-05 Max=6.39D-04 NDo=     1
 LinEq1:  Iter=  5 NonCon=     1 RMS=1.18D-05 Max=2.58D-04 NDo=     1
 LinEq1:  Iter=  6 NonCon=     1 RMS=4.63D-06 Max=1.09D-04 NDo=     1
 LinEq1:  Iter=  7 NonCon=     1 RMS=2.99D-06 Max=6.63D-05 NDo=     1
 LinEq1:  Iter=  8 NonCon=     1 RMS=1.45D-06 Max=5.21D-05 NDo=     1
 LinEq1:  Iter=  9 NonCon=     1 RMS=6.00D-07 Max=1.73D-05 NDo=     1
 LinEq1:  Iter= 10 NonCon=     1 RMS=2.10D-07 Max=5.21D-06 NDo=     1
 LinEq1:  Iter= 11 NonCon=     1 RMS=8.59D-08 Max=2.02D-06 NDo=     1
 LinEq1:  Iter= 12 NonCon=     1 RMS=3.42D-08 Max=9.73D-07 NDo=     1
 LinEq1:  Iter= 13 NonCon=     1 RMS=8.80D-09 Max=2.46D-07 NDo=     1
 LinEq1:  Iter= 14 NonCon=     1 RMS=3.71D-09 Max=1.46D-07 NDo=     1
 LinEq1:  Iter= 15 NonCon=     0 RMS=1.51D-09 Max=4.83D-08 NDo=     1
 Linear equations converged to 1.301D-08 1.301D-07 after    15 iterations.
     Accept linear search using points  1 and  2.
     Minimum is close to point  2 DX= -1.67D-04 DF= -5.29D-12 DXR=  1.67D-04 DFR=  2.77D-08 which will be used.
 LinEq1:  Iter=  0 NonCon=     1 RMS=1.31D-06 Max=6.80D-05 NDo=     1
 LinEq1:  Iter=  1 NonCon=     1 RMS=9.69D-07 Max=5.13D-05 NDo=     1
 LinEq1:  Iter=  2 NonCon=     1 RMS=6.03D-07 Max=1.96D-05 NDo=     1
 LinEq1:  Iter=  3 NonCon=     1 RMS=2.68D-07 Max=9.00D-06 NDo=     1
 LinEq1:  Iter=  4 NonCon=     1 RMS=1.70D-07 Max=4.82D-06 NDo=     1
 LinEq1:  Iter=  5 NonCon=     1 RMS=7.92D-08 Max=1.40D-06 NDo=     1
 LinEq1:  Iter=  6 NonCon=     1 RMS=3.58D-08 Max=1.06D-06 NDo=     1
 LinEq1:  Iter=  7 NonCon=     1 RMS=2.58D-08 Max=9.86D-07 NDo=     1
 LinEq1:  Iter=  8 NonCon=     1 RMS=1.83D-08 Max=1.01D-06 NDo=     1
 LinEq1:  Iter=  9 NonCon=     1 RMS=8.66D-09 Max=3.77D-07 NDo=     1
 LinEq1:  Iter= 10 NonCon=     1 RMS=2.52D-09 Max=6.74D-08 NDo=     1
 LinEq1:  Iter= 11 NonCon=     1 RMS=6.48D-10 Max=2.14D-08 NDo=     1
 LinEq1:  Iter= 12 NonCon=     0 RMS=2.36D-10 Max=7.87D-09 NDo=     1
 Linear equations converged to 1.115D-09 1.115D-08 after    12 iterations.
 SCF Done:  E(UwB97XD) =  -322.366614485     a.u. after    7 cycles
            Convg  =    0.1769D-07                    40 Fock formations.
              S**2 =  0.0000                  -V/T =  2.0053
 <Sx>= 0.0000 <Sy>= 0.0000 <Sz>= 0.0000 <S**2>= 0.0000 S= 0.0000
 <L.S>=  0.00000000000    
 Annihilation of the first spin contaminant:
 S**2 before annihilation     0.0000,   after     0.0000
 DoSCS=F DFT=T ScalE2(SS,OS)=  1.000000  1.000000
 Range of M.O.s used for correlation:     1   391
 NBasis=   391 NAE=    23 NBE=    23 NFC=     0 NFV=     0
 NROrb=    391 NOA=    23 NOB=    23 NVA=   368 NVB=   368

 **** Warning!!: The largest alpha MO coefficient is  0.34914577D+02


 **** Warning!!: The largest beta MO coefficient is  0.34914578D+02

 Symmetrizing basis deriv contribution to polar:
 IMax=3 JMax=2 DiffMx= 0.00D+00
 G2DrvN: will do    12 centers at a time, making    1 passes.
 Calling FoFCou, ICntrl=  3107 FMM=F I1Cent=   0 AccDes= 0.00D+00.
 End of G2Drv F.D. properties file   721 does not exist.
 End of G2Drv F.D. properties file   722 does not exist.
 End of G2Drv F.D. properties file   788 does not exist.
          IDoAtm=11111111111
          Differentiating once with respect to nuclear coordinates.
 CalDSu exits because no D1Ps are significant.
          There are    36 degrees of freedom in the 1st order CPHF.  IDoFFX=6 NUNeed=     0.
     30 vectors produced by pass  0 Test12= 4.70D-14 2.78D-09 XBig12= 1.75D-01 9.72D-02.
 AX will form    30 AO Fock derivatives at one time.
     30 vectors produced by pass  1 Test12= 4.70D-14 2.78D-09 XBig12= 1.06D-01 6.34D-02.
     30 vectors produced by pass  2 Test12= 4.70D-14 2.78D-09 XBig12= 7.35D-03 1.02D-02.
     30 vectors produced by pass  3 Test12= 4.70D-14 2.78D-09 XBig12= 1.85D-04 1.46D-03.
     30 vectors produced by pass  4 Test12= 4.70D-14 2.78D-09 XBig12= 2.16D-06 1.03D-04.
     30 vectors produced by pass  5 Test12= 4.70D-14 2.78D-09 XBig12= 2.12D-08 1.12D-05.
     30 vectors produced by pass  6 Test12= 4.70D-14 2.78D-09 XBig12= 1.69D-10 9.90D-07.
     15 vectors produced by pass  7 Test12= 4.70D-14 2.78D-09 XBig12= 1.19D-12 7.93D-08.
      2 vectors produced by pass  8 Test12= 4.70D-14 2.78D-09 XBig12= 8.71D-15 6.74D-09.
 InvSVY:  IOpt=1 It=  1 EMax= 3.11D-15
 Solved reduced A of dimension   227 with    30 vectors.
 End of Minotr F.D. properties file   721 does not exist.
 End of Minotr F.D. properties file   722 does not exist.
 End of Minotr F.D. properties file   788 does not exist.
 Calling FoFJK, ICntrl=    100127 FMM=F ISym2X=0 I1Cent= 0 IOpClX= 1 NMat=1 NMatS=1 NMatT=0.
 -------------------------------------------------------------------
 Center     Atomic                   Forces (Hartrees/Bohr)
 Number     Number              X              Y              Z
 -------------------------------------------------------------------
      1        8          -0.005021103    0.004422495   -0.000037547
      2        8           0.007024248   -0.002119984    0.000905099
      3        6           0.013011971    0.001291067    0.001132209
      4        7          -0.018839534   -0.000832343   -0.000462870
      5        6           0.004024662    0.004319132   -0.001099407
      6        1          -0.000238354   -0.000274375    0.000271871
      7        1           0.000066094    0.000185937    0.000195781
      8        6          -0.000480388   -0.006006722   -0.000742347
      9        1           0.000398112   -0.000243880   -0.000176746
     10        1           0.000566771   -0.000316820    0.000001246
     11        1          -0.000512480   -0.000424508    0.000012710
 -------------------------------------------------------------------
 Cartesian Forces:  Max     0.018839534 RMS     0.004611715
 IRC-IRC-IRC-IRC-IRC-IRC-IRC-IRC-IRC-IRC-IRC-IRC-IRC-IRC-IRC-IRC-IRC-IRC
 Pt  5 Step number   1 out of a maximum of  20
 Modified Bulirsch-Stoer Extrapolation Cycles:
    EPS =    0.000010000000000
      PEZero:  N= 2 I= 1 D=  8.24D-04 Err=  1.99D-05
      PEZero:  N= 3 I= 2 D=  8.24D-04 Err=  1.32D-05
      PEZero:  N= 3 I= 1 D=  1.65D-03 Err=  4.74D-08
 Maximum DWI energy   std dev =  0.000000166 at pt    26
 Maximum DWI gradient std dev =  0.003392975 at pt    24
 CORRECTOR INTEGRATION CONVERGENCE:
   Recorrection delta-x convergence threshold:    0.010000
   Delta-x Convergence Met
 Point Number:   5          Path Number:   1
   CHANGE IN THE REACTION COORDINATE =    0.15814
   NET REACTION COORDINATE UP TO THIS POINT =    0.78057
  # OF POINTS ALONG THE PATH =   5
  # OF STEPS =   1

 Calculating another point on the path.
 IRC-IRC-IRC-IRC-IRC-IRC-IRC-IRC-IRC-IRC-IRC-IRC-IRC-IRC-IRC-IRC-IRC-IRC
                          Input orientation:                          
 ---------------------------------------------------------------------
 Center     Atomic      Atomic             Coordinates (Angstroms)
 Number     Number       Type             X           Y           Z
 ---------------------------------------------------------------------
      1          8           0       -0.449287    1.315440    0.009950
      2          8           0        1.771256    0.517572   -0.024542
      3          6           0        1.634259   -0.679421    0.196370
      4          7           0       -0.163980   -1.007960   -0.251261
      5          6           0       -0.673757    0.145629   -0.092332
      6          1           0        1.777996   -1.398298   -0.633420
      7          1           0        1.677185   -1.093382    1.212646
      8          6           0       -2.191188   -0.407335    0.118498
      9          1           0       -2.725530    0.089394   -0.685925
     10          1           0       -2.437734   -0.000930    1.094682
     11          1           0       -2.340550   -1.477238    0.085018
 ---------------------------------------------------------------------
                    Distance matrix (angstroms):
                    1          2          3          4          5
     1  O    0.000000
     2  O    2.359787   0.000000
     3  C    2.890568   1.224893   0.000000
     4  N    2.355381   2.474629   1.882014   0.000000
     5  C    1.195536   2.474071   2.467994   1.271180   0.000000
     6  H    3.569186   2.010307   1.107247   2.017345   2.947470
     7  H    3.430857   2.033385   1.098191   2.353765   2.960581
     8  C    2.452338   4.071472   3.835902   2.146403   1.628747
     9  H    2.677446   4.565287   4.514120   2.820400   2.136653
    10  H    2.619809   4.386013   4.224742   2.827655   2.131220
    11  H    3.373657   4.571457   4.055616   2.251835   2.333098
                    6          7          8          9         10
     6  H    0.000000
     7  H    1.873792   0.000000
     8  C    4.159545   4.078251   0.000000
     9  H    4.743177   4.938363   1.085982   0.000000
    10  H    4.765643   4.259099   1.085764   1.805975   0.000000
    11  H    4.181483   4.190594   1.080797   1.787987   1.791187
                   11
    11  H    0.000000
 Symmetry turned off by external request.
 Stoichiometry    C3H5NO2
 Framework group  C1[X(C3H5NO2)]
 Deg. of freedom    27
 Full point group                 C1      NOp   1
 Rotational constants (GHZ):           7.8362720           2.8205738           2.1663291
 Standard basis: Aug-CC-pVTZ (5D, 7F)
   391 basis functions,   567 primitive gaussians,   455 cartesian basis functions
    23 alpha electrons       23 beta electrons
       nuclear repulsion energy       228.8122510250 Hartrees.
 NAtoms=   11 NActive=   11 NUniq=   11 SFac= 1.00D+00 NAtFMM=   60 NAOKFM=F Big=F
 Integral buffers will be    131072 words long.
 Raffenetti 2 integral format.
 Two-electron integral symmetry is turned off.
 Nuclear repulsion after empirical dispersion term =      228.8091201988 Hartrees.
 One-electron integrals computed using PRISM.
 NBasis=   391 RedAO= T EigKep=  1.91D-05  NBF=   391
 NBsUse=   391 1.00D-06 EigRej= -1.00D+00 NBFU=   391
 Initial guess from the checkpoint file:  "STS2-IRC-Forward.chk"
 B after Tr=     0.000075   -0.000255    0.000064
         Rot=    1.000000    0.000062    0.000022   -0.000025 Ang=   0.01 deg.
 Initial guess <Sx>= 0.0000 <Sy>= 0.0000 <Sz>= 0.0000 <S**2>= 0.0000 S= 0.0000
 ExpMin= 2.53D-02 ExpMax= 1.53D+04 ExpMxC= 5.22D+02 IAcc=3 IRadAn=         7 AccDes= 0.00D+00
 Harris functional with IExCor= 4639 and IRadAn=       7 diagonalized for initial guess.
 HarFok:  IExCor= 4639 AccDes= 0.00D+00 IRadAn=         7 IDoV= 1 UseB2=F ITyADJ=14
 ICtDFT=  3500011 ScaDFX=  1.000000  1.000000  1.000000  1.000000
 FoFCou: FMM=F IPFlag=           0 FMFlag=      100000 FMFlg1=           0
         NFxFlg=           0 DoJE=T BraDBF=F KetDBF=T FulRan=T
         wScrn=  0.000000 ICntrl=       500 IOpCl=  0 I1Cent=   200000004 NGrid=           0
         NMat0=    1 NMatS0=      1 NMatT0=    0 NMatD0=    1 NMtDS0=    0 NMtDT0=    0
 Symmetry not used in FoFCou.
 Gradient too large for Newton-Raphson -- use scaled steepest descent instead.
     Minimum is close to point  4 DX=  1.81D-02 DF= -6.06D-08 DXR=  1.48D-02 DFR=  2.20D-04 which will be used.
 Gradient too large for Newton-Raphson -- use scaled steepest descent instead.
     Accept linear search using points  1 and  2.
 Gradient too large for Newton-Raphson -- use scaled steepest descent instead.
     Accept linear search using points  1 and  2.
     Minimum is close to point  2 DX= -5.06D-02 DF= -7.06D-08 DXR=  9.22D-02 DFR=  1.69D-03 which will be used.
 Gradient too large for Newton-Raphson -- use scaled steepest descent instead.
     Accept linear search using points  1 and  2.
 LinEq1:  Iter=  0 NonCon=     1 RMS=1.12D-04 Max=6.82D-03 NDo=     1
 AX will form     1 AO Fock derivatives at one time.
 LinEq1:  Iter=  1 NonCon=     1 RMS=3.74D-05 Max=1.20D-03 NDo=     1
 LinEq1:  Iter=  2 NonCon=     1 RMS=2.86D-05 Max=1.20D-03 NDo=     1
 LinEq1:  Iter=  3 NonCon=     1 RMS=2.43D-05 Max=1.12D-03 NDo=     1
 LinEq1:  Iter=  4 NonCon=     1 RMS=1.51D-05 Max=6.10D-04 NDo=     1
 LinEq1:  Iter=  5 NonCon=     1 RMS=1.07D-05 Max=2.42D-04 NDo=     1
 LinEq1:  Iter=  6 NonCon=     1 RMS=4.22D-06 Max=1.04D-04 NDo=     1
 LinEq1:  Iter=  7 NonCon=     1 RMS=2.75D-06 Max=6.34D-05 NDo=     1
 LinEq1:  Iter=  8 NonCon=     1 RMS=1.21D-06 Max=4.70D-05 NDo=     1
 LinEq1:  Iter=  9 NonCon=     1 RMS=4.87D-07 Max=1.73D-05 NDo=     1
 LinEq1:  Iter= 10 NonCon=     1 RMS=1.68D-07 Max=4.63D-06 NDo=     1
 LinEq1:  Iter= 11 NonCon=     1 RMS=6.58D-08 Max=1.44D-06 NDo=     1
 LinEq1:  Iter= 12 NonCon=     1 RMS=2.93D-08 Max=7.92D-07 NDo=     1
 LinEq1:  Iter= 13 NonCon=     1 RMS=7.45D-09 Max=2.49D-07 NDo=     1
 LinEq1:  Iter= 14 NonCon=     0 RMS=2.50D-09 Max=1.05D-07 NDo=     1
 Linear equations converged to 1.301D-08 1.301D-07 after    14 iterations.
     Minimum is close to point  2 DX=  1.60D-04 DF= -4.60D-12 DXR=  1.60D-04 DFR=  2.55D-08 which will be used.
 LinEq1:  Iter=  0 NonCon=     1 RMS=1.37D-06 Max=6.66D-05 NDo=     1
 LinEq1:  Iter=  1 NonCon=     1 RMS=9.56D-07 Max=5.13D-05 NDo=     1
 LinEq1:  Iter=  2 NonCon=     1 RMS=6.01D-07 Max=2.08D-05 NDo=     1
 LinEq1:  Iter=  3 NonCon=     1 RMS=2.55D-07 Max=9.35D-06 NDo=     1
 LinEq1:  Iter=  4 NonCon=     1 RMS=1.90D-07 Max=4.56D-06 NDo=     1
 LinEq1:  Iter=  5 NonCon=     1 RMS=9.40D-08 Max=2.69D-06 NDo=     1
 LinEq1:  Iter=  6 NonCon=     1 RMS=5.72D-08 Max=1.95D-06 NDo=     1
 LinEq1:  Iter=  7 NonCon=     1 RMS=3.26D-08 Max=1.03D-06 NDo=     1
 LinEq1:  Iter=  8 NonCon=     1 RMS=1.54D-08 Max=8.60D-07 NDo=     1
 LinEq1:  Iter=  9 NonCon=     1 RMS=6.96D-09 Max=3.56D-07 NDo=     1
 LinEq1:  Iter= 10 NonCon=     1 RMS=2.21D-09 Max=5.36D-08 NDo=     1
 LinEq1:  Iter= 11 NonCon=     1 RMS=6.87D-10 Max=1.74D-08 NDo=     1
 LinEq1:  Iter= 12 NonCon=     0 RMS=3.11D-10 Max=9.71D-09 NDo=     1
 Linear equations converged to 1.162D-09 1.162D-08 after    12 iterations.
 SCF Done:  E(UwB97XD) =  -322.367882422     a.u. after    7 cycles
            Convg  =    0.1624D-07                    39 Fock formations.
              S**2 =  0.0000                  -V/T =  2.0053
 <Sx>= 0.0000 <Sy>= 0.0000 <Sz>= 0.0000 <S**2>= 0.0000 S= 0.0000
 <L.S>=  0.00000000000    
 Annihilation of the first spin contaminant:
 S**2 before annihilation     0.0000,   after     0.0000
 DoSCS=F DFT=T ScalE2(SS,OS)=  1.000000  1.000000
 Range of M.O.s used for correlation:     1   391
 NBasis=   391 NAE=    23 NBE=    23 NFC=     0 NFV=     0
 NROrb=    391 NOA=    23 NOB=    23 NVA=   368 NVB=   368

 **** Warning!!: The largest alpha MO coefficient is  0.36774867D+02


 **** Warning!!: The largest beta MO coefficient is  0.36774866D+02

 Symmetrizing basis deriv contribution to polar:
 IMax=3 JMax=2 DiffMx= 0.00D+00
 G2DrvN: will do    12 centers at a time, making    1 passes.
 Calling FoFCou, ICntrl=  3107 FMM=F I1Cent=   0 AccDes= 0.00D+00.
 End of G2Drv F.D. properties file   721 does not exist.
 End of G2Drv F.D. properties file   722 does not exist.
 End of G2Drv F.D. properties file   788 does not exist.
          IDoAtm=11111111111
          Differentiating once with respect to nuclear coordinates.
 CalDSu exits because no D1Ps are significant.
          There are    36 degrees of freedom in the 1st order CPHF.  IDoFFX=6 NUNeed=     0.
     30 vectors produced by pass  0 Test12= 4.70D-14 2.78D-09 XBig12= 1.75D-01 9.65D-02.
 AX will form    30 AO Fock derivatives at one time.
     30 vectors produced by pass  1 Test12= 4.70D-14 2.78D-09 XBig12= 1.06D-01 6.01D-02.
     30 vectors produced by pass  2 Test12= 4.70D-14 2.78D-09 XBig12= 7.38D-03 9.86D-03.
     30 vectors produced by pass  3 Test12= 4.70D-14 2.78D-09 XBig12= 1.86D-04 1.31D-03.
     30 vectors produced by pass  4 Test12= 4.70D-14 2.78D-09 XBig12= 2.18D-06 1.05D-04.
     30 vectors produced by pass  5 Test12= 4.70D-14 2.78D-09 XBig12= 2.16D-08 1.09D-05.
     30 vectors produced by pass  6 Test12= 4.70D-14 2.78D-09 XBig12= 1.71D-10 9.83D-07.
     15 vectors produced by pass  7 Test12= 4.70D-14 2.78D-09 XBig12= 1.19D-12 8.13D-08.
      2 vectors produced by pass  8 Test12= 4.70D-14 2.78D-09 XBig12= 8.63D-15 6.41D-09.
 InvSVY:  IOpt=1 It=  1 EMax= 2.00D-15
 Solved reduced A of dimension   227 with    30 vectors.
 End of Minotr F.D. properties file   721 does not exist.
 End of Minotr F.D. properties file   722 does not exist.
 End of Minotr F.D. properties file   788 does not exist.
 Calling FoFJK, ICntrl=    100127 FMM=F ISym2X=0 I1Cent= 0 IOpClX= 1 NMat=1 NMatS=1 NMatT=0.
 -------------------------------------------------------------------
 Center     Atomic                   Forces (Hartrees/Bohr)
 Number     Number              X              Y              Z
 -------------------------------------------------------------------
      1        8          -0.005823762    0.005344918   -0.000051043
      2        8           0.008245853   -0.002375666    0.001042045
      3        6           0.015110692    0.001358757    0.001294088
      4        7          -0.022664951   -0.000795054   -0.000405899
      5        6           0.005186512    0.005186733   -0.001343764
      6        1          -0.000141197   -0.000313725    0.000329235
      7        1           0.000088703    0.000215759    0.000225422
      8        6          -0.000545467   -0.007427991   -0.000893175
      9        1           0.000502099   -0.000292543   -0.000212216
     10        1           0.000697904   -0.000383183   -0.000004589
     11        1          -0.000656387   -0.000518005    0.000019897
 -------------------------------------------------------------------
 Cartesian Forces:  Max     0.022664951 RMS     0.005497900
 IRC-IRC-IRC-IRC-IRC-IRC-IRC-IRC-IRC-IRC-IRC-IRC-IRC-IRC-IRC-IRC-IRC-IRC
 Pt  6 Step number   1 out of a maximum of  20
 Modified Bulirsch-Stoer Extrapolation Cycles:
    EPS =    0.000010000000000
      PEZero:  N= 2 I= 1 D=  8.24D-04 Err=  1.65D-05
      PEZero:  N= 3 I= 2 D=  8.24D-04 Err=  1.10D-05
      PEZero:  N= 3 I= 1 D=  1.65D-03 Err=  3.67D-08
 Maximum DWI energy   std dev =  0.000000226 at pt    27
 Maximum DWI gradient std dev =  0.002723150 at pt    24
 CORRECTOR INTEGRATION CONVERGENCE:
   Recorrection delta-x convergence threshold:    0.010000
   Delta-x Convergence Met
 Point Number:   6          Path Number:   1
   CHANGE IN THE REACTION COORDINATE =    0.15814
   NET REACTION COORDINATE UP TO THIS POINT =    0.93871
  # OF POINTS ALONG THE PATH =   6
  # OF STEPS =   1

 Calculating another point on the path.
 IRC-IRC-IRC-IRC-IRC-IRC-IRC-IRC-IRC-IRC-IRC-IRC-IRC-IRC-IRC-IRC-IRC-IRC
                          Input orientation:                          
 ---------------------------------------------------------------------
 Center     Atomic      Atomic             Coordinates (Angstroms)
 Number     Number       Type             X           Y           Z
 ---------------------------------------------------------------------
      1          8           0       -0.452732    1.318662    0.009917
      2          8           0        1.776163    0.516167   -0.023918
      3          6           0        1.646193   -0.678348    0.197369
      4          7           0       -0.179566   -1.008463   -0.251491
      5          6           0       -0.669467    0.149823   -0.093419
      6          1           0        1.777205   -1.401370   -0.630407
      7          1           0        1.677994   -1.091406    1.214911
      8          6           0       -2.191611   -0.413378    0.117779
      9          1           0       -2.720637    0.086626   -0.687999
     10          1           0       -2.430993   -0.004562    1.094698
     11          1           0       -2.346979   -1.482327    0.085223
 ---------------------------------------------------------------------
                    Distance matrix (angstroms):
                    1          2          3          4          5
     1  O    0.000000
     2  O    2.369201   0.000000
     3  C    2.903218   1.221772   0.000000
     4  N    2.357640   2.490213   1.908886   0.000000
     5  C    1.193246   2.473892   2.476430   1.267524   0.000000
     6  H    3.575081   2.011163   1.106859   2.031479   2.946313
     7  H    3.435176   2.031902   1.098645   2.368068   2.960229
     8  C    2.456684   4.077665   3.847763   2.130448   1.636680
     9  H    2.673647   4.565820   4.520869   2.801214   2.136543
    10  H    2.615566   4.384360   4.228786   2.808730   2.130359
    11  H    3.382215   4.583251   4.074847   2.244015   2.347312
                    6          7          8          9         10
     6  H    0.000000
     7  H    1.873798   0.000000
     8  C    4.157813   4.078880   0.000000
     9  H    4.737935   4.935259   1.085887   0.000000
    10  H    4.757729   4.251994   1.085728   1.808374   0.000000
    11  H    4.186595   4.198741   1.080671   1.788604   1.791616
                   11
    11  H    0.000000
 Symmetry turned off by external request.
 Stoichiometry    C3H5NO2
 Framework group  C1[X(C3H5NO2)]
 Deg. of freedom    27
 Full point group                 C1      NOp   1
 Rotational constants (GHZ):           7.8119349           2.8077604           2.1570741
 Standard basis: Aug-CC-pVTZ (5D, 7F)
   391 basis functions,   567 primitive gaussians,   455 cartesian basis functions
    23 alpha electrons       23 beta electrons
       nuclear repulsion energy       228.5458699799 Hartrees.
 NAtoms=   11 NActive=   11 NUniq=   11 SFac= 1.00D+00 NAtFMM=   60 NAOKFM=F Big=F
 Integral buffers will be    131072 words long.
 Raffenetti 2 integral format.
 Two-electron integral symmetry is turned off.
 Nuclear repulsion after empirical dispersion term =      228.5427297746 Hartrees.
 One-electron integrals computed using PRISM.
 NBasis=   391 RedAO= T EigKep=  1.92D-05  NBF=   391
 NBsUse=   391 1.00D-06 EigRej= -1.00D+00 NBFU=   391
 Initial guess from the checkpoint file:  "STS2-IRC-Forward.chk"
 B after Tr=     0.000104   -0.000254    0.000064
         Rot=    1.000000    0.000061    0.000023   -0.000028 Ang=   0.01 deg.
 Initial guess <Sx>= 0.0000 <Sy>= 0.0000 <Sz>= 0.0000 <S**2>= 0.0000 S= 0.0000
 ExpMin= 2.53D-02 ExpMax= 1.53D+04 ExpMxC= 5.22D+02 IAcc=3 IRadAn=         7 AccDes= 0.00D+00
 Harris functional with IExCor= 4639 and IRadAn=       7 diagonalized for initial guess.
 HarFok:  IExCor= 4639 AccDes= 0.00D+00 IRadAn=         7 IDoV= 1 UseB2=F ITyADJ=14
 ICtDFT=  3500011 ScaDFX=  1.000000  1.000000  1.000000  1.000000
 FoFCou: FMM=F IPFlag=           0 FMFlag=      100000 FMFlg1=           0
         NFxFlg=           0 DoJE=T BraDBF=F KetDBF=T FulRan=T
         wScrn=  0.000000 ICntrl=       500 IOpCl=  0 I1Cent=   200000004 NGrid=           0
         NMat0=    1 NMatS0=      1 NMatT0=    0 NMatD0=    1 NMtDS0=    0 NMtDT0=    0
 Symmetry not used in FoFCou.
 Gradient too large for Newton-Raphson -- use scaled steepest descent instead.
     Minimum is close to point  4 DX=  2.36D-02 DF= -1.02D-07 DXR=  1.93D-02 DFR=  3.73D-04 which will be used.
 Gradient too large for Newton-Raphson -- use scaled steepest descent instead.
     Accept linear search using points  1 and  2.
 Gradient too large for Newton-Raphson -- use scaled steepest descent instead.
     Accept linear search using points  1 and  2.
     Minimum is close to point  2 DX= -3.72D-02 DF= -3.24D-08 DXR=  6.62D-02 DFR=  7.85D-04 which will be used.
 Gradient too large for Newton-Raphson -- use scaled steepest descent instead.
     Accept linear search using points  1 and  2.
 LinEq1:  Iter=  0 NonCon=     1 RMS=1.10D-04 Max=6.70D-03 NDo=     1
 AX will form     1 AO Fock derivatives at one time.
 LinEq1:  Iter=  1 NonCon=     1 RMS=3.45D-05 Max=1.08D-03 NDo=     1
 LinEq1:  Iter=  2 NonCon=     1 RMS=2.55D-05 Max=1.08D-03 NDo=     1
 LinEq1:  Iter=  3 NonCon=     1 RMS=2.14D-05 Max=9.69D-04 NDo=     1
 LinEq1:  Iter=  4 NonCon=     1 RMS=1.38D-05 Max=5.80D-04 NDo=     1
 LinEq1:  Iter=  5 NonCon=     1 RMS=9.70D-06 Max=2.33D-04 NDo=     1
 LinEq1:  Iter=  6 NonCon=     1 RMS=3.87D-06 Max=9.83D-05 NDo=     1
 LinEq1:  Iter=  7 NonCon=     1 RMS=2.52D-06 Max=5.68D-05 NDo=     1
 LinEq1:  Iter=  8 NonCon=     1 RMS=1.03D-06 Max=4.09D-05 NDo=     1
 LinEq1:  Iter=  9 NonCon=     1 RMS=4.06D-07 Max=1.68D-05 NDo=     1
 LinEq1:  Iter= 10 NonCon=     1 RMS=1.30D-07 Max=3.83D-06 NDo=     1
 LinEq1:  Iter= 11 NonCon=     1 RMS=3.91D-08 Max=9.44D-07 NDo=     1
 LinEq1:  Iter= 12 NonCon=     1 RMS=2.02D-08 Max=5.76D-07 NDo=     1
 LinEq1:  Iter= 13 NonCon=     1 RMS=6.55D-09 Max=2.05D-07 NDo=     1
 LinEq1:  Iter= 14 NonCon=     0 RMS=2.13D-09 Max=9.13D-08 NDo=     1
 Linear equations converged to 1.301D-08 1.301D-07 after    14 iterations.
     Minimum is close to point  2 DX=  3.83D-04 DF= -2.56D-11 DXR=  3.83D-04 DFR=  1.47D-07 which will be used.
 LinEq1:  Iter=  0 NonCon=     1 RMS=1.42D-06 Max=6.42D-05 NDo=     1
 LinEq1:  Iter=  1 NonCon=     1 RMS=9.53D-07 Max=5.11D-05 NDo=     1
 LinEq1:  Iter=  2 NonCon=     1 RMS=5.97D-07 Max=2.11D-05 NDo=     1
 LinEq1:  Iter=  3 NonCon=     1 RMS=2.53D-07 Max=9.17D-06 NDo=     1
 LinEq1:  Iter=  4 NonCon=     1 RMS=2.11D-07 Max=5.84D-06 NDo=     1
 LinEq1:  Iter=  5 NonCon=     1 RMS=9.67D-08 Max=2.64D-06 NDo=     1
 LinEq1:  Iter=  6 NonCon=     1 RMS=5.77D-08 Max=1.71D-06 NDo=     1
 LinEq1:  Iter=  7 NonCon=     1 RMS=2.90D-08 Max=6.43D-07 NDo=     1
 LinEq1:  Iter=  8 NonCon=     1 RMS=1.27D-08 Max=5.87D-07 NDo=     1
 LinEq1:  Iter=  9 NonCon=     1 RMS=5.61D-09 Max=3.09D-07 NDo=     1
 LinEq1:  Iter= 10 NonCon=     1 RMS=2.18D-09 Max=7.28D-08 NDo=     1
 LinEq1:  Iter= 11 NonCon=     1 RMS=8.63D-10 Max=1.34D-08 NDo=     1
 LinEq1:  Iter= 12 NonCon=     0 RMS=3.33D-10 Max=8.12D-09 NDo=     1
 Linear equations converged to 1.206D-09 1.206D-08 after    12 iterations.
 SCF Done:  E(UwB97XD) =  -322.369369453     a.u. after    7 cycles
            Convg  =    0.1590D-07                    39 Fock formations.
              S**2 =  0.0000                  -V/T =  2.0052
 <Sx>= 0.0000 <Sy>= 0.0000 <Sz>= 0.0000 <S**2>= 0.0000 S= 0.0000
 <L.S>=  0.00000000000    
 Annihilation of the first spin contaminant:
 S**2 before annihilation     0.0000,   after     0.0000
 DoSCS=F DFT=T ScalE2(SS,OS)=  1.000000  1.000000
 Range of M.O.s used for correlation:     1   391
 NBasis=   391 NAE=    23 NBE=    23 NFC=     0 NFV=     0
 NROrb=    391 NOA=    23 NOB=    23 NVA=   368 NVB=   368

 **** Warning!!: The largest alpha MO coefficient is  0.38957613D+02


 **** Warning!!: The largest beta MO coefficient is  0.38957614D+02

 Symmetrizing basis deriv contribution to polar:
 IMax=3 JMax=2 DiffMx= 0.00D+00
 G2DrvN: will do    12 centers at a time, making    1 passes.
 Calling FoFCou, ICntrl=  3107 FMM=F I1Cent=   0 AccDes= 0.00D+00.
 End of G2Drv F.D. properties file   721 does not exist.
 End of G2Drv F.D. properties file   722 does not exist.
 End of G2Drv F.D. properties file   788 does not exist.
          IDoAtm=11111111111
          Differentiating once with respect to nuclear coordinates.
 CalDSu exits because no D1Ps are significant.
          There are    36 degrees of freedom in the 1st order CPHF.  IDoFFX=6 NUNeed=     0.
     30 vectors produced by pass  0 Test12= 4.70D-14 2.78D-09 XBig12= 1.75D-01 9.53D-02.
 AX will form    30 AO Fock derivatives at one time.
     30 vectors produced by pass  1 Test12= 4.70D-14 2.78D-09 XBig12= 1.07D-01 5.78D-02.
     30 vectors produced by pass  2 Test12= 4.70D-14 2.78D-09 XBig12= 7.38D-03 9.69D-03.
     30 vectors produced by pass  3 Test12= 4.70D-14 2.78D-09 XBig12= 1.86D-04 1.27D-03.
     30 vectors produced by pass  4 Test12= 4.70D-14 2.78D-09 XBig12= 2.18D-06 1.06D-04.
     30 vectors produced by pass  5 Test12= 4.70D-14 2.78D-09 XBig12= 2.19D-08 1.09D-05.
     30 vectors produced by pass  6 Test12= 4.70D-14 2.78D-09 XBig12= 1.73D-10 9.19D-07.
     16 vectors produced by pass  7 Test12= 4.70D-14 2.78D-09 XBig12= 1.19D-12 8.57D-08.
      2 vectors produced by pass  8 Test12= 4.70D-14 2.78D-09 XBig12= 8.46D-15 6.28D-09.
 InvSVY:  IOpt=1 It=  1 EMax= 1.33D-15
 Solved reduced A of dimension   228 with    30 vectors.
 End of Minotr F.D. properties file   721 does not exist.
 End of Minotr F.D. properties file   722 does not exist.
 End of Minotr F.D. properties file   788 does not exist.
 Calling FoFJK, ICntrl=    100127 FMM=F ISym2X=0 I1Cent= 0 IOpClX= 1 NMat=1 NMatS=1 NMatT=0.
 -------------------------------------------------------------------
 Center     Atomic                   Forces (Hartrees/Bohr)
 Number     Number              X              Y              Z
 -------------------------------------------------------------------
      1        8          -0.006537593    0.006259317   -0.000066479
      2        8           0.009403037   -0.002568649    0.001166555
      3        6           0.016937444    0.001374969    0.001434528
      4        7          -0.026403960   -0.000696401   -0.000297313
      5        6           0.006458854    0.006043874   -0.001602765
      6        1          -0.000018954   -0.000341997    0.000383381
      7        1           0.000119649    0.000240560    0.000249508
      8        6          -0.000586229   -0.008908750   -0.001038332
      9        1           0.000612248   -0.000341796   -0.000245402
     10        1           0.000831516   -0.000449317   -0.000014134
     11        1          -0.000816013   -0.000611811    0.000030452
 -------------------------------------------------------------------
 Cartesian Forces:  Max     0.026403960 RMS     0.006351698
 IRC-IRC-IRC-IRC-IRC-IRC-IRC-IRC-IRC-IRC-IRC-IRC-IRC-IRC-IRC-IRC-IRC-IRC
 Pt  7 Step number   1 out of a maximum of  20
 Modified Bulirsch-Stoer Extrapolation Cycles:
    EPS =    0.000010000000000
      PEZero:  N= 2 I= 1 D=  8.24D-04 Err=  1.62D-05
      PEZero:  N= 3 I= 2 D=  8.24D-04 Err=  1.08D-05
      PEZero:  N= 3 I= 1 D=  1.65D-03 Err=  3.09D-08
 Maximum DWI energy   std dev =  0.000000302 at pt    27
 Maximum DWI gradient std dev =  0.002213470 at pt    24
 CORRECTOR INTEGRATION CONVERGENCE:
   Recorrection delta-x convergence threshold:    0.010000
   Delta-x Convergence Met
 Point Number:   7          Path Number:   1
   CHANGE IN THE REACTION COORDINATE =    0.15814
   NET REACTION COORDINATE UP TO THIS POINT =    1.09685
  # OF POINTS ALONG THE PATH =   7
  # OF STEPS =   1

 Calculating another point on the path.
 IRC-IRC-IRC-IRC-IRC-IRC-IRC-IRC-IRC-IRC-IRC-IRC-IRC-IRC-IRC-IRC-IRC-IRC
                          Input orientation:                          
 ---------------------------------------------------------------------
 Center     Atomic      Atomic             Coordinates (Angstroms)
 Number     Number       Type             X           Y           Z
 ---------------------------------------------------------------------
      1          8           0       -0.456078    1.321929    0.009880
      2          8           0        1.781007    0.514855   -0.023315
      3          6           0        1.657742   -0.677421    0.198326
      4          7           0       -0.195267   -1.008829   -0.251617
      5          6           0       -0.664849    0.154051   -0.094543
      6          1           0        1.777538   -1.404207   -0.627327
      7          1           0        1.678980   -1.089508    1.217048
      8          6           0       -2.191999   -0.419650    0.117057
      9          1           0       -2.715481    0.083821   -0.690065
     10          1           0       -2.424048   -0.008252    1.094626
     11          1           0       -2.353908   -1.487516    0.085497
 ---------------------------------------------------------------------
                    Distance matrix (angstroms):
                    1          2          3          4          5
     1  O    0.000000
     2  O    2.378449   0.000000
     3  C    2.915673   1.218951   0.000000
     4  N    2.359838   2.505871   1.935438   0.000000
     5  C    1.190978   2.473350   2.484259   1.263910   0.000000
     6  H    3.581465   2.011875   1.106468   2.046813   2.945723
     7  H    3.439586   2.030490   1.099118   2.382496   2.959771
     8  C    2.461301   4.083843   3.859216   2.114235   1.645021
     9  H    2.669782   4.566043   4.527008   2.781654   2.136509
    10  H    2.611314   4.382456   4.232275   2.789443   2.129612
    11  H    3.391233   4.595525   4.094181   2.236631   2.362219
                    6          7          8          9         10
     6  H    0.000000
     7  H    1.873624   0.000000
     8  C    4.157004   4.079603   0.000000
     9  H    4.733433   4.932045   1.085800   0.000000
    10  H    4.750489   4.244872   1.085696   1.810671   0.000000
    11  H    4.193317   4.207494   1.080532   1.789227   1.792061
                   11
    11  H    0.000000
 Symmetry turned off by external request.
 Stoichiometry    C3H5NO2
 Framework group  C1[X(C3H5NO2)]
 Deg. of freedom    27
 Full point group                 C1      NOp   1
 Rotational constants (GHZ):           7.7873791           2.7952171           2.1479336
 Standard basis: Aug-CC-pVTZ (5D, 7F)
   391 basis functions,   567 primitive gaussians,   455 cartesian basis functions
    23 alpha electrons       23 beta electrons
       nuclear repulsion energy       228.2858233847 Hartrees.
 NAtoms=   11 NActive=   11 NUniq=   11 SFac= 1.00D+00 NAtFMM=   60 NAOKFM=F Big=F
 Integral buffers will be    131072 words long.
 Raffenetti 2 integral format.
 Two-electron integral symmetry is turned off.
 Nuclear repulsion after empirical dispersion term =      228.2826739249 Hartrees.
 One-electron integrals computed using PRISM.
 NBasis=   391 RedAO= T EigKep=  1.94D-05  NBF=   391
 NBsUse=   391 1.00D-06 EigRej= -1.00D+00 NBFU=   391
 Initial guess from the checkpoint file:  "STS2-IRC-Forward.chk"
 B after Tr=     0.000130   -0.000255    0.000063
         Rot=    1.000000    0.000059    0.000024   -0.000031 Ang=   0.01 deg.
 Initial guess <Sx>= 0.0000 <Sy>= 0.0000 <Sz>= 0.0000 <S**2>= 0.0000 S= 0.0000
 ExpMin= 2.53D-02 ExpMax= 1.53D+04 ExpMxC= 5.22D+02 IAcc=3 IRadAn=         7 AccDes= 0.00D+00
 Harris functional with IExCor= 4639 and IRadAn=       7 diagonalized for initial guess.
 HarFok:  IExCor= 4639 AccDes= 0.00D+00 IRadAn=         7 IDoV= 1 UseB2=F ITyADJ=14
 ICtDFT=  3500011 ScaDFX=  1.000000  1.000000  1.000000  1.000000
 FoFCou: FMM=F IPFlag=           0 FMFlag=      100000 FMFlg1=           0
         NFxFlg=           0 DoJE=T BraDBF=F KetDBF=T FulRan=T
         wScrn=  0.000000 ICntrl=       500 IOpCl=  0 I1Cent=   200000004 NGrid=           0
         NMat0=    1 NMatS0=      1 NMatT0=    0 NMatD0=    1 NMtDS0=    0 NMtDT0=    0
 Symmetry not used in FoFCou.
 Gradient too large for Newton-Raphson -- use scaled steepest descent instead.
     Minimum is close to point  4 DX=  2.92D-02 DF= -1.54D-07 DXR=  2.38D-02 DFR=  5.66D-04 which will be used.
 Gradient too large for Newton-Raphson -- use scaled steepest descent instead.
     Accept linear search using points  1 and  2.
 Gradient too large for Newton-Raphson -- use scaled steepest descent instead.
     Accept linear search using points  1 and  2.
     Minimum is close to point  2 DX= -5.04D-02 DF= -6.75D-08 DXR=  9.17D-02 DFR=  1.67D-03 which will be used.
 Gradient too large for Newton-Raphson -- use scaled steepest descent instead.
     Accept linear search using points  1 and  2.
 LinEq1:  Iter=  0 NonCon=     1 RMS=1.08D-04 Max=6.55D-03 NDo=     1
 AX will form     1 AO Fock derivatives at one time.
 LinEq1:  Iter=  1 NonCon=     1 RMS=3.18D-05 Max=9.82D-04 NDo=     1
 LinEq1:  Iter=  2 NonCon=     1 RMS=2.25D-05 Max=9.69D-04 NDo=     1
 LinEq1:  Iter=  3 NonCon=     1 RMS=1.82D-05 Max=8.04D-04 NDo=     1
 LinEq1:  Iter=  4 NonCon=     1 RMS=1.23D-05 Max=5.39D-04 NDo=     1
 LinEq1:  Iter=  5 NonCon=     1 RMS=8.74D-06 Max=2.23D-04 NDo=     1
 LinEq1:  Iter=  6 NonCon=     1 RMS=3.50D-06 Max=9.16D-05 NDo=     1
 LinEq1:  Iter=  7 NonCon=     1 RMS=2.29D-06 Max=4.93D-05 NDo=     1
 LinEq1:  Iter=  8 NonCon=     1 RMS=8.81D-07 Max=3.42D-05 NDo=     1
 LinEq1:  Iter=  9 NonCon=     1 RMS=3.45D-07 Max=1.53D-05 NDo=     1
 LinEq1:  Iter= 10 NonCon=     1 RMS=1.11D-07 Max=3.29D-06 NDo=     1
 LinEq1:  Iter= 11 NonCon=     1 RMS=3.19D-08 Max=9.24D-07 NDo=     1
 LinEq1:  Iter= 12 NonCon=     1 RMS=1.27D-08 Max=2.91D-07 NDo=     1
 LinEq1:  Iter= 13 NonCon=     1 RMS=5.11D-09 Max=1.75D-07 NDo=     1
 LinEq1:  Iter= 14 NonCon=     0 RMS=1.69D-09 Max=6.54D-08 NDo=     1
 Linear equations converged to 1.301D-08 1.301D-07 after    14 iterations.
     Minimum is close to point  2 DX=  5.29D-04 DF= -4.68D-11 DXR=  5.29D-04 DFR=  2.79D-07 which will be used.
 LinEq1:  Iter=  0 NonCon=     1 RMS=1.42D-06 Max=6.05D-05 NDo=     1
 LinEq1:  Iter=  1 NonCon=     1 RMS=9.37D-07 Max=4.95D-05 NDo=     1
 LinEq1:  Iter=  2 NonCon=     1 RMS=5.79D-07 Max=2.04D-05 NDo=     1
 LinEq1:  Iter=  3 NonCon=     1 RMS=2.49D-07 Max=8.54D-06 NDo=     1
 LinEq1:  Iter=  4 NonCon=     1 RMS=2.16D-07 Max=6.43D-06 NDo=     1
 LinEq1:  Iter=  5 NonCon=     1 RMS=9.21D-08 Max=2.26D-06 NDo=     1
 LinEq1:  Iter=  6 NonCon=     1 RMS=5.38D-08 Max=1.44D-06 NDo=     1
 LinEq1:  Iter=  7 NonCon=     1 RMS=2.60D-08 Max=3.60D-07 NDo=     1
 LinEq1:  Iter=  8 NonCon=     1 RMS=1.12D-08 Max=3.53D-07 NDo=     1
 LinEq1:  Iter=  9 NonCon=     1 RMS=4.47D-09 Max=2.14D-07 NDo=     1
 LinEq1:  Iter= 10 NonCon=     1 RMS=1.95D-09 Max=8.42D-08 NDo=     1
 LinEq1:  Iter= 11 NonCon=     1 RMS=8.27D-10 Max=2.12D-08 NDo=     1
 LinEq1:  Iter= 12 NonCon=     0 RMS=3.00D-10 Max=5.21D-09 NDo=     1
 Linear equations converged to 1.224D-09 1.224D-08 after    12 iterations.
 SCF Done:  E(UwB97XD) =  -322.371066863     a.u. after    7 cycles
            Convg  =    0.1345D-07                    39 Fock formations.
              S**2 =  0.0000                  -V/T =  2.0052
 <Sx>= 0.0000 <Sy>= 0.0000 <Sz>= 0.0000 <S**2>= 0.0000 S= 0.0000
 <L.S>=  0.00000000000    
 Annihilation of the first spin contaminant:
 S**2 before annihilation     0.0000,   after     0.0000
 DoSCS=F DFT=T ScalE2(SS,OS)=  1.000000  1.000000
 Range of M.O.s used for correlation:     1   391
 NBasis=   391 NAE=    23 NBE=    23 NFC=     0 NFV=     0
 NROrb=    391 NOA=    23 NOB=    23 NVA=   368 NVB=   368

 **** Warning!!: The largest alpha MO coefficient is  0.40840224D+02


 **** Warning!!: The largest beta MO coefficient is  0.40840224D+02

 Symmetrizing basis deriv contribution to polar:
 IMax=3 JMax=2 DiffMx= 0.00D+00
 G2DrvN: will do    12 centers at a time, making    1 passes.
 Calling FoFCou, ICntrl=  3107 FMM=F I1Cent=   0 AccDes= 0.00D+00.
 End of G2Drv F.D. properties file   721 does not exist.
 End of G2Drv F.D. properties file   722 does not exist.
 End of G2Drv F.D. properties file   788 does not exist.
          IDoAtm=11111111111
          Differentiating once with respect to nuclear coordinates.
 CalDSu exits because no D1Ps are significant.
          There are    36 degrees of freedom in the 1st order CPHF.  IDoFFX=6 NUNeed=     0.
     30 vectors produced by pass  0 Test12= 4.70D-14 2.78D-09 XBig12= 1.75D-01 9.35D-02.
 AX will form    30 AO Fock derivatives at one time.
     30 vectors produced by pass  1 Test12= 4.70D-14 2.78D-09 XBig12= 1.07D-01 5.71D-02.
     30 vectors produced by pass  2 Test12= 4.70D-14 2.78D-09 XBig12= 7.35D-03 9.61D-03.
     30 vectors produced by pass  3 Test12= 4.70D-14 2.78D-09 XBig12= 1.86D-04 1.24D-03.
     30 vectors produced by pass  4 Test12= 4.70D-14 2.78D-09 XBig12= 2.18D-06 1.06D-04.
     30 vectors produced by pass  5 Test12= 4.70D-14 2.78D-09 XBig12= 2.20D-08 1.17D-05.
     30 vectors produced by pass  6 Test12= 4.70D-14 2.78D-09 XBig12= 1.74D-10 8.81D-07.
     15 vectors produced by pass  7 Test12= 4.70D-14 2.78D-09 XBig12= 1.18D-12 8.96D-08.
      2 vectors produced by pass  8 Test12= 4.70D-14 2.78D-09 XBig12= 8.26D-15 6.51D-09.
 InvSVY:  IOpt=1 It=  1 EMax= 1.33D-15
 Solved reduced A of dimension   227 with    30 vectors.
 End of Minotr F.D. properties file   721 does not exist.
 End of Minotr F.D. properties file   722 does not exist.
 End of Minotr F.D. properties file   788 does not exist.
 Calling FoFJK, ICntrl=    100127 FMM=F ISym2X=0 I1Cent= 0 IOpClX= 1 NMat=1 NMatS=1 NMatT=0.
 -------------------------------------------------------------------
 Center     Atomic                   Forces (Hartrees/Bohr)
 Number     Number              X              Y              Z
 -------------------------------------------------------------------
      1        8          -0.007168757    0.007160974   -0.000085607
      2        8           0.010487973   -0.002706768    0.001276521
      3        6           0.018487295    0.001340089    0.001558446
      4        7          -0.030015208   -0.000528336   -0.000140125
      5        6           0.007827549    0.006882517   -0.001871578
      6        1           0.000123128   -0.000360825    0.000431042
      7        1           0.000158138    0.000260009    0.000267874
      8        6          -0.000599293   -0.010435866   -0.001178354
      9        1           0.000725213   -0.000392076   -0.000274738
     10        1           0.000964140   -0.000515180   -0.000028018
     11        1          -0.000990180   -0.000704537    0.000044537
 -------------------------------------------------------------------
 Cartesian Forces:  Max     0.030015208 RMS     0.007168049
 IRC-IRC-IRC-IRC-IRC-IRC-IRC-IRC-IRC-IRC-IRC-IRC-IRC-IRC-IRC-IRC-IRC-IRC
 Pt  8 Step number   1 out of a maximum of  20
 Modified Bulirsch-Stoer Extrapolation Cycles:
    EPS =    0.000010000000000
      PEZero:  N= 2 I= 1 D=  8.24D-04 Err=  1.77D-05
      PEZero:  N= 3 I= 2 D=  8.24D-04 Err=  1.18D-05
      PEZero:  N= 3 I= 1 D=  1.65D-03 Err=  2.73D-08
 Maximum DWI energy   std dev =  0.000000255 at pt    28
 Maximum DWI gradient std dev =  0.001853178 at pt    24
 CORRECTOR INTEGRATION CONVERGENCE:
   Recorrection delta-x convergence threshold:    0.010000
   Delta-x Convergence Met
 Point Number:   8          Path Number:   1
   CHANGE IN THE REACTION COORDINATE =    0.15814
   NET REACTION COORDINATE UP TO THIS POINT =    1.25499
  # OF POINTS ALONG THE PATH =   8
  # OF STEPS =   1

 Calculating another point on the path.
 IRC-IRC-IRC-IRC-IRC-IRC-IRC-IRC-IRC-IRC-IRC-IRC-IRC-IRC-IRC-IRC-IRC-IRC
                          Input orientation:                          
 ---------------------------------------------------------------------
 Center     Atomic      Atomic             Coordinates (Angstroms)
 Number     Number       Type             X           Y           Z
 ---------------------------------------------------------------------
      1          8           0       -0.459326    1.325236    0.009837
      2          8           0        1.785794    0.513634   -0.022731
      3          6           0        1.668886   -0.676628    0.199250
      4          7           0       -0.211064   -1.009057   -0.251642
      5          6           0       -0.659901    0.158310   -0.095706
      6          1           0        1.778870   -1.406818   -0.624240
      7          1           0        1.680154   -1.087695    1.219059
      8          6           0       -2.192345   -0.426154    0.116332
      9          1           0       -2.710086    0.080964   -0.692105
     10          1           0       -2.416931   -0.012003    1.094452
     11          1           0       -2.361355   -1.492797    0.085852
 ---------------------------------------------------------------------
                    Distance matrix (angstroms):
                    1          2          3          4          5
     1  O    0.000000
     2  O    2.387535   0.000000
     3  C    2.927905   1.216415   0.000000
     4  N    2.361976   2.521592   1.961638   0.000000
     5  C    1.188733   2.472449   2.491459   1.260363   0.000000
     6  H    3.588272   2.012460   1.106078   2.063221   2.945603
     7  H    3.444100   2.029151   1.099597   2.397050   2.959221
     8  C    2.466183   4.090003   3.870235   2.097774   1.653766
     9  H    2.665869   4.565983   4.532533   2.761750   2.136570
    10  H    2.607070   4.380330   4.235211   2.769826   2.128999
    11  H    3.400706   4.608296   4.113616   2.229722   2.377827
                    6          7          8          9         10
     6  H    0.000000
     7  H    1.873321   0.000000
     8  C    4.157006   4.080427   0.000000
     9  H    4.729569   4.928743   1.085723   0.000000
    10  H    4.743855   4.237776   1.085670   1.812835   0.000000
    11  H    4.201558   4.216878   1.080380   1.789847   1.792515
                   11
    11  H    0.000000
 Symmetry turned off by external request.
 Stoichiometry    C3H5NO2
 Framework group  C1[X(C3H5NO2)]
 Deg. of freedom    27
 Full point group                 C1      NOp   1
 Rotational constants (GHZ):           7.7626538           2.7829529           2.1389189
 Standard basis: Aug-CC-pVTZ (5D, 7F)
   391 basis functions,   567 primitive gaussians,   455 cartesian basis functions
    23 alpha electrons       23 beta electrons
       nuclear repulsion energy       228.0321707940 Hartrees.
 NAtoms=   11 NActive=   11 NUniq=   11 SFac= 1.00D+00 NAtFMM=   60 NAOKFM=F Big=F
 Integral buffers will be    131072 words long.
 Raffenetti 2 integral format.
 Two-electron integral symmetry is turned off.
 Nuclear repulsion after empirical dispersion term =      228.0290122336 Hartrees.
 One-electron integrals computed using PRISM.
 NBasis=   391 RedAO= T EigKep=  1.96D-05  NBF=   391
 NBsUse=   391 1.00D-06 EigRej= -1.00D+00 NBFU=   391
 Initial guess from the checkpoint file:  "STS2-IRC-Forward.chk"
 B after Tr=     0.000151   -0.000255    0.000061
         Rot=    1.000000    0.000057    0.000025   -0.000034 Ang=   0.01 deg.
 Initial guess <Sx>= 0.0000 <Sy>= 0.0000 <Sz>= 0.0000 <S**2>= 0.0000 S= 0.0000
 ExpMin= 2.53D-02 ExpMax= 1.53D+04 ExpMxC= 5.22D+02 IAcc=3 IRadAn=         7 AccDes= 0.00D+00
 Harris functional with IExCor= 4639 and IRadAn=       7 diagonalized for initial guess.
 HarFok:  IExCor= 4639 AccDes= 0.00D+00 IRadAn=         7 IDoV= 1 UseB2=F ITyADJ=14
 ICtDFT=  3500011 ScaDFX=  1.000000  1.000000  1.000000  1.000000
 FoFCou: FMM=F IPFlag=           0 FMFlag=      100000 FMFlg1=           0
         NFxFlg=           0 DoJE=T BraDBF=F KetDBF=T FulRan=T
         wScrn=  0.000000 ICntrl=       500 IOpCl=  0 I1Cent=   200000004 NGrid=           0
         NMat0=    1 NMatS0=      1 NMatT0=    0 NMatD0=    1 NMtDS0=    0 NMtDT0=    0
 Symmetry not used in FoFCou.
 Gradient too large for Newton-Raphson -- use scaled steepest descent instead.
     Minimum is close to point  4 DX=  3.43D-02 DF= -2.10D-07 DXR=  2.78D-02 DFR=  7.71D-04 which will be used.
 Gradient too large for Newton-Raphson -- use scaled steepest descent instead.
     Accept linear search using points  1 and  2.
 Gradient too large for Newton-Raphson -- use scaled steepest descent instead.
     Accept linear search using points  1 and  2.
 Gradient too large for Newton-Raphson -- use scaled steepest descent instead.
     Accept linear search using points  1 and  2.
 LinEq1:  Iter=  0 NonCon=     1 RMS=1.06D-04 Max=6.39D-03 NDo=     1
 AX will form     1 AO Fock derivatives at one time.
 LinEq1:  Iter=  1 NonCon=     1 RMS=2.90D-05 Max=8.69D-04 NDo=     1
 LinEq1:  Iter=  2 NonCon=     1 RMS=1.96D-05 Max=8.61D-04 NDo=     1
 LinEq1:  Iter=  3 NonCon=     1 RMS=1.40D-05 Max=6.14D-04 NDo=     1
 LinEq1:  Iter=  4 NonCon=     1 RMS=1.05D-05 Max=4.64D-04 NDo=     1
 LinEq1:  Iter=  5 NonCon=     1 RMS=7.73D-06 Max=2.26D-04 NDo=     1
 LinEq1:  Iter=  6 NonCon=     1 RMS=3.13D-06 Max=8.16D-05 NDo=     1
 LinEq1:  Iter=  7 NonCon=     1 RMS=2.08D-06 Max=4.42D-05 NDo=     1
 LinEq1:  Iter=  8 NonCon=     1 RMS=7.90D-07 Max=2.88D-05 NDo=     1
 LinEq1:  Iter=  9 NonCon=     1 RMS=3.22D-07 Max=1.44D-05 NDo=     1
 LinEq1:  Iter= 10 NonCon=     1 RMS=1.22D-07 Max=3.67D-06 NDo=     1
 LinEq1:  Iter= 11 NonCon=     1 RMS=5.07D-08 Max=1.42D-06 NDo=     1
 LinEq1:  Iter= 12 NonCon=     1 RMS=1.95D-08 Max=5.37D-07 NDo=     1
 LinEq1:  Iter= 13 NonCon=     0 RMS=5.21D-09 Max=1.27D-07 NDo=     1
 Linear equations converged to 1.301D-08 1.301D-07 after    13 iterations.
     Minimum is close to point  2 DX=  5.73D-04 DF= -5.38D-11 DXR=  5.72D-04 DFR=  3.27D-07 which will be used.
 LinEq1:  Iter=  0 NonCon=     1 RMS=1.41D-06 Max=5.63D-05 NDo=     1
 LinEq1:  Iter=  1 NonCon=     1 RMS=9.18D-07 Max=4.78D-05 NDo=     1
 LinEq1:  Iter=  2 NonCon=     1 RMS=5.53D-07 Max=1.92D-05 NDo=     1
 LinEq1:  Iter=  3 NonCon=     1 RMS=2.42D-07 Max=7.84D-06 NDo=     1
 LinEq1:  Iter=  4 NonCon=     1 RMS=2.11D-07 Max=6.73D-06 NDo=     1
 LinEq1:  Iter=  5 NonCon=     1 RMS=8.65D-08 Max=1.89D-06 NDo=     1
 LinEq1:  Iter=  6 NonCon=     1 RMS=4.92D-08 Max=1.17D-06 NDo=     1
 LinEq1:  Iter=  7 NonCon=     1 RMS=2.39D-08 Max=3.76D-07 NDo=     1
 LinEq1:  Iter=  8 NonCon=     1 RMS=1.09D-08 Max=2.22D-07 NDo=     1
 LinEq1:  Iter=  9 NonCon=     1 RMS=3.98D-09 Max=1.30D-07 NDo=     1
 LinEq1:  Iter= 10 NonCon=     1 RMS=1.61D-09 Max=6.39D-08 NDo=     1
 LinEq1:  Iter= 11 NonCon=     1 RMS=6.86D-10 Max=2.22D-08 NDo=     1
 LinEq1:  Iter= 12 NonCon=     0 RMS=2.56D-10 Max=6.63D-09 NDo=     1
 Linear equations converged to 1.232D-09 1.232D-08 after    12 iterations.
 SCF Done:  E(UwB97XD) =  -322.372966593     a.u. after    7 cycles
            Convg  =    0.1029D-07                    39 Fock formations.
              S**2 =  0.0000                  -V/T =  2.0051
 <Sx>= 0.0000 <Sy>= 0.0000 <Sz>= 0.0000 <S**2>= 0.0000 S= 0.0000
 <L.S>=  0.00000000000    
 Annihilation of the first spin contaminant:
 S**2 before annihilation     0.0000,   after     0.0000
 DoSCS=F DFT=T ScalE2(SS,OS)=  1.000000  1.000000
 Range of M.O.s used for correlation:     1   391
 NBasis=   391 NAE=    23 NBE=    23 NFC=     0 NFV=     0
 NROrb=    391 NOA=    23 NOB=    23 NVA=   368 NVB=   368

 **** Warning!!: The largest alpha MO coefficient is  0.42359940D+02


 **** Warning!!: The largest beta MO coefficient is  0.42359940D+02

 Symmetrizing basis deriv contribution to polar:
 IMax=3 JMax=2 DiffMx= 0.00D+00
 G2DrvN: will do    12 centers at a time, making    1 passes.
 Calling FoFCou, ICntrl=  3107 FMM=F I1Cent=   0 AccDes= 0.00D+00.
 End of G2Drv F.D. properties file   721 does not exist.
 End of G2Drv F.D. properties file   722 does not exist.
 End of G2Drv F.D. properties file   788 does not exist.
          IDoAtm=11111111111
          Differentiating once with respect to nuclear coordinates.
 CalDSu exits because no D1Ps are significant.
          There are    36 degrees of freedom in the 1st order CPHF.  IDoFFX=6 NUNeed=     0.
     30 vectors produced by pass  0 Test12= 4.70D-14 2.78D-09 XBig12= 1.75D-01 9.18D-02.
 AX will form    30 AO Fock derivatives at one time.
     30 vectors produced by pass  1 Test12= 4.70D-14 2.78D-09 XBig12= 1.06D-01 5.83D-02.
     30 vectors produced by pass  2 Test12= 4.70D-14 2.78D-09 XBig12= 7.30D-03 9.59D-03.
     30 vectors produced by pass  3 Test12= 4.70D-14 2.78D-09 XBig12= 1.85D-04 1.21D-03.
     30 vectors produced by pass  4 Test12= 4.70D-14 2.78D-09 XBig12= 2.17D-06 1.04D-04.
     30 vectors produced by pass  5 Test12= 4.70D-14 2.78D-09 XBig12= 2.20D-08 1.27D-05.
     30 vectors produced by pass  6 Test12= 4.70D-14 2.78D-09 XBig12= 1.75D-10 9.20D-07.
     16 vectors produced by pass  7 Test12= 4.70D-14 2.78D-09 XBig12= 1.17D-12 9.04D-08.
      2 vectors produced by pass  8 Test12= 4.70D-14 2.78D-09 XBig12= 8.04D-15 6.65D-09.
 InvSVY:  IOpt=1 It=  1 EMax= 2.11D-15
 Solved reduced A of dimension   228 with    30 vectors.
 End of Minotr F.D. properties file   721 does not exist.
 End of Minotr F.D. properties file   722 does not exist.
 End of Minotr F.D. properties file   788 does not exist.
 Calling FoFJK, ICntrl=    100127 FMM=F ISym2X=0 I1Cent= 0 IOpClX= 1 NMat=1 NMatS=1 NMatT=0.
 -------------------------------------------------------------------
 Center     Atomic                   Forces (Hartrees/Bohr)
 Number     Number              X              Y              Z
 -------------------------------------------------------------------
      1        8          -0.007720352    0.008044299   -0.000108695
      2        8           0.011497152   -0.002801458    0.001372397
      3        6           0.019796365    0.001266009    0.001671929
      4        7          -0.033497683   -0.000295848    0.000055931
      5        6           0.009273598    0.007704524   -0.002147522
      6        1           0.000279670   -0.000372583    0.000471120
      7        1           0.000201644    0.000273835    0.000281569
      8        6          -0.000584310   -0.011999759   -0.001313262
      9        1           0.000839293   -0.000443576   -0.000299634
     10        1           0.001093934   -0.000580685   -0.000046356
     11        1          -0.001179309   -0.000794757    0.000062524
 -------------------------------------------------------------------
 Cartesian Forces:  Max     0.033497683 RMS     0.007950492
 IRC-IRC-IRC-IRC-IRC-IRC-IRC-IRC-IRC-IRC-IRC-IRC-IRC-IRC-IRC-IRC-IRC-IRC
 Pt  9 Step number   1 out of a maximum of  20
 Modified Bulirsch-Stoer Extrapolation Cycles:
    EPS =    0.000010000000000
      PEZero:  N= 2 I= 1 D=  8.24D-04 Err=  1.84D-05
      PEZero:  N= 3 I= 2 D=  8.24D-04 Err=  1.22D-05
      PEZero:  N= 3 I= 1 D=  1.65D-03 Err=  2.39D-08
 Maximum DWI energy   std dev =  0.000000287 at pt    28
 Maximum DWI gradient std dev =  0.001588818 at pt    24
 CORRECTOR INTEGRATION CONVERGENCE:
   Recorrection delta-x convergence threshold:    0.010000
   Delta-x Convergence Met
 Point Number:   9          Path Number:   1
   CHANGE IN THE REACTION COORDINATE =    0.15814
   NET REACTION COORDINATE UP TO THIS POINT =    1.41314
  # OF POINTS ALONG THE PATH =   9
  # OF STEPS =   1

 Calculating another point on the path.
 IRC-IRC-IRC-IRC-IRC-IRC-IRC-IRC-IRC-IRC-IRC-IRC-IRC-IRC-IRC-IRC-IRC-IRC
                          Input orientation:                          
 ---------------------------------------------------------------------
 Center     Atomic      Atomic             Coordinates (Angstroms)
 Number     Number       Type             X           Y           Z
 ---------------------------------------------------------------------
      1          8           0       -0.462476    1.328582    0.009789
      2          8           0        1.790519    0.512497   -0.022167
      3          6           0        1.679626   -0.675960    0.200144
      4          7           0       -0.226935   -1.009143   -0.251568
      5          6           0       -0.654633    0.162602   -0.096908
      6          1           0        1.781098   -1.409221   -0.621188
      7          1           0        1.681509   -1.085979    1.220946
      8          6           0       -2.192644   -0.432885    0.115605
      9          1           0       -2.704475    0.078047   -0.694101
     10          1           0       -2.409671   -0.015814    1.094167
     11          1           0       -2.369346   -1.498149    0.086300
 ---------------------------------------------------------------------
                    Distance matrix (angstroms):
                    1          2          3          4          5
     1  O    0.000000
     2  O    2.396456   0.000000
     3  C    2.939902   1.214145   0.000000
     4  N    2.364052   2.537348   1.987468   0.000000
     5  C    1.186514   2.471190   2.498038   1.256914   0.000000
     6  H    3.595458   2.012937   1.105692   2.080595   2.945892
     7  H    3.448721   2.027891   1.100071   2.411713   2.958590
     8  C    2.471324   4.096134   3.880813   2.081082   1.662902
     9  H    2.661928   4.565656   4.537460   2.741537   2.136736
    10  H    2.602854   4.378003   4.237620   2.749917   2.128533
    11  H    3.410632   4.621573   4.133174   2.223333   2.394139
                    6          7          8          9         10
     6  H    0.000000
     7  H    1.872929   0.000000
     8  C    4.157730   4.081344   0.000000
     9  H    4.726272   4.925365   1.085655   0.000000
    10  H    4.737781   4.230730   1.085649   1.814834   0.000000
    11  H    4.211251   4.226905   1.080218   1.790455   1.792969
                   11
    11  H    0.000000
 Symmetry turned off by external request.
 Stoichiometry    C3H5NO2
 Framework group  C1[X(C3H5NO2)]
 Deg. of freedom    27
 Full point group                 C1      NOp   1
 Rotational constants (GHZ):           7.7378067           2.7709688           2.1300368
 Standard basis: Aug-CC-pVTZ (5D, 7F)
   391 basis functions,   567 primitive gaussians,   455 cartesian basis functions
    23 alpha electrons       23 beta electrons
       nuclear repulsion energy       227.7848208626 Hartrees.
 NAtoms=   11 NActive=   11 NUniq=   11 SFac= 1.00D+00 NAtFMM=   60 NAOKFM=F Big=F
 Integral buffers will be    131072 words long.
 Raffenetti 2 integral format.
 Two-electron integral symmetry is turned off.
 Nuclear repulsion after empirical dispersion term =      227.7816533898 Hartrees.
 One-electron integrals computed using PRISM.
 NBasis=   391 RedAO= T EigKep=  1.97D-05  NBF=   391
 NBsUse=   391 1.00D-06 EigRej= -1.00D+00 NBFU=   391
 Initial guess from the checkpoint file:  "STS2-IRC-Forward.chk"
 B after Tr=     0.000169   -0.000256    0.000059
         Rot=    1.000000    0.000055    0.000025   -0.000036 Ang=   0.01 deg.
 Initial guess <Sx>= 0.0000 <Sy>= 0.0000 <Sz>= 0.0000 <S**2>= 0.0000 S= 0.0000
 ExpMin= 2.53D-02 ExpMax= 1.53D+04 ExpMxC= 5.22D+02 IAcc=3 IRadAn=         7 AccDes= 0.00D+00
 Harris functional with IExCor= 4639 and IRadAn=       7 diagonalized for initial guess.
 HarFok:  IExCor= 4639 AccDes= 0.00D+00 IRadAn=         7 IDoV= 1 UseB2=F ITyADJ=14
 ICtDFT=  3500011 ScaDFX=  1.000000  1.000000  1.000000  1.000000
 FoFCou: FMM=F IPFlag=           0 FMFlag=      100000 FMFlg1=           0
         NFxFlg=           0 DoJE=T BraDBF=F KetDBF=T FulRan=T
         wScrn=  0.000000 ICntrl=       500 IOpCl=  0 I1Cent=   200000004 NGrid=           0
         NMat0=    1 NMatS0=      1 NMatT0=    0 NMatD0=    1 NMtDS0=    0 NMtDT0=    0
 Symmetry not used in FoFCou.
 Gradient too large for Newton-Raphson -- use scaled steepest descent instead.
     Minimum is close to point  4 DX=  3.60D-02 DF= -2.31D-07 DXR=  2.91D-02 DFR=  8.49D-04 which will be used.
 Gradient too large for Newton-Raphson -- use scaled steepest descent instead.
     Accept linear search using points  1 and  2.
 Gradient too large for Newton-Raphson -- use scaled steepest descent instead.
     Accept linear search using points  1 and  2.
 Gradient too large for Newton-Raphson -- use scaled steepest descent instead.
     Accept linear search using points  1 and  2.
 LinEq1:  Iter=  0 NonCon=     1 RMS=1.04D-04 Max=6.20D-03 NDo=     1
 AX will form     1 AO Fock derivatives at one time.
 LinEq1:  Iter=  1 NonCon=     1 RMS=2.67D-05 Max=8.14D-04 NDo=     1
 LinEq1:  Iter=  2 NonCon=     1 RMS=1.74D-05 Max=7.72D-04 NDo=     1
 LinEq1:  Iter=  3 NonCon=     1 RMS=1.03D-05 Max=4.72D-04 NDo=     1
 LinEq1:  Iter=  4 NonCon=     1 RMS=8.06D-06 Max=3.47D-04 NDo=     1
 LinEq1:  Iter=  5 NonCon=     1 RMS=6.36D-06 Max=2.15D-04 NDo=     1
 LinEq1:  Iter=  6 NonCon=     1 RMS=2.72D-06 Max=6.96D-05 NDo=     1
 LinEq1:  Iter=  7 NonCon=     1 RMS=1.86D-06 Max=3.80D-05 NDo=     1
 LinEq1:  Iter=  8 NonCon=     1 RMS=7.04D-07 Max=2.45D-05 NDo=     1
 LinEq1:  Iter=  9 NonCon=     1 RMS=3.01D-07 Max=1.35D-05 NDo=     1
 LinEq1:  Iter= 10 NonCon=     1 RMS=1.30D-07 Max=4.11D-06 NDo=     1
 LinEq1:  Iter= 11 NonCon=     1 RMS=5.24D-08 Max=1.30D-06 NDo=     1
 LinEq1:  Iter= 12 NonCon=     1 RMS=1.75D-08 Max=5.02D-07 NDo=     1
 LinEq1:  Iter= 13 NonCon=     0 RMS=4.58D-09 Max=1.07D-07 NDo=     1
 Linear equations converged to 1.301D-08 1.301D-07 after    13 iterations.
     Minimum is close to point  2 DX=  5.56D-04 DF= -4.91D-11 DXR=  5.55D-04 DFR=  3.08D-07 which will be used.
 LinEq1:  Iter=  0 NonCon=     1 RMS=1.35D-06 Max=5.01D-05 NDo=     1
 LinEq1:  Iter=  1 NonCon=     1 RMS=8.73D-07 Max=4.46D-05 NDo=     1
 LinEq1:  Iter=  2 NonCon=     1 RMS=5.14D-07 Max=1.76D-05 NDo=     1
 LinEq1:  Iter=  3 NonCon=     1 RMS=2.28D-07 Max=6.88D-06 NDo=     1
 LinEq1:  Iter=  4 NonCon=     1 RMS=1.96D-07 Max=6.51D-06 NDo=     1
 LinEq1:  Iter=  5 NonCon=     1 RMS=7.86D-08 Max=1.50D-06 NDo=     1
 LinEq1:  Iter=  6 NonCon=     1 RMS=4.32D-08 Max=8.84D-07 NDo=     1
 LinEq1:  Iter=  7 NonCon=     1 RMS=2.15D-08 Max=3.90D-07 NDo=     1
 LinEq1:  Iter=  8 NonCon=     1 RMS=1.06D-08 Max=1.81D-07 NDo=     1
 LinEq1:  Iter=  9 NonCon=     1 RMS=3.72D-09 Max=7.67D-08 NDo=     1
 LinEq1:  Iter= 10 NonCon=     1 RMS=1.35D-09 Max=4.30D-08 NDo=     1
 LinEq1:  Iter= 11 NonCon=     1 RMS=5.38D-10 Max=1.70D-08 NDo=     1
 LinEq1:  Iter= 12 NonCon=     0 RMS=1.99D-10 Max=5.47D-09 NDo=     1
 Linear equations converged to 1.205D-09 1.205D-08 after    12 iterations.
 SCF Done:  E(UwB97XD) =  -322.375059925     a.u. after    7 cycles
            Convg  =    0.7666D-08                    39 Fock formations.
              S**2 =  0.0000                  -V/T =  2.0051
 <Sx>= 0.0000 <Sy>= 0.0000 <Sz>= 0.0000 <S**2>= 0.0000 S= 0.0000
 <L.S>=  0.00000000000    
 Annihilation of the first spin contaminant:
 S**2 before annihilation     0.0000,   after     0.0000
 DoSCS=F DFT=T ScalE2(SS,OS)=  1.000000  1.000000
 Range of M.O.s used for correlation:     1   391
 NBasis=   391 NAE=    23 NBE=    23 NFC=     0 NFV=     0
 NROrb=    391 NOA=    23 NOB=    23 NVA=   368 NVB=   368

 **** Warning!!: The largest alpha MO coefficient is  0.43501897D+02


 **** Warning!!: The largest beta MO coefficient is  0.43501897D+02

 Symmetrizing basis deriv contribution to polar:
 IMax=3 JMax=2 DiffMx= 0.00D+00
 G2DrvN: will do    12 centers at a time, making    1 passes.
 Calling FoFCou, ICntrl=  3107 FMM=F I1Cent=   0 AccDes= 0.00D+00.
 End of G2Drv F.D. properties file   721 does not exist.
 End of G2Drv F.D. properties file   722 does not exist.
 End of G2Drv F.D. properties file   788 does not exist.
          IDoAtm=11111111111
          Differentiating once with respect to nuclear coordinates.
 CalDSu exits because no D1Ps are significant.
          There are    36 degrees of freedom in the 1st order CPHF.  IDoFFX=6 NUNeed=     0.
     30 vectors produced by pass  0 Test12= 4.70D-14 2.78D-09 XBig12= 1.75D-01 9.17D-02.
 AX will form    30 AO Fock derivatives at one time.
     30 vectors produced by pass  1 Test12= 4.70D-14 2.78D-09 XBig12= 1.05D-01 6.09D-02.
     30 vectors produced by pass  2 Test12= 4.70D-14 2.78D-09 XBig12= 7.19D-03 9.86D-03.
     30 vectors produced by pass  3 Test12= 4.70D-14 2.78D-09 XBig12= 1.82D-04 1.16D-03.
     30 vectors produced by pass  4 Test12= 4.70D-14 2.78D-09 XBig12= 2.14D-06 1.07D-04.
     30 vectors produced by pass  5 Test12= 4.70D-14 2.78D-09 XBig12= 2.19D-08 1.39D-05.
     30 vectors produced by pass  6 Test12= 4.70D-14 2.78D-09 XBig12= 1.74D-10 9.60D-07.
     14 vectors produced by pass  7 Test12= 4.70D-14 2.78D-09 XBig12= 1.15D-12 8.88D-08.
      2 vectors produced by pass  8 Test12= 4.70D-14 2.78D-09 XBig12= 7.92D-15 6.85D-09.
 InvSVY:  IOpt=1 It=  1 EMax= 2.66D-15
 Solved reduced A of dimension   226 with    30 vectors.
 End of Minotr F.D. properties file   721 does not exist.
 End of Minotr F.D. properties file   722 does not exist.
 End of Minotr F.D. properties file   788 does not exist.
 Calling FoFJK, ICntrl=    100127 FMM=F ISym2X=0 I1Cent= 0 IOpClX= 1 NMat=1 NMatS=1 NMatT=0.
 -------------------------------------------------------------------
 Center     Atomic                   Forces (Hartrees/Bohr)
 Number     Number              X              Y              Z
 -------------------------------------------------------------------
      1        8          -0.008189261    0.008899200   -0.000136066
      2        8           0.012420190   -0.002856777    0.001453787
      3        6           0.020846221    0.001151075    0.001769648
      4        7          -0.036796959    0.000012699    0.000293333
      5        6           0.010778018    0.008504786   -0.002428863
      6        1           0.000446690   -0.000378829    0.000503379
      7        1           0.000248354    0.000282319    0.000291103
      8        6          -0.000540876   -0.013590534   -0.001442370
      9        1           0.000952217   -0.000496766   -0.000319360
     10        1           0.001218257   -0.000645945   -0.000069170
     11        1          -0.001382850   -0.000881227    0.000084580
 -------------------------------------------------------------------
 Cartesian Forces:  Max     0.036796959 RMS     0.008690103
 IRC-IRC-IRC-IRC-IRC-IRC-IRC-IRC-IRC-IRC-IRC-IRC-IRC-IRC-IRC-IRC-IRC-IRC
 Pt 10 Step number   1 out of a maximum of  20
 Modified Bulirsch-Stoer Extrapolation Cycles:
    EPS =    0.000010000000000
      PEZero:  N= 2 I= 1 D=  8.24D-04 Err=  1.90D-05
      PEZero:  N= 3 I= 2 D=  8.24D-04 Err=  1.27D-05
      PEZero:  N= 3 I= 1 D=  1.65D-03 Err=  2.19D-08
 Maximum DWI energy   std dev =  0.000000383 at pt    28
 Maximum DWI gradient std dev =  0.001439824 at pt    24
 CORRECTOR INTEGRATION CONVERGENCE:
   Recorrection delta-x convergence threshold:    0.010000
   Delta-x Convergence Met
 Point Number:  10          Path Number:   1
   CHANGE IN THE REACTION COORDINATE =    0.15814
   NET REACTION COORDINATE UP TO THIS POINT =    1.57128
  # OF POINTS ALONG THE PATH =  10
  # OF STEPS =   1

 Calculating another point on the path.
 IRC-IRC-IRC-IRC-IRC-IRC-IRC-IRC-IRC-IRC-IRC-IRC-IRC-IRC-IRC-IRC-IRC-IRC
                          Input orientation:                          
 ---------------------------------------------------------------------
 Center     Atomic      Atomic             Coordinates (Angstroms)
 Number     Number       Type             X           Y           Z
 ---------------------------------------------------------------------
      1          8           0       -0.465528    1.331964    0.009734
      2          8           0        1.795186    0.511438   -0.021622
      3          6           0        1.689945   -0.675413    0.201009
      4          7           0       -0.242857   -1.009077   -0.251392
      5          6           0       -0.649047    0.166933   -0.098151
      6          1           0        1.784127   -1.411439   -0.618204
      7          1           0        1.683032   -1.084366    1.222715
      8          6           0       -2.192890   -0.439852    0.114875
      9          1           0       -2.698671    0.075053   -0.696036
     10          1           0       -2.402294   -0.019697    1.093761
     11          1           0       -2.377910   -1.503566    0.086850
 ---------------------------------------------------------------------
                    Distance matrix (angstroms):
                    1          2          3          4          5
     1  O    0.000000
     2  O    2.405218   0.000000
     3  C    2.951646   1.212128   0.000000
     4  N    2.366060   2.553112   2.012889   0.000000
     5  C    1.184321   2.469578   2.503982   1.253584   0.000000
     6  H    3.602987   2.013327   1.105312   2.098836   2.946531
     7  H    3.453445   2.026707   1.100533   2.426460   2.957876
     8  C    2.476726   4.102236   3.890928   2.064170   1.672430
     9  H    2.657981   4.565087   4.541788   2.721041   2.137023
    10  H    2.598686   4.375503   4.239504   2.729740   2.128230
    11  H    3.421021   4.635379   4.152868   2.217516   2.411174
                    6          7          8          9         10
     6  H    0.000000
     7  H    1.872480   0.000000
     8  C    4.159093   4.082338   0.000000
     9  H    4.723472   4.921908   1.085596   0.000000
    10  H    4.732219   4.223747   1.085633   1.816643   0.000000
    11  H    4.222338   4.237590   1.080048   1.791043   1.793414
                   11
    11  H    0.000000
 Symmetry turned off by external request.
 Stoichiometry    C3H5NO2
 Framework group  C1[X(C3H5NO2)]
 Deg. of freedom    27
 Full point group                 C1      NOp   1
 Rotational constants (GHZ):           7.7128825           2.7592722           2.1212954
 Standard basis: Aug-CC-pVTZ (5D, 7F)
   391 basis functions,   567 primitive gaussians,   455 cartesian basis functions
    23 alpha electrons       23 beta electrons
       nuclear repulsion energy       227.5438224926 Hartrees.
 NAtoms=   11 NActive=   11 NUniq=   11 SFac= 1.00D+00 NAtFMM=   60 NAOKFM=F Big=F
 Integral buffers will be    131072 words long.
 Raffenetti 2 integral format.
 Two-electron integral symmetry is turned off.
 Nuclear repulsion after empirical dispersion term =      227.5406463218 Hartrees.
 One-electron integrals computed using PRISM.
 NBasis=   391 RedAO= T EigKep=  1.99D-05  NBF=   391
 NBsUse=   391 1.00D-06 EigRej= -1.00D+00 NBFU=   391
 Initial guess from the checkpoint file:  "STS2-IRC-Forward.chk"
 B after Tr=     0.000183   -0.000259    0.000056
         Rot=    1.000000    0.000052    0.000025   -0.000038 Ang=   0.01 deg.
 Initial guess <Sx>= 0.0000 <Sy>= 0.0000 <Sz>= 0.0000 <S**2>= 0.0000 S= 0.0000
 ExpMin= 2.53D-02 ExpMax= 1.53D+04 ExpMxC= 5.22D+02 IAcc=3 IRadAn=         7 AccDes= 0.00D+00
 Harris functional with IExCor= 4639 and IRadAn=       7 diagonalized for initial guess.
 HarFok:  IExCor= 4639 AccDes= 0.00D+00 IRadAn=         7 IDoV= 1 UseB2=F ITyADJ=14
 ICtDFT=  3500011 ScaDFX=  1.000000  1.000000  1.000000  1.000000
 FoFCou: FMM=F IPFlag=           0 FMFlag=      100000 FMFlg1=           0
         NFxFlg=           0 DoJE=T BraDBF=F KetDBF=T FulRan=T
         wScrn=  0.000000 ICntrl=       500 IOpCl=  0 I1Cent=   200000004 NGrid=           0
         NMat0=    1 NMatS0=      1 NMatT0=    0 NMatD0=    1 NMtDS0=    0 NMtDT0=    0
 Symmetry not used in FoFCou.
 Gradient too large for Newton-Raphson -- use scaled steepest descent instead.
     Minimum is close to point  4 DX=  3.66D-02 DF= -2.39D-07 DXR=  2.96D-02 DFR=  8.77D-04 which will be used.
 Gradient too large for Newton-Raphson -- use scaled steepest descent instead.
     Accept linear search using points  1 and  2.
 Gradient too large for Newton-Raphson -- use scaled steepest descent instead.
     Accept linear search using points  1 and  2.
 Gradient too large for Newton-Raphson -- use scaled steepest descent instead.
     Minimum is close to point  2 DX= -3.34D-03 DF= -1.79D-09 DXR=  8.42D-03 DFR=  7.09D-05 which will be used.
 Gradient too large for Newton-Raphson -- use scaled steepest descent instead.
     Accept linear search using points  1 and  2.
 LinEq1:  Iter=  0 NonCon=     1 RMS=9.49D-05 Max=5.63D-03 NDo=     1
 AX will form     1 AO Fock derivatives at one time.
 LinEq1:  Iter=  1 NonCon=     1 RMS=2.35D-05 Max=7.51D-04 NDo=     1
 LinEq1:  Iter=  2 NonCon=     1 RMS=1.50D-05 Max=6.72D-04 NDo=     1
 LinEq1:  Iter=  3 NonCon=     1 RMS=7.46D-06 Max=3.63D-04 NDo=     1
 LinEq1:  Iter=  4 NonCon=     1 RMS=4.95D-06 Max=2.06D-04 NDo=     1
 LinEq1:  Iter=  5 NonCon=     1 RMS=3.09D-06 Max=1.03D-04 NDo=     1
 LinEq1:  Iter=  6 NonCon=     1 RMS=1.58D-06 Max=4.99D-05 NDo=     1
 LinEq1:  Iter=  7 NonCon=     1 RMS=1.34D-06 Max=3.78D-05 NDo=     1
 LinEq1:  Iter=  8 NonCon=     1 RMS=5.58D-07 Max=1.89D-05 NDo=     1
 LinEq1:  Iter=  9 NonCon=     1 RMS=2.52D-07 Max=1.17D-05 NDo=     1
 LinEq1:  Iter= 10 NonCon=     1 RMS=1.14D-07 Max=3.73D-06 NDo=     1
 LinEq1:  Iter= 11 NonCon=     1 RMS=4.23D-08 Max=1.01D-06 NDo=     1
 LinEq1:  Iter= 12 NonCon=     1 RMS=1.32D-08 Max=3.70D-07 NDo=     1
 LinEq1:  Iter= 13 NonCon=     0 RMS=3.36D-09 Max=8.68D-08 NDo=     1
 Linear equations converged to 1.301D-08 1.301D-07 after    13 iterations.
     Minimum is close to point  2 DX=  4.94D-04 DF= -3.25D-11 DXR=  4.94D-04 DFR=  2.44D-07 which will be used.
 LinEq1:  Iter=  0 NonCon=     1 RMS=1.13D-06 Max=4.12D-05 NDo=     1
 LinEq1:  Iter=  1 NonCon=     1 RMS=7.29D-07 Max=3.59D-05 NDo=     1
 LinEq1:  Iter=  2 NonCon=     1 RMS=4.20D-07 Max=1.38D-05 NDo=     1
 LinEq1:  Iter=  3 NonCon=     1 RMS=1.88D-07 Max=5.20D-06 NDo=     1
 LinEq1:  Iter=  4 NonCon=     1 RMS=1.59D-07 Max=5.43D-06 NDo=     1
 LinEq1:  Iter=  5 NonCon=     1 RMS=6.25D-08 Max=1.04D-06 NDo=     1
 LinEq1:  Iter=  6 NonCon=     1 RMS=3.31D-08 Max=5.62D-07 NDo=     1
 LinEq1:  Iter=  7 NonCon=     1 RMS=1.66D-08 Max=3.40D-07 NDo=     1
 LinEq1:  Iter=  8 NonCon=     1 RMS=8.98D-09 Max=1.68D-07 NDo=     1
 LinEq1:  Iter=  9 NonCon=     1 RMS=3.09D-09 Max=6.31D-08 NDo=     1
 LinEq1:  Iter= 10 NonCon=     1 RMS=1.04D-09 Max=2.44D-08 NDo=     1
 LinEq1:  Iter= 11 NonCon=     1 RMS=3.90D-10 Max=1.09D-08 NDo=     1
 LinEq1:  Iter= 12 NonCon=     0 RMS=1.33D-10 Max=3.43D-09 NDo=     1
 Linear equations converged to 1.034D-09 1.034D-08 after    12 iterations.
 SCF Done:  E(UwB97XD) =  -322.377335172     a.u. after    8 cycles
            Convg  =    0.5143D-08                    41 Fock formations.
              S**2 =  0.0000                  -V/T =  2.0051
 <Sx>= 0.0000 <Sy>= 0.0000 <Sz>= 0.0000 <S**2>= 0.0000 S= 0.0000
 <L.S>=  0.00000000000    
 Annihilation of the first spin contaminant:
 S**2 before annihilation     0.0000,   after     0.0000
 DoSCS=F DFT=T ScalE2(SS,OS)=  1.000000  1.000000
 Range of M.O.s used for correlation:     1   391
 NBasis=   391 NAE=    23 NBE=    23 NFC=     0 NFV=     0
 NROrb=    391 NOA=    23 NOB=    23 NVA=   368 NVB=   368

 **** Warning!!: The largest alpha MO coefficient is  0.44299559D+02


 **** Warning!!: The largest beta MO coefficient is  0.44299559D+02

 Symmetrizing basis deriv contribution to polar:
 IMax=3 JMax=2 DiffMx= 0.00D+00
 G2DrvN: will do    12 centers at a time, making    1 passes.
 Calling FoFCou, ICntrl=  3107 FMM=F I1Cent=   0 AccDes= 0.00D+00.
 End of G2Drv F.D. properties file   721 does not exist.
 End of G2Drv F.D. properties file   722 does not exist.
 End of G2Drv F.D. properties file   788 does not exist.
          IDoAtm=11111111111
          Differentiating once with respect to nuclear coordinates.
 CalDSu exits because no D1Ps are significant.
          There are    36 degrees of freedom in the 1st order CPHF.  IDoFFX=6 NUNeed=     0.
     30 vectors produced by pass  0 Test12= 4.70D-14 2.78D-09 XBig12= 1.75D-01 9.07D-02.
 AX will form    30 AO Fock derivatives at one time.
     30 vectors produced by pass  1 Test12= 4.70D-14 2.78D-09 XBig12= 1.04D-01 6.29D-02.
     30 vectors produced by pass  2 Test12= 4.70D-14 2.78D-09 XBig12= 7.04D-03 1.15D-02.
     30 vectors produced by pass  3 Test12= 4.70D-14 2.78D-09 XBig12= 1.79D-04 1.21D-03.
     30 vectors produced by pass  4 Test12= 4.70D-14 2.78D-09 XBig12= 2.11D-06 1.25D-04.
     30 vectors produced by pass  5 Test12= 4.70D-14 2.78D-09 XBig12= 2.17D-08 1.46D-05.
     30 vectors produced by pass  6 Test12= 4.70D-14 2.78D-09 XBig12= 1.72D-10 9.96D-07.
     15 vectors produced by pass  7 Test12= 4.70D-14 2.78D-09 XBig12= 1.14D-12 8.55D-08.
      2 vectors produced by pass  8 Test12= 4.70D-14 2.78D-09 XBig12= 7.67D-15 6.73D-09.
 InvSVY:  IOpt=1 It=  1 EMax= 1.78D-15
 Solved reduced A of dimension   227 with    30 vectors.
 End of Minotr F.D. properties file   721 does not exist.
 End of Minotr F.D. properties file   722 does not exist.
 End of Minotr F.D. properties file   788 does not exist.
 Calling FoFJK, ICntrl=    100127 FMM=F ISym2X=0 I1Cent= 0 IOpClX= 1 NMat=1 NMatS=1 NMatT=0.
 -------------------------------------------------------------------
 Center     Atomic                   Forces (Hartrees/Bohr)
 Number     Number              X              Y              Z
 -------------------------------------------------------------------
      1        8          -0.008572663    0.009722355   -0.000167524
      2        8           0.013254892   -0.002881375    0.001519541
      3        6           0.021603106    0.000994695    0.001845112
      4        7          -0.039838837    0.000403517    0.000579189
      5        6           0.012314048    0.009275454   -0.002711465
      6        1           0.000612924   -0.000379900    0.000526283
      7        1           0.000296847    0.000285650    0.000296126
      8        6          -0.000466149   -0.015194070   -0.001568726
      9        1           0.001060092   -0.000552261   -0.000332545
     10        1           0.001334161   -0.000711262   -0.000096512
     11        1          -0.001598422   -0.000962803    0.000110523
 -------------------------------------------------------------------
 Cartesian Forces:  Max     0.039838837 RMS     0.009374382
 IRC-IRC-IRC-IRC-IRC-IRC-IRC-IRC-IRC-IRC-IRC-IRC-IRC-IRC-IRC-IRC-IRC-IRC
 Pt 11 Step number   1 out of a maximum of  20
 Modified Bulirsch-Stoer Extrapolation Cycles:
    EPS =    0.000010000000000
      PEZero:  N= 2 I= 1 D=  8.24D-04 Err=  1.99D-05
      PEZero:  N= 3 I= 2 D=  8.24D-04 Err=  1.33D-05
      PEZero:  N= 3 I= 1 D=  1.65D-03 Err=  2.08D-08
 Maximum DWI energy   std dev =  0.000000400 at pt    29
 Maximum DWI gradient std dev =  0.001277777 at pt    71
 CORRECTOR INTEGRATION CONVERGENCE:
   Recorrection delta-x convergence threshold:    0.010000
   Delta-x Convergence Met
 Point Number:  11          Path Number:   1
   CHANGE IN THE REACTION COORDINATE =    0.15814
   NET REACTION COORDINATE UP TO THIS POINT =    1.72942
  # OF POINTS ALONG THE PATH =  11
  # OF STEPS =   1

 Calculating another point on the path.
 IRC-IRC-IRC-IRC-IRC-IRC-IRC-IRC-IRC-IRC-IRC-IRC-IRC-IRC-IRC-IRC-IRC-IRC
                          Input orientation:                          
 ---------------------------------------------------------------------
 Center     Atomic      Atomic             Coordinates (Angstroms)
 Number     Number       Type             X           Y           Z
 ---------------------------------------------------------------------
      1          8           0       -0.468486    1.335387    0.009671
      2          8           0        1.799801    0.510448   -0.021094
      3          6           0        1.699829   -0.674985    0.201845
      4          7           0       -0.258807   -1.008849   -0.251108
      5          6           0       -0.643149    0.171306   -0.099435
      6          1           0        1.787817   -1.413489   -0.615322
      7          1           0        1.684720   -1.082859    1.224371
      8          6           0       -2.193079   -0.447064    0.114138
      9          1           0       -2.692706    0.071960   -0.697893
     10          1           0       -2.394828   -0.023664    1.093224
     11          1           0       -2.387071   -1.509040    0.087510
 ---------------------------------------------------------------------
                    Distance matrix (angstroms):
                    1          2          3          4          5
     1  O    0.000000
     2  O    2.413834   0.000000
     3  C    2.963126   1.210350   0.000000
     4  N    2.367998   2.568859   2.037864   0.000000
     5  C    1.182157   2.467622   2.509288   1.250396   0.000000
     6  H    3.610794   2.013649   1.104939   2.117795   2.947424
     7  H    3.458280   2.025600   1.100977   2.441273   2.957088
     8  C    2.482391   4.108309   3.900561   2.047050   1.682343
     9  H    2.654063   4.564312   4.545528   2.700302   2.137453
    10  H    2.594591   4.372858   4.240872   2.709317   2.128104
    11  H    3.431879   4.649733   4.172706   2.212320   2.428945
                    6          7          8          9         10
     6  H    0.000000
     7  H    1.872008   0.000000
     8  C    4.160964   4.083403   0.000000
     9  H    4.721066   4.918391   1.085546   0.000000
    10  H    4.727077   4.216848   1.085624   1.818235   0.000000
    11  H    4.234712   4.248949   1.079877   1.791601   1.793840
                   11
    11  H    0.000000
 Symmetry turned off by external request.
 Stoichiometry    C3H5NO2
 Framework group  C1[X(C3H5NO2)]
 Deg. of freedom    27
 Full point group                 C1      NOp   1
 Rotational constants (GHZ):           7.6879115           2.7478669           2.1126995
 Standard basis: Aug-CC-pVTZ (5D, 7F)
   391 basis functions,   567 primitive gaussians,   455 cartesian basis functions
    23 alpha electrons       23 beta electrons
       nuclear repulsion energy       227.3090977353 Hartrees.
 NAtoms=   11 NActive=   11 NUniq=   11 SFac= 1.00D+00 NAtFMM=   60 NAOKFM=F Big=F
 Integral buffers will be    131072 words long.
 Raffenetti 2 integral format.
 Two-electron integral symmetry is turned off.
 Nuclear repulsion after empirical dispersion term =      227.3059131032 Hartrees.
 One-electron integrals computed using PRISM.
 NBasis=   391 RedAO= T EigKep=  2.00D-05  NBF=   391
 NBsUse=   391 1.00D-06 EigRej= -1.00D+00 NBFU=   391
 Initial guess from the checkpoint file:  "STS2-IRC-Forward.chk"
 B after Tr=     0.000193   -0.000262    0.000053
         Rot=    1.000000    0.000049    0.000024   -0.000040 Ang=   0.01 deg.
 Initial guess <Sx>= 0.0000 <Sy>= 0.0000 <Sz>= 0.0000 <S**2>= 0.0000 S= 0.0000
 ExpMin= 2.53D-02 ExpMax= 1.53D+04 ExpMxC= 5.22D+02 IAcc=3 IRadAn=         7 AccDes= 0.00D+00
 Harris functional with IExCor= 4639 and IRadAn=       7 diagonalized for initial guess.
 HarFok:  IExCor= 4639 AccDes= 0.00D+00 IRadAn=         7 IDoV= 1 UseB2=F ITyADJ=14
 ICtDFT=  3500011 ScaDFX=  1.000000  1.000000  1.000000  1.000000
 FoFCou: FMM=F IPFlag=           0 FMFlag=      100000 FMFlg1=           0
         NFxFlg=           0 DoJE=T BraDBF=F KetDBF=T FulRan=T
         wScrn=  0.000000 ICntrl=       500 IOpCl=  0 I1Cent=   200000004 NGrid=           0
         NMat0=    1 NMatS0=      1 NMatT0=    0 NMatD0=    1 NMtDS0=    0 NMtDT0=    0
 Symmetry not used in FoFCou.
 Gradient too large for Newton-Raphson -- use scaled steepest descent instead.
     Minimum is close to point  4 DX=  3.73D-02 DF= -2.49D-07 DXR=  3.01D-02 DFR=  9.08D-04 which will be used.
 Gradient too large for Newton-Raphson -- use scaled steepest descent instead.
     Accept linear search using points  1 and  2.
 Gradient too large for Newton-Raphson -- use scaled steepest descent instead.
     Accept linear search using points  1 and  2.
 Gradient too large for Newton-Raphson -- use scaled steepest descent instead.
     Minimum is close to point  2 DX=  5.21D-03 DF= -4.10D-09 DXR=  1.29D-02 DFR=  1.65D-04 which will be used.
 Gradient too large for Newton-Raphson -- use scaled steepest descent instead.
     Accept linear search using points  1 and  2.
 LinEq1:  Iter=  0 NonCon=     1 RMS=9.19D-05 Max=5.37D-03 NDo=     1
 AX will form     1 AO Fock derivatives at one time.
 LinEq1:  Iter=  1 NonCon=     1 RMS=2.18D-05 Max=7.18D-04 NDo=     1
 LinEq1:  Iter=  2 NonCon=     1 RMS=1.41D-05 Max=6.14D-04 NDo=     1
 LinEq1:  Iter=  3 NonCon=     1 RMS=6.83D-06 Max=3.29D-04 NDo=     1
 LinEq1:  Iter=  4 NonCon=     1 RMS=4.78D-06 Max=2.01D-04 NDo=     1
 LinEq1:  Iter=  5 NonCon=     1 RMS=3.14D-06 Max=9.15D-05 NDo=     1
 LinEq1:  Iter=  6 NonCon=     1 RMS=1.77D-06 Max=5.55D-05 NDo=     1
 LinEq1:  Iter=  7 NonCon=     1 RMS=1.27D-06 Max=3.35D-05 NDo=     1
 LinEq1:  Iter=  8 NonCon=     1 RMS=4.96D-07 Max=1.83D-05 NDo=     1
 LinEq1:  Iter=  9 NonCon=     1 RMS=2.30D-07 Max=1.07D-05 NDo=     1
 LinEq1:  Iter= 10 NonCon=     1 RMS=1.06D-07 Max=3.81D-06 NDo=     1
 LinEq1:  Iter= 11 NonCon=     1 RMS=3.64D-08 Max=1.01D-06 NDo=     1
 LinEq1:  Iter= 12 NonCon=     1 RMS=1.07D-08 Max=2.59D-07 NDo=     1
 LinEq1:  Iter= 13 NonCon=     0 RMS=2.82D-09 Max=8.59D-08 NDo=     1
 Linear equations converged to 1.301D-08 1.301D-07 after    13 iterations.
     Minimum is close to point  2 DX=  3.94D-04 DF= -1.96D-11 DXR=  3.93D-04 DFR=  1.55D-07 which will be used.
 LinEq1:  Iter=  0 NonCon=     1 RMS=1.03D-06 Max=3.76D-05 NDo=     1
 LinEq1:  Iter=  1 NonCon=     1 RMS=6.57D-07 Max=3.09D-05 NDo=     1
 LinEq1:  Iter=  2 NonCon=     1 RMS=3.69D-07 Max=1.16D-05 NDo=     1
 LinEq1:  Iter=  3 NonCon=     1 RMS=1.65D-07 Max=4.35D-06 NDo=     1
 LinEq1:  Iter=  4 NonCon=     1 RMS=1.37D-07 Max=4.79D-06 NDo=     1
 LinEq1:  Iter=  5 NonCon=     1 RMS=5.40D-08 Max=9.58D-07 NDo=     1
 LinEq1:  Iter=  6 NonCon=     1 RMS=2.76D-08 Max=5.00D-07 NDo=     1
 LinEq1:  Iter=  7 NonCon=     1 RMS=1.35D-08 Max=2.92D-07 NDo=     1
 LinEq1:  Iter=  8 NonCon=     1 RMS=8.04D-09 Max=1.58D-07 NDo=     1
 LinEq1:  Iter=  9 NonCon=     1 RMS=2.79D-09 Max=5.87D-08 NDo=     1
 LinEq1:  Iter= 10 NonCon=     1 RMS=8.99D-10 Max=2.26D-08 NDo=     1
 LinEq1:  Iter= 11 NonCon=     0 RMS=3.27D-10 Max=9.57D-09 NDo=     1
 Linear equations converged to 9.648D-10 9.648D-09 after    11 iterations.
 SCF Done:  E(UwB97XD) =  -322.379779194     a.u. after    8 cycles
            Convg  =    0.7024D-08                    40 Fock formations.
              S**2 =  0.0000                  -V/T =  2.0050
 <Sx>= 0.0000 <Sy>= 0.0000 <Sz>= 0.0000 <S**2>= 0.0000 S= 0.0000
 <L.S>=  0.00000000000    
 Annihilation of the first spin contaminant:
 S**2 before annihilation     0.0000,   after     0.0000
 DoSCS=F DFT=T ScalE2(SS,OS)=  1.000000  1.000000
 Range of M.O.s used for correlation:     1   391
 NBasis=   391 NAE=    23 NBE=    23 NFC=     0 NFV=     0
 NROrb=    391 NOA=    23 NOB=    23 NVA=   368 NVB=   368

 **** Warning!!: The largest alpha MO coefficient is  0.44808095D+02


 **** Warning!!: The largest beta MO coefficient is  0.44808095D+02

 Symmetrizing basis deriv contribution to polar:
 IMax=3 JMax=2 DiffMx= 0.00D+00
 G2DrvN: will do    12 centers at a time, making    1 passes.
 Calling FoFCou, ICntrl=  3107 FMM=F I1Cent=   0 AccDes= 0.00D+00.
 End of G2Drv F.D. properties file   721 does not exist.
 End of G2Drv F.D. properties file   722 does not exist.
 End of G2Drv F.D. properties file   788 does not exist.
          IDoAtm=11111111111
          Differentiating once with respect to nuclear coordinates.
 CalDSu exits because no D1Ps are significant.
          There are    36 degrees of freedom in the 1st order CPHF.  IDoFFX=6 NUNeed=     0.
     30 vectors produced by pass  0 Test12= 4.70D-14 2.78D-09 XBig12= 1.75D-01 8.83D-02.
 AX will form    30 AO Fock derivatives at one time.
     30 vectors produced by pass  1 Test12= 4.70D-14 2.78D-09 XBig12= 1.03D-01 6.30D-02.
     30 vectors produced by pass  2 Test12= 4.70D-14 2.78D-09 XBig12= 6.86D-03 1.26D-02.
     30 vectors produced by pass  3 Test12= 4.70D-14 2.78D-09 XBig12= 1.75D-04 1.25D-03.
     30 vectors produced by pass  4 Test12= 4.70D-14 2.78D-09 XBig12= 2.07D-06 1.36D-04.
     30 vectors produced by pass  5 Test12= 4.70D-14 2.78D-09 XBig12= 2.14D-08 1.47D-05.
     30 vectors produced by pass  6 Test12= 4.70D-14 2.78D-09 XBig12= 1.71D-10 9.82D-07.
     15 vectors produced by pass  7 Test12= 4.70D-14 2.78D-09 XBig12= 1.13D-12 8.17D-08.
      2 vectors produced by pass  8 Test12= 4.70D-14 2.78D-09 XBig12= 7.58D-15 6.40D-09.
 InvSVY:  IOpt=1 It=  1 EMax= 2.22D-15
 Solved reduced A of dimension   227 with    30 vectors.
 End of Minotr F.D. properties file   721 does not exist.
 End of Minotr F.D. properties file   722 does not exist.
 End of Minotr F.D. properties file   788 does not exist.
 Calling FoFJK, ICntrl=    100127 FMM=F ISym2X=0 I1Cent= 0 IOpClX= 1 NMat=1 NMatS=1 NMatT=0.
 -------------------------------------------------------------------
 Center     Atomic                   Forces (Hartrees/Bohr)
 Number     Number              X              Y              Z
 -------------------------------------------------------------------
      1        8          -0.008875742    0.010509823   -0.000202780
      2        8           0.014004087   -0.002887469    0.001568484
      3        6           0.022123673    0.000813607    0.001911017
      4        7          -0.042633542    0.000870403    0.000902984
      5        6           0.013850146    0.010006954   -0.002990410
      6        1           0.000766548   -0.000376310    0.000538669
      7        1           0.000346736    0.000283998    0.000296512
      8        6          -0.000356677   -0.016794914   -0.001697676
      9        1           0.001158353   -0.000610654   -0.000338302
     10        1           0.001438903   -0.000777389   -0.000128333
     11        1          -0.001822485   -0.001038049    0.000139835
 -------------------------------------------------------------------
 Cartesian Forces:  Max     0.042633542 RMS     0.010008156
 IRC-IRC-IRC-IRC-IRC-IRC-IRC-IRC-IRC-IRC-IRC-IRC-IRC-IRC-IRC-IRC-IRC-IRC
 Pt 12 Step number   1 out of a maximum of  20
 Modified Bulirsch-Stoer Extrapolation Cycles:
    EPS =    0.000010000000000
      PEZero:  N= 2 I= 1 D=  8.24D-04 Err=  2.00D-05
      PEZero:  N= 3 I= 2 D=  8.24D-04 Err=  1.33D-05
      PEZero:  N= 3 I= 1 D=  1.65D-03 Err=  1.85D-08
 Maximum DWI energy   std dev =  0.000000337 at pt    45
 Maximum DWI gradient std dev =  0.001122158 at pt    71
 CORRECTOR INTEGRATION CONVERGENCE:
   Recorrection delta-x convergence threshold:    0.010000
   Delta-x Convergence Met
 Point Number:  12          Path Number:   1
   CHANGE IN THE REACTION COORDINATE =    0.15814
   NET REACTION COORDINATE UP TO THIS POINT =    1.88756
  # OF POINTS ALONG THE PATH =  12
  # OF STEPS =   1

 Calculating another point on the path.
 IRC-IRC-IRC-IRC-IRC-IRC-IRC-IRC-IRC-IRC-IRC-IRC-IRC-IRC-IRC-IRC-IRC-IRC
                          Input orientation:                          
 ---------------------------------------------------------------------
 Center     Atomic      Atomic             Coordinates (Angstroms)
 Number     Number       Type             X           Y           Z
 ---------------------------------------------------------------------
      1          8           0       -0.471348    1.338845    0.009600
      2          8           0        1.804360    0.509519   -0.020587
      3          6           0        1.709297   -0.674664    0.202657
      4          7           0       -0.274766   -1.008454   -0.250719
      5          6           0       -0.636962    0.175717   -0.100758
      6          1           0        1.792019   -1.415379   -0.612570
      7          1           0        1.686568   -1.081462    1.225919
      8          6           0       -2.193202   -0.454514    0.113390
      9          1           0       -2.686636    0.068755   -0.699649
     10          1           0       -2.387314   -0.027727    1.092548
     11          1           0       -2.396825   -1.514550    0.088286
 ---------------------------------------------------------------------
                    Distance matrix (angstroms):
                    1          2          3          4          5
     1  O    0.000000
     2  O    2.422301   0.000000
     3  C    2.974341   1.208787   0.000000
     4  N    2.369858   2.584565   2.062395   0.000000
     5  C    1.180032   2.465341   2.513989   1.247371   0.000000
     6  H    3.618795   2.013909   1.104580   2.137317   2.948471
     7  H    3.463224   2.024567   1.101393   2.456140   2.956241
     8  C    2.488311   4.114343   3.909723   2.029734   1.692612
     9  H    2.650219   4.563381   4.548742   2.679371   2.138054
    10  H    2.590602   4.370107   4.241775   2.688689   2.128168
    11  H    3.443185   4.664620   4.192700   2.207757   2.447419
                    6          7          8          9         10
     6  H    0.000000
     7  H    1.871541   0.000000
     8  C    4.163204   4.084532   0.000000
     9  H    4.718959   4.914847   1.085504   0.000000
    10  H    4.722269   4.210066   1.085622   1.819580   0.000000
    11  H    4.248229   4.260971   1.079708   1.792118   1.794234
                   11
    11  H    0.000000
 Symmetry turned off by external request.
 Stoichiometry    C3H5NO2
 Framework group  C1[X(C3H5NO2)]
 Deg. of freedom    27
 Full point group                 C1      NOp   1
 Rotational constants (GHZ):           7.6629722           2.7367415           2.1042497
 Standard basis: Aug-CC-pVTZ (5D, 7F)
   391 basis functions,   567 primitive gaussians,   455 cartesian basis functions
    23 alpha electrons       23 beta electrons
       nuclear repulsion energy       227.0805464871 Hartrees.
 NAtoms=   11 NActive=   11 NUniq=   11 SFac= 1.00D+00 NAtFMM=   60 NAOKFM=F Big=F
 Integral buffers will be    131072 words long.
 Raffenetti 2 integral format.
 Two-electron integral symmetry is turned off.
 Nuclear repulsion after empirical dispersion term =      227.0773536578 Hartrees.
 One-electron integrals computed using PRISM.
 NBasis=   391 RedAO= T EigKep=  2.01D-05  NBF=   391
 NBsUse=   391 1.00D-06 EigRej= -1.00D+00 NBFU=   391
 Initial guess from the checkpoint file:  "STS2-IRC-Forward.chk"
 B after Tr=     0.000197   -0.000266    0.000050
         Rot=    1.000000    0.000047    0.000023   -0.000041 Ang=   0.01 deg.
 Initial guess <Sx>= 0.0000 <Sy>= 0.0000 <Sz>= 0.0000 <S**2>= 0.0000 S= 0.0000
 ExpMin= 2.53D-02 ExpMax= 1.53D+04 ExpMxC= 5.22D+02 IAcc=3 IRadAn=         7 AccDes= 0.00D+00
 Harris functional with IExCor= 4639 and IRadAn=       7 diagonalized for initial guess.
 HarFok:  IExCor= 4639 AccDes= 0.00D+00 IRadAn=         7 IDoV= 1 UseB2=F ITyADJ=14
 ICtDFT=  3500011 ScaDFX=  1.000000  1.000000  1.000000  1.000000
 FoFCou: FMM=F IPFlag=           0 FMFlag=      100000 FMFlg1=           0
         NFxFlg=           0 DoJE=T BraDBF=F KetDBF=T FulRan=T
         wScrn=  0.000000 ICntrl=       500 IOpCl=  0 I1Cent=   200000004 NGrid=           0
         NMat0=    1 NMatS0=      1 NMatT0=    0 NMatD0=    1 NMtDS0=    0 NMtDT0=    0
 Symmetry not used in FoFCou.
 Gradient too large for Newton-Raphson -- use scaled steepest descent instead.
     Minimum is close to point  4 DX=  3.86D-02 DF= -2.68D-07 DXR=  3.11D-02 DFR=  9.70D-04 which will be used.
 Gradient too large for Newton-Raphson -- use scaled steepest descent instead.
     Accept linear search using points  1 and  2.
 Gradient too large for Newton-Raphson -- use scaled steepest descent instead.
     Accept linear search using points  1 and  2.
 Gradient too large for Newton-Raphson -- use scaled steepest descent instead.
     Minimum is close to point  2 DX=  1.11D-02 DF= -1.77D-08 DXR=  2.70D-02 DFR=  7.28D-04 which will be used.
 Gradient too large for Newton-Raphson -- use scaled steepest descent instead.
     Minimum is close to point  2 DX= -6.99D-03 DF= -6.23D-09 DXR=  1.78D-02 DFR=  3.16D-04 which will be used.
 Gradient too large for Newton-Raphson -- use scaled steepest descent instead.
     Accept linear search using points  1 and  2.
 LinEq1:  Iter=  0 NonCon=     1 RMS=8.32D-05 Max=4.81D-03 NDo=     1
 AX will form     1 AO Fock derivatives at one time.
 LinEq1:  Iter=  1 NonCon=     1 RMS=1.90D-05 Max=6.35D-04 NDo=     1
 LinEq1:  Iter=  2 NonCon=     1 RMS=1.26D-05 Max=5.38D-04 NDo=     1
 LinEq1:  Iter=  3 NonCon=     1 RMS=6.24D-06 Max=2.85D-04 NDo=     1
 LinEq1:  Iter=  4 NonCon=     1 RMS=4.81D-06 Max=2.06D-04 NDo=     1
 LinEq1:  Iter=  5 NonCon=     1 RMS=3.39D-06 Max=8.45D-05 NDo=     1
 LinEq1:  Iter=  6 NonCon=     1 RMS=1.58D-06 Max=5.02D-05 NDo=     1
 LinEq1:  Iter=  7 NonCon=     1 RMS=1.07D-06 Max=2.64D-05 NDo=     1
 LinEq1:  Iter=  8 NonCon=     1 RMS=4.02D-07 Max=1.38D-05 NDo=     1
 LinEq1:  Iter=  9 NonCon=     1 RMS=1.90D-07 Max=8.92D-06 NDo=     1
 LinEq1:  Iter= 10 NonCon=     1 RMS=8.65D-08 Max=3.26D-06 NDo=     1
 LinEq1:  Iter= 11 NonCon=     1 RMS=2.77D-08 Max=8.54D-07 NDo=     1
 LinEq1:  Iter= 12 NonCon=     1 RMS=7.62D-09 Max=1.59D-07 NDo=     1
 LinEq1:  Iter= 13 NonCon=     0 RMS=2.10D-09 Max=6.97D-08 NDo=     1
 Linear equations converged to 1.301D-08 1.301D-07 after    13 iterations.
     Minimum is close to point  2 DX=  3.01D-04 DF= -9.49D-12 DXR=  3.01D-04 DFR=  9.10D-08 which will be used.
 LinEq1:  Iter=  0 NonCon=     1 RMS=8.28D-07 Max=3.02D-05 NDo=     1
 LinEq1:  Iter=  1 NonCon=     1 RMS=5.22D-07 Max=2.34D-05 NDo=     1
 LinEq1:  Iter=  2 NonCon=     1 RMS=2.87D-07 Max=8.61D-06 NDo=     1
 LinEq1:  Iter=  3 NonCon=     1 RMS=1.29D-07 Max=3.36D-06 NDo=     1
 LinEq1:  Iter=  4 NonCon=     1 RMS=1.04D-07 Max=3.71D-06 NDo=     1
 LinEq1:  Iter=  5 NonCon=     1 RMS=4.12D-08 Max=8.49D-07 NDo=     1
 LinEq1:  Iter=  6 NonCon=     1 RMS=2.05D-08 Max=3.94D-07 NDo=     1
 LinEq1:  Iter=  7 NonCon=     1 RMS=8.93D-09 Max=1.79D-07 NDo=     1
 LinEq1:  Iter=  8 NonCon=     1 RMS=5.89D-09 Max=1.20D-07 NDo=     1
 LinEq1:  Iter=  9 NonCon=     1 RMS=2.16D-09 Max=4.60D-08 NDo=     1
 LinEq1:  Iter= 10 NonCon=     1 RMS=6.79D-10 Max=1.83D-08 NDo=     1
 LinEq1:  Iter= 11 NonCon=     0 RMS=2.42D-10 Max=7.49D-09 NDo=     1
 Linear equations converged to 7.924D-10 7.924D-09 after    11 iterations.
 SCF Done:  E(UwB97XD) =  -322.382381801     a.u. after    9 cycles
            Convg  =    0.4988D-08                    42 Fock formations.
              S**2 =  0.0000                  -V/T =  2.0050
 <Sx>= 0.0000 <Sy>= 0.0000 <Sz>= 0.0000 <S**2>= 0.0000 S= 0.0000
 <L.S>=  0.00000000000    
 Annihilation of the first spin contaminant:
 S**2 before annihilation     0.0000,   after     0.0000
 DoSCS=F DFT=T ScalE2(SS,OS)=  1.000000  1.000000
 Range of M.O.s used for correlation:     1   391
 NBasis=   391 NAE=    23 NBE=    23 NFC=     0 NFV=     0
 NROrb=    391 NOA=    23 NOB=    23 NVA=   368 NVB=   368

 **** Warning!!: The largest alpha MO coefficient is  0.45072629D+02


 **** Warning!!: The largest beta MO coefficient is  0.45072629D+02

 Symmetrizing basis deriv contribution to polar:
 IMax=3 JMax=2 DiffMx= 0.00D+00
 G2DrvN: will do    12 centers at a time, making    1 passes.
 Calling FoFCou, ICntrl=  3107 FMM=F I1Cent=   0 AccDes= 0.00D+00.
 End of G2Drv F.D. properties file   721 does not exist.
 End of G2Drv F.D. properties file   722 does not exist.
 End of G2Drv F.D. properties file   788 does not exist.
          IDoAtm=11111111111
          Differentiating once with respect to nuclear coordinates.
 CalDSu exits because no D1Ps are significant.
          There are    36 degrees of freedom in the 1st order CPHF.  IDoFFX=6 NUNeed=     0.
     30 vectors produced by pass  0 Test12= 4.70D-14 2.78D-09 XBig12= 1.76D-01 8.36D-02.
 AX will form    30 AO Fock derivatives at one time.
     30 vectors produced by pass  1 Test12= 4.70D-14 2.78D-09 XBig12= 1.01D-01 7.10D-02.
     30 vectors produced by pass  2 Test12= 4.70D-14 2.78D-09 XBig12= 6.67D-03 1.33D-02.
     30 vectors produced by pass  3 Test12= 4.70D-14 2.78D-09 XBig12= 1.70D-04 1.24D-03.
     30 vectors produced by pass  4 Test12= 4.70D-14 2.78D-09 XBig12= 2.04D-06 1.41D-04.
     30 vectors produced by pass  5 Test12= 4.70D-14 2.78D-09 XBig12= 2.12D-08 1.40D-05.
     30 vectors produced by pass  6 Test12= 4.70D-14 2.78D-09 XBig12= 1.68D-10 9.22D-07.
     16 vectors produced by pass  7 Test12= 4.70D-14 2.78D-09 XBig12= 1.12D-12 7.84D-08.
      2 vectors produced by pass  8 Test12= 4.70D-14 2.78D-09 XBig12= 7.48D-15 5.92D-09.
 InvSVY:  IOpt=1 It=  1 EMax= 2.55D-15
 Solved reduced A of dimension   228 with    30 vectors.
 End of Minotr F.D. properties file   721 does not exist.
 End of Minotr F.D. properties file   722 does not exist.
 End of Minotr F.D. properties file   788 does not exist.
 Calling FoFJK, ICntrl=    100127 FMM=F ISym2X=0 I1Cent= 0 IOpClX= 1 NMat=1 NMatS=1 NMatT=0.
 -------------------------------------------------------------------
 Center     Atomic                   Forces (Hartrees/Bohr)
 Number     Number              X              Y              Z
 -------------------------------------------------------------------
      1        8          -0.009106403    0.011253640   -0.000241380
      2        8           0.014671840   -0.002881616    0.001602179
      3        6           0.022498177    0.000623654    0.001979737
      4        7          -0.045252239    0.001403733    0.001245678
      5        6           0.015372836    0.010702957   -0.003264120
      6        1           0.000908002   -0.000369819    0.000542968
      7        1           0.000396994    0.000277521    0.000293600
      8        6          -0.000213321   -0.018386860   -0.001829363
      9        1           0.001245835   -0.000672341   -0.000337446
     10        1           0.001531159   -0.000845072   -0.000163991
     11        1          -0.002052880   -0.001105797    0.000172139
 -------------------------------------------------------------------
 Cartesian Forces:  Max     0.045252239 RMS     0.010606993
 IRC-IRC-IRC-IRC-IRC-IRC-IRC-IRC-IRC-IRC-IRC-IRC-IRC-IRC-IRC-IRC-IRC-IRC
 Pt 13 Step number   1 out of a maximum of  20
 Modified Bulirsch-Stoer Extrapolation Cycles:
    EPS =    0.000010000000000
      PEZero:  N= 2 I= 1 D=  8.24D-04 Err=  1.91D-05
      PEZero:  N= 3 I= 2 D=  8.24D-04 Err=  1.27D-05
      PEZero:  N= 3 I= 1 D=  1.65D-03 Err=  1.52D-08
 Maximum DWI energy   std dev =  0.000000279 at pt    19
 Maximum DWI gradient std dev =  0.001033586 at pt    25
 CORRECTOR INTEGRATION CONVERGENCE:
   Recorrection delta-x convergence threshold:    0.010000
   Delta-x Convergence Met
 Point Number:  13          Path Number:   1
   CHANGE IN THE REACTION COORDINATE =    0.15814
   NET REACTION COORDINATE UP TO THIS POINT =    2.04571
  # OF POINTS ALONG THE PATH =  13
  # OF STEPS =   1

 Calculating another point on the path.
 IRC-IRC-IRC-IRC-IRC-IRC-IRC-IRC-IRC-IRC-IRC-IRC-IRC-IRC-IRC-IRC-IRC-IRC
                          Input orientation:                          
 ---------------------------------------------------------------------
 Center     Atomic      Atomic             Coordinates (Angstroms)
 Number     Number       Type             X           Y           Z
 ---------------------------------------------------------------------
      1          8           0       -0.474113    1.342330    0.009521
      2          8           0        1.808859    0.508647   -0.020099
      3          6           0        1.718372   -0.674440    0.203454
      4          7           0       -0.290723   -1.007887   -0.250233
      5          6           0       -0.630508    0.180157   -0.102117
      6          1           0        1.796645   -1.417125   -0.609961
      7          1           0        1.688554   -1.080181    1.227363
      8          6           0       -2.193255   -0.462189    0.112631
      9          1           0       -2.680505    0.065422   -0.701289
     10          1           0       -2.379802   -0.031894    1.091729
     11          1           0       -2.407160   -1.520072    0.089180
 ---------------------------------------------------------------------
                    Distance matrix (angstroms):
                    1          2          3          4          5
     1  O    0.000000
     2  O    2.430610   0.000000
     3  C    2.985291   1.207418   0.000000
     4  N    2.371630   2.600208   2.086500   0.000000
     5  C    1.177951   2.462751   2.518124   1.244525   0.000000
     6  H    3.626939   2.014120   1.104242   2.157310   2.949625
     7  H    3.468260   2.023612   1.101774   2.471044   2.955338
     8  C    2.494468   4.120322   3.918434   2.012233   1.703204
     9  H    2.646491   4.562330   4.551491   2.658289   2.138845
    10  H    2.586758   4.367290   4.242278   2.667897   2.128442
    11  H    3.454904   4.680005   4.212857   2.203823   2.466549
                    6          7          8          9         10
     6  H    0.000000
     7  H    1.871089   0.000000
     8  C    4.165734   4.085705   0.000000
     9  H    4.717113   4.911292   1.085473   0.000000
    10  H    4.717766   4.203430   1.085628   1.820662   0.000000
    11  H    4.262789   4.273621   1.079547   1.792582   1.794582
                   11
    11  H    0.000000
 Symmetry turned off by external request.
 Stoichiometry    C3H5NO2
 Framework group  C1[X(C3H5NO2)]
 Deg. of freedom    27
 Full point group                 C1      NOp   1
 Rotational constants (GHZ):           7.6381637           2.7258832           2.0959478
 Standard basis: Aug-CC-pVTZ (5D, 7F)
   391 basis functions,   567 primitive gaussians,   455 cartesian basis functions
    23 alpha electrons       23 beta electrons
       nuclear repulsion energy       226.8581952139 Hartrees.
 NAtoms=   11 NActive=   11 NUniq=   11 SFac= 1.00D+00 NAtFMM=   60 NAOKFM=F Big=F
 Integral buffers will be    131072 words long.
 Raffenetti 2 integral format.
 Two-electron integral symmetry is turned off.
 Nuclear repulsion after empirical dispersion term =      226.8549944798 Hartrees.
 One-electron integrals computed using PRISM.
 NBasis=   391 RedAO= T EigKep=  2.02D-05  NBF=   391
 NBsUse=   391 1.00D-06 EigRej= -1.00D+00 NBFU=   391
 Initial guess from the checkpoint file:  "STS2-IRC-Forward.chk"
 B after Tr=     0.000198   -0.000270    0.000047
         Rot=    1.000000    0.000044    0.000022   -0.000042 Ang=   0.01 deg.
 Initial guess <Sx>= 0.0000 <Sy>= 0.0000 <Sz>= 0.0000 <S**2>= 0.0000 S= 0.0000
 ExpMin= 2.53D-02 ExpMax= 1.53D+04 ExpMxC= 5.22D+02 IAcc=3 IRadAn=         7 AccDes= 0.00D+00
 Harris functional with IExCor= 4639 and IRadAn=       7 diagonalized for initial guess.
 HarFok:  IExCor= 4639 AccDes= 0.00D+00 IRadAn=         7 IDoV= 1 UseB2=F ITyADJ=14
 ICtDFT=  3500011 ScaDFX=  1.000000  1.000000  1.000000  1.000000
 FoFCou: FMM=F IPFlag=           0 FMFlag=      100000 FMFlg1=           0
         NFxFlg=           0 DoJE=T BraDBF=F KetDBF=T FulRan=T
         wScrn=  0.000000 ICntrl=       500 IOpCl=  0 I1Cent=   200000004 NGrid=           0
         NMat0=    1 NMatS0=      1 NMatT0=    0 NMatD0=    1 NMtDS0=    0 NMtDT0=    0
 Symmetry not used in FoFCou.
 Gradient too large for Newton-Raphson -- use scaled steepest descent instead.
     Minimum is close to point  4 DX=  3.92D-02 DF= -2.78D-07 DXR=  3.16D-02 DFR=  1.00D-03 which will be used.
 Gradient too large for Newton-Raphson -- use scaled steepest descent instead.
     Accept linear search using points  1 and  2.
 Gradient too large for Newton-Raphson -- use scaled steepest descent instead.
     Accept linear search using points  1 and  2.
 Gradient too large for Newton-Raphson -- use scaled steepest descent instead.
     Minimum is close to point  2 DX=  1.99D-02 DF= -5.41D-08 DXR=  4.74D-02 DFR=  2.26D-03 which will be used.
 Gradient too large for Newton-Raphson -- use scaled steepest descent instead.
     Minimum is close to point  2 DX= -2.88D-03 DF= -1.01D-09 DXR=  7.25D-03 DFR=  5.25D-05 which will be used.
 Gradient too large for Newton-Raphson -- use scaled steepest descent instead.
     Accept linear search using points  1 and  2.
 LinEq1:  Iter=  0 NonCon=     1 RMS=8.05D-05 Max=4.55D-03 NDo=     1
 AX will form     1 AO Fock derivatives at one time.
 LinEq1:  Iter=  1 NonCon=     1 RMS=1.77D-05 Max=6.17D-04 NDo=     1
 LinEq1:  Iter=  2 NonCon=     1 RMS=1.22D-05 Max=4.95D-04 NDo=     1
 LinEq1:  Iter=  3 NonCon=     1 RMS=6.41D-06 Max=2.69D-04 NDo=     1
 LinEq1:  Iter=  4 NonCon=     1 RMS=5.09D-06 Max=2.33D-04 NDo=     1
 LinEq1:  Iter=  5 NonCon=     1 RMS=3.32D-06 Max=8.63D-05 NDo=     1
 LinEq1:  Iter=  6 NonCon=     1 RMS=1.40D-06 Max=4.32D-05 NDo=     1
 LinEq1:  Iter=  7 NonCon=     1 RMS=9.35D-07 Max=2.29D-05 NDo=     1
 LinEq1:  Iter=  8 NonCon=     1 RMS=3.56D-07 Max=1.07D-05 NDo=     1
 LinEq1:  Iter=  9 NonCon=     1 RMS=1.65D-07 Max=7.46D-06 NDo=     1
 LinEq1:  Iter= 10 NonCon=     1 RMS=7.46D-08 Max=2.91D-06 NDo=     1
 LinEq1:  Iter= 11 NonCon=     1 RMS=2.37D-08 Max=8.53D-07 NDo=     1
 LinEq1:  Iter= 12 NonCon=     1 RMS=6.09D-09 Max=1.45D-07 NDo=     1
 LinEq1:  Iter= 13 NonCon=     0 RMS=1.71D-09 Max=5.40D-08 NDo=     1
 Linear equations converged to 1.301D-08 1.301D-07 after    13 iterations.
     Minimum is close to point  2 DX=  1.44D-04 DF= -2.05D-12 DXR=  1.44D-04 DFR=  2.06D-08 which will be used.
 LinEq1:  Iter=  0 NonCon=     1 RMS=7.28D-07 Max=2.61D-05 NDo=     1
 LinEq1:  Iter=  1 NonCon=     1 RMS=4.52D-07 Max=1.97D-05 NDo=     1
 LinEq1:  Iter=  2 NonCon=     1 RMS=2.42D-07 Max=6.84D-06 NDo=     1
 LinEq1:  Iter=  3 NonCon=     1 RMS=1.09D-07 Max=3.03D-06 NDo=     1
 LinEq1:  Iter=  4 NonCon=     1 RMS=8.42D-08 Max=3.13D-06 NDo=     1
 LinEq1:  Iter=  5 NonCon=     1 RMS=3.43D-08 Max=8.80D-07 NDo=     1
 LinEq1:  Iter=  6 NonCon=     1 RMS=1.71D-08 Max=3.33D-07 NDo=     1
 LinEq1:  Iter=  7 NonCon=     1 RMS=6.32D-09 Max=1.17D-07 NDo=     1
 LinEq1:  Iter=  8 NonCon=     1 RMS=3.94D-09 Max=7.97D-08 NDo=     1
 LinEq1:  Iter=  9 NonCon=     1 RMS=1.79D-09 Max=3.66D-08 NDo=     1
 LinEq1:  Iter= 10 NonCon=     1 RMS=5.75D-10 Max=1.60D-08 NDo=     1
 LinEq1:  Iter= 11 NonCon=     0 RMS=2.01D-10 Max=5.98D-09 NDo=     1
 Linear equations converged to 7.151D-10 7.151D-09 after    11 iterations.
 SCF Done:  E(UwB97XD) =  -322.385134995     a.u. after    9 cycles
            Convg  =    0.4079D-08                    42 Fock formations.
              S**2 =  0.0000                  -V/T =  2.0050
 <Sx>= 0.0000 <Sy>= 0.0000 <Sz>= 0.0000 <S**2>= 0.0000 S= 0.0000
 <L.S>=  0.00000000000    
 Annihilation of the first spin contaminant:
 S**2 before annihilation     0.0000,   after     0.0000
 DoSCS=F DFT=T ScalE2(SS,OS)=  1.000000  1.000000
 Range of M.O.s used for correlation:     1   391
 NBasis=   391 NAE=    23 NBE=    23 NFC=     0 NFV=     0
 NROrb=    391 NOA=    23 NOB=    23 NVA=   368 NVB=   368

 **** Warning!!: The largest alpha MO coefficient is  0.45100458D+02


 **** Warning!!: The largest beta MO coefficient is  0.45100458D+02

 Symmetrizing basis deriv contribution to polar:
 IMax=3 JMax=2 DiffMx= 0.00D+00
 G2DrvN: will do    12 centers at a time, making    1 passes.
 Calling FoFCou, ICntrl=  3107 FMM=F I1Cent=   0 AccDes= 0.00D+00.
 End of G2Drv F.D. properties file   721 does not exist.
 End of G2Drv F.D. properties file   722 does not exist.
 End of G2Drv F.D. properties file   788 does not exist.
          IDoAtm=11111111111
          Differentiating once with respect to nuclear coordinates.
 CalDSu exits because no D1Ps are significant.
          There are    36 degrees of freedom in the 1st order CPHF.  IDoFFX=6 NUNeed=     0.
     30 vectors produced by pass  0 Test12= 4.70D-14 2.78D-09 XBig12= 1.76D-01 7.64D-02.
 AX will form    30 AO Fock derivatives at one time.
     30 vectors produced by pass  1 Test12= 4.70D-14 2.78D-09 XBig12= 9.99D-02 7.75D-02.
     30 vectors produced by pass  2 Test12= 4.70D-14 2.78D-09 XBig12= 6.47D-03 1.35D-02.
     30 vectors produced by pass  3 Test12= 4.70D-14 2.78D-09 XBig12= 1.65D-04 1.18D-03.
     30 vectors produced by pass  4 Test12= 4.70D-14 2.78D-09 XBig12= 2.01D-06 1.42D-04.
     30 vectors produced by pass  5 Test12= 4.70D-14 2.78D-09 XBig12= 2.09D-08 1.29D-05.
     30 vectors produced by pass  6 Test12= 4.70D-14 2.78D-09 XBig12= 1.65D-10 8.38D-07.
     16 vectors produced by pass  7 Test12= 4.70D-14 2.78D-09 XBig12= 1.11D-12 7.57D-08.
      2 vectors produced by pass  8 Test12= 4.70D-14 2.78D-09 XBig12= 7.43D-15 5.79D-09.
 InvSVY:  IOpt=1 It=  1 EMax= 2.00D-15
 Solved reduced A of dimension   228 with    30 vectors.
 End of Minotr F.D. properties file   721 does not exist.
 End of Minotr F.D. properties file   722 does not exist.
 End of Minotr F.D. properties file   788 does not exist.
 Calling FoFJK, ICntrl=    100127 FMM=F ISym2X=0 I1Cent= 0 IOpClX= 1 NMat=1 NMatS=1 NMatT=0.
 -------------------------------------------------------------------
 Center     Atomic                   Forces (Hartrees/Bohr)
 Number     Number              X              Y              Z
 -------------------------------------------------------------------
      1        8          -0.009266208    0.011948953   -0.000283200
      2        8           0.015259250   -0.002866366    0.001622616
      3        6           0.022713574    0.000420153    0.002039324
      4        7          -0.047685522    0.002009833    0.001612023
      5        6           0.016882689    0.011371817   -0.003534353
      6        1           0.001042220   -0.000361957    0.000542064
      7        1           0.000445679    0.000266638    0.000288910
      8        6          -0.000037298   -0.019970485   -0.001961067
      9        1           0.001323306   -0.000737885   -0.000330843
     10        1           0.001610297   -0.000914753   -0.000202595
     11        1          -0.002287987   -0.001165949    0.000207121
 -------------------------------------------------------------------
 Cartesian Forces:  Max     0.047685522 RMS     0.011169605
 IRC-IRC-IRC-IRC-IRC-IRC-IRC-IRC-IRC-IRC-IRC-IRC-IRC-IRC-IRC-IRC-IRC-IRC
 Pt 14 Step number   1 out of a maximum of  20
 Modified Bulirsch-Stoer Extrapolation Cycles:
    EPS =    0.000010000000000
      PEZero:  N= 2 I= 1 D=  8.24D-04 Err=  1.88D-05
      PEZero:  N= 3 I= 2 D=  8.24D-04 Err=  1.25D-05
      PEZero:  N= 3 I= 1 D=  1.65D-03 Err=  1.34D-08
 Maximum DWI energy   std dev =  0.000000379 at pt    28
 Maximum DWI gradient std dev =  0.001018954 at pt    25
 CORRECTOR INTEGRATION CONVERGENCE:
   Recorrection delta-x convergence threshold:    0.010000
   Delta-x Convergence Met
 Point Number:  14          Path Number:   1
   CHANGE IN THE REACTION COORDINATE =    0.15815
   NET REACTION COORDINATE UP TO THIS POINT =    2.20385
  # OF POINTS ALONG THE PATH =  14
  # OF STEPS =   1

 Calculating another point on the path.
 IRC-IRC-IRC-IRC-IRC-IRC-IRC-IRC-IRC-IRC-IRC-IRC-IRC-IRC-IRC-IRC-IRC-IRC
                          Input orientation:                          
 ---------------------------------------------------------------------
 Center     Atomic      Atomic             Coordinates (Angstroms)
 Number     Number       Type             X           Y           Z
 ---------------------------------------------------------------------
      1          8           0       -0.476778    1.345839    0.009434
      2          8           0        1.813294    0.507822   -0.019631
      3          6           0        1.727049   -0.674309    0.204231
      4          7           0       -0.306662   -1.007137   -0.249645
      5          6           0       -0.623795    0.184632   -0.103512
      6          1           0        1.801640   -1.418746   -0.607494
      7          1           0        1.690657   -1.079019    1.228706
      8          6           0       -2.193231   -0.470093    0.111858
      9          1           0       -2.674341    0.061943   -0.702807
     10          1           0       -2.372325   -0.036181    1.090768
     11          1           0       -2.418067   -1.525590    0.090194
 ---------------------------------------------------------------------
                    Distance matrix (angstroms):
                    1          2          3          4          5
     1  O    0.000000
     2  O    2.438759   0.000000
     3  C    2.995963   1.206228   0.000000
     4  N    2.373300   2.615764   2.110156   0.000000
     5  C    1.175913   2.459856   2.521696   1.241870   0.000000
     6  H    3.635205   2.014295   1.103924   2.177709   2.950856
     7  H    3.473375   2.022733   1.102118   2.485955   2.954371
     8  C    2.500862   4.126240   3.926683   1.994553   1.714112
     9  H    2.642907   4.561185   4.553792   2.637080   2.139848
    10  H    2.583091   4.364440   4.242408   2.646965   2.128949
    11  H    3.467020   4.695875   4.233163   2.200526   2.486321
                    6          7          8          9         10
     6  H    0.000000
     7  H    1.870658   0.000000
     8  C    4.168502   4.086897   0.000000
     9  H    4.715500   4.907724   1.085453   0.000000
    10  H    4.713552   4.196947   1.085642   1.821470   0.000000
    11  H    4.278330   4.286869   1.079395   1.792983   1.794876
                   11
    11  H    0.000000
 Symmetry turned off by external request.
 Stoichiometry    C3H5NO2
 Framework group  C1[X(C3H5NO2)]
 Deg. of freedom    27
 Full point group                 C1      NOp   1
 Rotational constants (GHZ):           7.6135506           2.7152960           2.0878007
 Standard basis: Aug-CC-pVTZ (5D, 7F)
   391 basis functions,   567 primitive gaussians,   455 cartesian basis functions
    23 alpha electrons       23 beta electrons
       nuclear repulsion energy       226.6422618785 Hartrees.
 NAtoms=   11 NActive=   11 NUniq=   11 SFac= 1.00D+00 NAtFMM=   60 NAOKFM=F Big=F
 Integral buffers will be    131072 words long.
 Raffenetti 2 integral format.
 Two-electron integral symmetry is turned off.
 Nuclear repulsion after empirical dispersion term =      226.6390535515 Hartrees.
 One-electron integrals computed using PRISM.
 NBasis=   391 RedAO= T EigKep=  2.03D-05  NBF=   391
 NBsUse=   391 1.00D-06 EigRej= -1.00D+00 NBFU=   391
 Initial guess from the checkpoint file:  "STS2-IRC-Forward.chk"
 B after Tr=     0.000196   -0.000275    0.000044
         Rot=    1.000000    0.000041    0.000020   -0.000043 Ang=   0.01 deg.
 Initial guess <Sx>= 0.0000 <Sy>= 0.0000 <Sz>= 0.0000 <S**2>= 0.0000 S= 0.0000
 ExpMin= 2.53D-02 ExpMax= 1.53D+04 ExpMxC= 5.22D+02 IAcc=3 IRadAn=         7 AccDes= 0.00D+00
 Harris functional with IExCor= 4639 and IRadAn=       7 diagonalized for initial guess.
 HarFok:  IExCor= 4639 AccDes= 0.00D+00 IRadAn=         7 IDoV= 1 UseB2=F ITyADJ=14
 ICtDFT=  3500011 ScaDFX=  1.000000  1.000000  1.000000  1.000000
 FoFCou: FMM=F IPFlag=           0 FMFlag=      100000 FMFlg1=           0
         NFxFlg=           0 DoJE=T BraDBF=F KetDBF=T FulRan=T
         wScrn=  0.000000 ICntrl=       500 IOpCl=  0 I1Cent=   200000004 NGrid=           0
         NMat0=    1 NMatS0=      1 NMatT0=    0 NMatD0=    1 NMtDS0=    0 NMtDT0=    0
 Symmetry not used in FoFCou.
 Gradient too large for Newton-Raphson -- use scaled steepest descent instead.
     Minimum is close to point  4 DX=  3.85D-02 DF= -2.71D-07 DXR=  3.11D-02 DFR=  9.67D-04 which will be used.
 Gradient too large for Newton-Raphson -- use scaled steepest descent instead.
     Accept linear search using points  1 and  2.
 Gradient too large for Newton-Raphson -- use scaled steepest descent instead.
     Accept linear search using points  1 and  2.
 Gradient too large for Newton-Raphson -- use scaled steepest descent instead.
     Minimum is close to point  2 DX=  2.40D-02 DF= -7.56D-08 DXR=  5.65D-02 DFR=  3.20D-03 which will be used.
 Gradient too large for Newton-Raphson -- use scaled steepest descent instead.
     Minimum is close to point  2 DX= -1.82D-03 DF= -3.94D-10 DXR=  4.57D-03 DFR=  2.09D-05 which will be used.
 Gradient too large for Newton-Raphson -- use scaled steepest descent instead.
     Accept linear search using points  1 and  2.
 LinEq1:  Iter=  0 NonCon=     1 RMS=7.77D-05 Max=4.27D-03 NDo=     1
 AX will form     1 AO Fock derivatives at one time.
 LinEq1:  Iter=  1 NonCon=     1 RMS=1.64D-05 Max=5.95D-04 NDo=     1
 LinEq1:  Iter=  2 NonCon=     1 RMS=1.18D-05 Max=4.55D-04 NDo=     1
 LinEq1:  Iter=  3 NonCon=     1 RMS=6.39D-06 Max=2.48D-04 NDo=     1
 LinEq1:  Iter=  4 NonCon=     1 RMS=4.92D-06 Max=2.35D-04 NDo=     1
 LinEq1:  Iter=  5 NonCon=     1 RMS=2.92D-06 Max=7.44D-05 NDo=     1
 LinEq1:  Iter=  6 NonCon=     1 RMS=1.22D-06 Max=3.61D-05 NDo=     1
 LinEq1:  Iter=  7 NonCon=     1 RMS=8.06D-07 Max=2.00D-05 NDo=     1
 LinEq1:  Iter=  8 NonCon=     1 RMS=3.17D-07 Max=7.82D-06 NDo=     1
 LinEq1:  Iter=  9 NonCon=     1 RMS=1.41D-07 Max=5.72D-06 NDo=     1
 LinEq1:  Iter= 10 NonCon=     1 RMS=6.31D-08 Max=2.37D-06 NDo=     1
 LinEq1:  Iter= 11 NonCon=     1 RMS=2.01D-08 Max=8.33D-07 NDo=     1
 LinEq1:  Iter= 12 NonCon=     0 RMS=4.88D-09 Max=1.19D-07 NDo=     1
 Linear equations converged to 1.301D-08 1.301D-07 after    12 iterations.
     Accept linear search using points  1 and  2.
     Minimum is close to point  2 DX= -2.20D-06 DF=  0.00D+00 DXR=  2.20D-06 DFR=  0.00D+00 which will be used.
 LinEq1:  Iter=  0 NonCon=     1 RMS=6.29D-07 Max=2.20D-05 NDo=     1
 LinEq1:  Iter=  1 NonCon=     1 RMS=3.86D-07 Max=1.66D-05 NDo=     1
 LinEq1:  Iter=  2 NonCon=     1 RMS=2.02D-07 Max=5.15D-06 NDo=     1
 LinEq1:  Iter=  3 NonCon=     1 RMS=9.06D-08 Max=2.77D-06 NDo=     1
 LinEq1:  Iter=  4 NonCon=     1 RMS=6.71D-08 Max=2.64D-06 NDo=     1
 LinEq1:  Iter=  5 NonCon=     1 RMS=2.79D-08 Max=8.52D-07 NDo=     1
 LinEq1:  Iter=  6 NonCon=     1 RMS=1.43D-08 Max=3.36D-07 NDo=     1
 LinEq1:  Iter=  7 NonCon=     1 RMS=4.67D-09 Max=1.11D-07 NDo=     1
 LinEq1:  Iter=  8 NonCon=     1 RMS=1.53D-09 Max=3.20D-08 NDo=     1
 LinEq1:  Iter=  9 NonCon=     1 RMS=9.11D-10 Max=2.34D-08 NDo=     1
 LinEq1:  Iter= 10 NonCon=     1 RMS=4.49D-10 Max=1.39D-08 NDo=     1
 LinEq1:  Iter= 11 NonCon=     0 RMS=1.64D-10 Max=4.76D-09 NDo=     1
 Linear equations converged to 6.349D-10 6.349D-09 after    11 iterations.
 SCF Done:  E(UwB97XD) =  -322.388028236     a.u. after    9 cycles
            Convg  =    0.3271D-08                    40 Fock formations.
              S**2 =  0.0000                  -V/T =  2.0050
 <Sx>= 0.0000 <Sy>= 0.0000 <Sz>= 0.0000 <S**2>= 0.0000 S= 0.0000
 <L.S>=  0.00000000000    
 Annihilation of the first spin contaminant:
 S**2 before annihilation     0.0000,   after     0.0000
 DoSCS=F DFT=T ScalE2(SS,OS)=  1.000000  1.000000
 Range of M.O.s used for correlation:     1   391
 NBasis=   391 NAE=    23 NBE=    23 NFC=     0 NFV=     0
 NROrb=    391 NOA=    23 NOB=    23 NVA=   368 NVB=   368

 **** Warning!!: The largest alpha MO coefficient is  0.44831919D+02


 **** Warning!!: The largest beta MO coefficient is  0.44831919D+02

 Symmetrizing basis deriv contribution to polar:
 IMax=3 JMax=2 DiffMx= 0.00D+00
 G2DrvN: will do    12 centers at a time, making    1 passes.
 Calling FoFCou, ICntrl=  3107 FMM=F I1Cent=   0 AccDes= 0.00D+00.
 End of G2Drv F.D. properties file   721 does not exist.
 End of G2Drv F.D. properties file   722 does not exist.
 End of G2Drv F.D. properties file   788 does not exist.
          IDoAtm=11111111111
          Differentiating once with respect to nuclear coordinates.
 CalDSu exits because no D1Ps are significant.
          There are    36 degrees of freedom in the 1st order CPHF.  IDoFFX=6 NUNeed=     0.
     30 vectors produced by pass  0 Test12= 4.70D-14 2.78D-09 XBig12= 1.76D-01 8.46D-02.
 AX will form    30 AO Fock derivatives at one time.
     30 vectors produced by pass  1 Test12= 4.70D-14 2.78D-09 XBig12= 9.86D-02 8.30D-02.
     30 vectors produced by pass  2 Test12= 4.70D-14 2.78D-09 XBig12= 6.28D-03 1.35D-02.
     30 vectors produced by pass  3 Test12= 4.70D-14 2.78D-09 XBig12= 1.62D-04 1.11D-03.
     30 vectors produced by pass  4 Test12= 4.70D-14 2.78D-09 XBig12= 2.00D-06 1.39D-04.
     30 vectors produced by pass  5 Test12= 4.70D-14 2.78D-09 XBig12= 2.09D-08 1.17D-05.
     30 vectors produced by pass  6 Test12= 4.70D-14 2.78D-09 XBig12= 1.63D-10 8.07D-07.
     16 vectors produced by pass  7 Test12= 4.70D-14 2.78D-09 XBig12= 1.11D-12 7.34D-08.
      2 vectors produced by pass  8 Test12= 4.70D-14 2.78D-09 XBig12= 7.54D-15 5.94D-09.
 InvSVY:  IOpt=1 It=  1 EMax= 2.44D-15
 Solved reduced A of dimension   228 with    30 vectors.
 End of Minotr F.D. properties file   721 does not exist.
 End of Minotr F.D. properties file   722 does not exist.
 End of Minotr F.D. properties file   788 does not exist.
 Calling FoFJK, ICntrl=    100127 FMM=F ISym2X=0 I1Cent= 0 IOpClX= 1 NMat=1 NMatS=1 NMatT=0.
 -------------------------------------------------------------------
 Center     Atomic                   Forces (Hartrees/Bohr)
 Number     Number              X              Y              Z
 -------------------------------------------------------------------
      1        8          -0.009345671    0.012596962   -0.000328042
      2        8           0.015758811   -0.002846894    0.001630139
      3        6           0.022706010    0.000194894    0.002074150
      4        7          -0.049851516    0.002700843    0.002018733
      5        6           0.018362202    0.012009759   -0.003798684
      6        1           0.001163081   -0.000352753    0.000535147
      7        1           0.000491640    0.000252362    0.000282653
      8        6           0.000175627   -0.021541220   -0.002096522
      9        1           0.001388492   -0.000808100   -0.000317943
     10        1           0.001675141   -0.000987030   -0.000243660
     11        1          -0.002523816   -0.001218823    0.000244029
 -------------------------------------------------------------------
 Cartesian Forces:  Max     0.049851516 RMS     0.011680795
 IRC-IRC-IRC-IRC-IRC-IRC-IRC-IRC-IRC-IRC-IRC-IRC-IRC-IRC-IRC-IRC-IRC-IRC
 Pt 15 Step number   1 out of a maximum of  20
 Modified Bulirsch-Stoer Extrapolation Cycles:
    EPS =    0.000010000000000
      PEZero:  N= 2 I= 1 D=  8.24D-04 Err=  1.93D-05
      PEZero:  N= 3 I= 2 D=  8.24D-04 Err=  1.28D-05
      PEZero:  N= 3 I= 1 D=  1.65D-03 Err=  1.30D-08
 Maximum DWI energy   std dev =  0.000000422 at pt    28
 Maximum DWI gradient std dev =  0.000971779 at pt    25
 CORRECTOR INTEGRATION CONVERGENCE:
   Recorrection delta-x convergence threshold:    0.010000
   Delta-x Convergence Met
 Point Number:  15          Path Number:   1
   CHANGE IN THE REACTION COORDINATE =    0.15815
   NET REACTION COORDINATE UP TO THIS POINT =    2.36200
  # OF POINTS ALONG THE PATH =  15
  # OF STEPS =   1

 Calculating another point on the path.
 IRC-IRC-IRC-IRC-IRC-IRC-IRC-IRC-IRC-IRC-IRC-IRC-IRC-IRC-IRC-IRC-IRC-IRC
                          Input orientation:                          
 ---------------------------------------------------------------------
 Center     Atomic      Atomic             Coordinates (Angstroms)
 Number     Number       Type             X           Y           Z
 ---------------------------------------------------------------------
      1          8           0       -0.479341    1.349371    0.009337
      2          8           0        1.817669    0.507037   -0.019183
      3          6           0        1.735316   -0.674271    0.204985
      4          7           0       -0.322565   -1.006188   -0.248946
      5          6           0       -0.616831    0.189147   -0.104944
      6          1           0        1.806910   -1.420257   -0.605175
      7          1           0        1.692867   -1.077974    1.229955
      8          6           0       -2.193123   -0.478236    0.111067
      9          1           0       -2.668182    0.058294   -0.704191
     10          1           0       -2.364911   -0.040610    1.089660
     11          1           0       -2.429539   -1.531099    0.091329
 ---------------------------------------------------------------------
                    Distance matrix (angstroms):
                    1          2          3          4          5
     1  O    0.000000
     2  O    2.446752   0.000000
     3  C    3.006345   1.205206   0.000000
     4  N    2.374858   2.631205   2.133329   0.000000
     5  C    1.173918   2.456664   2.524706   1.239417   0.000000
     6  H    3.643544   2.014439   1.103621   2.198412   2.952107
     7  H    3.478562   2.021925   1.102425   2.500853   2.953346
     8  C    2.507498   4.132091   3.934448   1.976697   1.725329
     9  H    2.639512   4.559984   4.555660   2.615777   2.141088
    10  H    2.579636   4.361585   4.242174   2.625907   2.129708
    11  H    3.479526   4.712216   4.253597   2.197876   2.506727
                    6          7          8          9         10
     6  H    0.000000
     7  H    1.870259   0.000000
     8  C    4.171412   4.088094   0.000000
     9  H    4.714060   4.904158   1.085444   0.000000
    10  H    4.709564   4.190629   1.085667   1.821992   0.000000
    11  H    4.294753   4.300700   1.079260   1.793313   1.795104
                   11
    11  H    0.000000
 Symmetry turned off by external request.
 Stoichiometry    C3H5NO2
 Framework group  C1[X(C3H5NO2)]
 Deg. of freedom    27
 Full point group                 C1      NOp   1
 Rotational constants (GHZ):           7.5891731           2.7049920           2.0798177
 Standard basis: Aug-CC-pVTZ (5D, 7F)
   391 basis functions,   567 primitive gaussians,   455 cartesian basis functions
    23 alpha electrons       23 beta electrons
       nuclear repulsion energy       226.4330332778 Hartrees.
 NAtoms=   11 NActive=   11 NUniq=   11 SFac= 1.00D+00 NAtFMM=   60 NAOKFM=F Big=F
 Integral buffers will be    131072 words long.
 Raffenetti 2 integral format.
 Two-electron integral symmetry is turned off.
 Nuclear repulsion after empirical dispersion term =      226.4298176847 Hartrees.
 One-electron integrals computed using PRISM.
 NBasis=   391 RedAO= T EigKep=  2.04D-05  NBF=   391
 NBsUse=   391 1.00D-06 EigRej= -1.00D+00 NBFU=   391
 Initial guess from the checkpoint file:  "STS2-IRC-Forward.chk"
 B after Tr=     0.000190   -0.000281    0.000042
         Rot=    1.000000    0.000038    0.000019   -0.000043 Ang=   0.01 deg.
 Initial guess <Sx>= 0.0000 <Sy>= 0.0000 <Sz>= 0.0000 <S**2>= 0.0000 S= 0.0000
 ExpMin= 2.53D-02 ExpMax= 1.53D+04 ExpMxC= 5.22D+02 IAcc=3 IRadAn=         7 AccDes= 0.00D+00
 Harris functional with IExCor= 4639 and IRadAn=       7 diagonalized for initial guess.
 HarFok:  IExCor= 4639 AccDes= 0.00D+00 IRadAn=         7 IDoV= 1 UseB2=F ITyADJ=14
 ICtDFT=  3500011 ScaDFX=  1.000000  1.000000  1.000000  1.000000
 FoFCou: FMM=F IPFlag=           0 FMFlag=      100000 FMFlg1=           0
         NFxFlg=           0 DoJE=T BraDBF=F KetDBF=T FulRan=T
         wScrn=  0.000000 ICntrl=       500 IOpCl=  0 I1Cent=   200000004 NGrid=           0
         NMat0=    1 NMatS0=      1 NMatT0=    0 NMatD0=    1 NMtDS0=    0 NMtDT0=    0
 Symmetry not used in FoFCou.
 Gradient too large for Newton-Raphson -- use scaled steepest descent instead.
     Minimum is close to point  4 DX=  4.15D-02 DF= -3.18D-07 DXR=  3.35D-02 DFR=  1.12D-03 which will be used.
 Gradient too large for Newton-Raphson -- use scaled steepest descent instead.
     Accept linear search using points  1 and  2.
 Gradient too large for Newton-Raphson -- use scaled steepest descent instead.
     Accept linear search using points  1 and  2.
 Gradient too large for Newton-Raphson -- use scaled steepest descent instead.
     Minimum is close to point  2 DX=  2.53D-02 DF= -8.21D-08 DXR=  5.94D-02 DFR=  3.55D-03 which will be used.
 Gradient too large for Newton-Raphson -- use scaled steepest descent instead.
     Minimum is close to point  2 DX= -4.90D-03 DF= -2.83D-09 DXR=  1.24D-02 DFR=  1.54D-04 which will be used.
 Gradient too large for Newton-Raphson -- use scaled steepest descent instead.
     Accept linear search using points  1 and  2.
 LinEq1:  Iter=  0 NonCon=     1 RMS=7.48D-05 Max=3.98D-03 NDo=     1
 AX will form     1 AO Fock derivatives at one time.
 LinEq1:  Iter=  1 NonCon=     1 RMS=1.52D-05 Max=5.65D-04 NDo=     1
 LinEq1:  Iter=  2 NonCon=     1 RMS=1.14D-05 Max=4.16D-04 NDo=     1
 LinEq1:  Iter=  3 NonCon=     1 RMS=6.11D-06 Max=2.21D-04 NDo=     1
 LinEq1:  Iter=  4 NonCon=     1 RMS=4.55D-06 Max=2.21D-04 NDo=     1
 LinEq1:  Iter=  5 NonCon=     1 RMS=2.47D-06 Max=6.07D-05 NDo=     1
 LinEq1:  Iter=  6 NonCon=     1 RMS=1.06D-06 Max=2.96D-05 NDo=     1
 LinEq1:  Iter=  7 NonCon=     1 RMS=6.90D-07 Max=1.71D-05 NDo=     1
 LinEq1:  Iter=  8 NonCon=     1 RMS=2.84D-07 Max=5.69D-06 NDo=     1
 LinEq1:  Iter=  9 NonCon=     1 RMS=1.20D-07 Max=3.98D-06 NDo=     1
 LinEq1:  Iter= 10 NonCon=     1 RMS=5.31D-08 Max=1.69D-06 NDo=     1
 LinEq1:  Iter= 11 NonCon=     1 RMS=1.67D-08 Max=7.47D-07 NDo=     1
 LinEq1:  Iter= 12 NonCon=     0 RMS=3.93D-09 Max=1.20D-07 NDo=     1
 Linear equations converged to 1.301D-08 1.301D-07 after    12 iterations.
     Accept linear search using points  1 and  2.
     Minimum is close to point  2 DX= -9.72D-05 DF= -8.53D-13 DXR=  9.72D-05 DFR=  9.56D-09 which will be used.
 LinEq1:  Iter=  0 NonCon=     1 RMS=5.36D-07 Max=1.83D-05 NDo=     1
 LinEq1:  Iter=  1 NonCon=     1 RMS=3.26D-07 Max=1.39D-05 NDo=     1
 LinEq1:  Iter=  2 NonCon=     1 RMS=1.69D-07 Max=3.82D-06 NDo=     1
 LinEq1:  Iter=  3 NonCon=     1 RMS=7.60D-08 Max=2.57D-06 NDo=     1
 LinEq1:  Iter=  4 NonCon=     1 RMS=5.40D-08 Max=2.26D-06 NDo=     1
 LinEq1:  Iter=  5 NonCon=     1 RMS=2.25D-08 Max=7.46D-07 NDo=     1
 LinEq1:  Iter=  6 NonCon=     1 RMS=1.20D-08 Max=3.60D-07 NDo=     1
 LinEq1:  Iter=  7 NonCon=     1 RMS=4.22D-09 Max=1.32D-07 NDo=     1
 LinEq1:  Iter=  8 NonCon=     1 RMS=1.93D-09 Max=4.17D-08 NDo=     1
 LinEq1:  Iter=  9 NonCon=     1 RMS=1.17D-09 Max=2.89D-08 NDo=     1
 LinEq1:  Iter= 10 NonCon=     1 RMS=4.00D-10 Max=1.11D-08 NDo=     1
 LinEq1:  Iter= 11 NonCon=     0 RMS=1.35D-10 Max=4.11D-09 NDo=     1
 Linear equations converged to 5.573D-10 5.573D-09 after    11 iterations.
 SCF Done:  E(UwB97XD) =  -322.391048316     a.u. after    9 cycles
            Convg  =    0.2664D-08                    40 Fock formations.
              S**2 =  0.0000                  -V/T =  2.0049
 <Sx>= 0.0000 <Sy>= 0.0000 <Sz>= 0.0000 <S**2>= 0.0000 S= 0.0000
 <L.S>=  0.00000000000    
 Annihilation of the first spin contaminant:
 S**2 before annihilation     0.0000,   after     0.0000
 DoSCS=F DFT=T ScalE2(SS,OS)=  1.000000  1.000000
 Range of M.O.s used for correlation:     1   391
 NBasis=   391 NAE=    23 NBE=    23 NFC=     0 NFV=     0
 NROrb=    391 NOA=    23 NOB=    23 NVA=   368 NVB=   368

 **** Warning!!: The largest alpha MO coefficient is  0.44102376D+02


 **** Warning!!: The largest beta MO coefficient is  0.44102376D+02

 Symmetrizing basis deriv contribution to polar:
 IMax=3 JMax=2 DiffMx= 0.00D+00
 G2DrvN: will do    12 centers at a time, making    1 passes.
 Calling FoFCou, ICntrl=  3107 FMM=F I1Cent=   0 AccDes= 0.00D+00.
 End of G2Drv F.D. properties file   721 does not exist.
 End of G2Drv F.D. properties file   722 does not exist.
 End of G2Drv F.D. properties file   788 does not exist.
          IDoAtm=11111111111
          Differentiating once with respect to nuclear coordinates.
 CalDSu exits because no D1Ps are significant.
          There are    36 degrees of freedom in the 1st order CPHF.  IDoFFX=6 NUNeed=     0.
     30 vectors produced by pass  0 Test12= 4.70D-14 2.78D-09 XBig12= 1.76D-01 9.37D-02.
 AX will form    30 AO Fock derivatives at one time.
     30 vectors produced by pass  1 Test12= 4.70D-14 2.78D-09 XBig12= 9.72D-02 8.75D-02.
     30 vectors produced by pass  2 Test12= 4.70D-14 2.78D-09 XBig12= 6.07D-03 1.35D-02.
     30 vectors produced by pass  3 Test12= 4.70D-14 2.78D-09 XBig12= 1.59D-04 1.02D-03.
     30 vectors produced by pass  4 Test12= 4.70D-14 2.78D-09 XBig12= 2.03D-06 1.35D-04.
     30 vectors produced by pass  5 Test12= 4.70D-14 2.78D-09 XBig12= 2.13D-08 1.06D-05.
     30 vectors produced by pass  6 Test12= 4.70D-14 2.78D-09 XBig12= 1.64D-10 8.19D-07.
     15 vectors produced by pass  7 Test12= 4.70D-14 2.78D-09 XBig12= 1.13D-12 7.60D-08.
      2 vectors produced by pass  8 Test12= 4.70D-14 2.78D-09 XBig12= 7.84D-15 6.01D-09.
 InvSVY:  IOpt=1 It=  1 EMax= 1.78D-15
 Solved reduced A of dimension   227 with    30 vectors.
 End of Minotr F.D. properties file   721 does not exist.
 End of Minotr F.D. properties file   722 does not exist.
 End of Minotr F.D. properties file   788 does not exist.
 Calling FoFJK, ICntrl=    100127 FMM=F ISym2X=0 I1Cent= 0 IOpClX= 1 NMat=1 NMatS=1 NMatT=0.
 -------------------------------------------------------------------
 Center     Atomic                   Forces (Hartrees/Bohr)
 Number     Number              X              Y              Z
 -------------------------------------------------------------------
      1        8          -0.009326126    0.013196487   -0.000376162
      2        8           0.016158305   -0.002828451    0.001624318
      3        6           0.022510301   -0.000042523    0.002092259
      4        7          -0.051750790    0.003470165    0.002464361
      5        6           0.019774152    0.012609726   -0.004052549
      6        1           0.001259668   -0.000341976    0.000520486
      7        1           0.000535273    0.000235693    0.000274672
      8        6           0.000432049   -0.023088351   -0.002243830
      9        1           0.001437014   -0.000883585   -0.000298247
     10        1           0.001724175   -0.001062892   -0.000286939
     11        1          -0.002754023   -0.001264294    0.000281631
 -------------------------------------------------------------------
 Cartesian Forces:  Max     0.051750790 RMS     0.012140416
 IRC-IRC-IRC-IRC-IRC-IRC-IRC-IRC-IRC-IRC-IRC-IRC-IRC-IRC-IRC-IRC-IRC-IRC
 Pt 16 Step number   1 out of a maximum of  20
 Modified Bulirsch-Stoer Extrapolation Cycles:
    EPS =    0.000010000000000
      PEZero:  N= 2 I= 1 D=  8.24D-04 Err=  1.93D-05
      PEZero:  N= 3 I= 2 D=  8.24D-04 Err=  1.29D-05
      PEZero:  N= 3 I= 1 D=  1.65D-03 Err=  1.29D-08
 Maximum DWI energy   std dev =  0.000000355 at pt    34
 Maximum DWI gradient std dev =  0.000887402 at pt    71
 CORRECTOR INTEGRATION CONVERGENCE:
   Recorrection delta-x convergence threshold:    0.010000
   Delta-x Convergence Met
 Point Number:  16          Path Number:   1
   CHANGE IN THE REACTION COORDINATE =    0.15815
   NET REACTION COORDINATE UP TO THIS POINT =    2.52014
  # OF POINTS ALONG THE PATH =  16
  # OF STEPS =   1

 Calculating another point on the path.
 IRC-IRC-IRC-IRC-IRC-IRC-IRC-IRC-IRC-IRC-IRC-IRC-IRC-IRC-IRC-IRC-IRC-IRC
                          Input orientation:                          
 ---------------------------------------------------------------------
 Center     Atomic      Atomic             Coordinates (Angstroms)
 Number     Number       Type             X           Y           Z
 ---------------------------------------------------------------------
      1          8           0       -0.481790    1.352925    0.009231
      2          8           0        1.821974    0.506287   -0.018754
      3          6           0        1.743188   -0.674319    0.205716
      4          7           0       -0.338423   -1.005033   -0.248135
      5          6           0       -0.609642    0.193701   -0.106410
      6          1           0        1.812334   -1.421661   -0.603016
      7          1           0        1.695180   -1.077039    1.231118
      8          6           0       -2.192921   -0.486617    0.110251
      9          1           0       -2.662083    0.054450   -0.705427
     10          1           0       -2.357597   -0.045204    1.088406
     11          1           0       -2.441537   -1.536587    0.092579
 ---------------------------------------------------------------------
                    Distance matrix (angstroms):
                    1          2          3          4          5
     1  O    0.000000
     2  O    2.454569   0.000000
     3  C    3.016430   1.204336   0.000000
     4  N    2.376290   2.646511   2.156028   0.000000
     5  C    1.171972   2.453192   2.527190   1.237178   0.000000
     6  H    3.651873   2.014556   1.103335   2.219296   2.953300
     7  H    3.483809   2.021182   1.102695   2.515733   2.952281
     8  C    2.514376   4.137860   3.941738   1.958663   1.736821
     9  H    2.636370   4.558776   4.557158   2.594420   2.142597
    10  H    2.576438   4.358757   4.241623   2.604742   2.130729
    11  H    3.492396   4.728980   4.274134   2.195842   2.527712
                    6          7          8          9         10
     6  H    0.000000
     7  H    1.869903   0.000000
     8  C    4.174342   4.089287   0.000000
     9  H    4.712727   4.900633   1.085448   0.000000
    10  H    4.705727   4.184501   1.085703   1.822218   0.000000
    11  H    4.311900   4.315075   1.079147   1.793559   1.795254
                   11
    11  H    0.000000
 Symmetry turned off by external request.
 Stoichiometry    C3H5NO2
 Framework group  C1[X(C3H5NO2)]
 Deg. of freedom    27
 Full point group                 C1      NOp   1
 Rotational constants (GHZ):           7.5650934           2.6949718           2.0720039
 Standard basis: Aug-CC-pVTZ (5D, 7F)
   391 basis functions,   567 primitive gaussians,   455 cartesian basis functions
    23 alpha electrons       23 beta electrons
       nuclear repulsion energy       226.2307006923 Hartrees.
 NAtoms=   11 NActive=   11 NUniq=   11 SFac= 1.00D+00 NAtFMM=   60 NAOKFM=F Big=F
 Integral buffers will be    131072 words long.
 Raffenetti 2 integral format.
 Two-electron integral symmetry is turned off.
 Nuclear repulsion after empirical dispersion term =      226.2274781763 Hartrees.
 One-electron integrals computed using PRISM.
 NBasis=   391 RedAO= T EigKep=  2.05D-05  NBF=   391
 NBsUse=   391 1.00D-06 EigRej= -1.00D+00 NBFU=   391
 Initial guess from the checkpoint file:  "STS2-IRC-Forward.chk"
 B after Tr=     0.000181   -0.000288    0.000039
         Rot=    1.000000    0.000036    0.000017   -0.000044 Ang=   0.01 deg.
 Initial guess <Sx>= 0.0000 <Sy>= 0.0000 <Sz>= 0.0000 <S**2>= 0.0000 S= 0.0000
 ExpMin= 2.53D-02 ExpMax= 1.53D+04 ExpMxC= 5.22D+02 IAcc=3 IRadAn=         7 AccDes= 0.00D+00
 Harris functional with IExCor= 4639 and IRadAn=       7 diagonalized for initial guess.
 HarFok:  IExCor= 4639 AccDes= 0.00D+00 IRadAn=         7 IDoV= 1 UseB2=F ITyADJ=14
 ICtDFT=  3500011 ScaDFX=  1.000000  1.000000  1.000000  1.000000
 FoFCou: FMM=F IPFlag=           0 FMFlag=      100000 FMFlg1=           0
         NFxFlg=           0 DoJE=T BraDBF=F KetDBF=T FulRan=T
         wScrn=  0.000000 ICntrl=       500 IOpCl=  0 I1Cent=   200000004 NGrid=           0
         NMat0=    1 NMatS0=      1 NMatT0=    0 NMatD0=    1 NMtDS0=    0 NMtDT0=    0
 Symmetry not used in FoFCou.
 Gradient too large for Newton-Raphson -- use scaled steepest descent instead.
     Minimum is close to point  4 DX=  4.18D-02 DF= -3.25D-07 DXR=  3.37D-02 DFR=  1.13D-03 which will be used.
 Gradient too large for Newton-Raphson -- use scaled steepest descent instead.
     Accept linear search using points  1 and  2.
 Gradient too large for Newton-Raphson -- use scaled steepest descent instead.
     Accept linear search using points  1 and  2.
 Gradient too large for Newton-Raphson -- use scaled steepest descent instead.
     Minimum is close to point  2 DX=  3.55D-02 DF= -1.52D-07 DXR=  8.15D-02 DFR=  6.69D-03 which will be used.
 Gradient too large for Newton-Raphson -- use scaled steepest descent instead.
     Minimum is close to point  2 DX= -7.23D-03 DF= -6.06D-09 DXR=  1.84D-02 DFR=  3.39D-04 which will be used.
 Gradient too large for Newton-Raphson -- use scaled steepest descent instead.
     Accept linear search using points  1 and  2.
 LinEq1:  Iter=  0 NonCon=     1 RMS=7.23D-05 Max=3.70D-03 NDo=     1
 AX will form     1 AO Fock derivatives at one time.
 LinEq1:  Iter=  1 NonCon=     1 RMS=1.41D-05 Max=5.31D-04 NDo=     1
 LinEq1:  Iter=  2 NonCon=     1 RMS=1.11D-05 Max=3.78D-04 NDo=     1
 LinEq1:  Iter=  3 NonCon=     1 RMS=5.65D-06 Max=1.92D-04 NDo=     1
 LinEq1:  Iter=  4 NonCon=     1 RMS=4.14D-06 Max=2.01D-04 NDo=     1
 LinEq1:  Iter=  5 NonCon=     1 RMS=2.04D-06 Max=4.73D-05 NDo=     1
 LinEq1:  Iter=  6 NonCon=     1 RMS=9.28D-07 Max=2.38D-05 NDo=     1
 LinEq1:  Iter=  7 NonCon=     1 RMS=5.91D-07 Max=1.42D-05 NDo=     1
 LinEq1:  Iter=  8 NonCon=     1 RMS=2.56D-07 Max=4.79D-06 NDo=     1
 LinEq1:  Iter=  9 NonCon=     1 RMS=1.03D-07 Max=2.45D-06 NDo=     1
 LinEq1:  Iter= 10 NonCon=     1 RMS=4.54D-08 Max=1.02D-06 NDo=     1
 LinEq1:  Iter= 11 NonCon=     1 RMS=1.38D-08 Max=5.75D-07 NDo=     1
 LinEq1:  Iter= 12 NonCon=     0 RMS=3.22D-09 Max=1.09D-07 NDo=     1
 Linear equations converged to 1.301D-08 1.301D-07 after    12 iterations.
     Accept linear search using points  1 and  2.
     Minimum is close to point  2 DX= -1.74D-04 DF= -2.56D-12 DXR=  1.74D-04 DFR=  3.01D-08 which will be used.
 LinEq1:  Iter=  0 NonCon=     1 RMS=4.54D-07 Max=1.51D-05 NDo=     1
 LinEq1:  Iter=  1 NonCon=     1 RMS=2.74D-07 Max=1.17D-05 NDo=     1
 LinEq1:  Iter=  2 NonCon=     1 RMS=1.45D-07 Max=3.20D-06 NDo=     1
 LinEq1:  Iter=  3 NonCon=     1 RMS=6.56D-08 Max=2.42D-06 NDo=     1
 LinEq1:  Iter=  4 NonCon=     1 RMS=4.50D-08 Max=1.95D-06 NDo=     1
 LinEq1:  Iter=  5 NonCon=     1 RMS=1.87D-08 Max=5.84D-07 NDo=     1
 LinEq1:  Iter=  6 NonCon=     1 RMS=1.03D-08 Max=3.28D-07 NDo=     1
 LinEq1:  Iter=  7 NonCon=     1 RMS=4.35D-09 Max=1.48D-07 NDo=     1
 LinEq1:  Iter=  8 NonCon=     1 RMS=2.63D-09 Max=6.74D-08 NDo=     1
 LinEq1:  Iter=  9 NonCon=     1 RMS=1.08D-09 Max=2.71D-08 NDo=     1
 LinEq1:  Iter= 10 NonCon=     1 RMS=3.44D-10 Max=9.92D-09 NDo=     1
 LinEq1:  Iter= 11 NonCon=     0 RMS=1.12D-10 Max=3.26D-09 NDo=     1
 Linear equations converged to 4.874D-10 4.874D-09 after    11 iterations.
 SCF Done:  E(UwB97XD) =  -322.394184760     a.u. after    9 cycles
            Convg  =    0.2231D-08                    40 Fock formations.
              S**2 =  0.0000                  -V/T =  2.0049
 <Sx>= 0.0000 <Sy>= 0.0000 <Sz>= 0.0000 <S**2>= 0.0000 S= 0.0000
 <L.S>=  0.00000000000    
 Annihilation of the first spin contaminant:
 S**2 before annihilation     0.0000,   after     0.0000
 DoSCS=F DFT=T ScalE2(SS,OS)=  1.000000  1.000000
 Range of M.O.s used for correlation:     1   391
 NBasis=   391 NAE=    23 NBE=    23 NFC=     0 NFV=     0
 NROrb=    391 NOA=    23 NOB=    23 NVA=   368 NVB=   368

 **** Warning!!: The largest alpha MO coefficient is  0.42647808D+02


 **** Warning!!: The largest beta MO coefficient is  0.42647808D+02

 Symmetrizing basis deriv contribution to polar:
 IMax=3 JMax=2 DiffMx= 0.00D+00
 G2DrvN: will do    12 centers at a time, making    1 passes.
 Calling FoFCou, ICntrl=  3107 FMM=F I1Cent=   0 AccDes= 0.00D+00.
 End of G2Drv F.D. properties file   721 does not exist.
 End of G2Drv F.D. properties file   722 does not exist.
 End of G2Drv F.D. properties file   788 does not exist.
          IDoAtm=11111111111
          Differentiating once with respect to nuclear coordinates.
 CalDSu exits because no D1Ps are significant.
          There are    36 degrees of freedom in the 1st order CPHF.  IDoFFX=6 NUNeed=     0.
     30 vectors produced by pass  0 Test12= 4.70D-14 2.78D-09 XBig12= 1.76D-01 9.90D-02.
 AX will form    30 AO Fock derivatives at one time.
     30 vectors produced by pass  1 Test12= 4.70D-14 2.78D-09 XBig12= 9.60D-02 9.14D-02.
     30 vectors produced by pass  2 Test12= 4.70D-14 2.78D-09 XBig12= 5.86D-03 1.33D-02.
     30 vectors produced by pass  3 Test12= 4.70D-14 2.78D-09 XBig12= 1.57D-04 9.07D-04.
     30 vectors produced by pass  4 Test12= 4.70D-14 2.78D-09 XBig12= 2.07D-06 1.28D-04.
     30 vectors produced by pass  5 Test12= 4.70D-14 2.78D-09 XBig12= 2.19D-08 9.94D-06.
     30 vectors produced by pass  6 Test12= 4.70D-14 2.78D-09 XBig12= 1.66D-10 8.27D-07.
     15 vectors produced by pass  7 Test12= 4.70D-14 2.78D-09 XBig12= 1.15D-12 7.66D-08.
      2 vectors produced by pass  8 Test12= 4.70D-14 2.78D-09 XBig12= 8.21D-15 5.99D-09.
 InvSVY:  IOpt=1 It=  1 EMax= 1.89D-15
 Solved reduced A of dimension   227 with    30 vectors.
 End of Minotr F.D. properties file   721 does not exist.
 End of Minotr F.D. properties file   722 does not exist.
 End of Minotr F.D. properties file   788 does not exist.
 Calling FoFJK, ICntrl=    100127 FMM=F ISym2X=0 I1Cent= 0 IOpClX= 1 NMat=1 NMatS=1 NMatT=0.
 -------------------------------------------------------------------
 Center     Atomic                   Forces (Hartrees/Bohr)
 Number     Number              X              Y              Z
 -------------------------------------------------------------------
      1        8          -0.009196736    0.013741708   -0.000428095
      2        8           0.016458315   -0.002812951    0.001607062
      3        6           0.022260212   -0.000271500    0.002116182
      4        7          -0.053505464    0.004294339    0.002923259
      5        6           0.021089897    0.013174446   -0.004292445
      6        1           0.001330643   -0.000330269    0.000500206
      7        1           0.000577266    0.000217203    0.000265453
      8        6           0.000734980   -0.024603137   -0.002405812
      9        1           0.001467251   -0.000964503   -0.000272835
     10        1           0.001756539   -0.001143188   -0.000331725
     11        1          -0.002972903   -0.001302148    0.000318749
 -------------------------------------------------------------------
 Cartesian Forces:  Max     0.053505464 RMS     0.012569990
 IRC-IRC-IRC-IRC-IRC-IRC-IRC-IRC-IRC-IRC-IRC-IRC-IRC-IRC-IRC-IRC-IRC-IRC
 Pt 17 Step number   1 out of a maximum of  20
 Modified Bulirsch-Stoer Extrapolation Cycles:
    EPS =    0.000010000000000
      PEZero:  N= 2 I= 1 D=  8.24D-04 Err=  1.80D-05
      PEZero:  N= 3 I= 2 D=  8.24D-04 Err=  1.20D-05
      PEZero:  N= 3 I= 1 D=  1.65D-03 Err=  1.38D-08
 Maximum DWI energy   std dev =  0.000000230 at pt    34
 Maximum DWI gradient std dev =  0.000833113 at pt    25
 CORRECTOR INTEGRATION CONVERGENCE:
   Recorrection delta-x convergence threshold:    0.010000
   Delta-x Convergence Met
 Point Number:  17          Path Number:   1
   CHANGE IN THE REACTION COORDINATE =    0.15815
   NET REACTION COORDINATE UP TO THIS POINT =    2.67829
  # OF POINTS ALONG THE PATH =  17
  # OF STEPS =   1

 Calculating another point on the path.
 IRC-IRC-IRC-IRC-IRC-IRC-IRC-IRC-IRC-IRC-IRC-IRC-IRC-IRC-IRC-IRC-IRC-IRC
                          Input orientation:                          
 ---------------------------------------------------------------------
 Center     Atomic      Atomic             Coordinates (Angstroms)
 Number     Number       Type             X           Y           Z
 ---------------------------------------------------------------------
      1          8           0       -0.484109    1.356488    0.009115
      2          8           0        1.826197    0.505567   -0.018346
      3          6           0        1.750710   -0.674441    0.206434
      4          7           0       -0.354242   -1.003672   -0.247219
      5          6           0       -0.602271    0.198286   -0.107905
      6          1           0        1.817818   -1.422965   -0.601016
      7          1           0        1.697586   -1.076211    1.232203
      8          6           0       -2.192615   -0.495220    0.109405
      9          1           0       -2.656105    0.050399   -0.706506
     10          1           0       -2.350435   -0.049977    1.087009
     11          1           0       -2.453986   -1.542033    0.093935
 ---------------------------------------------------------------------
                    Distance matrix (angstroms):
                    1          2          3          4          5
     1  O    0.000000
     2  O    2.462181   0.000000
     3  C    3.026223   1.203596   0.000000
     4  N    2.377589   2.661672   2.178306   0.000000
     5  C    1.170081   2.449469   2.529225   1.235164   0.000000
     6  H    3.660122   2.014649   1.103072   2.240273   2.954394
     7  H    3.489092   2.020504   1.102925   2.530603   2.951199
     8  C    2.521482   4.143518   3.948588   1.940443   1.748533
     9  H    2.633543   4.557606   4.558385   2.573049   2.144395
    10  H    2.573552   4.355995   4.240844   2.583502   2.132025
    11  H    3.505572   4.746076   4.294746   2.194344   2.549176
                    6          7          8          9         10
     6  H    0.000000
     7  H    1.869596   0.000000
     8  C    4.177198   4.090463   0.000000
     9  H    4.711467   4.897190   1.085464   0.000000
    10  H    4.702006   4.178601   1.085752   1.822143   0.000000
    11  H    4.329602   4.329919   1.079060   1.793710   1.795313
                   11
    11  H    0.000000
 Symmetry turned off by external request.
 Stoichiometry    C3H5NO2
 Framework group  C1[X(C3H5NO2)]
 Deg. of freedom    27
 Full point group                 C1      NOp   1
 Rotational constants (GHZ):           7.5413997           2.6852180           2.0643572
 Standard basis: Aug-CC-pVTZ (5D, 7F)
   391 basis functions,   567 primitive gaussians,   455 cartesian basis functions
    23 alpha electrons       23 beta electrons
       nuclear repulsion energy       226.0353062229 Hartrees.
 NAtoms=   11 NActive=   11 NUniq=   11 SFac= 1.00D+00 NAtFMM=   60 NAOKFM=F Big=F
 Integral buffers will be    131072 words long.
 Raffenetti 2 integral format.
 Two-electron integral symmetry is turned off.
 Nuclear repulsion after empirical dispersion term =      226.0320771461 Hartrees.
 One-electron integrals computed using PRISM.
 NBasis=   391 RedAO= T EigKep=  2.06D-05  NBF=   391
 NBsUse=   391 1.00D-06 EigRej= -1.00D+00 NBFU=   391
 Initial guess from the checkpoint file:  "STS2-IRC-Forward.chk"
 B after Tr=     0.000170   -0.000295    0.000037
         Rot=    1.000000    0.000033    0.000016   -0.000044 Ang=   0.01 deg.
 Initial guess <Sx>= 0.0000 <Sy>= 0.0000 <Sz>= 0.0000 <S**2>= 0.0000 S= 0.0000
 ExpMin= 2.53D-02 ExpMax= 1.53D+04 ExpMxC= 5.22D+02 IAcc=3 IRadAn=         7 AccDes= 0.00D+00
 Harris functional with IExCor= 4639 and IRadAn=       7 diagonalized for initial guess.
 HarFok:  IExCor= 4639 AccDes= 0.00D+00 IRadAn=         7 IDoV= 1 UseB2=F ITyADJ=14
 ICtDFT=  3500011 ScaDFX=  1.000000  1.000000  1.000000  1.000000
 FoFCou: FMM=F IPFlag=           0 FMFlag=      100000 FMFlg1=           0
         NFxFlg=           0 DoJE=T BraDBF=F KetDBF=T FulRan=T
         wScrn=  0.000000 ICntrl=       500 IOpCl=  0 I1Cent=   200000004 NGrid=           0
         NMat0=    1 NMatS0=      1 NMatT0=    0 NMatD0=    1 NMtDS0=    0 NMtDT0=    0
 Symmetry not used in FoFCou.
 Gradient too large for Newton-Raphson -- use scaled steepest descent instead.
     Minimum is close to point  4 DX=  4.12D-02 DF= -3.19D-07 DXR=  3.32D-02 DFR=  1.11D-03 which will be used.
 Gradient too large for Newton-Raphson -- use scaled steepest descent instead.
     Accept linear search using points  1 and  2.
 Gradient too large for Newton-Raphson -- use scaled steepest descent instead.
     Accept linear search using points  1 and  2.
 Gradient too large for Newton-Raphson -- use scaled steepest descent instead.
     Minimum is close to point  2 DX=  4.05D-02 DF= -1.90D-07 DXR=  9.19D-02 DFR=  8.51D-03 which will be used.
 Gradient too large for Newton-Raphson -- use scaled steepest descent instead.
     Accept linear search using points  1 and  2.
 LinEq1:  Iter=  0 NonCon=     1 RMS=7.55D-05 Max=3.65D-03 NDo=     1
 AX will form     1 AO Fock derivatives at one time.
 LinEq1:  Iter=  1 NonCon=     1 RMS=1.44D-05 Max=5.48D-04 NDo=     1
 LinEq1:  Iter=  2 NonCon=     1 RMS=1.19D-05 Max=3.66D-04 NDo=     1
 LinEq1:  Iter=  3 NonCon=     1 RMS=5.54D-06 Max=1.76D-04 NDo=     1
 LinEq1:  Iter=  4 NonCon=     1 RMS=4.02D-06 Max=1.93D-04 NDo=     1
 LinEq1:  Iter=  5 NonCon=     1 RMS=1.77D-06 Max=3.58D-05 NDo=     1
 LinEq1:  Iter=  6 NonCon=     1 RMS=8.88D-07 Max=2.03D-05 NDo=     1
 LinEq1:  Iter=  7 NonCon=     1 RMS=5.49D-07 Max=1.28D-05 NDo=     1
 LinEq1:  Iter=  8 NonCon=     1 RMS=2.51D-07 Max=5.20D-06 NDo=     1
 LinEq1:  Iter=  9 NonCon=     1 RMS=9.33D-08 Max=2.02D-06 NDo=     1
 LinEq1:  Iter= 10 NonCon=     1 RMS=4.26D-08 Max=1.04D-06 NDo=     1
 LinEq1:  Iter= 11 NonCon=     1 RMS=1.30D-08 Max=4.89D-07 NDo=     1
 LinEq1:  Iter= 12 NonCon=     0 RMS=3.10D-09 Max=8.40D-08 NDo=     1
 Linear equations converged to 1.301D-08 1.301D-07 after    12 iterations.
     Accept linear search using points  1 and  2.
     Minimum is close to point  2 DX= -2.73D-04 DF= -7.16D-12 DXR=  2.73D-04 DFR=  7.46D-08 which will be used.
 LinEq1:  Iter=  0 NonCon=     1 RMS=4.32D-07 Max=1.38D-05 NDo=     1
 LinEq1:  Iter=  1 NonCon=     1 RMS=2.62D-07 Max=1.14D-05 NDo=     1
 LinEq1:  Iter=  2 NonCon=     1 RMS=1.46D-07 Max=3.75D-06 NDo=     1
 LinEq1:  Iter=  3 NonCon=     1 RMS=6.70D-08 Max=2.64D-06 NDo=     1
 LinEq1:  Iter=  4 NonCon=     1 RMS=4.41D-08 Max=1.88D-06 NDo=     1
 LinEq1:  Iter=  5 NonCon=     1 RMS=1.82D-08 Max=4.53D-07 NDo=     1
 LinEq1:  Iter=  6 NonCon=     1 RMS=1.05D-08 Max=2.68D-07 NDo=     1
 LinEq1:  Iter=  7 NonCon=     1 RMS=5.14D-09 Max=1.56D-07 NDo=     1
 LinEq1:  Iter=  8 NonCon=     1 RMS=3.04D-09 Max=7.81D-08 NDo=     1
 LinEq1:  Iter=  9 NonCon=     1 RMS=1.11D-09 Max=2.54D-08 NDo=     1
 LinEq1:  Iter= 10 NonCon=     1 RMS=3.53D-10 Max=1.03D-08 NDo=     1
 LinEq1:  Iter= 11 NonCon=     0 RMS=1.10D-10 Max=2.95D-09 NDo=     1
 Linear equations converged to 4.834D-10 4.834D-09 after    11 iterations.
 SCF Done:  E(UwB97XD) =  -322.397432032     a.u. after    8 cycles
            Convg  =    0.2285D-08                    38 Fock formations.
              S**2 =  0.0000                  -V/T =  2.0049
 <Sx>= 0.0000 <Sy>= 0.0000 <Sz>= 0.0000 <S**2>= 0.0000 S= 0.0000
 <L.S>=  0.00000000000    
 Annihilation of the first spin contaminant:
 S**2 before annihilation     0.0000,   after     0.0000
 DoSCS=F DFT=T ScalE2(SS,OS)=  1.000000  1.000000
 Range of M.O.s used for correlation:     1   391
 NBasis=   391 NAE=    23 NBE=    23 NFC=     0 NFV=     0
 NROrb=    391 NOA=    23 NOB=    23 NVA=   368 NVB=   368

 **** Warning!!: The largest alpha MO coefficient is  0.42377262D+02


 **** Warning!!: The largest beta MO coefficient is  0.42377262D+02

 Symmetrizing basis deriv contribution to polar:
 IMax=3 JMax=2 DiffMx= 0.00D+00
 G2DrvN: will do    12 centers at a time, making    1 passes.
 Calling FoFCou, ICntrl=  3107 FMM=F I1Cent=   0 AccDes= 0.00D+00.
 End of G2Drv F.D. properties file   721 does not exist.
 End of G2Drv F.D. properties file   722 does not exist.
 End of G2Drv F.D. properties file   788 does not exist.
          IDoAtm=11111111111
          Differentiating once with respect to nuclear coordinates.
 CalDSu exits because no D1Ps are significant.
          There are    36 degrees of freedom in the 1st order CPHF.  IDoFFX=6 NUNeed=     0.
     30 vectors produced by pass  0 Test12= 4.70D-14 2.78D-09 XBig12= 1.76D-01 1.01D-01.
 AX will form    30 AO Fock derivatives at one time.
     30 vectors produced by pass  1 Test12= 4.70D-14 2.78D-09 XBig12= 9.51D-02 9.47D-02.
     30 vectors produced by pass  2 Test12= 4.70D-14 2.78D-09 XBig12= 5.70D-03 1.29D-02.
     30 vectors produced by pass  3 Test12= 4.70D-14 2.78D-09 XBig12= 1.56D-04 1.01D-03.
     30 vectors produced by pass  4 Test12= 4.70D-14 2.78D-09 XBig12= 2.13D-06 1.15D-04.
     30 vectors produced by pass  5 Test12= 4.70D-14 2.78D-09 XBig12= 2.29D-08 1.03D-05.
     30 vectors produced by pass  6 Test12= 4.70D-14 2.78D-09 XBig12= 1.69D-10 8.20D-07.
     15 vectors produced by pass  7 Test12= 4.70D-14 2.78D-09 XBig12= 1.17D-12 7.60D-08.
      2 vectors produced by pass  8 Test12= 4.70D-14 2.78D-09 XBig12= 8.52D-15 5.96D-09.
 InvSVY:  IOpt=1 It=  1 EMax= 2.44D-15
 Solved reduced A of dimension   227 with    30 vectors.
 End of Minotr F.D. properties file   721 does not exist.
 End of Minotr F.D. properties file   722 does not exist.
 End of Minotr F.D. properties file   788 does not exist.
 Calling FoFJK, ICntrl=    100127 FMM=F ISym2X=0 I1Cent= 0 IOpClX= 1 NMat=1 NMatS=1 NMatT=0.
 -------------------------------------------------------------------
 Center     Atomic                   Forces (Hartrees/Bohr)
 Number     Number              X              Y              Z
 -------------------------------------------------------------------
      1        8          -0.008975497    0.014232417   -0.000484330
      2        8           0.016682596   -0.002800124    0.001581761
      3        6           0.022022020   -0.000487093    0.002150058
      4        7          -0.055197535    0.005160562    0.003378536
      5        6           0.022307368    0.013706732   -0.004516853
      6        1           0.001383545   -0.000319195    0.000478349
      7        1           0.000617987    0.000197171    0.000256311
      8        6           0.001083033   -0.026078881   -0.002578100
      9        1           0.001480910   -0.001050739   -0.000243427
     10        1           0.001772004   -0.001228050   -0.000376791
     11        1          -0.003176432   -0.001332799    0.000354486
 -------------------------------------------------------------------
 Cartesian Forces:  Max     0.055197535 RMS     0.012984073
 IRC-IRC-IRC-IRC-IRC-IRC-IRC-IRC-IRC-IRC-IRC-IRC-IRC-IRC-IRC-IRC-IRC-IRC
 Pt 18 Step number   1 out of a maximum of  20
 Modified Bulirsch-Stoer Extrapolation Cycles:
    EPS =    0.000010000000000
      PEZero:  N= 2 I= 1 D=  8.24D-04 Err=  1.62D-05
      PEZero:  N= 3 I= 2 D=  8.24D-04 Err=  1.08D-05
      PEZero:  N= 3 I= 1 D=  1.65D-03 Err=  1.40D-08
 Maximum DWI energy   std dev =  0.000000220 at pt    28
 Maximum DWI gradient std dev =  0.000815986 at pt    25
 CORRECTOR INTEGRATION CONVERGENCE:
   Recorrection delta-x convergence threshold:    0.010000
   Delta-x Convergence Met
 Point Number:  18          Path Number:   1
   CHANGE IN THE REACTION COORDINATE =    0.15815
   NET REACTION COORDINATE UP TO THIS POINT =    2.83644
  # OF POINTS ALONG THE PATH =  18
  # OF STEPS =   1

 Calculating another point on the path.
 IRC-IRC-IRC-IRC-IRC-IRC-IRC-IRC-IRC-IRC-IRC-IRC-IRC-IRC-IRC-IRC-IRC-IRC
                          Input orientation:                          
 ---------------------------------------------------------------------
 Center     Atomic      Atomic             Coordinates (Angstroms)
 Number     Number       Type             X           Y           Z
 ---------------------------------------------------------------------
      1          8           0       -0.486291    1.360054    0.008988
      2          8           0        1.830335    0.504873   -0.017958
      3          6           0        1.757916   -0.674629    0.207141
      4          7           0       -0.370026   -1.002105   -0.246204
      5          6           0       -0.594749    0.202894   -0.109423
      6          1           0        1.823310   -1.424187   -0.599167
      7          1           0        1.700073   -1.075489    1.233217
      8          6           0       -2.192197   -0.504027    0.108528
      9          1           0       -2.650292    0.046126   -0.707426
     10          1           0       -2.343471   -0.054939    1.085478
     11          1           0       -2.466807   -1.547418    0.095385
 ---------------------------------------------------------------------
                    Distance matrix (angstroms):
                    1          2          3          4          5
     1  O    0.000000
     2  O    2.469577   0.000000
     3  C    3.035731   1.202972   0.000000
     4  N    2.378746   2.676690   2.200205   0.000000
     5  C    1.168248   2.445524   2.530868   1.233382   0.000000
     6  H    3.668256   2.014727   1.102835   2.261296   2.955376
     7  H    3.494394   2.019889   1.103117   2.545464   2.950111
     8  C    2.528798   4.149052   3.955025   1.922036   1.760420
     9  H    2.631075   4.556515   4.559410   2.551691   2.146495
    10  H    2.571022   4.353345   4.239914   2.562223   2.133611
    11  H    3.518991   4.763420   4.315383   2.193294   2.571019
                    6          7          8          9         10
     6  H    0.000000
     7  H    1.869334   0.000000
     8  C    4.179930   4.091608   0.000000
     9  H    4.710271   4.893853   1.085496   0.000000
    10  H    4.698397   4.172961   1.085815   1.821773   0.000000
    11  H    4.347722   4.345143   1.079004   1.793755   1.795269
                   11
    11  H    0.000000
 Symmetry turned off by external request.
 Stoichiometry    C3H5NO2
 Framework group  C1[X(C3H5NO2)]
 Deg. of freedom    27
 Full point group                 C1      NOp   1
 Rotational constants (GHZ):           7.5181587           2.6757127           2.0568733
 Standard basis: Aug-CC-pVTZ (5D, 7F)
   391 basis functions,   567 primitive gaussians,   455 cartesian basis functions
    23 alpha electrons       23 beta electrons
       nuclear repulsion energy       225.8468349359 Hartrees.
 NAtoms=   11 NActive=   11 NUniq=   11 SFac= 1.00D+00 NAtFMM=   60 NAOKFM=F Big=F
 Integral buffers will be    131072 words long.
 Raffenetti 2 integral format.
 Two-electron integral symmetry is turned off.
 Nuclear repulsion after empirical dispersion term =      225.8435996754 Hartrees.
 One-electron integrals computed using PRISM.
 NBasis=   391 RedAO= T EigKep=  2.07D-05  NBF=   391
 NBsUse=   391 1.00D-06 EigRej= -1.00D+00 NBFU=   391
 Initial guess from the checkpoint file:  "STS2-IRC-Forward.chk"
 B after Tr=     0.000156   -0.000302    0.000035
         Rot=    1.000000    0.000030    0.000014   -0.000045 Ang=   0.01 deg.
 Initial guess <Sx>= 0.0000 <Sy>= 0.0000 <Sz>= 0.0000 <S**2>= 0.0000 S= 0.0000
 ExpMin= 2.53D-02 ExpMax= 1.53D+04 ExpMxC= 5.22D+02 IAcc=3 IRadAn=         7 AccDes= 0.00D+00
 Harris functional with IExCor= 4639 and IRadAn=       7 diagonalized for initial guess.
 HarFok:  IExCor= 4639 AccDes= 0.00D+00 IRadAn=         7 IDoV= 1 UseB2=F ITyADJ=14
 ICtDFT=  3500011 ScaDFX=  1.000000  1.000000  1.000000  1.000000
 FoFCou: FMM=F IPFlag=           0 FMFlag=      100000 FMFlg1=           0
         NFxFlg=           0 DoJE=T BraDBF=F KetDBF=T FulRan=T
         wScrn=  0.000000 ICntrl=       500 IOpCl=  0 I1Cent=   200000004 NGrid=           0
         NMat0=    1 NMatS0=      1 NMatT0=    0 NMatD0=    1 NMtDS0=    0 NMtDT0=    0
 Symmetry not used in FoFCou.
 Gradient too large for Newton-Raphson -- use scaled steepest descent instead.
     Minimum is close to point  4 DX=  4.02D-02 DF= -3.05D-07 DXR=  3.24D-02 DFR=  1.05D-03 which will be used.
 Gradient too large for Newton-Raphson -- use scaled steepest descent instead.
     Accept linear search using points  1 and  2.
 Gradient too large for Newton-Raphson -- use scaled steepest descent instead.
     Accept linear search using points  1 and  2.
 Gradient too large for Newton-Raphson -- use scaled steepest descent instead.
     Minimum is close to point  2 DX=  4.04D-02 DF= -1.86D-07 DXR=  9.17D-02 DFR=  8.48D-03 which will be used.
 Gradient too large for Newton-Raphson -- use scaled steepest descent instead.
     Accept linear search using points  1 and  2.
 LinEq1:  Iter=  0 NonCon=     1 RMS=7.32D-05 Max=3.35D-03 NDo=     1
 AX will form     1 AO Fock derivatives at one time.
 LinEq1:  Iter=  1 NonCon=     1 RMS=1.36D-05 Max=5.05D-04 NDo=     1
 LinEq1:  Iter=  2 NonCon=     1 RMS=1.16D-05 Max=3.31D-04 NDo=     1
 LinEq1:  Iter=  3 NonCon=     1 RMS=4.83D-06 Max=1.45D-04 NDo=     1
 LinEq1:  Iter=  4 NonCon=     1 RMS=3.63D-06 Max=1.66D-04 NDo=     1
 LinEq1:  Iter=  5 NonCon=     1 RMS=1.42D-06 Max=2.89D-05 NDo=     1
 LinEq1:  Iter=  6 NonCon=     1 RMS=7.80D-07 Max=1.86D-05 NDo=     1
 LinEq1:  Iter=  7 NonCon=     1 RMS=4.76D-07 Max=1.03D-05 NDo=     1
 LinEq1:  Iter=  8 NonCon=     1 RMS=2.12D-07 Max=4.79D-06 NDo=     1
 LinEq1:  Iter=  9 NonCon=     1 RMS=7.59D-08 Max=1.66D-06 NDo=     1
 LinEq1:  Iter= 10 NonCon=     1 RMS=3.18D-08 Max=8.28D-07 NDo=     1
 LinEq1:  Iter= 11 NonCon=     1 RMS=1.14D-08 Max=4.43D-07 NDo=     1
 LinEq1:  Iter= 12 NonCon=     0 RMS=2.85D-09 Max=7.44D-08 NDo=     1
 Linear equations converged to 1.301D-08 1.301D-07 after    12 iterations.
     Accept linear search using points  1 and  2.
     Minimum is close to point  2 DX= -3.25D-04 DF= -9.72D-12 DXR=  3.26D-04 DFR=  1.06D-07 which will be used.
 LinEq1:  Iter=  0 NonCon=     1 RMS=3.61D-07 Max=1.10D-05 NDo=     1
 LinEq1:  Iter=  1 NonCon=     1 RMS=2.19D-07 Max=9.52D-06 NDo=     1
 LinEq1:  Iter=  2 NonCon=     1 RMS=1.29D-07 Max=3.84D-06 NDo=     1
 LinEq1:  Iter=  3 NonCon=     1 RMS=6.10D-08 Max=2.44D-06 NDo=     1
 LinEq1:  Iter=  4 NonCon=     1 RMS=3.78D-08 Max=1.51D-06 NDo=     1
 LinEq1:  Iter=  5 NonCon=     1 RMS=1.56D-08 Max=4.64D-07 NDo=     1
 LinEq1:  Iter=  6 NonCon=     1 RMS=9.33D-09 Max=2.59D-07 NDo=     1
 LinEq1:  Iter=  7 NonCon=     1 RMS=4.96D-09 Max=1.15D-07 NDo=     1
 LinEq1:  Iter=  8 NonCon=     1 RMS=2.76D-09 Max=5.77D-08 NDo=     1
 LinEq1:  Iter=  9 NonCon=     1 RMS=9.78D-10 Max=2.35D-08 NDo=     1
 LinEq1:  Iter= 10 NonCon=     1 RMS=3.10D-10 Max=9.23D-09 NDo=     1
 LinEq1:  Iter= 11 NonCon=     0 RMS=9.14D-11 Max=2.34D-09 NDo=     1
 Linear equations converged to 4.191D-10 4.191D-09 after    11 iterations.
 SCF Done:  E(UwB97XD) =  -322.400784628     a.u. after    8 cycles
            Convg  =    0.1953D-08                    38 Fock formations.
              S**2 =  0.0000                  -V/T =  2.0049
 <Sx>= 0.0000 <Sy>= 0.0000 <Sz>= 0.0000 <S**2>= 0.0000 S= 0.0000
 <L.S>=  0.00000000000    
 Annihilation of the first spin contaminant:
 S**2 before annihilation     0.0000,   after     0.0000
 DoSCS=F DFT=T ScalE2(SS,OS)=  1.000000  1.000000
 Range of M.O.s used for correlation:     1   391
 NBasis=   391 NAE=    23 NBE=    23 NFC=     0 NFV=     0
 NROrb=    391 NOA=    23 NOB=    23 NVA=   368 NVB=   368

 **** Warning!!: The largest alpha MO coefficient is  0.42839036D+02


 **** Warning!!: The largest beta MO coefficient is  0.42839036D+02

 Symmetrizing basis deriv contribution to polar:
 IMax=3 JMax=2 DiffMx= 0.00D+00
 G2DrvN: will do    12 centers at a time, making    1 passes.
 Calling FoFCou, ICntrl=  3107 FMM=F I1Cent=   0 AccDes= 0.00D+00.
 End of G2Drv F.D. properties file   721 does not exist.
 End of G2Drv F.D. properties file   722 does not exist.
 End of G2Drv F.D. properties file   788 does not exist.
          IDoAtm=11111111111
          Differentiating once with respect to nuclear coordinates.
 CalDSu exits because no D1Ps are significant.
          There are    36 degrees of freedom in the 1st order CPHF.  IDoFFX=6 NUNeed=     0.
     30 vectors produced by pass  0 Test12= 4.70D-14 2.78D-09 XBig12= 1.77D-01 1.01D-01.
 AX will form    30 AO Fock derivatives at one time.
     30 vectors produced by pass  1 Test12= 4.70D-14 2.78D-09 XBig12= 9.44D-02 9.75D-02.
     30 vectors produced by pass  2 Test12= 4.70D-14 2.78D-09 XBig12= 5.57D-03 1.25D-02.
     30 vectors produced by pass  3 Test12= 4.70D-14 2.78D-09 XBig12= 1.54D-04 1.08D-03.
     30 vectors produced by pass  4 Test12= 4.70D-14 2.78D-09 XBig12= 2.20D-06 1.21D-04.
     30 vectors produced by pass  5 Test12= 4.70D-14 2.78D-09 XBig12= 2.39D-08 1.13D-05.
     30 vectors produced by pass  6 Test12= 4.70D-14 2.78D-09 XBig12= 1.73D-10 8.26D-07.
     14 vectors produced by pass  7 Test12= 4.70D-14 2.78D-09 XBig12= 1.19D-12 7.48D-08.
      1 vectors produced by pass  8 Test12= 4.70D-14 2.78D-09 XBig12= 8.69D-15 6.59D-09.
 InvSVY:  IOpt=1 It=  1 EMax= 2.55D-15
 Solved reduced A of dimension   225 with    30 vectors.
 End of Minotr F.D. properties file   721 does not exist.
 End of Minotr F.D. properties file   722 does not exist.
 End of Minotr F.D. properties file   788 does not exist.
 Calling FoFJK, ICntrl=    100127 FMM=F ISym2X=0 I1Cent= 0 IOpClX= 1 NMat=1 NMatS=1 NMatT=0.
 -------------------------------------------------------------------
 Center     Atomic                   Forces (Hartrees/Bohr)
 Number     Number              X              Y              Z
 -------------------------------------------------------------------
      1        8          -0.008694613    0.014675739   -0.000545700
      2        8           0.016854305   -0.002794136    0.001549915
      3        6           0.021717718   -0.000703021    0.002173366
      4        7          -0.056743288    0.006075476    0.003841090
      5        6           0.023422694    0.014196328   -0.004722752
      6        1           0.001423328   -0.000309552    0.000456476
      7        1           0.000657499    0.000176068    0.000247720
      8        6           0.001473269   -0.027501089   -0.002756160
      9        1           0.001478895   -0.001141909   -0.000210817
     10        1           0.001770036   -0.001316901   -0.000420962
     11        1          -0.003359844   -0.001357003    0.000387826
 -------------------------------------------------------------------
 Cartesian Forces:  Max     0.056743288 RMS     0.013367924
 IRC-IRC-IRC-IRC-IRC-IRC-IRC-IRC-IRC-IRC-IRC-IRC-IRC-IRC-IRC-IRC-IRC-IRC
 Pt 19 Step number   1 out of a maximum of  20
 Modified Bulirsch-Stoer Extrapolation Cycles:
    EPS =    0.000010000000000
      PEZero:  N= 2 I= 1 D=  8.24D-04 Err=  1.54D-05
      PEZero:  N= 3 I= 2 D=  8.24D-04 Err=  1.03D-05
      PEZero:  N= 3 I= 1 D=  1.65D-03 Err=  1.35D-08
 Maximum DWI energy   std dev =  0.000000383 at pt    28
 Maximum DWI gradient std dev =  0.000820025 at pt    25
 CORRECTOR INTEGRATION CONVERGENCE:
   Recorrection delta-x convergence threshold:    0.010000
   Delta-x Convergence Met
 Point Number:  19          Path Number:   1
   CHANGE IN THE REACTION COORDINATE =    0.15815
   NET REACTION COORDINATE UP TO THIS POINT =    2.99458
  # OF POINTS ALONG THE PATH =  19
  # OF STEPS =   1

 Calculating another point on the path.
 IRC-IRC-IRC-IRC-IRC-IRC-IRC-IRC-IRC-IRC-IRC-IRC-IRC-IRC-IRC-IRC-IRC-IRC
                          Input orientation:                          
 ---------------------------------------------------------------------
 Center     Atomic      Atomic             Coordinates (Angstroms)
 Number     Number       Type             X           Y           Z
 ---------------------------------------------------------------------
      1          8           0       -0.488341    1.363622    0.008849
      2          8           0        1.834395    0.504198   -0.017590
      3          6           0        1.764804   -0.674884    0.207833
      4          7           0       -0.385769   -1.000323   -0.245088
      5          6           0       -0.587094    0.207526   -0.110962
      6          1           0        1.828778   -1.425342   -0.597455
      7          1           0        1.702636   -1.074868    1.234165
      8          6           0       -2.191658   -0.513035    0.107618
      9          1           0       -2.644674    0.041615   -0.708190
     10          1           0       -2.336741   -0.060111    1.083820
     11          1           0       -2.479931   -1.552741    0.096915
 ---------------------------------------------------------------------
                    Distance matrix (angstroms):
                    1          2          3          4          5
     1  O    0.000000
     2  O    2.476774   0.000000
     3  C    3.044957   1.202453   0.000000
     4  N    2.379756   2.691554   2.221714   0.000000
     5  C    1.166476   2.441381   2.532134   1.231836   0.000000
     6  H    3.676271   2.014796   1.102619   2.282328   2.956243
     7  H    3.499717   2.019332   1.103273   2.560309   2.949028
     8  C    2.536314   4.154461   3.961039   1.903441   1.772459
     9  H    2.628996   4.555543   4.560259   2.530365   2.148917
    10  H    2.568884   4.350853   4.238864   2.540922   2.135509
    11  H    3.532614   4.780954   4.335979   2.192635   2.593180
                    6          7          8          9         10
     6  H    0.000000
     7  H    1.869111   0.000000
     8  C    4.182504   4.092713   0.000000
     9  H    4.709140   4.890643   1.085543   0.000000
    10  H    4.694900   4.167601   1.085892   1.821119   0.000000
    11  H    4.366160   4.360684   1.078983   1.793685   1.795113
                   11
    11  H    0.000000
 Symmetry turned off by external request.
 Stoichiometry    C3H5NO2
 Framework group  C1[X(C3H5NO2)]
 Deg. of freedom    27
 Full point group                 C1      NOp   1
 Rotational constants (GHZ):           7.4953825           2.6664521           2.0495506
 Standard basis: Aug-CC-pVTZ (5D, 7F)
   391 basis functions,   567 primitive gaussians,   455 cartesian basis functions
    23 alpha electrons       23 beta electrons
       nuclear repulsion energy       225.6652875652 Hartrees.
 NAtoms=   11 NActive=   11 NUniq=   11 SFac= 1.00D+00 NAtFMM=   60 NAOKFM=F Big=F
 Integral buffers will be    131072 words long.
 Raffenetti 2 integral format.
 Two-electron integral symmetry is turned off.
 Nuclear repulsion after empirical dispersion term =      225.6620465089 Hartrees.
 One-electron integrals computed using PRISM.
 NBasis=   391 RedAO= T EigKep=  2.08D-05  NBF=   391
 NBsUse=   391 1.00D-06 EigRej= -1.00D+00 NBFU=   391
 Initial guess from the checkpoint file:  "STS2-IRC-Forward.chk"
 B after Tr=     0.000142   -0.000311    0.000033
         Rot=    1.000000    0.000028    0.000012   -0.000045 Ang=   0.01 deg.
 Initial guess <Sx>= 0.0000 <Sy>= 0.0000 <Sz>= 0.0000 <S**2>= 0.0000 S= 0.0000
 ExpMin= 2.53D-02 ExpMax= 1.53D+04 ExpMxC= 5.22D+02 IAcc=3 IRadAn=         7 AccDes= 0.00D+00
 Harris functional with IExCor= 4639 and IRadAn=       7 diagonalized for initial guess.
 HarFok:  IExCor= 4639 AccDes= 0.00D+00 IRadAn=         7 IDoV= 1 UseB2=F ITyADJ=14
 ICtDFT=  3500011 ScaDFX=  1.000000  1.000000  1.000000  1.000000
 FoFCou: FMM=F IPFlag=           0 FMFlag=      100000 FMFlg1=           0
         NFxFlg=           0 DoJE=T BraDBF=F KetDBF=T FulRan=T
         wScrn=  0.000000 ICntrl=       500 IOpCl=  0 I1Cent=   200000004 NGrid=           0
         NMat0=    1 NMatS0=      1 NMatT0=    0 NMatD0=    1 NMtDS0=    0 NMtDT0=    0
 Symmetry not used in FoFCou.
 Gradient too large for Newton-Raphson -- use scaled steepest descent instead.
     Minimum is close to point  4 DX=  3.69D-02 DF= -2.58D-07 DXR=  2.98D-02 DFR=  8.89D-04 which will be used.
 Gradient too large for Newton-Raphson -- use scaled steepest descent instead.
     Accept linear search using points  1 and  2.
 Gradient too large for Newton-Raphson -- use scaled steepest descent instead.
     Accept linear search using points  1 and  2.
 Gradient too large for Newton-Raphson -- use scaled steepest descent instead.
 Gradient too large for Newton-Raphson -- use scaled steepest descent instead.
     Accept linear search using points  1 and  2.
 LinEq1:  Iter=  0 NonCon=     1 RMS=7.04D-05 Max=3.03D-03 NDo=     1
 AX will form     1 AO Fock derivatives at one time.
 LinEq1:  Iter=  1 NonCon=     1 RMS=1.28D-05 Max=4.91D-04 NDo=     1
 LinEq1:  Iter=  2 NonCon=     1 RMS=1.11D-05 Max=2.93D-04 NDo=     1
 LinEq1:  Iter=  3 NonCon=     1 RMS=4.15D-06 Max=1.19D-04 NDo=     1
 LinEq1:  Iter=  4 NonCon=     1 RMS=3.26D-06 Max=1.39D-04 NDo=     1
 LinEq1:  Iter=  5 NonCon=     1 RMS=1.18D-06 Max=2.58D-05 NDo=     1
 LinEq1:  Iter=  6 NonCon=     1 RMS=6.79D-07 Max=1.76D-05 NDo=     1
 LinEq1:  Iter=  7 NonCon=     1 RMS=4.18D-07 Max=8.25D-06 NDo=     1
 LinEq1:  Iter=  8 NonCon=     1 RMS=1.66D-07 Max=3.87D-06 NDo=     1
 LinEq1:  Iter=  9 NonCon=     1 RMS=5.95D-08 Max=1.36D-06 NDo=     1
 LinEq1:  Iter= 10 NonCon=     1 RMS=1.48D-08 Max=5.16D-07 NDo=     1
 LinEq1:  Iter= 11 NonCon=     1 RMS=7.03D-09 Max=2.07D-07 NDo=     1
 LinEq1:  Iter= 12 NonCon=     0 RMS=2.53D-09 Max=7.54D-08 NDo=     1
 Linear equations converged to 1.301D-08 1.301D-07 after    12 iterations.
     Accept linear search using points  1 and  2.
     Minimum is close to point  2 DX= -3.51D-04 DF= -1.07D-11 DXR=  3.51D-04 DFR=  1.23D-07 which will be used.
 LinEq1:  Iter=  0 NonCon=     1 RMS=2.97D-07 Max=8.62D-06 NDo=     1
 LinEq1:  Iter=  1 NonCon=     1 RMS=1.80D-07 Max=7.61D-06 NDo=     1
 LinEq1:  Iter=  2 NonCon=     1 RMS=1.13D-07 Max=3.51D-06 NDo=     1
 LinEq1:  Iter=  3 NonCon=     1 RMS=5.52D-08 Max=2.20D-06 NDo=     1
 LinEq1:  Iter=  4 NonCon=     1 RMS=3.18D-08 Max=1.14D-06 NDo=     1
 LinEq1:  Iter=  5 NonCon=     1 RMS=1.30D-08 Max=4.53D-07 NDo=     1
 LinEq1:  Iter=  6 NonCon=     1 RMS=8.13D-09 Max=2.57D-07 NDo=     1
 LinEq1:  Iter=  7 NonCon=     1 RMS=4.50D-09 Max=1.07D-07 NDo=     1
 LinEq1:  Iter=  8 NonCon=     1 RMS=2.40D-09 Max=5.06D-08 NDo=     1
 LinEq1:  Iter=  9 NonCon=     1 RMS=8.52D-10 Max=2.08D-08 NDo=     1
 LinEq1:  Iter= 10 NonCon=     1 RMS=2.66D-10 Max=7.90D-09 NDo=     1
 LinEq1:  Iter= 11 NonCon=     0 RMS=7.42D-11 Max=1.82D-09 NDo=     1
 Linear equations converged to 3.589D-10 3.589D-09 after    11 iterations.
 SCF Done:  E(UwB97XD) =  -322.404230876     a.u. after    8 cycles
            Convg  =    0.1594D-08                    39 Fock formations.
              S**2 =  0.0000                  -V/T =  2.0049
 <Sx>= 0.0000 <Sy>= 0.0000 <Sz>= 0.0000 <S**2>= 0.0000 S= 0.0000
 <L.S>=  0.00000000000    
 Annihilation of the first spin contaminant:
 S**2 before annihilation     0.0000,   after     0.0000
 DoSCS=F DFT=T ScalE2(SS,OS)=  1.000000  1.000000
 Range of M.O.s used for correlation:     1   391
 NBasis=   391 NAE=    23 NBE=    23 NFC=     0 NFV=     0
 NROrb=    391 NOA=    23 NOB=    23 NVA=   368 NVB=   368

 **** Warning!!: The largest alpha MO coefficient is  0.43318995D+02


 **** Warning!!: The largest beta MO coefficient is  0.43318995D+02

 Symmetrizing basis deriv contribution to polar:
 IMax=3 JMax=2 DiffMx= 0.00D+00
 G2DrvN: will do    12 centers at a time, making    1 passes.
 Calling FoFCou, ICntrl=  3107 FMM=F I1Cent=   0 AccDes= 0.00D+00.
 End of G2Drv F.D. properties file   721 does not exist.
 End of G2Drv F.D. properties file   722 does not exist.
 End of G2Drv F.D. properties file   788 does not exist.
          IDoAtm=11111111111
          Differentiating once with respect to nuclear coordinates.
 CalDSu exits because no D1Ps are significant.
          There are    36 degrees of freedom in the 1st order CPHF.  IDoFFX=6 NUNeed=     0.
     30 vectors produced by pass  0 Test12= 4.70D-14 2.78D-09 XBig12= 1.77D-01 1.00D-01.
 AX will form    30 AO Fock derivatives at one time.
     30 vectors produced by pass  1 Test12= 4.70D-14 2.78D-09 XBig12= 9.38D-02 9.95D-02.
     30 vectors produced by pass  2 Test12= 4.70D-14 2.78D-09 XBig12= 5.46D-03 1.20D-02.
     30 vectors produced by pass  3 Test12= 4.70D-14 2.78D-09 XBig12= 1.54D-04 1.16D-03.
     30 vectors produced by pass  4 Test12= 4.70D-14 2.78D-09 XBig12= 2.27D-06 1.23D-04.
     30 vectors produced by pass  5 Test12= 4.70D-14 2.78D-09 XBig12= 2.50D-08 1.18D-05.
     30 vectors produced by pass  6 Test12= 4.70D-14 2.78D-09 XBig12= 1.78D-10 8.57D-07.
     14 vectors produced by pass  7 Test12= 4.70D-14 2.78D-09 XBig12= 1.21D-12 7.65D-08.
      1 vectors produced by pass  8 Test12= 4.70D-14 2.78D-09 XBig12= 8.73D-15 7.14D-09.
 InvSVY:  IOpt=1 It=  1 EMax= 2.44D-15
 Solved reduced A of dimension   225 with    30 vectors.
 End of Minotr F.D. properties file   721 does not exist.
 End of Minotr F.D. properties file   722 does not exist.
 End of Minotr F.D. properties file   788 does not exist.
 Calling FoFJK, ICntrl=    100127 FMM=F ISym2X=0 I1Cent= 0 IOpClX= 1 NMat=1 NMatS=1 NMatT=0.
 -------------------------------------------------------------------
 Center     Atomic                   Forces (Hartrees/Bohr)
 Number     Number              X              Y              Z
 -------------------------------------------------------------------
      1        8          -0.008368677    0.015075146   -0.000613913
      2        8           0.016973467   -0.002800101    0.001511174
      3        6           0.021252538   -0.000929800    0.002169792
      4        7          -0.057992703    0.007044457    0.004323807
      5        6           0.024396587    0.014620894   -0.004903813
      6        1           0.001449583   -0.000301472    0.000432767
      7        1           0.000695103    0.000154352    0.000239266
      8        6           0.001900659   -0.028842063   -0.002937913
      9        1           0.001459307   -0.001237177   -0.000175060
     10        1           0.001748991   -0.001408805   -0.000463240
     11        1          -0.003514857   -0.001375431    0.000417132
 -------------------------------------------------------------------
 Cartesian Forces:  Max     0.057992703 RMS     0.013693665
 IRC-IRC-IRC-IRC-IRC-IRC-IRC-IRC-IRC-IRC-IRC-IRC-IRC-IRC-IRC-IRC-IRC-IRC
 Pt 20 Step number   1 out of a maximum of  20
 Modified Bulirsch-Stoer Extrapolation Cycles:
    EPS =    0.000010000000000
      PEZero:  N= 2 I= 1 D=  8.24D-04 Err=  1.56D-05
      PEZero:  N= 3 I= 2 D=  8.24D-04 Err=  1.04D-05
      PEZero:  N= 3 I= 1 D=  1.65D-03 Err=  1.36D-08
 Maximum DWI energy   std dev =  0.000000470 at pt    19
 Maximum DWI gradient std dev =  0.000798930 at pt    71
 CORRECTOR INTEGRATION CONVERGENCE:
   Recorrection delta-x convergence threshold:    0.010000
   Delta-x Convergence Met
 Point Number:  20          Path Number:   1
   CHANGE IN THE REACTION COORDINATE =    0.15815
   NET REACTION COORDINATE UP TO THIS POINT =    3.15273
  # OF POINTS ALONG THE PATH =  20
  # OF STEPS =   1

 Calculating another point on the path.
 IRC-IRC-IRC-IRC-IRC-IRC-IRC-IRC-IRC-IRC-IRC-IRC-IRC-IRC-IRC-IRC-IRC-IRC
                          Input orientation:                          
 ---------------------------------------------------------------------
 Center     Atomic      Atomic             Coordinates (Angstroms)
 Number     Number       Type             X           Y           Z
 ---------------------------------------------------------------------
      1          8           0       -0.490264    1.367202    0.008695
      2          8           0        1.838388    0.503534   -0.017239
      3          6           0        1.771368   -0.675206    0.208504
      4          7           0       -0.401457   -0.998313   -0.243864
      5          6           0       -0.579328    0.212181   -0.112519
      6          1           0        1.834198   -1.426445   -0.595872
      7          1           0        1.705278   -1.074343    1.235055
      8          6           0       -2.190993   -0.522252    0.106670
      9          1           0       -2.639283    0.036840   -0.708798
     10          1           0       -2.330271   -0.065519    1.082044
     11          1           0       -2.493288   -1.558011    0.098512
 ---------------------------------------------------------------------
                    Distance matrix (angstroms):
                    1          2          3          4          5
     1  O    0.000000
     2  O    2.483791   0.000000
     3  C    3.053904   1.202032   0.000000
     4  N    2.380616   2.706254   2.242811   0.000000
     5  C    1.164774   2.437071   2.533038   1.230522   0.000000
     6  H    3.684167   2.014858   1.102420   2.303337   2.956997
     7  H    3.505069   2.018825   1.103397   2.575134   2.947970
     8  C    2.544035   4.159748   3.966619   1.884661   1.784629
     9  H    2.627345   4.554734   4.560954   2.509098   2.151676
    10  H    2.567175   4.348559   4.237715   2.519615   2.137733
    11  H    3.546412   4.798623   4.356458   2.192314   2.615599
                    6          7          8          9         10
     6  H    0.000000
     7  H    1.868928   0.000000
     8  C    4.184889   4.093774   0.000000
     9  H    4.708077   4.887587   1.085604   0.000000
    10  H    4.691516   4.162547   1.085982   1.820186   0.000000
    11  H    4.384816   4.376485   1.079002   1.793492   1.794837
                   11
    11  H    0.000000
 Symmetry turned off by external request.
 Stoichiometry    C3H5NO2
 Framework group  C1[X(C3H5NO2)]
 Deg. of freedom    27
 Full point group                 C1      NOp   1
 Rotational constants (GHZ):           7.4730547           2.6574331           2.0423852
 Standard basis: Aug-CC-pVTZ (5D, 7F)
   391 basis functions,   567 primitive gaussians,   455 cartesian basis functions
    23 alpha electrons       23 beta electrons
       nuclear repulsion energy       225.4905612408 Hartrees.
 NAtoms=   11 NActive=   11 NUniq=   11 SFac= 1.00D+00 NAtFMM=   60 NAOKFM=F Big=F
 Integral buffers will be    131072 words long.
 Raffenetti 2 integral format.
 Two-electron integral symmetry is turned off.
 Nuclear repulsion after empirical dispersion term =      225.4873147850 Hartrees.
 One-electron integrals computed using PRISM.
 NBasis=   391 RedAO= T EigKep=  2.10D-05  NBF=   391
 NBsUse=   391 1.00D-06 EigRej= -1.00D+00 NBFU=   391
 Initial guess from the checkpoint file:  "STS2-IRC-Forward.chk"
 B after Tr=     0.000128   -0.000320    0.000032
         Rot=    1.000000    0.000025    0.000011   -0.000046 Ang=   0.01 deg.
 Initial guess <Sx>= 0.0000 <Sy>= 0.0000 <Sz>= 0.0000 <S**2>= 0.0000 S= 0.0000
 ExpMin= 2.53D-02 ExpMax= 1.53D+04 ExpMxC= 5.22D+02 IAcc=3 IRadAn=         7 AccDes= 0.00D+00
 Harris functional with IExCor= 4639 and IRadAn=       7 diagonalized for initial guess.
 HarFok:  IExCor= 4639 AccDes= 0.00D+00 IRadAn=         7 IDoV= 1 UseB2=F ITyADJ=14
 ICtDFT=  3500011 ScaDFX=  1.000000  1.000000  1.000000  1.000000
 FoFCou: FMM=F IPFlag=           0 FMFlag=      100000 FMFlg1=           0
         NFxFlg=           0 DoJE=T BraDBF=F KetDBF=T FulRan=T
         wScrn=  0.000000 ICntrl=       500 IOpCl=  0 I1Cent=   200000004 NGrid=           0
         NMat0=    1 NMatS0=      1 NMatT0=    0 NMatD0=    1 NMtDS0=    0 NMtDT0=    0
 Symmetry not used in FoFCou.
 Gradient too large for Newton-Raphson -- use scaled steepest descent instead.
     Minimum is close to point  4 DX=  3.04D-02 DF= -1.77D-07 DXR=  2.47D-02 DFR=  6.10D-04 which will be used.
 Gradient too large for Newton-Raphson -- use scaled steepest descent instead.
     Accept linear search using points  1 and  2.
 Gradient too large for Newton-Raphson -- use scaled steepest descent instead.
     Accept linear search using points  1 and  2.
 Gradient too large for Newton-Raphson -- use scaled steepest descent instead.
 Gradient too large for Newton-Raphson -- use scaled steepest descent instead.
     Accept linear search using points  1 and  2.
 LinEq1:  Iter=  0 NonCon=     1 RMS=6.83D-05 Max=2.72D-03 NDo=     1
 AX will form     1 AO Fock derivatives at one time.
 LinEq1:  Iter=  1 NonCon=     1 RMS=1.23D-05 Max=5.06D-04 NDo=     1
 LinEq1:  Iter=  2 NonCon=     1 RMS=1.08D-05 Max=2.59D-04 NDo=     1
 LinEq1:  Iter=  3 NonCon=     1 RMS=3.57D-06 Max=9.90D-05 NDo=     1
 LinEq1:  Iter=  4 NonCon=     1 RMS=2.94D-06 Max=1.15D-04 NDo=     1
 LinEq1:  Iter=  5 NonCon=     1 RMS=1.09D-06 Max=2.62D-05 NDo=     1
 LinEq1:  Iter=  6 NonCon=     1 RMS=6.13D-07 Max=1.36D-05 NDo=     1
 LinEq1:  Iter=  7 NonCon=     1 RMS=3.83D-07 Max=7.53D-06 NDo=     1
 LinEq1:  Iter=  8 NonCon=     1 RMS=1.52D-07 Max=2.57D-06 NDo=     1
 LinEq1:  Iter=  9 NonCon=     1 RMS=6.68D-08 Max=1.92D-06 NDo=     1
 LinEq1:  Iter= 10 NonCon=     1 RMS=2.18D-08 Max=3.91D-07 NDo=     1
 LinEq1:  Iter= 11 NonCon=     1 RMS=9.13D-09 Max=3.74D-07 NDo=     1
 LinEq1:  Iter= 12 NonCon=     0 RMS=2.70D-09 Max=7.18D-08 NDo=     1
 Linear equations converged to 1.301D-08 1.301D-07 after    12 iterations.
     Accept linear search using points  1 and  2.
     Minimum is close to point  2 DX= -3.61D-04 DF= -1.09D-11 DXR=  3.61D-04 DFR=  1.31D-07 which will be used.
 LinEq1:  Iter=  0 NonCon=     1 RMS=2.49D-07 Max=6.78D-06 NDo=     1
 LinEq1:  Iter=  1 NonCon=     1 RMS=1.50D-07 Max=5.96D-06 NDo=     1
 LinEq1:  Iter=  2 NonCon=     1 RMS=9.90D-08 Max=2.89D-06 NDo=     1
 LinEq1:  Iter=  3 NonCon=     1 RMS=5.08D-08 Max=2.00D-06 NDo=     1
 LinEq1:  Iter=  4 NonCon=     1 RMS=2.71D-08 Max=8.47D-07 NDo=     1
 LinEq1:  Iter=  5 NonCon=     1 RMS=1.10D-08 Max=4.14D-07 NDo=     1
 LinEq1:  Iter=  6 NonCon=     1 RMS=7.13D-09 Max=2.31D-07 NDo=     1
 LinEq1:  Iter=  7 NonCon=     1 RMS=4.00D-09 Max=9.75D-08 NDo=     1
 LinEq1:  Iter=  8 NonCon=     1 RMS=2.06D-09 Max=4.71D-08 NDo=     1
 LinEq1:  Iter=  9 NonCon=     1 RMS=7.51D-10 Max=1.78D-08 NDo=     1
 LinEq1:  Iter= 10 NonCon=     1 RMS=2.28D-10 Max=6.61D-09 NDo=     1
 LinEq1:  Iter= 11 NonCon=     0 RMS=6.06D-11 Max=1.42D-09 NDo=     1
 Linear equations converged to 3.140D-10 3.140D-09 after    11 iterations.
 SCF Done:  E(UwB97XD) =  -322.407753799     a.u. after    8 cycles
            Convg  =    0.1289D-08                    39 Fock formations.
              S**2 =  0.0000                  -V/T =  2.0049
 <Sx>= 0.0000 <Sy>= 0.0000 <Sz>= 0.0000 <S**2>= 0.0000 S= 0.0000
 <L.S>=  0.00000000000    
 Annihilation of the first spin contaminant:
 S**2 before annihilation     0.0000,   after     0.0000
 DoSCS=F DFT=T ScalE2(SS,OS)=  1.000000  1.000000
 Range of M.O.s used for correlation:     1   391
 NBasis=   391 NAE=    23 NBE=    23 NFC=     0 NFV=     0
 NROrb=    391 NOA=    23 NOB=    23 NVA=   368 NVB=   368

 **** Warning!!: The largest alpha MO coefficient is  0.44728413D+02


 **** Warning!!: The largest beta MO coefficient is  0.44728413D+02

 Symmetrizing basis deriv contribution to polar:
 IMax=3 JMax=2 DiffMx= 0.00D+00
 G2DrvN: will do    12 centers at a time, making    1 passes.
 Calling FoFCou, ICntrl=  3107 FMM=F I1Cent=   0 AccDes= 0.00D+00.
 End of G2Drv F.D. properties file   721 does not exist.
 End of G2Drv F.D. properties file   722 does not exist.
 End of G2Drv F.D. properties file   788 does not exist.
          IDoAtm=11111111111
          Differentiating once with respect to nuclear coordinates.
 CalDSu exits because no D1Ps are significant.
          There are    36 degrees of freedom in the 1st order CPHF.  IDoFFX=6 NUNeed=     0.
     30 vectors produced by pass  0 Test12= 4.70D-14 2.78D-09 XBig12= 1.77D-01 9.77D-02.
 AX will form    30 AO Fock derivatives at one time.
     30 vectors produced by pass  1 Test12= 4.70D-14 2.78D-09 XBig12= 9.31D-02 1.01D-01.
     30 vectors produced by pass  2 Test12= 4.70D-14 2.78D-09 XBig12= 5.34D-03 1.14D-02.
     30 vectors produced by pass  3 Test12= 4.70D-14 2.78D-09 XBig12= 1.53D-04 1.22D-03.
     30 vectors produced by pass  4 Test12= 4.70D-14 2.78D-09 XBig12= 2.33D-06 1.23D-04.
     30 vectors produced by pass  5 Test12= 4.70D-14 2.78D-09 XBig12= 2.58D-08 1.18D-05.
     30 vectors produced by pass  6 Test12= 4.70D-14 2.78D-09 XBig12= 1.83D-10 8.93D-07.
     14 vectors produced by pass  7 Test12= 4.70D-14 2.78D-09 XBig12= 1.24D-12 8.11D-08.
      1 vectors produced by pass  8 Test12= 4.70D-14 2.78D-09 XBig12= 8.75D-15 7.40D-09.
 InvSVY:  IOpt=1 It=  1 EMax= 1.33D-15
 Solved reduced A of dimension   225 with    30 vectors.
 End of Minotr F.D. properties file   721 does not exist.
 End of Minotr F.D. properties file   722 does not exist.
 End of Minotr F.D. properties file   788 does not exist.
 Calling FoFJK, ICntrl=    100127 FMM=F ISym2X=0 I1Cent= 0 IOpClX= 1 NMat=1 NMatS=1 NMatT=0.
 -------------------------------------------------------------------
 Center     Atomic                   Forces (Hartrees/Bohr)
 Number     Number              X              Y              Z
 -------------------------------------------------------------------
      1        8          -0.007986450    0.015423845   -0.000691248
      2        8           0.017029815   -0.002819770    0.001465213
      3        6           0.020656853   -0.001160754    0.002146327
      4        7          -0.058916118    0.008053223    0.004814532
      5        6           0.025176115    0.014960557   -0.005051999
      6        1           0.001460395   -0.000294135    0.000406459
      7        1           0.000729492    0.000132324    0.000230686
      8        6           0.002354968   -0.030068719   -0.003121478
      9        1           0.001419393   -0.001335125   -0.000136476
     10        1           0.001707023   -0.001502551   -0.000502456
     11        1          -0.003631484   -0.001388893    0.000440441
 -------------------------------------------------------------------
 Cartesian Forces:  Max     0.058916118 RMS     0.013952522
 IRC-IRC-IRC-IRC-IRC-IRC-IRC-IRC-IRC-IRC-IRC-IRC-IRC-IRC-IRC-IRC-IRC-IRC
 Pt 21 Step number   1 out of a maximum of  20
 Modified Bulirsch-Stoer Extrapolation Cycles:
    EPS =    0.000010000000000
      PEZero:  N= 2 I= 1 D=  8.24D-04 Err=  1.53D-05
      PEZero:  N= 3 I= 2 D=  8.24D-04 Err=  1.02D-05
      PEZero:  N= 3 I= 1 D=  1.65D-03 Err=  1.45D-08
 Maximum DWI energy   std dev =  0.000000495 at pt    45
 Maximum DWI gradient std dev =  0.000808982 at pt    71
 CORRECTOR INTEGRATION CONVERGENCE:
   Recorrection delta-x convergence threshold:    0.010000
   Delta-x Convergence Met
 Point Number:  21          Path Number:   1
   CHANGE IN THE REACTION COORDINATE =    0.15815
   NET REACTION COORDINATE UP TO THIS POINT =    3.31088
  # OF POINTS ALONG THE PATH =  21
  # OF STEPS =   1

 Calculating another point on the path.
 IRC-IRC-IRC-IRC-IRC-IRC-IRC-IRC-IRC-IRC-IRC-IRC-IRC-IRC-IRC-IRC-IRC-IRC
                          Input orientation:                          
 ---------------------------------------------------------------------
 Center     Atomic      Atomic             Coordinates (Angstroms)
 Number     Number       Type             X           Y           Z
 ---------------------------------------------------------------------
      1          8           0       -0.492059    1.370794    0.008526
      2          8           0        1.842321    0.502876   -0.016906
      3          6           0        1.777629   -0.675594    0.209156
      4          7           0       -0.417090   -0.996069   -0.242532
      5          6           0       -0.571485    0.216851   -0.114090
      6          1           0        1.839540   -1.427502   -0.594415
      7          1           0        1.708001   -1.073906    1.235897
      8          6           0       -2.190196   -0.531673    0.105682
      9          1           0       -2.634169    0.031780   -0.709247
     10          1           0       -2.324102   -0.071184    1.080157
     11          1           0       -2.506773   -1.563238    0.100156
 ---------------------------------------------------------------------
                    Distance matrix (angstroms):
                    1          2          3          4          5
     1  O    0.000000
     2  O    2.490635   0.000000
     3  C    3.062588   1.201699   0.000000
     4  N    2.381321   2.720787   2.263519   0.000000
     5  C    1.163154   2.432635   2.533631   1.229435   0.000000
     6  H    3.691931   2.014915   1.102236   2.324293   2.957643
     7  H    3.510450   2.018364   1.103492   2.589946   2.946960
     8  C    2.551958   4.164915   3.971783   1.865696   1.796890
     9  H    2.626174   4.554145   4.561557   2.487918   2.154792
    10  H    2.565945   4.346512   4.236526   2.498321   2.140293
    11  H    3.560339   4.816342   4.376745   2.192234   2.638174
                    6          7          8          9         10
     6  H    0.000000
     7  H    1.868789   0.000000
     8  C    4.187054   4.094794   0.000000
     9  H    4.707097   4.884728   1.085680   0.000000
    10  H    4.688251   4.157831   1.086085   1.818986   0.000000
    11  H    4.403554   4.392456   1.079064   1.793166   1.794435
                   11
    11  H    0.000000
 Symmetry turned off by external request.
 Stoichiometry    C3H5NO2
 Framework group  C1[X(C3H5NO2)]
 Deg. of freedom    27
 Full point group                 C1      NOp   1
 Rotational constants (GHZ):           7.4511764           2.6486356           2.0353659
 Standard basis: Aug-CC-pVTZ (5D, 7F)
   391 basis functions,   567 primitive gaussians,   455 cartesian basis functions
    23 alpha electrons       23 beta electrons
       nuclear repulsion energy       225.3223533326 Hartrees.
 NAtoms=   11 NActive=   11 NUniq=   11 SFac= 1.00D+00 NAtFMM=   60 NAOKFM=F Big=F
 Integral buffers will be    131072 words long.
 Raffenetti 2 integral format.
 Two-electron integral symmetry is turned off.
 Nuclear repulsion after empirical dispersion term =      225.3191018783 Hartrees.
 One-electron integrals computed using PRISM.
 NBasis=   391 RedAO= T EigKep=  2.12D-05  NBF=   391
 NBsUse=   391 1.00D-06 EigRej= -1.00D+00 NBFU=   391
 Initial guess from the checkpoint file:  "STS2-IRC-Forward.chk"
 B after Tr=     0.000113   -0.000331    0.000030
         Rot=    1.000000    0.000022    0.000010   -0.000048 Ang=   0.01 deg.
 Initial guess <Sx>= 0.0000 <Sy>= 0.0000 <Sz>= 0.0000 <S**2>= 0.0000 S= 0.0000
 ExpMin= 2.53D-02 ExpMax= 1.53D+04 ExpMxC= 5.22D+02 IAcc=3 IRadAn=         7 AccDes= 0.00D+00
 Harris functional with IExCor= 4639 and IRadAn=       7 diagonalized for initial guess.
 HarFok:  IExCor= 4639 AccDes= 0.00D+00 IRadAn=         7 IDoV= 1 UseB2=F ITyADJ=14
 ICtDFT=  3500011 ScaDFX=  1.000000  1.000000  1.000000  1.000000
 FoFCou: FMM=F IPFlag=           0 FMFlag=      100000 FMFlg1=           0
         NFxFlg=           0 DoJE=T BraDBF=F KetDBF=T FulRan=T
         wScrn=  0.000000 ICntrl=       500 IOpCl=  0 I1Cent=   200000004 NGrid=           0
         NMat0=    1 NMatS0=      1 NMatT0=    0 NMatD0=    1 NMtDS0=    0 NMtDT0=    0
 Symmetry not used in FoFCou.
 Gradient too large for Newton-Raphson -- use scaled steepest descent instead.
     Minimum is close to point  4 DX=  2.33D-02 DF= -1.04D-07 DXR=  1.90D-02 DFR=  3.62D-04 which will be used.
 Gradient too large for Newton-Raphson -- use scaled steepest descent instead.
     Accept linear search using points  1 and  2.
 Gradient too large for Newton-Raphson -- use scaled steepest descent instead.
     Accept linear search using points  1 and  2.
 Gradient too large for Newton-Raphson -- use scaled steepest descent instead.
 Gradient too large for Newton-Raphson -- use scaled steepest descent instead.
     Accept linear search using points  1 and  2.
 LinEq1:  Iter=  0 NonCon=     1 RMS=6.64D-05 Max=2.41D-03 NDo=     1
 AX will form     1 AO Fock derivatives at one time.
 LinEq1:  Iter=  1 NonCon=     1 RMS=1.18D-05 Max=5.15D-04 NDo=     1
 LinEq1:  Iter=  2 NonCon=     1 RMS=1.05D-05 Max=2.28D-04 NDo=     1
 LinEq1:  Iter=  3 NonCon=     1 RMS=3.15D-06 Max=8.35D-05 NDo=     1
 LinEq1:  Iter=  4 NonCon=     1 RMS=2.61D-06 Max=9.15D-05 NDo=     1
 LinEq1:  Iter=  5 NonCon=     1 RMS=1.12D-06 Max=2.83D-05 NDo=     1
 LinEq1:  Iter=  6 NonCon=     1 RMS=5.99D-07 Max=1.39D-05 NDo=     1
 LinEq1:  Iter=  7 NonCon=     1 RMS=3.51D-07 Max=6.83D-06 NDo=     1
 LinEq1:  Iter=  8 NonCon=     1 RMS=1.75D-07 Max=3.61D-06 NDo=     1
 LinEq1:  Iter=  9 NonCon=     1 RMS=7.85D-08 Max=2.43D-06 NDo=     1
 LinEq1:  Iter= 10 NonCon=     1 RMS=2.29D-08 Max=4.09D-07 NDo=     1
 LinEq1:  Iter= 11 NonCon=     1 RMS=8.36D-09 Max=3.22D-07 NDo=     1
 LinEq1:  Iter= 12 NonCon=     0 RMS=2.57D-09 Max=6.41D-08 NDo=     1
 Linear equations converged to 1.301D-08 1.301D-07 after    12 iterations.
     Accept linear search using points  1 and  2.
     Minimum is close to point  2 DX= -3.56D-04 DF= -1.02D-11 DXR=  3.57D-04 DFR=  1.27D-07 which will be used.
 LinEq1:  Iter=  0 NonCon=     1 RMS=2.12D-07 Max=5.28D-06 NDo=     1
 LinEq1:  Iter=  1 NonCon=     1 RMS=1.24D-07 Max=4.42D-06 NDo=     1
 LinEq1:  Iter=  2 NonCon=     1 RMS=8.38D-08 Max=2.10D-06 NDo=     1
 LinEq1:  Iter=  3 NonCon=     1 RMS=4.61D-08 Max=1.77D-06 NDo=     1
 LinEq1:  Iter=  4 NonCon=     1 RMS=2.32D-08 Max=7.03D-07 NDo=     1
 LinEq1:  Iter=  5 NonCon=     1 RMS=9.14D-09 Max=3.62D-07 NDo=     1
 LinEq1:  Iter=  6 NonCon=     1 RMS=6.19D-09 Max=1.97D-07 NDo=     1
 LinEq1:  Iter=  7 NonCon=     1 RMS=3.45D-09 Max=8.40D-08 NDo=     1
 LinEq1:  Iter=  8 NonCon=     1 RMS=1.70D-09 Max=3.72D-08 NDo=     1
 LinEq1:  Iter=  9 NonCon=     1 RMS=6.52D-10 Max=1.41D-08 NDo=     1
 LinEq1:  Iter= 10 NonCon=     1 RMS=1.94D-10 Max=5.32D-09 NDo=     1
 LinEq1:  Iter= 11 NonCon=     0 RMS=4.93D-11 Max=1.07D-09 NDo=     1
 Linear equations converged to 2.785D-10 2.785D-09 after    11 iterations.
 SCF Done:  E(UwB97XD) =  -322.411337057     a.u. after    8 cycles
            Convg  =    0.1031D-08                    39 Fock formations.
              S**2 =  0.0000                  -V/T =  2.0049
 <Sx>= 0.0000 <Sy>= 0.0000 <Sz>= 0.0000 <S**2>= 0.0000 S= 0.0000
 <L.S>=  0.00000000000    
 Annihilation of the first spin contaminant:
 S**2 before annihilation     0.0000,   after     0.0000
 DoSCS=F DFT=T ScalE2(SS,OS)=  1.000000  1.000000
 Range of M.O.s used for correlation:     1   391
 NBasis=   391 NAE=    23 NBE=    23 NFC=     0 NFV=     0
 NROrb=    391 NOA=    23 NOB=    23 NVA=   368 NVB=   368

 **** Warning!!: The largest alpha MO coefficient is  0.47948107D+02


 **** Warning!!: The largest beta MO coefficient is  0.47948107D+02

 Symmetrizing basis deriv contribution to polar:
 IMax=3 JMax=2 DiffMx= 0.00D+00
 G2DrvN: will do    12 centers at a time, making    1 passes.
 Calling FoFCou, ICntrl=  3107 FMM=F I1Cent=   0 AccDes= 0.00D+00.
 End of G2Drv F.D. properties file   721 does not exist.
 End of G2Drv F.D. properties file   722 does not exist.
 End of G2Drv F.D. properties file   788 does not exist.
          IDoAtm=11111111111
          Differentiating once with respect to nuclear coordinates.
 CalDSu exits because no D1Ps are significant.
          There are    36 degrees of freedom in the 1st order CPHF.  IDoFFX=6 NUNeed=     0.
     30 vectors produced by pass  0 Test12= 4.70D-14 2.78D-09 XBig12= 1.77D-01 9.40D-02.
 AX will form    30 AO Fock derivatives at one time.
     30 vectors produced by pass  1 Test12= 4.70D-14 2.78D-09 XBig12= 9.25D-02 1.02D-01.
     30 vectors produced by pass  2 Test12= 4.70D-14 2.78D-09 XBig12= 5.23D-03 1.08D-02.
     30 vectors produced by pass  3 Test12= 4.70D-14 2.78D-09 XBig12= 1.52D-04 1.26D-03.
     30 vectors produced by pass  4 Test12= 4.70D-14 2.78D-09 XBig12= 2.36D-06 1.25D-04.
     30 vectors produced by pass  5 Test12= 4.70D-14 2.78D-09 XBig12= 2.61D-08 1.08D-05.
     30 vectors produced by pass  6 Test12= 4.70D-14 2.78D-09 XBig12= 1.88D-10 9.19D-07.
     14 vectors produced by pass  7 Test12= 4.70D-14 2.78D-09 XBig12= 1.28D-12 8.45D-08.
      1 vectors produced by pass  8 Test12= 4.70D-14 2.78D-09 XBig12= 8.81D-15 7.04D-09.
 InvSVY:  IOpt=1 It=  1 EMax= 2.33D-15
 Solved reduced A of dimension   225 with    30 vectors.
 End of Minotr F.D. properties file   721 does not exist.
 End of Minotr F.D. properties file   722 does not exist.
 End of Minotr F.D. properties file   788 does not exist.
 Calling FoFJK, ICntrl=    100127 FMM=F ISym2X=0 I1Cent= 0 IOpClX= 1 NMat=1 NMatS=1 NMatT=0.
 -------------------------------------------------------------------
 Center     Atomic                   Forces (Hartrees/Bohr)
 Number     Number              X              Y              Z
 -------------------------------------------------------------------
      1        8          -0.007527415    0.015707725   -0.000779566
      2        8           0.017023799   -0.002852371    0.001413970
      3        6           0.020065425   -0.001379034    0.002124611
      4        7          -0.059617727    0.009073987    0.005281131
      5        6           0.025721538    0.015209833   -0.005161421
      6        1           0.001455392   -0.000286269    0.000379820
      7        1           0.000760619    0.000110330    0.000221968
      8        6           0.002819447   -0.031155050   -0.003303376
      9        1           0.001357765   -0.001433856   -0.000095983
     10        1           0.001643298   -0.001596662   -0.000537344
     11        1          -0.003702140   -0.001398634    0.000456190
 -------------------------------------------------------------------
 Cartesian Forces:  Max     0.059617727 RMS     0.014158050
 IRC-IRC-IRC-IRC-IRC-IRC-IRC-IRC-IRC-IRC-IRC-IRC-IRC-IRC-IRC-IRC-IRC-IRC
 Pt 22 Step number   1 out of a maximum of  20
 Modified Bulirsch-Stoer Extrapolation Cycles:
    EPS =    0.000010000000000
      PEZero:  N= 2 I= 1 D=  8.24D-04 Err=  1.35D-05
      PEZero:  N= 3 I= 2 D=  8.24D-04 Err=  9.01D-06
      PEZero:  N= 3 I= 1 D=  1.65D-03 Err=  1.55D-08
 Maximum DWI energy   std dev =  0.000000401 at pt    67
 Maximum DWI gradient std dev =  0.000815325 at pt    25
 CORRECTOR INTEGRATION CONVERGENCE:
   Recorrection delta-x convergence threshold:    0.010000
   Delta-x Convergence Met
 Point Number:  22          Path Number:   1
   CHANGE IN THE REACTION COORDINATE =    0.15815
   NET REACTION COORDINATE UP TO THIS POINT =    3.46903
  # OF POINTS ALONG THE PATH =  22
  # OF STEPS =   1

 Calculating another point on the path.
 IRC-IRC-IRC-IRC-IRC-IRC-IRC-IRC-IRC-IRC-IRC-IRC-IRC-IRC-IRC-IRC-IRC-IRC
                          Input orientation:                          
 ---------------------------------------------------------------------
 Center     Atomic      Atomic             Coordinates (Angstroms)
 Number     Number       Type             X           Y           Z
 ---------------------------------------------------------------------
      1          8           0       -0.493717    1.374396    0.008337
      2          8           0        1.846195    0.502219   -0.016589
      3          6           0        1.783644   -0.676041    0.209797
      4          7           0       -0.432684   -0.993589   -0.241102
      5          6           0       -0.563617    0.221522   -0.115668
      6          1           0        1.844773   -1.428518   -0.593076
      7          1           0        1.710802   -1.073551    1.236698
      8          6           0       -2.189269   -0.541277    0.104652
      9          1           0       -2.629384    0.026428   -0.709539
     10          1           0       -2.318282   -0.077116    1.078174
     11          1           0       -2.520256   -1.568430    0.101821
 ---------------------------------------------------------------------
                    Distance matrix (angstroms):
                    1          2          3          4          5
     1  O    0.000000
     2  O    2.497299   0.000000
     3  C    3.071034   1.201441   0.000000
     4  N    2.381868   2.735167   2.283912   0.000000
     5  C    1.161629   2.428127   2.534005   1.228565   0.000000
     6  H    3.699534   2.014965   1.102071   2.345177   2.958190
     7  H    3.515852   2.017947   1.103561   2.604768   2.946029
     8  C    2.560074   4.169959   3.976588   1.846544   1.809184
     9  H    2.625536   4.553830   4.562177   2.466853   2.158272
    10  H    2.565245   4.344768   4.235397   2.477074   2.143197
    11  H    3.574329   4.833994   4.396768   2.192258   2.660764
                    6          7          8          9         10
     6  H    0.000000
     7  H    1.868695   0.000000
     8  C    4.188975   4.095778   0.000000
     9  H    4.706220   4.882111   1.085770   0.000000
    10  H    4.685124   4.153496   1.086202   1.817532   0.000000
    11  H    4.422209   4.408481   1.079168   1.792704   1.793900
                   11
    11  H    0.000000
 Symmetry turned off by external request.
 Stoichiometry    C3H5NO2
 Framework group  C1[X(C3H5NO2)]
 Deg. of freedom    27
 Full point group                 C1      NOp   1
 Rotational constants (GHZ):           7.4297793           2.6400160           2.0284712
 Standard basis: Aug-CC-pVTZ (5D, 7F)
   391 basis functions,   567 primitive gaussians,   455 cartesian basis functions
    23 alpha electrons       23 beta electrons
       nuclear repulsion energy       225.1602144390 Hartrees.
 NAtoms=   11 NActive=   11 NUniq=   11 SFac= 1.00D+00 NAtFMM=   60 NAOKFM=F Big=F
 Integral buffers will be    131072 words long.
 Raffenetti 2 integral format.
 Two-electron integral symmetry is turned off.
 Nuclear repulsion after empirical dispersion term =      225.1569583890 Hartrees.
 One-electron integrals computed using PRISM.
 NBasis=   391 RedAO= T EigKep=  2.13D-05  NBF=   391
 NBsUse=   391 1.00D-06 EigRej= -1.00D+00 NBFU=   391
 Initial guess from the checkpoint file:  "STS2-IRC-Forward.chk"
 B after Tr=     0.000098   -0.000342    0.000029
         Rot=    1.000000    0.000019    0.000008   -0.000050 Ang=   0.01 deg.
 Initial guess <Sx>= 0.0000 <Sy>= 0.0000 <Sz>= 0.0000 <S**2>= 0.0000 S= 0.0000
 ExpMin= 2.53D-02 ExpMax= 1.53D+04 ExpMxC= 5.22D+02 IAcc=3 IRadAn=         7 AccDes= 0.00D+00
 Harris functional with IExCor= 4639 and IRadAn=       7 diagonalized for initial guess.
 HarFok:  IExCor= 4639 AccDes= 0.00D+00 IRadAn=         7 IDoV= 1 UseB2=F ITyADJ=14
 ICtDFT=  3500011 ScaDFX=  1.000000  1.000000  1.000000  1.000000
 FoFCou: FMM=F IPFlag=           0 FMFlag=      100000 FMFlg1=           0
         NFxFlg=           0 DoJE=T BraDBF=F KetDBF=T FulRan=T
         wScrn=  0.000000 ICntrl=       500 IOpCl=  0 I1Cent=   200000004 NGrid=           0
         NMat0=    1 NMatS0=      1 NMatT0=    0 NMatD0=    1 NMtDS0=    0 NMtDT0=    0
 Symmetry not used in FoFCou.
 Gradient too large for Newton-Raphson -- use scaled steepest descent instead.
     Minimum is close to point  4 DX=  1.69D-02 DF= -5.46D-08 DXR=  1.39D-02 DFR=  1.92D-04 which will be used.
 Gradient too large for Newton-Raphson -- use scaled steepest descent instead.
     Accept linear search using points  1 and  2.
 Gradient too large for Newton-Raphson -- use scaled steepest descent instead.
     Accept linear search using points  1 and  2.
 Gradient too large for Newton-Raphson -- use scaled steepest descent instead.
 Gradient too large for Newton-Raphson -- use scaled steepest descent instead.
     Accept linear search using points  1 and  2.
 LinEq1:  Iter=  0 NonCon=     1 RMS=6.45D-05 Max=2.08D-03 NDo=     1
 AX will form     1 AO Fock derivatives at one time.
 LinEq1:  Iter=  1 NonCon=     1 RMS=1.15D-05 Max=5.18D-04 NDo=     1
 LinEq1:  Iter=  2 NonCon=     1 RMS=1.02D-05 Max=1.99D-04 NDo=     1
 LinEq1:  Iter=  3 NonCon=     1 RMS=2.92D-06 Max=7.18D-05 NDo=     1
 LinEq1:  Iter=  4 NonCon=     1 RMS=2.30D-06 Max=7.32D-05 NDo=     1
 LinEq1:  Iter=  5 NonCon=     1 RMS=1.17D-06 Max=2.97D-05 NDo=     1
 LinEq1:  Iter=  6 NonCon=     1 RMS=6.12D-07 Max=1.59D-05 NDo=     1
 LinEq1:  Iter=  7 NonCon=     1 RMS=3.16D-07 Max=6.34D-06 NDo=     1
 LinEq1:  Iter=  8 NonCon=     1 RMS=1.75D-07 Max=3.58D-06 NDo=     1
 LinEq1:  Iter=  9 NonCon=     1 RMS=7.99D-08 Max=2.41D-06 NDo=     1
 LinEq1:  Iter= 10 NonCon=     1 RMS=2.10D-08 Max=4.09D-07 NDo=     1
 LinEq1:  Iter= 11 NonCon=     1 RMS=6.78D-09 Max=2.45D-07 NDo=     1
 LinEq1:  Iter= 12 NonCon=     0 RMS=2.08D-09 Max=4.33D-08 NDo=     1
 Linear equations converged to 1.301D-08 1.301D-07 after    12 iterations.
     Accept linear search using points  1 and  2.
     Minimum is close to point  2 DX= -3.42D-04 DF= -8.98D-12 DXR=  3.43D-04 DFR=  1.17D-07 which will be used.
 LinEq1:  Iter=  0 NonCon=     1 RMS=1.84D-07 Max=4.17D-06 NDo=     1
 LinEq1:  Iter=  1 NonCon=     1 RMS=1.03D-07 Max=3.70D-06 NDo=     1
 LinEq1:  Iter=  2 NonCon=     1 RMS=6.71D-08 Max=1.75D-06 NDo=     1
 LinEq1:  Iter=  3 NonCon=     1 RMS=3.93D-08 Max=1.43D-06 NDo=     1
 LinEq1:  Iter=  4 NonCon=     1 RMS=1.98D-08 Max=6.00D-07 NDo=     1
 LinEq1:  Iter=  5 NonCon=     1 RMS=7.58D-09 Max=3.08D-07 NDo=     1
 LinEq1:  Iter=  6 NonCon=     1 RMS=5.33D-09 Max=1.62D-07 NDo=     1
 LinEq1:  Iter=  7 NonCon=     1 RMS=2.90D-09 Max=6.38D-08 NDo=     1
 LinEq1:  Iter=  8 NonCon=     1 RMS=1.33D-09 Max=2.82D-08 NDo=     1
 LinEq1:  Iter=  9 NonCon=     1 RMS=5.42D-10 Max=9.54D-09 NDo=     1
 LinEq1:  Iter= 10 NonCon=     1 RMS=1.64D-10 Max=4.06D-09 NDo=     1
 LinEq1:  Iter= 11 NonCon=     0 RMS=3.98D-11 Max=7.83D-10 NDo=     1
 Linear equations converged to 2.510D-10 2.510D-09 after    11 iterations.
 SCF Done:  E(UwB97XD) =  -322.414967751     a.u. after    8 cycles
            Convg  =    0.8187D-09                    39 Fock formations.
              S**2 =  0.0000                  -V/T =  2.0049
 <Sx>= 0.0000 <Sy>= 0.0000 <Sz>= 0.0000 <S**2>= 0.0000 S= 0.0000
 <L.S>=  0.00000000000    
 Annihilation of the first spin contaminant:
 S**2 before annihilation     0.0000,   after     0.0000
 DoSCS=F DFT=T ScalE2(SS,OS)=  1.000000  1.000000
 Range of M.O.s used for correlation:     1   391
 NBasis=   391 NAE=    23 NBE=    23 NFC=     0 NFV=     0
 NROrb=    391 NOA=    23 NOB=    23 NVA=   368 NVB=   368

 **** Warning!!: The largest alpha MO coefficient is  0.49239882D+02


 **** Warning!!: The largest beta MO coefficient is  0.49239882D+02

 Symmetrizing basis deriv contribution to polar:
 IMax=3 JMax=2 DiffMx= 0.00D+00
 G2DrvN: will do    12 centers at a time, making    1 passes.
 Calling FoFCou, ICntrl=  3107 FMM=F I1Cent=   0 AccDes= 0.00D+00.
 End of G2Drv F.D. properties file   721 does not exist.
 End of G2Drv F.D. properties file   722 does not exist.
 End of G2Drv F.D. properties file   788 does not exist.
          IDoAtm=11111111111
          Differentiating once with respect to nuclear coordinates.
 CalDSu exits because no D1Ps are significant.
          There are    36 degrees of freedom in the 1st order CPHF.  IDoFFX=6 NUNeed=     0.
     30 vectors produced by pass  0 Test12= 4.70D-14 2.78D-09 XBig12= 1.78D-01 8.87D-02.
 AX will form    30 AO Fock derivatives at one time.
     30 vectors produced by pass  1 Test12= 4.70D-14 2.78D-09 XBig12= 9.23D-02 1.03D-01.
     30 vectors produced by pass  2 Test12= 4.70D-14 2.78D-09 XBig12= 5.15D-03 1.01D-02.
     30 vectors produced by pass  3 Test12= 4.70D-14 2.78D-09 XBig12= 1.51D-04 1.26D-03.
     30 vectors produced by pass  4 Test12= 4.70D-14 2.78D-09 XBig12= 2.34D-06 1.30D-04.
     30 vectors produced by pass  5 Test12= 4.70D-14 2.78D-09 XBig12= 2.56D-08 1.18D-05.
     30 vectors produced by pass  6 Test12= 4.70D-14 2.78D-09 XBig12= 1.90D-10 1.02D-06.
     14 vectors produced by pass  7 Test12= 4.70D-14 2.78D-09 XBig12= 1.31D-12 8.58D-08.
      1 vectors produced by pass  8 Test12= 4.70D-14 2.78D-09 XBig12= 8.82D-15 6.59D-09.
 InvSVY:  IOpt=1 It=  1 EMax= 2.66D-15
 Solved reduced A of dimension   225 with    30 vectors.
 End of Minotr F.D. properties file   721 does not exist.
 End of Minotr F.D. properties file   722 does not exist.
 End of Minotr F.D. properties file   788 does not exist.
 Calling FoFJK, ICntrl=    100127 FMM=F ISym2X=0 I1Cent= 0 IOpClX= 1 NMat=1 NMatS=1 NMatT=0.
 -------------------------------------------------------------------
 Center     Atomic                   Forces (Hartrees/Bohr)
 Number     Number              X              Y              Z
 -------------------------------------------------------------------
      1        8          -0.006985194    0.015917137   -0.000879642
      2        8           0.016964715   -0.002894903    0.001359585
      3        6           0.019575096   -0.001574814    0.002118589
      4        7          -0.060181027    0.010091019    0.005700701
      5        6           0.026014443    0.015368912   -0.005231991
      6        1           0.001439019   -0.000278602    0.000354725
      7        1           0.000790320    0.000088776    0.000214116
      8        6           0.003273573   -0.032089344   -0.003478397
      9        1           0.001274915   -0.001531677   -0.000054549
     10        1           0.001558102   -0.001689596   -0.000566726
     11        1          -0.003723962   -0.001406908    0.000463588
 -------------------------------------------------------------------
 Cartesian Forces:  Max     0.060181027 RMS     0.014321684
 IRC-IRC-IRC-IRC-IRC-IRC-IRC-IRC-IRC-IRC-IRC-IRC-IRC-IRC-IRC-IRC-IRC-IRC
 Pt 23 Step number   1 out of a maximum of  20
 Modified Bulirsch-Stoer Extrapolation Cycles:
    EPS =    0.000010000000000
      PEZero:  N= 2 I= 1 D=  8.24D-04 Err=  1.11D-05
      PEZero:  N= 3 I= 2 D=  8.24D-04 Err=  7.39D-06
      PEZero:  N= 3 I= 1 D=  1.65D-03 Err=  1.58D-08
 Maximum DWI energy   std dev =  0.000000391 at pt    28
 Maximum DWI gradient std dev =  0.000827563 at pt    25
 CORRECTOR INTEGRATION CONVERGENCE:
   Recorrection delta-x convergence threshold:    0.010000
   Delta-x Convergence Met
 Point Number:  23          Path Number:   1
   CHANGE IN THE REACTION COORDINATE =    0.15815
   NET REACTION COORDINATE UP TO THIS POINT =    3.62718
  # OF POINTS ALONG THE PATH =  23
  # OF STEPS =   1

 Calculating another point on the path.
 IRC-IRC-IRC-IRC-IRC-IRC-IRC-IRC-IRC-IRC-IRC-IRC-IRC-IRC-IRC-IRC-IRC-IRC
                          Input orientation:                          
 ---------------------------------------------------------------------
 Center     Atomic      Atomic             Coordinates (Angstroms)
 Number     Number       Type             X           Y           Z
 ---------------------------------------------------------------------
      1          8           0       -0.495226    1.378001    0.008125
      2          8           0        1.850013    0.501559   -0.016287
      3          6           0        1.789469   -0.676539    0.210432
      4          7           0       -0.448254   -0.990872   -0.239584
      5          6           0       -0.555776    0.226183   -0.117246
      6          1           0        1.849883   -1.429500   -0.591840
      7          1           0        1.713683   -1.073274    1.237466
      8          6           0       -2.188218   -0.551045    0.103580
      9          1           0       -2.624979    0.020779   -0.709676
     10          1           0       -2.312862   -0.083321    1.076113
     11          1           0       -2.533602   -1.573603    0.103481
 ---------------------------------------------------------------------
                    Distance matrix (angstroms):
                    1          2          3          4          5
     1  O    0.000000
     2  O    2.503776   0.000000
     3  C    3.079269   1.201242   0.000000
     4  N    2.382253   2.749408   2.304067   0.000000
     5  C    1.160203   2.423602   2.534256   1.227905   0.000000
     6  H    3.706961   2.015005   1.101925   2.365991   2.958669
     7  H    3.521265   2.017568   1.103604   2.619626   2.945212
     8  C    2.568375   4.174883   3.981101   1.827207   1.821459
     9  H    2.625478   4.553843   4.562916   2.445926   2.162120
    10  H    2.565124   4.343380   4.234435   2.455905   2.146450
    11  H    3.588319   4.851466   4.416459   2.192247   2.683234
                    6          7          8          9         10
     6  H    0.000000
     7  H    1.868638   0.000000
     8  C    4.190651   4.096737   0.000000
     9  H    4.705485   4.879785   1.085877   0.000000
    10  H    4.682170   4.149591   1.086334   1.815846   0.000000
    11  H    4.440629   4.424442   1.079312   1.792102   1.793231
                   11
    11  H    0.000000
 Symmetry turned off by external request.
 Stoichiometry    C3H5NO2
 Framework group  C1[X(C3H5NO2)]
 Deg. of freedom    27
 Full point group                 C1      NOp   1
 Rotational constants (GHZ):           7.4088966           2.6315248           2.0216765
 Standard basis: Aug-CC-pVTZ (5D, 7F)
   391 basis functions,   567 primitive gaussians,   455 cartesian basis functions
    23 alpha electrons       23 beta electrons
       nuclear repulsion energy       225.0036960153 Hartrees.
 NAtoms=   11 NActive=   11 NUniq=   11 SFac= 1.00D+00 NAtFMM=   60 NAOKFM=F Big=F
 Integral buffers will be    131072 words long.
 Raffenetti 2 integral format.
 Two-electron integral symmetry is turned off.
 Nuclear repulsion after empirical dispersion term =      225.0004357679 Hartrees.
 One-electron integrals computed using PRISM.
 NBasis=   391 RedAO= T EigKep=  2.16D-05  NBF=   391
 NBsUse=   391 1.00D-06 EigRej= -1.00D+00 NBFU=   391
 Initial guess from the checkpoint file:  "STS2-IRC-Forward.chk"
 B after Tr=     0.000084   -0.000354    0.000028
         Rot=    1.000000    0.000017    0.000007   -0.000053 Ang=   0.01 deg.
 Initial guess <Sx>= 0.0000 <Sy>= 0.0000 <Sz>= 0.0000 <S**2>= 0.0000 S= 0.0000
 ExpMin= 2.53D-02 ExpMax= 1.53D+04 ExpMxC= 5.22D+02 IAcc=3 IRadAn=         7 AccDes= 0.00D+00
 Harris functional with IExCor= 4639 and IRadAn=       7 diagonalized for initial guess.
 HarFok:  IExCor= 4639 AccDes= 0.00D+00 IRadAn=         7 IDoV= 1 UseB2=F ITyADJ=14
 ICtDFT=  3500011 ScaDFX=  1.000000  1.000000  1.000000  1.000000
 FoFCou: FMM=F IPFlag=           0 FMFlag=      100000 FMFlg1=           0
         NFxFlg=           0 DoJE=T BraDBF=F KetDBF=T FulRan=T
         wScrn=  0.000000 ICntrl=       500 IOpCl=  0 I1Cent=   200000004 NGrid=           0
         NMat0=    1 NMatS0=      1 NMatT0=    0 NMatD0=    1 NMtDS0=    0 NMtDT0=    0
 Symmetry not used in FoFCou.
 Gradient too large for Newton-Raphson -- use scaled steepest descent instead.
     Minimum is close to point  4 DX=  1.59D-02 DF= -4.77D-08 DXR=  1.30D-02 DFR=  1.70D-04 which will be used.
 Gradient too large for Newton-Raphson -- use scaled steepest descent instead.
     Minimum is close to point  3 DX= -1.22D-03 DF= -9.00D-10 DXR=  4.09D-03 DFR=  1.67D-05 which will be used.
 Gradient too large for Newton-Raphson -- use scaled steepest descent instead.
     Minimum is close to point  3 DX=  1.14D-02 DF= -2.09D-08 DXR=  2.76D-02 DFR=  7.63D-04 which will be used.
 Gradient too large for Newton-Raphson -- use scaled steepest descent instead.
     Accept linear search using points  1 and  2.
 LinEq1:  Iter=  0 NonCon=     1 RMS=6.84D-05 Max=1.87D-03 NDo=     1
 AX will form     1 AO Fock derivatives at one time.
 LinEq1:  Iter=  1 NonCon=     1 RMS=1.37D-05 Max=6.32D-04 NDo=     1
 LinEq1:  Iter=  2 NonCon=     1 RMS=1.15D-05 Max=2.43D-04 NDo=     1
 LinEq1:  Iter=  3 NonCon=     1 RMS=3.45D-06 Max=6.97D-05 NDo=     1
 LinEq1:  Iter=  4 NonCon=     1 RMS=2.25D-06 Max=6.69D-05 NDo=     1
 LinEq1:  Iter=  5 NonCon=     1 RMS=1.34D-06 Max=3.28D-05 NDo=     1
 LinEq1:  Iter=  6 NonCon=     1 RMS=7.28D-07 Max=2.04D-05 NDo=     1
 LinEq1:  Iter=  7 NonCon=     1 RMS=3.10D-07 Max=7.83D-06 NDo=     1
 LinEq1:  Iter=  8 NonCon=     1 RMS=9.44D-08 Max=2.12D-06 NDo=     1
 LinEq1:  Iter=  9 NonCon=     1 RMS=6.73D-08 Max=1.99D-06 NDo=     1
 LinEq1:  Iter= 10 NonCon=     1 RMS=2.27D-08 Max=4.15D-07 NDo=     1
 LinEq1:  Iter= 11 NonCon=     1 RMS=6.27D-09 Max=2.09D-07 NDo=     1
 LinEq1:  Iter= 12 NonCon=     0 RMS=1.36D-09 Max=2.80D-08 NDo=     1
 Linear equations converged to 1.301D-08 1.301D-07 after    12 iterations.
     Accept linear search using points  1 and  2.
     Minimum is close to point  2 DX= -3.62D-04 DF= -1.16D-11 DXR=  3.62D-04 DFR=  1.31D-07 which will be used.
 LinEq1:  Iter=  0 NonCon=     1 RMS=1.95D-07 Max=5.42D-06 NDo=     1
 LinEq1:  Iter=  1 NonCon=     1 RMS=1.06D-07 Max=4.07D-06 NDo=     1
 LinEq1:  Iter=  2 NonCon=     1 RMS=5.97D-08 Max=1.41D-06 NDo=     1
 LinEq1:  Iter=  3 NonCon=     1 RMS=3.00D-08 Max=8.83D-07 NDo=     1
 LinEq1:  Iter=  4 NonCon=     1 RMS=1.90D-08 Max=5.44D-07 NDo=     1
 LinEq1:  Iter=  5 NonCon=     1 RMS=7.56D-09 Max=3.03D-07 NDo=     1
 LinEq1:  Iter=  6 NonCon=     1 RMS=5.38D-09 Max=1.49D-07 NDo=     1
 LinEq1:  Iter=  7 NonCon=     1 RMS=2.90D-09 Max=6.32D-08 NDo=     1
 LinEq1:  Iter=  8 NonCon=     1 RMS=1.08D-09 Max=2.68D-08 NDo=     1
 LinEq1:  Iter=  9 NonCon=     1 RMS=4.24D-10 Max=8.86D-09 NDo=     1
 LinEq1:  Iter= 10 NonCon=     1 RMS=1.60D-10 Max=3.47D-09 NDo=     1
 LinEq1:  Iter= 11 NonCon=     0 RMS=3.89D-11 Max=8.45D-10 NDo=     1
 Linear equations converged to 2.720D-10 2.720D-09 after    11 iterations.
 SCF Done:  E(UwB97XD) =  -322.418633067     a.u. after    7 cycles
            Convg  =    0.8274D-09                    36 Fock formations.
              S**2 =  0.0000                  -V/T =  2.0049
 <Sx>= 0.0000 <Sy>= 0.0000 <Sz>= 0.0000 <S**2>= 0.0000 S= 0.0000
 <L.S>=  0.00000000000    
 Annihilation of the first spin contaminant:
 S**2 before annihilation     0.0000,   after     0.0000
 DoSCS=F DFT=T ScalE2(SS,OS)=  1.000000  1.000000
 Range of M.O.s used for correlation:     1   391
 NBasis=   391 NAE=    23 NBE=    23 NFC=     0 NFV=     0
 NROrb=    391 NOA=    23 NOB=    23 NVA=   368 NVB=   368

 **** Warning!!: The largest alpha MO coefficient is  0.48955170D+02


 **** Warning!!: The largest beta MO coefficient is  0.48955170D+02

 Symmetrizing basis deriv contribution to polar:
 IMax=3 JMax=2 DiffMx= 0.00D+00
 G2DrvN: will do    12 centers at a time, making    1 passes.
 Calling FoFCou, ICntrl=  3107 FMM=F I1Cent=   0 AccDes= 0.00D+00.
 End of G2Drv F.D. properties file   721 does not exist.
 End of G2Drv F.D. properties file   722 does not exist.
 End of G2Drv F.D. properties file   788 does not exist.
          IDoAtm=11111111111
          Differentiating once with respect to nuclear coordinates.
 CalDSu exits because no D1Ps are significant.
          There are    36 degrees of freedom in the 1st order CPHF.  IDoFFX=6 NUNeed=     0.
     30 vectors produced by pass  0 Test12= 4.70D-14 2.78D-09 XBig12= 1.78D-01 8.14D-02.
 AX will form    30 AO Fock derivatives at one time.
     30 vectors produced by pass  1 Test12= 4.70D-14 2.78D-09 XBig12= 9.25D-02 1.04D-01.
     30 vectors produced by pass  2 Test12= 4.70D-14 2.78D-09 XBig12= 5.10D-03 9.14D-03.
     30 vectors produced by pass  3 Test12= 4.70D-14 2.78D-09 XBig12= 1.48D-04 1.22D-03.
     30 vectors produced by pass  4 Test12= 4.70D-14 2.78D-09 XBig12= 2.29D-06 1.36D-04.
     30 vectors produced by pass  5 Test12= 4.70D-14 2.78D-09 XBig12= 2.43D-08 1.24D-05.
     30 vectors produced by pass  6 Test12= 4.70D-14 2.78D-09 XBig12= 1.87D-10 1.07D-06.
     13 vectors produced by pass  7 Test12= 4.70D-14 2.78D-09 XBig12= 1.30D-12 8.55D-08.
      1 vectors produced by pass  8 Test12= 4.70D-14 2.78D-09 XBig12= 8.65D-15 6.32D-09.
 InvSVY:  IOpt=1 It=  1 EMax= 2.33D-15
 Solved reduced A of dimension   224 with    30 vectors.
 End of Minotr F.D. properties file   721 does not exist.
 End of Minotr F.D. properties file   722 does not exist.
 End of Minotr F.D. properties file   788 does not exist.
 Calling FoFJK, ICntrl=    100127 FMM=F ISym2X=0 I1Cent= 0 IOpClX= 1 NMat=1 NMatS=1 NMatT=0.
 -------------------------------------------------------------------
 Center     Atomic                   Forces (Hartrees/Bohr)
 Number     Number              X              Y              Z
 -------------------------------------------------------------------
      1        8          -0.006370284    0.016051958   -0.000991075
      2        8           0.016864341   -0.002942544    0.001302563
      3        6           0.019126550   -0.001758298    0.002117042
      4        7          -0.060537846    0.011106508    0.006080097
      5        6           0.026056848    0.015439393   -0.005265982
      6        1           0.001414745   -0.000272354    0.000331074
      7        1           0.000820878    0.000068213    0.000208185
      8        6           0.003697459   -0.032868587   -0.003641567
      9        1           0.001171886   -0.001627390   -0.000012756
     10        1           0.001452177   -0.001780063   -0.000589832
     11        1          -0.003696753   -0.001416836    0.000462252
 -------------------------------------------------------------------
 Cartesian Forces:  Max     0.060537846 RMS     0.014431996
 IRC-IRC-IRC-IRC-IRC-IRC-IRC-IRC-IRC-IRC-IRC-IRC-IRC-IRC-IRC-IRC-IRC-IRC
 Pt 24 Step number   1 out of a maximum of  20
 Modified Bulirsch-Stoer Extrapolation Cycles:
    EPS =    0.000010000000000
      PEZero:  N= 2 I= 1 D=  8.24D-04 Err=  1.13D-05
      PEZero:  N= 3 I= 2 D=  8.24D-04 Err=  7.54D-06
      PEZero:  N= 3 I= 1 D=  1.65D-03 Err=  1.58D-08
 Maximum DWI energy   std dev =  0.000000473 at pt    28
 Maximum DWI gradient std dev =  0.000808668 at pt    25
 CORRECTOR INTEGRATION CONVERGENCE:
   Recorrection delta-x convergence threshold:    0.010000
   Delta-x Convergence Met
 Point Number:  24          Path Number:   1
   CHANGE IN THE REACTION COORDINATE =    0.15815
   NET REACTION COORDINATE UP TO THIS POINT =    3.78533
  # OF POINTS ALONG THE PATH =  24
  # OF STEPS =   1

 Calculating another point on the path.
 IRC-IRC-IRC-IRC-IRC-IRC-IRC-IRC-IRC-IRC-IRC-IRC-IRC-IRC-IRC-IRC-IRC-IRC
                          Input orientation:                          
 ---------------------------------------------------------------------
 Center     Atomic      Atomic             Coordinates (Angstroms)
 Number     Number       Type             X           Y           Z
 ---------------------------------------------------------------------
      1          8           0       -0.496584    1.381610    0.007889
      2          8           0        1.853785    0.500890   -0.016001
      3          6           0        1.795126   -0.677089    0.211062
      4          7           0       -0.463802   -0.987909   -0.237981
      5          6           0       -0.547997    0.230829   -0.118821
      6          1           0        1.854868   -1.430459   -0.590694
      7          1           0        1.716658   -1.073070    1.238210
      8          6           0       -2.187051   -0.560974    0.102468
      9          1           0       -2.620994    0.014820   -0.709661
     10          1           0       -2.307882   -0.089814    1.073988
     11          1           0       -2.546700   -1.578791    0.105113
 ---------------------------------------------------------------------
                    Distance matrix (angstroms):
                    1          2          3          4          5
     1  O    0.000000
     2  O    2.510074   0.000000
     3  C    3.087306   1.201097   0.000000
     4  N    2.382467   2.763514   2.324007   0.000000
     5  C    1.158877   2.419104   2.534436   1.227441   0.000000
     6  H    3.714210   2.015039   1.101793   2.386731   2.959105
     7  H    3.526696   2.017226   1.103626   2.634539   2.944545
     8  C    2.576870   4.179707   3.985350   1.807696   1.833691
     9  H    2.626045   4.554237   4.563835   2.425164   2.166349
    10  H    2.565630   4.342405   4.233699   2.434844   2.150070
    11  H    3.602278   4.868677   4.435735   2.192103   2.705492
                    6          7          8          9         10
     6  H    0.000000
     7  H    1.868614   0.000000
     8  C    4.192086   4.097694   0.000000
     9  H    4.704925   4.877799   1.086001   0.000000
    10  H    4.679421   4.146164   1.086482   1.813943   0.000000
    11  H    4.458693   4.440256   1.079493   1.791360   1.792429
                   11
    11  H    0.000000
 Symmetry turned off by external request.
 Stoichiometry    C3H5NO2
 Framework group  C1[X(C3H5NO2)]
 Deg. of freedom    27
 Full point group                 C1      NOp   1
 Rotational constants (GHZ):           7.3885202           2.6231324           2.0149642
 Standard basis: Aug-CC-pVTZ (5D, 7F)
   391 basis functions,   567 primitive gaussians,   455 cartesian basis functions
    23 alpha electrons       23 beta electrons
       nuclear repulsion energy       224.8524827662 Hartrees.
 NAtoms=   11 NActive=   11 NUniq=   11 SFac= 1.00D+00 NAtFMM=   60 NAOKFM=F Big=F
 Integral buffers will be    131072 words long.
 Raffenetti 2 integral format.
 Two-electron integral symmetry is turned off.
 Nuclear repulsion after empirical dispersion term =      224.8492187065 Hartrees.
 One-electron integrals computed using PRISM.
 NBasis=   391 RedAO= T EigKep=  2.18D-05  NBF=   391
 NBsUse=   391 1.00D-06 EigRej= -1.00D+00 NBFU=   391
 Initial guess from the checkpoint file:  "STS2-IRC-Forward.chk"
 B after Tr=     0.000070   -0.000367    0.000027
         Rot=    1.000000    0.000014    0.000006   -0.000056 Ang=   0.01 deg.
 Initial guess <Sx>= 0.0000 <Sy>= 0.0000 <Sz>= 0.0000 <S**2>= 0.0000 S= 0.0000
 ExpMin= 2.53D-02 ExpMax= 1.53D+04 ExpMxC= 5.22D+02 IAcc=3 IRadAn=         7 AccDes= 0.00D+00
 Harris functional with IExCor= 4639 and IRadAn=       7 diagonalized for initial guess.
 HarFok:  IExCor= 4639 AccDes= 0.00D+00 IRadAn=         7 IDoV= 1 UseB2=F ITyADJ=14
 ICtDFT=  3500011 ScaDFX=  1.000000  1.000000  1.000000  1.000000
 FoFCou: FMM=F IPFlag=           0 FMFlag=      100000 FMFlg1=           0
         NFxFlg=           0 DoJE=T BraDBF=F KetDBF=T FulRan=T
         wScrn=  0.000000 ICntrl=       500 IOpCl=  0 I1Cent=   200000004 NGrid=           0
         NMat0=    1 NMatS0=      1 NMatT0=    0 NMatD0=    1 NMtDS0=    0 NMtDT0=    0
 Symmetry not used in FoFCou.
 Gradient too large for Newton-Raphson -- use scaled steepest descent instead.
     Minimum is close to point  4 DX=  1.56D-02 DF= -4.54D-08 DXR=  1.28D-02 DFR=  1.64D-04 which will be used.
 Gradient too large for Newton-Raphson -- use scaled steepest descent instead.
     Minimum is close to point  3 DX= -3.04D-03 DF= -5.50D-09 DXR=  1.02D-02 DFR=  1.04D-04 which will be used.
 Gradient too large for Newton-Raphson -- use scaled steepest descent instead.
     Minimum is close to point  3 DX=  4.08D-03 DF= -2.70D-09 DXR=  1.01D-02 DFR=  1.02D-04 which will be used.
 Gradient too large for Newton-Raphson -- use scaled steepest descent instead.
     Minimum is close to point  2 DX=  1.01D-02 DF= -1.93D-08 DXR=  3.24D-02 DFR=  1.05D-03 which will be used.
 Gradient too large for Newton-Raphson -- use scaled steepest descent instead.
     Minimum is close to point  2 DX=  2.10D-02 DF= -3.59D-08 DXR=  4.99D-02 DFR=  2.50D-03 which will be used.
 Gradient too large for Newton-Raphson -- use scaled steepest descent instead.
     Accept linear search using points  1 and  2.
 LinEq1:  Iter=  0 NonCon=     1 RMS=5.56D-05 Max=1.33D-03 NDo=     1
 AX will form     1 AO Fock derivatives at one time.
 LinEq1:  Iter=  1 NonCon=     1 RMS=9.59D-06 Max=4.49D-04 NDo=     1
 LinEq1:  Iter=  2 NonCon=     1 RMS=8.50D-06 Max=2.12D-04 NDo=     1
 LinEq1:  Iter=  3 NonCon=     1 RMS=2.65D-06 Max=4.96D-05 NDo=     1
 LinEq1:  Iter=  4 NonCon=     1 RMS=1.78D-06 Max=4.79D-05 NDo=     1
 LinEq1:  Iter=  5 NonCon=     1 RMS=1.02D-06 Max=2.52D-05 NDo=     1
 LinEq1:  Iter=  6 NonCon=     1 RMS=5.57D-07 Max=1.58D-05 NDo=     1
 LinEq1:  Iter=  7 NonCon=     1 RMS=2.53D-07 Max=6.23D-06 NDo=     1
 LinEq1:  Iter=  8 NonCon=     1 RMS=1.23D-07 Max=2.28D-06 NDo=     1
 LinEq1:  Iter=  9 NonCon=     1 RMS=6.83D-08 Max=1.80D-06 NDo=     1
 LinEq1:  Iter= 10 NonCon=     1 RMS=1.88D-08 Max=3.59D-07 NDo=     1
 LinEq1:  Iter= 11 NonCon=     0 RMS=4.91D-09 Max=1.22D-07 NDo=     1
 Linear equations converged to 1.301D-08 1.301D-07 after    11 iterations.
     Accept linear search using points  1 and  2.
     Minimum is close to point  2 DX= -2.76D-04 DF= -4.43D-12 DXR=  2.77D-04 DFR=  7.67D-08 which will be used.
 LinEq1:  Iter=  0 NonCon=     1 RMS=1.31D-07 Max=3.43D-06 NDo=     1
 LinEq1:  Iter=  1 NonCon=     1 RMS=6.67D-08 Max=2.17D-06 NDo=     1
 LinEq1:  Iter=  2 NonCon=     1 RMS=3.51D-08 Max=8.02D-07 NDo=     1
 LinEq1:  Iter=  3 NonCon=     1 RMS=1.14D-08 Max=3.65D-07 NDo=     1
 LinEq1:  Iter=  4 NonCon=     1 RMS=7.72D-09 Max=2.04D-07 NDo=     1
 LinEq1:  Iter=  5 NonCon=     1 RMS=3.70D-09 Max=1.41D-07 NDo=     1
 LinEq1:  Iter=  6 NonCon=     1 RMS=2.51D-09 Max=6.31D-08 NDo=     1
 LinEq1:  Iter=  7 NonCon=     1 RMS=1.66D-09 Max=3.39D-08 NDo=     1
 LinEq1:  Iter=  8 NonCon=     1 RMS=5.48D-10 Max=1.02D-08 NDo=     1
 LinEq1:  Iter=  9 NonCon=     1 RMS=1.29D-10 Max=1.85D-09 NDo=     1
 LinEq1:  Iter= 10 NonCon=     0 RMS=3.78D-11 Max=6.32D-10 NDo=     1
 Linear equations converged to 1.829D-10 1.829D-09 after    10 iterations.
 SCF Done:  E(UwB97XD) =  -322.422316612     a.u. after    9 cycles
            Convg  =    0.1039D-08                    38 Fock formations.
              S**2 =  0.0000                  -V/T =  2.0049
 <Sx>= 0.0000 <Sy>= 0.0000 <Sz>= 0.0000 <S**2>= 0.0000 S= 0.0000
 <L.S>=  0.00000000000    
 Annihilation of the first spin contaminant:
 S**2 before annihilation     0.0000,   after     0.0000
 DoSCS=F DFT=T ScalE2(SS,OS)=  1.000000  1.000000
 Range of M.O.s used for correlation:     1   391
 NBasis=   391 NAE=    23 NBE=    23 NFC=     0 NFV=     0
 NROrb=    391 NOA=    23 NOB=    23 NVA=   368 NVB=   368

 **** Warning!!: The largest alpha MO coefficient is  0.47327172D+02


 **** Warning!!: The largest beta MO coefficient is  0.47327172D+02

 Symmetrizing basis deriv contribution to polar:
 IMax=3 JMax=2 DiffMx= 0.00D+00
 G2DrvN: will do    12 centers at a time, making    1 passes.
 Calling FoFCou, ICntrl=  3107 FMM=F I1Cent=   0 AccDes= 0.00D+00.
 End of G2Drv F.D. properties file   721 does not exist.
 End of G2Drv F.D. properties file   722 does not exist.
 End of G2Drv F.D. properties file   788 does not exist.
          IDoAtm=11111111111
          Differentiating once with respect to nuclear coordinates.
 CalDSu exits because no D1Ps are significant.
          There are    36 degrees of freedom in the 1st order CPHF.  IDoFFX=6 NUNeed=     0.
     30 vectors produced by pass  0 Test12= 4.70D-14 2.78D-09 XBig12= 1.78D-01 7.52D-02.
 AX will form    30 AO Fock derivatives at one time.
     30 vectors produced by pass  1 Test12= 4.70D-14 2.78D-09 XBig12= 9.29D-02 1.04D-01.
     30 vectors produced by pass  2 Test12= 4.70D-14 2.78D-09 XBig12= 5.07D-03 7.92D-03.
     30 vectors produced by pass  3 Test12= 4.70D-14 2.78D-09 XBig12= 1.46D-04 1.22D-03.
     30 vectors produced by pass  4 Test12= 4.70D-14 2.78D-09 XBig12= 2.20D-06 1.33D-04.
     30 vectors produced by pass  5 Test12= 4.70D-14 2.78D-09 XBig12= 2.27D-08 1.24D-05.
     30 vectors produced by pass  6 Test12= 4.70D-14 2.78D-09 XBig12= 1.79D-10 1.05D-06.
     13 vectors produced by pass  7 Test12= 4.70D-14 2.78D-09 XBig12= 1.26D-12 8.27D-08.
      1 vectors produced by pass  8 Test12= 4.70D-14 2.78D-09 XBig12= 8.29D-15 6.52D-09.
 InvSVY:  IOpt=1 It=  1 EMax= 2.44D-15
 Solved reduced A of dimension   224 with    30 vectors.
 End of Minotr F.D. properties file   721 does not exist.
 End of Minotr F.D. properties file   722 does not exist.
 End of Minotr F.D. properties file   788 does not exist.
 Calling FoFJK, ICntrl=    100127 FMM=F ISym2X=0 I1Cent= 0 IOpClX= 1 NMat=1 NMatS=1 NMatT=0.
 -------------------------------------------------------------------
 Center     Atomic                   Forces (Hartrees/Bohr)
 Number     Number              X              Y              Z
 -------------------------------------------------------------------
      1        8          -0.005698411    0.016118515   -0.001113365
      2        8           0.016730211   -0.002995037    0.001243085
      3        6           0.018613163   -0.001940694    0.002102710
      4        7          -0.060591235    0.012115956    0.006431064
      5        6           0.025880113    0.015428539   -0.005262150
      6        1           0.001382455   -0.000268548    0.000307789
      7        1           0.000851654    0.000048347    0.000203518
      8        6           0.004074640   -0.033488044   -0.003786677
      9        1           0.001050541   -0.001720119    0.000028633
     10        1           0.001326266   -0.001867101   -0.000606214
     11        1          -0.003619398   -0.001431816    0.000451606
 -------------------------------------------------------------------
 Cartesian Forces:  Max     0.060591235 RMS     0.014474431
 IRC-IRC-IRC-IRC-IRC-IRC-IRC-IRC-IRC-IRC-IRC-IRC-IRC-IRC-IRC-IRC-IRC-IRC
 Pt 25 Step number   1 out of a maximum of  20
 Modified Bulirsch-Stoer Extrapolation Cycles:
    EPS =    0.000010000000000
      PEZero:  N= 2 I= 1 D=  8.24D-04 Err=  1.18D-05
      PEZero:  N= 3 I= 2 D=  8.24D-04 Err=  7.85D-06
      PEZero:  N= 3 I= 1 D=  1.65D-03 Err=  1.61D-08
 Maximum DWI energy   std dev =  0.000000512 at pt    19
 Maximum DWI gradient std dev =  0.000796864 at pt    71
 CORRECTOR INTEGRATION CONVERGENCE:
   Recorrection delta-x convergence threshold:    0.010000
   Delta-x Convergence Met
 Point Number:  25          Path Number:   1
   CHANGE IN THE REACTION COORDINATE =    0.15815
   NET REACTION COORDINATE UP TO THIS POINT =    3.94348
  # OF POINTS ALONG THE PATH =  25
  # OF STEPS =   1

 Calculating another point on the path.
 IRC-IRC-IRC-IRC-IRC-IRC-IRC-IRC-IRC-IRC-IRC-IRC-IRC-IRC-IRC-IRC-IRC-IRC
                          Input orientation:                          
 ---------------------------------------------------------------------
 Center     Atomic      Atomic             Coordinates (Angstroms)
 Number     Number       Type             X           Y           Z
 ---------------------------------------------------------------------
      1          8           0       -0.497785    1.385228    0.007624
      2          8           0        1.857524    0.500209   -0.015728
      3          6           0        1.800614   -0.677694    0.211686
      4          7           0       -0.479322   -0.984689   -0.236290
      5          6           0       -0.540298    0.235463   -0.120388
      6          1           0        1.859723   -1.431409   -0.589630
      7          1           0        1.719739   -1.072937    1.238935
      8          6           0       -2.185780   -0.571066    0.101315
      9          1           0       -2.617468    0.008533   -0.709498
     10          1           0       -2.303383   -0.096614    1.071813
     11          1           0       -2.559436   -1.584041    0.106691
 ---------------------------------------------------------------------
                    Distance matrix (angstroms):
                    1          2          3          4          5
     1  O    0.000000
     2  O    2.516205   0.000000
     3  C    3.095145   1.201004   0.000000
     4  N    2.382508   2.777485   2.343723   0.000000
     5  C    1.157650   2.414663   2.534561   1.227161   0.000000
     6  H    3.721290   2.015072   1.101675   2.407393   2.959519
     7  H    3.532154   2.016916   1.103630   2.649518   2.944051
     8  C    2.585574   4.184452   3.989347   1.788032   1.845875
     9  H    2.627282   4.555065   4.564968   2.404596   2.170986
    10  H    2.566815   4.341900   4.233233   2.413920   2.154086
    11  H    3.616183   4.885553   4.454495   2.191742   2.727468
                    6          7          8          9         10
     6  H    0.000000
     7  H    1.868622   0.000000
     8  C    4.193291   4.098674   0.000000
     9  H    4.704576   4.876200   1.086144   0.000000
    10  H    4.676914   4.143265   1.086647   1.811843   0.000000
    11  H    4.476285   4.455843   1.079707   1.790482   1.791498
                   11
    11  H    0.000000
 Symmetry turned off by external request.
 Stoichiometry    C3H5NO2
 Framework group  C1[X(C3H5NO2)]
 Deg. of freedom    27
 Full point group                 C1      NOp   1
 Rotational constants (GHZ):           7.3686105           2.6148241           2.0083231
 Standard basis: Aug-CC-pVTZ (5D, 7F)
   391 basis functions,   567 primitive gaussians,   455 cartesian basis functions
    23 alpha electrons       23 beta electrons
       nuclear repulsion energy       224.7063475615 Hartrees.
 NAtoms=   11 NActive=   11 NUniq=   11 SFac= 1.00D+00 NAtFMM=   60 NAOKFM=F Big=F
 Integral buffers will be    131072 words long.
 Raffenetti 2 integral format.
 Two-electron integral symmetry is turned off.
 Nuclear repulsion after empirical dispersion term =      224.7030800524 Hartrees.
 One-electron integrals computed using PRISM.
 NBasis=   391 RedAO= T EigKep=  2.21D-05  NBF=   391
 NBsUse=   391 1.00D-06 EigRej= -1.00D+00 NBFU=   391
 Initial guess from the checkpoint file:  "STS2-IRC-Forward.chk"
 B after Tr=     0.000057   -0.000381    0.000026
         Rot=    1.000000    0.000011    0.000005   -0.000059 Ang=   0.01 deg.
 Initial guess <Sx>= 0.0000 <Sy>= 0.0000 <Sz>= 0.0000 <S**2>= 0.0000 S= 0.0000
 ExpMin= 2.53D-02 ExpMax= 1.53D+04 ExpMxC= 5.22D+02 IAcc=3 IRadAn=         7 AccDes= 0.00D+00
 Harris functional with IExCor= 4639 and IRadAn=       7 diagonalized for initial guess.
 HarFok:  IExCor= 4639 AccDes= 0.00D+00 IRadAn=         7 IDoV= 1 UseB2=F ITyADJ=14
 ICtDFT=  3500011 ScaDFX=  1.000000  1.000000  1.000000  1.000000
 FoFCou: FMM=F IPFlag=           0 FMFlag=      100000 FMFlg1=           0
         NFxFlg=           0 DoJE=T BraDBF=F KetDBF=T FulRan=T
         wScrn=  0.000000 ICntrl=       500 IOpCl=  0 I1Cent=   200000004 NGrid=           0
         NMat0=    1 NMatS0=      1 NMatT0=    0 NMatD0=    1 NMtDS0=    0 NMtDT0=    0
 Symmetry not used in FoFCou.
 Gradient too large for Newton-Raphson -- use scaled steepest descent instead.
     Minimum is close to point  4 DX=  1.16D-02 DF= -2.47D-08 DXR=  9.55D-03 DFR=  9.11D-05 which will be used.
 Gradient too large for Newton-Raphson -- use scaled steepest descent instead.
     Minimum is close to point  3 DX= -6.75D-03 DF= -2.75D-08 DXR=  2.30D-02 DFR=  5.30D-04 which will be used.
 Gradient too large for Newton-Raphson -- use scaled steepest descent instead.
 Gradient too large for Newton-Raphson -- use scaled steepest descent instead.
     Minimum is close to point  2 DX=  9.64D-03 DF= -1.73D-08 DXR=  3.11D-02 DFR=  9.69D-04 which will be used.
 Gradient too large for Newton-Raphson -- use scaled steepest descent instead.
     Minimum is close to point  2 DX=  2.06D-02 DF= -3.35D-08 DXR=  4.90D-02 DFR=  2.41D-03 which will be used.
 Gradient too large for Newton-Raphson -- use scaled steepest descent instead.
     Accept linear search using points  1 and  2.
 LinEq1:  Iter=  0 NonCon=     1 RMS=5.38D-05 Max=1.41D-03 NDo=     1
 AX will form     1 AO Fock derivatives at one time.
 LinEq1:  Iter=  1 NonCon=     1 RMS=9.37D-06 Max=4.39D-04 NDo=     1
 LinEq1:  Iter=  2 NonCon=     1 RMS=8.18D-06 Max=2.38D-04 NDo=     1
 LinEq1:  Iter=  3 NonCon=     1 RMS=2.76D-06 Max=4.17D-05 NDo=     1
 LinEq1:  Iter=  4 NonCon=     1 RMS=1.67D-06 Max=3.98D-05 NDo=     1
 LinEq1:  Iter=  5 NonCon=     1 RMS=9.69D-07 Max=2.35D-05 NDo=     1
 LinEq1:  Iter=  6 NonCon=     1 RMS=5.50D-07 Max=1.51D-05 NDo=     1
 LinEq1:  Iter=  7 NonCon=     1 RMS=2.40D-07 Max=6.24D-06 NDo=     1
 LinEq1:  Iter=  8 NonCon=     1 RMS=9.14D-08 Max=1.99D-06 NDo=     1
 LinEq1:  Iter=  9 NonCon=     1 RMS=5.98D-08 Max=1.41D-06 NDo=     1
 LinEq1:  Iter= 10 NonCon=     1 RMS=1.92D-08 Max=3.06D-07 NDo=     1
 LinEq1:  Iter= 11 NonCon=     0 RMS=5.19D-09 Max=9.30D-08 NDo=     1
 Linear equations converged to 1.301D-08 1.301D-07 after    11 iterations.
     Accept linear search using points  1 and  2.
     Minimum is close to point  2 DX= -2.54D-04 DF= -3.52D-12 DXR=  2.54D-04 DFR=  6.42D-08 which will be used.
 LinEq1:  Iter=  0 NonCon=     1 RMS=1.27D-07 Max=3.00D-06 NDo=     1
 LinEq1:  Iter=  1 NonCon=     1 RMS=6.32D-08 Max=1.58D-06 NDo=     1
 LinEq1:  Iter=  2 NonCon=     1 RMS=3.47D-08 Max=8.53D-07 NDo=     1
 LinEq1:  Iter=  3 NonCon=     1 RMS=1.57D-08 Max=4.02D-07 NDo=     1
 LinEq1:  Iter=  4 NonCon=     1 RMS=1.02D-08 Max=2.39D-07 NDo=     1
 LinEq1:  Iter=  5 NonCon=     1 RMS=4.17D-09 Max=1.33D-07 NDo=     1
 LinEq1:  Iter=  6 NonCon=     1 RMS=3.03D-09 Max=7.40D-08 NDo=     1
 LinEq1:  Iter=  7 NonCon=     1 RMS=1.63D-09 Max=3.47D-08 NDo=     1
 LinEq1:  Iter=  8 NonCon=     1 RMS=6.41D-10 Max=1.13D-08 NDo=     1
 LinEq1:  Iter=  9 NonCon=     1 RMS=2.91D-10 Max=5.31D-09 NDo=     1
 LinEq1:  Iter= 10 NonCon=     1 RMS=9.65D-11 Max=2.13D-09 NDo=     1
 LinEq1:  Iter= 11 NonCon=     0 RMS=2.26D-11 Max=3.16D-10 NDo=     1
 Linear equations converged to 1.746D-10 1.746D-09 after    11 iterations.
 SCF Done:  E(UwB97XD) =  -322.425999592     a.u. after    9 cycles
            Convg  =    0.4927D-09                    40 Fock formations.
              S**2 =  0.0000                  -V/T =  2.0049
 <Sx>= 0.0000 <Sy>= 0.0000 <Sz>= 0.0000 <S**2>= 0.0000 S= 0.0000
 <L.S>=  0.00000000000    
 Annihilation of the first spin contaminant:
 S**2 before annihilation     0.0000,   after     0.0000
 DoSCS=F DFT=T ScalE2(SS,OS)=  1.000000  1.000000
 Range of M.O.s used for correlation:     1   391
 NBasis=   391 NAE=    23 NBE=    23 NFC=     0 NFV=     0
 NROrb=    391 NOA=    23 NOB=    23 NVA=   368 NVB=   368

 **** Warning!!: The largest alpha MO coefficient is  0.44057278D+02


 **** Warning!!: The largest beta MO coefficient is  0.44057278D+02

 Symmetrizing basis deriv contribution to polar:
 IMax=3 JMax=2 DiffMx= 0.00D+00
 G2DrvN: will do    12 centers at a time, making    1 passes.
 Calling FoFCou, ICntrl=  3107 FMM=F I1Cent=   0 AccDes= 0.00D+00.
 End of G2Drv F.D. properties file   721 does not exist.
 End of G2Drv F.D. properties file   722 does not exist.
 End of G2Drv F.D. properties file   788 does not exist.
          IDoAtm=11111111111
          Differentiating once with respect to nuclear coordinates.
 CalDSu exits because no D1Ps are significant.
          There are    36 degrees of freedom in the 1st order CPHF.  IDoFFX=6 NUNeed=     0.
     30 vectors produced by pass  0 Test12= 4.70D-14 2.78D-09 XBig12= 1.78D-01 7.19D-02.
 AX will form    30 AO Fock derivatives at one time.
     30 vectors produced by pass  1 Test12= 4.70D-14 2.78D-09 XBig12= 9.35D-02 1.05D-01.
     30 vectors produced by pass  2 Test12= 4.70D-14 2.78D-09 XBig12= 5.06D-03 6.52D-03.
     30 vectors produced by pass  3 Test12= 4.70D-14 2.78D-09 XBig12= 1.43D-04 1.22D-03.
     30 vectors produced by pass  4 Test12= 4.70D-14 2.78D-09 XBig12= 2.09D-06 1.23D-04.
     30 vectors produced by pass  5 Test12= 4.70D-14 2.78D-09 XBig12= 2.10D-08 1.15D-05.
     30 vectors produced by pass  6 Test12= 4.70D-14 2.78D-09 XBig12= 1.69D-10 9.93D-07.
     13 vectors produced by pass  7 Test12= 4.70D-14 2.78D-09 XBig12= 1.20D-12 8.18D-08.
      1 vectors produced by pass  8 Test12= 4.70D-14 2.78D-09 XBig12= 7.88D-15 6.56D-09.
 InvSVY:  IOpt=1 It=  1 EMax= 1.78D-15
 Solved reduced A of dimension   224 with    30 vectors.
 End of Minotr F.D. properties file   721 does not exist.
 End of Minotr F.D. properties file   722 does not exist.
 End of Minotr F.D. properties file   788 does not exist.
 Calling FoFJK, ICntrl=    100127 FMM=F ISym2X=0 I1Cent= 0 IOpClX= 1 NMat=1 NMatS=1 NMatT=0.
 -------------------------------------------------------------------
 Center     Atomic                   Forces (Hartrees/Bohr)
 Number     Number              X              Y              Z
 -------------------------------------------------------------------
      1        8          -0.004977962    0.016125978   -0.001246023
      2        8           0.016556502   -0.003058040    0.001182259
      3        6           0.018003369   -0.002119564    0.002069856
      4        7          -0.060301255    0.013099241    0.006750091
      5        6           0.025499956    0.015340292   -0.005217336
      6        1           0.001344589   -0.000266917    0.000285322
      7        1           0.000880030    0.000028577    0.000199042
      8        6           0.004391583   -0.033936161   -0.003907795
      9        1           0.000912916   -0.001809033    0.000068811
     10        1           0.001181429   -0.001949746   -0.000615418
     11        1          -0.003491157   -0.001454626    0.000431190
 -------------------------------------------------------------------
 Cartesian Forces:  Max     0.060301255 RMS     0.014442682
 IRC-IRC-IRC-IRC-IRC-IRC-IRC-IRC-IRC-IRC-IRC-IRC-IRC-IRC-IRC-IRC-IRC-IRC
 Pt 26 Step number   1 out of a maximum of  20
 Modified Bulirsch-Stoer Extrapolation Cycles:
    EPS =    0.000010000000000
      PEZero:  N= 2 I= 1 D=  8.24D-04 Err=  1.23D-05
      PEZero:  N= 3 I= 2 D=  8.24D-04 Err=  8.17D-06
      PEZero:  N= 3 I= 1 D=  1.65D-03 Err=  1.67D-08
 Maximum DWI energy   std dev =  0.000000539 at pt    19
 Maximum DWI gradient std dev =  0.000803001 at pt    71
 CORRECTOR INTEGRATION CONVERGENCE:
   Recorrection delta-x convergence threshold:    0.010000
   Delta-x Convergence Met
 Point Number:  26          Path Number:   1
   CHANGE IN THE REACTION COORDINATE =    0.15815
   NET REACTION COORDINATE UP TO THIS POINT =    4.10163
  # OF POINTS ALONG THE PATH =  26
  # OF STEPS =   1

 Calculating another point on the path.
 IRC-IRC-IRC-IRC-IRC-IRC-IRC-IRC-IRC-IRC-IRC-IRC-IRC-IRC-IRC-IRC-IRC-IRC
                          Input orientation:                          
 ---------------------------------------------------------------------
 Center     Atomic      Atomic             Coordinates (Angstroms)
 Number     Number       Type             X           Y           Z
 ---------------------------------------------------------------------
      1          8           0       -0.498825    1.388861    0.007326
      2          8           0        1.861240    0.499508   -0.015468
      3          6           0        1.805934   -0.678355    0.212300
      4          7           0       -0.494807   -0.981203   -0.234513
      5          6           0       -0.532702    0.240086   -0.121945
      6          1           0        1.864462   -1.432361   -0.588638
      7          1           0        1.722932   -1.072873    1.239647
      8          6           0       -2.184417   -0.581322    0.100124
      9          1           0       -2.614443    0.001900   -0.709192
     10          1           0       -2.299411   -0.103739    1.069604
     11          1           0       -2.571693   -1.589412    0.108188
 ---------------------------------------------------------------------
                    Distance matrix (angstroms):
                    1          2          3          4          5
     1  O    0.000000
     2  O    2.522176   0.000000
     3  C    3.102790   1.200957   0.000000
     4  N    2.382374   2.791316   2.363212   0.000000
     5  C    1.156522   2.410311   2.534655   1.227051   0.000000
     6  H    3.728215   2.015106   1.101568   2.427983   2.959946
     7  H    3.537647   2.016636   1.103619   2.664566   2.943752
     8  C    2.594504   4.189140   3.993106   1.768239   1.858006
     9  H    2.629239   4.556380   4.566358   2.384254   2.176059
    10  H    2.568735   4.341923   4.233085   2.393169   2.158532
    11  H    3.630023   4.902017   4.472637   2.191076   2.749092
                    6          7          8          9         10
     6  H    0.000000
     7  H    1.868660   0.000000
     8  C    4.194292   4.099696   0.000000
     9  H    4.704490   4.875030   1.086307   0.000000
    10  H    4.674702   4.140938   1.086830   1.809563   0.000000
    11  H    4.493296   4.471109   1.079951   1.789472   1.790442
                   11
    11  H    0.000000
 Symmetry turned off by external request.
 Stoichiometry    C3H5NO2
 Framework group  C1[X(C3H5NO2)]
 Deg. of freedom    27
 Full point group                 C1      NOp   1
 Rotational constants (GHZ):           7.3491091           2.6065830           2.0017393
 Standard basis: Aug-CC-pVTZ (5D, 7F)
   391 basis functions,   567 primitive gaussians,   455 cartesian basis functions
    23 alpha electrons       23 beta electrons
       nuclear repulsion energy       224.5649327732 Hartrees.
 NAtoms=   11 NActive=   11 NUniq=   11 SFac= 1.00D+00 NAtFMM=   60 NAOKFM=F Big=F
 Integral buffers will be    131072 words long.
 Raffenetti 2 integral format.
 Two-electron integral symmetry is turned off.
 Nuclear repulsion after empirical dispersion term =      224.5616621485 Hartrees.
 One-electron integrals computed using PRISM.
 NBasis=   391 RedAO= T EigKep=  2.24D-05  NBF=   391
 NBsUse=   391 1.00D-06 EigRej= -1.00D+00 NBFU=   391
 Initial guess from the checkpoint file:  "STS2-IRC-Forward.chk"
 B after Tr=     0.000045   -0.000398    0.000026
         Rot=    1.000000    0.000008    0.000004   -0.000063 Ang=   0.01 deg.
 Initial guess <Sx>= 0.0000 <Sy>= 0.0000 <Sz>= 0.0000 <S**2>= 0.0000 S= 0.0000
 ExpMin= 2.53D-02 ExpMax= 1.53D+04 ExpMxC= 5.22D+02 IAcc=3 IRadAn=         7 AccDes= 0.00D+00
 Harris functional with IExCor= 4639 and IRadAn=       7 diagonalized for initial guess.
 HarFok:  IExCor= 4639 AccDes= 0.00D+00 IRadAn=         7 IDoV= 1 UseB2=F ITyADJ=14
 ICtDFT=  3500011 ScaDFX=  1.000000  1.000000  1.000000  1.000000
 FoFCou: FMM=F IPFlag=           0 FMFlag=      100000 FMFlg1=           0
         NFxFlg=           0 DoJE=T BraDBF=F KetDBF=T FulRan=T
         wScrn=  0.000000 ICntrl=       500 IOpCl=  0 I1Cent=   200000004 NGrid=           0
         NMat0=    1 NMatS0=      1 NMatT0=    0 NMatD0=    1 NMtDS0=    0 NMtDT0=    0
 Symmetry not used in FoFCou.
 Gradient too large for Newton-Raphson -- use scaled steepest descent instead.
     Minimum is close to point  4 DX=  4.07D-03 DF= -3.02D-09 DXR=  3.38D-03 DFR=  1.14D-05 which will be used.
 Gradient too large for Newton-Raphson -- use scaled steepest descent instead.
     Minimum is close to point  3 DX= -1.21D-02 DF= -9.07D-08 DXR=  4.20D-02 DFR=  1.77D-03 which will be used.
 Gradient too large for Newton-Raphson -- use scaled steepest descent instead.
 Gradient too large for Newton-Raphson -- use scaled steepest descent instead.
     Minimum is close to point  2 DX=  1.76D-02 DF= -5.28D-08 DXR=  5.53D-02 DFR=  3.07D-03 which will be used.
 Gradient too large for Newton-Raphson -- use scaled steepest descent instead.
 Gradient too large for Newton-Raphson -- use scaled steepest descent instead.
     Accept linear search using points  1 and  2.
 LinEq1:  Iter=  0 NonCon=     1 RMS=5.18D-05 Max=1.44D-03 NDo=     1
 AX will form     1 AO Fock derivatives at one time.
 LinEq1:  Iter=  1 NonCon=     1 RMS=9.04D-06 Max=4.21D-04 NDo=     1
 LinEq1:  Iter=  2 NonCon=     1 RMS=7.78D-06 Max=2.60D-04 NDo=     1
 LinEq1:  Iter=  3 NonCon=     1 RMS=2.82D-06 Max=4.01D-05 NDo=     1
 LinEq1:  Iter=  4 NonCon=     1 RMS=1.58D-06 Max=3.74D-05 NDo=     1
 LinEq1:  Iter=  5 NonCon=     1 RMS=9.10D-07 Max=2.20D-05 NDo=     1
 LinEq1:  Iter=  6 NonCon=     1 RMS=5.31D-07 Max=1.54D-05 NDo=     1
 LinEq1:  Iter=  7 NonCon=     1 RMS=2.30D-07 Max=6.47D-06 NDo=     1
 LinEq1:  Iter=  8 NonCon=     1 RMS=6.98D-08 Max=1.73D-06 NDo=     1
 LinEq1:  Iter=  9 NonCon=     1 RMS=4.11D-08 Max=1.00D-06 NDo=     1
 LinEq1:  Iter= 10 NonCon=     1 RMS=1.85D-08 Max=3.08D-07 NDo=     1
 LinEq1:  Iter= 11 NonCon=     0 RMS=5.34D-09 Max=6.73D-08 NDo=     1
 Linear equations converged to 1.301D-08 1.301D-07 after    11 iterations.
     Accept linear search using points  1 and  2.
     Minimum is close to point  2 DX= -2.31D-04 DF= -2.73D-12 DXR=  2.31D-04 DFR=  5.32D-08 which will be used.
 LinEq1:  Iter=  0 NonCon=     1 RMS=1.24D-07 Max=3.52D-06 NDo=     1
 LinEq1:  Iter=  1 NonCon=     1 RMS=6.11D-08 Max=1.17D-06 NDo=     1
 LinEq1:  Iter=  2 NonCon=     1 RMS=3.68D-08 Max=8.62D-07 NDo=     1
 LinEq1:  Iter=  3 NonCon=     1 RMS=2.09D-08 Max=5.96D-07 NDo=     1
 LinEq1:  Iter=  4 NonCon=     1 RMS=1.03D-08 Max=2.29D-07 NDo=     1
 LinEq1:  Iter=  5 NonCon=     1 RMS=4.11D-09 Max=1.21D-07 NDo=     1
 LinEq1:  Iter=  6 NonCon=     1 RMS=2.78D-09 Max=6.91D-08 NDo=     1
 LinEq1:  Iter=  7 NonCon=     1 RMS=1.57D-09 Max=3.56D-08 NDo=     1
 LinEq1:  Iter=  8 NonCon=     1 RMS=7.43D-10 Max=1.34D-08 NDo=     1
 LinEq1:  Iter=  9 NonCon=     1 RMS=3.22D-10 Max=6.26D-09 NDo=     1
 LinEq1:  Iter= 10 NonCon=     1 RMS=9.58D-11 Max=2.22D-09 NDo=     1
 LinEq1:  Iter= 11 NonCon=     0 RMS=2.15D-11 Max=3.69D-10 NDo=     1
 Linear equations converged to 1.668D-10 1.668D-09 after    11 iterations.
 SCF Done:  E(UwB97XD) =  -322.429662050     a.u. after    9 cycles
            Convg  =    0.5122D-09                    41 Fock formations.
              S**2 =  0.0000                  -V/T =  2.0049
 <Sx>= 0.0000 <Sy>= 0.0000 <Sz>= 0.0000 <S**2>= 0.0000 S= 0.0000
 <L.S>=  0.00000000000    
 Annihilation of the first spin contaminant:
 S**2 before annihilation     0.0000,   after     0.0000
 DoSCS=F DFT=T ScalE2(SS,OS)=  1.000000  1.000000
 Range of M.O.s used for correlation:     1   391
 NBasis=   391 NAE=    23 NBE=    23 NFC=     0 NFV=     0
 NROrb=    391 NOA=    23 NOB=    23 NVA=   368 NVB=   368

 **** Warning!!: The largest alpha MO coefficient is  0.39301149D+02


 **** Warning!!: The largest beta MO coefficient is  0.39301149D+02

 Symmetrizing basis deriv contribution to polar:
 IMax=3 JMax=2 DiffMx= 0.00D+00
 G2DrvN: will do    12 centers at a time, making    1 passes.
 Calling FoFCou, ICntrl=  3107 FMM=F I1Cent=   0 AccDes= 0.00D+00.
 End of G2Drv F.D. properties file   721 does not exist.
 End of G2Drv F.D. properties file   722 does not exist.
 End of G2Drv F.D. properties file   788 does not exist.
          IDoAtm=11111111111
          Differentiating once with respect to nuclear coordinates.
 CalDSu exits because no D1Ps are significant.
          There are    36 degrees of freedom in the 1st order CPHF.  IDoFFX=6 NUNeed=     0.
     30 vectors produced by pass  0 Test12= 4.70D-14 2.78D-09 XBig12= 1.78D-01 7.65D-02.
 AX will form    30 AO Fock derivatives at one time.
     30 vectors produced by pass  1 Test12= 4.70D-14 2.78D-09 XBig12= 9.41D-02 1.05D-01.
     30 vectors produced by pass  2 Test12= 4.70D-14 2.78D-09 XBig12= 5.03D-03 6.96D-03.
     30 vectors produced by pass  3 Test12= 4.70D-14 2.78D-09 XBig12= 1.41D-04 1.21D-03.
     30 vectors produced by pass  4 Test12= 4.70D-14 2.78D-09 XBig12= 2.00D-06 1.31D-04.
     30 vectors produced by pass  5 Test12= 4.70D-14 2.78D-09 XBig12= 1.95D-08 1.01D-05.
     30 vectors produced by pass  6 Test12= 4.70D-14 2.78D-09 XBig12= 1.58D-10 9.17D-07.
     14 vectors produced by pass  7 Test12= 4.70D-14 2.78D-09 XBig12= 1.14D-12 8.00D-08.
      1 vectors produced by pass  8 Test12= 4.70D-14 2.78D-09 XBig12= 7.44D-15 6.80D-09.
 InvSVY:  IOpt=1 It=  1 EMax= 1.78D-15
 Solved reduced A of dimension   225 with    30 vectors.
 End of Minotr F.D. properties file   721 does not exist.
 End of Minotr F.D. properties file   722 does not exist.
 End of Minotr F.D. properties file   788 does not exist.
 Calling FoFJK, ICntrl=    100127 FMM=F ISym2X=0 I1Cent= 0 IOpClX= 1 NMat=1 NMatS=1 NMatT=0.
 -------------------------------------------------------------------
 Center     Atomic                   Forces (Hartrees/Bohr)
 Number     Number              X              Y              Z
 -------------------------------------------------------------------
      1        8          -0.004208914    0.016081674   -0.001388729
      2        8           0.016338800   -0.003135153    0.001120717
      3        6           0.017330940   -0.002289367    0.002021800
      4        7          -0.059639298    0.014031836    0.007025001
      5        6           0.024871926    0.015165703   -0.005128542
      6        1           0.001303224   -0.000266294    0.000264228
      7        1           0.000904665    0.000009003    0.000194489
      8        6           0.004632716   -0.034190373   -0.004000137
      9        1           0.000759473   -0.001893063    0.000107252
     10        1           0.001018369   -0.002026886   -0.000616814
     11        1          -0.003311901   -0.001487080    0.000400734
 -------------------------------------------------------------------
 Cartesian Forces:  Max     0.059639298 RMS     0.014329643
 IRC-IRC-IRC-IRC-IRC-IRC-IRC-IRC-IRC-IRC-IRC-IRC-IRC-IRC-IRC-IRC-IRC-IRC
 Pt 27 Step number   1 out of a maximum of  20
 Modified Bulirsch-Stoer Extrapolation Cycles:
    EPS =    0.000010000000000
      PEZero:  N= 2 I= 1 D=  8.24D-04 Err=  1.27D-05
      PEZero:  N= 3 I= 2 D=  8.24D-04 Err=  8.46D-06
      PEZero:  N= 3 I= 1 D=  1.65D-03 Err=  1.72D-08
 Maximum DWI energy   std dev =  0.000000604 at pt    19
 Maximum DWI gradient std dev =  0.000816515 at pt    71
 CORRECTOR INTEGRATION CONVERGENCE:
   Recorrection delta-x convergence threshold:    0.010000
   Delta-x Convergence Met
 Point Number:  27          Path Number:   1
   CHANGE IN THE REACTION COORDINATE =    0.15815
   NET REACTION COORDINATE UP TO THIS POINT =    4.25978
  # OF POINTS ALONG THE PATH =  27
  # OF STEPS =   1

 Calculating another point on the path.
 IRC-IRC-IRC-IRC-IRC-IRC-IRC-IRC-IRC-IRC-IRC-IRC-IRC-IRC-IRC-IRC-IRC-IRC
                          Input orientation:                          
 ---------------------------------------------------------------------
 Center     Atomic      Atomic             Coordinates (Angstroms)
 Number     Number       Type             X           Y           Z
 ---------------------------------------------------------------------
      1          8           0       -0.499695    1.392520    0.006991
      2          8           0        1.864944    0.498779   -0.015218
      3          6           0        1.811107   -0.679075    0.212905
      4          7           0       -0.510249   -0.977442   -0.232650
      5          6           0       -0.525254    0.244697   -0.123485
      6          1           0        1.869103   -1.433324   -0.587711
      7          1           0        1.726246   -1.072878    1.240349
      8          6           0       -2.182978   -0.591743    0.098896
      9          1           0       -2.611967   -0.005106   -0.708745
     10          1           0       -2.296016   -0.111217    1.067377
     11          1           0       -2.583353   -1.594973    0.109574
 ---------------------------------------------------------------------
                    Distance matrix (angstroms):
                    1          2          3          4          5
     1  O    0.000000
     2  O    2.528000   0.000000
     3  C    3.110259   1.200950   0.000000
     4  N    2.382070   2.805005   2.382486   0.000000
     5  C    1.155498   2.406102   2.534778   1.227097   0.000000
     6  H    3.735005   2.015140   1.101472   2.448512   2.960440
     7  H    3.543186   2.016381   1.103595   2.679691   2.943688
     8  C    2.603687   4.193797   3.996667   1.748345   1.870063
     9  H    2.631982   4.558247   4.568070   2.364175   2.181582
    10  H    2.571461   4.342545   4.233325   2.372631   2.163429
    11  H    3.643798   4.917999   4.490081   2.190027   2.770283
                    6          7          8          9         10
     6  H    0.000000
     7  H    1.868724   0.000000
     8  C    4.195122   4.100785   0.000000
     9  H    4.704726   4.874340   1.086489   0.000000
    10  H    4.672846   4.139239   1.087031   1.807123   0.000000
    11  H    4.509623   4.485964   1.080224   1.788335   1.789268
                   11
    11  H    0.000000
 Symmetry turned off by external request.
 Stoichiometry    C3H5NO2
 Framework group  C1[X(C3H5NO2)]
 Deg. of freedom    27
 Full point group                 C1      NOp   1
 Rotational constants (GHZ):           7.3299308           2.5983752           1.9951871
 Standard basis: Aug-CC-pVTZ (5D, 7F)
   391 basis functions,   567 primitive gaussians,   455 cartesian basis functions
    23 alpha electrons       23 beta electrons
       nuclear repulsion energy       224.4275036550 Hartrees.
 NAtoms=   11 NActive=   11 NUniq=   11 SFac= 1.00D+00 NAtFMM=   60 NAOKFM=F Big=F
 Integral buffers will be    131072 words long.
 Raffenetti 2 integral format.
 Two-electron integral symmetry is turned off.
 Nuclear repulsion after empirical dispersion term =      224.4242302142 Hartrees.
 One-electron integrals computed using PRISM.
 NBasis=   391 RedAO= T EigKep=  2.27D-05  NBF=   391
 NBsUse=   391 1.00D-06 EigRej= -1.00D+00 NBFU=   391
 Initial guess from the checkpoint file:  "STS2-IRC-Forward.chk"
 B after Tr=     0.000034   -0.000418    0.000025
         Rot=    1.000000    0.000004    0.000004   -0.000068 Ang=   0.01 deg.
 Initial guess <Sx>= 0.0000 <Sy>= 0.0000 <Sz>= 0.0000 <S**2>= 0.0000 S= 0.0000
 ExpMin= 2.53D-02 ExpMax= 1.53D+04 ExpMxC= 5.22D+02 IAcc=3 IRadAn=         7 AccDes= 0.00D+00
 Harris functional with IExCor= 4639 and IRadAn=       7 diagonalized for initial guess.
 HarFok:  IExCor= 4639 AccDes= 0.00D+00 IRadAn=         7 IDoV= 1 UseB2=F ITyADJ=14
 ICtDFT=  3500011 ScaDFX=  1.000000  1.000000  1.000000  1.000000
 FoFCou: FMM=F IPFlag=           0 FMFlag=      100000 FMFlg1=           0
         NFxFlg=           0 DoJE=T BraDBF=F KetDBF=T FulRan=T
         wScrn=  0.000000 ICntrl=       500 IOpCl=  0 I1Cent=   200000004 NGrid=           0
         NMat0=    1 NMatS0=      1 NMatT0=    0 NMatD0=    1 NMtDS0=    0 NMtDT0=    0
 Symmetry not used in FoFCou.
 Gradient too large for Newton-Raphson -- use scaled steepest descent instead.
     Accept linear search using points  3 and  4.
     Minimum is close to point  4 DX= -5.11D-02 DF= -1.09D-07 DXR=  4.45D-02 DFR=  4.26D-04 which will be used.
 Gradient too large for Newton-Raphson -- use scaled steepest descent instead.
     Minimum is close to point  3 DX= -2.04D-02 DF= -2.73D-07 DXR=  7.31D-02 DFR=  5.37D-03 which will be used.
 Gradient too large for Newton-Raphson -- use scaled steepest descent instead.
 Gradient too large for Newton-Raphson -- use scaled steepest descent instead.
     Minimum is close to point  2 DX=  3.04D-02 DF= -1.41D-07 DXR=  9.21D-02 DFR=  8.55D-03 which will be used.
 LinEq1:  Iter=  0 NonCon=     1 RMS=6.01D-05 Max=1.67D-03 NDo=     1
 AX will form     1 AO Fock derivatives at one time.
 LinEq1:  Iter=  1 NonCon=     1 RMS=1.25D-05 Max=5.69D-04 NDo=     1
 LinEq1:  Iter=  2 NonCon=     1 RMS=9.93D-06 Max=3.59D-04 NDo=     1
 LinEq1:  Iter=  3 NonCon=     1 RMS=3.85D-06 Max=7.17D-05 NDo=     1
 LinEq1:  Iter=  4 NonCon=     1 RMS=1.89D-06 Max=4.45D-05 NDo=     1
 LinEq1:  Iter=  5 NonCon=     1 RMS=1.14D-06 Max=2.80D-05 NDo=     1
 LinEq1:  Iter=  6 NonCon=     1 RMS=6.48D-07 Max=2.06D-05 NDo=     1
 LinEq1:  Iter=  7 NonCon=     1 RMS=2.82D-07 Max=1.00D-05 NDo=     1
 LinEq1:  Iter=  8 NonCon=     1 RMS=9.98D-08 Max=1.88D-06 NDo=     1
 LinEq1:  Iter=  9 NonCon=     1 RMS=6.24D-08 Max=1.67D-06 NDo=     1
 LinEq1:  Iter= 10 NonCon=     1 RMS=2.37D-08 Max=3.66D-07 NDo=     1
 LinEq1:  Iter= 11 NonCon=     0 RMS=7.39D-09 Max=9.61D-08 NDo=     1
 Linear equations converged to 1.301D-08 1.301D-07 after    11 iterations.
     Accept linear search using points  1 and  2.
     Minimum is close to point  2 DX= -2.30D-04 DF= -3.81D-12 DXR=  2.30D-04 DFR=  5.28D-08 which will be used.
 LinEq1:  Iter=  0 NonCon=     1 RMS=1.75D-07 Max=5.94D-06 NDo=     1
 LinEq1:  Iter=  1 NonCon=     1 RMS=8.66D-08 Max=1.79D-06 NDo=     1
 LinEq1:  Iter=  2 NonCon=     1 RMS=5.59D-08 Max=1.25D-06 NDo=     1
 LinEq1:  Iter=  3 NonCon=     1 RMS=3.21D-08 Max=8.50D-07 NDo=     1
 LinEq1:  Iter=  4 NonCon=     1 RMS=1.39D-08 Max=2.85D-07 NDo=     1
 LinEq1:  Iter=  5 NonCon=     1 RMS=5.84D-09 Max=1.60D-07 NDo=     1
 LinEq1:  Iter=  6 NonCon=     1 RMS=3.66D-09 Max=9.58D-08 NDo=     1
 LinEq1:  Iter=  7 NonCon=     1 RMS=2.17D-09 Max=5.77D-08 NDo=     1
 LinEq1:  Iter=  8 NonCon=     1 RMS=1.08D-09 Max=2.97D-08 NDo=     1
 LinEq1:  Iter=  9 NonCon=     1 RMS=4.52D-10 Max=9.55D-09 NDo=     1
 LinEq1:  Iter= 10 NonCon=     1 RMS=1.30D-10 Max=2.80D-09 NDo=     1
 LinEq1:  Iter= 11 NonCon=     0 RMS=2.85D-11 Max=5.90D-10 NDo=     1
 Linear equations converged to 2.282D-10 2.282D-09 after    11 iterations.
 SCF Done:  E(UwB97XD) =  -322.433282202     a.u. after    7 cycles
            Convg  =    0.7057D-09                    35 Fock formations.
              S**2 =  0.0000                  -V/T =  2.0049
 <Sx>= 0.0000 <Sy>= 0.0000 <Sz>= 0.0000 <S**2>= 0.0000 S= 0.0000
 <L.S>=  0.00000000000    
 Annihilation of the first spin contaminant:
 S**2 before annihilation     0.0000,   after     0.0000
 DoSCS=F DFT=T ScalE2(SS,OS)=  1.000000  1.000000
 Range of M.O.s used for correlation:     1   391
 NBasis=   391 NAE=    23 NBE=    23 NFC=     0 NFV=     0
 NROrb=    391 NOA=    23 NOB=    23 NVA=   368 NVB=   368

 **** Warning!!: The largest alpha MO coefficient is  0.39879484D+02


 **** Warning!!: The largest beta MO coefficient is  0.39879485D+02

 Symmetrizing basis deriv contribution to polar:
 IMax=3 JMax=2 DiffMx= 0.00D+00
 G2DrvN: will do    12 centers at a time, making    1 passes.
 Calling FoFCou, ICntrl=  3107 FMM=F I1Cent=   0 AccDes= 0.00D+00.
 End of G2Drv F.D. properties file   721 does not exist.
 End of G2Drv F.D. properties file   722 does not exist.
 End of G2Drv F.D. properties file   788 does not exist.
          IDoAtm=11111111111
          Differentiating once with respect to nuclear coordinates.
 CalDSu exits because no D1Ps are significant.
          There are    36 degrees of freedom in the 1st order CPHF.  IDoFFX=6 NUNeed=     0.
     30 vectors produced by pass  0 Test12= 4.70D-14 2.78D-09 XBig12= 1.78D-01 8.69D-02.
 AX will form    30 AO Fock derivatives at one time.
     30 vectors produced by pass  1 Test12= 4.70D-14 2.78D-09 XBig12= 9.46D-02 1.05D-01.
     30 vectors produced by pass  2 Test12= 4.70D-14 2.78D-09 XBig12= 5.00D-03 6.95D-03.
     30 vectors produced by pass  3 Test12= 4.70D-14 2.78D-09 XBig12= 1.38D-04 1.19D-03.
     30 vectors produced by pass  4 Test12= 4.70D-14 2.78D-09 XBig12= 1.90D-06 1.39D-04.
     30 vectors produced by pass  5 Test12= 4.70D-14 2.78D-09 XBig12= 1.82D-08 1.01D-05.
     30 vectors produced by pass  6 Test12= 4.70D-14 2.78D-09 XBig12= 1.48D-10 8.21D-07.
     13 vectors produced by pass  7 Test12= 4.70D-14 2.78D-09 XBig12= 1.07D-12 7.68D-08.
      1 vectors produced by pass  8 Test12= 4.70D-14 2.78D-09 XBig12= 6.98D-15 7.12D-09.
 InvSVY:  IOpt=1 It=  1 EMax= 1.78D-15
 Solved reduced A of dimension   224 with    30 vectors.
 End of Minotr F.D. properties file   721 does not exist.
 End of Minotr F.D. properties file   722 does not exist.
 End of Minotr F.D. properties file   788 does not exist.
 Calling FoFJK, ICntrl=    100127 FMM=F ISym2X=0 I1Cent= 0 IOpClX= 1 NMat=1 NMatS=1 NMatT=0.
 -------------------------------------------------------------------
 Center     Atomic                   Forces (Hartrees/Bohr)
 Number     Number              X              Y              Z
 -------------------------------------------------------------------
      1        8          -0.003392705    0.015986176   -0.001541811
      2        8           0.016083515   -0.003223960    0.001058098
      3        6           0.016678684   -0.002442987    0.001972490
      4        7          -0.058604339    0.014884649    0.007231349
      5        6           0.023930769    0.014892944   -0.004991972
      6        1           0.001258382   -0.000266404    0.000244197
      7        1           0.000925720   -0.000010154    0.000189983
      8        6           0.004773865   -0.034221927   -0.004056067
      9        1           0.000590328   -0.001970816    0.000143188
     10        1           0.000837323   -0.002097225   -0.000609516
     11        1          -0.003081544   -0.001530296    0.000360062
 -------------------------------------------------------------------
 Cartesian Forces:  Max     0.058604339 RMS     0.014131494
 IRC-IRC-IRC-IRC-IRC-IRC-IRC-IRC-IRC-IRC-IRC-IRC-IRC-IRC-IRC-IRC-IRC-IRC
 Pt 28 Step number   1 out of a maximum of  20
 Modified Bulirsch-Stoer Extrapolation Cycles:
    EPS =    0.000010000000000
      PEZero:  N= 2 I= 1 D=  8.24D-04 Err=  1.30D-05
      PEZero:  N= 3 I= 2 D=  8.24D-04 Err=  8.68D-06
      PEZero:  N= 3 I= 1 D=  1.65D-03 Err=  1.82D-08
 Maximum DWI energy   std dev =  0.000000569 at pt    67
 Maximum DWI gradient std dev =  0.000847182 at pt    71
 CORRECTOR INTEGRATION CONVERGENCE:
   Recorrection delta-x convergence threshold:    0.010000
   Delta-x Convergence Met
 Point Number:  28          Path Number:   1
   CHANGE IN THE REACTION COORDINATE =    0.15815
   NET REACTION COORDINATE UP TO THIS POINT =    4.41792
  # OF POINTS ALONG THE PATH =  28
  # OF STEPS =   1

 Calculating another point on the path.
 IRC-IRC-IRC-IRC-IRC-IRC-IRC-IRC-IRC-IRC-IRC-IRC-IRC-IRC-IRC-IRC-IRC-IRC
                          Input orientation:                          
 ---------------------------------------------------------------------
 Center     Atomic      Atomic             Coordinates (Angstroms)
 Number     Number       Type             X           Y           Z
 ---------------------------------------------------------------------
      1          8           0       -0.500386    1.396214    0.006613
      2          8           0        1.868652    0.498017   -0.014979
      3          6           0        1.816184   -0.679852    0.213508
      4          7           0       -0.525647   -0.973402   -0.230712
      5          6           0       -0.518016    0.249290   -0.125003
      6          1           0        1.873658   -1.434305   -0.586837
      7          1           0        1.729694   -1.072953    1.241048
      8          6           0       -2.181489   -0.602322    0.097635
      9          1           0       -2.610101   -0.012510   -0.708162
     10          1           0       -2.293261   -0.119074    1.065153
     11          1           0       -2.594278   -1.600802    0.110816
 ---------------------------------------------------------------------
                    Distance matrix (angstroms):
                    1          2          3          4          5
     1  O    0.000000
     2  O    2.533686   0.000000
     3  C    3.117588   1.200973   0.000000
     4  N    2.381604   2.818561   2.401599   0.000000
     5  C    1.154585   2.402115   2.535032   1.227277   0.000000
     6  H    3.741671   2.015171   1.101388   2.468992   2.961062
     7  H    3.548785   2.016150   1.103561   2.694912   2.943913
     8  C    2.613148   4.198461   4.000104   1.728388   1.882008
     9  H    2.635585   4.560743   4.570211   2.344402   2.187564
    10  H    2.575074   4.343847   4.234066   2.352361   2.168792
    11  H    3.657506   4.933418   4.506759   2.188494   2.790935
                    6          7          8          9         10
     6  H    0.000000
     7  H    1.868814   0.000000
     8  C    4.195822   4.101980   0.000000
     9  H    4.705350   4.874196   1.086691   0.000000
    10  H    4.671415   4.138236   1.087250   1.804547   0.000000
    11  H    4.525140   4.500309   1.080523   1.787078   1.787984
                   11
    11  H    0.000000
 Symmetry turned off by external request.
 Stoichiometry    C3H5NO2
 Framework group  C1[X(C3H5NO2)]
 Deg. of freedom    27
 Full point group                 C1      NOp   1
 Rotational constants (GHZ):           7.3109856           2.5901370           1.9886243
 Standard basis: Aug-CC-pVTZ (5D, 7F)
   391 basis functions,   567 primitive gaussians,   455 cartesian basis functions
    23 alpha electrons       23 beta electrons
       nuclear repulsion energy       224.2927619338 Hartrees.
 NAtoms=   11 NActive=   11 NUniq=   11 SFac= 1.00D+00 NAtFMM=   60 NAOKFM=F Big=F
 Integral buffers will be    131072 words long.
 Raffenetti 2 integral format.
 Two-electron integral symmetry is turned off.
 Nuclear repulsion after empirical dispersion term =      224.2894859315 Hartrees.
 One-electron integrals computed using PRISM.
 NBasis=   391 RedAO= T EigKep=  2.30D-05  NBF=   391
 NBsUse=   391 1.00D-06 EigRej= -1.00D+00 NBFU=   391
 Initial guess from the checkpoint file:  "STS2-IRC-Forward.chk"
 B after Tr=     0.000023   -0.000440    0.000024
         Rot=    1.000000    0.000000    0.000003   -0.000074 Ang=   0.01 deg.
 Initial guess <Sx>= 0.0000 <Sy>= 0.0000 <Sz>= 0.0000 <S**2>= 0.0000 S= 0.0000
 ExpMin= 2.53D-02 ExpMax= 1.53D+04 ExpMxC= 5.22D+02 IAcc=3 IRadAn=         7 AccDes= 0.00D+00
 Harris functional with IExCor= 4639 and IRadAn=       7 diagonalized for initial guess.
 HarFok:  IExCor= 4639 AccDes= 0.00D+00 IRadAn=         7 IDoV= 1 UseB2=F ITyADJ=14
 ICtDFT=  3500011 ScaDFX=  1.000000  1.000000  1.000000  1.000000
 FoFCou: FMM=F IPFlag=           0 FMFlag=      100000 FMFlg1=           0
         NFxFlg=           0 DoJE=T BraDBF=F KetDBF=T FulRan=T
         wScrn=  0.000000 ICntrl=       500 IOpCl=  0 I1Cent=   200000004 NGrid=           0
         NMat0=    1 NMatS0=      1 NMatT0=    0 NMatD0=    1 NMtDS0=    0 NMtDT0=    0
 Symmetry not used in FoFCou.
 Gradient too large for Newton-Raphson -- use scaled steepest descent instead.
     Accept linear search using points  3 and  4.
     Minimum is close to point  4 DX= -1.06D-01 DF= -7.95D-07 DXR=  9.69D-02 DFR=  3.25D-03 which will be used.
 Gradient too large for Newton-Raphson -- use scaled steepest descent instead.
 Gradient too large for Newton-Raphson -- use scaled steepest descent instead.
 Gradient too large for Newton-Raphson -- use scaled steepest descent instead.
     Accept linear search using points  1 and  2.
 LinEq1:  Iter=  0 NonCon=     1 RMS=5.98D-05 Max=1.49D-03 NDo=     1
 AX will form     1 AO Fock derivatives at one time.
 LinEq1:  Iter=  1 NonCon=     1 RMS=1.21D-05 Max=5.33D-04 NDo=     1
 LinEq1:  Iter=  2 NonCon=     1 RMS=9.55D-06 Max=3.51D-04 NDo=     1
 LinEq1:  Iter=  3 NonCon=     1 RMS=4.00D-06 Max=8.58D-05 NDo=     1
 LinEq1:  Iter=  4 NonCon=     1 RMS=1.85D-06 Max=4.26D-05 NDo=     1
 LinEq1:  Iter=  5 NonCon=     1 RMS=1.13D-06 Max=2.77D-05 NDo=     1
 LinEq1:  Iter=  6 NonCon=     1 RMS=6.31D-07 Max=2.09D-05 NDo=     1
 LinEq1:  Iter=  7 NonCon=     1 RMS=2.79D-07 Max=1.10D-05 NDo=     1
 LinEq1:  Iter=  8 NonCon=     1 RMS=1.31D-07 Max=2.84D-06 NDo=     1
 LinEq1:  Iter=  9 NonCon=     1 RMS=7.66D-08 Max=2.15D-06 NDo=     1
 LinEq1:  Iter= 10 NonCon=     1 RMS=2.44D-08 Max=3.73D-07 NDo=     1
 LinEq1:  Iter= 11 NonCon=     0 RMS=7.45D-09 Max=9.67D-08 NDo=     1
 Linear equations converged to 1.301D-08 1.301D-07 after    11 iterations.
     Accept linear search using points  1 and  2.
     Minimum is close to point  2 DX= -2.14D-04 DF= -3.24D-12 DXR=  2.14D-04 DFR=  4.59D-08 which will be used.
 LinEq1:  Iter=  0 NonCon=     1 RMS=1.88D-07 Max=7.03D-06 NDo=     1
 LinEq1:  Iter=  1 NonCon=     1 RMS=8.87D-08 Max=1.89D-06 NDo=     1
 LinEq1:  Iter=  2 NonCon=     1 RMS=5.91D-08 Max=1.42D-06 NDo=     1
 LinEq1:  Iter=  3 NonCon=     1 RMS=3.36D-08 Max=9.13D-07 NDo=     1
 LinEq1:  Iter=  4 NonCon=     1 RMS=1.40D-08 Max=2.78D-07 NDo=     1
 LinEq1:  Iter=  5 NonCon=     1 RMS=6.04D-09 Max=1.50D-07 NDo=     1
 LinEq1:  Iter=  6 NonCon=     1 RMS=3.56D-09 Max=9.26D-08 NDo=     1
 LinEq1:  Iter=  7 NonCon=     1 RMS=2.17D-09 Max=6.07D-08 NDo=     1
 LinEq1:  Iter=  8 NonCon=     1 RMS=1.09D-09 Max=3.73D-08 NDo=     1
 LinEq1:  Iter=  9 NonCon=     1 RMS=4.47D-10 Max=1.18D-08 NDo=     1
 LinEq1:  Iter= 10 NonCon=     1 RMS=1.26D-10 Max=2.67D-09 NDo=     1
 LinEq1:  Iter= 11 NonCon=     0 RMS=2.72D-11 Max=5.79D-10 NDo=     1
 Linear equations converged to 2.370D-10 2.370D-09 after    11 iterations.
 SCF Done:  E(UwB97XD) =  -322.436839343     a.u. after    7 cycles
            Convg  =    0.6801D-09                    36 Fock formations.
              S**2 =  0.0000                  -V/T =  2.0050
 <Sx>= 0.0000 <Sy>= 0.0000 <Sz>= 0.0000 <S**2>= 0.0000 S= 0.0000
 <L.S>=  0.00000000000    
 Annihilation of the first spin contaminant:
 S**2 before annihilation     0.0000,   after     0.0000
 DoSCS=F DFT=T ScalE2(SS,OS)=  1.000000  1.000000
 Range of M.O.s used for correlation:     1   391
 NBasis=   391 NAE=    23 NBE=    23 NFC=     0 NFV=     0
 NROrb=    391 NOA=    23 NOB=    23 NVA=   368 NVB=   368

 **** Warning!!: The largest alpha MO coefficient is  0.33873008D+02


 **** Warning!!: The largest beta MO coefficient is  0.33873008D+02

 Symmetrizing basis deriv contribution to polar:
 IMax=3 JMax=2 DiffMx= 0.00D+00
 G2DrvN: will do    12 centers at a time, making    1 passes.
 Calling FoFCou, ICntrl=  3107 FMM=F I1Cent=   0 AccDes= 0.00D+00.
 End of G2Drv F.D. properties file   721 does not exist.
 End of G2Drv F.D. properties file   722 does not exist.
 End of G2Drv F.D. properties file   788 does not exist.
          IDoAtm=11111111111
          Differentiating once with respect to nuclear coordinates.
 CalDSu exits because no D1Ps are significant.
          There are    36 degrees of freedom in the 1st order CPHF.  IDoFFX=6 NUNeed=     0.
     30 vectors produced by pass  0 Test12= 4.70D-14 2.78D-09 XBig12= 1.78D-01 9.37D-02.
 AX will form    30 AO Fock derivatives at one time.
     30 vectors produced by pass  1 Test12= 4.70D-14 2.78D-09 XBig12= 9.51D-02 1.05D-01.
     30 vectors produced by pass  2 Test12= 4.70D-14 2.78D-09 XBig12= 4.95D-03 6.54D-03.
     30 vectors produced by pass  3 Test12= 4.70D-14 2.78D-09 XBig12= 1.36D-04 1.16D-03.
     30 vectors produced by pass  4 Test12= 4.70D-14 2.78D-09 XBig12= 1.82D-06 1.30D-04.
     30 vectors produced by pass  5 Test12= 4.70D-14 2.78D-09 XBig12= 1.70D-08 1.08D-05.
     30 vectors produced by pass  6 Test12= 4.70D-14 2.78D-09 XBig12= 1.38D-10 8.15D-07.
     13 vectors produced by pass  7 Test12= 4.70D-14 2.78D-09 XBig12= 1.02D-12 7.65D-08.
      1 vectors produced by pass  8 Test12= 4.70D-14 2.78D-09 XBig12= 6.72D-15 7.33D-09.
 InvSVY:  IOpt=1 It=  1 EMax= 2.89D-15
 Solved reduced A of dimension   224 with    30 vectors.
 End of Minotr F.D. properties file   721 does not exist.
 End of Minotr F.D. properties file   722 does not exist.
 End of Minotr F.D. properties file   788 does not exist.
 Calling FoFJK, ICntrl=    100127 FMM=F ISym2X=0 I1Cent= 0 IOpClX= 1 NMat=1 NMatS=1 NMatT=0.
 -------------------------------------------------------------------
 Center     Atomic                   Forces (Hartrees/Bohr)
 Number     Number              X              Y              Z
 -------------------------------------------------------------------
      1        8          -0.002535618    0.015835003   -0.001705301
      2        8           0.015809915   -0.003319754    0.000995214
      3        6           0.016116182   -0.002575956    0.001933328
      4        7          -0.057238497    0.015629139    0.007342256
      5        6           0.022670414    0.014520134   -0.004802321
      6        1           0.001211167   -0.000266811    0.000225682
      7        1           0.000944629   -0.000028458    0.000186336
      8        6           0.004780924   -0.034008965   -0.004068582
      9        1           0.000405466   -0.002040617    0.000176033
     10        1           0.000639455   -0.002159123   -0.000592475
     11        1          -0.002804037   -0.001584591    0.000309831
 -------------------------------------------------------------------
 Cartesian Forces:  Max     0.057238497 RMS     0.013853356
 IRC-IRC-IRC-IRC-IRC-IRC-IRC-IRC-IRC-IRC-IRC-IRC-IRC-IRC-IRC-IRC-IRC-IRC
 Pt 29 Step number   1 out of a maximum of  20
 Modified Bulirsch-Stoer Extrapolation Cycles:
    EPS =    0.000010000000000
      PEZero:  N= 2 I= 1 D=  8.24D-04 Err=  1.32D-05
      PEZero:  N= 3 I= 2 D=  8.24D-04 Err=  8.76D-06
      PEZero:  N= 3 I= 1 D=  1.65D-03 Err=  1.86D-08
 Maximum DWI energy   std dev =  0.000000640 at pt    28
 Maximum DWI gradient std dev =  0.000877600 at pt    71
 CORRECTOR INTEGRATION CONVERGENCE:
   Recorrection delta-x convergence threshold:    0.010000
   Delta-x Convergence Met
 Point Number:  29          Path Number:   1
   CHANGE IN THE REACTION COORDINATE =    0.15815
   NET REACTION COORDINATE UP TO THIS POINT =    4.57607
  # OF POINTS ALONG THE PATH =  29
  # OF STEPS =   1

 Calculating another point on the path.
 IRC-IRC-IRC-IRC-IRC-IRC-IRC-IRC-IRC-IRC-IRC-IRC-IRC-IRC-IRC-IRC-IRC-IRC
                          Input orientation:                          
 ---------------------------------------------------------------------
 Center     Atomic      Atomic             Coordinates (Angstroms)
 Number     Number       Type             X           Y           Z
 ---------------------------------------------------------------------
      1          8           0       -0.500885    1.399953    0.006186
      2          8           0        1.872383    0.497213   -0.014749
      3          6           0        1.821219   -0.680687    0.214115
      4          7           0       -0.540996   -0.969078   -0.228710
      5          6           0       -0.511055    0.253862   -0.126488
      6          1           0        1.878143   -1.435311   -0.586011
      7          1           0        1.733298   -1.073096    1.241753
      8          6           0       -2.179988   -0.613051    0.096347
      9          1           0       -2.608919   -0.020340   -0.707447
     10          1           0       -2.291217   -0.127337    1.062957
     11          1           0       -2.604339   -1.606985    0.111884
 ---------------------------------------------------------------------
                    Distance matrix (angstroms):
                    1          2          3          4          5
     1  O    0.000000
     2  O    2.539248   0.000000
     3  C    3.124815   1.201019   0.000000
     4  N    2.380986   2.831993   2.420604   0.000000
     5  C    1.153790   2.398433   2.535526   1.227570   0.000000
     6  H    3.748226   2.015198   1.101317   2.489432   2.961880
     7  H    3.554458   2.015940   1.103519   2.710257   2.944490
     8  C    2.622918   4.203182   4.003511   1.708424   1.893814
     9  H    2.640135   4.563963   4.572905   2.324995   2.194023
    10  H    2.579665   4.345927   4.235430   2.332426   2.174643
    11  H    3.671153   4.948204   4.522614   2.186393   2.810945
                    6          7          8          9         10
     6  H    0.000000
     7  H    1.868931   0.000000
     8  C    4.196445   4.103340   0.000000
     9  H    4.706445   4.874682   1.086910   0.000000
    10  H    4.670488   4.138013   1.087486   1.801864   0.000000
    11  H    4.539733   4.514059   1.080842   1.785712   1.786601
                   11
    11  H    0.000000
 Symmetry turned off by external request.
 Stoichiometry    C3H5NO2
 Framework group  C1[X(C3H5NO2)]
 Deg. of freedom    27
 Full point group                 C1      NOp   1
 Rotational constants (GHZ):           7.2921709           2.5817919           1.9820008
 Standard basis: Aug-CC-pVTZ (5D, 7F)
   391 basis functions,   567 primitive gaussians,   455 cartesian basis functions
    23 alpha electrons       23 beta electrons
       nuclear repulsion energy       224.1590784727 Hartrees.
 NAtoms=   11 NActive=   11 NUniq=   11 SFac= 1.00D+00 NAtFMM=   60 NAOKFM=F Big=F
 Integral buffers will be    131072 words long.
 Raffenetti 2 integral format.
 Two-electron integral symmetry is turned off.
 Nuclear repulsion after empirical dispersion term =      224.1558001085 Hartrees.
 One-electron integrals computed using PRISM.
 NBasis=   391 RedAO= T EigKep=  2.33D-05  NBF=   391
 NBsUse=   391 1.00D-06 EigRej= -1.00D+00 NBFU=   391
 Initial guess from the checkpoint file:  "STS2-IRC-Forward.chk"
 B after Tr=     0.000013   -0.000464    0.000024
         Rot=    1.000000   -0.000004    0.000003   -0.000081 Ang=  -0.01 deg.
 Initial guess <Sx>= 0.0000 <Sy>= 0.0000 <Sz>= 0.0000 <S**2>= 0.0000 S= 0.0000
 ExpMin= 2.53D-02 ExpMax= 1.53D+04 ExpMxC= 5.22D+02 IAcc=3 IRadAn=         7 AccDes= 0.00D+00
 Harris functional with IExCor= 4639 and IRadAn=       7 diagonalized for initial guess.
 HarFok:  IExCor= 4639 AccDes= 0.00D+00 IRadAn=         7 IDoV= 1 UseB2=F ITyADJ=14
 ICtDFT=  3500011 ScaDFX=  1.000000  1.000000  1.000000  1.000000
 FoFCou: FMM=F IPFlag=           0 FMFlag=      100000 FMFlg1=           0
         NFxFlg=           0 DoJE=T BraDBF=F KetDBF=T FulRan=T
         wScrn=  0.000000 ICntrl=       500 IOpCl=  0 I1Cent=   200000004 NGrid=           0
         NMat0=    1 NMatS0=      1 NMatT0=    0 NMatD0=    1 NMtDS0=    0 NMtDT0=    0
 Symmetry not used in FoFCou.
 Gradient too large for Newton-Raphson -- use scaled steepest descent instead.
     Accept linear search using points  3 and  4.
 Gradient too large for Newton-Raphson -- use scaled steepest descent instead.
     Minimum is close to point  3 DX= -2.06D-02 DF= -2.35D-07 DXR=  7.37D-02 DFR=  5.47D-03 which will be used.
 Gradient too large for Newton-Raphson -- use scaled steepest descent instead.
 Gradient too large for Newton-Raphson -- use scaled steepest descent instead.
     Minimum is close to point  2 DX=  2.22D-02 DF= -7.91D-08 DXR=  6.88D-02 DFR=  4.75D-03 which will be used.
 LinEq1:  Iter=  0 NonCon=     1 RMS=5.94D-05 Max=1.31D-03 NDo=     1
 AX will form     1 AO Fock derivatives at one time.
[truncated: 72,741 more chars]
