# Supplementary material for: An Experimental and Master Equation Investigation of Kinetics of the CH2OO + RCN Reactions (R = H, CH3, C2H5) and Their Atmospheric Relevance
Source: J Phys Chem A. 2023 Jan 5;127(2):477–88. doi: 10.1021/acs.jpca.2c07073 (PMC9869398; doi:10.1021/acs.jpca.2c07073)
Supplement: Supplementary file 2 — jp2c07073_si_002.zip [file jp2c07073_si_002.zip › wb97XD/IRC/TSD/STS2-IRC-Reverse.log]

 Entering Gaussian System, Link 0=/appl/soft/chem/gaussian/G16RevB.01/g16/g16
 Initial command:
 /appl/soft/chem/gaussian/G16RevB.01/g16/l1.exe "/scratch/kurten/scratch_lauri/Cyan/ScissionIRC/STS2-IRC/10833268.GAUSS_SCRDIR/Gau-206905.inp" -scrdir="/scratch/kurten/scratch_lauri/Cyan/ScissionIRC/STS2-IRC/10833268.GAUSS_SCRDIR/"
 Entering Link 1 = /appl/soft/chem/gaussian/G16RevB.01/g16/l1.exe PID=    206917.
  
 Copyright (c) 1988-2017, Gaussian, Inc.  All Rights Reserved.
  
 This is part of the Gaussian(R) 16 program.  It is based on
 the Gaussian(R) 09 system (copyright 2009, Gaussian, Inc.),
 the Gaussian(R) 03 system (copyright 2003, Gaussian, Inc.),
 the Gaussian(R) 98 system (copyright 1998, Gaussian, Inc.),
 the Gaussian(R) 94 system (copyright 1995, Gaussian, Inc.),
 the Gaussian 92(TM) system (copyright 1992, Gaussian, Inc.),
 the Gaussian 90(TM) system (copyright 1990, Gaussian, Inc.),
 the Gaussian 88(TM) system (copyright 1988, Gaussian, Inc.),
 the Gaussian 86(TM) system (copyright 1986, Carnegie Mellon
 University), and the Gaussian 82(TM) system (copyright 1983,
 Carnegie Mellon University). Gaussian is a federally registered
 trademark of Gaussian, Inc.
  
 This software contains proprietary and confidential information,
 including trade secrets, belonging to Gaussian, Inc.
  
 This software is provided under written license and may be
 used, copied, transmitted, or stored only in accord with that
 written license.
  
 The following legend is applicable only to US Government
 contracts under FAR:
  
                    RESTRICTED RIGHTS LEGEND
  
 Use, reproduction and disclosure by the US Government is
 subject to restrictions as set forth in subparagraphs (a)
 and (c) of the Commercial Computer Software - Restricted
 Rights clause in FAR 52.227-19.
  
 Gaussian, Inc.
 340 Quinnipiac St., Bldg. 40, Wallingford CT 06492
  
  
 ---------------------------------------------------------------
 Warning -- This program may not be used in any manner that
 competes with the business of Gaussian, Inc. or will provide
 assistance to any competitor of Gaussian, Inc.  The licensee
 of this program is prohibited from giving any competitor of
 Gaussian, Inc. access to this program.  By using this program,
 the user acknowledges that Gaussian, Inc. is engaged in the
 business of creating and licensing software in the field of
 computational chemistry and represents and warrants to the
 licensee that it is not a competitor of Gaussian, Inc. and that
 it will not use this program in any manner prohibited above.
 ---------------------------------------------------------------
  

 Cite this work as:
 Gaussian 16, Revision B.01,
 M. J. Frisch, G. W. Trucks, H. B. Schlegel, G. E. Scuseria, 
 M. A. Robb, J. R. Cheeseman, G. Scalmani, V. Barone, 
 G. A. Petersson, H. Nakatsuji, X. Li, M. Caricato, A. V. Marenich, 
 J. Bloino, B. G. Janesko, R. Gomperts, B. Mennucci, H. P. Hratchian, 
 J. V. Ortiz, A. F. Izmaylov, J. L. Sonnenberg, D. Williams-Young, 
 F. Ding, F. Lipparini, F. Egidi, J. Goings, B. Peng, A. Petrone, 
 T. Henderson, D. Ranasinghe, V. G. Zakrzewski, J. Gao, N. Rega, 
 G. Zheng, W. Liang, M. Hada, M. Ehara, K. Toyota, R. Fukuda, 
 J. Hasegawa, M. Ishida, T. Nakajima, Y. Honda, O. Kitao, H. Nakai, 
 T. Vreven, K. Throssell, J. A. Montgomery, Jr., J. E. Peralta, 
 F. Ogliaro, M. J. Bearpark, J. J. Heyd, E. N. Brothers, K. N. Kudin, 
 V. N. Staroverov, T. A. Keith, R. Kobayashi, J. Normand, 
 K. Raghavachari, A. P. Rendell, J. C. Burant, S. S. Iyengar, 
 J. Tomasi, M. Cossi, J. M. Millam, M. Klene, C. Adamo, R. Cammi, 
 J. W. Ochterski, R. L. Martin, K. Morokuma, O. Farkas, 
 J. B. Foresman, and D. J. Fox, Gaussian, Inc., Wallingford CT, 2016.
 
 ******************************************
 Gaussian 16:  ES64L-G16RevB.01 20-Dec-2017
                 2-Mar-2022 
 ******************************************
 %mem=12GB
 %NprocShared=8
 Will use up to    8 processors via shared memory.
 %chk=STS2-IRC-Reverse
 ----------------------------------------------------------------------
 # UWB97XD aug-cc-pVTZ IRC(CalcAll,Reverse,MaxPoints=200,Stepsize=5) sc
 f=qc Integral(Grid=SuperFineGrid) MaxDisk=32GB
 ----------------------------------------------------------------------
 1/10=4,18=10,22=2,26=5,38=1,39=5,42=200,44=3,71=1,172=1/1,23;
 2/12=2,17=6,18=5,29=1,40=1/2;
 3/5=16,6=1,7=10,11=2,25=1,30=1,71=2,74=-58,75=-7,116=2,140=1/1,2,3;
 4//1;
 5/5=2,8=3,38=5/8;
 8/6=4,10=90,11=11/1;
 11/6=1,8=1,9=11,15=111,16=1/1,2,10;
 10/6=1,13=1/2;
 6/7=2,8=2,9=2,10=2,18=1,28=1/1;
 7/10=1,25=1/1,2,3,16;
 1/10=4,18=10,22=2,26=5,39=5,42=200,44=3,71=1/23(2);
 2/29=1/2;
 99/5=20/99;
 2/29=1/2;
 3/5=16,6=1,7=10,11=2,25=1,30=1,71=2,74=-58,75=-7,116=2,140=1/1,2,3;
 4/5=5,16=3,69=1/1;
 5/5=2,8=3,38=5/8;
 8/6=4,10=90,11=11/1;
 11/6=1,8=1,9=11,15=111,16=1/1,2,10;
 10/6=1,13=1/2;
 7/10=1,25=1/1,2,3,16;
 1/10=4,18=10,22=2,26=5,39=5,42=200,44=3,71=1/23(-8);
 2/29=1/2;
 6/7=2,8=2,9=2,10=2,18=1,19=2,28=1/1;
 99/5=20/99;
 ----------------
 STS2-IRC-Reverse
 ----------------
 Symbolic Z-matrix:
 Charge =  0 Multiplicity = 1
 O                    -0.3836    1.33863  -0.00156 
 O                     1.78377   0.56909  -0.04 
 C                     1.60185  -0.65047   0.17587 
 N                    -0.0333   -0.95982  -0.2584 
 C                    -0.64928   0.16193  -0.09765 
 H                     1.88312  -1.33304  -0.65024 
 H                     1.71069  -1.06279   1.18609 
 C                    -2.14568  -0.33545   0.11111 
 H                    -2.70587   0.14615  -0.6858 
 H                    -2.42925   0.05971   1.08218 
 H                    -2.26827  -1.40904   0.07313 
 
 IRC-IRC-IRC-IRC-IRC-IRC-IRC-IRC-IRC-IRC-IRC-IRC-IRC-IRC-IRC-IRC-IRC-IRC
 ------------------------------------------------------------------------
 INPUT DATA FOR L123
 ------------------------------------------------------------------------
 GENERAL PARAMETERS:
 Rxn path following direction = Reverse
 Maximum points per path      = 200
 Step size                    =   0.050 bohr
 Integration scheme           = HPC                                 
    Redo corrector integration= Yes                                 
    DWI Weight Power          =  2
    DWI will use Hessian update vectors when possible.
    Max correction cycles     =  20
 Initial Hessian              = CalcFC
 Hessian evaluation           = Analytic at all predictor steps
                              = Update at all corrector steps
 Hessian updating method      = Bofill                              
 ------------------------------------------------------------------------
 IRC-IRC-IRC-IRC-IRC-IRC-IRC-IRC-IRC-IRC-IRC-IRC-IRC-IRC-IRC-IRC-IRC-IRC
                          Input orientation:                          
 ---------------------------------------------------------------------
 Center     Atomic      Atomic             Coordinates (Angstroms)
 Number     Number       Type             X           Y           Z
 ---------------------------------------------------------------------
      1          8           0       -0.383600    1.338630   -0.001560
      2          8           0        1.783770    0.569090   -0.040000
      3          6           0        1.601850   -0.650470    0.175870
      4          7           0       -0.033300   -0.959820   -0.258400
      5          6           0       -0.649280    0.161930   -0.097650
      6          1           0        1.883120   -1.333040   -0.650240
      7          1           0        1.710690   -1.062790    1.186090
      8          6           0       -2.145680   -0.335450    0.111110
      9          1           0       -2.705870    0.146150   -0.685800
     10          1           0       -2.429250    0.059710    1.082180
     11          1           0       -2.268270   -1.409040    0.073130
 ---------------------------------------------------------------------
                    Distance matrix (angstroms):
                    1          2          3          4          5
     1  O    0.000000
     2  O    2.300253   0.000000
     3  C    2.816028   1.251807   0.000000
     4  N    2.339134   2.384745   1.719885   0.000000
     5  C    1.210141   2.467557   2.408816   1.289804   0.000000
     6  H    3.563233   2.000090   1.107914   1.991356   2.992213
     7  H    3.400497   2.042467   1.096539   2.266860   2.952522
     8  C    2.433139   4.035047   3.761305   2.233501   1.590654
     9  H    2.698728   4.555524   4.464698   2.923777   2.139096
    10  H    2.644771   4.389566   4.192317   2.928681   2.137929
    11  H    3.332754   4.510524   3.945100   2.303650   2.262353
                    6          7          8          9         10
     6  H    0.000000
     7  H    1.864102   0.000000
     8  C    4.219724   4.068930   0.000000
     9  H    4.821628   4.946869   1.086654   0.000000
    10  H    4.851553   4.290677   1.086066   1.791576   0.000000
    11  H    4.214627   4.146166   1.081234   1.784961   1.789224
                   11
    11  H    0.000000
 Symmetry turned off by external request.
 Stoichiometry    C3H5NO2
 Framework group  C1[X(C3H5NO2)]
 Deg. of freedom    27
 Full point group                 C1      NOp   1
 Rotational constants (GHZ):           7.9762563           2.8989486           2.2211363
 Standard basis: Aug-CC-pVTZ (5D, 7F)
   391 basis functions,   567 primitive gaussians,   455 cartesian basis functions
    23 alpha electrons       23 beta electrons
       nuclear repulsion energy       230.4630958343 Hartrees.
 NAtoms=   11 NActive=   11 NUniq=   11 SFac= 1.00D+00 NAtFMM=   60 NAOKFM=F Big=F
 Integral buffers will be    131072 words long.
 Raffenetti 2 integral format.
 Two-electron integral symmetry is turned off.
 Nuclear repulsion after empirical dispersion term =      230.4600234320 Hartrees.
 One-electron integrals computed using PRISM.
 NBasis=   391 RedAO= T EigKep=  1.79D-05  NBF=   391
 NBsUse=   391 1.00D-06 EigRej= -1.00D+00 NBFU=   391
 ExpMin= 2.53D-02 ExpMax= 1.53D+04 ExpMxC= 5.22D+02 IAcc=3 IRadAn=         7 AccDes= 0.00D+00
 Harris functional with IExCor= 4639 and IRadAn=       7 diagonalized for initial guess.
 HarFok:  IExCor= 4639 AccDes= 0.00D+00 IRadAn=         7 IDoV= 1 UseB2=F ITyADJ=14
 ICtDFT=  3500011 ScaDFX=  1.000000  1.000000  1.000000  1.000000
 FoFCou: FMM=F IPFlag=           0 FMFlag=      100000 FMFlg1=           0
         NFxFlg=           0 DoJE=T BraDBF=F KetDBF=T FulRan=T
         wScrn=  0.000000 ICntrl=       500 IOpCl=  0 I1Cent=   200000004 NGrid=           0
         NMat0=    1 NMatS0=      1 NMatT0=    0 NMatD0=    1 NMtDS0=    0 NMtDT0=    0
 Symmetry not used in FoFCou.
 Initial guess <Sx>= 0.0000 <Sy>= 0.0000 <Sz>= 0.0000 <S**2>= 0.0000 S= 0.0000
 Gradient too large for Newton-Raphson -- use scaled steepest descent instead.
 Gradient too large for Newton-Raphson -- use scaled steepest descent instead.
     Accept linear search using points  2 and  3.
 Gradient too large for Newton-Raphson -- use scaled steepest descent instead.
     Accept linear search using points  1 and  2.
 Gradient too large for Newton-Raphson -- use scaled steepest descent instead.
     Accept linear search using points  2 and  3.
 Gradient too large for Newton-Raphson -- use scaled steepest descent instead.
     Accept linear search using points  1 and  2.
 Gradient too large for Newton-Raphson -- use scaled steepest descent instead.
 LinEq1:  Iter=  0 NonCon=     1 RMS=3.60D-05 Max=1.35D-03 NDo=     1
 AX will form     1 AO Fock derivatives at one time.
 LinEq1:  Iter=  1 NonCon=     1 RMS=4.44D-05 Max=2.57D-03 NDo=     1
 LinEq1:  Iter=  2 NonCon=     1 RMS=1.21D-05 Max=5.33D-04 NDo=     1
 LinEq1:  Iter=  3 NonCon=     1 RMS=1.49D-05 Max=4.75D-04 NDo=     1
 LinEq1:  Iter=  4 NonCon=     1 RMS=4.04D-06 Max=1.32D-04 NDo=     1
 LinEq1:  Iter=  5 NonCon=     1 RMS=2.41D-06 Max=8.12D-05 NDo=     1
 LinEq1:  Iter=  6 NonCon=     1 RMS=1.26D-06 Max=3.92D-05 NDo=     1
 LinEq1:  Iter=  7 NonCon=     1 RMS=5.20D-07 Max=1.14D-05 NDo=     1
 LinEq1:  Iter=  8 NonCon=     1 RMS=1.99D-07 Max=3.81D-06 NDo=     1
 LinEq1:  Iter=  9 NonCon=     1 RMS=1.43D-07 Max=4.75D-06 NDo=     1
 LinEq1:  Iter= 10 NonCon=     1 RMS=5.83D-08 Max=2.05D-06 NDo=     1
 LinEq1:  Iter= 11 NonCon=     1 RMS=2.92D-08 Max=1.01D-06 NDo=     1
 LinEq1:  Iter= 12 NonCon=     1 RMS=1.12D-08 Max=3.42D-07 NDo=     1
 LinEq1:  Iter= 13 NonCon=     0 RMS=4.08D-09 Max=1.05D-07 NDo=     1
 Linear equations converged to 1.301D-08 1.301D-07 after    13 iterations.
 Restarting incremental Fock formation.
     Minimum is close to point  2 DX=  1.42D-03 DF= -2.17D-11 DXR=  1.42D-03 DFR=  2.02D-06 which will be used.
 LinEq1:  Iter=  0 NonCon=     1 RMS=1.78D-07 Max=1.28D-05 NDo=     1
 LinEq1:  Iter=  1 NonCon=     1 RMS=1.71D-07 Max=1.10D-05 NDo=     1
 LinEq1:  Iter=  2 NonCon=     1 RMS=9.44D-08 Max=4.02D-06 NDo=     1
 LinEq1:  Iter=  3 NonCon=     1 RMS=6.65D-08 Max=2.15D-06 NDo=     1
 LinEq1:  Iter=  4 NonCon=     1 RMS=6.16D-08 Max=2.21D-06 NDo=     1
 LinEq1:  Iter=  5 NonCon=     1 RMS=3.37D-08 Max=1.34D-06 NDo=     1
 LinEq1:  Iter=  6 NonCon=     1 RMS=1.70D-08 Max=6.22D-07 NDo=     1
 LinEq1:  Iter=  7 NonCon=     1 RMS=1.05D-08 Max=2.67D-07 NDo=     1
 LinEq1:  Iter=  8 NonCon=     1 RMS=5.22D-09 Max=1.10D-07 NDo=     1
 LinEq1:  Iter=  9 NonCon=     1 RMS=2.13D-09 Max=4.84D-08 NDo=     1
 LinEq1:  Iter= 10 NonCon=     1 RMS=8.77D-10 Max=3.17D-08 NDo=     1
 LinEq1:  Iter= 11 NonCon=     1 RMS=3.90D-10 Max=1.45D-08 NDo=     1
 LinEq1:  Iter= 12 NonCon=     1 RMS=1.55D-10 Max=3.58D-09 NDo=     1
 LinEq1:  Iter= 13 NonCon=     1 RMS=6.11D-11 Max=1.76D-09 NDo=     1
 LinEq1:  Iter= 14 NonCon=     0 RMS=1.93D-11 Max=6.61D-10 NDo=     1
 Linear equations converged to 1.112D-10 1.112D-09 after    14 iterations.
 SCF Done:  E(UwB97XD) =  -322.363636779     a.u. after    9 cycles
            Convg  =    0.3618D-08                    49 Fock formations.
              S**2 =  0.0000                  -V/T =  2.0056
 <Sx>= 0.0000 <Sy>= 0.0000 <Sz>= 0.0000 <S**2>= 0.0000 S= 0.0000
 <L.S>=  0.00000000000    
 Annihilation of the first spin contaminant:
 S**2 before annihilation     0.0000,   after     0.0000
 DoSCS=F DFT=T ScalE2(SS,OS)=  1.000000  1.000000
 Range of M.O.s used for correlation:     1   391
 NBasis=   391 NAE=    23 NBE=    23 NFC=     0 NFV=     0
 NROrb=    391 NOA=    23 NOB=    23 NVA=   368 NVB=   368

 **** Warning!!: The largest alpha MO coefficient is  0.39512947D+02


 **** Warning!!: The largest beta MO coefficient is  0.39512947D+02

 Symmetrizing basis deriv contribution to polar:
 IMax=3 JMax=2 DiffMx= 0.00D+00
 G2DrvN: will do    12 centers at a time, making    1 passes.
 Calling FoFCou, ICntrl=  3107 FMM=F I1Cent=   0 AccDes= 0.00D+00.
 End of G2Drv F.D. properties file   721 does not exist.
 End of G2Drv F.D. properties file   722 does not exist.
 End of G2Drv F.D. properties file   788 does not exist.
          IDoAtm=11111111111
          Differentiating once with respect to nuclear coordinates.
 CalDSu exits because no D1Ps are significant.
          There are    36 degrees of freedom in the 1st order CPHF.  IDoFFX=6 NUNeed=     0.
     30 vectors produced by pass  0 Test12= 4.70D-14 2.78D-09 XBig12= 1.74D-01 9.28D-02.
 AX will form    30 AO Fock derivatives at one time.
     30 vectors produced by pass  1 Test12= 4.70D-14 2.78D-09 XBig12= 1.02D-01 8.78D-02.
     30 vectors produced by pass  2 Test12= 4.70D-14 2.78D-09 XBig12= 6.95D-03 1.29D-02.
     30 vectors produced by pass  3 Test12= 4.70D-14 2.78D-09 XBig12= 1.76D-04 1.71D-03.
     30 vectors produced by pass  4 Test12= 4.70D-14 2.78D-09 XBig12= 2.05D-06 1.36D-04.
     30 vectors produced by pass  5 Test12= 4.70D-14 2.78D-09 XBig12= 1.92D-08 1.04D-05.
Error: bus error, non-existent physical address
   rax 0x00007f5a3a4c6cb8, rbx 0x00007f579d28f050, rcx 0x00007f5a3a515e58
   rdx 0x00007f5a382011d8, rsp 0x00007f57957f8a70, rbp 0x00007f57957f8ac8
   rsi 0x000000000005b3b0, rdi 0x0000000000000060, r8  0x00000000000000bf
   r9  0xffffffffffffffff, r10 0x00007f5a37076b98, r11 0x00007f5a3a99d1d8
   r12 0x00007f579ce6e9c8, r13 0x00007f5a3b7d53a0, r14 0x00007f5a3b89b560
   r15 0x0000000000000001
  /lib64/libpthread.so.0(+0xf630) [0x7f5a97520630]
  /appl/soft/chem/gaussian/G16RevB.01/g16/l1002.exe() [0x10a4403]
  /appl/soft/chem/gaussian/G16RevB.01/g16/l1002.exe() [0x105d361]
  /appl/soft/chem/gaussian/G16RevB.01/g16/l1002.exe() [0x105bf35]
  /appl/soft/chem/gaussian/G16RevB.01/g16/l1002.exe() [0x109f346]
  /lib64/libpthread.so.0(+0x7ea5) [0x7f5a97518ea5]
  /lib64/libc.so.6(clone+0x6d) [0x7f5a96f3fb0d]
srun: error: r01c06: task 0: Exited with exit code 1
srun: launch/slurm: _step_signal: Terminating StepId=10833268.0
