# Supplementary material for: An Experimental and Master Equation Investigation of Kinetics of the CH2OO + RCN Reactions (R = H, CH3, C2H5) and Their Atmospheric Relevance
Source: J Phys Chem A. 2023 Jan 5;127(2):477–88. doi: 10.1021/acs.jpca.2c07073 (PMC9869398; doi:10.1021/acs.jpca.2c07073)
Supplement: Supplementary file 2 — jp2c07073_si_002.zip [file jp2c07073_si_002.zip › wb97XD/IRC/TSD/STS3-IRC-Forward.log]

 Entering Gaussian System, Link 0=/appl/soft/chem/gaussian/G16RevB.01/g16/g16
 Initial command:
 /appl/soft/chem/gaussian/G16RevB.01/g16/l1.exe "/scratch/kurten/scratch_lauri/Cyan/ScissionIRC/STS3-IRC/10833269.GAUSS_SCRDIR/Gau-258309.inp" -scrdir="/scratch/kurten/scratch_lauri/Cyan/ScissionIRC/STS3-IRC/10833269.GAUSS_SCRDIR/"
 Entering Link 1 = /appl/soft/chem/gaussian/G16RevB.01/g16/l1.exe PID=    258313.
  
 Copyright (c) 1988-2017, Gaussian, Inc.  All Rights Reserved.
  
 This is part of the Gaussian(R) 16 program.  It is based on
 the Gaussian(R) 09 system (copyright 2009, Gaussian, Inc.),
 the Gaussian(R) 03 system (copyright 2003, Gaussian, Inc.),
 the Gaussian(R) 98 system (copyright 1998, Gaussian, Inc.),
 the Gaussian(R) 94 system (copyright 1995, Gaussian, Inc.),
 the Gaussian 92(TM) system (copyright 1992, Gaussian, Inc.),
 the Gaussian 90(TM) system (copyright 1990, Gaussian, Inc.),
 the Gaussian 88(TM) system (copyright 1988, Gaussian, Inc.),
 the Gaussian 86(TM) system (copyright 1986, Carnegie Mellon
 University), and the Gaussian 82(TM) system (copyright 1983,
 Carnegie Mellon University). Gaussian is a federally registered
 trademark of Gaussian, Inc.
  
 This software contains proprietary and confidential information,
 including trade secrets, belonging to Gaussian, Inc.
  
 This software is provided under written license and may be
 used, copied, transmitted, or stored only in accord with that
 written license.
  
 The following legend is applicable only to US Government
 contracts under FAR:
  
                    RESTRICTED RIGHTS LEGEND
  
 Use, reproduction and disclosure by the US Government is
 subject to restrictions as set forth in subparagraphs (a)
 and (c) of the Commercial Computer Software - Restricted
 Rights clause in FAR 52.227-19.
  
 Gaussian, Inc.
 340 Quinnipiac St., Bldg. 40, Wallingford CT 06492
  
  
 ---------------------------------------------------------------
 Warning -- This program may not be used in any manner that
 competes with the business of Gaussian, Inc. or will provide
 assistance to any competitor of Gaussian, Inc.  The licensee
 of this program is prohibited from giving any competitor of
 Gaussian, Inc. access to this program.  By using this program,
 the user acknowledges that Gaussian, Inc. is engaged in the
 business of creating and licensing software in the field of
 computational chemistry and represents and warrants to the
 licensee that it is not a competitor of Gaussian, Inc. and that
 it will not use this program in any manner prohibited above.
 ---------------------------------------------------------------
  

 Cite this work as:
 Gaussian 16, Revision B.01,
 M. J. Frisch, G. W. Trucks, H. B. Schlegel, G. E. Scuseria, 
 M. A. Robb, J. R. Cheeseman, G. Scalmani, V. Barone, 
 G. A. Petersson, H. Nakatsuji, X. Li, M. Caricato, A. V. Marenich, 
 J. Bloino, B. G. Janesko, R. Gomperts, B. Mennucci, H. P. Hratchian, 
 J. V. Ortiz, A. F. Izmaylov, J. L. Sonnenberg, D. Williams-Young, 
 F. Ding, F. Lipparini, F. Egidi, J. Goings, B. Peng, A. Petrone, 
 T. Henderson, D. Ranasinghe, V. G. Zakrzewski, J. Gao, N. Rega, 
 G. Zheng, W. Liang, M. Hada, M. Ehara, K. Toyota, R. Fukuda, 
 J. Hasegawa, M. Ishida, T. Nakajima, Y. Honda, O. Kitao, H. Nakai, 
 T. Vreven, K. Throssell, J. A. Montgomery, Jr., J. E. Peralta, 
 F. Ogliaro, M. J. Bearpark, J. J. Heyd, E. N. Brothers, K. N. Kudin, 
 V. N. Staroverov, T. A. Keith, R. Kobayashi, J. Normand, 
 K. Raghavachari, A. P. Rendell, J. C. Burant, S. S. Iyengar, 
 J. Tomasi, M. Cossi, J. M. Millam, M. Klene, C. Adamo, R. Cammi, 
 J. W. Ochterski, R. L. Martin, K. Morokuma, O. Farkas, 
 J. B. Foresman, and D. J. Fox, Gaussian, Inc., Wallingford CT, 2016.
 
 ******************************************
 Gaussian 16:  ES64L-G16RevB.01 20-Dec-2017
                 2-Mar-2022 
 ******************************************
 %mem=12GB
 %NprocShared=8
 Will use up to    8 processors via shared memory.
 %chk=STS3-IRC-Forward
 ----------------------------------------------------------------------
 # UWB97XD aug-cc-pVTZ IRC(CalcAll,Forward,MaxPoints=200,Stepsize=5) sc
 f=qc Integral(Grid=SuperFineGrid) MaxDisk=32GB
 ----------------------------------------------------------------------
 1/10=4,18=10,22=1,26=5,38=1,39=5,42=200,44=3,71=1,172=1/1,23;
 2/12=2,17=6,18=5,29=1,40=1/2;
 3/5=16,6=1,7=10,11=2,25=1,30=1,71=2,74=-58,75=-7,116=2,140=1/1,2,3;
 4//1;
 5/5=2,8=3,38=5/8;
 8/6=4,10=90,11=11/1;
 11/6=1,8=1,9=11,15=111,16=1/1,2,10;
 10/6=1,13=1/2;
 6/7=2,8=2,9=2,10=2,18=1,28=1/1;
 7/10=1,25=1/1,2,3,16;
 1/10=4,18=10,22=1,26=5,39=5,42=200,44=3,71=1/23(2);
 2/29=1/2;
 99/5=20/99;
 2/29=1/2;
 3/5=16,6=1,7=10,11=2,25=1,30=1,71=2,74=-58,75=-7,116=2,140=1/1,2,3;
 4/5=5,16=3,69=1/1;
 5/5=2,8=3,38=5/8;
 8/6=4,10=90,11=11/1;
 11/6=1,8=1,9=11,15=111,16=1/1,2,10;
 10/6=1,13=1/2;
 7/10=1,25=1/1,2,3,16;
 1/10=4,18=10,22=1,26=5,39=5,42=200,44=3,71=1/23(-8);
 2/29=1/2;
 6/7=2,8=2,9=2,10=2,18=1,19=2,28=1/1;
 99/5=20/99;
 ----------------
 STS3-IRC-Forward
 ----------------
 Symbolic Z-matrix:
 Charge =  0 Multiplicity = 1
 O                    -0.04675   1.25689  -0.35346 
 O                    -2.16784   0.64533   0.15364 
 C                    -1.97456  -0.56405   0.422 
 N                    -0.50806  -1.03191  -0.30226 
 C                     0.16232   0.06444  -0.39567 
 H                    -1.90353  -0.90314   1.46258 
 H                    -2.44203  -1.28592  -0.2803 
 C                     1.67484  -0.47354  -0.45697 
 H                     1.70538  -1.55574  -0.44326 
 H                     2.00236  -0.12289  -1.43498 
 C                     2.45777   0.14191   0.68236 
 H                     2.42081   1.22776   0.64319 
 H                     3.49651  -0.18205   0.60992 
 H                     2.0713   -0.18499   1.64688 
 
 IRC-IRC-IRC-IRC-IRC-IRC-IRC-IRC-IRC-IRC-IRC-IRC-IRC-IRC-IRC-IRC-IRC-IRC
 ------------------------------------------------------------------------
 INPUT DATA FOR L123
 ------------------------------------------------------------------------
 GENERAL PARAMETERS:
 Rxn path following direction = Forward
 Maximum points per path      = 200
 Step size                    =   0.050 bohr
 Integration scheme           = HPC                                 
    Redo corrector integration= Yes                                 
    DWI Weight Power          =  2
    DWI will use Hessian update vectors when possible.
    Max correction cycles     =  20
 Initial Hessian              = CalcFC
 Hessian evaluation           = Analytic at all predictor steps
                              = Update at all corrector steps
 Hessian updating method      = Bofill                              
 ------------------------------------------------------------------------
 IRC-IRC-IRC-IRC-IRC-IRC-IRC-IRC-IRC-IRC-IRC-IRC-IRC-IRC-IRC-IRC-IRC-IRC
                          Input orientation:                          
 ---------------------------------------------------------------------
 Center     Atomic      Atomic             Coordinates (Angstroms)
 Number     Number       Type             X           Y           Z
 ---------------------------------------------------------------------
      1          8           0       -0.046750    1.256890   -0.353460
      2          8           0       -2.167840    0.645330    0.153640
      3          6           0       -1.974560   -0.564050    0.422000
      4          7           0       -0.508060   -1.031910   -0.302260
      5          6           0        0.162320    0.064440   -0.395670
      6          1           0       -1.903530   -0.903140    1.462580
      7          1           0       -2.442030   -1.285920   -0.280300
      8          6           0        1.674840   -0.473540   -0.456970
      9          1           0        1.705380   -1.555740   -0.443260
     10          1           0        2.002360   -0.122890   -1.434980
     11          6           0        2.457770    0.141910    0.682360
     12          1           0        2.420810    1.227760    0.643190
     13          1           0        3.496510   -0.182050    0.609920
     14          1           0        2.071300   -0.184990    1.646880
 ---------------------------------------------------------------------
                    Distance matrix (angstroms):
                    1          2          3          4          5
     1  O    0.000000
     2  O    2.264990   0.000000
     3  C    2.762899   1.253784   0.000000
     4  N    2.335387   2.403299   1.701196   0.000000
     5  C    1.211375   2.463498   2.372728   1.288456   0.000000
     6  H    3.378071   2.044735   1.096738   2.253570   2.942285
     7  H    3.494081   1.998302   1.110338   1.950703   2.935885
     8  C    2.443148   4.048568   3.754850   2.258487   1.606517
     9  H    3.314953   4.494756   3.908207   2.278946   2.237919
    10  H    2.696726   4.528183   4.411223   2.900272   2.121557
    11  C    2.930652   4.682867   4.495744   3.338185   2.537172
    12  H    2.661393   4.651300   4.751714   3.818149   2.744690
    13  H    3.943772   5.742614   5.487608   4.194153   3.491245
    14  H    3.250617   4.570504   4.244173   3.342083   2.806854
                    6          7          8          9         10
     6  H    0.000000
     7  H    1.863903   0.000000
     8  C    4.083376   4.199975   0.000000
     9  H    4.133079   4.159371   1.082718   0.000000
    10  H    4.925507   4.736932   1.089371   1.767700   0.000000
    11  C    4.552122   5.193597   1.513219   2.171434   2.181890
    12  H    4.889995   5.551453   2.158992   3.072472   2.513592
    13  H    5.514293   6.105512   2.131127   2.490855   2.533298
    14  H    4.043387   5.029535   2.160238   2.526171   3.083256
                   11         12         13         14
    11  C    0.000000
    12  H    1.087185   0.000000
    13  H    1.090495   1.773641   0.000000
    14  H    1.089276   1.767884   1.762532   0.000000
 Symmetry turned off by external request.
 Stoichiometry    C4H7NO2
 Framework group  C1[X(C4H7NO2)]
 Deg. of freedom    36
 Full point group                 C1      NOp   1
 Rotational constants (GHZ):           6.0335778           1.7158125           1.5276375
 Standard basis: Aug-CC-pVTZ (5D, 7F)
   483 basis functions,   693 primitive gaussians,   560 cartesian basis functions
    27 alpha electrons       27 beta electrons
       nuclear repulsion energy       301.0009236325 Hartrees.
 NAtoms=   14 NActive=   14 NUniq=   14 SFac= 1.00D+00 NAtFMM=   60 NAOKFM=F Big=F
 Integral buffers will be    131072 words long.
 Raffenetti 2 integral format.
 Two-electron integral symmetry is turned off.
 Nuclear repulsion after empirical dispersion term =      300.9955902544 Hartrees.
 One-electron integrals computed using PRISM.
 NBasis=   483 RedAO= T EigKep=  1.28D-05  NBF=   483
 NBsUse=   483 1.00D-06 EigRej= -1.00D+00 NBFU=   483
 ExpMin= 2.53D-02 ExpMax= 1.53D+04 ExpMxC= 5.22D+02 IAcc=3 IRadAn=         7 AccDes= 0.00D+00
 Harris functional with IExCor= 4639 and IRadAn=       7 diagonalized for initial guess.
 HarFok:  IExCor= 4639 AccDes= 0.00D+00 IRadAn=         7 IDoV= 1 UseB2=F ITyADJ=14
 ICtDFT=  3500011 ScaDFX=  1.000000  1.000000  1.000000  1.000000
 FoFCou: FMM=F IPFlag=           0 FMFlag=      100000 FMFlg1=           0
         NFxFlg=           0 DoJE=T BraDBF=F KetDBF=T FulRan=T
         wScrn=  0.000000 ICntrl=       500 IOpCl=  0 I1Cent=   200000004 NGrid=           0
         NMat0=    1 NMatS0=      1 NMatT0=    0 NMatD0=    1 NMtDS0=    0 NMtDT0=    0
 Symmetry not used in FoFCou.
 Initial guess <Sx>= 0.0000 <Sy>= 0.0000 <Sz>= 0.0000 <S**2>= 0.0000 S= 0.0000
 Gradient too large for Newton-Raphson -- use scaled steepest descent instead.
 Gradient too large for Newton-Raphson -- use scaled steepest descent instead.
     Accept linear search using points  2 and  3.
 Gradient too large for Newton-Raphson -- use scaled steepest descent instead.
     Accept linear search using points  1 and  2.
 Gradient too large for Newton-Raphson -- use scaled steepest descent instead.
     Accept linear search using points  2 and  3.
 Gradient too large for Newton-Raphson -- use scaled steepest descent instead.
     Accept linear search using points  1 and  2.
 Gradient too large for Newton-Raphson -- use scaled steepest descent instead.
 LinEq1:  Iter=  0 NonCon=     1 RMS=4.42D-05 Max=3.42D-03 NDo=     1
 AX will form     1 AO Fock derivatives at one time.
 LinEq1:  Iter=  1 NonCon=     1 RMS=4.63D-05 Max=2.48D-03 NDo=     1
 LinEq1:  Iter=  2 NonCon=     1 RMS=1.46D-05 Max=6.88D-04 NDo=     1
 LinEq1:  Iter=  3 NonCon=     1 RMS=1.51D-05 Max=8.76D-04 NDo=     1
 LinEq1:  Iter=  4 NonCon=     1 RMS=4.03D-06 Max=1.71D-04 NDo=     1
 LinEq1:  Iter=  5 NonCon=     1 RMS=2.87D-06 Max=1.32D-04 NDo=     1
 LinEq1:  Iter=  6 NonCon=     1 RMS=1.31D-06 Max=4.73D-05 NDo=     1
 LinEq1:  Iter=  7 NonCon=     1 RMS=3.81D-07 Max=7.83D-06 NDo=     1
 LinEq1:  Iter=  8 NonCon=     1 RMS=1.53D-07 Max=4.97D-06 NDo=     1
 LinEq1:  Iter=  9 NonCon=     1 RMS=8.56D-08 Max=3.25D-06 NDo=     1
 LinEq1:  Iter= 10 NonCon=     1 RMS=5.03D-08 Max=2.49D-06 NDo=     1
 LinEq1:  Iter= 11 NonCon=     1 RMS=2.23D-08 Max=8.19D-07 NDo=     1
 LinEq1:  Iter= 12 NonCon=     1 RMS=1.09D-08 Max=3.93D-07 NDo=     1
 LinEq1:  Iter= 13 NonCon=     0 RMS=3.48D-09 Max=1.19D-07 NDo=     1
 Linear equations converged to 1.569D-08 1.569D-07 after    13 iterations.
 Restarting incremental Fock formation.
     Minimum is close to point  2 DX=  2.79D-03 DF= -1.34D-10 DXR=  2.78D-03 DFR=  7.74D-06 which will be used.
 LinEq1:  Iter=  0 NonCon=     1 RMS=2.34D-07 Max=1.58D-05 NDo=     1
 LinEq1:  Iter=  1 NonCon=     1 RMS=2.21D-07 Max=1.47D-05 NDo=     1
 LinEq1:  Iter=  2 NonCon=     1 RMS=1.12D-07 Max=5.89D-06 NDo=     1
 LinEq1:  Iter=  3 NonCon=     1 RMS=1.06D-07 Max=5.59D-06 NDo=     1
 LinEq1:  Iter=  4 NonCon=     1 RMS=7.27D-08 Max=3.05D-06 NDo=     1
 LinEq1:  Iter=  5 NonCon=     1 RMS=4.62D-08 Max=1.86D-06 NDo=     1
 LinEq1:  Iter=  6 NonCon=     1 RMS=2.53D-08 Max=1.16D-06 NDo=     1
 LinEq1:  Iter=  7 NonCon=     1 RMS=1.46D-08 Max=4.44D-07 NDo=     1
 LinEq1:  Iter=  8 NonCon=     1 RMS=8.83D-09 Max=2.83D-07 NDo=     1
 LinEq1:  Iter=  9 NonCon=     1 RMS=3.39D-09 Max=7.60D-08 NDo=     1
 LinEq1:  Iter= 10 NonCon=     1 RMS=1.32D-09 Max=4.96D-08 NDo=     1
 LinEq1:  Iter= 11 NonCon=     1 RMS=5.77D-10 Max=2.26D-08 NDo=     1
 LinEq1:  Iter= 12 NonCon=     1 RMS=2.32D-10 Max=8.00D-09 NDo=     1
 LinEq1:  Iter= 13 NonCon=     1 RMS=9.94D-11 Max=2.82D-09 NDo=     1
 LinEq1:  Iter= 14 NonCon=     0 RMS=4.31D-11 Max=8.59D-10 NDo=     1
 Linear equations converged to 1.888D-10 1.888D-09 after    14 iterations.
 SCF Done:  E(UwB97XD) =  -361.682630419     a.u. after    9 cycles
            Convg  =    0.7476D-08                    49 Fock formations.
              S**2 =  0.0000                  -V/T =  2.0057
 <Sx>= 0.0000 <Sy>= 0.0000 <Sz>= 0.0000 <S**2>= 0.0000 S= 0.0000
 <L.S>=  0.00000000000    
 Annihilation of the first spin contaminant:
 S**2 before annihilation     0.0000,   after     0.0000
 DoSCS=F DFT=T ScalE2(SS,OS)=  1.000000  1.000000
 Range of M.O.s used for correlation:     1   483
 NBasis=   483 NAE=    27 NBE=    27 NFC=     0 NFV=     0
 NROrb=    483 NOA=    27 NOB=    27 NVA=   456 NVB=   456

 **** Warning!!: The largest alpha MO coefficient is  0.48758359D+02


 **** Warning!!: The largest beta MO coefficient is  0.48758359D+02

 Symmetrizing basis deriv contribution to polar:
 IMax=3 JMax=2 DiffMx= 0.00D+00
 G2DrvN: will do    15 centers at a time, making    1 passes.
 Calling FoFCou, ICntrl=  3107 FMM=F I1Cent=   0 AccDes= 0.00D+00.
 End of G2Drv F.D. properties file   721 does not exist.
 End of G2Drv F.D. properties file   722 does not exist.
 End of G2Drv F.D. properties file   788 does not exist.
          IDoAtm=11111111111111
          Differentiating once with respect to nuclear coordinates.
 CalDSu exits because no D1Ps are significant.
          There are    45 degrees of freedom in the 1st order CPHF.  IDoFFX=6 NUNeed=     0.
     39 vectors produced by pass  0 Test12= 5.47D-14 2.22D-09 XBig12= 1.85D-01 9.68D-02.
 AX will form    39 AO Fock derivatives at one time.
     39 vectors produced by pass  1 Test12= 5.47D-14 2.22D-09 XBig12= 1.55D-01 8.53D-02.
     39 vectors produced by pass  2 Test12= 5.47D-14 2.22D-09 XBig12= 8.72D-03 1.28D-02.
     39 vectors produced by pass  3 Test12= 5.47D-14 2.22D-09 XBig12= 1.71D-04 1.40D-03.
     39 vectors produced by pass  4 Test12= 5.47D-14 2.22D-09 XBig12= 2.06D-06 1.08D-04.
     39 vectors produced by pass  5 Test12= 5.47D-14 2.22D-09 XBig12= 1.75D-08 8.95D-06.
     39 vectors produced by pass  6 Test12= 5.47D-14 2.22D-09 XBig12= 1.41D-10 7.91D-07.
     17 vectors produced by pass  7 Test12= 5.47D-14 2.22D-09 XBig12= 1.07D-12 7.11D-08.
      1 vectors produced by pass  8 Test12= 5.47D-14 2.22D-09 XBig12= 7.33D-15 6.71D-09.
 InvSVY:  IOpt=1 It=  1 EMax= 2.78D-15
 Solved reduced A of dimension   291 with    39 vectors.
 End of Minotr F.D. properties file   721 does not exist.
 End of Minotr F.D. properties file   722 does not exist.
 End of Minotr F.D. properties file   788 does not exist.

 **********************************************************************

            Population analysis using the SCF Density.

 **********************************************************************

 Alpha  occ. eigenvalues --  -19.28291 -19.27890 -14.49008 -10.40570 -10.38519
 Alpha  occ. eigenvalues --  -10.34676 -10.30087  -1.19181  -1.14767  -1.01833
 Alpha  occ. eigenvalues --   -0.89851  -0.77717  -0.73711  -0.63043  -0.60119
 Alpha  occ. eigenvalues --   -0.58093  -0.56771  -0.55699  -0.53977  -0.50134
 Alpha  occ. eigenvalues --   -0.49291  -0.48270  -0.46495  -0.43417  -0.38172
 Alpha  occ. eigenvalues --   -0.36804  -0.34991
 Alpha virt. eigenvalues --   -0.10398   0.02653   0.03729   0.03970   0.04613
 Alpha virt. eigenvalues --    0.05437   0.06001   0.06612   0.08669   0.08932
 Alpha virt. eigenvalues --    0.09503   0.10212   0.10255   0.11734   0.11944
 Alpha virt. eigenvalues --    0.12244   0.12414   0.13469   0.13603   0.14662
 Alpha virt. eigenvalues --    0.15509   0.15962   0.16660   0.16786   0.17281
 Alpha virt. eigenvalues --    0.17886   0.19246   0.19657   0.20502   0.21438
 Alpha virt. eigenvalues --    0.21792   0.22016   0.22766   0.24534   0.24845
 Alpha virt. eigenvalues --    0.25467   0.25485   0.26878   0.27702   0.28213
 Alpha virt. eigenvalues --    0.29125   0.29562   0.30260   0.30551   0.31500
 Alpha virt. eigenvalues --    0.32295   0.33271   0.33677   0.33931   0.34161
 Alpha virt. eigenvalues --    0.35093   0.35348   0.36388   0.36473   0.36903
 Alpha virt. eigenvalues --    0.37364   0.37936   0.38506   0.39956   0.40003
 Alpha virt. eigenvalues --    0.40602   0.41261   0.41442   0.41719   0.43299
 Alpha virt. eigenvalues --    0.43649   0.43892   0.44567   0.45245   0.45652
 Alpha virt. eigenvalues --    0.46396   0.47710   0.48855   0.49514   0.50145
 Alpha virt. eigenvalues --    0.50677   0.51279   0.51439   0.52409   0.52646
 Alpha virt. eigenvalues --    0.53904   0.54695   0.55186   0.56463   0.57282
 Alpha virt. eigenvalues --    0.57658   0.58504   0.59451   0.60336   0.61515
 Alpha virt. eigenvalues --    0.62272   0.64713   0.64898   0.66012   0.66630
 Alpha virt. eigenvalues --    0.69244   0.69524   0.70170   0.70589   0.71371
 Alpha virt. eigenvalues --    0.72347   0.73144   0.74008   0.75424   0.76238
 Alpha virt. eigenvalues --    0.76437   0.78036   0.78496   0.78960   0.80396
 Alpha virt. eigenvalues --    0.80760   0.81166   0.82036   0.82540   0.83699
 Alpha virt. eigenvalues --    0.84422   0.85783   0.86073   0.86169   0.87746
 Alpha virt. eigenvalues --    0.88985   0.89167   0.90299   0.91200   0.92808
 Alpha virt. eigenvalues --    0.93489   0.93722   0.94833   0.95597   0.96226
 Alpha virt. eigenvalues --    0.97627   0.98022   0.99752   0.99972   1.00891
 Alpha virt. eigenvalues --    1.02149   1.03163   1.03380   1.03755   1.04715
 Alpha virt. eigenvalues --    1.05286   1.06415   1.07542   1.07832   1.09115
 Alpha virt. eigenvalues --    1.10496   1.11049   1.12378   1.13011   1.14116
 Alpha virt. eigenvalues --    1.15916   1.16705   1.16934   1.17481   1.18047
 Alpha virt. eigenvalues --    1.19530   1.19847   1.21525   1.22561   1.23110
 Alpha virt. eigenvalues --    1.24528   1.25686   1.26123   1.26624   1.28509
 Alpha virt. eigenvalues --    1.29816   1.30759   1.32650   1.33899   1.34383
 Alpha virt. eigenvalues --    1.35240   1.36288   1.36603   1.37872   1.38918
 Alpha virt. eigenvalues --    1.39564   1.41626   1.41706   1.44071   1.44502
 Alpha virt. eigenvalues --    1.45899   1.46940   1.47792   1.48695   1.49700
 Alpha virt. eigenvalues --    1.50617   1.51863   1.52481   1.53122   1.53999
 Alpha virt. eigenvalues --    1.55640   1.56264   1.56919   1.57573   1.59454
 Alpha virt. eigenvalues --    1.60054   1.60864   1.61884   1.62486   1.62775
 Alpha virt. eigenvalues --    1.64754   1.67008   1.67420   1.67732   1.68413
 Alpha virt. eigenvalues --    1.70387   1.70942   1.72681   1.74611   1.74936
 Alpha virt. eigenvalues --    1.77776   1.78419   1.79282   1.80676   1.82008
 Alpha virt. eigenvalues --    1.82380   1.83820   1.85280   1.85983   1.86538
 Alpha virt. eigenvalues --    1.87819   1.89370   1.91249   1.92529   1.93925
 Alpha virt. eigenvalues --    1.97391   1.98635   1.99254   2.00295   2.03035
 Alpha virt. eigenvalues --    2.06110   2.07561   2.09338   2.10141   2.10789
 Alpha virt. eigenvalues --    2.11190   2.13326   2.16724   2.18859   2.20193
 Alpha virt. eigenvalues --    2.20683   2.21992   2.23367   2.23896   2.25801
 Alpha virt. eigenvalues --    2.28029   2.28446   2.30600   2.31555   2.33673
 Alpha virt. eigenvalues --    2.34651   2.36989   2.37999   2.38722   2.41705
 Alpha virt. eigenvalues --    2.43440   2.46526   2.48007   2.49316   2.51318
 Alpha virt. eigenvalues --    2.53383   2.55990   2.56211   2.62249   2.64224
 Alpha virt. eigenvalues --    2.66878   2.70075   2.71627   2.74684   2.75387
 Alpha virt. eigenvalues --    2.78301   2.81306   2.81527   2.84334   2.88403
 Alpha virt. eigenvalues --    2.88715   2.91846   2.95494   2.98388   3.04323
 Alpha virt. eigenvalues --    3.05812   3.07959   3.09914   3.12566   3.14898
 Alpha virt. eigenvalues --    3.17118   3.19029   3.23922   3.25742   3.29539
 Alpha virt. eigenvalues --    3.30199   3.32855   3.34948   3.36128   3.38141
 Alpha virt. eigenvalues --    3.39569   3.41179   3.42431   3.42624   3.43321
 Alpha virt. eigenvalues --    3.45863   3.47863   3.49362   3.51052   3.51772
 Alpha virt. eigenvalues --    3.53023   3.54183   3.55991   3.57583   3.60423
 Alpha virt. eigenvalues --    3.61387   3.62288   3.63011   3.65436   3.67247
 Alpha virt. eigenvalues --    3.69457   3.71225   3.72808   3.73212   3.74688
 Alpha virt. eigenvalues --    3.77397   3.78957   3.82165   3.84104   3.84665
 Alpha virt. eigenvalues --    3.88687   3.90484   3.91631   3.93072   3.93590
 Alpha virt. eigenvalues --    3.94905   3.97152   3.98972   3.99949   4.01380
 Alpha virt. eigenvalues --    4.03005   4.06540   4.07355   4.08409   4.10562
 Alpha virt. eigenvalues --    4.11912   4.13884   4.15195   4.19254   4.21304
 Alpha virt. eigenvalues --    4.22793   4.23319   4.24180   4.29468   4.31032
 Alpha virt. eigenvalues --    4.34619   4.38495   4.41023   4.44461   4.44679
 Alpha virt. eigenvalues --    4.46738   4.51006   4.53062   4.55157   4.56849
 Alpha virt. eigenvalues --    4.57639   4.59972   4.60396   4.63437   4.64484
 Alpha virt. eigenvalues --    4.67585   4.69845   4.70358   4.72924   4.74738
 Alpha virt. eigenvalues --    4.80063   4.80398   4.84293   4.89307   4.89882
 Alpha virt. eigenvalues --    4.91993   4.94553   4.94986   4.97122   4.99740
 Alpha virt. eigenvalues --    5.03736   5.05042   5.06038   5.08727   5.11269
 Alpha virt. eigenvalues --    5.13342   5.14939   5.15608   5.19458   5.20907
 Alpha virt. eigenvalues --    5.23152   5.24820   5.29931   5.32013   5.32974
 Alpha virt. eigenvalues --    5.37240   5.38772   5.39471   5.45039   5.46631
 Alpha virt. eigenvalues --    5.49659   5.52093   5.56162   5.60529   5.62021
 Alpha virt. eigenvalues --    5.68033   5.71603   5.73973   5.75753   5.79383
 Alpha virt. eigenvalues --    5.86178   5.88656   5.91524   5.93414   5.96592
 Alpha virt. eigenvalues --    5.98242   6.01547   6.07476   6.11828   6.16318
 Alpha virt. eigenvalues --    6.27497   6.33325   6.40091   6.42427   6.43492
 Alpha virt. eigenvalues --    6.48459   6.55169   6.56630   6.59376   6.63773
 Alpha virt. eigenvalues --    6.66599   6.70593   6.77177   6.82204   6.86667
 Alpha virt. eigenvalues --    6.90559   6.95940   7.01395   7.03108   7.08270
 Alpha virt. eigenvalues --    7.13157   7.21852   7.26933   7.29900   7.37874
 Alpha virt. eigenvalues --    7.42498   7.47384   7.54379   7.57466  14.77162
 Alpha virt. eigenvalues --   15.16492  16.08992  17.04478  17.71785  17.83460
 Alpha virt. eigenvalues --   18.44398
  Beta  occ. eigenvalues --  -19.28291 -19.27890 -14.49008 -10.40570 -10.38519
  Beta  occ. eigenvalues --  -10.34676 -10.30087  -1.19181  -1.14767  -1.01833
  Beta  occ. eigenvalues --   -0.89851  -0.77717  -0.73711  -0.63043  -0.60119
  Beta  occ. eigenvalues --   -0.58093  -0.56771  -0.55699  -0.53977  -0.50134
  Beta  occ. eigenvalues --   -0.49291  -0.48270  -0.46495  -0.43417  -0.38172
  Beta  occ. eigenvalues --   -0.36804  -0.34991
  Beta virt. eigenvalues --   -0.10398   0.02653   0.03729   0.03970   0.04613
  Beta virt. eigenvalues --    0.05437   0.06001   0.06612   0.08669   0.08932
  Beta virt. eigenvalues --    0.09503   0.10212   0.10255   0.11734   0.11944
  Beta virt. eigenvalues --    0.12244   0.12414   0.13469   0.13603   0.14662
  Beta virt. eigenvalues --    0.15509   0.15962   0.16660   0.16786   0.17281
  Beta virt. eigenvalues --    0.17886   0.19246   0.19657   0.20502   0.21438
  Beta virt. eigenvalues --    0.21792   0.22016   0.22766   0.24534   0.24845
  Beta virt. eigenvalues --    0.25467   0.25485   0.26878   0.27702   0.28213
  Beta virt. eigenvalues --    0.29125   0.29562   0.30260   0.30551   0.31500
  Beta virt. eigenvalues --    0.32295   0.33271   0.33677   0.33931   0.34161
  Beta virt. eigenvalues --    0.35093   0.35348   0.36388   0.36473   0.36903
  Beta virt. eigenvalues --    0.37364   0.37936   0.38506   0.39956   0.40003
  Beta virt. eigenvalues --    0.40602   0.41261   0.41442   0.41719   0.43299
  Beta virt. eigenvalues --    0.43649   0.43892   0.44567   0.45245   0.45652
  Beta virt. eigenvalues --    0.46396   0.47710   0.48855   0.49514   0.50145
  Beta virt. eigenvalues --    0.50677   0.51279   0.51439   0.52409   0.52646
  Beta virt. eigenvalues --    0.53904   0.54695   0.55186   0.56463   0.57282
  Beta virt. eigenvalues --    0.57658   0.58504   0.59451   0.60336   0.61515
  Beta virt. eigenvalues --    0.62272   0.64713   0.64898   0.66012   0.66630
  Beta virt. eigenvalues --    0.69244   0.69524   0.70170   0.70589   0.71371
  Beta virt. eigenvalues --    0.72347   0.73144   0.74008   0.75424   0.76238
  Beta virt. eigenvalues --    0.76437   0.78036   0.78496   0.78960   0.80396
  Beta virt. eigenvalues --    0.80760   0.81166   0.82036   0.82540   0.83699
  Beta virt. eigenvalues --    0.84422   0.85783   0.86073   0.86169   0.87746
  Beta virt. eigenvalues --    0.88985   0.89167   0.90299   0.91200   0.92808
  Beta virt. eigenvalues --    0.93489   0.93722   0.94833   0.95597   0.96226
  Beta virt. eigenvalues --    0.97627   0.98022   0.99752   0.99972   1.00891
  Beta virt. eigenvalues --    1.02149   1.03163   1.03380   1.03755   1.04715
  Beta virt. eigenvalues --    1.05286   1.06415   1.07542   1.07832   1.09115
  Beta virt. eigenvalues --    1.10496   1.11049   1.12378   1.13011   1.14116
  Beta virt. eigenvalues --    1.15916   1.16705   1.16934   1.17481   1.18047
  Beta virt. eigenvalues --    1.19530   1.19847   1.21525   1.22561   1.23110
  Beta virt. eigenvalues --    1.24528   1.25686   1.26123   1.26624   1.28509
  Beta virt. eigenvalues --    1.29816   1.30759   1.32650   1.33899   1.34383
  Beta virt. eigenvalues --    1.35240   1.36288   1.36603   1.37872   1.38918
  Beta virt. eigenvalues --    1.39564   1.41626   1.41706   1.44071   1.44502
  Beta virt. eigenvalues --    1.45899   1.46940   1.47792   1.48695   1.49700
  Beta virt. eigenvalues --    1.50617   1.51863   1.52481   1.53122   1.53999
  Beta virt. eigenvalues --    1.55640   1.56264   1.56919   1.57573   1.59454
  Beta virt. eigenvalues --    1.60054   1.60864   1.61884   1.62486   1.62775
  Beta virt. eigenvalues --    1.64754   1.67008   1.67420   1.67732   1.68413
  Beta virt. eigenvalues --    1.70387   1.70942   1.72681   1.74611   1.74936
  Beta virt. eigenvalues --    1.77776   1.78419   1.79282   1.80676   1.82008
  Beta virt. eigenvalues --    1.82380   1.83820   1.85280   1.85983   1.86538
  Beta virt. eigenvalues --    1.87819   1.89370   1.91249   1.92529   1.93925
  Beta virt. eigenvalues --    1.97391   1.98635   1.99254   2.00295   2.03035
  Beta virt. eigenvalues --    2.06110   2.07561   2.09338   2.10141   2.10789
  Beta virt. eigenvalues --    2.11190   2.13326   2.16724   2.18859   2.20193
  Beta virt. eigenvalues --    2.20683   2.21992   2.23367   2.23896   2.25801
  Beta virt. eigenvalues --    2.28029   2.28446   2.30600   2.31555   2.33673
  Beta virt. eigenvalues --    2.34651   2.36989   2.37999   2.38722   2.41705
  Beta virt. eigenvalues --    2.43440   2.46526   2.48007   2.49316   2.51318
  Beta virt. eigenvalues --    2.53383   2.55990   2.56211   2.62249   2.64224
  Beta virt. eigenvalues --    2.66878   2.70075   2.71627   2.74684   2.75387
  Beta virt. eigenvalues --    2.78301   2.81306   2.81527   2.84334   2.88403
  Beta virt. eigenvalues --    2.88715   2.91846   2.95494   2.98388   3.04323
  Beta virt. eigenvalues --    3.05812   3.07959   3.09914   3.12566   3.14898
  Beta virt. eigenvalues --    3.17118   3.19029   3.23922   3.25742   3.29539
  Beta virt. eigenvalues --    3.30199   3.32855   3.34948   3.36128   3.38141
  Beta virt. eigenvalues --    3.39569   3.41179   3.42431   3.42624   3.43321
  Beta virt. eigenvalues --    3.45863   3.47863   3.49362   3.51052   3.51772
  Beta virt. eigenvalues --    3.53023   3.54183   3.55991   3.57583   3.60423
  Beta virt. eigenvalues --    3.61387   3.62288   3.63011   3.65436   3.67247
  Beta virt. eigenvalues --    3.69457   3.71225   3.72808   3.73212   3.74688
  Beta virt. eigenvalues --    3.77397   3.78957   3.82165   3.84104   3.84665
  Beta virt. eigenvalues --    3.88687   3.90484   3.91631   3.93072   3.93590
  Beta virt. eigenvalues --    3.94905   3.97152   3.98972   3.99949   4.01380
  Beta virt. eigenvalues --    4.03005   4.06540   4.07355   4.08409   4.10562
  Beta virt. eigenvalues --    4.11912   4.13884   4.15195   4.19254   4.21304
  Beta virt. eigenvalues --    4.22793   4.23319   4.24180   4.29468   4.31032
  Beta virt. eigenvalues --    4.34619   4.38495   4.41023   4.44461   4.44679
  Beta virt. eigenvalues --    4.46738   4.51006   4.53062   4.55157   4.56849
  Beta virt. eigenvalues --    4.57639   4.59972   4.60396   4.63437   4.64484
  Beta virt. eigenvalues --    4.67585   4.69845   4.70358   4.72924   4.74738
  Beta virt. eigenvalues --    4.80063   4.80398   4.84293   4.89307   4.89882
  Beta virt. eigenvalues --    4.91993   4.94553   4.94986   4.97122   4.99740
  Beta virt. eigenvalues --    5.03736   5.05042   5.06038   5.08727   5.11269
  Beta virt. eigenvalues --    5.13342   5.14939   5.15608   5.19458   5.20907
  Beta virt. eigenvalues --    5.23152   5.24820   5.29931   5.32013   5.32974
  Beta virt. eigenvalues --    5.37240   5.38772   5.39471   5.45039   5.46631
  Beta virt. eigenvalues --    5.49659   5.52093   5.56162   5.60529   5.62021
  Beta virt. eigenvalues --    5.68033   5.71603   5.73973   5.75753   5.79383
  Beta virt. eigenvalues --    5.86178   5.88656   5.91524   5.93414   5.96592
  Beta virt. eigenvalues --    5.98242   6.01547   6.07476   6.11828   6.16318
  Beta virt. eigenvalues --    6.27497   6.33325   6.40091   6.42427   6.43492
  Beta virt. eigenvalues --    6.48459   6.55169   6.56630   6.59376   6.63773
  Beta virt. eigenvalues --    6.66599   6.70593   6.77177   6.82204   6.86667
  Beta virt. eigenvalues --    6.90559   6.95940   7.01395   7.03108   7.08270
  Beta virt. eigenvalues --    7.13157   7.21852   7.26933   7.29900   7.37874
  Beta virt. eigenvalues --    7.42498   7.47384   7.54379   7.57466  14.77162
  Beta virt. eigenvalues --   15.16492  16.08992  17.04478  17.71785  17.83460
  Beta virt. eigenvalues --   18.44398
          Condensed to atoms (all electrons):
               1          2          3          4          5          6
     1  O    8.872284  -0.024769   0.015358  -0.125946   0.066842  -0.004984
     2  O   -0.024769   8.529259   0.082881  -0.008644   0.027498  -0.034189
     3  C    0.015358   0.082881   5.351295  -0.082522  -0.043901   0.380118
     4  N   -0.125946  -0.008644  -0.082522   7.568597   0.093318   0.003459
     5  C    0.066842   0.027498  -0.043901   0.093318   5.196301  -0.004603
     6  H   -0.004984  -0.034189   0.380118   0.003459  -0.004603   0.370401
     7  H   -0.009373   0.037079   0.288364   0.014470   0.014484  -0.008213
     8  C   -0.098485   0.005027  -0.001183  -0.100539  -0.063722   0.004839
     9  H   -0.003100  -0.000101  -0.002886   0.084278  -0.066080   0.000689
    10  H   -0.023026   0.001522   0.003097  -0.036634   0.023277  -0.000525
    11  C    0.023267  -0.002979  -0.007962   0.005802   0.037506   0.002585
    12  H    0.003691  -0.001225   0.000154   0.006211  -0.012469  -0.000374
    13  H    0.003910  -0.000124  -0.001992   0.000693  -0.012942   0.000482
    14  H    0.007404  -0.000330   0.001546  -0.005484   0.008629  -0.000887
               7          8          9         10         11         12
     1  O   -0.009373  -0.098485  -0.003100  -0.023026   0.023267   0.003691
     2  O    0.037079   0.005027  -0.000101   0.001522  -0.002979  -0.001225
     3  C    0.288364  -0.001183  -0.002886   0.003097  -0.007962   0.000154
     4  N    0.014470  -0.100539   0.084278  -0.036634   0.005802   0.006211
     5  C    0.014484  -0.063722  -0.066080   0.023277   0.037506  -0.012469
     6  H   -0.008213   0.004839   0.000689  -0.000525   0.002585  -0.000374
     7  H    0.318723  -0.001169  -0.000182  -0.000095  -0.000703   0.000258
     8  C   -0.001169   5.473525   0.409443   0.408242   0.009487   0.034264
     9  H   -0.000182   0.409443   0.420500  -0.034509  -0.013099   0.006494
    10  H   -0.000095   0.408242  -0.034509   0.445952  -0.027259   0.000164
    11  C   -0.000703   0.009487  -0.013099  -0.027259   5.658644   0.341893
    12  H    0.000258   0.034264   0.006494   0.000164   0.341893   0.346215
    13  H   -0.000214  -0.051644  -0.007911  -0.010211   0.471344  -0.016300
    14  H    0.000312   0.021562  -0.010731   0.011955   0.345783   0.008184
              13         14
     1  O    0.003910   0.007404
     2  O   -0.000124  -0.000330
     3  C   -0.001992   0.001546
     4  N    0.000693  -0.005484
     5  C   -0.012942   0.008629
     6  H    0.000482  -0.000887
     7  H   -0.000214   0.000312
     8  C   -0.051644   0.021562
     9  H   -0.007911  -0.010731
    10  H   -0.010211   0.011955
    11  C    0.471344   0.345783
    12  H   -0.016300   0.008184
    13  H    0.398486  -0.007220
    14  H   -0.007220   0.356963
          Atomic-Atomic Spin Densities.
               1          2          3          4          5          6
     1  O    0.000000   0.000000   0.000000   0.000000   0.000000   0.000000
     2  O    0.000000   0.000000   0.000000   0.000000   0.000000   0.000000
     3  C    0.000000   0.000000   0.000000   0.000000   0.000000   0.000000
     4  N    0.000000   0.000000   0.000000   0.000000   0.000000   0.000000
     5  C    0.000000   0.000000   0.000000   0.000000   0.000000   0.000000
     6  H    0.000000   0.000000   0.000000   0.000000   0.000000   0.000000
     7  H    0.000000   0.000000   0.000000   0.000000   0.000000   0.000000
     8  C    0.000000   0.000000   0.000000   0.000000   0.000000   0.000000
     9  H    0.000000   0.000000   0.000000   0.000000   0.000000   0.000000
    10  H    0.000000   0.000000   0.000000   0.000000   0.000000   0.000000
    11  C    0.000000   0.000000   0.000000   0.000000   0.000000   0.000000
    12  H    0.000000   0.000000   0.000000   0.000000   0.000000   0.000000
    13  H    0.000000   0.000000   0.000000   0.000000   0.000000   0.000000
    14  H    0.000000   0.000000   0.000000   0.000000   0.000000   0.000000
               7          8          9         10         11         12
     1  O    0.000000   0.000000   0.000000   0.000000   0.000000   0.000000
     2  O    0.000000   0.000000   0.000000   0.000000   0.000000   0.000000
     3  C    0.000000   0.000000   0.000000   0.000000   0.000000   0.000000
     4  N    0.000000   0.000000   0.000000   0.000000   0.000000   0.000000
     5  C    0.000000   0.000000   0.000000   0.000000   0.000000   0.000000
     6  H    0.000000   0.000000   0.000000   0.000000   0.000000   0.000000
     7  H    0.000000   0.000000   0.000000   0.000000   0.000000   0.000000
     8  C    0.000000   0.000000   0.000000   0.000000   0.000000   0.000000
     9  H    0.000000   0.000000   0.000000   0.000000   0.000000   0.000000
    10  H    0.000000   0.000000   0.000000   0.000000   0.000000   0.000000
    11  C    0.000000   0.000000   0.000000   0.000000   0.000000   0.000000
    12  H    0.000000   0.000000   0.000000   0.000000   0.000000   0.000000
    13  H    0.000000   0.000000   0.000000   0.000000   0.000000   0.000000
    14  H    0.000000   0.000000   0.000000   0.000000   0.000000   0.000000
              13         14
     1  O    0.000000   0.000000
     2  O    0.000000   0.000000
     3  C    0.000000   0.000000
     4  N    0.000000   0.000000
     5  C    0.000000   0.000000
     6  H    0.000000   0.000000
     7  H    0.000000   0.000000
     8  C    0.000000   0.000000
     9  H    0.000000   0.000000
    10  H    0.000000   0.000000
    11  C    0.000000   0.000000
    12  H    0.000000   0.000000
    13  H    0.000000   0.000000
    14  H    0.000000   0.000000
 Mulliken charges and spin densities:
               1          2
     1  O   -0.703074   0.000000
     2  O   -0.610906   0.000000
     3  C    0.017633   0.000000
     4  N   -0.417058   0.000000
     5  C    0.735863   0.000000
     6  H    0.291200   0.000000
     7  H    0.346258   0.000000
     8  C   -0.049648   0.000000
     9  H    0.217193   0.000000
    10  H    0.238051   0.000000
    11  C   -0.844309   0.000000
    12  H    0.282840   0.000000
    13  H    0.233643   0.000000
    14  H    0.262314   0.000000
 Sum of Mulliken charges =   0.00000   0.00000
 Mulliken charges and spin densities with hydrogens summed into heavy atoms:
               1          2
     1  O   -0.703074   0.000000
     2  O   -0.610906   0.000000
     3  C    0.655090   0.000000
     4  N   -0.417058   0.000000
     5  C    0.735863   0.000000
     8  C    0.405596   0.000000
    11  C   -0.065511   0.000000
 APT charges:
               1
     1  O   -0.443670
     2  O   -0.559580
     3  C   -0.579402
     4  N   -0.362090
     5  C    0.334640
     6  H    0.574979
     7  H    0.758849
     8  C   -0.847741
     9  H    0.582517
    10  H    0.623599
    11  C   -1.860201
    12  H    0.465793
    13  H    0.960605
    14  H    0.351699
 Sum of APT charges =   0.00000
 APT charges with hydrogens summed into heavy atoms:
               1
     1  O   -0.443670
     2  O   -0.559580
     3  C    0.754427
     4  N   -0.362090
     5  C    0.334640
     8  C    0.358376
    11  C   -0.082104
 Electronic spatial extent (au):  <R**2>=            819.6662
 Charge=              0.0000 electrons
 Dipole moment (field-independent basis, Debye):
    X=              2.4242    Y=             -2.6575    Z=              0.5744  Tot=              3.6427
 Quadrupole moment (field-independent basis, Debye-Ang):
   XX=            -36.1247   YY=            -45.9666   ZZ=            -40.1307
   XY=              3.9915   XZ=             -1.4880   YZ=             -0.4010
 Traceless Quadrupole moment (field-independent basis, Debye-Ang):
   XX=              4.6160   YY=             -5.2260   ZZ=              0.6100
   XY=              3.9915   XZ=             -1.4880   YZ=             -0.4010
 Octapole moment (field-independent basis, Debye-Ang**2):
  XXX=              1.7331  YYY=              3.9578  ZZZ=              0.2755  XYY=             -0.4765
  XXY=            -11.4379  XXZ=             -0.5180  XZZ=             -1.3293  YZZ=              1.3337
  YYZ=              1.4738  XYZ=              1.2335
 Hexadecapole moment (field-independent basis, Debye-Ang**3):
 XXXX=           -721.1686 YYYY=           -194.9181 ZZZZ=           -108.0656 XXXY=             19.6368
 XXXZ=             -2.7023 YYYX=             -2.6134 YYYZ=             -0.5471 ZZZX=             -6.7259
 ZZZY=             -4.5164 XXYY=           -152.0366 XXZZ=           -140.3292 YYZZ=            -52.7696
 XXYZ=             -0.6473 YYXZ=             -0.1243 ZZXY=              0.6529
 N-N= 3.009955902544D+02 E-N=-1.447896640708D+03  KE= 3.596385569226D+02
  Exact polarizability:   0.000   0.000   0.000   0.000   0.000   0.000
 Approx polarizability: 120.946   1.780  96.451  -9.364  -0.432  59.822
                          Isotropic Fermi Contact Couplings
        Atom                 a.u.       MegaHertz       Gauss      10(-4) cm-1
     1  O(17)              0.00000       0.00000       0.00000       0.00000
     2  O(17)              0.00000       0.00000       0.00000       0.00000
     3  C(13)              0.00000       0.00000       0.00000       0.00000
     4  N(14)              0.00000       0.00000       0.00000       0.00000
     5  C(13)              0.00000       0.00000       0.00000       0.00000
     6  H(1)               0.00000       0.00000       0.00000       0.00000
     7  H(1)               0.00000       0.00000       0.00000       0.00000
     8  C(13)              0.00000       0.00000       0.00000       0.00000
     9  H(1)               0.00000       0.00000       0.00000       0.00000
    10  H(1)               0.00000       0.00000       0.00000       0.00000
    11  C(13)              0.00000       0.00000       0.00000       0.00000
    12  H(1)               0.00000       0.00000       0.00000       0.00000
    13  H(1)               0.00000       0.00000       0.00000       0.00000
    14  H(1)               0.00000       0.00000       0.00000       0.00000
 --------------------------------------------------------
       Center         ----  Spin Dipole Couplings  ----
                      3XX-RR        3YY-RR        3ZZ-RR
 --------------------------------------------------------
     1   Atom        0.000000      0.000000      0.000000
     2   Atom        0.000000      0.000000      0.000000
     3   Atom        0.000000      0.000000      0.000000
     4   Atom        0.000000      0.000000      0.000000
     5   Atom        0.000000      0.000000      0.000000
     6   Atom        0.000000      0.000000      0.000000
     7   Atom        0.000000      0.000000      0.000000
     8   Atom        0.000000      0.000000      0.000000
     9   Atom        0.000000      0.000000      0.000000
    10   Atom        0.000000      0.000000      0.000000
    11   Atom        0.000000      0.000000      0.000000
    12   Atom        0.000000      0.000000      0.000000
    13   Atom        0.000000      0.000000      0.000000
    14   Atom        0.000000      0.000000      0.000000
 --------------------------------------------------------
                        XY            XZ            YZ
 --------------------------------------------------------
     1   Atom        0.000000      0.000000      0.000000
     2   Atom        0.000000      0.000000      0.000000
     3   Atom        0.000000      0.000000      0.000000
     4   Atom        0.000000      0.000000      0.000000
     5   Atom        0.000000      0.000000      0.000000
     6   Atom        0.000000      0.000000      0.000000
     7   Atom        0.000000      0.000000      0.000000
     8   Atom        0.000000      0.000000      0.000000
     9   Atom        0.000000      0.000000      0.000000
    10   Atom        0.000000      0.000000      0.000000
    11   Atom        0.000000      0.000000      0.000000
    12   Atom        0.000000      0.000000      0.000000
    13   Atom        0.000000      0.000000      0.000000
    14   Atom        0.000000      0.000000      0.000000
 --------------------------------------------------------


 ---------------------------------------------------------------------------------
              Anisotropic Spin Dipole Couplings in Principal Axis System
 ---------------------------------------------------------------------------------

       Atom             a.u.   MegaHertz   Gauss  10(-4) cm-1        Axes

              Baa     0.0000     0.000     0.000     0.000  0.3545  0.8517  0.3860
     1 O(17)  Bbb     0.0000     0.000     0.000     0.000  0.8440 -0.1137 -0.5242
              Bcc     0.0000     0.000     0.000     0.000  0.4025 -0.5116  0.7591
 
              Baa     0.0000     0.000     0.000     0.000 -0.6164  0.7568 -0.2172
     2 O(17)  Bbb     0.0000     0.000     0.000     0.000  0.7198  0.4298 -0.5452
              Bcc     0.0000     0.000     0.000     0.000  0.3192  0.4924  0.8097
 
              Baa     0.0000     0.000     0.000     0.000  0.2514  0.1525  0.9558
     3 C(13)  Bbb     0.0000     0.000     0.000     0.000  0.4323  0.8658 -0.2519
              Bcc     0.0000     0.000     0.000     0.000  0.8660 -0.4765 -0.1517
 
              Baa     0.0000     0.000     0.000     0.000  0.6889 -0.4789 -0.5442
     4 N(14)  Bbb     0.0000     0.000     0.000     0.000  0.6718  0.1397  0.7274
              Bcc     0.0000     0.000     0.000     0.000  0.2723  0.8667 -0.4180
 
              Baa     0.0000     0.000     0.000     0.000  0.1618  0.9863 -0.0334
     5 C(13)  Bbb     0.0000     0.000     0.000     0.000 -0.0562  0.0430  0.9975
              Bcc     0.0000     0.000     0.000     0.000  0.9852 -0.1595  0.0624
 
              Baa     0.0000     0.000     0.000     0.000  0.0565 -0.2632  0.9631
     6 H(1)   Bbb     0.0000     0.000     0.000     0.000  0.9971  0.0651 -0.0407
              Bcc     0.0000     0.000     0.000     0.000 -0.0519  0.9626  0.2661
 
              Baa     0.0000     0.000     0.000     0.000  0.4031  0.5552  0.7275
     7 H(1)   Bbb     0.0000     0.000     0.000     0.000 -0.3827 -0.6198  0.6851
              Bcc     0.0000     0.000     0.000     0.000  0.8313 -0.5546 -0.0374
 
              Baa     0.0000     0.000     0.000     0.000 -0.5637 -0.2564  0.7852
     8 C(13)  Bbb     0.0000     0.000     0.000     0.000  0.7874 -0.4540  0.4170
              Bcc     0.0000     0.000     0.000     0.000  0.2496  0.8533  0.4578
 
              Baa     0.0000     0.000     0.000     0.000 -0.1117  0.8752 -0.4707
     9 H(1)   Bbb     0.0000     0.000     0.000     0.000  0.8801 -0.1329 -0.4559
              Bcc     0.0000     0.000     0.000     0.000  0.4616  0.4651  0.7554
 
              Baa     0.0000     0.000     0.000     0.000  0.9940 -0.0428 -0.1010
    10 H(1)   Bbb     0.0000     0.000     0.000     0.000  0.0750 -0.4061  0.9108
              Bcc     0.0000     0.000     0.000     0.000  0.0799  0.9128  0.4004
 
              Baa     0.0000     0.000     0.000     0.000  0.9035 -0.4280  0.0208
    11 C(13)  Bbb     0.0000     0.000     0.000     0.000  0.3766  0.7699 -0.5151
              Bcc     0.0000     0.000     0.000     0.000  0.2045  0.4733  0.8569
 
              Baa     0.0000     0.000     0.000     0.000 -0.0303  0.9590 -0.2817
    12 H(1)   Bbb     0.0000     0.000     0.000     0.000  0.7831  0.1979  0.5895
              Bcc     0.0000     0.000     0.000     0.000 -0.6211  0.2028  0.7570
 
              Baa     0.0000     0.000     0.000     0.000  0.7613 -0.5183 -0.3896
    13 H(1)   Bbb     0.0000     0.000     0.000     0.000  0.3601  0.8376 -0.4107
              Bcc     0.0000     0.000     0.000     0.000  0.5392  0.1724  0.8243
 
              Baa     0.0000     0.000     0.000     0.000 -0.2676 -0.3421  0.9008
    14 H(1)   Bbb     0.0000     0.000     0.000     0.000  0.5202  0.7356  0.4339
              Bcc     0.0000     0.000     0.000     0.000  0.8110 -0.5847  0.0189
 

 ---------------------------------------------------------------------------------

 Calling FoFJK, ICntrl=    100127 FMM=F ISym2X=0 I1Cent= 0 IOpClX= 1 NMat=1 NMatS=1 NMatT=0.
 -------------------------------------------------------------------
 Center     Atomic                   Forces (Hartrees/Bohr)
 Number     Number              X              Y              Z
 -------------------------------------------------------------------
      1        8           0.000001025   -0.000008361   -0.000000355
      2        8          -0.000001923    0.000008661   -0.000002178
      3        6          -0.000000327   -0.000007419    0.000001783
      4        7          -0.000000530   -0.000001082    0.000000588
      5        6           0.000001670    0.000009726   -0.000000867
      6        1           0.000000108   -0.000000632    0.000000786
      7        1           0.000000394    0.000000369    0.000000208
      8        6          -0.000002166   -0.000006770   -0.000000817
      9        1          -0.000000111    0.000003327    0.000000450
     10        1           0.000000286    0.000001125   -0.000001160
     11        6           0.000005916   -0.000001638    0.000002009
     12        1          -0.000000785    0.000002269   -0.000000048
     13        1          -0.000002834    0.000000205   -0.000000333
     14        1          -0.000000722    0.000000221   -0.000000066
 -------------------------------------------------------------------
 Cartesian Forces:  Max     0.000009726 RMS     0.000003220
 IRC-IRC-IRC-IRC-IRC-IRC-IRC-IRC-IRC-IRC-IRC-IRC-IRC-IRC-IRC-IRC-IRC-IRC
          ******** Start new reaction path calculation ********
 Supplied step size of   0.0500 bohr.
    Integration on MW PES will use step size of   0.1559 sqrt(amu)*bohr.
 Point Number:   0          Path Number:   1
 Calculating another point on the path.
 IRC-IRC-IRC-IRC-IRC-IRC-IRC-IRC-IRC-IRC-IRC-IRC-IRC-IRC-IRC-IRC-IRC-IRC
                          Input orientation:                          
 ---------------------------------------------------------------------
 Center     Atomic      Atomic             Coordinates (Angstroms)
 Number     Number       Type             X           Y           Z
 ---------------------------------------------------------------------
      1          8           0        0.020645    1.224372   -0.330276
      2          8           0       -2.091162    0.618035    0.173332
      3          6           0       -1.889173   -0.595713    0.439623
      4          7           0       -0.449162   -1.059927   -0.277225
      5          6           0        0.236991    0.030707   -0.373799
      6          1           0       -1.832252   -0.935067    1.481077
      7          1           0       -2.377478   -1.308787   -0.258898
      8          6           0        1.745652   -0.498490   -0.435409
      9          1           0        1.773303   -1.580883   -0.422230
     10          1           0        2.079015   -0.148932   -1.412014
     11          6           0        2.531052    0.113297    0.704419
     12          1           0        2.495648    1.199352    0.667197
     13          1           0        3.569524   -0.211116    0.632154
     14          1           0        2.143912   -0.214061    1.668575
 ---------------------------------------------------------------------
                    Distance matrix (angstroms):
                    1          2          3          4          5
     1  O    0.000000
     2  O    2.254106   0.000000
     3  C    2.748247   1.258925   0.000000
     4  N    2.332715   2.390548   1.674216   0.000000
     5  C    1.213894   2.462642   2.361066   1.292136   0.000000
     6  H    3.373041   2.046792   1.096826   2.240569   2.941947
     7  H    3.488981   1.995355   1.111237   1.944395   2.939880
     8  C    2.440278   4.042071   3.739932   2.271001   1.599970
     9  H    3.309037   4.485981   3.889355   2.287306   2.227066
    10  H    2.700557   4.526801   4.401669   2.917076   2.122077
    11  C    2.933807   4.679923   4.484552   3.349889   2.536157
    12  H    2.668561   4.649802   4.743491   3.829906   2.747896
    13  H    3.947333   5.739457   5.475615   4.206814   3.489440
    14  H    3.251578   4.567711   4.233410   3.350471   2.804915
                    6          7          8          9         10
     6  H    0.000000
     7  H    1.861303   0.000000
     8  C    4.082268   4.205703   0.000000
     9  H    4.127915   4.162895   1.082827   0.000000
    10  H    4.928081   4.747132   1.089531   1.767376   0.000000
    11  C    4.554194   5.200382   1.513388   2.171122   2.179998
    12  H    4.893757   5.558396   2.158912   3.072189   2.512881
    13  H    5.515791   6.112748   2.132787   2.492869   2.530634
    14  H    4.045353   5.035528   2.160152   2.525277   3.081961
                   11         12         13         14
    11  C    0.000000
    12  H    1.087269   0.000000
    13  H    1.090362   1.773093   0.000000
    14  H    1.089329   1.767544   1.762540   0.000000
 Symmetry turned off by external request.
 Stoichiometry    C4H7NO2
 Framework group  C1[X(C4H7NO2)]
 Deg. of freedom    36
 Full point group                 C1      NOp   1
 Rotational constants (GHZ):           6.0522934           1.7202351           1.5314595
 Standard basis: Aug-CC-pVTZ (5D, 7F)
   483 basis functions,   693 primitive gaussians,   560 cartesian basis functions
    27 alpha electrons       27 beta electrons
       nuclear repulsion energy       301.3074462770 Hartrees.
 NAtoms=   14 NActive=   14 NUniq=   14 SFac= 1.00D+00 NAtFMM=   60 NAOKFM=F Big=F
 Integral buffers will be    131072 words long.
 Raffenetti 2 integral format.
 Two-electron integral symmetry is turned off.
 Nuclear repulsion after empirical dispersion term =      301.3021196708 Hartrees.
 One-electron integrals computed using PRISM.
 NBasis=   483 RedAO= T EigKep=  1.27D-05  NBF=   483
 NBsUse=   483 1.00D-06 EigRej= -1.00D+00 NBFU=   483
 Initial guess from the checkpoint file:  "STS3-IRC-Forward.chk"
 B after Tr=     0.136153   -0.055323    0.040901
         Rot=    1.000000   -0.000089    0.000024    0.000016 Ang=  -0.01 deg.
 Initial guess <Sx>= 0.0000 <Sy>= 0.0000 <Sz>= 0.0000 <S**2>= 0.0000 S= 0.0000
 ExpMin= 2.53D-02 ExpMax= 1.53D+04 ExpMxC= 5.22D+02 IAcc=3 IRadAn=         7 AccDes= 0.00D+00
 Harris functional with IExCor= 4639 and IRadAn=       7 diagonalized for initial guess.
 HarFok:  IExCor= 4639 AccDes= 0.00D+00 IRadAn=         7 IDoV= 1 UseB2=F ITyADJ=14
 ICtDFT=  3500011 ScaDFX=  1.000000  1.000000  1.000000  1.000000
 FoFCou: FMM=F IPFlag=           0 FMFlag=      100000 FMFlg1=           0
         NFxFlg=           0 DoJE=T BraDBF=F KetDBF=T FulRan=T
         wScrn=  0.000000 ICntrl=       500 IOpCl=  0 I1Cent=   200000004 NGrid=           0
         NMat0=    1 NMatS0=      1 NMatT0=    0 NMatD0=    1 NMtDS0=    0 NMtDT0=    0
 Symmetry not used in FoFCou.
 Gradient too large for Newton-Raphson -- use scaled steepest descent instead.
     Accept linear search using points  3 and  4.
 Gradient too large for Newton-Raphson -- use scaled steepest descent instead.
     Accept linear search using points  1 and  2.
 Gradient too large for Newton-Raphson -- use scaled steepest descent instead.
     Accept linear search using points  1 and  2.
 Gradient too large for Newton-Raphson -- use scaled steepest descent instead.
     Accept linear search using points  1 and  2.
 LinEq1:  Iter=  0 NonCon=     1 RMS=1.06D-04 Max=7.00D-03 NDo=     1
 AX will form     1 AO Fock derivatives at one time.
 LinEq1:  Iter=  1 NonCon=     1 RMS=4.97D-05 Max=2.14D-03 NDo=     1
 LinEq1:  Iter=  2 NonCon=     1 RMS=4.01D-05 Max=1.95D-03 NDo=     1
 LinEq1:  Iter=  3 NonCon=     1 RMS=2.79D-05 Max=1.59D-03 NDo=     1
 LinEq1:  Iter=  4 NonCon=     1 RMS=1.94D-05 Max=7.29D-04 NDo=     1
 LinEq1:  Iter=  5 NonCon=     1 RMS=1.44D-05 Max=4.46D-04 NDo=     1
 LinEq1:  Iter=  6 NonCon=     1 RMS=6.67D-06 Max=1.71D-04 NDo=     1
 LinEq1:  Iter=  7 NonCon=     1 RMS=4.17D-06 Max=1.52D-04 NDo=     1
 LinEq1:  Iter=  8 NonCon=     1 RMS=2.28D-06 Max=6.68D-05 NDo=     1
 LinEq1:  Iter=  9 NonCon=     1 RMS=8.72D-07 Max=1.80D-05 NDo=     1
 LinEq1:  Iter= 10 NonCon=     1 RMS=3.63D-07 Max=1.03D-05 NDo=     1
 LinEq1:  Iter= 11 NonCon=     1 RMS=1.54D-07 Max=4.58D-06 NDo=     1
 LinEq1:  Iter= 12 NonCon=     1 RMS=5.79D-08 Max=2.39D-06 NDo=     1
 LinEq1:  Iter= 13 NonCon=     1 RMS=1.86D-08 Max=6.37D-07 NDo=     1
 LinEq1:  Iter= 14 NonCon=     1 RMS=7.09D-09 Max=1.68D-07 NDo=     1
 LinEq1:  Iter= 15 NonCon=     0 RMS=2.78D-09 Max=8.93D-08 NDo=     1
 Linear equations converged to 1.569D-08 1.569D-07 after    15 iterations.
     Minimum is close to point  2 DX=  1.28D-03 DF= -3.90D-10 DXR=  1.28D-03 DFR=  1.64D-06 which will be used.
 LinEq1:  Iter=  0 NonCon=     1 RMS=8.58D-07 Max=4.43D-05 NDo=     1
 LinEq1:  Iter=  1 NonCon=     1 RMS=9.04D-07 Max=5.62D-05 NDo=     1
 LinEq1:  Iter=  2 NonCon=     1 RMS=4.77D-07 Max=1.79D-05 NDo=     1
 LinEq1:  Iter=  3 NonCon=     1 RMS=3.70D-07 Max=2.61D-05 NDo=     1
 LinEq1:  Iter=  4 NonCon=     1 RMS=3.23D-07 Max=2.08D-05 NDo=     1
 LinEq1:  Iter=  5 NonCon=     1 RMS=2.07D-07 Max=7.59D-06 NDo=     1
 LinEq1:  Iter=  6 NonCon=     1 RMS=8.08D-08 Max=2.51D-06 NDo=     1
 LinEq1:  Iter=  7 NonCon=     1 RMS=3.95D-08 Max=1.12D-06 NDo=     1
 LinEq1:  Iter=  8 NonCon=     1 RMS=1.95D-08 Max=5.51D-07 NDo=     1
 LinEq1:  Iter=  9 NonCon=     1 RMS=1.15D-08 Max=4.81D-07 NDo=     1
 LinEq1:  Iter= 10 NonCon=     1 RMS=4.87D-09 Max=2.41D-07 NDo=     1
 LinEq1:  Iter= 11 NonCon=     1 RMS=2.26D-09 Max=1.08D-07 NDo=     1
 LinEq1:  Iter= 12 NonCon=     1 RMS=1.13D-09 Max=5.14D-08 NDo=     1
 LinEq1:  Iter= 13 NonCon=     1 RMS=4.20D-10 Max=1.58D-08 NDo=     1
 LinEq1:  Iter= 14 NonCon=     0 RMS=1.65D-10 Max=4.67D-09 NDo=     1
 Linear equations converged to 1.192D-09 1.192D-08 after    14 iterations.
 SCF Done:  E(UwB97XD) =  -361.682736628     a.u. after    7 cycles
            Convg  =    0.1709D-07                    43 Fock formations.
              S**2 =  0.0000                  -V/T =  2.0057
 <Sx>= 0.0000 <Sy>= 0.0000 <Sz>= 0.0000 <S**2>= 0.0000 S= 0.0000
 <L.S>=  0.00000000000    
 Annihilation of the first spin contaminant:
 S**2 before annihilation     0.0000,   after     0.0000
 DoSCS=F DFT=T ScalE2(SS,OS)=  1.000000  1.000000
 Range of M.O.s used for correlation:     1   483
 NBasis=   483 NAE=    27 NBE=    27 NFC=     0 NFV=     0
 NROrb=    483 NOA=    27 NOB=    27 NVA=   456 NVB=   456

 **** Warning!!: The largest alpha MO coefficient is  0.48549670D+02


 **** Warning!!: The largest beta MO coefficient is  0.48549671D+02

 Symmetrizing basis deriv contribution to polar:
 IMax=3 JMax=2 DiffMx= 0.00D+00
 G2DrvN: will do    15 centers at a time, making    1 passes.
 Calling FoFCou, ICntrl=  3107 FMM=F I1Cent=   0 AccDes= 0.00D+00.
 End of G2Drv F.D. properties file   721 does not exist.
 End of G2Drv F.D. properties file   722 does not exist.
 End of G2Drv F.D. properties file   788 does not exist.
          IDoAtm=11111111111111
          Differentiating once with respect to nuclear coordinates.
 CalDSu exits because no D1Ps are significant.
          There are    45 degrees of freedom in the 1st order CPHF.  IDoFFX=6 NUNeed=     0.
     39 vectors produced by pass  0 Test12= 5.47D-14 2.22D-09 XBig12= 1.84D-01 9.39D-02.
 AX will form    39 AO Fock derivatives at one time.
     39 vectors produced by pass  1 Test12= 5.47D-14 2.22D-09 XBig12= 1.52D-01 8.79D-02.
     39 vectors produced by pass  2 Test12= 5.47D-14 2.22D-09 XBig12= 8.41D-03 1.28D-02.
     39 vectors produced by pass  3 Test12= 5.47D-14 2.22D-09 XBig12= 1.63D-04 1.38D-03.
     39 vectors produced by pass  4 Test12= 5.47D-14 2.22D-09 XBig12= 1.95D-06 9.90D-05.
     39 vectors produced by pass  5 Test12= 5.47D-14 2.22D-09 XBig12= 1.65D-08 8.57D-06.
     39 vectors produced by pass  6 Test12= 5.47D-14 2.22D-09 XBig12= 1.33D-10 7.72D-07.
     17 vectors produced by pass  7 Test12= 5.47D-14 2.22D-09 XBig12= 9.96D-13 7.05D-08.
      1 vectors produced by pass  8 Test12= 5.47D-14 2.22D-09 XBig12= 6.80D-15 6.88D-09.
 InvSVY:  IOpt=1 It=  1 EMax= 2.89D-15
 Solved reduced A of dimension   291 with    39 vectors.
 End of Minotr F.D. properties file   721 does not exist.
 End of Minotr F.D. properties file   722 does not exist.
 End of Minotr F.D. properties file   788 does not exist.
 Calling FoFJK, ICntrl=    100127 FMM=F ISym2X=0 I1Cent= 0 IOpClX= 1 NMat=1 NMatS=1 NMatT=0.
 -------------------------------------------------------------------
 Center     Atomic                   Forces (Hartrees/Bohr)
 Number     Number              X              Y              Z
 -------------------------------------------------------------------
      1        8          -0.001259460   -0.000856593    0.000426421
      2        8           0.001131975    0.000618906   -0.000536042
      3        6           0.002671595   -0.000499359   -0.000827161
      4        7          -0.002884182    0.000313367    0.000782335
      5        6           0.000440952   -0.000852747    0.000036885
      6        1          -0.000025205   -0.000059335   -0.000084151
      7        1          -0.000126156    0.000194290    0.000073063
      8        6          -0.000269484    0.000825413   -0.000029768
      9        1          -0.000051741    0.000071246   -0.000013680
     10        1           0.000066986    0.000056730    0.000030622
     11        6           0.000239069    0.000159059    0.000092882
     12        1           0.000046504    0.000017377    0.000040606
     13        1           0.000010552    0.000006477    0.000006989
     14        1           0.000008594    0.000005169    0.000000999
 -------------------------------------------------------------------
 Cartesian Forces:  Max     0.002884182 RMS     0.000746634
 IRC-IRC-IRC-IRC-IRC-IRC-IRC-IRC-IRC-IRC-IRC-IRC-IRC-IRC-IRC-IRC-IRC-IRC
 Pt  1 Step number   1 out of a maximum of  20
 Modified Bulirsch-Stoer Extrapolation Cycles:
    EPS =    0.000010000000000
      PEZero:  N= 2 I= 1 D=  4.06D-04 Err=  7.05D-04
      PEZero:  N= 3 I= 2 D=  4.06D-04 Err=  4.70D-04
      PEZero:  N= 3 I= 1 D=  8.12D-04 Err=  4.34D-08
 Maximum DWI energy   std dev =  0.000000292 at pt     1
 Maximum DWI gradient std dev =  0.021070926 at pt    41
 CORRECTOR INTEGRATION CONVERGENCE:
   Recorrection delta-x convergence threshold:    0.010000
   Delta-x Convergence Met
 Point Number:   1          Path Number:   1
   CHANGE IN THE REACTION COORDINATE =    0.15593
   NET REACTION COORDINATE UP TO THIS POINT =    0.15593
  # OF POINTS ALONG THE PATH =   1
  # OF STEPS =   1

 Calculating another point on the path.
 IRC-IRC-IRC-IRC-IRC-IRC-IRC-IRC-IRC-IRC-IRC-IRC-IRC-IRC-IRC-IRC-IRC-IRC
                          Input orientation:                          
 ---------------------------------------------------------------------
 Center     Atomic      Atomic             Coordinates (Angstroms)
 Number     Number       Type             X           Y           Z
 ---------------------------------------------------------------------
      1          8           0        0.015700    1.221152   -0.328610
      2          8           0       -2.086676    0.620400    0.171346
      3          6           0       -1.875603   -0.597913    0.435444
      4          7           0       -0.461860   -1.058658   -0.273776
      5          6           0        0.239360    0.026295   -0.373596
      6          1           0       -1.832688   -0.937756    1.477569
      7          1           0       -2.386432   -1.301164   -0.258204
      8          6           0        1.744388   -0.494188   -0.435517
      9          1           0        1.769588   -1.576750   -0.423051
     10          1           0        2.083326   -0.145409   -1.410646
     11          6           0        2.532201    0.114075    0.704847
     12          1           0        2.498342    1.200329    0.669585
     13          1           0        3.570398   -0.210770    0.632650
     14          1           0        2.144463   -0.213790    1.668648
 ---------------------------------------------------------------------
                    Distance matrix (angstroms):
                    1          2          3          4          5
     1  O    0.000000
     2  O    2.242954   0.000000
     3  C    2.733094   1.264352   0.000000
     4  N    2.329937   2.378529   1.647407   0.000000
     5  C    1.216441   2.461781   2.348883   1.295685   0.000000
     6  H    3.367448   2.049044   1.096978   2.227330   2.941019
     7  H    3.483858   1.991676   1.112050   1.939853   2.944528
     8  C    2.437659   4.035795   3.724737   2.283050   1.593689
     9  H    3.303528   4.477896   3.870731   2.295662   2.216709
    10  H    2.704324   4.525271   4.391574   2.933337   2.122537
    11  C    2.937078   4.677073   4.473057   3.361162   2.535323
    12  H    2.675881   4.648328   4.734965   3.841322   2.751287
    13  H    3.950987   5.736387   5.463305   4.218961   3.487771
    14  H    3.252650   4.565121   4.222473   3.358532   2.803180
                    6          7          8          9         10
     6  H    0.000000
     7  H    1.857850   0.000000
     8  C    4.080701   4.212638   0.000000
     9  H    4.122750   4.168408   1.082927   0.000000
    10  H    4.929987   4.758427   1.089680   1.767063   0.000000
    11  C    4.555843   5.208005   1.513627   2.170858   2.178104
    12  H    4.897149   5.565903   2.158955   3.071987   2.512093
    13  H    5.516860   6.120981   2.134390   2.494659   2.527987
    14  H    4.047020   5.042237   2.160138   2.524559   3.080660
                   11         12         13         14
    11  C    0.000000
    12  H    1.087353   0.000000
    13  H    1.090225   1.772532   0.000000
    14  H    1.089379   1.767226   1.762552   0.000000
 Symmetry turned off by external request.
 Stoichiometry    C4H7NO2
 Framework group  C1[X(C4H7NO2)]
 Deg. of freedom    36
 Full point group                 C1      NOp   1
 Rotational constants (GHZ):           6.0711791           1.7246869           1.5352694
 Standard basis: Aug-CC-pVTZ (5D, 7F)
   483 basis functions,   693 primitive gaussians,   560 cartesian basis functions
    27 alpha electrons       27 beta electrons
       nuclear repulsion energy       301.6211358634 Hartrees.
 NAtoms=   14 NActive=   14 NUniq=   14 SFac= 1.00D+00 NAtFMM=   60 NAOKFM=F Big=F
 Integral buffers will be    131072 words long.
 Raffenetti 2 integral format.
 Two-electron integral symmetry is turned off.
 Nuclear repulsion after empirical dispersion term =      301.6158158461 Hartrees.
 One-electron integrals computed using PRISM.
 NBasis=   483 RedAO= T EigKep=  1.26D-05  NBF=   483
 NBsUse=   483 1.00D-06 EigRej= -1.00D+00 NBFU=   483
 Initial guess from the checkpoint file:  "STS3-IRC-Forward.chk"
 B after Tr=    -0.000077    0.000259    0.000016
         Rot=    1.000000   -0.000089    0.000019    0.000021 Ang=  -0.01 deg.
 Initial guess <Sx>= 0.0000 <Sy>= 0.0000 <Sz>= 0.0000 <S**2>= 0.0000 S= 0.0000
 ExpMin= 2.53D-02 ExpMax= 1.53D+04 ExpMxC= 5.22D+02 IAcc=3 IRadAn=         7 AccDes= 0.00D+00
 Harris functional with IExCor= 4639 and IRadAn=       7 diagonalized for initial guess.
 HarFok:  IExCor= 4639 AccDes= 0.00D+00 IRadAn=         7 IDoV= 1 UseB2=F ITyADJ=14
 ICtDFT=  3500011 ScaDFX=  1.000000  1.000000  1.000000  1.000000
 FoFCou: FMM=F IPFlag=           0 FMFlag=      100000 FMFlg1=           0
         NFxFlg=           0 DoJE=T BraDBF=F KetDBF=T FulRan=T
         wScrn=  0.000000 ICntrl=       500 IOpCl=  0 I1Cent=   200000004 NGrid=           0
         NMat0=    1 NMatS0=      1 NMatT0=    0 NMatD0=    1 NMtDS0=    0 NMtDT0=    0
 Symmetry not used in FoFCou.
 Gradient too large for Newton-Raphson -- use scaled steepest descent instead.
     Accept linear search using points  3 and  4.
 Gradient too large for Newton-Raphson -- use scaled steepest descent instead.
     Accept linear search using points  1 and  2.
 Gradient too large for Newton-Raphson -- use scaled steepest descent instead.
     Accept linear search using points  1 and  2.
 Gradient too large for Newton-Raphson -- use scaled steepest descent instead.
     Accept linear search using points  1 and  2.
 LinEq1:  Iter=  0 NonCon=     1 RMS=1.07D-04 Max=6.89D-03 NDo=     1
 AX will form     1 AO Fock derivatives at one time.
 LinEq1:  Iter=  1 NonCon=     1 RMS=5.18D-05 Max=2.43D-03 NDo=     1
 LinEq1:  Iter=  2 NonCon=     1 RMS=4.17D-05 Max=2.11D-03 NDo=     1
 LinEq1:  Iter=  3 NonCon=     1 RMS=2.69D-05 Max=1.51D-03 NDo=     1
 LinEq1:  Iter=  4 NonCon=     1 RMS=1.94D-05 Max=7.68D-04 NDo=     1
 LinEq1:  Iter=  5 NonCon=     1 RMS=1.46D-05 Max=5.29D-04 NDo=     1
 LinEq1:  Iter=  6 NonCon=     1 RMS=7.02D-06 Max=1.88D-04 NDo=     1
 LinEq1:  Iter=  7 NonCon=     1 RMS=4.36D-06 Max=1.57D-04 NDo=     1
 LinEq1:  Iter=  8 NonCon=     1 RMS=2.32D-06 Max=6.81D-05 NDo=     1
 LinEq1:  Iter=  9 NonCon=     1 RMS=8.88D-07 Max=1.58D-05 NDo=     1
 LinEq1:  Iter= 10 NonCon=     1 RMS=3.86D-07 Max=1.22D-05 NDo=     1
 LinEq1:  Iter= 11 NonCon=     1 RMS=1.67D-07 Max=5.68D-06 NDo=     1
 LinEq1:  Iter= 12 NonCon=     1 RMS=6.65D-08 Max=2.78D-06 NDo=     1
 LinEq1:  Iter= 13 NonCon=     1 RMS=2.16D-08 Max=6.36D-07 NDo=     1
 LinEq1:  Iter= 14 NonCon=     1 RMS=8.51D-09 Max=1.74D-07 NDo=     1
 LinEq1:  Iter= 15 NonCon=     0 RMS=3.15D-09 Max=1.07D-07 NDo=     1
 Linear equations converged to 1.569D-08 1.569D-07 after    15 iterations.
     Minimum is close to point  2 DX=  1.80D-03 DF= -7.85D-10 DXR=  1.80D-03 DFR=  3.22D-06 which will be used.
 LinEq1:  Iter=  0 NonCon=     1 RMS=1.15D-06 Max=6.29D-05 NDo=     1
 LinEq1:  Iter=  1 NonCon=     1 RMS=1.14D-06 Max=5.40D-05 NDo=     1
 LinEq1:  Iter=  2 NonCon=     1 RMS=5.91D-07 Max=1.87D-05 NDo=     1
 LinEq1:  Iter=  3 NonCon=     1 RMS=4.78D-07 Max=2.72D-05 NDo=     1
 LinEq1:  Iter=  4 NonCon=     1 RMS=4.21D-07 Max=3.04D-05 NDo=     1
 LinEq1:  Iter=  5 NonCon=     1 RMS=2.30D-07 Max=6.71D-06 NDo=     1
 LinEq1:  Iter=  6 NonCon=     1 RMS=8.38D-08 Max=2.70D-06 NDo=     1
 LinEq1:  Iter=  7 NonCon=     1 RMS=3.84D-08 Max=9.71D-07 NDo=     1
 LinEq1:  Iter=  8 NonCon=     1 RMS=1.57D-08 Max=6.23D-07 NDo=     1
 LinEq1:  Iter=  9 NonCon=     1 RMS=9.61D-09 Max=4.09D-07 NDo=     1
 LinEq1:  Iter= 10 NonCon=     1 RMS=5.29D-09 Max=2.57D-07 NDo=     1
 LinEq1:  Iter= 11 NonCon=     1 RMS=2.49D-09 Max=1.13D-07 NDo=     1
 LinEq1:  Iter= 12 NonCon=     1 RMS=1.27D-09 Max=5.16D-08 NDo=     1
 LinEq1:  Iter= 13 NonCon=     1 RMS=5.16D-10 Max=1.95D-08 NDo=     1
 LinEq1:  Iter= 14 NonCon=     0 RMS=2.02D-10 Max=6.34D-09 NDo=     1
 Linear equations converged to 1.450D-09 1.450D-08 after    14 iterations.
 SCF Done:  E(UwB97XD) =  -361.683045976     a.u. after    7 cycles
            Convg  =    0.2375D-07                    43 Fock formations.
              S**2 =  0.0000                  -V/T =  2.0058
 <Sx>= 0.0000 <Sy>= 0.0000 <Sz>= 0.0000 <S**2>= 0.0000 S= 0.0000
 <L.S>=  0.00000000000    
 Annihilation of the first spin contaminant:
 S**2 before annihilation     0.0000,   after     0.0000
 DoSCS=F DFT=T ScalE2(SS,OS)=  1.000000  1.000000
 Range of M.O.s used for correlation:     1   483
 NBasis=   483 NAE=    27 NBE=    27 NFC=     0 NFV=     0
 NROrb=    483 NOA=    27 NOB=    27 NVA=   456 NVB=   456

 **** Warning!!: The largest alpha MO coefficient is  0.48001488D+02


 **** Warning!!: The largest beta MO coefficient is  0.48001487D+02

 Symmetrizing basis deriv contribution to polar:
 IMax=3 JMax=2 DiffMx= 0.00D+00
 G2DrvN: will do    15 centers at a time, making    1 passes.
 Calling FoFCou, ICntrl=  3107 FMM=F I1Cent=   0 AccDes= 0.00D+00.
 End of G2Drv F.D. properties file   721 does not exist.
 End of G2Drv F.D. properties file   722 does not exist.
 End of G2Drv F.D. properties file   788 does not exist.
          IDoAtm=11111111111111
          Differentiating once with respect to nuclear coordinates.
 CalDSu exits because no D1Ps are significant.
          There are    45 degrees of freedom in the 1st order CPHF.  IDoFFX=6 NUNeed=     0.
     39 vectors produced by pass  0 Test12= 5.47D-14 2.22D-09 XBig12= 1.82D-01 8.98D-02.
 AX will form    39 AO Fock derivatives at one time.
     39 vectors produced by pass  1 Test12= 5.47D-14 2.22D-09 XBig12= 1.48D-01 9.55D-02.
     39 vectors produced by pass  2 Test12= 5.47D-14 2.22D-09 XBig12= 8.05D-03 1.27D-02.
     39 vectors produced by pass  3 Test12= 5.47D-14 2.22D-09 XBig12= 1.55D-04 1.34D-03.
     39 vectors produced by pass  4 Test12= 5.47D-14 2.22D-09 XBig12= 1.82D-06 9.34D-05.
     39 vectors produced by pass  5 Test12= 5.47D-14 2.22D-09 XBig12= 1.54D-08 8.10D-06.
     39 vectors produced by pass  6 Test12= 5.47D-14 2.22D-09 XBig12= 1.22D-10 7.39D-07.
     17 vectors produced by pass  7 Test12= 5.47D-14 2.22D-09 XBig12= 9.08D-13 6.51D-08.
      1 vectors produced by pass  8 Test12= 5.47D-14 2.22D-09 XBig12= 6.15D-15 6.56D-09.
 InvSVY:  IOpt=1 It=  1 EMax= 3.55D-15
 Solved reduced A of dimension   291 with    39 vectors.
 End of Minotr F.D. properties file   721 does not exist.
 End of Minotr F.D. properties file   722 does not exist.
 End of Minotr F.D. properties file   788 does not exist.
 Calling FoFJK, ICntrl=    100127 FMM=F ISym2X=0 I1Cent= 0 IOpClX= 1 NMat=1 NMatS=1 NMatT=0.
 -------------------------------------------------------------------
 Center     Atomic                   Forces (Hartrees/Bohr)
 Number     Number              X              Y              Z
 -------------------------------------------------------------------
      1        8          -0.002534869   -0.001668761    0.000868786
      2        8           0.002227342    0.001215259   -0.001023615
      3        6           0.005128284   -0.000851367   -0.001631818
      4        7          -0.005496640    0.000534618    0.001520531
      5        6           0.000864340   -0.001669602    0.000069794
      6        1          -0.000018327   -0.000101965   -0.000140076
      7        1          -0.000264616    0.000334890    0.000108782
      8        6          -0.000496838    0.001613823   -0.000061271
      9        1          -0.000105351    0.000128880   -0.000029069
     10        1           0.000131855    0.000112351    0.000052139
     11        6           0.000433512    0.000302448    0.000171827
     12        1           0.000086971    0.000029749    0.000077677
     13        1           0.000026378    0.000011665    0.000013933
     14        1           0.000017961    0.000008013    0.000002380
 -------------------------------------------------------------------
 Cartesian Forces:  Max     0.005496640 RMS     0.001438863
 IRC-IRC-IRC-IRC-IRC-IRC-IRC-IRC-IRC-IRC-IRC-IRC-IRC-IRC-IRC-IRC-IRC-IRC
 Pt  2 Step number   1 out of a maximum of  20
 Modified Bulirsch-Stoer Extrapolation Cycles:
    EPS =    0.000010000000000
      PEZero:  N= 2 I= 1 D=  8.12D-04 Err=  1.36D-05
      PEZero:  N= 3 I= 2 D=  8.12D-04 Err=  9.02D-06
      PEZero:  N= 3 I= 1 D=  1.62D-03 Err=  3.86D-08
 Maximum DWI energy   std dev =  0.000000495 at pt    18
 Maximum DWI gradient std dev =  0.013053895 at pt    23
 CORRECTOR INTEGRATION CONVERGENCE:
   Recorrection delta-x convergence threshold:    0.010000
   Delta-x Convergence Met
 Point Number:   2          Path Number:   1
   CHANGE IN THE REACTION COORDINATE =    0.15588
   NET REACTION COORDINATE UP TO THIS POINT =    0.31181
  # OF POINTS ALONG THE PATH =   2
  # OF STEPS =   1

 Calculating another point on the path.
 IRC-IRC-IRC-IRC-IRC-IRC-IRC-IRC-IRC-IRC-IRC-IRC-IRC-IRC-IRC-IRC-IRC-IRC
                          Input orientation:                          
 ---------------------------------------------------------------------
 Center     Atomic      Atomic             Coordinates (Angstroms)
 Number     Number       Type             X           Y           Z
 ---------------------------------------------------------------------
      1          8           0        0.010548    1.217826   -0.326831
      2          8           0       -2.082208    0.622919    0.169318
      3          6           0       -1.861965   -0.600005    0.431179
      4          7           0       -0.474232   -1.057513   -0.270320
      5          6           0        0.241638    0.021807   -0.373409
      6          1           0       -1.832754   -0.940521    1.473842
      7          1           0       -2.396193   -1.292765   -0.256790
      8          6           0        1.743121   -0.489914   -0.435670
      9          1           0        1.766149   -1.572647   -0.424031
     10          1           0        2.087529   -0.141732   -1.409260
     11          6           0        2.533318    0.114862    0.705289
     12          1           0        2.501015    1.201306    0.672023
     13          1           0        3.571242   -0.210412    0.633087
     14          1           0        2.145031   -0.213566    1.668732
 ---------------------------------------------------------------------
                    Distance matrix (angstroms):
                    1          2          3          4          5
     1  O    0.000000
     2  O    2.231525   0.000000
     3  C    2.717608   1.269890   0.000000
     4  N    2.327096   2.367006   1.620870   0.000000
     5  C    1.219029   2.460924   2.336485   1.299242   0.000000
     6  H    3.361346   2.051427   1.097246   2.213904   2.939645
     7  H    3.478559   1.987460   1.112932   1.936352   2.949551
     8  C    2.435165   4.029584   3.709474   2.294813   1.587510
     9  H    3.298231   4.470171   3.852354   2.303974   2.206577
    10  H    2.708117   4.523638   4.381294   2.949315   2.122980
    11  C    2.940437   4.674234   4.461467   3.372185   2.534570
    12  H    2.683357   4.646846   4.726343   3.852580   2.754801
    13  H    3.954725   5.733325   5.450899   4.230791   3.486148
    14  H    3.253794   4.562620   4.211519   3.366409   2.801544
                    6          7          8          9         10
     6  H    0.000000
     7  H    1.853814   0.000000
     8  C    4.078746   4.220248   0.000000
     9  H    4.117476   4.175092   1.083041   0.000000
    10  H    4.931425   4.770411   1.089828   1.766771   0.000000
    11  C    4.557092   5.216041   1.513919   2.170622   2.176209
    12  H    4.900193   5.573664   2.159076   3.071837   2.511266
    13  H    5.517527   6.129735   2.135975   2.496306   2.525332
    14  H    4.048361   5.049260   2.160187   2.523948   3.079367
                   11         12         13         14
    11  C    0.000000
    12  H    1.087433   0.000000
    13  H    1.090093   1.771962   0.000000
    14  H    1.089428   1.766923   1.762569   0.000000
 Symmetry turned off by external request.
 Stoichiometry    C4H7NO2
 Framework group  C1[X(C4H7NO2)]
 Deg. of freedom    36
 Full point group                 C1      NOp   1
 Rotational constants (GHZ):           6.0903061           1.7291370           1.5390655
 Standard basis: Aug-CC-pVTZ (5D, 7F)
   483 basis functions,   693 primitive gaussians,   560 cartesian basis functions
    27 alpha electrons       27 beta electrons
       nuclear repulsion energy       301.9426264935 Hartrees.
 NAtoms=   14 NActive=   14 NUniq=   14 SFac= 1.00D+00 NAtFMM=   60 NAOKFM=F Big=F
 Integral buffers will be    131072 words long.
 Raffenetti 2 integral format.
 Two-electron integral symmetry is turned off.
 Nuclear repulsion after empirical dispersion term =      301.9373129223 Hartrees.
 One-electron integrals computed using PRISM.
 NBasis=   483 RedAO= T EigKep=  1.25D-05  NBF=   483
 NBsUse=   483 1.00D-06 EigRej= -1.00D+00 NBFU=   483
 Initial guess from the checkpoint file:  "STS3-IRC-Forward.chk"
 B after Tr=    -0.000082    0.000274    0.000024
         Rot=    1.000000   -0.000091    0.000016    0.000023 Ang=  -0.01 deg.
 Initial guess <Sx>= 0.0000 <Sy>= 0.0000 <Sz>= 0.0000 <S**2>= 0.0000 S= 0.0000
 ExpMin= 2.53D-02 ExpMax= 1.53D+04 ExpMxC= 5.22D+02 IAcc=3 IRadAn=         7 AccDes= 0.00D+00
 Harris functional with IExCor= 4639 and IRadAn=       7 diagonalized for initial guess.
 HarFok:  IExCor= 4639 AccDes= 0.00D+00 IRadAn=         7 IDoV= 1 UseB2=F ITyADJ=14
 ICtDFT=  3500011 ScaDFX=  1.000000  1.000000  1.000000  1.000000
 FoFCou: FMM=F IPFlag=           0 FMFlag=      100000 FMFlg1=           0
         NFxFlg=           0 DoJE=T BraDBF=F KetDBF=T FulRan=T
         wScrn=  0.000000 ICntrl=       500 IOpCl=  0 I1Cent=   200000004 NGrid=           0
         NMat0=    1 NMatS0=      1 NMatT0=    0 NMatD0=    1 NMtDS0=    0 NMtDT0=    0
 Symmetry not used in FoFCou.
 Gradient too large for Newton-Raphson -- use scaled steepest descent instead.
     Accept linear search using points  3 and  4.
 Gradient too large for Newton-Raphson -- use scaled steepest descent instead.
     Accept linear search using points  1 and  2.
 Gradient too large for Newton-Raphson -- use scaled steepest descent instead.
     Accept linear search using points  1 and  2.
 Gradient too large for Newton-Raphson -- use scaled steepest descent instead.
     Accept linear search using points  1 and  2.
 LinEq1:  Iter=  0 NonCon=     1 RMS=1.08D-04 Max=6.77D-03 NDo=     1
 AX will form     1 AO Fock derivatives at one time.
 LinEq1:  Iter=  1 NonCon=     1 RMS=5.34D-05 Max=2.71D-03 NDo=     1
 LinEq1:  Iter=  2 NonCon=     1 RMS=4.31D-05 Max=2.27D-03 NDo=     1
 LinEq1:  Iter=  3 NonCon=     1 RMS=2.58D-05 Max=1.43D-03 NDo=     1
 LinEq1:  Iter=  4 NonCon=     1 RMS=1.92D-05 Max=8.04D-04 NDo=     1
 LinEq1:  Iter=  5 NonCon=     1 RMS=1.48D-05 Max=6.09D-04 NDo=     1
 LinEq1:  Iter=  6 NonCon=     1 RMS=7.32D-06 Max=2.01D-04 NDo=     1
 LinEq1:  Iter=  7 NonCon=     1 RMS=4.54D-06 Max=1.62D-04 NDo=     1
 LinEq1:  Iter=  8 NonCon=     1 RMS=2.37D-06 Max=6.97D-05 NDo=     1
 LinEq1:  Iter=  9 NonCon=     1 RMS=9.10D-07 Max=1.53D-05 NDo=     1
 LinEq1:  Iter= 10 NonCon=     1 RMS=4.09D-07 Max=1.42D-05 NDo=     1
 LinEq1:  Iter= 11 NonCon=     1 RMS=1.82D-07 Max=6.81D-06 NDo=     1
 LinEq1:  Iter= 12 NonCon=     1 RMS=7.62D-08 Max=3.00D-06 NDo=     1
 LinEq1:  Iter= 13 NonCon=     1 RMS=2.50D-08 Max=6.83D-07 NDo=     1
 LinEq1:  Iter= 14 NonCon=     1 RMS=1.02D-08 Max=2.03D-07 NDo=     1
 LinEq1:  Iter= 15 NonCon=     0 RMS=3.41D-09 Max=1.21D-07 NDo=     1
 Linear equations converged to 1.569D-08 1.569D-07 after    15 iterations.
     Minimum is close to point  2 DX=  2.27D-03 DF= -1.29D-09 DXR=  2.27D-03 DFR=  5.15D-06 which will be used.
 LinEq1:  Iter=  0 NonCon=     1 RMS=1.54D-06 Max=8.10D-05 NDo=     1
 LinEq1:  Iter=  1 NonCon=     1 RMS=1.33D-06 Max=5.18D-05 NDo=     1
 LinEq1:  Iter=  2 NonCon=     1 RMS=6.68D-07 Max=2.57D-05 NDo=     1
 LinEq1:  Iter=  3 NonCon=     1 RMS=5.21D-07 Max=2.22D-05 NDo=     1
 LinEq1:  Iter=  4 NonCon=     1 RMS=4.66D-07 Max=3.54D-05 NDo=     1
 LinEq1:  Iter=  5 NonCon=     1 RMS=2.48D-07 Max=7.70D-06 NDo=     1
 LinEq1:  Iter=  6 NonCon=     1 RMS=8.66D-08 Max=2.64D-06 NDo=     1
 LinEq1:  Iter=  7 NonCon=     1 RMS=3.85D-08 Max=1.10D-06 NDo=     1
 LinEq1:  Iter=  8 NonCon=     1 RMS=1.40D-08 Max=4.20D-07 NDo=     1
 LinEq1:  Iter=  9 NonCon=     1 RMS=6.03D-09 Max=1.82D-07 NDo=     1
 LinEq1:  Iter= 10 NonCon=     1 RMS=3.32D-09 Max=1.11D-07 NDo=     1
 LinEq1:  Iter= 11 NonCon=     1 RMS=1.82D-09 Max=6.92D-08 NDo=     1
 LinEq1:  Iter= 12 NonCon=     1 RMS=1.00D-09 Max=4.60D-08 NDo=     1
 LinEq1:  Iter= 13 NonCon=     1 RMS=4.78D-10 Max=2.39D-08 NDo=     1
 LinEq1:  Iter= 14 NonCon=     0 RMS=2.12D-10 Max=8.33D-09 NDo=     1
 Linear equations converged to 1.781D-09 1.781D-08 after    14 iterations.
     Minimum is close to point  2 DX= -1.88D-05 DF=  0.00D+00 DXR=  1.88D-05 DFR=  0.00D+00 which will be used.
 SCF Done:  E(UwB97XD) =  -361.683539485     a.u. after    7 cycles
            Convg  =    0.2013D-07                    44 Fock formations.
              S**2 =  0.0000                  -V/T =  2.0058
 <Sx>= 0.0000 <Sy>= 0.0000 <Sz>= 0.0000 <S**2>= 0.0000 S= 0.0000
 <L.S>=  0.00000000000    
 Annihilation of the first spin contaminant:
 S**2 before annihilation     0.0000,   after     0.0000
 DoSCS=F DFT=T ScalE2(SS,OS)=  1.000000  1.000000
 Range of M.O.s used for correlation:     1   483
 NBasis=   483 NAE=    27 NBE=    27 NFC=     0 NFV=     0
 NROrb=    483 NOA=    27 NOB=    27 NVA=   456 NVB=   456

 **** Warning!!: The largest alpha MO coefficient is  0.47562920D+02


 **** Warning!!: The largest beta MO coefficient is  0.47562920D+02

 Symmetrizing basis deriv contribution to polar:
 IMax=3 JMax=2 DiffMx= 0.00D+00
 G2DrvN: will do    15 centers at a time, making    1 passes.
 Calling FoFCou, ICntrl=  3107 FMM=F I1Cent=   0 AccDes= 0.00D+00.
 End of G2Drv F.D. properties file   721 does not exist.
 End of G2Drv F.D. properties file   722 does not exist.
 End of G2Drv F.D. properties file   788 does not exist.
          IDoAtm=11111111111111
          Differentiating once with respect to nuclear coordinates.
 CalDSu exits because no D1Ps are significant.
          There are    45 degrees of freedom in the 1st order CPHF.  IDoFFX=6 NUNeed=     0.
     39 vectors produced by pass  0 Test12= 5.47D-14 2.22D-09 XBig12= 1.80D-01 8.78D-02.
 AX will form    39 AO Fock derivatives at one time.
     39 vectors produced by pass  1 Test12= 5.47D-14 2.22D-09 XBig12= 1.43D-01 1.03D-01.
     39 vectors produced by pass  2 Test12= 5.47D-14 2.22D-09 XBig12= 7.65D-03 1.25D-02.
     39 vectors produced by pass  3 Test12= 5.47D-14 2.22D-09 XBig12= 1.45D-04 1.28D-03.
     39 vectors produced by pass  4 Test12= 5.47D-14 2.22D-09 XBig12= 1.69D-06 8.69D-05.
     39 vectors produced by pass  5 Test12= 5.47D-14 2.22D-09 XBig12= 1.41D-08 8.41D-06.
     38 vectors produced by pass  6 Test12= 5.47D-14 2.22D-09 XBig12= 1.11D-10 7.00D-07.
     17 vectors produced by pass  7 Test12= 5.47D-14 2.22D-09 XBig12= 8.16D-13 5.72D-08.
      1 vectors produced by pass  8 Test12= 5.47D-14 2.22D-09 XBig12= 5.50D-15 6.05D-09.
 InvSVY:  IOpt=1 It=  1 EMax= 2.89D-15
 Solved reduced A of dimension   290 with    39 vectors.
 End of Minotr F.D. properties file   721 does not exist.
 End of Minotr F.D. properties file   722 does not exist.
 End of Minotr F.D. properties file   788 does not exist.
 Calling FoFJK, ICntrl=    100127 FMM=F ISym2X=0 I1Cent= 0 IOpClX= 1 NMat=1 NMatS=1 NMatT=0.
 -------------------------------------------------------------------
 Center     Atomic                   Forces (Hartrees/Bohr)
 Number     Number              X              Y              Z
 -------------------------------------------------------------------
      1        8          -0.003800203   -0.002477200    0.001336670
      2        8           0.003202504    0.001850453   -0.001486386
      3        6           0.007318481   -0.001103924   -0.002378807
      4        7          -0.007624596    0.000656202    0.002175852
      5        6           0.001192834   -0.002418746    0.000091317
      6        1           0.000005509   -0.000141139   -0.000195468
      7        1          -0.000421531    0.000483825    0.000163753
      8        6          -0.000698325    0.002295408   -0.000113159
      9        1          -0.000141571    0.000182443   -0.000049077
     10        1           0.000184554    0.000169566    0.000071250
     11        6           0.000598143    0.000434548    0.000250619
     12        1           0.000121437    0.000042973    0.000112430
     13        1           0.000036490    0.000016310    0.000017071
     14        1           0.000026274    0.000009281    0.000003935
 -------------------------------------------------------------------
 Cartesian Forces:  Max     0.007624596 RMS     0.002048831
 IRC-IRC-IRC-IRC-IRC-IRC-IRC-IRC-IRC-IRC-IRC-IRC-IRC-IRC-IRC-IRC-IRC-IRC
 Pt  3 Step number   1 out of a maximum of  20
 Modified Bulirsch-Stoer Extrapolation Cycles:
    EPS =    0.000010000000000
      PEZero:  N= 2 I= 1 D=  8.12D-04 Err=  1.75D-05
      PEZero:  N= 3 I= 2 D=  8.12D-04 Err=  1.17D-05
      PEZero:  N= 3 I= 1 D=  1.62D-03 Err=  4.37D-08
 Maximum DWI energy   std dev =  0.000000697 at pt    28
 Maximum DWI gradient std dev =  0.008655124 at pt    12
 CORRECTOR INTEGRATION CONVERGENCE:
   Recorrection delta-x convergence threshold:    0.010000
   Delta-x Convergence Met
 Point Number:   3          Path Number:   1
   CHANGE IN THE REACTION COORDINATE =    0.15589
   NET REACTION COORDINATE UP TO THIS POINT =    0.46770
  # OF POINTS ALONG THE PATH =   3
  # OF STEPS =   1

 Calculating another point on the path.
 IRC-IRC-IRC-IRC-IRC-IRC-IRC-IRC-IRC-IRC-IRC-IRC-IRC-IRC-IRC-IRC-IRC-IRC
                          Input orientation:                          
 ---------------------------------------------------------------------
 Center     Atomic      Atomic             Coordinates (Angstroms)
 Number     Number       Type             X           Y           Z
 ---------------------------------------------------------------------
      1          8           0        0.005105    1.214337   -0.324892
      2          8           0       -2.077700    0.625635    0.167226
      3          6           0       -1.848329   -0.601919    0.426820
      4          7           0       -0.486188   -1.056552   -0.266869
      5          6           0        0.243814    0.017215   -0.373240
      6          1           0       -1.832249   -0.943276    1.469898
      7          1           0       -2.406878   -1.283487   -0.254507
      8          6           0        1.741858   -0.485649   -0.435889
      9          1           0        1.763031   -1.568554   -0.425219
     10          1           0        2.091612   -0.137827   -1.407862
     11          6           0        2.534402    0.115667    0.705750
     12          1           0        2.503662    1.202295    0.674525
     13          1           0        3.572044   -0.210052    0.633446
     14          1           0        2.145613   -0.213392    1.668827
 ---------------------------------------------------------------------
                    Distance matrix (angstroms):
                    1          2          3          4          5
     1  O    0.000000
     2  O    2.219646   0.000000
     3  C    2.701680   1.275496   0.000000
     4  N    2.324150   2.356078   1.594780   0.000000
     5  C    1.221647   2.460022   2.323894   1.302763   0.000000
     6  H    3.354465   2.053943   1.097631   2.200243   2.937641
     7  H    3.473002   1.982666   1.113875   1.934089   2.955011
     8  C    2.432814   4.023398   3.694216   2.306228   1.581434
     9  H    3.293152   4.462811   3.834355   2.312187   2.196676
    10  H    2.711951   4.521829   4.370878   2.964957   2.123402
    11  C    2.943916   4.671356   4.449838   3.382905   2.533911
    12  H    2.691053   4.645295   4.717665   3.863653   2.758467
    13  H    3.958579   5.730213   5.438446   4.242213   3.484564
    14  H    3.255011   4.560169   4.200607   3.374050   2.800010
                    6          7          8          9         10
     6  H    0.000000
     7  H    1.849192   0.000000
     8  C    4.076234   4.228647   0.000000
     9  H    4.111992   4.183126   1.083164   0.000000
    10  H    4.932234   4.783218   1.089972   1.766503   0.000000
    11  C    4.557732   5.224554   1.514281   2.170415   2.174323
    12  H    4.902674   5.581721   2.159287   3.071738   2.510389
    13  H    5.517576   6.139074   2.137525   2.497764   2.522665
    14  H    4.049158   5.056627   2.160317   2.523462   3.078091
                   11         12         13         14
    11  C    0.000000
    12  H    1.087511   0.000000
    13  H    1.089964   1.771398   0.000000
    14  H    1.089474   1.766636   1.762592   0.000000
 Symmetry turned off by external request.
 Stoichiometry    C4H7NO2
 Framework group  C1[X(C4H7NO2)]
 Deg. of freedom    36
 Full point group                 C1      NOp   1
 Rotational constants (GHZ):           6.1097835           1.7335991           1.5428634
 Standard basis: Aug-CC-pVTZ (5D, 7F)
   483 basis functions,   693 primitive gaussians,   560 cartesian basis functions
    27 alpha electrons       27 beta electrons
       nuclear repulsion energy       302.2735831420 Hartrees.
 NAtoms=   14 NActive=   14 NUniq=   14 SFac= 1.00D+00 NAtFMM=   60 NAOKFM=F Big=F
 Integral buffers will be    131072 words long.
 Raffenetti 2 integral format.
 Two-electron integral symmetry is turned off.
 Nuclear repulsion after empirical dispersion term =      302.2682758200 Hartrees.
 One-electron integrals computed using PRISM.
 NBasis=   483 RedAO= T EigKep=  1.24D-05  NBF=   483
 NBsUse=   483 1.00D-06 EigRej= -1.00D+00 NBFU=   483
 Initial guess from the checkpoint file:  "STS3-IRC-Forward.chk"
 B after Tr=    -0.000086    0.000293    0.000033
         Rot=    1.000000   -0.000093    0.000011    0.000025 Ang=  -0.01 deg.
 Initial guess <Sx>= 0.0000 <Sy>= 0.0000 <Sz>= 0.0000 <S**2>= 0.0000 S= 0.0000
 ExpMin= 2.53D-02 ExpMax= 1.53D+04 ExpMxC= 5.22D+02 IAcc=3 IRadAn=         7 AccDes= 0.00D+00
 Harris functional with IExCor= 4639 and IRadAn=       7 diagonalized for initial guess.
 HarFok:  IExCor= 4639 AccDes= 0.00D+00 IRadAn=         7 IDoV= 1 UseB2=F ITyADJ=14
 ICtDFT=  3500011 ScaDFX=  1.000000  1.000000  1.000000  1.000000
 FoFCou: FMM=F IPFlag=           0 FMFlag=      100000 FMFlg1=           0
         NFxFlg=           0 DoJE=T BraDBF=F KetDBF=T FulRan=T
         wScrn=  0.000000 ICntrl=       500 IOpCl=  0 I1Cent=   200000004 NGrid=           0
         NMat0=    1 NMatS0=      1 NMatT0=    0 NMatD0=    1 NMtDS0=    0 NMtDT0=    0
 Symmetry not used in FoFCou.
 Gradient too large for Newton-Raphson -- use scaled steepest descent instead.
     Accept linear search using points  3 and  4.
 Gradient too large for Newton-Raphson -- use scaled steepest descent instead.
     Accept linear search using points  1 and  2.
 Gradient too large for Newton-Raphson -- use scaled steepest descent instead.
     Minimum is close to point  2 DX=  3.06D-02 DF= -6.07D-08 DXR=  2.97D-02 DFR=  8.81D-04 which will be used.
 Gradient too large for Newton-Raphson -- use scaled steepest descent instead.
 LinEq1:  Iter=  0 NonCon=     1 RMS=1.00D-04 Max=6.22D-03 NDo=     1
 AX will form     1 AO Fock derivatives at one time.
 LinEq1:  Iter=  1 NonCon=     1 RMS=5.47D-05 Max=3.07D-03 NDo=     1
 LinEq1:  Iter=  2 NonCon=     1 RMS=4.16D-05 Max=2.27D-03 NDo=     1
 LinEq1:  Iter=  3 NonCon=     1 RMS=2.25D-05 Max=1.16D-03 NDo=     1
 LinEq1:  Iter=  4 NonCon=     1 RMS=1.65D-05 Max=7.38D-04 NDo=     1
 LinEq1:  Iter=  5 NonCon=     1 RMS=1.33D-05 Max=7.26D-04 NDo=     1
 LinEq1:  Iter=  6 NonCon=     1 RMS=7.01D-06 Max=1.90D-04 NDo=     1
 LinEq1:  Iter=  7 NonCon=     1 RMS=4.54D-06 Max=1.52D-04 NDo=     1
 LinEq1:  Iter=  8 NonCon=     1 RMS=2.08D-06 Max=5.17D-05 NDo=     1
 LinEq1:  Iter=  9 NonCon=     1 RMS=6.75D-07 Max=1.39D-05 NDo=     1
 LinEq1:  Iter= 10 NonCon=     1 RMS=3.55D-07 Max=1.42D-05 NDo=     1
 LinEq1:  Iter= 11 NonCon=     1 RMS=1.68D-07 Max=6.49D-06 NDo=     1
 LinEq1:  Iter= 12 NonCon=     1 RMS=7.06D-08 Max=2.28D-06 NDo=     1
 LinEq1:  Iter= 13 NonCon=     1 RMS=2.21D-08 Max=6.28D-07 NDo=     1
 LinEq1:  Iter= 14 NonCon=     1 RMS=7.54D-09 Max=1.79D-07 NDo=     1
 LinEq1:  Iter= 15 NonCon=     0 RMS=3.02D-09 Max=1.02D-07 NDo=     1
 Linear equations converged to 1.569D-08 1.569D-07 after    15 iterations.
     Minimum is close to point  2 DX=  2.85D-03 DF= -1.74D-09 DXR=  2.85D-03 DFR=  8.09D-06 which will be used.
 LinEq1:  Iter=  0 NonCon=     1 RMS=1.84D-06 Max=8.82D-05 NDo=     1
 LinEq1:  Iter=  1 NonCon=     1 RMS=1.37D-06 Max=5.33D-05 NDo=     1
 LinEq1:  Iter=  2 NonCon=     1 RMS=6.57D-07 Max=2.37D-05 NDo=     1
 LinEq1:  Iter=  3 NonCon=     1 RMS=4.78D-07 Max=2.00D-05 NDo=     1
 LinEq1:  Iter=  4 NonCon=     1 RMS=4.47D-07 Max=3.59D-05 NDo=     1
 LinEq1:  Iter=  5 NonCon=     1 RMS=2.40D-07 Max=8.52D-06 NDo=     1
 LinEq1:  Iter=  6 NonCon=     1 RMS=8.10D-08 Max=2.70D-06 NDo=     1
 LinEq1:  Iter=  7 NonCon=     1 RMS=3.84D-08 Max=9.80D-07 NDo=     1
 LinEq1:  Iter=  8 NonCon=     1 RMS=1.50D-08 Max=3.94D-07 NDo=     1
 LinEq1:  Iter=  9 NonCon=     1 RMS=9.44D-09 Max=3.86D-07 NDo=     1
 LinEq1:  Iter= 10 NonCon=     1 RMS=5.22D-09 Max=2.32D-07 NDo=     1
 LinEq1:  Iter= 11 NonCon=     1 RMS=2.17D-09 Max=8.21D-08 NDo=     1
 LinEq1:  Iter= 12 NonCon=     1 RMS=9.68D-10 Max=3.62D-08 NDo=     1
 LinEq1:  Iter= 13 NonCon=     0 RMS=4.26D-10 Max=1.96D-08 NDo=     1
 Linear equations converged to 1.989D-09 1.989D-08 after    13 iterations.
     Minimum is close to point  2 DX= -3.98D-04 DF=  0.00D+00 DXR=  3.98D-04 DFR=  0.00D+00 which will be used.
 SCF Done:  E(UwB97XD) =  -361.684190727     a.u. after    7 cycles
            Convg  =    0.3121D-07                    44 Fock formations.
              S**2 =  0.0000                  -V/T =  2.0058
 <Sx>= 0.0000 <Sy>= 0.0000 <Sz>= 0.0000 <S**2>= 0.0000 S= 0.0000
 <L.S>=  0.00000000000    
 Annihilation of the first spin contaminant:
 S**2 before annihilation     0.0000,   after     0.0000
 DoSCS=F DFT=T ScalE2(SS,OS)=  1.000000  1.000000
 Range of M.O.s used for correlation:     1   483
 NBasis=   483 NAE=    27 NBE=    27 NFC=     0 NFV=     0
 NROrb=    483 NOA=    27 NOB=    27 NVA=   456 NVB=   456

 **** Warning!!: The largest alpha MO coefficient is  0.47029146D+02


 **** Warning!!: The largest beta MO coefficient is  0.47029145D+02

 Symmetrizing basis deriv contribution to polar:
 IMax=3 JMax=2 DiffMx= 0.00D+00
 G2DrvN: will do    15 centers at a time, making    1 passes.
 Calling FoFCou, ICntrl=  3107 FMM=F I1Cent=   0 AccDes= 0.00D+00.
 End of G2Drv F.D. properties file   721 does not exist.
 End of G2Drv F.D. properties file   722 does not exist.
 End of G2Drv F.D. properties file   788 does not exist.
          IDoAtm=11111111111111
          Differentiating once with respect to nuclear coordinates.
 CalDSu exits because no D1Ps are significant.
          There are    45 degrees of freedom in the 1st order CPHF.  IDoFFX=6 NUNeed=     0.
     39 vectors produced by pass  0 Test12= 5.47D-14 2.22D-09 XBig12= 1.77D-01 9.17D-02.
 AX will form    39 AO Fock derivatives at one time.
     39 vectors produced by pass  1 Test12= 5.47D-14 2.22D-09 XBig12= 1.37D-01 1.09D-01.
     39 vectors produced by pass  2 Test12= 5.47D-14 2.22D-09 XBig12= 7.20D-03 1.22D-02.
     39 vectors produced by pass  3 Test12= 5.47D-14 2.22D-09 XBig12= 1.35D-04 1.21D-03.
     39 vectors produced by pass  4 Test12= 5.47D-14 2.22D-09 XBig12= 1.55D-06 8.21D-05.
     39 vectors produced by pass  5 Test12= 5.47D-14 2.22D-09 XBig12= 1.29D-08 8.66D-06.
     39 vectors produced by pass  6 Test12= 5.47D-14 2.22D-09 XBig12= 9.99D-11 6.59D-07.
     18 vectors produced by pass  7 Test12= 5.47D-14 2.22D-09 XBig12= 7.27D-13 5.55D-08.
      1 vectors produced by pass  8 Test12= 5.47D-14 2.22D-09 XBig12= 4.91D-15 5.76D-09.
 InvSVY:  IOpt=1 It=  1 EMax= 2.44D-15
 Solved reduced A of dimension   292 with    39 vectors.
 End of Minotr F.D. properties file   721 does not exist.
 End of Minotr F.D. properties file   722 does not exist.
 End of Minotr F.D. properties file   788 does not exist.
 Calling FoFJK, ICntrl=    100127 FMM=F ISym2X=0 I1Cent= 0 IOpClX= 1 NMat=1 NMatS=1 NMatT=0.
 -------------------------------------------------------------------
 Center     Atomic                   Forces (Hartrees/Bohr)
 Number     Number              X              Y              Z
 -------------------------------------------------------------------
      1        8          -0.005029008   -0.003258306    0.001829437
      2        8           0.004070382    0.002494327   -0.001916562
      3        6           0.009060755   -0.001217608   -0.003024575
      4        7          -0.009141619    0.000646961    0.002696042
      5        6           0.001422087   -0.003101283    0.000104055
      6        1           0.000048377   -0.000168615   -0.000245061
      7        1          -0.000581631    0.000641685    0.000244934
      8        6          -0.000861540    0.002870074   -0.000192665
      9        1          -0.000159508    0.000227584   -0.000074107
     10        1           0.000224182    0.000226879    0.000087073
     11        6           0.000721143    0.000555388    0.000325177
     12        1           0.000149603    0.000054648    0.000144117
     13        1           0.000043227    0.000019695    0.000016661
     14        1           0.000033550    0.000008570    0.000005473
 -------------------------------------------------------------------
 Cartesian Forces:  Max     0.009141619 RMS     0.002546923
 IRC-IRC-IRC-IRC-IRC-IRC-IRC-IRC-IRC-IRC-IRC-IRC-IRC-IRC-IRC-IRC-IRC-IRC
 Pt  4 Step number   1 out of a maximum of  20
 Modified Bulirsch-Stoer Extrapolation Cycles:
    EPS =    0.000010000000000
      PEZero:  N= 2 I= 1 D=  8.12D-04 Err=  2.25D-05
      PEZero:  N= 3 I= 2 D=  8.12D-04 Err=  1.50D-05
      PEZero:  N= 3 I= 1 D=  1.62D-03 Err=  4.65D-08
 Maximum DWI energy   std dev =  0.000000938 at pt    28
 Maximum DWI gradient std dev =  0.007312771 at pt    12
 CORRECTOR INTEGRATION CONVERGENCE:
   Recorrection delta-x convergence threshold:    0.010000
   Delta-x Convergence Met
 Point Number:   4          Path Number:   1
   CHANGE IN THE REACTION COORDINATE =    0.15589
   NET REACTION COORDINATE UP TO THIS POINT =    0.62358
  # OF POINTS ALONG THE PATH =   4
  # OF STEPS =   1

 Calculating another point on the path.
 IRC-IRC-IRC-IRC-IRC-IRC-IRC-IRC-IRC-IRC-IRC-IRC-IRC-IRC-IRC-IRC-IRC-IRC
                          Input orientation:                          
 ---------------------------------------------------------------------
 Center     Atomic      Atomic             Coordinates (Angstroms)
 Number     Number       Type             X           Y           Z
 ---------------------------------------------------------------------
      1          8           0       -0.000713    1.210618   -0.322740
      2          8           0       -2.073064    0.628596    0.165037
      3          6           0       -1.834824   -0.603586    0.422378
      4          7           0       -0.497623   -1.055841   -0.263455
      5          6           0        0.245876    0.012458   -0.373083
      6          1           0       -1.831000   -0.945878    1.465786
      7          1           0       -2.418630   -1.273201   -0.251154
      8          6           0        1.740607   -0.481352   -0.436206
      9          1           0        1.760291   -1.564429   -0.426680
     10          1           0        2.095572   -0.133597   -1.406465
     11          6           0        2.535452    0.116502    0.706235
     12          1           0        2.506296    1.203309    0.677123
     13          1           0        3.572793   -0.209702    0.633712
     14          1           0        2.146206   -0.213276    1.668929
 ---------------------------------------------------------------------
                    Distance matrix (angstroms):
                    1          2          3          4          5
     1  O    0.000000
     2  O    2.207106   0.000000
     3  C    2.685238   1.281115   0.000000
     4  N    2.321049   2.345837   1.569398   0.000000
     5  C    1.224306   2.459000   2.311186   1.306167   0.000000
     6  H    3.346527   2.056577   1.098125   2.186381   2.934836
     7  H    3.467103   1.977237   1.114835   1.933305   2.960976
     8  C    2.430602   4.017158   3.679105   2.317229   1.575453
     9  H    3.288285   4.455794   3.816932   2.320232   2.186984
    10  H    2.715840   4.519744   4.360456   2.980212   2.123815
    11  C    2.947543   4.668356   4.438289   3.393262   2.533359
    12  H    2.699050   4.643605   4.709044   3.874529   2.762346
    13  H    3.962582   5.726963   5.426061   4.253134   3.483012
    14  H    3.256298   4.557705   4.189849   3.381398   2.798575
                    6          7          8          9         10
     6  H    0.000000
     7  H    1.843999   0.000000
     8  C    4.073049   4.237985   0.000000
     9  H    4.106264   4.192732   1.083298   0.000000
    10  H    4.932301   4.797027   1.090109   1.766259   0.000000
    11  C    4.557572   5.233621   1.514720   2.170230   2.172452
    12  H    4.904399   5.590143   2.159598   3.071690   2.509452
    13  H    5.516818   6.149079   2.139024   2.498976   2.519980
    14  H    4.049214   5.064374   2.160548   2.523118   3.076843
                   11         12         13         14
    11  C    0.000000
    12  H    1.087588   0.000000
    13  H    1.089838   1.770847   0.000000
    14  H    1.089516   1.766369   1.762623   0.000000
 Symmetry turned off by external request.
 Stoichiometry    C4H7NO2
 Framework group  C1[X(C4H7NO2)]
 Deg. of freedom    36
 Full point group                 C1      NOp   1
 Rotational constants (GHZ):           6.1297335           1.7380804           1.5466783
 Standard basis: Aug-CC-pVTZ (5D, 7F)
   483 basis functions,   693 primitive gaussians,   560 cartesian basis functions
    27 alpha electrons       27 beta electrons
       nuclear repulsion energy       302.6152639999 Hartrees.
 NAtoms=   14 NActive=   14 NUniq=   14 SFac= 1.00D+00 NAtFMM=   60 NAOKFM=F Big=F
 Integral buffers will be    131072 words long.
 Raffenetti 2 integral format.
 Two-electron integral symmetry is turned off.
 Nuclear repulsion after empirical dispersion term =      302.6099626918 Hartrees.
 One-electron integrals computed using PRISM.
 NBasis=   483 RedAO= T EigKep=  1.22D-05  NBF=   483
 NBsUse=   483 1.00D-06 EigRej= -1.00D+00 NBFU=   483
 Initial guess from the checkpoint file:  "STS3-IRC-Forward.chk"
 B after Tr=    -0.000088    0.000319    0.000046
         Rot=    1.000000   -0.000093    0.000005    0.000028 Ang=  -0.01 deg.
 Initial guess <Sx>= 0.0000 <Sy>= 0.0000 <Sz>= 0.0000 <S**2>= 0.0000 S= 0.0000
 ExpMin= 2.53D-02 ExpMax= 1.53D+04 ExpMxC= 5.22D+02 IAcc=3 IRadAn=         7 AccDes= 0.00D+00
 Harris functional with IExCor= 4639 and IRadAn=       7 diagonalized for initial guess.
 HarFok:  IExCor= 4639 AccDes= 0.00D+00 IRadAn=         7 IDoV= 1 UseB2=F ITyADJ=14
 ICtDFT=  3500011 ScaDFX=  1.000000  1.000000  1.000000  1.000000
 FoFCou: FMM=F IPFlag=           0 FMFlag=      100000 FMFlg1=           0
         NFxFlg=           0 DoJE=T BraDBF=F KetDBF=T FulRan=T
         wScrn=  0.000000 ICntrl=       500 IOpCl=  0 I1Cent=   200000004 NGrid=           0
         NMat0=    1 NMatS0=      1 NMatT0=    0 NMatD0=    1 NMtDS0=    0 NMtDT0=    0
 Symmetry not used in FoFCou.
 Gradient too large for Newton-Raphson -- use scaled steepest descent instead.
     Accept linear search using points  3 and  4.
 Gradient too large for Newton-Raphson -- use scaled steepest descent instead.
     Accept linear search using points  1 and  2.
 Gradient too large for Newton-Raphson -- use scaled steepest descent instead.
     Minimum is close to point  2 DX=  1.30D-02 DF= -1.10D-08 DXR=  1.28D-02 DFR=  1.65D-04 which will be used.
 Gradient too large for Newton-Raphson -- use scaled steepest descent instead.
 LinEq1:  Iter=  0 NonCon=     1 RMS=9.94D-05 Max=5.98D-03 NDo=     1
 AX will form     1 AO Fock derivatives at one time.
 LinEq1:  Iter=  1 NonCon=     1 RMS=5.48D-05 Max=3.22D-03 NDo=     1
 LinEq1:  Iter=  2 NonCon=     1 RMS=4.15D-05 Max=2.37D-03 NDo=     1
 LinEq1:  Iter=  3 NonCon=     1 RMS=2.05D-05 Max=1.04D-03 NDo=     1
 LinEq1:  Iter=  4 NonCon=     1 RMS=1.50D-05 Max=7.15D-04 NDo=     1
 LinEq1:  Iter=  5 NonCon=     1 RMS=1.20D-05 Max=7.28D-04 NDo=     1
 LinEq1:  Iter=  6 NonCon=     1 RMS=6.96D-06 Max=1.97D-04 NDo=     1
 LinEq1:  Iter=  7 NonCon=     1 RMS=4.57D-06 Max=1.54D-04 NDo=     1
 LinEq1:  Iter=  8 NonCon=     1 RMS=2.09D-06 Max=5.11D-05 NDo=     1
 LinEq1:  Iter=  9 NonCon=     1 RMS=6.87D-07 Max=1.64D-05 NDo=     1
 LinEq1:  Iter= 10 NonCon=     1 RMS=3.71D-07 Max=1.54D-05 NDo=     1
 LinEq1:  Iter= 11 NonCon=     1 RMS=1.84D-07 Max=6.57D-06 NDo=     1
 LinEq1:  Iter= 12 NonCon=     1 RMS=7.57D-08 Max=1.94D-06 NDo=     1
 LinEq1:  Iter= 13 NonCon=     1 RMS=2.42D-08 Max=7.18D-07 NDo=     1
 LinEq1:  Iter= 14 NonCon=     1 RMS=8.86D-09 Max=2.01D-07 NDo=     1
 LinEq1:  Iter= 15 NonCon=     0 RMS=3.15D-09 Max=1.11D-07 NDo=     1
 Linear equations converged to 1.569D-08 1.569D-07 after    15 iterations.
     Minimum is close to point  2 DX=  3.32D-03 DF= -2.31D-09 DXR=  3.31D-03 DFR=  1.09D-05 which will be used.
 LinEq1:  Iter=  0 NonCon=     1 RMS=2.17D-06 Max=1.08D-04 NDo=     1
 LinEq1:  Iter=  1 NonCon=     1 RMS=1.45D-06 Max=5.43D-05 NDo=     1
 LinEq1:  Iter=  2 NonCon=     1 RMS=6.58D-07 Max=2.07D-05 NDo=     1
 LinEq1:  Iter=  3 NonCon=     1 RMS=4.35D-07 Max=1.67D-05 NDo=     1
 LinEq1:  Iter=  4 NonCon=     1 RMS=4.24D-07 Max=3.56D-05 NDo=     1
 LinEq1:  Iter=  5 NonCon=     1 RMS=2.53D-07 Max=7.75D-06 NDo=     1
 LinEq1:  Iter=  6 NonCon=     1 RMS=8.09D-08 Max=2.64D-06 NDo=     1
 LinEq1:  Iter=  7 NonCon=     1 RMS=3.81D-08 Max=1.33D-06 NDo=     1
 LinEq1:  Iter=  8 NonCon=     1 RMS=1.69D-08 Max=3.34D-07 NDo=     1
 LinEq1:  Iter=  9 NonCon=     1 RMS=9.01D-09 Max=1.80D-07 NDo=     1
 LinEq1:  Iter= 10 NonCon=     1 RMS=3.98D-09 Max=1.18D-07 NDo=     1
 LinEq1:  Iter= 11 NonCon=     1 RMS=1.42D-09 Max=5.51D-08 NDo=     1
 LinEq1:  Iter= 12 NonCon=     0 RMS=6.35D-10 Max=2.11D-08 NDo=     1
 Linear equations converged to 2.233D-09 2.233D-08 after    12 iterations.
     Minimum is close to point  2 DX= -1.02D-04 DF= -5.68D-14 DXR=  1.02D-04 DFR=  2.11D-06 which will be used.
 SCF Done:  E(UwB97XD) =  -361.684964653     a.u. after    7 cycles
            Convg  =    0.2427D-07                    43 Fock formations.
              S**2 =  0.0000                  -V/T =  2.0058
 <Sx>= 0.0000 <Sy>= 0.0000 <Sz>= 0.0000 <S**2>= 0.0000 S= 0.0000
 <L.S>=  0.00000000000    
 Annihilation of the first spin contaminant:
 S**2 before annihilation     0.0000,   after     0.0000
 DoSCS=F DFT=T ScalE2(SS,OS)=  1.000000  1.000000
 Range of M.O.s used for correlation:     1   483
 NBasis=   483 NAE=    27 NBE=    27 NFC=     0 NFV=     0
 NROrb=    483 NOA=    27 NOB=    27 NVA=   456 NVB=   456

 **** Warning!!: The largest alpha MO coefficient is  0.45476309D+02


 **** Warning!!: The largest beta MO coefficient is  0.45476309D+02

 Symmetrizing basis deriv contribution to polar:
 IMax=3 JMax=2 DiffMx= 0.00D+00
 G2DrvN: will do    15 centers at a time, making    1 passes.
 Calling FoFCou, ICntrl=  3107 FMM=F I1Cent=   0 AccDes= 0.00D+00.
 End of G2Drv F.D. properties file   721 does not exist.
 End of G2Drv F.D. properties file   722 does not exist.
 End of G2Drv F.D. properties file   788 does not exist.
          IDoAtm=11111111111111
          Differentiating once with respect to nuclear coordinates.
 CalDSu exits because no D1Ps are significant.
          There are    45 degrees of freedom in the 1st order CPHF.  IDoFFX=6 NUNeed=     0.
     39 vectors produced by pass  0 Test12= 5.47D-14 2.22D-09 XBig12= 1.74D-01 9.53D-02.
 AX will form    39 AO Fock derivatives at one time.
     39 vectors produced by pass  1 Test12= 5.47D-14 2.22D-09 XBig12= 1.31D-01 1.14D-01.
     39 vectors produced by pass  2 Test12= 5.47D-14 2.22D-09 XBig12= 6.71D-03 1.17D-02.
     39 vectors produced by pass  3 Test12= 5.47D-14 2.22D-09 XBig12= 1.24D-04 1.13D-03.
     39 vectors produced by pass  4 Test12= 5.47D-14 2.22D-09 XBig12= 1.40D-06 8.33D-05.
     39 vectors produced by pass  5 Test12= 5.47D-14 2.22D-09 XBig12= 1.16D-08 8.52D-06.
     39 vectors produced by pass  6 Test12= 5.47D-14 2.22D-09 XBig12= 8.96D-11 6.11D-07.
     19 vectors produced by pass  7 Test12= 5.47D-14 2.22D-09 XBig12= 6.46D-13 5.56D-08.
      2 vectors produced by pass  8 Test12= 5.47D-14 2.22D-09 XBig12= 4.38D-15 5.52D-09.
 InvSVY:  IOpt=1 It=  1 EMax= 3.22D-15
 Solved reduced A of dimension   294 with    39 vectors.
 End of Minotr F.D. properties file   721 does not exist.
 End of Minotr F.D. properties file   722 does not exist.
 End of Minotr F.D. properties file   788 does not exist.
 Calling FoFJK, ICntrl=    100127 FMM=F ISym2X=0 I1Cent= 0 IOpClX= 1 NMat=1 NMatS=1 NMatT=0.
 -------------------------------------------------------------------
 Center     Atomic                   Forces (Hartrees/Bohr)
 Number     Number              X              Y              Z
 -------------------------------------------------------------------
      1        8          -0.006180689   -0.003996949    0.002342706
      2        8           0.004833855    0.003129119   -0.002306086
      3        6           0.010186899   -0.001165335   -0.003517796
      4        7          -0.009912106    0.000480763    0.003023562
      5        6           0.001521415   -0.003702352    0.000117080
      6        1           0.000111530   -0.000173287   -0.000281507
      7        1          -0.000734742    0.000798416    0.000351846
      8        6          -0.000967532    0.003326180   -0.000306771
      9        1          -0.000156875    0.000263532   -0.000104757
     10        1           0.000248264    0.000284422    0.000097920
     11        6           0.000794707    0.000664015    0.000392815
     12        1           0.000170303    0.000064599    0.000171958
     13        1           0.000045907    0.000021237    0.000012423
     14        1           0.000039065    0.000005642    0.000006609
 -------------------------------------------------------------------
 Cartesian Forces:  Max     0.010186899 RMS     0.002904727
 IRC-IRC-IRC-IRC-IRC-IRC-IRC-IRC-IRC-IRC-IRC-IRC-IRC-IRC-IRC-IRC-IRC-IRC
 Pt  5 Step number   1 out of a maximum of  20
 Modified Bulirsch-Stoer Extrapolation Cycles:
    EPS =    0.000010000000000
      PEZero:  N= 2 I= 1 D=  8.12D-04 Err=  2.98D-05
      PEZero:  N= 3 I= 2 D=  8.12D-04 Err=  1.99D-05
      PEZero:  N= 3 I= 1 D=  1.62D-03 Err=  4.97D-08
 Maximum DWI energy   std dev =  0.000001151 at pt    28
 Maximum DWI gradient std dev =  0.006906675 at pt    25
 CORRECTOR INTEGRATION CONVERGENCE:
   Recorrection delta-x convergence threshold:    0.010000
   Delta-x Convergence Met
 Point Number:   5          Path Number:   1
   CHANGE IN THE REACTION COORDINATE =    0.15588
   NET REACTION COORDINATE UP TO THIS POINT =    0.77946
  # OF POINTS ALONG THE PATH =   5
  # OF STEPS =   1

 Calculating another point on the path.
 IRC-IRC-IRC-IRC-IRC-IRC-IRC-IRC-IRC-IRC-IRC-IRC-IRC-IRC-IRC-IRC-IRC-IRC
                          Input orientation:                          
 ---------------------------------------------------------------------
 Center     Atomic      Atomic             Coordinates (Angstroms)
 Number     Number       Type             X           Y           Z
 ---------------------------------------------------------------------
      1          8           0       -0.007010    1.206591   -0.320302
      2          8           0       -2.068196    0.631871    0.162709
      3          6           0       -1.821620   -0.604926    0.417875
      4          7           0       -0.508368   -1.055467   -0.260134
      5          6           0        0.247775    0.007460   -0.372921
      6          1           0       -1.828803   -0.948063    1.461601
      7          1           0       -2.431605   -1.261779   -0.246469
      8          6           0        1.739386   -0.476973   -0.436657
      9          1           0        1.758016   -1.560223   -0.428506
     10          1           0        2.099385   -0.128907   -1.405087
     11          6           0        2.536459    0.117385    0.706752
     12          1           0        2.508930    1.204364    0.679856
     13          1           0        3.573474   -0.209375    0.633864
     14          1           0        2.146804   -0.213235    1.669034
 ---------------------------------------------------------------------
                    Distance matrix (angstroms):
                    1          2          3          4          5
     1  O    0.000000
     2  O    2.193648   0.000000
     3  C    2.668203   1.286692   0.000000
     4  N    2.317733   2.336444   1.545093   0.000000
     5  C    1.227028   2.457745   2.298427   1.309308   0.000000
     6  H    3.337161   2.059277   1.098708   2.172431   2.930984
     7  H    3.460775   1.971143   1.115747   1.934320   2.967496
     8  C    2.428544   4.010793   3.664336   2.327706   1.569599
     9  H    3.283639   4.449125   3.800361   2.328009   2.177510
    10  H    2.719781   4.517244   4.350179   2.994963   2.124246
    11  C    2.951346   4.665140   4.426967   3.403149   2.532953
    12  H    2.707448   4.641688   4.700619   3.885164   2.766539
    13  H    3.966769   5.723472   5.413885   4.263396   3.481510
    14  H    3.257649   4.555156   4.179379   3.388360   2.797248
                    6          7          8          9         10
     6  H    0.000000
     7  H    1.838285   0.000000
     8  C    4.069064   4.248442   0.000000
     9  H    4.100306   4.204180   1.083441   0.000000
    10  H    4.931487   4.812033   1.090232   1.766043   0.000000
    11  C    4.556367   5.243318   1.515246   2.170058   2.170612
    12  H    4.905098   5.599002   2.160021   3.071691   2.508451
    13  H    5.515016   6.159831   2.140445   2.499862   2.517287
    14  H    4.048265   5.072517   2.160898   2.522936   3.075642
                   11         12         13         14
    11  C    0.000000
    12  H    1.087661   0.000000
    13  H    1.089718   1.770319   0.000000
    14  H    1.089553   1.766124   1.762663   0.000000
 Symmetry turned off by external request.
 Stoichiometry    C4H7NO2
 Framework group  C1[X(C4H7NO2)]
 Deg. of freedom    36
 Full point group                 C1      NOp   1
 Rotational constants (GHZ):           6.1502411           1.7425893           1.5505262
 Standard basis: Aug-CC-pVTZ (5D, 7F)
   483 basis functions,   693 primitive gaussians,   560 cartesian basis functions
    27 alpha electrons       27 beta electrons
       nuclear repulsion energy       302.9682439303 Hartrees.
 NAtoms=   14 NActive=   14 NUniq=   14 SFac= 1.00D+00 NAtFMM=   60 NAOKFM=F Big=F
 Integral buffers will be    131072 words long.
 Raffenetti 2 integral format.
 Two-electron integral symmetry is turned off.
 Nuclear repulsion after empirical dispersion term =      302.9629483151 Hartrees.
 One-electron integrals computed using PRISM.
 NBasis=   483 RedAO= T EigKep=  1.21D-05  NBF=   483
 NBsUse=   483 1.00D-06 EigRej= -1.00D+00 NBFU=   483
 Initial guess from the checkpoint file:  "STS3-IRC-Forward.chk"
 B after Tr=    -0.000089    0.000356    0.000063
         Rot=    1.000000   -0.000091   -0.000003    0.000032 Ang=  -0.01 deg.
 Initial guess <Sx>= 0.0000 <Sy>= 0.0000 <Sz>= 0.0000 <S**2>= 0.0000 S= 0.0000
 ExpMin= 2.53D-02 ExpMax= 1.53D+04 ExpMxC= 5.22D+02 IAcc=3 IRadAn=         7 AccDes= 0.00D+00
 Harris functional with IExCor= 4639 and IRadAn=       7 diagonalized for initial guess.
 HarFok:  IExCor= 4639 AccDes= 0.00D+00 IRadAn=         7 IDoV= 1 UseB2=F ITyADJ=14
 ICtDFT=  3500011 ScaDFX=  1.000000  1.000000  1.000000  1.000000
 FoFCou: FMM=F IPFlag=           0 FMFlag=      100000 FMFlg1=           0
         NFxFlg=           0 DoJE=T BraDBF=F KetDBF=T FulRan=T
         wScrn=  0.000000 ICntrl=       500 IOpCl=  0 I1Cent=   200000004 NGrid=           0
         NMat0=    1 NMatS0=      1 NMatT0=    0 NMatD0=    1 NMtDS0=    0 NMtDT0=    0
 Symmetry not used in FoFCou.
 Gradient too large for Newton-Raphson -- use scaled steepest descent instead.
     Accept linear search using points  3 and  4.
 Gradient too large for Newton-Raphson -- use scaled steepest descent instead.
     Accept linear search using points  1 and  2.
 Gradient too large for Newton-Raphson -- use scaled steepest descent instead.
     Accept linear search using points  1 and  2.
     Minimum is close to point  2 DX= -1.73D-02 DF= -1.94D-08 DXR=  1.76D-02 DFR=  3.09D-04 which will be used.
 Gradient too large for Newton-Raphson -- use scaled steepest descent instead.
 LinEq1:  Iter=  0 NonCon=     1 RMS=9.74D-05 Max=5.68D-03 NDo=     1
 AX will form     1 AO Fock derivatives at one time.
 LinEq1:  Iter=  1 NonCon=     1 RMS=5.43D-05 Max=3.27D-03 NDo=     1
 LinEq1:  Iter=  2 NonCon=     1 RMS=4.06D-05 Max=2.44D-03 NDo=     1
 LinEq1:  Iter=  3 NonCon=     1 RMS=1.86D-05 Max=9.16D-04 NDo=     1
 LinEq1:  Iter=  4 NonCon=     1 RMS=1.33D-05 Max=6.55D-04 NDo=     1
 LinEq1:  Iter=  5 NonCon=     1 RMS=9.85D-06 Max=6.54D-04 NDo=     1
 LinEq1:  Iter=  6 NonCon=     1 RMS=6.62D-06 Max=1.99D-04 NDo=     1
 LinEq1:  Iter=  7 NonCon=     1 RMS=4.50D-06 Max=1.57D-04 NDo=     1
 LinEq1:  Iter=  8 NonCon=     1 RMS=2.06D-06 Max=4.90D-05 NDo=     1
 LinEq1:  Iter=  9 NonCon=     1 RMS=6.99D-07 Max=1.92D-05 NDo=     1
 LinEq1:  Iter= 10 NonCon=     1 RMS=3.83D-07 Max=1.56D-05 NDo=     1
 LinEq1:  Iter= 11 NonCon=     1 RMS=1.95D-07 Max=5.90D-06 NDo=     1
 LinEq1:  Iter= 12 NonCon=     1 RMS=7.80D-08 Max=1.52D-06 NDo=     1
 LinEq1:  Iter= 13 NonCon=     1 RMS=2.57D-08 Max=7.74D-07 NDo=     1
 LinEq1:  Iter= 14 NonCon=     1 RMS=9.45D-09 Max=2.19D-07 NDo=     1
 LinEq1:  Iter= 15 NonCon=     0 RMS=3.16D-09 Max=1.14D-07 NDo=     1
 Linear equations converged to 1.569D-08 1.569D-07 after    15 iterations.
     Minimum is close to point  2 DX=  3.85D-03 DF= -2.97D-09 DXR=  3.83D-03 DFR=  1.47D-05 which will be used.
 LinEq1:  Iter=  0 NonCon=     1 RMS=2.38D-06 Max=1.25D-04 NDo=     1
 LinEq1:  Iter=  1 NonCon=     1 RMS=1.48D-06 Max=5.27D-05 NDo=     1
 LinEq1:  Iter=  2 NonCon=     1 RMS=6.33D-07 Max=2.09D-05 NDo=     1
 LinEq1:  Iter=  3 NonCon=     1 RMS=3.79D-07 Max=1.06D-05 NDo=     1
 LinEq1:  Iter=  4 NonCon=     1 RMS=3.37D-07 Max=2.77D-05 NDo=     1
 LinEq1:  Iter=  5 NonCon=     1 RMS=2.57D-07 Max=1.00D-05 NDo=     1
 LinEq1:  Iter=  6 NonCon=     1 RMS=8.73D-08 Max=2.60D-06 NDo=     1
 LinEq1:  Iter=  7 NonCon=     1 RMS=4.17D-08 Max=1.36D-06 NDo=     1
 LinEq1:  Iter=  8 NonCon=     1 RMS=2.42D-08 Max=1.06D-06 NDo=     1
 LinEq1:  Iter=  9 NonCon=     1 RMS=1.35D-08 Max=6.35D-07 NDo=     1
 LinEq1:  Iter= 10 NonCon=     1 RMS=7.02D-09 Max=2.49D-07 NDo=     1
 LinEq1:  Iter= 11 NonCon=     1 RMS=2.77D-09 Max=1.31D-07 NDo=     1
 LinEq1:  Iter= 12 NonCon=     1 RMS=1.12D-09 Max=5.90D-08 NDo=     1
 LinEq1:  Iter= 13 NonCon=     1 RMS=5.19D-10 Max=2.47D-08 NDo=     1
 LinEq1:  Iter= 14 NonCon=     0 RMS=2.51D-10 Max=1.10D-08 NDo=     1
 Linear equations converged to 2.358D-09 2.358D-08 after    14 iterations.
     Minimum is close to point  2 DX= -7.13D-05 DF=  0.00D+00 DXR=  7.13D-05 DFR=  0.00D+00 which will be used.
 SCF Done:  E(UwB97XD) =  -361.685819607     a.u. after    7 cycles
            Convg  =    0.4740D-07                    44 Fock formations.
              S**2 =  0.0000                  -V/T =  2.0059
 <Sx>= 0.0000 <Sy>= 0.0000 <Sz>= 0.0000 <S**2>= 0.0000 S= 0.0000
 <L.S>=  0.00000000000    
 Annihilation of the first spin contaminant:
 S**2 before annihilation     0.0000,   after     0.0000
 DoSCS=F DFT=T ScalE2(SS,OS)=  1.000000  1.000000
 Range of M.O.s used for correlation:     1   483
 NBasis=   483 NAE=    27 NBE=    27 NFC=     0 NFV=     0
 NROrb=    483 NOA=    27 NOB=    27 NVA=   456 NVB=   456

 **** Warning!!: The largest alpha MO coefficient is  0.44391836D+02


 **** Warning!!: The largest beta MO coefficient is  0.44391832D+02

 Symmetrizing basis deriv contribution to polar:
 IMax=3 JMax=2 DiffMx= 0.00D+00
 G2DrvN: will do    15 centers at a time, making    1 passes.
 Calling FoFCou, ICntrl=  3107 FMM=F I1Cent=   0 AccDes= 0.00D+00.
 End of G2Drv F.D. properties file   721 does not exist.
 End of G2Drv F.D. properties file   722 does not exist.
 End of G2Drv F.D. properties file   788 does not exist.
          IDoAtm=11111111111111
          Differentiating once with respect to nuclear coordinates.
 CalDSu exits because no D1Ps are significant.
          There are    45 degrees of freedom in the 1st order CPHF.  IDoFFX=6 NUNeed=     0.
     39 vectors produced by pass  0 Test12= 5.47D-14 2.22D-09 XBig12= 1.71D-01 9.86D-02.
 AX will form    39 AO Fock derivatives at one time.
     39 vectors produced by pass  1 Test12= 5.47D-14 2.22D-09 XBig12= 1.24D-01 1.19D-01.
     39 vectors produced by pass  2 Test12= 5.47D-14 2.22D-09 XBig12= 6.22D-03 1.11D-02.
     39 vectors produced by pass  3 Test12= 5.47D-14 2.22D-09 XBig12= 1.13D-04 1.05D-03.
     39 vectors produced by pass  4 Test12= 5.47D-14 2.22D-09 XBig12= 1.26D-06 8.11D-05.
     39 vectors produced by pass  5 Test12= 5.47D-14 2.22D-09 XBig12= 1.05D-08 8.19D-06.
     39 vectors produced by pass  6 Test12= 5.47D-14 2.22D-09 XBig12= 8.04D-11 5.63D-07.
     20 vectors produced by pass  7 Test12= 5.47D-14 2.22D-09 XBig12= 5.75D-13 5.88D-08.
      7 vectors produced by pass  8 Test12= 5.47D-14 2.22D-09 XBig12= 4.21D-15 1.36D-08.
      2 vectors produced by pass  9 Test12= 5.47D-14 2.22D-09 XBig12= 7.76D-17 3.05D-09.
 InvSVY:  IOpt=1 It=  1 EMax= 2.44D-15
 Solved reduced A of dimension   302 with    39 vectors.
 End of Minotr F.D. properties file   721 does not exist.
 End of Minotr F.D. properties file   722 does not exist.
 End of Minotr F.D. properties file   788 does not exist.
 Calling FoFJK, ICntrl=    100127 FMM=F ISym2X=0 I1Cent= 0 IOpClX= 1 NMat=1 NMatS=1 NMatT=0.
 -------------------------------------------------------------------
 Center     Atomic                   Forces (Hartrees/Bohr)
 Number     Number              X              Y              Z
 -------------------------------------------------------------------
      1        8          -0.007218978   -0.004661523    0.002869888
      2        8           0.005517682    0.003747354   -0.002655582
      3        6           0.010558081   -0.000952159   -0.003804908
      4        7          -0.009847530    0.000142006    0.003106198
      5        6           0.001459869   -0.004216542    0.000141916
      6        1           0.000193617   -0.000142278   -0.000296525
      7        1          -0.000867806    0.000940574    0.000481076
      8        6          -0.000996430    0.003657077   -0.000458164
      9        1          -0.000132728    0.000290017   -0.000141630
     10        1           0.000254210    0.000342684    0.000102018
     11        6           0.000811607    0.000759154    0.000449074
     12        1           0.000182508    0.000072676    0.000195303
     13        1           0.000044030    0.000020790    0.000004614
     14        1           0.000041867    0.000000171    0.000006720
 -------------------------------------------------------------------
 Cartesian Forces:  Max     0.010558081 RMS     0.003107108
 IRC-IRC-IRC-IRC-IRC-IRC-IRC-IRC-IRC-IRC-IRC-IRC-IRC-IRC-IRC-IRC-IRC-IRC
 Pt  6 Step number   1 out of a maximum of  20
 Modified Bulirsch-Stoer Extrapolation Cycles:
    EPS =    0.000010000000000
      PEZero:  N= 2 I= 1 D=  8.12D-04 Err=  4.06D-05
      PEZero:  N= 3 I= 2 D=  8.12D-04 Err=  2.70D-05
      PEZero:  N= 3 I= 1 D=  1.62D-03 Err=  5.27D-08
 Maximum DWI energy   std dev =  0.000001306 at pt    28
 Maximum DWI gradient std dev =  0.007042503 at pt    25
 CORRECTOR INTEGRATION CONVERGENCE:
   Recorrection delta-x convergence threshold:    0.010000
   Delta-x Convergence Met
 Point Number:   6          Path Number:   1
   CHANGE IN THE REACTION COORDINATE =    0.15585
   NET REACTION COORDINATE UP TO THIS POINT =    0.93531
  # OF POINTS ALONG THE PATH =   6
  # OF STEPS =   1

 Calculating another point on the path.
 IRC-IRC-IRC-IRC-IRC-IRC-IRC-IRC-IRC-IRC-IRC-IRC-IRC-IRC-IRC-IRC-IRC-IRC
                          Input orientation:                          
 ---------------------------------------------------------------------
 Center     Atomic      Atomic             Coordinates (Angstroms)
 Number     Number       Type             X           Y           Z
 ---------------------------------------------------------------------
      1          8           0       -0.013920    1.202180   -0.317489
      2          8           0       -2.062930    0.635561    0.160176
      3          6           0       -1.808997   -0.605867    0.413372
      4          7           0       -0.518165   -1.055545   -0.257002
      5          6           0        0.249417    0.002115   -0.372724
      6          1           0       -1.825427   -0.949405    1.457521
      7          1           0       -2.445945   -1.249155   -0.240131
      8          6           0        1.738236   -0.472458   -0.437293
      9          1           0        1.756339   -1.555879   -0.430829
     10          1           0        2.102985   -0.123574   -1.403762
     11          6           0        2.537408    0.118335    0.707305
     12          1           0        2.511562    1.205481    0.682774
     13          1           0        3.574064   -0.209078    0.633879
     14          1           0        2.147389   -0.213295    1.669125
 ---------------------------------------------------------------------
                    Distance matrix (angstroms):
                    1          2          3          4          5
     1  O    0.000000
     2  O    2.178914   0.000000
     3  C    2.650565   1.292181   0.000000
     4  N    2.314140   2.328127   1.522452   0.000000
     5  C    1.229859   2.456050   2.285751   1.311952   0.000000
     6  H    3.325889   2.061948   1.099335   2.158655   2.925776
     7  H    3.453950   1.964459   1.116506   1.937551   2.974597
     8  C    2.426688   4.004190   3.650246   2.337486   1.563960
     9  H    3.279261   4.442805   3.785079   2.335362   2.168303
    10  H    2.723766   4.514093   4.340298   3.008996   2.124748
    11  C    2.955367   4.661542   4.416119   3.412390   2.532760
    12  H    2.716357   4.639384   4.692631   3.895466   2.771185
    13  H    3.971193   5.719572   5.402167   4.272764   3.480105
    14  H    3.259059   4.552392   4.169416   3.394780   2.796042
                    6          7          8          9         10
     6  H    0.000000
     7  H    1.832189   0.000000
     8  C    4.064173   4.260223   0.000000
     9  H    4.094231   4.217776   1.083592   0.000000
    10  H    4.929641   4.828430   1.090332   1.765859   0.000000
    11  C    4.553814   5.253710   1.515855   2.169888   2.168835
    12  H    4.904410   5.608374   2.160570   3.071739   2.507380
    13  H    5.511894   6.171398   2.141738   2.500320   2.514629
    14  H    4.045974   5.081041   2.161382   2.522947   3.074518
                   11         12         13         14
    11  C    0.000000
    12  H    1.087729   0.000000
    13  H    1.089608   1.769824   0.000000
    14  H    1.089584   1.765909   1.762712   0.000000
 Symmetry turned off by external request.
 Stoichiometry    C4H7NO2
 Framework group  C1[X(C4H7NO2)]
 Deg. of freedom    36
 Full point group                 C1      NOp   1
 Rotational constants (GHZ):           6.1712349           1.7471374           1.5544213
 Standard basis: Aug-CC-pVTZ (5D, 7F)
   483 basis functions,   693 primitive gaussians,   560 cartesian basis functions
    27 alpha electrons       27 beta electrons
       nuclear repulsion energy       303.3310470928 Hartrees.
 NAtoms=   14 NActive=   14 NUniq=   14 SFac= 1.00D+00 NAtFMM=   60 NAOKFM=F Big=F
 Integral buffers will be    131072 words long.
 Raffenetti 2 integral format.
 Two-electron integral symmetry is turned off.
 Nuclear repulsion after empirical dispersion term =      303.3257567025 Hartrees.
 One-electron integrals computed using PRISM.
 NBasis=   483 RedAO= T EigKep=  1.19D-05  NBF=   483
 NBsUse=   483 1.00D-06 EigRej= -1.00D+00 NBFU=   483
 Initial guess from the checkpoint file:  "STS3-IRC-Forward.chk"
 B after Tr=    -0.000088    0.000404    0.000087
         Rot=    1.000000   -0.000087   -0.000014    0.000036 Ang=  -0.01 deg.
 Initial guess <Sx>= 0.0000 <Sy>= 0.0000 <Sz>= 0.0000 <S**2>= 0.0000 S= 0.0000
 ExpMin= 2.53D-02 ExpMax= 1.53D+04 ExpMxC= 5.22D+02 IAcc=3 IRadAn=         7 AccDes= 0.00D+00
 Harris functional with IExCor= 4639 and IRadAn=       7 diagonalized for initial guess.
 HarFok:  IExCor= 4639 AccDes= 0.00D+00 IRadAn=         7 IDoV= 1 UseB2=F ITyADJ=14
 ICtDFT=  3500011 ScaDFX=  1.000000  1.000000  1.000000  1.000000
 FoFCou: FMM=F IPFlag=           0 FMFlag=      100000 FMFlg1=           0
         NFxFlg=           0 DoJE=T BraDBF=F KetDBF=T FulRan=T
         wScrn=  0.000000 ICntrl=       500 IOpCl=  0 I1Cent=   200000004 NGrid=           0
         NMat0=    1 NMatS0=      1 NMatT0=    0 NMatD0=    1 NMtDS0=    0 NMtDT0=    0
 Symmetry not used in FoFCou.
 Gradient too large for Newton-Raphson -- use scaled steepest descent instead.
     Accept linear search using points  3 and  4.
 Gradient too large for Newton-Raphson -- use scaled steepest descent instead.
     Accept linear search using points  1 and  2.
 Gradient too large for Newton-Raphson -- use scaled steepest descent instead.
     Accept linear search using points  1 and  2.
     Minimum is close to point  2 DX= -6.10D-02 DF= -2.40D-07 DXR=  6.50D-02 DFR=  4.24D-03 which will be used.
 Gradient too large for Newton-Raphson -- use scaled steepest descent instead.
 LinEq1:  Iter=  0 NonCon=     1 RMS=9.39D-05 Max=5.68D-03 NDo=     1
 AX will form     1 AO Fock derivatives at one time.
 LinEq1:  Iter=  1 NonCon=     1 RMS=5.30D-05 Max=3.17D-03 NDo=     1
 LinEq1:  Iter=  2 NonCon=     1 RMS=3.86D-05 Max=2.46D-03 NDo=     1
 LinEq1:  Iter=  3 NonCon=     1 RMS=1.65D-05 Max=7.72D-04 NDo=     1
 LinEq1:  Iter=  4 NonCon=     1 RMS=1.14D-05 Max=5.58D-04 NDo=     1
 LinEq1:  Iter=  5 NonCon=     1 RMS=6.84D-06 Max=4.71D-04 NDo=     1
 LinEq1:  Iter=  6 NonCon=     1 RMS=5.64D-06 Max=1.81D-04 NDo=     1
 LinEq1:  Iter=  7 NonCon=     1 RMS=4.28D-06 Max=1.68D-04 NDo=     1
 LinEq1:  Iter=  8 NonCon=     1 RMS=1.98D-06 Max=4.54D-05 NDo=     1
 LinEq1:  Iter=  9 NonCon=     1 RMS=6.99D-07 Max=2.18D-05 NDo=     1
 LinEq1:  Iter= 10 NonCon=     1 RMS=3.79D-07 Max=1.46D-05 NDo=     1
 LinEq1:  Iter= 11 NonCon=     1 RMS=1.96D-07 Max=5.92D-06 NDo=     1
 LinEq1:  Iter= 12 NonCon=     1 RMS=7.64D-08 Max=1.33D-06 NDo=     1
 LinEq1:  Iter= 13 NonCon=     1 RMS=2.54D-08 Max=7.67D-07 NDo=     1
 LinEq1:  Iter= 14 NonCon=     1 RMS=9.31D-09 Max=2.32D-07 NDo=     1
 LinEq1:  Iter= 15 NonCon=     0 RMS=3.19D-09 Max=1.19D-07 NDo=     1
 Linear equations converged to 1.569D-08 1.569D-07 after    15 iterations.
     Minimum is close to point  2 DX=  4.45D-03 DF= -3.64D-09 DXR=  4.43D-03 DFR=  1.96D-05 which will be used.
 LinEq1:  Iter=  0 NonCon=     1 RMS=2.39D-06 Max=1.29D-04 NDo=     1
 LinEq1:  Iter=  1 NonCon=     1 RMS=1.46D-06 Max=5.10D-05 NDo=     1
 LinEq1:  Iter=  2 NonCon=     1 RMS=5.75D-07 Max=2.19D-05 NDo=     1
 LinEq1:  Iter=  3 NonCon=     1 RMS=3.30D-07 Max=1.04D-05 NDo=     1
 LinEq1:  Iter=  4 NonCon=     1 RMS=2.18D-07 Max=1.37D-05 NDo=     1
 LinEq1:  Iter=  5 NonCon=     1 RMS=2.11D-07 Max=8.93D-06 NDo=     1
 LinEq1:  Iter=  6 NonCon=     1 RMS=1.00D-07 Max=3.91D-06 NDo=     1
 LinEq1:  Iter=  7 NonCon=     1 RMS=5.17D-08 Max=2.35D-06 NDo=     1
 LinEq1:  Iter=  8 NonCon=     1 RMS=3.43D-08 Max=1.81D-06 NDo=     1
 LinEq1:  Iter=  9 NonCon=     1 RMS=1.73D-08 Max=1.03D-06 NDo=     1
 LinEq1:  Iter= 10 NonCon=     1 RMS=8.99D-09 Max=4.18D-07 NDo=     1
 LinEq1:  Iter= 11 NonCon=     1 RMS=6.07D-09 Max=3.59D-07 NDo=     1
 LinEq1:  Iter= 12 NonCon=     1 RMS=2.86D-09 Max=1.58D-07 NDo=     1
 LinEq1:  Iter= 13 NonCon=     1 RMS=1.27D-09 Max=6.82D-08 NDo=     1
 LinEq1:  Iter= 14 NonCon=     0 RMS=5.16D-10 Max=1.84D-08 NDo=     1
 Linear equations converged to 2.293D-09 2.293D-08 after    14 iterations.
     Accept linear search using points  2 and  3.
     Minimum is close to point  2 DX=  1.96D-04 DF=  0.00D+00 DXR=  1.96D-04 DFR=  0.00D+00 which will be used.
 SCF Done:  E(UwB97XD) =  -361.686712508     a.u. after    7 cycles
            Convg  =    0.4935D-06                    44 Fock formations.
              S**2 =  0.0000                  -V/T =  2.0059
 <Sx>= 0.0000 <Sy>= 0.0000 <Sz>= 0.0000 <S**2>= 0.0000 S= 0.0000
 <L.S>=  0.00000000000    
 Annihilation of the first spin contaminant:
 S**2 before annihilation     0.0000,   after     0.0000
 DoSCS=F DFT=T ScalE2(SS,OS)=  1.000000  1.000000
 Range of M.O.s used for correlation:     1   483
 NBasis=   483 NAE=    27 NBE=    27 NFC=     0 NFV=     0
 NROrb=    483 NOA=    27 NOB=    27 NVA=   456 NVB=   456

 **** Warning!!: The largest alpha MO coefficient is  0.46869331D+02


 **** Warning!!: The largest beta MO coefficient is  0.46869330D+02

 Symmetrizing basis deriv contribution to polar:
 IMax=3 JMax=2 DiffMx= 0.00D+00
 G2DrvN: will do    15 centers at a time, making    1 passes.
 Calling FoFCou, ICntrl=  3107 FMM=F I1Cent=   0 AccDes= 0.00D+00.
 End of G2Drv F.D. properties file   721 does not exist.
 End of G2Drv F.D. properties file   722 does not exist.
 End of G2Drv F.D. properties file   788 does not exist.
          IDoAtm=11111111111111
          Differentiating once with respect to nuclear coordinates.
 CalDSu exits because no D1Ps are significant.
          There are    45 degrees of freedom in the 1st order CPHF.  IDoFFX=6 NUNeed=     0.
     39 vectors produced by pass  0 Test12= 5.47D-14 2.22D-09 XBig12= 1.68D-01 1.02D-01.
 AX will form    39 AO Fock derivatives at one time.
     39 vectors produced by pass  1 Test12= 5.47D-14 2.22D-09 XBig12= 1.17D-01 1.22D-01.
     39 vectors produced by pass  2 Test12= 5.47D-14 2.22D-09 XBig12= 5.77D-03 1.05D-02.
     39 vectors produced by pass  3 Test12= 5.47D-14 2.22D-09 XBig12= 1.03D-04 9.75D-04.
     39 vectors produced by pass  4 Test12= 5.47D-14 2.22D-09 XBig12= 1.14D-06 7.43D-05.
     39 vectors produced by pass  5 Test12= 5.47D-14 2.22D-09 XBig12= 9.49D-09 7.79D-06.
     39 vectors produced by pass  6 Test12= 5.47D-14 2.22D-09 XBig12= 7.26D-11 5.68D-07.
     20 vectors produced by pass  7 Test12= 5.47D-14 2.22D-09 XBig12= 5.14D-13 6.22D-08.
      9 vectors produced by pass  8 Test12= 5.47D-14 2.22D-09 XBig12= 4.17D-15 1.82D-08.
      1 vectors produced by pass  9 Test12= 5.47D-14 2.22D-09 XBig12= 1.16D-16 3.19D-09.
 InvSVY:  IOpt=1 It=  1 EMax= 2.89D-15
 Solved reduced A of dimension   303 with    39 vectors.
 End of Minotr F.D. properties file   721 does not exist.
 End of Minotr F.D. properties file   722 does not exist.
 End of Minotr F.D. properties file   788 does not exist.
 Calling FoFJK, ICntrl=    100127 FMM=F ISym2X=0 I1Cent= 0 IOpClX= 1 NMat=1 NMatS=1 NMatT=0.
 -------------------------------------------------------------------
 Center     Atomic                   Forces (Hartrees/Bohr)
 Number     Number              X              Y              Z
 -------------------------------------------------------------------
      1        8          -0.008160316   -0.005217739    0.003411864
      2        8           0.006228006    0.004363851   -0.002988630
      3        6           0.010085081   -0.000623048   -0.003841786
      4        7          -0.008937760   -0.000359297    0.002914529
      5        6           0.001216221   -0.004657236    0.000193003
      6        1           0.000288266   -0.000062819   -0.000281496
      7        1          -0.000969550    0.001050697    0.000624749
      8        6          -0.000933213    0.003866755   -0.000646132
      9        1          -0.000088233    0.000307799   -0.000185185
     10        1           0.000240698    0.000402176    0.000097921
     11        6           0.000767104    0.000839334    0.000488145
     12        1           0.000185542    0.000078828    0.000213851
     13        1           0.000037448    0.000018872   -0.000005752
     14        1           0.000040707   -0.000008172    0.000004919
 -------------------------------------------------------------------
 Cartesian Forces:  Max     0.010085081 RMS     0.003168360
 IRC-IRC-IRC-IRC-IRC-IRC-IRC-IRC-IRC-IRC-IRC-IRC-IRC-IRC-IRC-IRC-IRC-IRC
 Pt  7 Step number   1 out of a maximum of  20
 Modified Bulirsch-Stoer Extrapolation Cycles:
    EPS =    0.000010000000000
      PEZero:  N= 2 I= 1 D=  8.12D-04 Err=  5.71D-05
      PEZero:  N= 3 I= 2 D=  8.12D-04 Err=  3.81D-05
      PEZero:  N= 3 I= 1 D=  1.62D-03 Err=  6.49D-08
 Maximum DWI energy   std dev =  0.000001288 at pt    28
 Maximum DWI gradient std dev =  0.007569635 at pt    71
 CORRECTOR INTEGRATION CONVERGENCE:
   Recorrection delta-x convergence threshold:    0.010000
   Delta-x Convergence Met
 Point Number:   7          Path Number:   1
   CHANGE IN THE REACTION COORDINATE =    0.15580
   NET REACTION COORDINATE UP TO THIS POINT =    1.09111
  # OF POINTS ALONG THE PATH =   7
  # OF STEPS =   1

 Calculating another point on the path.
 IRC-IRC-IRC-IRC-IRC-IRC-IRC-IRC-IRC-IRC-IRC-IRC-IRC-IRC-IRC-IRC-IRC-IRC
                          Input orientation:                          
 ---------------------------------------------------------------------
 Center     Atomic      Atomic             Coordinates (Angstroms)
 Number     Number       Type             X           Y           Z
 ---------------------------------------------------------------------
      1          8           0       -0.021626    1.197339   -0.314191
      2          8           0       -2.056977    0.639798    0.157349
      3          6           0       -1.797458   -0.606369    0.409000
      4          7           0       -0.526609   -1.056209   -0.254204
      5          6           0        0.250650   -0.003689   -0.372442
      6          1           0       -1.820676   -0.949249    1.453863
      7          1           0       -2.461666   -1.235469   -0.231824
      8          6           0        1.737221   -0.467774   -0.438176
      9          1           0        1.755431   -1.551354   -0.433810
     10          1           0        2.106255   -0.117406   -1.402555
     11          6           0        2.538263    0.119369    0.707889
     12          1           0        2.514160    1.206671    0.685911
     13          1           0        3.574524   -0.208815    0.633736
     14          1           0        2.147918   -0.213496    1.669174
 ---------------------------------------------------------------------
                    Distance matrix (angstroms):
                    1          2          3          4          5
     1  O    0.000000
     2  O    2.162373   0.000000
     3  C    2.632479   1.297540   0.000000
     4  N    2.310213   2.321173   1.502416   0.000000
     5  C    1.232881   2.453549   2.273460   1.313739   0.000000
     6  H    3.312165   2.064427   1.099930   2.145587   2.918881
     7  H    3.446612   1.957512   1.116957   1.943472   2.982233
     8  C    2.425183   3.997162   3.637426   2.346279   1.558713
     9  H    3.275294   4.436787   3.771783   2.342036   2.159490
    10  H    2.727813   4.509896   4.331258   3.021926   2.125402
    11  C    2.959678   4.657271   4.406190   3.420679   2.532870
    12  H    2.725895   4.636380   4.685493   3.905217   2.776429
    13  H    3.975944   5.714971   5.391359   4.280865   3.478880
    14  H    3.260539   4.549162   4.160334   3.400388   2.794967
                    6          7          8          9         10
     6  H    0.000000
     7  H    1.826015   0.000000
     8  C    4.058357   4.273475   0.000000
     9  H    4.088323   4.233733   1.083742   0.000000
    10  H    4.926650   4.846296   1.090400   1.765716   0.000000
    11  C    4.549590   5.264783   1.516532   2.169705   2.167179
    12  H    4.901892   5.618285   2.161243   3.071831   2.506244
    13  H    5.507180   6.183753   2.142834   2.500233   2.512101
    14  H    4.041958   5.089842   2.162002   2.523183   3.073514
                   11         12         13         14
    11  C    0.000000
    12  H    1.087791   0.000000
    13  H    1.089514   1.769377   0.000000
    14  H    1.089605   1.765733   1.762770   0.000000
 Symmetry turned off by external request.
 Stoichiometry    C4H7NO2
 Framework group  C1[X(C4H7NO2)]
 Deg. of freedom    36
 Full point group                 C1      NOp   1
 Rotational constants (GHZ):           6.1923093           1.7517439           1.5583723
 Standard basis: Aug-CC-pVTZ (5D, 7F)
   483 basis functions,   693 primitive gaussians,   560 cartesian basis functions
    27 alpha electrons       27 beta electrons
       nuclear repulsion energy       303.6984475452 Hartrees.
 NAtoms=   14 NActive=   14 NUniq=   14 SFac= 1.00D+00 NAtFMM=   60 NAOKFM=F Big=F
 Integral buffers will be    131072 words long.
 Raffenetti 2 integral format.
 Two-electron integral symmetry is turned off.
 Nuclear repulsion after empirical dispersion term =      303.6931616719 Hartrees.
 One-electron integrals computed using PRISM.
 NBasis=   483 RedAO= T EigKep=  1.18D-05  NBF=   483
 NBsUse=   483 1.00D-06 EigRej= -1.00D+00 NBFU=   483
 Initial guess from the checkpoint file:  "STS3-IRC-Forward.chk"
 B after Tr=    -0.000085    0.000465    0.000119
         Rot=    1.000000   -0.000077   -0.000028    0.000040 Ang=  -0.01 deg.
 Initial guess <Sx>= 0.0000 <Sy>= 0.0000 <Sz>= 0.0000 <S**2>= 0.0000 S= 0.0000
 ExpMin= 2.53D-02 ExpMax= 1.53D+04 ExpMxC= 5.22D+02 IAcc=3 IRadAn=         7 AccDes= 0.00D+00
 Harris functional with IExCor= 4639 and IRadAn=       7 diagonalized for initial guess.
 HarFok:  IExCor= 4639 AccDes= 0.00D+00 IRadAn=         7 IDoV= 1 UseB2=F ITyADJ=14
 ICtDFT=  3500011 ScaDFX=  1.000000  1.000000  1.000000  1.000000
 FoFCou: FMM=F IPFlag=           0 FMFlag=      100000 FMFlg1=           0
         NFxFlg=           0 DoJE=T BraDBF=F KetDBF=T FulRan=T
         wScrn=  0.000000 ICntrl=       500 IOpCl=  0 I1Cent=   200000004 NGrid=           0
         NMat0=    1 NMatS0=      1 NMatT0=    0 NMatD0=    1 NMtDS0=    0 NMtDT0=    0
 Symmetry not used in FoFCou.
 Gradient too large for Newton-Raphson -- use scaled steepest descent instead.
     Accept linear search using points  3 and  4.
 Gradient too large for Newton-Raphson -- use scaled steepest descent instead.
     Accept linear search using points  1 and  2.
 Gradient too large for Newton-Raphson -- use scaled steepest descent instead.
     Accept linear search using points  1 and  2.
     Minimum is close to point  2 DX= -7.76D-02 DF= -3.54D-07 DXR=  8.42D-02 DFR=  7.14D-03 which will be used.
 Gradient too large for Newton-Raphson -- use scaled steepest descent instead.
 LinEq1:  Iter=  0 NonCon=     1 RMS=8.84D-05 Max=5.61D-03 NDo=     1
 AX will form     1 AO Fock derivatives at one time.
 LinEq1:  Iter=  1 NonCon=     1 RMS=5.07D-05 Max=2.82D-03 NDo=     1
 LinEq1:  Iter=  2 NonCon=     1 RMS=3.53D-05 Max=2.39D-03 NDo=     1
 LinEq1:  Iter=  3 NonCon=     1 RMS=1.41D-05 Max=5.74D-04 NDo=     1
 LinEq1:  Iter=  4 NonCon=     1 RMS=9.61D-06 Max=4.39D-04 NDo=     1
 LinEq1:  Iter=  5 NonCon=     1 RMS=3.93D-06 Max=2.01D-04 NDo=     1
 LinEq1:  Iter=  6 NonCon=     1 RMS=3.02D-06 Max=1.18D-04 NDo=     1
 LinEq1:  Iter=  7 NonCon=     1 RMS=3.02D-06 Max=1.85D-04 NDo=     1
 LinEq1:  Iter=  8 NonCon=     1 RMS=1.74D-06 Max=4.46D-05 NDo=     1
 LinEq1:  Iter=  9 NonCon=     1 RMS=6.70D-07 Max=2.38D-05 NDo=     1
 LinEq1:  Iter= 10 NonCon=     1 RMS=3.35D-07 Max=1.38D-05 NDo=     1
 LinEq1:  Iter= 11 NonCon=     1 RMS=1.78D-07 Max=5.64D-06 NDo=     1
 LinEq1:  Iter= 12 NonCon=     1 RMS=7.00D-08 Max=1.17D-06 NDo=     1
 LinEq1:  Iter= 13 NonCon=     1 RMS=2.32D-08 Max=6.80D-07 NDo=     1
 LinEq1:  Iter= 14 NonCon=     1 RMS=8.48D-09 Max=2.48D-07 NDo=     1
 LinEq1:  Iter= 15 NonCon=     0 RMS=3.31D-09 Max=1.16D-07 NDo=     1
 Linear equations converged to 1.569D-08 1.569D-07 after    15 iterations.
     Minimum is close to point  2 DX=  4.91D-03 DF= -3.83D-09 DXR=  4.89D-03 DFR=  2.39D-05 which will be used.
 LinEq1:  Iter=  0 NonCon=     1 RMS=2.14D-06 Max=1.18D-04 NDo=     1
 LinEq1:  Iter=  1 NonCon=     1 RMS=1.36D-06 Max=4.91D-05 NDo=     1
 LinEq1:  Iter=  2 NonCon=     1 RMS=4.74D-07 Max=1.97D-05 NDo=     1
 LinEq1:  Iter=  3 NonCon=     1 RMS=2.79D-07 Max=1.00D-05 NDo=     1
 LinEq1:  Iter=  4 NonCon=     1 RMS=1.63D-07 Max=7.58D-06 NDo=     1
 LinEq1:  Iter=  5 NonCon=     1 RMS=1.14D-07 Max=7.36D-06 NDo=     1
 LinEq1:  Iter=  6 NonCon=     1 RMS=1.01D-07 Max=4.71D-06 NDo=     1
 LinEq1:  Iter=  7 NonCon=     1 RMS=6.17D-08 Max=3.26D-06 NDo=     1
 LinEq1:  Iter=  8 NonCon=     1 RMS=3.84D-08 Max=2.05D-06 NDo=     1
 LinEq1:  Iter=  9 NonCon=     1 RMS=1.94D-08 Max=1.04D-06 NDo=     1
 LinEq1:  Iter= 10 NonCon=     1 RMS=1.14D-08 Max=6.31D-07 NDo=     1
 LinEq1:  Iter= 11 NonCon=     1 RMS=7.37D-09 Max=4.45D-07 NDo=     1
 LinEq1:  Iter= 12 NonCon=     1 RMS=2.88D-09 Max=1.36D-07 NDo=     1
 LinEq1:  Iter= 13 NonCon=     1 RMS=1.31D-09 Max=5.36D-08 NDo=     1
 LinEq1:  Iter= 14 NonCon=     0 RMS=5.75D-10 Max=1.56D-08 NDo=     1
 Linear equations converged to 1.987D-09 1.987D-08 after    14 iterations.
     Minimum is close to point  2 DX=  3.43D-04 DF=  0.00D+00 DXR=  3.43D-04 DFR=  0.00D+00 which will be used.
 SCF Done:  E(UwB97XD) =  -361.687610210     a.u. after    7 cycles
            Convg  =    0.6116D-06                    44 Fock formations.
              S**2 =  0.0000                  -V/T =  2.0059
 <Sx>= 0.0000 <Sy>= 0.0000 <Sz>= 0.0000 <S**2>= 0.0000 S= 0.0000
 <L.S>=  0.00000000000    
 Annihilation of the first spin contaminant:
 S**2 before annihilation     0.0000,   after     0.0000
 DoSCS=F DFT=T ScalE2(SS,OS)=  1.000000  1.000000
 Range of M.O.s used for correlation:     1   483
 NBasis=   483 NAE=    27 NBE=    27 NFC=     0 NFV=     0
 NROrb=    483 NOA=    27 NOB=    27 NVA=   456 NVB=   456

 **** Warning!!: The largest alpha MO coefficient is  0.48898960D+02


 **** Warning!!: The largest beta MO coefficient is  0.48898961D+02

 Symmetrizing basis deriv contribution to polar:
 IMax=3 JMax=2 DiffMx= 0.00D+00
 G2DrvN: will do    15 centers at a time, making    1 passes.
 Calling FoFCou, ICntrl=  3107 FMM=F I1Cent=   0 AccDes= 0.00D+00.
 End of G2Drv F.D. properties file   721 does not exist.
 End of G2Drv F.D. properties file   722 does not exist.
 End of G2Drv F.D. properties file   788 does not exist.
          IDoAtm=11111111111111
          Differentiating once with respect to nuclear coordinates.
 CalDSu exits because no D1Ps are significant.
          There are    45 degrees of freedom in the 1st order CPHF.  IDoFFX=6 NUNeed=     0.
     39 vectors produced by pass  0 Test12= 5.47D-14 2.22D-09 XBig12= 1.65D-01 1.04D-01.
 AX will form    39 AO Fock derivatives at one time.
     39 vectors produced by pass  1 Test12= 5.47D-14 2.22D-09 XBig12= 1.12D-01 1.25D-01.
     39 vectors produced by pass  2 Test12= 5.47D-14 2.22D-09 XBig12= 5.39D-03 9.84D-03.
     39 vectors produced by pass  3 Test12= 5.47D-14 2.22D-09 XBig12= 9.54D-05 9.21D-04.
     39 vectors produced by pass  4 Test12= 5.47D-14 2.22D-09 XBig12= 1.04D-06 6.49D-05.
     39 vectors produced by pass  5 Test12= 5.47D-14 2.22D-09 XBig12= 8.71D-09 7.41D-06.
     39 vectors produced by pass  6 Test12= 5.47D-14 2.22D-09 XBig12= 6.65D-11 5.82D-07.
     19 vectors produced by pass  7 Test12= 5.47D-14 2.22D-09 XBig12= 4.63D-13 6.38D-08.
      7 vectors produced by pass  8 Test12= 5.47D-14 2.22D-09 XBig12= 3.57D-15 9.33D-09.
      2 vectors produced by pass  9 Test12= 5.47D-14 2.22D-09 XBig12= 9.44D-17 2.85D-09.
 InvSVY:  IOpt=1 It=  1 EMax= 2.66D-15
 Solved reduced A of dimension   301 with    39 vectors.
 End of Minotr F.D. properties file   721 does not exist.
 End of Minotr F.D. properties file   722 does not exist.
 End of Minotr F.D. properties file   788 does not exist.
 Calling FoFJK, ICntrl=    100127 FMM=F ISym2X=0 I1Cent= 0 IOpClX= 1 NMat=1 NMatS=1 NMatT=0.
 -------------------------------------------------------------------
 Center     Atomic                   Forces (Hartrees/Bohr)
 Number     Number              X              Y              Z
 -------------------------------------------------------------------
      1        8          -0.009105104   -0.005640271    0.003982891
      2        8           0.007159584    0.005026452   -0.003354957
      3        6           0.008826653   -0.000274338   -0.003627518
      4        7          -0.007330753   -0.000978116    0.002481181
      5        6           0.000792907   -0.005065190    0.000286306
      6        1           0.000385630    0.000073151   -0.000232661
      7        1          -0.001033880    0.001109551    0.000767687
      8        6          -0.000778882    0.003982086   -0.000868163
      9        1          -0.000028822    0.000319412   -0.000235286
     10        1           0.000210069    0.000463245    0.000085140
     11        6           0.000662226    0.000903573    0.000503916
     12        1           0.000179620    0.000083208    0.000228054
     13        1           0.000026650    0.000016811   -0.000016712
     14        1           0.000034103   -0.000019575    0.000000121
 -------------------------------------------------------------------
 Cartesian Forces:  Max     0.009105104 RMS     0.003158757
 IRC-IRC-IRC-IRC-IRC-IRC-IRC-IRC-IRC-IRC-IRC-IRC-IRC-IRC-IRC-IRC-IRC-IRC
 Pt  8 Step number   1 out of a maximum of  20
 Modified Bulirsch-Stoer Extrapolation Cycles:
    EPS =    0.000010000000000
      PEZero:  N= 2 I= 1 D=  8.12D-04 Err=  7.99D-05
      PEZero:  N= 3 I= 2 D=  8.12D-04 Err=  5.32D-05
      PEZero:  N= 3 I= 1 D=  1.62D-03 Err=  6.92D-08
 Maximum DWI energy   std dev =  0.000001061 at pt    27
 Maximum DWI gradient std dev =  0.008224768 at pt    71
 CORRECTOR INTEGRATION CONVERGENCE:
   Recorrection delta-x convergence threshold:    0.010000
   Delta-x Convergence Met
 Point Number:   8          Path Number:   1
   CHANGE IN THE REACTION COORDINATE =    0.15570
   NET REACTION COORDINATE UP TO THIS POINT =    1.24681
  # OF POINTS ALONG THE PATH =   8
  # OF STEPS =   1

 Calculating another point on the path.
 IRC-IRC-IRC-IRC-IRC-IRC-IRC-IRC-IRC-IRC-IRC-IRC-IRC-IRC-IRC-IRC-IRC-IRC
                          Input orientation:                          
 ---------------------------------------------------------------------
 Center     Atomic      Atomic             Coordinates (Angstroms)
 Number     Number       Type             X           Y           Z
 ---------------------------------------------------------------------
      1          8           0       -0.030263    1.192141   -0.310346
      2          8           0       -2.049988    0.644682    0.154146
      3          6           0       -1.787718   -0.606480    0.404977
      4          7           0       -0.533205   -1.057547   -0.251911
      5          6           0        0.251287   -0.009990   -0.372016
      6          1           0       -1.814541   -0.946836    1.451060
      7          1           0       -2.478354   -1.221315   -0.221521
      8          6           0        1.736424   -0.462961   -0.439353
      9          1           0        1.755430   -1.546674   -0.437556
     10          1           0        2.109026   -0.110328   -1.401563
     11          6           0        2.538966    0.120477    0.708480
     12          1           0        2.516630    1.207923    0.689243
     13          1           0        3.574808   -0.208577    0.633441
     14          1           0        2.148310   -0.213881    1.669132
 ---------------------------------------------------------------------
                    Distance matrix (angstroms):
                    1          2          3          4          5
     1  O    0.000000
     2  O    2.143537   0.000000
     3  C    2.614454   1.302732   0.000000
     4  N    2.305962   2.315836   1.486191   0.000000
     5  C    1.236201   2.449757   2.262092   1.314240   0.000000
     6  H    3.295667   2.066483   1.100387   2.134055   2.910143
     7  H    3.438867   1.951043   1.116915   1.952268   2.990134
     8  C    2.424291   3.989489   3.626715   2.353696   1.554139
     9  H    3.272001   4.430954   3.761345   2.347671   2.151311
    10  H    2.731984   4.504183   4.323697   3.033200   2.126318
    11  C    2.964356   4.651942   4.397814   3.427583   2.533370
    12  H    2.736073   4.632232   4.679773   3.914029   2.782330
    13  H    3.981116   5.709299   5.382119   4.287233   3.477955
    14  H    3.262117   4.545109   4.152654   3.404806   2.794020
                    6          7          8          9         10
     6  H    0.000000
     7  H    1.820305   0.000000
     8  C    4.051808   4.287996   0.000000
     9  H    4.083059   4.251759   1.083882   0.000000
    10  H    4.922558   4.865269   1.090426   1.765624   0.000000
    11  C    4.543523   5.276249   1.517232   2.169498   2.165733
    12  H    4.897183   5.628548   2.162014   3.071955   2.505075
    13  H    5.500783   6.196561   2.143654   2.499535   2.509863
    14  H    4.035960   5.098579   2.162729   2.523653   3.072691
                   11         12         13         14
    11  C    0.000000
    12  H    1.087845   0.000000
    13  H    1.089439   1.768990   0.000000
    14  H    1.089614   1.765607   1.762833   0.000000
 Symmetry turned off by external request.
 Stoichiometry    C4H7NO2
 Framework group  C1[X(C4H7NO2)]
 Deg. of freedom    36
 Full point group                 C1      NOp   1
 Rotational constants (GHZ):           6.2124695           1.7564198           1.5623583
 Standard basis: Aug-CC-pVTZ (5D, 7F)
   483 basis functions,   693 primitive gaussians,   560 cartesian basis functions
    27 alpha electrons       27 beta electrons
       nuclear repulsion energy       304.0589639822 Hartrees.
 NAtoms=   14 NActive=   14 NUniq=   14 SFac= 1.00D+00 NAtFMM=   60 NAOKFM=F Big=F
 Integral buffers will be    131072 words long.
 Raffenetti 2 integral format.
 Two-electron integral symmetry is turned off.
 Nuclear repulsion after empirical dispersion term =      304.0536815852 Hartrees.
 One-electron integrals computed using PRISM.
 NBasis=   483 RedAO= T EigKep=  1.16D-05  NBF=   483
 NBsUse=   483 1.00D-06 EigRej= -1.00D+00 NBFU=   483
 Initial guess from the checkpoint file:  "STS3-IRC-Forward.chk"
 B after Tr=    -0.000079    0.000528    0.000153
         Rot=    1.000000   -0.000061   -0.000044    0.000043 Ang=  -0.01 deg.
 Initial guess <Sx>= 0.0000 <Sy>= 0.0000 <Sz>= 0.0000 <S**2>= 0.0000 S= 0.0000
 ExpMin= 2.53D-02 ExpMax= 1.53D+04 ExpMxC= 5.22D+02 IAcc=3 IRadAn=         7 AccDes= 0.00D+00
 Harris functional with IExCor= 4639 and IRadAn=       7 diagonalized for initial guess.
 HarFok:  IExCor= 4639 AccDes= 0.00D+00 IRadAn=         7 IDoV= 1 UseB2=F ITyADJ=14
 ICtDFT=  3500011 ScaDFX=  1.000000  1.000000  1.000000  1.000000
 FoFCou: FMM=F IPFlag=           0 FMFlag=      100000 FMFlg1=           0
         NFxFlg=           0 DoJE=T BraDBF=F KetDBF=T FulRan=T
         wScrn=  0.000000 ICntrl=       500 IOpCl=  0 I1Cent=   200000004 NGrid=           0
         NMat0=    1 NMatS0=      1 NMatT0=    0 NMatD0=    1 NMtDS0=    0 NMtDT0=    0
 Symmetry not used in FoFCou.
 Gradient too large for Newton-Raphson -- use scaled steepest descent instead.
     Accept linear search using points  3 and  4.
 Gradient too large for Newton-Raphson -- use scaled steepest descent instead.
     Accept linear search using points  1 and  2.
 Gradient too large for Newton-Raphson -- use scaled steepest descent instead.
     Accept linear search using points  1 and  2.
 Gradient too large for Newton-Raphson -- use scaled steepest descent instead.
 LinEq1:  Iter=  0 NonCon=     1 RMS=8.25D-05 Max=5.19D-03 NDo=     1
 AX will form     1 AO Fock derivatives at one time.
 LinEq1:  Iter=  1 NonCon=     1 RMS=4.69D-05 Max=2.08D-03 NDo=     1
 LinEq1:  Iter=  2 NonCon=     1 RMS=3.17D-05 Max=2.17D-03 NDo=     1
 LinEq1:  Iter=  3 NonCon=     1 RMS=1.15D-05 Max=3.46D-04 NDo=     1
 LinEq1:  Iter=  4 NonCon=     1 RMS=7.93D-06 Max=3.45D-04 NDo=     1
 LinEq1:  Iter=  5 NonCon=     1 RMS=2.87D-06 Max=9.76D-05 NDo=     1
 LinEq1:  Iter=  6 NonCon=     1 RMS=2.45D-06 Max=1.78D-04 NDo=     1
 LinEq1:  Iter=  7 NonCon=     1 RMS=2.21D-06 Max=8.68D-05 NDo=     1
 LinEq1:  Iter=  8 NonCon=     1 RMS=1.50D-06 Max=5.41D-05 NDo=     1
 LinEq1:  Iter=  9 NonCon=     1 RMS=6.13D-07 Max=2.36D-05 NDo=     1
 LinEq1:  Iter= 10 NonCon=     1 RMS=2.53D-07 Max=1.01D-05 NDo=     1
 LinEq1:  Iter= 11 NonCon=     1 RMS=1.31D-07 Max=3.85D-06 NDo=     1
 LinEq1:  Iter= 12 NonCon=     1 RMS=5.90D-08 Max=1.07D-06 NDo=     1
 LinEq1:  Iter= 13 NonCon=     1 RMS=2.02D-08 Max=6.17D-07 NDo=     1
 LinEq1:  Iter= 14 NonCon=     1 RMS=6.92D-09 Max=2.29D-07 NDo=     1
 LinEq1:  Iter= 15 NonCon=     0 RMS=3.01D-09 Max=9.69D-08 NDo=     1
 Linear equations converged to 1.569D-08 1.569D-07 after    15 iterations.
     Minimum is close to point  2 DX=  4.41D-03 DF= -2.61D-09 DXR=  4.39D-03 DFR=  1.93D-05 which will be used.
 LinEq1:  Iter=  0 NonCon=     1 RMS=1.78D-06 Max=9.45D-05 NDo=     1
 LinEq1:  Iter=  1 NonCon=     1 RMS=1.19D-06 Max=6.02D-05 NDo=     1
 LinEq1:  Iter=  2 NonCon=     1 RMS=3.86D-07 Max=1.62D-05 NDo=     1
 LinEq1:  Iter=  3 NonCon=     1 RMS=2.58D-07 Max=1.06D-05 NDo=     1
 LinEq1:  Iter=  4 NonCon=     1 RMS=1.47D-07 Max=5.89D-06 NDo=     1
 LinEq1:  Iter=  5 NonCon=     1 RMS=6.11D-08 Max=2.10D-06 NDo=     1
 LinEq1:  Iter=  6 NonCon=     1 RMS=4.34D-08 Max=2.43D-06 NDo=     1
 LinEq1:  Iter=  7 NonCon=     1 RMS=3.74D-08 Max=1.19D-06 NDo=     1
 LinEq1:  Iter=  8 NonCon=     1 RMS=2.95D-08 Max=1.66D-06 NDo=     1
 LinEq1:  Iter=  9 NonCon=     1 RMS=1.42D-08 Max=7.40D-07 NDo=     1
 LinEq1:  Iter= 10 NonCon=     1 RMS=9.18D-09 Max=4.80D-07 NDo=     1
 LinEq1:  Iter= 11 NonCon=     1 RMS=5.93D-09 Max=3.86D-07 NDo=     1
 LinEq1:  Iter= 12 NonCon=     1 RMS=2.30D-09 Max=1.23D-07 NDo=     1
 LinEq1:  Iter= 13 NonCon=     1 RMS=9.64D-10 Max=3.08D-08 NDo=     1
 LinEq1:  Iter= 14 NonCon=     0 RMS=4.46D-10 Max=1.57D-08 NDo=     1
 Linear equations converged to 1.579D-09 1.579D-08 after    14 iterations.
     Minimum is close to point  2 DX=  2.61D-04 DF=  0.00D+00 DXR=  2.61D-04 DFR=  0.00D+00 which will be used.
 SCF Done:  E(UwB97XD) =  -361.688504823     a.u. after    7 cycles
            Convg  =    0.5749D-06                    45 Fock formations.
              S**2 =  0.0000                  -V/T =  2.0059
 <Sx>= 0.0000 <Sy>= 0.0000 <Sz>= 0.0000 <S**2>= 0.0000 S= 0.0000
 <L.S>=  0.00000000000    
 Annihilation of the first spin contaminant:
 S**2 before annihilation     0.0000,   after     0.0000
 DoSCS=F DFT=T ScalE2(SS,OS)=  1.000000  1.000000
 Range of M.O.s used for correlation:     1   483
 NBasis=   483 NAE=    27 NBE=    27 NFC=     0 NFV=     0
 NROrb=    483 NOA=    27 NOB=    27 NVA=   456 NVB=   456

 **** Warning!!: The largest alpha MO coefficient is  0.50137954D+02


 **** Warning!!: The largest beta MO coefficient is  0.50137953D+02

 Symmetrizing basis deriv contribution to polar:
 IMax=3 JMax=2 DiffMx= 0.00D+00
 G2DrvN: will do    15 centers at a time, making    1 passes.
 Calling FoFCou, ICntrl=  3107 FMM=F I1Cent=   0 AccDes= 0.00D+00.
 End of G2Drv F.D. properties file   721 does not exist.
 End of G2Drv F.D. properties file   722 does not exist.
 End of G2Drv F.D. properties file   788 does not exist.
          IDoAtm=11111111111111
          Differentiating once with respect to nuclear coordinates.
 CalDSu exits because no D1Ps are significant.
          There are    45 degrees of freedom in the 1st order CPHF.  IDoFFX=6 NUNeed=     0.
     39 vectors produced by pass  0 Test12= 5.47D-14 2.22D-09 XBig12= 1.62D-01 1.06D-01.
 AX will form    39 AO Fock derivatives at one time.
     39 vectors produced by pass  1 Test12= 5.47D-14 2.22D-09 XBig12= 1.08D-01 1.27D-01.
     39 vectors produced by pass  2 Test12= 5.47D-14 2.22D-09 XBig12= 5.12D-03 9.24D-03.
     39 vectors produced by pass  3 Test12= 5.47D-14 2.22D-09 XBig12= 9.00D-05 8.83D-04.
     39 vectors produced by pass  4 Test12= 5.47D-14 2.22D-09 XBig12= 9.68D-07 6.23D-05.
     39 vectors produced by pass  5 Test12= 5.47D-14 2.22D-09 XBig12= 8.15D-09 7.10D-06.
     39 vectors produced by pass  6 Test12= 5.47D-14 2.22D-09 XBig12= 6.20D-11 5.80D-07.
     23 vectors produced by pass  7 Test12= 5.47D-14 2.22D-09 XBig12= 4.24D-13 6.39D-08.
      9 vectors produced by pass  8 Test12= 5.47D-14 2.22D-09 XBig12= 4.02D-15 1.46D-08.
 InvSVY:  IOpt=1 It=  1 EMax= 2.33D-15
 Solved reduced A of dimension   305 with    39 vectors.
 End of Minotr F.D. properties file   721 does not exist.
 End of Minotr F.D. properties file   722 does not exist.
 End of Minotr F.D. properties file   788 does not exist.
 Calling FoFJK, ICntrl=    100127 FMM=F ISym2X=0 I1Cent= 0 IOpClX= 1 NMat=1 NMatS=1 NMatT=0.
 -------------------------------------------------------------------
 Center     Atomic                   Forces (Hartrees/Bohr)
 Number     Number              X              Y              Z
 -------------------------------------------------------------------
      1        8          -0.010169510   -0.005921969    0.004592019
      2        8           0.008485907    0.005792461   -0.003801525
      3        6           0.007071601   -0.000037631   -0.003241203
      4        7          -0.005376041   -0.001635218    0.001937908
      5        6           0.000233023   -0.005500656    0.000433221
      6        1           0.000475375    0.000257755   -0.000159597
      7        1          -0.001066532    0.001105529    0.000887746
      8        6          -0.000568144    0.004062594   -0.001122335
      9        1           0.000034207    0.000329789   -0.000290397
     10        1           0.000170668    0.000525582    0.000065531
     11        6           0.000508694    0.000952859    0.000493346
     12        1           0.000166786    0.000086372    0.000239562
     13        1           0.000012920    0.000016287   -0.000025847
     14        1           0.000021045   -0.000033753   -0.000008427
 -------------------------------------------------------------------
 Cartesian Forces:  Max     0.010169510 RMS     0.003197831
 IRC-IRC-IRC-IRC-IRC-IRC-IRC-IRC-IRC-IRC-IRC-IRC-IRC-IRC-IRC-IRC-IRC-IRC
 Pt  9 Step number   1 out of a maximum of  20
 Modified Bulirsch-Stoer Extrapolation Cycles:
    EPS =    0.000010000000000
      PEZero:  N= 2 I= 1 D=  8.11D-04 Err=  1.00D-04
      PEZero:  N= 3 I= 2 D=  8.11D-04 Err=  6.69D-05
      PEZero:  N= 3 I= 1 D=  1.62D-03 Err=  9.06D-08
 Maximum DWI energy   std dev =  0.000000660 at pt    27
 Maximum DWI gradient std dev =  0.008091362 at pt    47
 CORRECTOR INTEGRATION CONVERGENCE:
   Recorrection delta-x convergence threshold:    0.010000
   Delta-x Convergence Met
 Point Number:   9          Path Number:   1
   CHANGE IN THE REACTION COORDINATE =    0.15557
   NET REACTION COORDINATE UP TO THIS POINT =    1.40238
  # OF POINTS ALONG THE PATH =   9
  # OF STEPS =   1

 Calculating another point on the path.
 IRC-IRC-IRC-IRC-IRC-IRC-IRC-IRC-IRC-IRC-IRC-IRC-IRC-IRC-IRC-IRC-IRC-IRC
                          Input orientation:                          
 ---------------------------------------------------------------------
 Center     Atomic      Atomic             Coordinates (Angstroms)
 Number     Number       Type             X           Y           Z
 ---------------------------------------------------------------------
      1          8           0       -0.039725    1.186838   -0.306035
      2          8           0       -2.041792    0.650166    0.150581
      3          6           0       -1.780351   -0.606393    0.401507
      4          7           0       -0.537676   -1.059504   -0.250195
      5          6           0        0.251211   -0.016672   -0.371396
      6          1           0       -1.807390   -0.941807    1.449419
      7          1           0       -2.495032   -1.207719   -0.209822
      8          6           0        1.735891   -0.458149   -0.440822
      9          1           0        1.756282   -1.541957   -0.442003
     10          1           0        2.111179   -0.102540   -1.400873
     11          6           0        2.539455    0.121613    0.709035
     12          1           0        2.518840    1.209186    0.692658
     13          1           0        3.574883   -0.208347    0.633038
     14          1           0        2.148471   -0.214468    1.668949
 ---------------------------------------------------------------------
                    Distance matrix (angstroms):
                    1          2          3          4          5
     1  O    0.000000
     2  O    2.122448   0.000000
     3  C    2.597320   1.307767   0.000000
     4  N    2.301549   2.312132   1.474539   0.000000
     5  C    1.239900   2.444380   2.252197   1.313214   0.000000
     6  H    3.276795   2.067922   1.100615   2.124785   2.899841
     7  H    3.430990   1.946035   1.116282   1.963375   2.997757
     8  C    2.424245   3.981081   3.618764   2.359465   1.550483
     9  H    3.269625   4.425146   3.754272   2.351977   2.143996
    10  H    2.736340   4.496748   4.318153   3.042413   2.127599
    11  C    2.969384   4.645327   4.391501   3.432768   2.534268
    12  H    2.746661   4.626631   4.675910   3.921507   2.788742
    13  H    3.986702   5.702355   5.374996   4.291586   3.477417
    14  H    3.263805   4.539971   4.146764   3.407724   2.793157
                    6          7          8          9         10
     6  H    0.000000
     7  H    1.815666   0.000000
     8  C    4.044970   4.303014   0.000000
     9  H    4.078898   4.270749   1.084000   0.000000
    10  H    4.917694   4.884384   1.090411   1.765589   0.000000
    11  C    4.535867   5.287484   1.517896   2.169265   2.164572
    12  H    4.890370   5.638689   2.162820   3.072090   2.503933
    13  H    5.493023   6.209109   2.144171   2.498307   2.508071
    14  H    4.028157   5.106707   2.163501   2.524313   3.072087
                   11         12         13         14
    11  C    0.000000
    12  H    1.087892   0.000000
    13  H    1.089386   1.768666   0.000000
    14  H    1.089611   1.765532   1.762895   0.000000
 Symmetry turned off by external request.
 Stoichiometry    C4H7NO2
 Framework group  C1[X(C4H7NO2)]
 Deg. of freedom    36
 Full point group                 C1      NOp   1
 Rotational constants (GHZ):           6.2303262           1.7611436           1.5663090
 Standard basis: Aug-CC-pVTZ (5D, 7F)
   483 basis functions,   693 primitive gaussians,   560 cartesian basis functions
    27 alpha electrons       27 beta electrons
       nuclear repulsion energy       304.3972440826 Hartrees.
 NAtoms=   14 NActive=   14 NUniq=   14 SFac= 1.00D+00 NAtFMM=   60 NAOKFM=F Big=F
 Integral buffers will be    131072 words long.
 Raffenetti 2 integral format.
 Two-electron integral symmetry is turned off.
 Nuclear repulsion after empirical dispersion term =      304.3919638523 Hartrees.
 One-electron integrals computed using PRISM.
 NBasis=   483 RedAO= T EigKep=  1.15D-05  NBF=   483
 NBsUse=   483 1.00D-06 EigRej= -1.00D+00 NBFU=   483
 Initial guess from the checkpoint file:  "STS3-IRC-Forward.chk"
 B after Tr=    -0.000071    0.000571    0.000178
         Rot=    1.000000   -0.000040   -0.000057    0.000043 Ang=  -0.01 deg.
 Initial guess <Sx>= 0.0000 <Sy>= 0.0000 <Sz>= 0.0000 <S**2>= 0.0000 S= 0.0000
 ExpMin= 2.53D-02 ExpMax= 1.53D+04 ExpMxC= 5.22D+02 IAcc=3 IRadAn=         7 AccDes= 0.00D+00
 Harris functional with IExCor= 4639 and IRadAn=       7 diagonalized for initial guess.
 HarFok:  IExCor= 4639 AccDes= 0.00D+00 IRadAn=         7 IDoV= 1 UseB2=F ITyADJ=14
 ICtDFT=  3500011 ScaDFX=  1.000000  1.000000  1.000000  1.000000
 FoFCou: FMM=F IPFlag=           0 FMFlag=      100000 FMFlg1=           0
         NFxFlg=           0 DoJE=T BraDBF=F KetDBF=T FulRan=T
         wScrn=  0.000000 ICntrl=       500 IOpCl=  0 I1Cent=   200000004 NGrid=           0
         NMat0=    1 NMatS0=      1 NMatT0=    0 NMatD0=    1 NMtDS0=    0 NMtDT0=    0
 Symmetry not used in FoFCou.
 Gradient too large for Newton-Raphson -- use scaled steepest descent instead.
     Accept linear search using points  3 and  4.
 Gradient too large for Newton-Raphson -- use scaled steepest descent instead.
     Accept linear search using points  1 and  2.
 Gradient too large for Newton-Raphson -- use scaled steepest descent instead.
     Accept linear search using points  1 and  2.
 Gradient too large for Newton-Raphson -- use scaled steepest descent instead.
 LinEq1:  Iter=  0 NonCon=     1 RMS=7.71D-05 Max=4.43D-03 NDo=     1
 AX will form     1 AO Fock derivatives at one time.
 LinEq1:  Iter=  1 NonCon=     1 RMS=4.41D-05 Max=1.62D-03 NDo=     1
 LinEq1:  Iter=  2 NonCon=     1 RMS=2.96D-05 Max=1.64D-03 NDo=     1
 LinEq1:  Iter=  3 NonCon=     1 RMS=1.02D-05 Max=2.59D-04 NDo=     1
 LinEq1:  Iter=  4 NonCon=     1 RMS=7.19D-06 Max=2.82D-04 NDo=     1
 LinEq1:  Iter=  5 NonCon=     1 RMS=2.62D-06 Max=9.50D-05 NDo=     1
 LinEq1:  Iter=  6 NonCon=     1 RMS=2.41D-06 Max=1.70D-04 NDo=     1
 LinEq1:  Iter=  7 NonCon=     1 RMS=2.06D-06 Max=9.56D-05 NDo=     1
 LinEq1:  Iter=  8 NonCon=     1 RMS=1.21D-06 Max=4.68D-05 NDo=     1
 LinEq1:  Iter=  9 NonCon=     1 RMS=5.35D-07 Max=1.98D-05 NDo=     1
 LinEq1:  Iter= 10 NonCon=     1 RMS=1.95D-07 Max=7.34D-06 NDo=     1
 LinEq1:  Iter= 11 NonCon=     1 RMS=9.41D-08 Max=3.57D-06 NDo=     1
 LinEq1:  Iter= 12 NonCon=     1 RMS=4.60D-08 Max=1.10D-06 NDo=     1
 LinEq1:  Iter= 13 NonCon=     1 RMS=1.80D-08 Max=5.83D-07 NDo=     1
 LinEq1:  Iter= 14 NonCon=     1 RMS=5.70D-09 Max=1.91D-07 NDo=     1
 LinEq1:  Iter= 15 NonCon=     0 RMS=2.50D-09 Max=7.72D-08 NDo=     1
 Linear equations converged to 1.569D-08 1.569D-07 after    15 iterations.
     Minimum is close to point  2 DX=  2.86D-03 DF= -9.30D-10 DXR=  2.85D-03 DFR=  8.11D-06 which will be used.
 LinEq1:  Iter=  0 NonCon=     1 RMS=1.66D-06 Max=1.02D-04 NDo=     1
 LinEq1:  Iter=  1 NonCon=     1 RMS=1.04D-06 Max=7.03D-05 NDo=     1
 LinEq1:  Iter=  2 NonCon=     1 RMS=3.90D-07 Max=1.52D-05 NDo=     1
 LinEq1:  Iter=  3 NonCon=     1 RMS=3.26D-07 Max=1.77D-05 NDo=     1
 LinEq1:  Iter=  4 NonCon=     1 RMS=2.09D-07 Max=1.17D-05 NDo=     1
 LinEq1:  Iter=  5 NonCon=     1 RMS=1.89D-07 Max=6.85D-06 NDo=     1
 LinEq1:  Iter=  6 NonCon=     1 RMS=1.01D-07 Max=5.30D-06 NDo=     1
 LinEq1:  Iter=  7 NonCon=     1 RMS=5.76D-08 Max=2.80D-06 NDo=     1
 LinEq1:  Iter=  8 NonCon=     1 RMS=2.58D-08 Max=1.43D-06 NDo=     1
 LinEq1:  Iter=  9 NonCon=     1 RMS=1.09D-08 Max=4.70D-07 NDo=     1
 LinEq1:  Iter= 10 NonCon=     1 RMS=6.77D-09 Max=4.61D-07 NDo=     1
 LinEq1:  Iter= 11 NonCon=     1 RMS=4.18D-09 Max=2.22D-07 NDo=     1
 LinEq1:  Iter= 12 NonCon=     1 RMS=1.74D-09 Max=7.09D-08 NDo=     1
 LinEq1:  Iter= 13 NonCon=     1 RMS=9.13D-10 Max=3.28D-08 NDo=     1
 LinEq1:  Iter= 14 NonCon=     1 RMS=4.43D-10 Max=2.23D-08 NDo=     1
 LinEq1:  Iter= 15 NonCon=     0 RMS=2.07D-10 Max=1.23D-08 NDo=     1
 Linear equations converged to 1.429D-09 1.429D-08 after    15 iterations.
 SCF Done:  E(UwB97XD) =  -361.689420402     a.u. after    7 cycles
            Convg  =    0.2925D-06                    45 Fock formations.
              S**2 =  0.0000                  -V/T =  2.0059
 <Sx>= 0.0000 <Sy>= 0.0000 <Sz>= 0.0000 <S**2>= 0.0000 S= 0.0000
 <L.S>=  0.00000000000    
 Annihilation of the first spin contaminant:
 S**2 before annihilation     0.0000,   after     0.0000
 DoSCS=F DFT=T ScalE2(SS,OS)=  1.000000  1.000000
 Range of M.O.s used for correlation:     1   483
 NBasis=   483 NAE=    27 NBE=    27 NFC=     0 NFV=     0
 NROrb=    483 NOA=    27 NOB=    27 NVA=   456 NVB=   456

 **** Warning!!: The largest alpha MO coefficient is  0.50614067D+02


 **** Warning!!: The largest beta MO coefficient is  0.50614062D+02

 Symmetrizing basis deriv contribution to polar:
 IMax=3 JMax=2 DiffMx= 0.00D+00
 G2DrvN: will do    15 centers at a time, making    1 passes.
 Calling FoFCou, ICntrl=  3107 FMM=F I1Cent=   0 AccDes= 0.00D+00.
 End of G2Drv F.D. properties file   721 does not exist.
 End of G2Drv F.D. properties file   722 does not exist.
 End of G2Drv F.D. properties file   788 does not exist.
          IDoAtm=11111111111111
          Differentiating once with respect to nuclear coordinates.
 CalDSu exits because no D1Ps are significant.
          There are    45 degrees of freedom in the 1st order CPHF.  IDoFFX=6 NUNeed=     0.
     39 vectors produced by pass  0 Test12= 5.47D-14 2.22D-09 XBig12= 1.58D-01 1.08D-01.
 AX will form    39 AO Fock derivatives at one time.
     39 vectors produced by pass  1 Test12= 5.47D-14 2.22D-09 XBig12= 1.04D-01 1.28D-01.
     39 vectors produced by pass  2 Test12= 5.47D-14 2.22D-09 XBig12= 4.89D-03 8.66D-03.
     39 vectors produced by pass  3 Test12= 5.47D-14 2.22D-09 XBig12= 8.58D-05 8.54D-04.
     39 vectors produced by pass  4 Test12= 5.47D-14 2.22D-09 XBig12= 9.12D-07 6.18D-05.
     39 vectors produced by pass  5 Test12= 5.47D-14 2.22D-09 XBig12= 7.73D-09 6.78D-06.
     39 vectors produced by pass  6 Test12= 5.47D-14 2.22D-09 XBig12= 5.85D-11 5.64D-07.
     23 vectors produced by pass  7 Test12= 5.47D-14 2.22D-09 XBig12= 3.98D-13 1.24D-07.
      4 vectors produced by pass  8 Test12= 5.47D-14 2.22D-09 XBig12= 3.46D-15 6.55D-09.
 InvSVY:  IOpt=1 It=  1 EMax= 2.00D-15
 Solved reduced A of dimension   300 with    39 vectors.
 End of Minotr F.D. properties file   721 does not exist.
 End of Minotr F.D. properties file   722 does not exist.
 End of Minotr F.D. properties file   788 does not exist.
 Calling FoFJK, ICntrl=    100127 FMM=F ISym2X=0 I1Cent= 0 IOpClX= 1 NMat=1 NMatS=1 NMatT=0.
 -------------------------------------------------------------------
 Center     Atomic                   Forces (Hartrees/Bohr)
 Number     Number              X              Y              Z
 -------------------------------------------------------------------
      1        8          -0.011453074   -0.006110887    0.005239214
      2        8           0.010253712    0.006687363   -0.004337226
      3        6           0.005279598    0.000017178   -0.002844108
      4        7          -0.003521037   -0.002256107    0.001487770
      5        6          -0.000360314   -0.006012091    0.000624771
      6        1           0.000549152    0.000459652   -0.000085738
      7        1          -0.001083797    0.001049972    0.000968331
      8        6          -0.000366584    0.004183314   -0.001407971
      9        1           0.000087924    0.000344262   -0.000347631
     10        1           0.000134313    0.000588332    0.000043202
     11        6           0.000328732    0.000991640    0.000460584
     12        1           0.000151147    0.000089214    0.000251023
     13        1          -0.000001946    0.000017933   -0.000031849
     14        1           0.000002174   -0.000049774   -0.000020374
 -------------------------------------------------------------------
 Cartesian Forces:  Max     0.011453074 RMS     0.003388822
 IRC-IRC-IRC-IRC-IRC-IRC-IRC-IRC-IRC-IRC-IRC-IRC-IRC-IRC-IRC-IRC-IRC-IRC
 Pt 10 Step number   1 out of a maximum of  20
 Modified Bulirsch-Stoer Extrapolation Cycles:
    EPS =    0.000010000000000
      PEZero:  N= 2 I= 1 D=  8.11D-04 Err=  1.10D-04
      PEZero:  N= 3 I= 2 D=  8.11D-04 Err=  7.33D-05
      PEZero:  N= 3 I= 1 D=  1.62D-03 Err=  1.51D-07
 Maximum DWI energy   std dev =  0.000000204 at pt    33
 Maximum DWI gradient std dev =  0.006687557 at pt    35
 CORRECTOR INTEGRATION CONVERGENCE:
   Recorrection delta-x convergence threshold:    0.010000
   Delta-x Convergence Met
 Point Number:  10          Path Number:   1
   CHANGE IN THE REACTION COORDINATE =    0.15556
   NET REACTION COORDINATE UP TO THIS POINT =    1.55794
  # OF POINTS ALONG THE PATH =  10
  # OF STEPS =   1

 Calculating another point on the path.
 IRC-IRC-IRC-IRC-IRC-IRC-IRC-IRC-IRC-IRC-IRC-IRC-IRC-IRC-IRC-IRC-IRC-IRC
                          Input orientation:                          
 ---------------------------------------------------------------------
 Center     Atomic      Atomic             Coordinates (Angstroms)
 Number     Number       Type             X           Y           Z
 ---------------------------------------------------------------------
      1          8           0       -0.049729    1.181721   -0.301461
      2          8           0       -2.032524    0.656059    0.146782
      3          6           0       -1.775318   -0.606338    0.398613
      4          7           0       -0.540252   -1.061884   -0.248918
      5          6           0        0.250508   -0.023513   -0.370594
      6          1           0       -1.799877   -0.934615    1.448826
      7          1           0       -2.510641   -1.195540   -0.197800
      8          6           0        1.735581   -0.453475   -0.442525
      9          1           0        1.757695   -1.537338   -0.446899
     10          1           0        2.112776   -0.094449   -1.400499
     11          6           0        2.539713    0.122715    0.709513
     12          1           0        2.520707    1.210398    0.696013
     13          1           0        3.574760   -0.208107    0.632596
     14          1           0        2.148351   -0.215228    1.668606
 ---------------------------------------------------------------------
                    Distance matrix (angstroms):
                    1          2          3          4          5
     1  O    0.000000
     2  O    2.099695   0.000000
     3  C    2.581649   1.312714   0.000000
     4  N    2.297202   2.309715   1.467040   0.000000
     5  C    1.243990   2.437566   2.243955   1.310847   0.000000
     6  H    3.256593   2.068740   1.100598   2.117826   2.888680
     7  H    3.423187   1.943129   1.115154   1.975579   3.004571
     8  C    2.425098   3.972023   3.613488   2.363697   1.547736
     9  H    3.268212   4.419186   3.750177   2.354954   2.137545
    10  H    2.740971   4.487856   4.314639   3.049693   2.129267
    11  C    2.974688   4.637507   4.387216   3.436283   2.535443
    12  H    2.757339   4.619617   4.673843   3.927547   2.795352
    13  H    3.992619   5.694246   5.369979   4.294104   3.477229
    14  H    3.265607   4.533741   4.142587   3.409151   2.792293
                    6          7          8          9         10
     6  H    0.000000
     7  H    1.812359   0.000000
     8  C    4.038337   4.317518   0.000000
     9  H    4.075949   4.289238   1.084097   0.000000
    10  H    4.912574   4.902538   1.090362   1.765606   0.000000
    11  C    4.527313   5.297838   1.518490   2.169012   2.163697
    12  H    4.882136   5.648177   2.163601   3.072213   2.502878
    13  H    5.484594   6.220667   2.144451   2.496776   2.506749
    14  H    4.019245   5.113775   2.164259   2.525064   3.071687
                   11         12         13         14
    11  C    0.000000
    12  H    1.087933   0.000000
    13  H    1.089350   1.768391   0.000000
    14  H    1.089600   1.765501   1.762955   0.000000
 Symmetry turned off by external request.
 Stoichiometry    C4H7NO2
 Framework group  C1[X(C4H7NO2)]
 Deg. of freedom    36
 Full point group                 C1      NOp   1
 Rotational constants (GHZ):           6.2450091           1.7658974           1.5701622
 Standard basis: Aug-CC-pVTZ (5D, 7F)
   483 basis functions,   693 primitive gaussians,   560 cartesian basis functions
    27 alpha electrons       27 beta electrons
       nuclear repulsion energy       304.7053485504 Hartrees.
 NAtoms=   14 NActive=   14 NUniq=   14 SFac= 1.00D+00 NAtFMM=   60 NAOKFM=F Big=F
 Integral buffers will be    131072 words long.
 Raffenetti 2 integral format.
 Two-electron integral symmetry is turned off.
 Nuclear repulsion after empirical dispersion term =      304.7000692071 Hartrees.
 One-electron integrals computed using PRISM.
 NBasis=   483 RedAO= T EigKep=  1.14D-05  NBF=   483
 NBsUse=   483 1.00D-06 EigRej= -1.00D+00 NBFU=   483
 Initial guess from the checkpoint file:  "STS3-IRC-Forward.chk"
 B after Tr=    -0.000061    0.000582    0.000184
         Rot=    1.000000   -0.000022   -0.000065    0.000040 Ang=  -0.01 deg.
 Initial guess <Sx>= 0.0000 <Sy>= 0.0000 <Sz>= 0.0000 <S**2>= 0.0000 S= 0.0000
 ExpMin= 2.53D-02 ExpMax= 1.53D+04 ExpMxC= 5.22D+02 IAcc=3 IRadAn=         7 AccDes= 0.00D+00
 Harris functional with IExCor= 4639 and IRadAn=       7 diagonalized for initial guess.
 HarFok:  IExCor= 4639 AccDes= 0.00D+00 IRadAn=         7 IDoV= 1 UseB2=F ITyADJ=14
 ICtDFT=  3500011 ScaDFX=  1.000000  1.000000  1.000000  1.000000
 FoFCou: FMM=F IPFlag=           0 FMFlag=      100000 FMFlg1=           0
         NFxFlg=           0 DoJE=T BraDBF=F KetDBF=T FulRan=T
         wScrn=  0.000000 ICntrl=       500 IOpCl=  0 I1Cent=   200000004 NGrid=           0
         NMat0=    1 NMatS0=      1 NMatT0=    0 NMatD0=    1 NMtDS0=    0 NMtDT0=    0
 Symmetry not used in FoFCou.
 Gradient too large for Newton-Raphson -- use scaled steepest descent instead.
     Accept linear search using points  3 and  4.
 Gradient too large for Newton-Raphson -- use scaled steepest descent instead.
     Accept linear search using points  1 and  2.
 LinEq1:  Iter=  0 NonCon=     1 RMS=8.47D-05 Max=4.32D-03 NDo=     1
 AX will form     1 AO Fock derivatives at one time.
 LinEq1:  Iter=  1 NonCon=     1 RMS=3.60D-05 Max=2.14D-03 NDo=     1
 LinEq1:  Iter=  2 NonCon=     1 RMS=3.57D-05 Max=2.30D-03 NDo=     1
 LinEq1:  Iter=  3 NonCon=     1 RMS=1.08D-05 Max=4.66D-04 NDo=     1
 LinEq1:  Iter=  4 NonCon=     1 RMS=7.38D-06 Max=2.81D-04 NDo=     1
 LinEq1:  Iter=  5 NonCon=     1 RMS=4.15D-06 Max=1.31D-04 NDo=     1
 LinEq1:  Iter=  6 NonCon=     1 RMS=4.55D-06 Max=2.78D-04 NDo=     1
 LinEq1:  Iter=  7 NonCon=     1 RMS=3.42D-06 Max=1.63D-04 NDo=     1
 LinEq1:  Iter=  8 NonCon=     1 RMS=1.51D-06 Max=4.91D-05 NDo=     1
 LinEq1:  Iter=  9 NonCon=     1 RMS=8.12D-07 Max=2.10D-05 NDo=     1
 LinEq1:  Iter= 10 NonCon=     1 RMS=3.20D-07 Max=8.97D-06 NDo=     1
 LinEq1:  Iter= 11 NonCon=     1 RMS=1.44D-07 Max=6.35D-06 NDo=     1
 LinEq1:  Iter= 12 NonCon=     1 RMS=5.80D-08 Max=1.93D-06 NDo=     1
 LinEq1:  Iter= 13 NonCon=     1 RMS=2.26D-08 Max=6.88D-07 NDo=     1
 LinEq1:  Iter= 14 NonCon=     1 RMS=8.74D-09 Max=2.58D-07 NDo=     1
 LinEq1:  Iter= 15 NonCon=     1 RMS=4.16D-09 Max=2.60D-07 NDo=     1
 LinEq1:  Iter= 16 NonCon=     1 RMS=2.48D-09 Max=1.78D-07 NDo=     1
 LinEq1:  Iter= 17 NonCon=     0 RMS=1.29D-09 Max=4.89D-08 NDo=     1
 Linear equations converged to 1.569D-08 1.569D-07 after    17 iterations.
     Minimum is close to point  2 DX=  1.99D-03 DF= -6.39D-10 DXR=  1.99D-03 DFR=  3.95D-06 which will be used.
 LinEq1:  Iter=  0 NonCon=     1 RMS=2.13D-06 Max=1.52D-04 NDo=     1
 LinEq1:  Iter=  1 NonCon=     1 RMS=1.20D-06 Max=7.94D-05 NDo=     1
 LinEq1:  Iter=  2 NonCon=     1 RMS=5.75D-07 Max=1.90D-05 NDo=     1
 LinEq1:  Iter=  3 NonCon=     1 RMS=4.99D-07 Max=2.54D-05 NDo=     1
 LinEq1:  Iter=  4 NonCon=     1 RMS=3.84D-07 Max=1.67D-05 NDo=     1
 LinEq1:  Iter=  5 NonCon=     1 RMS=2.63D-07 Max=9.74D-06 NDo=     1
 LinEq1:  Iter=  6 NonCon=     1 RMS=1.38D-07 Max=1.15D-05 NDo=     1
 LinEq1:  Iter=  7 NonCon=     1 RMS=1.01D-07 Max=7.23D-06 NDo=     1
 LinEq1:  Iter=  8 NonCon=     1 RMS=4.93D-08 Max=2.54D-06 NDo=     1
 LinEq1:  Iter=  9 NonCon=     1 RMS=1.82D-08 Max=1.01D-06 NDo=     1
 LinEq1:  Iter= 10 NonCon=     1 RMS=8.35D-09 Max=4.68D-07 NDo=     1
 LinEq1:  Iter= 11 NonCon=     1 RMS=4.77D-09 Max=2.39D-07 NDo=     1
 LinEq1:  Iter= 12 NonCon=     1 RMS=2.30D-09 Max=1.67D-07 NDo=     1
 LinEq1:  Iter= 13 NonCon=     1 RMS=1.28D-09 Max=7.01D-08 NDo=     1
 LinEq1:  Iter= 14 NonCon=     1 RMS=7.26D-10 Max=2.34D-08 NDo=     1
 LinEq1:  Iter= 15 NonCon=     0 RMS=3.94D-10 Max=1.68D-08 NDo=     1
 Linear equations converged to 1.924D-09 1.924D-08 after    15 iterations.
     Accept linear search using points  1 and  2.
     Minimum is close to point  2 DX= -1.32D-03 DF= -5.68D-14 DXR=  1.32D-03 DFR=  2.68D-06 which will be used.
 LinEq1:  Iter=  0 NonCon=     1 RMS=1.95D-08 Max=8.24D-07 NDo=     1
 LinEq1:  Iter=  1 NonCon=     1 RMS=1.31D-08 Max=6.58D-07 NDo=     1
 LinEq1:  Iter=  2 NonCon=     1 RMS=8.43D-09 Max=5.88D-07 NDo=     1
 LinEq1:  Iter=  3 NonCon=     1 RMS=9.53D-09 Max=5.71D-07 NDo=     1
 LinEq1:  Iter=  4 NonCon=     1 RMS=8.10D-09 Max=8.38D-07 NDo=     1
 LinEq1:  Iter=  5 NonCon=     1 RMS=4.19D-09 Max=2.01D-07 NDo=     1
 LinEq1:  Iter=  6 NonCon=     1 RMS=2.81D-09 Max=1.86D-07 NDo=     1
 LinEq1:  Iter=  7 NonCon=     1 RMS=3.50D-09 Max=2.65D-07 NDo=     1
 LinEq1:  Iter=  8 NonCon=     1 RMS=1.79D-09 Max=1.14D-07 NDo=     1
 LinEq1:  Iter=  9 NonCon=     1 RMS=1.06D-09 Max=6.41D-08 NDo=     1
 LinEq1:  Iter= 10 NonCon=     1 RMS=6.12D-10 Max=4.75D-08 NDo=     1
 LinEq1:  Iter= 11 NonCon=     1 RMS=4.61D-10 Max=3.40D-08 NDo=     1
 LinEq1:  Iter= 12 NonCon=     1 RMS=2.59D-10 Max=1.25D-08 NDo=     1
 LinEq1:  Iter= 13 NonCon=     1 RMS=1.08D-10 Max=3.15D-09 NDo=     1
 LinEq1:  Iter= 14 NonCon=     1 RMS=4.55D-11 Max=1.25D-09 NDo=     1
 LinEq1:  Iter= 15 NonCon=     1 RMS=2.07D-11 Max=1.11D-09 NDo=     1
 LinEq1:  Iter= 16 NonCon=     0 RMS=6.12D-12 Max=2.10D-10 NDo=     1
 Linear equations converged to 5.114D-11 5.114D-10 after    16 iterations.
 QCLLim is confused:  Bigger=T Turned=T
 NLin=  4 IMin12=  1  3 I12=  0  2 IX=  1 XLMin= 0.000D+00 XLMax= 0.000D+00
 X = 0.000D+00 1.000D+00 2.000D+00 4.000D+00
 DE= 0.000D+00 1.046D-11 1.478D-12 7.310D-11
 QCLLim is confused:  Bigger=T Turned=T
 NLin=  5 IMin12=  1  3 I12=  0  2 IX=  1 XLMin= 0.000D+00 XLMax= 0.000D+00
 X = 0.000D+00 1.000D+00 2.000D+00 4.000D+00 8.000D+00
 DE= 0.000D+00 1.046D-11 1.478D-12 7.310D-11 4.339D-10
 QCLLim is confused:  Bigger=T Turned=T
 NLin=  6 IMin12=  1  3 I12=  0  2 IX=  1 XLMin= 0.000D+00 XLMax= 0.000D+00
 X = 0.000D+00 1.000D+00 2.000D+00 4.000D+00 8.000D+00 1.600D+01
 DE= 0.000D+00 1.046D-11 1.478D-12 7.310D-11 4.339D-10 2.029D-09
 QCLLim is confused:  Bigger=T Turned=T
 NLin=  7 IMin12=  1  3 I12=  0  2 IX=  1 XLMin= 0.000D+00 XLMax= 0.000D+00
 X = 0.000D+00 1.000D+00 2.000D+00 4.000D+00 8.000D+00 1.600D+01 3.200D+01
 DE= 0.000D+00 1.046D-11 1.478D-12 7.310D-11 4.339D-10 2.029D-09 8.731D-09
 QCLLim is confused:  Bigger=T Turned=T
 NLin=  8 IMin12=  1  3 I12=  0  2 IX=  1 XLMin= 0.000D+00 XLMax= 0.000D+00
 X = 0.000D+00 1.000D+00 2.000D+00 4.000D+00 8.000D+00 1.600D+01 3.200D+01 6.400D+01
 DE= 0.000D+00 1.046D-11 1.478D-12 7.310D-11 4.339D-10 2.029D-09 8.731D-09 3.610D-08
 QCLLim is confused:  Bigger=T Turned=T
 NLin=  9 IMin12=  1  3 I12=  0  2 IX=  1 XLMin= 0.000D+00 XLMax= 0.000D+00
 X = 0.000D+00 1.000D+00 2.000D+00 4.000D+00 8.000D+00 1.600D+01 3.200D+01 6.400D+01 1.280D+02
 DE= 0.000D+00 1.046D-11 1.478D-12 7.310D-11 4.339D-10 2.029D-09 8.731D-09 3.610D-08 1.467D-07
 Restarting incremental Fock formation.
 Search did not lower the energy significantly.
 No lower point found -- using Newton-Raphson step.
 SCF Done:  E(UwB97XD) =  -361.690400967     a.u. after    6 cycles
            Convg  =    0.8935D-07                    74 Fock formations.
              S**2 =  0.0000                  -V/T =  2.0059
 <Sx>= 0.0000 <Sy>= 0.0000 <Sz>= 0.0000 <S**2>= 0.0000 S= 0.0000
 <L.S>=  0.00000000000    
 Annihilation of the first spin contaminant:
 S**2 before annihilation     0.0000,   after     0.0000
 DoSCS=F DFT=T ScalE2(SS,OS)=  1.000000  1.000000
 Range of M.O.s used for correlation:     1   483
 NBasis=   483 NAE=    27 NBE=    27 NFC=     0 NFV=     0
 NROrb=    483 NOA=    27 NOB=    27 NVA=   456 NVB=   456

 **** Warning!!: The largest alpha MO coefficient is  0.50523402D+02


 **** Warning!!: The largest beta MO coefficient is  0.50523405D+02

 Symmetrizing basis deriv contribution to polar:
 IMax=3 JMax=2 DiffMx= 0.00D+00
 G2DrvN: will do    15 centers at a time, making    1 passes.
 Calling FoFCou, ICntrl=  3107 FMM=F I1Cent=   0 AccDes= 0.00D+00.
 End of G2Drv F.D. properties file   721 does not exist.
 End of G2Drv F.D. properties file   722 does not exist.
 End of G2Drv F.D. properties file   788 does not exist.
          IDoAtm=11111111111111
          Differentiating once with respect to nuclear coordinates.
 CalDSu exits because no D1Ps are significant.
          There are    45 degrees of freedom in the 1st order CPHF.  IDoFFX=6 NUNeed=     0.
     39 vectors produced by pass  0 Test12= 5.47D-14 2.22D-09 XBig12= 1.55D-01 1.10D-01.
 AX will form    39 AO Fock derivatives at one time.
     39 vectors produced by pass  1 Test12= 5.47D-14 2.22D-09 XBig12= 9.75D-02 1.27D-01.
     39 vectors produced by pass  2 Test12= 5.47D-14 2.22D-09 XBig12= 4.58D-03 8.02D-03.
     39 vectors produced by pass  3 Test12= 5.47D-14 2.22D-09 XBig12= 8.11D-05 8.27D-04.
     39 vectors produced by pass  4 Test12= 5.47D-14 2.22D-09 XBig12= 8.53D-07 6.35D-05.
     39 vectors produced by pass  5 Test12= 5.47D-14 2.22D-09 XBig12= 7.24D-09 6.29D-06.
     39 vectors produced by pass  6 Test12= 5.47D-14 2.22D-09 XBig12= 5.46D-11 5.34D-07.
     24 vectors produced by pass  7 Test12= 5.47D-14 2.22D-09 XBig12= 3.60D-13 5.83D-08.
      8 vectors produced by pass  8 Test12= 5.47D-14 2.22D-09 XBig12= 3.11D-15 1.54D-08.
      1 vectors produced by pass  9 Test12= 5.47D-14 2.22D-09 XBig12= 1.21D-16 2.94D-09.
 InvSVY:  IOpt=1 It=  1 EMax= 2.66D-15
 Solved reduced A of dimension   306 with    39 vectors.
 End of Minotr F.D. properties file   721 does not exist.
 End of Minotr F.D. properties file   722 does not exist.
 End of Minotr F.D. properties file   788 does not exist.
 Calling FoFJK, ICntrl=    100127 FMM=F ISym2X=0 I1Cent= 0 IOpClX= 1 NMat=1 NMatS=1 NMatT=0.
 -------------------------------------------------------------------
 Center     Atomic                   Forces (Hartrees/Bohr)
 Number     Number              X              Y              Z
 -------------------------------------------------------------------
      1        8          -0.013068542   -0.006310315    0.005936676
      2        8           0.012442167    0.007721501   -0.004946749
      3        6           0.003787414   -0.000080411   -0.002589007
      4        7          -0.002038012   -0.002818331    0.001283219
      5        6          -0.000874975   -0.006624274    0.000832790
      6        1           0.000602043    0.000643199   -0.000031416
      7        1          -0.001101701    0.000982122    0.001012840
      8        6          -0.000229169    0.004396956   -0.001726185
      9        1           0.000125372    0.000365617   -0.000404532
     10        1           0.000110206    0.000650740    0.000021920
     11        6           0.000145228    0.001026460    0.000415596
     12        1           0.000137069    0.000092286    0.000264819
     13        1          -0.000016756    0.000020930   -0.000035365
     14        1          -0.000020344   -0.000066481   -0.000034608
 -------------------------------------------------------------------
 Cartesian Forces:  Max     0.013068542 RMS     0.003758598
 IRC-IRC-IRC-IRC-IRC-IRC-IRC-IRC-IRC-IRC-IRC-IRC-IRC-IRC-IRC-IRC-IRC-IRC
 Pt 11 Step number   1 out of a maximum of  20
 Modified Bulirsch-Stoer Extrapolation Cycles:
    EPS =    0.000010000000000
      PEZero:  N= 2 I= 1 D=  8.11D-04 Err=  9.24D-05
      PEZero:  N= 3 I= 2 D=  8.11D-04 Err=  6.15D-05
      PEZero:  N= 3 I= 1 D=  1.62D-03 Err=  1.58D-07
 Maximum DWI energy   std dev =  0.000000144 at pt    16
 Maximum DWI gradient std dev =  0.004951331 at pt    24
 CORRECTOR INTEGRATION CONVERGENCE:
   Recorrection delta-x convergence threshold:    0.010000
   Delta-x Convergence Met
 Point Number:  11          Path Number:   1
   CHANGE IN THE REACTION COORDINATE =    0.15567
   NET REACTION COORDINATE UP TO THIS POINT =    1.71361
  # OF POINTS ALONG THE PATH =  11
  # OF STEPS =   1

 Calculating another point on the path.
 IRC-IRC-IRC-IRC-IRC-IRC-IRC-IRC-IRC-IRC-IRC-IRC-IRC-IRC-IRC-IRC-IRC-IRC
                          Input orientation:                          
 ---------------------------------------------------------------------
 Center     Atomic      Atomic             Coordinates (Angstroms)
 Number     Number       Type             X           Y           Z
 ---------------------------------------------------------------------
      1          8           0       -0.060061    1.176937   -0.296808
      2          8           0       -2.022438    0.662174    0.142894
      3          6           0       -1.772092   -0.606448    0.396136
      4          7           0       -0.541472   -1.064476   -0.247829
      5          6           0        0.249415   -0.030335   -0.369667
      6          1           0       -1.792617   -0.926190    1.448852
      7          1           0       -2.524677   -1.184966   -0.186363
      8          6           0        1.735399   -0.449005   -0.444389
      9          1           0        1.759317   -1.532893   -0.451968
     10          1           0        2.114012   -0.086438   -1.400390
     11          6           0        2.539769    0.123743    0.709897
     12          1           0        2.522245    1.211524    0.699216
     13          1           0        3.574481   -0.207853    0.632160
     14          1           0        2.147970   -0.216106    1.668120
 ---------------------------------------------------------------------
                    Distance matrix (angstroms):
                    1          2          3          4          5
     1  O    0.000000
     2  O    2.075871   0.000000
     3  C    2.567427   1.317652   0.000000
     4  N    2.293052   2.308082   1.462500   0.000000
     5  C    1.248435   2.429732   2.237152   1.307590   0.000000
     6  H    3.236081   2.069117   1.100394   2.112632   2.877404
     7  H    3.415423   1.942313   1.113720   1.987813   3.010375
     8  C    2.426756   3.962443   3.610230   2.366765   1.545644
     9  H    3.267628   4.412918   3.748124   2.356845   2.131727
    10  H    2.746017   4.477986   4.312739   3.055577   2.131258
    11  C    2.980233   4.628729   4.384492   3.438480   2.536715
    12  H    2.767954   4.611445   4.673137   3.932357   2.801872
    13  H    3.998815   5.685228   5.366603   4.295259   3.477245
    14  H    3.267554   4.526587   4.139709   3.409353   2.791343
                    6          7          8          9         10
     6  H    0.000000
     7  H    1.810194   0.000000
     8  C    4.032240   4.330873   0.000000
     9  H    4.073995   4.306299   1.084178   0.000000
    10  H    4.907658   4.919153   1.090294   1.765657   0.000000
    11  C    4.518626   5.307035   1.519022   2.168750   2.163044
    12  H    4.873377   5.656752   2.164328   3.072313   2.501941
    13  H    5.476196   6.230927   2.144606   2.495172   2.505788
    14  H    4.010052   5.119709   2.164983   2.525817   3.071437
                   11         12         13         14
    11  C    0.000000
    12  H    1.087974   0.000000
    13  H    1.089324   1.768142   0.000000
    14  H    1.089585   1.765498   1.763013   0.000000
 Symmetry turned off by external request.
 Stoichiometry    C4H7NO2
 Framework group  C1[X(C4H7NO2)]
 Deg. of freedom    36
 Full point group                 C1      NOp   1
 Rotational constants (GHZ):           6.2566076           1.7706942           1.5739108
 Standard basis: Aug-CC-pVTZ (5D, 7F)
   483 basis functions,   693 primitive gaussians,   560 cartesian basis functions
    27 alpha electrons       27 beta electrons
       nuclear repulsion energy       304.9869478519 Hartrees.
 NAtoms=   14 NActive=   14 NUniq=   14 SFac= 1.00D+00 NAtFMM=   60 NAOKFM=F Big=F
 Integral buffers will be    131072 words long.
 Raffenetti 2 integral format.
 Two-electron integral symmetry is turned off.
 Nuclear repulsion after empirical dispersion term =      304.9816684153 Hartrees.
 One-electron integrals computed using PRISM.
 NBasis=   483 RedAO= T EigKep=  1.12D-05  NBF=   483
 NBsUse=   483 1.00D-06 EigRej= -1.00D+00 NBFU=   483
 Initial guess from the checkpoint file:  "STS3-IRC-Forward.chk"
 B after Tr=    -0.000054    0.000566    0.000171
         Rot=    1.000000   -0.000013   -0.000065    0.000036 Ang=  -0.01 deg.
 Initial guess <Sx>= 0.0000 <Sy>= 0.0000 <Sz>= 0.0000 <S**2>= 0.0000 S= 0.0000
 ExpMin= 2.53D-02 ExpMax= 1.53D+04 ExpMxC= 5.22D+02 IAcc=3 IRadAn=         7 AccDes= 0.00D+00
 Harris functional with IExCor= 4639 and IRadAn=       7 diagonalized for initial guess.
 HarFok:  IExCor= 4639 AccDes= 0.00D+00 IRadAn=         7 IDoV= 1 UseB2=F ITyADJ=14
 ICtDFT=  3500011 ScaDFX=  1.000000  1.000000  1.000000  1.000000
 FoFCou: FMM=F IPFlag=           0 FMFlag=      100000 FMFlg1=           0
         NFxFlg=           0 DoJE=T BraDBF=F KetDBF=T FulRan=T
         wScrn=  0.000000 ICntrl=       500 IOpCl=  0 I1Cent=   200000004 NGrid=           0
         NMat0=    1 NMatS0=      1 NMatT0=    0 NMatD0=    1 NMtDS0=    0 NMtDT0=    0
 Symmetry not used in FoFCou.
 Gradient too large for Newton-Raphson -- use scaled steepest descent instead.
     Accept linear search using points  3 and  4.
 Gradient too large for Newton-Raphson -- use scaled steepest descent instead.
     Accept linear search using points  1 and  2.
 LinEq1:  Iter=  0 NonCon=     1 RMS=8.58D-05 Max=5.35D-03 NDo=     1
 AX will form     1 AO Fock derivatives at one time.
 LinEq1:  Iter=  1 NonCon=     1 RMS=3.52D-05 Max=1.78D-03 NDo=     1
 LinEq1:  Iter=  2 NonCon=     1 RMS=3.75D-05 Max=2.63D-03 NDo=     1
 LinEq1:  Iter=  3 NonCon=     1 RMS=1.27D-05 Max=4.98D-04 NDo=     1
 LinEq1:  Iter=  4 NonCon=     1 RMS=8.69D-06 Max=3.13D-04 NDo=     1
 LinEq1:  Iter=  5 NonCon=     1 RMS=5.30D-06 Max=2.03D-04 NDo=     1
 LinEq1:  Iter=  6 NonCon=     1 RMS=5.81D-06 Max=3.86D-04 NDo=     1
 LinEq1:  Iter=  7 NonCon=     1 RMS=3.61D-06 Max=1.87D-04 NDo=     1
 LinEq1:  Iter=  8 NonCon=     1 RMS=1.77D-06 Max=5.48D-05 NDo=     1
 LinEq1:  Iter=  9 NonCon=     1 RMS=9.19D-07 Max=2.04D-05 NDo=     1
 LinEq1:  Iter= 10 NonCon=     1 RMS=3.26D-07 Max=1.08D-05 NDo=     1
 LinEq1:  Iter= 11 NonCon=     1 RMS=1.32D-07 Max=5.15D-06 NDo=     1
 LinEq1:  Iter= 12 NonCon=     1 RMS=5.64D-08 Max=2.08D-06 NDo=     1
 LinEq1:  Iter= 13 NonCon=     1 RMS=2.21D-08 Max=7.81D-07 NDo=     1
 LinEq1:  Iter= 14 NonCon=     1 RMS=8.58D-09 Max=2.48D-07 NDo=     1
 LinEq1:  Iter= 15 NonCon=     0 RMS=3.32D-09 Max=1.00D-07 NDo=     1
 Linear equations converged to 1.569D-08 1.569D-07 after    15 iterations.
     Minimum is close to point  2 DX=  2.63D-03 DF= -1.17D-09 DXR=  2.63D-03 DFR=  6.90D-06 which will be used.
 LinEq1:  Iter=  0 NonCon=     1 RMS=2.63D-06 Max=1.86D-04 NDo=     1
 LinEq1:  Iter=  1 NonCon=     1 RMS=1.53D-06 Max=7.28D-05 NDo=     1
 LinEq1:  Iter=  2 NonCon=     1 RMS=7.81D-07 Max=3.06D-05 NDo=     1
 LinEq1:  Iter=  3 NonCon=     1 RMS=7.32D-07 Max=3.76D-05 NDo=     1
 LinEq1:  Iter=  4 NonCon=     1 RMS=5.69D-07 Max=2.28D-05 NDo=     1
 LinEq1:  Iter=  5 NonCon=     1 RMS=3.16D-07 Max=7.94D-06 NDo=     1
 LinEq1:  Iter=  6 NonCon=     1 RMS=1.45D-07 Max=3.26D-06 NDo=     1
 LinEq1:  Iter=  7 NonCon=     1 RMS=8.11D-08 Max=2.87D-06 NDo=     1
 LinEq1:  Iter=  8 NonCon=     1 RMS=2.80D-08 Max=1.23D-06 NDo=     1
 LinEq1:  Iter=  9 NonCon=     1 RMS=1.24D-08 Max=5.88D-07 NDo=     1
 LinEq1:  Iter= 10 NonCon=     1 RMS=5.83D-09 Max=2.15D-07 NDo=     1
 LinEq1:  Iter= 11 NonCon=     1 RMS=3.08D-09 Max=1.34D-07 NDo=     1
 LinEq1:  Iter= 12 NonCon=     1 RMS=1.44D-09 Max=7.39D-08 NDo=     1
 LinEq1:  Iter= 13 NonCon=     1 RMS=8.08D-10 Max=4.42D-08 NDo=     1
 LinEq1:  Iter= 14 NonCon=     1 RMS=5.21D-10 Max=3.17D-08 NDo=     1
 LinEq1:  Iter= 15 NonCon=     0 RMS=2.67D-10 Max=1.18D-08 NDo=     1
 Linear equations converged to 2.395D-09 2.395D-08 after    15 iterations.
     Accept linear search using points  1 and  2.
     Minimum is close to point  2 DX=  1.08D-05 DF=  0.00D+00 DXR=  1.08D-05 DFR=  0.00D+00 which will be used.
 SCF Done:  E(UwB97XD) =  -361.691490337     a.u. after    5 cycles
            Convg  =    0.1503D-05                    41 Fock formations.
              S**2 =  0.0000                  -V/T =  2.0059
 <Sx>= 0.0000 <Sy>= 0.0000 <Sz>= 0.0000 <S**2>= 0.0000 S= 0.0000
 <L.S>=  0.00000000000    
 Annihilation of the first spin contaminant:
 S**2 before annihilation     0.0000,   after     0.0000
 DoSCS=F DFT=T ScalE2(SS,OS)=  1.000000  1.000000
 Range of M.O.s used for correlation:     1   483
 NBasis=   483 NAE=    27 NBE=    27 NFC=     0 NFV=     0
 NROrb=    483 NOA=    27 NOB=    27 NVA=   456 NVB=   456

 **** Warning!!: The largest alpha MO coefficient is  0.50087823D+02


 **** Warning!!: The largest beta MO coefficient is  0.50087815D+02

 Symmetrizing basis deriv contribution to polar:
 IMax=3 JMax=2 DiffMx= 0.00D+00
 G2DrvN: will do    15 centers at a time, making    1 passes.
 Calling FoFCou, ICntrl=  3107 FMM=F I1Cent=   0 AccDes= 0.00D+00.
 End of G2Drv F.D. properties file   721 does not exist.
 End of G2Drv F.D. properties file   722 does not exist.
 End of G2Drv F.D. properties file   788 does not exist.
          IDoAtm=11111111111111
          Differentiating once with respect to nuclear coordinates.
 CalDSu exits because no D1Ps are significant.
          There are    45 degrees of freedom in the 1st order CPHF.  IDoFFX=6 NUNeed=     0.
     39 vectors produced by pass  0 Test12= 5.47D-14 2.22D-09 XBig12= 1.51D-01 1.11D-01.
 AX will form    39 AO Fock derivatives at one time.
     39 vectors produced by pass  1 Test12= 5.47D-14 2.22D-09 XBig12= 9.10D-02 1.23D-01.
     39 vectors produced by pass  2 Test12= 5.47D-14 2.22D-09 XBig12= 4.27D-03 7.69D-03.
     39 vectors produced by pass  3 Test12= 5.47D-14 2.22D-09 XBig12= 7.66D-05 7.97D-04.
     39 vectors produced by pass  4 Test12= 5.47D-14 2.22D-09 XBig12= 7.95D-07 6.21D-05.
     39 vectors produced by pass  5 Test12= 5.47D-14 2.22D-09 XBig12= 6.76D-09 5.74D-06.
     39 vectors produced by pass  6 Test12= 5.47D-14 2.22D-09 XBig12= 5.09D-11 4.92D-07.
     21 vectors produced by pass  7 Test12= 5.47D-14 2.22D-09 XBig12= 3.70D-13 1.78D-07.
      6 vectors produced by pass  8 Test12= 5.47D-14 2.22D-09 XBig12= 5.77D-15 1.75D-08.
 InvSVY:  IOpt=1 It=  1 EMax= 2.89D-15
 Solved reduced A of dimension   300 with    39 vectors.
 End of Minotr F.D. properties file   721 does not exist.
 End of Minotr F.D. properties file   722 does not exist.
 End of Minotr F.D. properties file   788 does not exist.
 Calling FoFJK, ICntrl=    100127 FMM=F ISym2X=0 I1Cent= 0 IOpClX= 1 NMat=1 NMatS=1 NMatT=0.
 -------------------------------------------------------------------
 Center     Atomic                   Forces (Hartrees/Bohr)
 Number     Number              X              Y              Z
 -------------------------------------------------------------------
      1        8          -0.015046072   -0.006582045    0.006691293
      2        8           0.014957937    0.008892531   -0.005599999
      3        6           0.002683677   -0.000274951   -0.002547590
      4        7          -0.000945261   -0.003336926    0.001363478
      5        6          -0.001257647   -0.007355920    0.001036761
      6        1           0.000634199    0.000794954   -0.000001791
      7        1          -0.001127341    0.000939955    0.001034576
      8        6          -0.000171741    0.004716641   -0.002080127
      9        1           0.000147836    0.000394095   -0.000460537
     10        1           0.000101846    0.000712563    0.000002856
     11        6          -0.000028991    0.001062378    0.000366839
     12        1           0.000127050    0.000095793    0.000282032
     13        1          -0.000030939    0.000024140   -0.000037748
     14        1          -0.000044554   -0.000083209   -0.000050042
 -------------------------------------------------------------------
 Cartesian Forces:  Max     0.015046072 RMS     0.004271256
 IRC-IRC-IRC-IRC-IRC-IRC-IRC-IRC-IRC-IRC-IRC-IRC-IRC-IRC-IRC-IRC-IRC-IRC
 Pt 12 Step number   1 out of a maximum of  20
 Modified Bulirsch-Stoer Extrapolation Cycles:
    EPS =    0.000010000000000
      PEZero:  N= 2 I= 1 D=  8.12D-04 Err=  6.45D-05
      PEZero:  N= 3 I= 2 D=  8.12D-04 Err=  4.29D-05
      PEZero:  N= 3 I= 1 D=  1.62D-03 Err=  1.27D-07
 Maximum DWI energy   std dev =  0.000000257 at pt    68
 Maximum DWI gradient std dev =  0.003561333 at pt    24
 CORRECTOR INTEGRATION CONVERGENCE:
   Recorrection delta-x convergence threshold:    0.010000
   Delta-x Convergence Met
 Point Number:  12          Path Number:   1
   CHANGE IN THE REACTION COORDINATE =    0.15579
   NET REACTION COORDINATE UP TO THIS POINT =    1.86940
  # OF POINTS ALONG THE PATH =  12
  # OF STEPS =   1

 Calculating another point on the path.
 IRC-IRC-IRC-IRC-IRC-IRC-IRC-IRC-IRC-IRC-IRC-IRC-IRC-IRC-IRC-IRC-IRC-IRC
                          Input orientation:                          
 ---------------------------------------------------------------------
 Center     Atomic      Atomic             Coordinates (Angstroms)
 Number     Number       Type             X           Y           Z
 ---------------------------------------------------------------------
      1          8           0       -0.070613    1.172497   -0.292177
      2          8           0       -2.011784    0.668396    0.139016
      3          6           0       -1.770063   -0.606754    0.393876
      4          7           0       -0.541848   -1.067144   -0.246711
      5          6           0        0.248168   -0.037072   -0.368672
      6          1           0       -1.785948   -0.917316    1.449086
      7          1           0       -2.537201   -1.175668   -0.175938
      8          6           0        1.735258   -0.444728   -0.446363
      9          1           0        1.760927   -1.528627   -0.457035
     10          1           0        2.115092   -0.078709   -1.400476
     11          6           0        2.539673    0.124686    0.710195
     12          1           0        2.523528    1.212555    0.702248
     13          1           0        3.574089   -0.207597    0.631752
     14          1           0        2.147376   -0.217056    1.667523
 ---------------------------------------------------------------------
                    Distance matrix (angstroms):
                    1          2          3          4          5
     1  O    0.000000
     2  O    2.051386   0.000000
     3  C    2.554317   1.322646   0.000000
     4  N    2.289131   2.306859   1.459734   0.000000
     5  C    1.253208   2.421325   2.231429   1.303859   0.000000
     6  H    3.215849   2.069243   1.100077   2.108545   2.866478
     7  H    3.407557   1.943150   1.112138   1.999555   3.015265
     8  C    2.429066   3.952472   3.608258   2.369066   1.543909
     9  H    3.267689   4.406306   3.747238   2.357960   2.126261
    10  H    2.751572   4.467584   4.311955   3.060638   2.133485
    11  C    2.986009   4.619267   4.382795   3.439753   2.537936
    12  H    2.778498   4.602433   4.673318   3.936252   2.808149
    13  H    4.005266   5.675573   5.364315   4.295516   3.477309
    14  H    3.269672   4.518736   4.137677   3.408646   2.790247
                    6          7          8          9         10
     6  H    0.000000
     7  H    1.808820   0.000000
     8  C    4.026779   4.342960   0.000000
     9  H    4.072753   4.321747   1.084256   0.000000
    10  H    4.903200   4.934231   1.090218   1.765723   0.000000
    11  C    4.510291   5.315148   1.519521   2.168482   2.162538
    12  H    4.864740   5.664432   2.165009   3.072389   2.501126
    13  H    5.468248   6.239983   2.144729   2.493619   2.505042
    14  H    4.001139   5.124700   2.165684   2.526521   3.071286
                   11         12         13         14
    11  C    0.000000
    12  H    1.088018   0.000000
    13  H    1.089303   1.767902   0.000000
    14  H    1.089569   1.765512   1.763071   0.000000
 Symmetry turned off by external request.
 Stoichiometry    C4H7NO2
 Framework group  C1[X(C4H7NO2)]
 Deg. of freedom    36
 Full point group                 C1      NOp   1
 Rotational constants (GHZ):           6.2657332           1.7755456           1.5775723
 Standard basis: Aug-CC-pVTZ (5D, 7F)
   483 basis functions,   693 primitive gaussians,   560 cartesian basis functions
    27 alpha electrons       27 beta electrons
       nuclear repulsion energy       305.2501515254 Hartrees.
 NAtoms=   14 NActive=   14 NUniq=   14 SFac= 1.00D+00 NAtFMM=   60 NAOKFM=F Big=F
 Integral buffers will be    131072 words long.
 Raffenetti 2 integral format.
 Two-electron integral symmetry is turned off.
 Nuclear repulsion after empirical dispersion term =      305.2448713467 Hartrees.
 One-electron integrals computed using PRISM.
 NBasis=   483 RedAO= T EigKep=  1.12D-05  NBF=   483
 NBsUse=   483 1.00D-06 EigRej= -1.00D+00 NBFU=   483
 Initial guess from the checkpoint file:  "STS3-IRC-Forward.chk"
 B after Tr=    -0.000051    0.000540    0.000148
         Rot=    1.000000   -0.000010   -0.000061    0.000034 Ang=  -0.01 deg.
 Initial guess <Sx>= 0.0000 <Sy>= 0.0000 <Sz>= 0.0000 <S**2>= 0.0000 S= 0.0000
 ExpMin= 2.53D-02 ExpMax= 1.53D+04 ExpMxC= 5.22D+02 IAcc=3 IRadAn=         7 AccDes= 0.00D+00
 Harris functional with IExCor= 4639 and IRadAn=       7 diagonalized for initial guess.
 HarFok:  IExCor= 4639 AccDes= 0.00D+00 IRadAn=         7 IDoV= 1 UseB2=F ITyADJ=14
 ICtDFT=  3500011 ScaDFX=  1.000000  1.000000  1.000000  1.000000
 FoFCou: FMM=F IPFlag=           0 FMFlag=      100000 FMFlg1=           0
         NFxFlg=           0 DoJE=T BraDBF=F KetDBF=T FulRan=T
         wScrn=  0.000000 ICntrl=       500 IOpCl=  0 I1Cent=   200000004 NGrid=           0
         NMat0=    1 NMatS0=      1 NMatT0=    0 NMatD0=    1 NMtDS0=    0 NMtDT0=    0
 Symmetry not used in FoFCou.
 Gradient too large for Newton-Raphson -- use scaled steepest descent instead.
     Accept linear search using points  3 and  4.
 Gradient too large for Newton-Raphson -- use scaled steepest descent instead.
     Accept linear search using points  1 and  2.
 LinEq1:  Iter=  0 NonCon=     1 RMS=8.84D-05 Max=6.03D-03 NDo=     1
 AX will form     1 AO Fock derivatives at one time.
 LinEq1:  Iter=  1 NonCon=     1 RMS=3.54D-05 Max=1.54D-03 NDo=     1
 LinEq1:  Iter=  2 NonCon=     1 RMS=3.87D-05 Max=2.73D-03 NDo=     1
 LinEq1:  Iter=  3 NonCon=     1 RMS=1.38D-05 Max=4.73D-04 NDo=     1
 LinEq1:  Iter=  4 NonCon=     1 RMS=9.21D-06 Max=3.03D-04 NDo=     1
 LinEq1:  Iter=  5 NonCon=     1 RMS=5.32D-06 Max=1.98D-04 NDo=     1
 LinEq1:  Iter=  6 NonCon=     1 RMS=6.05D-06 Max=3.98D-04 NDo=     1
 LinEq1:  Iter=  7 NonCon=     1 RMS=3.74D-06 Max=2.00D-04 NDo=     1
 LinEq1:  Iter=  8 NonCon=     1 RMS=1.95D-06 Max=6.03D-05 NDo=     1
 LinEq1:  Iter=  9 NonCon=     1 RMS=9.58D-07 Max=2.07D-05 NDo=     1
 LinEq1:  Iter= 10 NonCon=     1 RMS=3.21D-07 Max=1.10D-05 NDo=     1
 LinEq1:  Iter= 11 NonCon=     1 RMS=1.22D-07 Max=4.42D-06 NDo=     1
 LinEq1:  Iter= 12 NonCon=     1 RMS=5.35D-08 Max=2.30D-06 NDo=     1
 LinEq1:  Iter= 13 NonCon=     1 RMS=2.19D-08 Max=1.19D-06 NDo=     1
 LinEq1:  Iter= 14 NonCon=     1 RMS=1.07D-08 Max=6.14D-07 NDo=     1
 LinEq1:  Iter= 15 NonCon=     1 RMS=6.43D-09 Max=3.66D-07 NDo=     1
 LinEq1:  Iter= 16 NonCon=     0 RMS=3.15D-09 Max=1.31D-07 NDo=     1
 Linear equations converged to 1.569D-08 1.569D-07 after    16 iterations.
     Minimum is close to point  2 DX=  4.09D-03 DF= -3.01D-09 DXR=  4.07D-03 DFR=  1.66D-05 which will be used.
 LinEq1:  Iter=  0 NonCon=     1 RMS=3.18D-06 Max=2.09D-04 NDo=     1
 LinEq1:  Iter=  1 NonCon=     1 RMS=1.81D-06 Max=1.04D-04 NDo=     1
 LinEq1:  Iter=  2 NonCon=     1 RMS=1.01D-06 Max=4.49D-05 NDo=     1
 LinEq1:  Iter=  3 NonCon=     1 RMS=1.11D-06 Max=9.07D-05 NDo=     1
 LinEq1:  Iter=  4 NonCon=     1 RMS=8.10D-07 Max=3.82D-05 NDo=     1
 LinEq1:  Iter=  5 NonCon=     1 RMS=6.07D-07 Max=3.62D-05 NDo=     1
 LinEq1:  Iter=  6 NonCon=     1 RMS=3.50D-07 Max=2.47D-05 NDo=     1
 LinEq1:  Iter=  7 NonCon=     1 RMS=1.69D-07 Max=6.99D-06 NDo=     1
 LinEq1:  Iter=  8 NonCon=     1 RMS=9.40D-08 Max=4.36D-06 NDo=     1
 LinEq1:  Iter=  9 NonCon=     1 RMS=3.94D-08 Max=1.46D-06 NDo=     1
 LinEq1:  Iter= 10 NonCon=     1 RMS=1.97D-08 Max=1.01D-06 NDo=     1
 LinEq1:  Iter= 11 NonCon=     1 RMS=1.05D-08 Max=3.59D-07 NDo=     1
 LinEq1:  Iter= 12 NonCon=     1 RMS=4.36D-09 Max=1.50D-07 NDo=     1
 LinEq1:  Iter= 13 NonCon=     1 RMS=1.65D-09 Max=7.10D-08 NDo=     1
 LinEq1:  Iter= 14 NonCon=     1 RMS=7.27D-10 Max=4.73D-08 NDo=     1
 LinEq1:  Iter= 15 NonCon=     0 RMS=4.17D-10 Max=2.62D-08 NDo=     1
 Linear equations converged to 2.996D-09 2.996D-08 after    15 iterations.
     Minimum is close to point  2 DX=  3.54D-04 DF=  0.00D+00 DXR=  3.54D-04 DFR=  0.00D+00 which will be used.
 SCF Done:  E(UwB97XD) =  -361.692721336     a.u. after    5 cycles
            Convg  =    0.7857D-06                    42 Fock formations.
              S**2 =  0.0000                  -V/T =  2.0059
 <Sx>= 0.0000 <Sy>= 0.0000 <Sz>= 0.0000 <S**2>= 0.0000 S= 0.0000
 <L.S>=  0.00000000000    
 Annihilation of the first spin contaminant:
 S**2 before annihilation     0.0000,   after     0.0000
 DoSCS=F DFT=T ScalE2(SS,OS)=  1.000000  1.000000
 Range of M.O.s used for correlation:     1   483
 NBasis=   483 NAE=    27 NBE=    27 NFC=     0 NFV=     0
 NROrb=    483 NOA=    27 NOB=    27 NVA=   456 NVB=   456

 **** Warning!!: The largest alpha MO coefficient is  0.49438148D+02


 **** Warning!!: The largest beta MO coefficient is  0.49438134D+02

 Symmetrizing basis deriv contribution to polar:
 IMax=3 JMax=2 DiffMx= 0.00D+00
 G2DrvN: will do    15 centers at a time, making    1 passes.
 Calling FoFCou, ICntrl=  3107 FMM=F I1Cent=   0 AccDes= 0.00D+00.
 End of G2Drv F.D. properties file   721 does not exist.
 End of G2Drv F.D. properties file   722 does not exist.
 End of G2Drv F.D. properties file   788 does not exist.
          IDoAtm=11111111111111
          Differentiating once with respect to nuclear coordinates.
 CalDSu exits because no D1Ps are significant.
          There are    45 degrees of freedom in the 1st order CPHF.  IDoFFX=6 NUNeed=     0.
     39 vectors produced by pass  0 Test12= 5.47D-14 2.22D-09 XBig12= 1.49D-01 1.12D-01.
 AX will form    39 AO Fock derivatives at one time.
     39 vectors produced by pass  1 Test12= 5.47D-14 2.22D-09 XBig12= 8.81D-02 1.19D-01.
     39 vectors produced by pass  2 Test12= 5.47D-14 2.22D-09 XBig12= 4.13D-03 7.63D-03.
     39 vectors produced by pass  3 Test12= 5.47D-14 2.22D-09 XBig12= 7.47D-05 7.67D-04.
     39 vectors produced by pass  4 Test12= 5.47D-14 2.22D-09 XBig12= 7.67D-07 5.78D-05.
     39 vectors produced by pass  5 Test12= 5.47D-14 2.22D-09 XBig12= 6.52D-09 5.31D-06.
     39 vectors produced by pass  6 Test12= 5.47D-14 2.22D-09 XBig12= 4.94D-11 7.47D-07.
     22 vectors produced by pass  7 Test12= 5.47D-14 2.22D-09 XBig12= 4.59D-13 1.96D-07.
      5 vectors produced by pass  8 Test12= 5.47D-14 2.22D-09 XBig12= 7.02D-15 7.90D-09.
 InvSVY:  IOpt=1 It=  1 EMax= 2.44D-15
 Solved reduced A of dimension   300 with    39 vectors.
 End of Minotr F.D. properties file   721 does not exist.
 End of Minotr F.D. properties file   722 does not exist.
 End of Minotr F.D. properties file   788 does not exist.
 Calling FoFJK, ICntrl=    100127 FMM=F ISym2X=0 I1Cent= 0 IOpClX= 1 NMat=1 NMatS=1 NMatT=0.
 -------------------------------------------------------------------
 Center     Atomic                   Forces (Hartrees/Bohr)
 Number     Number              X              Y              Z
 -------------------------------------------------------------------
      1        8          -0.017381072   -0.006941528    0.007507166
      2        8           0.017712428    0.010186989   -0.006275969
      3        6           0.001920220   -0.000529067   -0.002714242
      4        7          -0.000156886   -0.003832327    0.001696816
      5        6          -0.001485495   -0.008194990    0.001228080
      6        1           0.000648993    0.000918186    0.000005880
      7        1          -0.001159997    0.000936771    0.001041865
      8        6          -0.000184085    0.005125597   -0.002472436
      9        1           0.000161401    0.000428410   -0.000516548
     10        1           0.000108071    0.000773825   -0.000014516
     11        6          -0.000190981    0.001101079    0.000317155
     12        1           0.000121279    0.000099740    0.000302477
     13        1          -0.000044431    0.000027193   -0.000039667
     14        1          -0.000069444   -0.000099878   -0.000066062
 -------------------------------------------------------------------
 Cartesian Forces:  Max     0.017712428 RMS     0.004886575
 IRC-IRC-IRC-IRC-IRC-IRC-IRC-IRC-IRC-IRC-IRC-IRC-IRC-IRC-IRC-IRC-IRC-IRC
 Pt 13 Step number   1 out of a maximum of  20
 Modified Bulirsch-Stoer Extrapolation Cycles:
    EPS =    0.000010000000000
      PEZero:  N= 2 I= 1 D=  8.12D-04 Err=  4.07D-05
      PEZero:  N= 3 I= 2 D=  8.12D-04 Err=  2.71D-05
      PEZero:  N= 3 I= 1 D=  1.62D-03 Err=  8.29D-08
 Maximum DWI energy   std dev =  0.000000299 at pt    68
 Maximum DWI gradient std dev =  0.002670184 at pt    24
 CORRECTOR INTEGRATION CONVERGENCE:
   Recorrection delta-x convergence threshold:    0.010000
   Delta-x Convergence Met
 Point Number:  13          Path Number:   1
   CHANGE IN THE REACTION COORDINATE =    0.15585
   NET REACTION COORDINATE UP TO THIS POINT =    2.02525
  # OF POINTS ALONG THE PATH =  13
  # OF STEPS =   1

 Calculating another point on the path.
 IRC-IRC-IRC-IRC-IRC-IRC-IRC-IRC-IRC-IRC-IRC-IRC-IRC-IRC-IRC-IRC-IRC-IRC
                          Input orientation:                          
 ---------------------------------------------------------------------
 Center     Atomic      Atomic             Coordinates (Angstroms)
 Number     Number       Type             X           Y           Z
 ---------------------------------------------------------------------
      1          8           0       -0.081360    1.168355   -0.287606
      2          8           0       -2.000749    0.674664    0.135202
      3          6           0       -1.768764   -0.607243    0.391681
      4          7           0       -0.541733   -1.069817   -0.245436
      5          6           0        0.246946   -0.043702   -0.367653
      6          1           0       -1.779997   -0.908465    1.449270
      7          1           0       -2.548440   -1.167233   -0.166644
      8          6           0        1.735103   -0.440617   -0.448419
      9          1           0        1.762437   -1.524527   -0.462015
     10          1           0        2.116157   -0.071341   -1.400701
     11          6           0        2.539469    0.125546    0.710419
     12          1           0        2.524624    1.213497    0.705119
     13          1           0        3.573623   -0.207343    0.631375
     14          1           0        2.146624   -0.218046    1.666844
 ---------------------------------------------------------------------
                    Distance matrix (angstroms):
                    1          2          3          4          5
     1  O    0.000000
     2  O    2.026462   0.000000
     3  C    2.541950   1.327736   0.000000
     4  N    2.285417   2.305824   1.457910   0.000000
     5  C    1.258283   2.412684   2.226490   1.299947   0.000000
     6  H    3.196136   2.069252   1.099707   2.105080   2.856138
     7  H    3.399424   1.945163   1.110500   2.010615   3.019422
     8  C    2.431911   3.942214   3.607024   2.370881   1.542296
     9  H    3.268275   4.399395   3.746945   2.358573   2.120957
    10  H    2.757700   4.456953   4.311895   3.065284   2.135860
    11  C    2.992031   4.609336   4.381717   3.440400   2.539005
    12  H    2.789031   4.592836   4.674026   3.939495   2.814108
    13  H    4.011979   5.665487   5.362693   4.295207   3.477299
    14  H    3.271987   4.510384   4.136156   3.407285   2.788970
                    6          7          8          9         10
     6  H    0.000000
     7  H    1.807939   0.000000
     8  C    4.021944   4.353861   0.000000
     9  H    4.072024   4.335731   1.084340   0.000000
    10  H    4.899299   4.947963   1.090141   1.765786   0.000000
    11  C    4.502540   5.322342   1.520017   2.168207   2.162126
    12  H    4.856567   5.671315   2.165661   3.072443   2.500427
    13  H    5.460931   6.248029   2.144884   2.492161   2.504404
    14  H    3.992790   5.128963   2.166385   2.527159   3.071202
                   11         12         13         14
    11  C    0.000000
    12  H    1.088065   0.000000
    13  H    1.089283   1.767661   0.000000
    14  H    1.089555   1.765535   1.763132   0.000000
 Symmetry turned off by external request.
 Stoichiometry    C4H7NO2
 Framework group  C1[X(C4H7NO2)]
 Deg. of freedom    36
 Full point group                 C1      NOp   1
 Rotational constants (GHZ):           6.2730157           1.7804539           1.5811660
 Standard basis: Aug-CC-pVTZ (5D, 7F)
   483 basis functions,   693 primitive gaussians,   560 cartesian basis functions
    27 alpha electrons       27 beta electrons
       nuclear repulsion energy       305.5022285751 Hartrees.
 NAtoms=   14 NActive=   14 NUniq=   14 SFac= 1.00D+00 NAtFMM=   60 NAOKFM=F Big=F
 Integral buffers will be    131072 words long.
 Raffenetti 2 integral format.
 Two-electron integral symmetry is turned off.
 Nuclear repulsion after empirical dispersion term =      305.4969472465 Hartrees.
 One-electron integrals computed using PRISM.
 NBasis=   483 RedAO= T EigKep=  1.11D-05  NBF=   483
 NBsUse=   483 1.00D-06 EigRej= -1.00D+00 NBFU=   483
 Initial guess from the checkpoint file:  "STS3-IRC-Forward.chk"
 B after Tr=    -0.000051    0.000513    0.000122
         Rot=    1.000000   -0.000012   -0.000055    0.000031 Ang=  -0.01 deg.
 Initial guess <Sx>= 0.0000 <Sy>= 0.0000 <Sz>= 0.0000 <S**2>= 0.0000 S= 0.0000
 ExpMin= 2.53D-02 ExpMax= 1.53D+04 ExpMxC= 5.22D+02 IAcc=3 IRadAn=         7 AccDes= 0.00D+00
 Harris functional with IExCor= 4639 and IRadAn=       7 diagonalized for initial guess.
 HarFok:  IExCor= 4639 AccDes= 0.00D+00 IRadAn=         7 IDoV= 1 UseB2=F ITyADJ=14
 ICtDFT=  3500011 ScaDFX=  1.000000  1.000000  1.000000  1.000000
 FoFCou: FMM=F IPFlag=           0 FMFlag=      100000 FMFlg1=           0
         NFxFlg=           0 DoJE=T BraDBF=F KetDBF=T FulRan=T
         wScrn=  0.000000 ICntrl=       500 IOpCl=  0 I1Cent=   200000004 NGrid=           0
         NMat0=    1 NMatS0=      1 NMatT0=    0 NMatD0=    1 NMtDS0=    0 NMtDT0=    0
 Symmetry not used in FoFCou.
 Gradient too large for Newton-Raphson -- use scaled steepest descent instead.
     Accept linear search using points  3 and  4.
 Gradient too large for Newton-Raphson -- use scaled steepest descent instead.
     Accept linear search using points  1 and  2.
 LinEq1:  Iter=  0 NonCon=     1 RMS=9.09D-05 Max=6.46D-03 NDo=     1
 AX will form     1 AO Fock derivatives at one time.
 LinEq1:  Iter=  1 NonCon=     1 RMS=3.61D-05 Max=1.43D-03 NDo=     1
 LinEq1:  Iter=  2 NonCon=     1 RMS=3.91D-05 Max=2.74D-03 NDo=     1
 LinEq1:  Iter=  3 NonCon=     1 RMS=1.42D-05 Max=4.47D-04 NDo=     1
 LinEq1:  Iter=  4 NonCon=     1 RMS=9.51D-06 Max=2.97D-04 NDo=     1
 LinEq1:  Iter=  5 NonCon=     1 RMS=5.51D-06 Max=2.03D-04 NDo=     1
 LinEq1:  Iter=  6 NonCon=     1 RMS=6.24D-06 Max=4.05D-04 NDo=     1
 LinEq1:  Iter=  7 NonCon=     1 RMS=3.90D-06 Max=2.14D-04 NDo=     1
 LinEq1:  Iter=  8 NonCon=     1 RMS=2.08D-06 Max=6.58D-05 NDo=     1
 LinEq1:  Iter=  9 NonCon=     1 RMS=9.76D-07 Max=2.15D-05 NDo=     1
 LinEq1:  Iter= 10 NonCon=     1 RMS=3.11D-07 Max=1.05D-05 NDo=     1
 LinEq1:  Iter= 11 NonCon=     1 RMS=1.13D-07 Max=3.77D-06 NDo=     1
 LinEq1:  Iter= 12 NonCon=     1 RMS=4.95D-08 Max=2.13D-06 NDo=     1
 LinEq1:  Iter= 13 NonCon=     1 RMS=1.96D-08 Max=1.23D-06 NDo=     1
 LinEq1:  Iter= 14 NonCon=     1 RMS=8.99D-09 Max=4.85D-07 NDo=     1
 LinEq1:  Iter= 15 NonCon=     1 RMS=5.09D-09 Max=3.16D-07 NDo=     1
 LinEq1:  Iter= 16 NonCon=     0 RMS=2.61D-09 Max=1.46D-07 NDo=     1
 Linear equations converged to 1.569D-08 1.569D-07 after    16 iterations.
     Minimum is close to point  2 DX=  5.45D-03 DF= -5.68D-09 DXR=  5.42D-03 DFR=  2.94D-05 which will be used.
 LinEq1:  Iter=  0 NonCon=     1 RMS=3.73D-06 Max=2.31D-04 NDo=     1
 LinEq1:  Iter=  1 NonCon=     1 RMS=2.21D-06 Max=1.12D-04 NDo=     1
 LinEq1:  Iter=  2 NonCon=     1 RMS=1.28D-06 Max=5.49D-05 NDo=     1
 LinEq1:  Iter=  3 NonCon=     1 RMS=1.27D-06 Max=7.47D-05 NDo=     1
 LinEq1:  Iter=  4 NonCon=     1 RMS=8.74D-07 Max=3.24D-05 NDo=     1
 LinEq1:  Iter=  5 NonCon=     1 RMS=4.72D-07 Max=2.20D-05 NDo=     1
 LinEq1:  Iter=  6 NonCon=     1 RMS=2.48D-07 Max=1.17D-05 NDo=     1
 LinEq1:  Iter=  7 NonCon=     1 RMS=1.69D-07 Max=9.20D-06 NDo=     1
 LinEq1:  Iter=  8 NonCon=     1 RMS=8.10D-08 Max=4.62D-06 NDo=     1
 LinEq1:  Iter=  9 NonCon=     1 RMS=4.08D-08 Max=2.21D-06 NDo=     1
 LinEq1:  Iter= 10 NonCon=     1 RMS=2.37D-08 Max=1.17D-06 NDo=     1
 LinEq1:  Iter= 11 NonCon=     1 RMS=1.14D-08 Max=4.15D-07 NDo=     1
 LinEq1:  Iter= 12 NonCon=     1 RMS=5.24D-09 Max=2.39D-07 NDo=     1
 LinEq1:  Iter= 13 NonCon=     1 RMS=2.36D-09 Max=9.82D-08 NDo=     1
 LinEq1:  Iter= 14 NonCon=     1 RMS=9.89D-10 Max=4.21D-08 NDo=     1
 LinEq1:  Iter= 15 NonCon=     0 RMS=4.11D-10 Max=1.80D-08 NDo=     1
 Linear equations converged to 3.448D-09 3.448D-08 after    15 iterations.
     Minimum is close to point  2 DX=  6.51D-04 DF= -5.68D-14 DXR=  6.51D-04 DFR=  7.89D-07 which will be used.
 SCF Done:  E(UwB97XD) =  -361.694117376     a.u. after    5 cycles
            Convg  =    0.9309D-06                    42 Fock formations.
              S**2 =  0.0000                  -V/T =  2.0059
 <Sx>= 0.0000 <Sy>= 0.0000 <Sz>= 0.0000 <S**2>= 0.0000 S= 0.0000
 <L.S>=  0.00000000000    
 Annihilation of the first spin contaminant:
 S**2 before annihilation     0.0000,   after     0.0000
 DoSCS=F DFT=T ScalE2(SS,OS)=  1.000000  1.000000
 Range of M.O.s used for correlation:     1   483
 NBasis=   483 NAE=    27 NBE=    27 NFC=     0 NFV=     0
 NROrb=    483 NOA=    27 NOB=    27 NVA=   456 NVB=   456

 **** Warning!!: The largest alpha MO coefficient is  0.48617799D+02


 **** Warning!!: The largest beta MO coefficient is  0.48617799D+02

 Symmetrizing basis deriv contribution to polar:
 IMax=3 JMax=2 DiffMx= 0.00D+00
 G2DrvN: will do    15 centers at a time, making    1 passes.
 Calling FoFCou, ICntrl=  3107 FMM=F I1Cent=   0 AccDes= 0.00D+00.
 End of G2Drv F.D. properties file   721 does not exist.
 End of G2Drv F.D. properties file   722 does not exist.
 End of G2Drv F.D. properties file   788 does not exist.
          IDoAtm=11111111111111
          Differentiating once with respect to nuclear coordinates.
 CalDSu exits because no D1Ps are significant.
          There are    45 degrees of freedom in the 1st order CPHF.  IDoFFX=6 NUNeed=     0.
     39 vectors produced by pass  0 Test12= 5.47D-14 2.22D-09 XBig12= 1.50D-01 1.13D-01.
 AX will form    39 AO Fock derivatives at one time.
     39 vectors produced by pass  1 Test12= 5.47D-14 2.22D-09 XBig12= 8.74D-02 1.17D-01.
     39 vectors produced by pass  2 Test12= 5.47D-14 2.22D-09 XBig12= 4.10D-03 7.70D-03.
     39 vectors produced by pass  3 Test12= 5.47D-14 2.22D-09 XBig12= 7.47D-05 7.34D-04.
     39 vectors produced by pass  4 Test12= 5.47D-14 2.22D-09 XBig12= 7.60D-07 5.73D-05.
     39 vectors produced by pass  5 Test12= 5.47D-14 2.22D-09 XBig12= 6.48D-09 4.93D-06.
     39 vectors produced by pass  6 Test12= 5.47D-14 2.22D-09 XBig12= 4.89D-11 6.43D-07.
     20 vectors produced by pass  7 Test12= 5.47D-14 2.22D-09 XBig12= 4.11D-13 1.36D-07.
      5 vectors produced by pass  8 Test12= 5.47D-14 2.22D-09 XBig12= 4.40D-15 5.99D-09.
      1 vectors produced by pass  9 Test12= 5.47D-14 2.22D-09 XBig12= 4.75D-17 2.35D-09.
 InvSVY:  IOpt=1 It=  1 EMax= 2.22D-15
 Solved reduced A of dimension   299 with    39 vectors.
 End of Minotr F.D. properties file   721 does not exist.
 End of Minotr F.D. properties file   722 does not exist.
 End of Minotr F.D. properties file   788 does not exist.
 Calling FoFJK, ICntrl=    100127 FMM=F ISym2X=0 I1Cent= 0 IOpClX= 1 NMat=1 NMatS=1 NMatT=0.
 -------------------------------------------------------------------
 Center     Atomic                   Forces (Hartrees/Bohr)
 Number     Number              X              Y              Z
 -------------------------------------------------------------------
      1        8          -0.020028466   -0.007383808    0.008382296
      2        8           0.020629034    0.011593904   -0.006966508
      3        6           0.001428926   -0.000825173   -0.003055571
      4        7           0.000408836   -0.004324689    0.002236952
      5        6          -0.001562117   -0.009107454    0.001407231
      6        1           0.000648933    0.001018401   -0.000003862
      7        1          -0.001198474    0.000967809    0.001037891
      8        6          -0.000249100    0.005599326   -0.002901317
      9        1           0.000171186    0.000467085   -0.000573391
     10        1           0.000126075    0.000834626   -0.000031189
     11        6          -0.000341821    0.001142326    0.000266128
     12        1           0.000118809    0.000103887    0.000325424
     13        1          -0.000057276    0.000030286   -0.000041335
     14        1          -0.000094545   -0.000116525   -0.000082747
 -------------------------------------------------------------------
 Cartesian Forces:  Max     0.020629034 RMS     0.005575071
 IRC-IRC-IRC-IRC-IRC-IRC-IRC-IRC-IRC-IRC-IRC-IRC-IRC-IRC-IRC-IRC-IRC-IRC
 Pt 14 Step number   1 out of a maximum of  20
 Modified Bulirsch-Stoer Extrapolation Cycles:
    EPS =    0.000010000000000
      PEZero:  N= 2 I= 1 D=  8.12D-04 Err=  2.41D-05
      PEZero:  N= 3 I= 2 D=  8.12D-04 Err=  1.60D-05
      PEZero:  N= 3 I= 1 D=  1.62D-03 Err=  4.80D-08
 Maximum DWI energy   std dev =  0.000000247 at pt    68
 Maximum DWI gradient std dev =  0.002079920 at pt    24
 CORRECTOR INTEGRATION CONVERGENCE:
   Recorrection delta-x convergence threshold:    0.010000
   Delta-x Convergence Met
 Point Number:  14          Path Number:   1
   CHANGE IN THE REACTION COORDINATE =    0.15588
   NET REACTION COORDINATE UP TO THIS POINT =    2.18113
  # OF POINTS ALONG THE PATH =  14
  # OF STEPS =   1

 Calculating another point on the path.
 IRC-IRC-IRC-IRC-IRC-IRC-IRC-IRC-IRC-IRC-IRC-IRC-IRC-IRC-IRC-IRC-IRC-IRC
                          Input orientation:                          
 ---------------------------------------------------------------------
 Center     Atomic      Atomic             Coordinates (Angstroms)
 Number     Number       Type             X           Y           Z
 ---------------------------------------------------------------------
      1          8           0       -0.092288    1.164451   -0.283100
      2          8           0       -1.989466    0.680953    0.131472
      3          6           0       -1.767883   -0.607893    0.389457
      4          7           0       -0.541348   -1.072467   -0.243945
      5          6           0        0.245858   -0.050217   -0.366633
      6          1           0       -1.774782   -0.899891    1.449273
      7          1           0       -2.558626   -1.159351   -0.158441
      8          6           0        1.734910   -0.436641   -0.450542
      9          1           0        1.763843   -1.520568   -0.466888
     10          1           0        2.117280   -0.064331   -1.401031
     11          6           0        2.539189    0.126337    0.710582
     12          1           0        2.525584    1.214365    0.707853
     13          1           0        3.573108   -0.207091    0.631028
     14          1           0        2.145756   -0.219057    1.666104
 ---------------------------------------------------------------------
                    Distance matrix (angstroms):
                    1          2          3          4          5
     1  O    0.000000
     2  O    2.001231   0.000000
     3  C    2.530050   1.332959   0.000000
     4  N    2.281883   2.304879   1.456508   0.000000
     5  C    1.263621   2.404037   2.222122   1.296049   0.000000
     6  H    3.177012   2.069241   1.099327   2.101934   2.846479
     7  H    3.390931   1.948002   1.108861   2.020957   3.023020
     8  C    2.435197   3.931760   3.606172   2.372405   1.540661
     9  H    3.269300   4.392272   3.746917   2.358899   2.115717
    10  H    2.764392   4.446277   4.312285   3.069771   2.138317
    11  C    2.998292   4.599096   4.380991   3.440634   2.539868
    12  H    2.799595   4.582840   4.675024   3.942283   2.819723
    13  H    4.018941   5.655123   5.361453   4.294556   3.477144
    14  H    3.274497   4.501686   4.134923   3.405455   2.787496
                    6          7          8          9         10
     6  H    0.000000
     7  H    1.807339   0.000000
     8  C    4.017690   4.363723   0.000000
     9  H    4.071704   4.348488   1.084436   0.000000
    10  H    4.895972   4.960564   1.090069   1.765833   0.000000
    11  C    4.495459   5.328781   1.520532   2.167923   2.161774
    12  H    4.849013   5.677515   2.166302   3.072478   2.499832
    13  H    5.454303   6.255256   2.145102   2.490800   2.503813
    14  H    3.985118   5.132672   2.167101   2.527734   3.071166
                   11         12         13         14
    11  C    0.000000
    12  H    1.088116   0.000000
    13  H    1.089262   1.767412   0.000000
    14  H    1.089545   1.765563   1.763195   0.000000
 Symmetry turned off by external request.
 Stoichiometry    C4H7NO2
 Framework group  C1[X(C4H7NO2)]
 Deg. of freedom    36
 Full point group                 C1      NOp   1
 Rotational constants (GHZ):           6.2789186           1.7854109           1.5847011
 Standard basis: Aug-CC-pVTZ (5D, 7F)
   483 basis functions,   693 primitive gaussians,   560 cartesian basis functions
    27 alpha electrons       27 beta electrons
       nuclear repulsion energy       305.7479210993 Hartrees.
 NAtoms=   14 NActive=   14 NUniq=   14 SFac= 1.00D+00 NAtFMM=   60 NAOKFM=F Big=F
 Integral buffers will be    131072 words long.
 Raffenetti 2 integral format.
 Two-electron integral symmetry is turned off.
 Nuclear repulsion after empirical dispersion term =      305.7426383642 Hartrees.
 One-electron integrals computed using PRISM.
 NBasis=   483 RedAO= T EigKep=  1.10D-05  NBF=   483
 NBsUse=   483 1.00D-06 EigRej= -1.00D+00 NBFU=   483
 Initial guess from the checkpoint file:  "STS3-IRC-Forward.chk"
 B after Tr=    -0.000051    0.000488    0.000096
         Rot=    1.000000   -0.000017   -0.000049    0.000029 Ang=  -0.01 deg.
 Initial guess <Sx>= 0.0000 <Sy>= 0.0000 <Sz>= 0.0000 <S**2>= 0.0000 S= 0.0000
 ExpMin= 2.53D-02 ExpMax= 1.53D+04 ExpMxC= 5.22D+02 IAcc=3 IRadAn=         7 AccDes= 0.00D+00
 Harris functional with IExCor= 4639 and IRadAn=       7 diagonalized for initial guess.
 HarFok:  IExCor= 4639 AccDes= 0.00D+00 IRadAn=         7 IDoV= 1 UseB2=F ITyADJ=14
 ICtDFT=  3500011 ScaDFX=  1.000000  1.000000  1.000000  1.000000
 FoFCou: FMM=F IPFlag=           0 FMFlag=      100000 FMFlg1=           0
         NFxFlg=           0 DoJE=T BraDBF=F KetDBF=T FulRan=T
         wScrn=  0.000000 ICntrl=       500 IOpCl=  0 I1Cent=   200000004 NGrid=           0
         NMat0=    1 NMatS0=      1 NMatT0=    0 NMatD0=    1 NMtDS0=    0 NMtDT0=    0
 Symmetry not used in FoFCou.
 Gradient too large for Newton-Raphson -- use scaled steepest descent instead.
     Accept linear search using points  3 and  4.
 Gradient too large for Newton-Raphson -- use scaled steepest descent instead.
     Accept linear search using points  1 and  2.
 LinEq1:  Iter=  0 NonCon=     1 RMS=9.30D-05 Max=6.72D-03 NDo=     1
 AX will form     1 AO Fock derivatives at one time.
 LinEq1:  Iter=  1 NonCon=     1 RMS=3.65D-05 Max=1.33D-03 NDo=     1
 LinEq1:  Iter=  2 NonCon=     1 RMS=3.88D-05 Max=2.71D-03 NDo=     1
 LinEq1:  Iter=  3 NonCon=     1 RMS=1.43D-05 Max=4.46D-04 NDo=     1
 LinEq1:  Iter=  4 NonCon=     1 RMS=9.67D-06 Max=3.12D-04 NDo=     1
 LinEq1:  Iter=  5 NonCon=     1 RMS=5.66D-06 Max=2.08D-04 NDo=     1
 LinEq1:  Iter=  6 NonCon=     1 RMS=6.35D-06 Max=4.06D-04 NDo=     1
 LinEq1:  Iter=  7 NonCon=     1 RMS=4.03D-06 Max=2.26D-04 NDo=     1
 LinEq1:  Iter=  8 NonCon=     1 RMS=2.14D-06 Max=6.87D-05 NDo=     1
 LinEq1:  Iter=  9 NonCon=     1 RMS=9.75D-07 Max=2.19D-05 NDo=     1
 LinEq1:  Iter= 10 NonCon=     1 RMS=2.99D-07 Max=9.76D-06 NDo=     1
 LinEq1:  Iter= 11 NonCon=     1 RMS=1.05D-07 Max=3.22D-06 NDo=     1
 LinEq1:  Iter= 12 NonCon=     1 RMS=4.57D-08 Max=1.79D-06 NDo=     1
 LinEq1:  Iter= 13 NonCon=     1 RMS=1.77D-08 Max=9.99D-07 NDo=     1
 LinEq1:  Iter= 14 NonCon=     1 RMS=7.56D-09 Max=3.71D-07 NDo=     1
 LinEq1:  Iter= 15 NonCon=     1 RMS=4.00D-09 Max=2.19D-07 NDo=     1
 LinEq1:  Iter= 16 NonCon=     0 RMS=2.16D-09 Max=1.15D-07 NDo=     1
 Linear equations converged to 1.569D-08 1.569D-07 after    16 iterations.
     Minimum is close to point  2 DX=  6.88D-03 DF= -9.42D-09 DXR=  6.83D-03 DFR=  4.66D-05 which will be used.
 LinEq1:  Iter=  0 NonCon=     1 RMS=4.21D-06 Max=2.37D-04 NDo=     1
 LinEq1:  Iter=  1 NonCon=     1 RMS=2.41D-06 Max=1.33D-04 NDo=     1
 LinEq1:  Iter=  2 NonCon=     1 RMS=1.46D-06 Max=6.24D-05 NDo=     1
 LinEq1:  Iter=  3 NonCon=     1 RMS=1.44D-06 Max=8.04D-05 NDo=     1
 LinEq1:  Iter=  4 NonCon=     1 RMS=9.04D-07 Max=3.18D-05 NDo=     1
 LinEq1:  Iter=  5 NonCon=     1 RMS=4.82D-07 Max=1.73D-05 NDo=     1
 LinEq1:  Iter=  6 NonCon=     1 RMS=2.43D-07 Max=8.44D-06 NDo=     1
 LinEq1:  Iter=  7 NonCon=     1 RMS=1.59D-07 Max=7.31D-06 NDo=     1
 LinEq1:  Iter=  8 NonCon=     1 RMS=6.40D-08 Max=2.77D-06 NDo=     1
 LinEq1:  Iter=  9 NonCon=     1 RMS=3.33D-08 Max=1.43D-06 NDo=     1
 LinEq1:  Iter= 10 NonCon=     1 RMS=2.06D-08 Max=1.22D-06 NDo=     1
 LinEq1:  Iter= 11 NonCon=     1 RMS=1.15D-08 Max=4.82D-07 NDo=     1
 LinEq1:  Iter= 12 NonCon=     1 RMS=5.30D-09 Max=2.28D-07 NDo=     1
 LinEq1:  Iter= 13 NonCon=     1 RMS=2.39D-09 Max=8.79D-08 NDo=     1
 LinEq1:  Iter= 14 NonCon=     1 RMS=9.85D-10 Max=4.06D-08 NDo=     1
 LinEq1:  Iter= 15 NonCon=     0 RMS=3.56D-10 Max=1.21D-08 NDo=     1
 Linear equations converged to 3.933D-09 3.933D-08 after    15 iterations.
     Minimum is close to point  2 DX=  8.22D-04 DF= -5.68D-14 DXR=  8.21D-04 DFR=  6.02D-07 which will be used.
 SCF Done:  E(UwB97XD) =  -361.695695046     a.u. after    5 cycles
            Convg  =    0.9449D-06                    42 Fock formations.
              S**2 =  0.0000                  -V/T =  2.0060
 <Sx>= 0.0000 <Sy>= 0.0000 <Sz>= 0.0000 <S**2>= 0.0000 S= 0.0000
 <L.S>=  0.00000000000    
 Annihilation of the first spin contaminant:
 S**2 before annihilation     0.0000,   after     0.0000
 DoSCS=F DFT=T ScalE2(SS,OS)=  1.000000  1.000000
 Range of M.O.s used for correlation:     1   483
 NBasis=   483 NAE=    27 NBE=    27 NFC=     0 NFV=     0
 NROrb=    483 NOA=    27 NOB=    27 NVA=   456 NVB=   456

 **** Warning!!: The largest alpha MO coefficient is  0.47624970D+02


 **** Warning!!: The largest beta MO coefficient is  0.47624960D+02

 Symmetrizing basis deriv contribution to polar:
 IMax=3 JMax=2 DiffMx= 0.00D+00
 G2DrvN: will do    15 centers at a time, making    1 passes.
 Calling FoFCou, ICntrl=  3107 FMM=F I1Cent=   0 AccDes= 0.00D+00.
 End of G2Drv F.D. properties file   721 does not exist.
 End of G2Drv F.D. properties file   722 does not exist.
 End of G2Drv F.D. properties file   788 does not exist.
          IDoAtm=11111111111111
          Differentiating once with respect to nuclear coordinates.
 CalDSu exits because no D1Ps are significant.
          There are    45 degrees of freedom in the 1st order CPHF.  IDoFFX=6 NUNeed=     0.
     39 vectors produced by pass  0 Test12= 5.47D-14 2.22D-09 XBig12= 1.51D-01 1.13D-01.
 AX will form    39 AO Fock derivatives at one time.
     39 vectors produced by pass  1 Test12= 5.47D-14 2.22D-09 XBig12= 8.29D-02 1.10D-01.
     39 vectors produced by pass  2 Test12= 5.47D-14 2.22D-09 XBig12= 3.90D-03 7.58D-03.
     39 vectors produced by pass  3 Test12= 5.47D-14 2.22D-09 XBig12= 7.24D-05 6.91D-04.
     39 vectors produced by pass  4 Test12= 5.47D-14 2.22D-09 XBig12= 7.34D-07 5.72D-05.
     39 vectors produced by pass  5 Test12= 5.47D-14 2.22D-09 XBig12= 6.26D-09 4.94D-06.
     39 vectors produced by pass  6 Test12= 5.47D-14 2.22D-09 XBig12= 4.71D-11 3.86D-07.
     22 vectors produced by pass  7 Test12= 5.47D-14 2.22D-09 XBig12= 3.04D-13 7.84D-08.
      5 vectors produced by pass  8 Test12= 5.47D-14 2.22D-09 XBig12= 2.97D-15 9.64D-09.
 InvSVY:  IOpt=1 It=  1 EMax= 2.55D-15
 Solved reduced A of dimension   300 with    39 vectors.
 End of Minotr F.D. properties file   721 does not exist.
 End of Minotr F.D. properties file   722 does not exist.
 End of Minotr F.D. properties file   788 does not exist.
 Calling FoFJK, ICntrl=    100127 FMM=F ISym2X=0 I1Cent= 0 IOpClX= 1 NMat=1 NMatS=1 NMatT=0.
 -------------------------------------------------------------------
 Center     Atomic                   Forces (Hartrees/Bohr)
 Number     Number              X              Y              Z
 -------------------------------------------------------------------
      1        8          -0.022920799   -0.007907577    0.009303142
      2        8           0.023669521    0.013120738   -0.007667497
      3        6           0.001138295   -0.001152498   -0.003534473
      4        7           0.000804912   -0.004828375    0.002941752
      5        6          -0.001515651   -0.010062819    0.001576709
      6        1           0.000634881    0.001098129   -0.000027251
      7        1          -0.001238779    0.001020805    0.001024921
      8        6          -0.000350051    0.006114039   -0.003357673
      9        1           0.000179850    0.000508784   -0.000631381
     10        1           0.000151537    0.000895000   -0.000047606
     11        6          -0.000483219    0.001185174    0.000212353
     12        1           0.000118628    0.000108157    0.000350048
     13        1          -0.000069531    0.000033779   -0.000042893
     14        1          -0.000119594   -0.000133335   -0.000100151
 -------------------------------------------------------------------
 Cartesian Forces:  Max     0.023669521 RMS     0.006318565
 IRC-IRC-IRC-IRC-IRC-IRC-IRC-IRC-IRC-IRC-IRC-IRC-IRC-IRC-IRC-IRC-IRC-IRC
 Pt 15 Step number   1 out of a maximum of  20
 Modified Bulirsch-Stoer Extrapolation Cycles:
    EPS =    0.000010000000000
      PEZero:  N= 2 I= 1 D=  8.12D-04 Err=  1.53D-05
      PEZero:  N= 3 I= 2 D=  8.12D-04 Err=  1.02D-05
      PEZero:  N= 3 I= 1 D=  1.62D-03 Err=  2.52D-08
 Maximum DWI energy   std dev =  0.000000211 at pt    68
 Maximum DWI gradient std dev =  0.001706030 at pt    24
 CORRECTOR INTEGRATION CONVERGENCE:
   Recorrection delta-x convergence threshold:    0.010000
   Delta-x Convergence Met
 Point Number:  15          Path Number:   1
   CHANGE IN THE REACTION COORDINATE =    0.15589
   NET REACTION COORDINATE UP TO THIS POINT =    2.33702
  # OF POINTS ALONG THE PATH =  15
  # OF STEPS =   1

 Calculating another point on the path.
 IRC-IRC-IRC-IRC-IRC-IRC-IRC-IRC-IRC-IRC-IRC-IRC-IRC-IRC-IRC-IRC-IRC-IRC
                          Input orientation:                          
 ---------------------------------------------------------------------
 Center     Atomic      Atomic             Coordinates (Angstroms)
 Number     Number       Type             X           Y           Z
 ---------------------------------------------------------------------
      1          8           0       -0.103378    1.160725   -0.278663
      2          8           0       -1.978017    0.687269    0.127833
      3          6           0       -1.767232   -0.608680    0.387153
      4          7           0       -0.540835   -1.075090   -0.242218
      5          6           0        0.244950   -0.056612   -0.365625
      6          1           0       -1.770285   -0.891735    1.449038
      7          1           0       -2.567924   -1.151861   -0.151234
      8          6           0        1.734667   -0.432781   -0.452714
      9          1           0        1.765156   -1.516733   -0.471647
     10          1           0        2.118482   -0.057656   -1.401440
     11          6           0        2.538856    0.127068    0.710693
     12          1           0        2.526442    1.215169    0.710469
     13          1           0        3.572564   -0.206835    0.630709
     14          1           0        2.144804   -0.220078    1.665317
 ---------------------------------------------------------------------
                    Distance matrix (angstroms):
                    1          2          3          4          5
     1  O    0.000000
     2  O    1.975772   0.000000
     3  C    2.518435   1.338343   0.000000
     4  N    2.278501   2.303984   1.455230   0.000000
     5  C    1.269175   2.395505   2.218182   1.292280   0.000000
     6  H    3.158500   2.069297   1.098967   2.098932   2.837536
     7  H    3.382052   1.951478   1.107255   2.030581   3.026185
     8  C    2.438845   3.921170   3.605498   2.373770   1.538942
     9  H    3.270694   4.385014   3.746980   2.359085   2.110502
    10  H    2.771595   4.435639   4.312942   3.074237   2.140802
    11  C    3.004775   4.588649   4.380457   3.440600   2.540513
    12  H    2.810213   4.572559   4.676173   3.944755   2.824997
    13  H    4.026131   5.644578   5.360431   4.293708   3.476818
    14  H    3.277193   4.492749   4.133853   3.403292   2.785837
                    6          7          8          9         10
     6  H    0.000000
     7  H    1.806866   0.000000
     8  C    4.013975   4.372672   0.000000
     9  H    4.071732   4.360204   1.084546   0.000000
    10  H    4.893202   4.972193   1.090005   1.765859   0.000000
    11  C    4.489077   5.334584   1.521075   2.167631   2.161468
    12  H    4.842148   5.683126   2.166942   3.072498   2.499334
    13  H    5.448375   6.261797   2.145396   2.489527   2.503246
    14  H    3.978169   5.135940   2.167835   2.528252   3.071167
                   11         12         13         14
    11  C    0.000000
    12  H    1.088172   0.000000
    13  H    1.089239   1.767153   0.000000
    14  H    1.089538   1.765593   1.763260   0.000000
 Symmetry turned off by external request.
 Stoichiometry    C4H7NO2
 Framework group  C1[X(C4H7NO2)]
 Deg. of freedom    36
 Full point group                 C1      NOp   1
 Rotational constants (GHZ):           6.2837372           1.7904068           1.5881816
 Standard basis: Aug-CC-pVTZ (5D, 7F)
   483 basis functions,   693 primitive gaussians,   560 cartesian basis functions
    27 alpha electrons       27 beta electrons
       nuclear repulsion energy       305.9902656413 Hartrees.
 NAtoms=   14 NActive=   14 NUniq=   14 SFac= 1.00D+00 NAtFMM=   60 NAOKFM=F Big=F
 Integral buffers will be    131072 words long.
 Raffenetti 2 integral format.
 Two-electron integral symmetry is turned off.
 Nuclear repulsion after empirical dispersion term =      305.9849813385 Hartrees.
 One-electron integrals computed using PRISM.
 NBasis=   483 RedAO= T EigKep=  1.09D-05  NBF=   483
 NBsUse=   483 1.00D-06 EigRej= -1.00D+00 NBFU=   483
 Initial guess from the checkpoint file:  "STS3-IRC-Forward.chk"
 B after Tr=    -0.000052    0.000464    0.000071
         Rot=    1.000000   -0.000023   -0.000042    0.000027 Ang=  -0.01 deg.
 Initial guess <Sx>= 0.0000 <Sy>= 0.0000 <Sz>= 0.0000 <S**2>= 0.0000 S= 0.0000
 ExpMin= 2.53D-02 ExpMax= 1.53D+04 ExpMxC= 5.22D+02 IAcc=3 IRadAn=         7 AccDes= 0.00D+00
 Harris functional with IExCor= 4639 and IRadAn=       7 diagonalized for initial guess.
 HarFok:  IExCor= 4639 AccDes= 0.00D+00 IRadAn=         7 IDoV= 1 UseB2=F ITyADJ=14
 ICtDFT=  3500011 ScaDFX=  1.000000  1.000000  1.000000  1.000000
 FoFCou: FMM=F IPFlag=           0 FMFlag=      100000 FMFlg1=           0
         NFxFlg=           0 DoJE=T BraDBF=F KetDBF=T FulRan=T
         wScrn=  0.000000 ICntrl=       500 IOpCl=  0 I1Cent=   200000004 NGrid=           0
         NMat0=    1 NMatS0=      1 NMatT0=    0 NMatD0=    1 NMtDS0=    0 NMtDT0=    0
 Symmetry not used in FoFCou.
 Gradient too large for Newton-Raphson -- use scaled steepest descent instead.
     Accept linear search using points  3 and  4.
 Gradient too large for Newton-Raphson -- use scaled steepest descent instead.
     Accept linear search using points  1 and  2.
 LinEq1:  Iter=  0 NonCon=     1 RMS=9.45D-05 Max=6.86D-03 NDo=     1
 AX will form     1 AO Fock derivatives at one time.
 LinEq1:  Iter=  1 NonCon=     1 RMS=3.61D-05 Max=1.24D-03 NDo=     1
 LinEq1:  Iter=  2 NonCon=     1 RMS=3.79D-05 Max=2.64D-03 NDo=     1
 LinEq1:  Iter=  3 NonCon=     1 RMS=1.40D-05 Max=3.93D-04 NDo=     1
 LinEq1:  Iter=  4 NonCon=     1 RMS=9.30D-06 Max=2.66D-04 NDo=     1
 LinEq1:  Iter=  5 NonCon=     1 RMS=3.89D-06 Max=1.28D-04 NDo=     1
 LinEq1:  Iter=  6 NonCon=     1 RMS=3.87D-06 Max=2.48D-04 NDo=     1
 LinEq1:  Iter=  7 NonCon=     1 RMS=3.61D-06 Max=1.72D-04 NDo=     1
 LinEq1:  Iter=  8 NonCon=     1 RMS=2.12D-06 Max=7.17D-05 NDo=     1
 LinEq1:  Iter=  9 NonCon=     1 RMS=9.58D-07 Max=2.14D-05 NDo=     1
 LinEq1:  Iter= 10 NonCon=     1 RMS=2.86D-07 Max=9.05D-06 NDo=     1
 LinEq1:  Iter= 11 NonCon=     1 RMS=9.76D-08 Max=2.86D-06 NDo=     1
 LinEq1:  Iter= 12 NonCon=     1 RMS=4.23D-08 Max=1.55D-06 NDo=     1
 LinEq1:  Iter= 13 NonCon=     1 RMS=1.61D-08 Max=7.73D-07 NDo=     1
 LinEq1:  Iter= 14 NonCon=     1 RMS=6.00D-09 Max=2.39D-07 NDo=     1
 LinEq1:  Iter= 15 NonCon=     0 RMS=2.14D-09 Max=7.40D-08 NDo=     1
 Linear equations converged to 1.569D-08 1.569D-07 after    15 iterations.
     Minimum is close to point  2 DX=  7.85D-03 DF= -1.26D-08 DXR=  7.79D-03 DFR=  6.06D-05 which will be used.
 LinEq1:  Iter=  0 NonCon=     1 RMS=4.62D-06 Max=2.49D-04 NDo=     1
 LinEq1:  Iter=  1 NonCon=     1 RMS=2.54D-06 Max=1.50D-04 NDo=     1
 LinEq1:  Iter=  2 NonCon=     1 RMS=1.61D-06 Max=6.64D-05 NDo=     1
 LinEq1:  Iter=  3 NonCon=     1 RMS=1.55D-06 Max=8.26D-05 NDo=     1
 LinEq1:  Iter=  4 NonCon=     1 RMS=8.76D-07 Max=2.91D-05 NDo=     1
 LinEq1:  Iter=  5 NonCon=     1 RMS=4.56D-07 Max=1.28D-05 NDo=     1
 LinEq1:  Iter=  6 NonCon=     1 RMS=2.23D-07 Max=7.51D-06 NDo=     1
 LinEq1:  Iter=  7 NonCon=     1 RMS=1.49D-07 Max=6.22D-06 NDo=     1
 LinEq1:  Iter=  8 NonCon=     1 RMS=5.94D-08 Max=2.53D-06 NDo=     1
 LinEq1:  Iter=  9 NonCon=     1 RMS=2.69D-08 Max=1.01D-06 NDo=     1
 LinEq1:  Iter= 10 NonCon=     1 RMS=1.19D-08 Max=3.70D-07 NDo=     1
 LinEq1:  Iter= 11 NonCon=     1 RMS=5.05D-09 Max=1.86D-07 NDo=     1
 LinEq1:  Iter= 12 NonCon=     1 RMS=2.51D-09 Max=1.23D-07 NDo=     1
 LinEq1:  Iter= 13 NonCon=     1 RMS=1.43D-09 Max=9.43D-08 NDo=     1
 LinEq1:  Iter= 14 NonCon=     1 RMS=7.76D-10 Max=4.66D-08 NDo=     1
 LinEq1:  Iter= 15 NonCon=     0 RMS=3.28D-10 Max=1.15D-08 NDo=     1
 Linear equations converged to 4.378D-09 4.378D-08 after    15 iterations.
     Minimum is close to point  2 DX=  1.12D-03 DF= -1.14D-13 DXR=  1.12D-03 DFR=  9.79D-07 which will be used.
 LinEq1:  Iter=  0 NonCon=     1 RMS=2.21D-08 Max=9.85D-07 NDo=     1
 LinEq1:  Iter=  1 NonCon=     1 RMS=1.37D-08 Max=7.28D-07 NDo=     1
 LinEq1:  Iter=  2 NonCon=     1 RMS=1.27D-08 Max=1.11D-06 NDo=     1
 LinEq1:  Iter=  3 NonCon=     1 RMS=1.15D-08 Max=7.41D-07 NDo=     1
 LinEq1:  Iter=  4 NonCon=     1 RMS=8.97D-09 Max=6.28D-07 NDo=     1
 LinEq1:  Iter=  5 NonCon=     1 RMS=7.66D-09 Max=3.33D-07 NDo=     1
 LinEq1:  Iter=  6 NonCon=     1 RMS=6.14D-09 Max=2.85D-07 NDo=     1
 LinEq1:  Iter=  7 NonCon=     1 RMS=2.27D-09 Max=7.68D-08 NDo=     1
 LinEq1:  Iter=  8 NonCon=     1 RMS=1.18D-09 Max=3.91D-08 NDo=     1
 LinEq1:  Iter=  9 NonCon=     1 RMS=7.74D-10 Max=3.34D-08 NDo=     1
 LinEq1:  Iter= 10 NonCon=     1 RMS=4.31D-10 Max=2.12D-08 NDo=     1
 LinEq1:  Iter= 11 NonCon=     1 RMS=2.68D-10 Max=9.85D-09 NDo=     1
 LinEq1:  Iter= 12 NonCon=     1 RMS=1.73D-10 Max=9.13D-09 NDo=     1
 LinEq1:  Iter= 13 NonCon=     1 RMS=8.08D-11 Max=4.24D-09 NDo=     1
 LinEq1:  Iter= 14 NonCon=     1 RMS=3.12D-11 Max=1.58D-09 NDo=     1
 LinEq1:  Iter= 15 NonCon=     1 RMS=1.86D-11 Max=1.05D-09 NDo=     1
 LinEq1:  Iter= 16 NonCon=     0 RMS=8.63D-12 Max=5.32D-10 NDo=     1
 Linear equations converged to 5.926D-11 5.926D-10 after    16 iterations.
 SCF Done:  E(UwB97XD) =  -361.697466954     a.u. after    6 cycles
            Convg  =    0.2183D-06                    58 Fock formations.
              S**2 =  0.0000                  -V/T =  2.0060
 <Sx>= 0.0000 <Sy>= 0.0000 <Sz>= 0.0000 <S**2>= 0.0000 S= 0.0000
 <L.S>=  0.00000000000    
 Annihilation of the first spin contaminant:
 S**2 before annihilation     0.0000,   after     0.0000
 DoSCS=F DFT=T ScalE2(SS,OS)=  1.000000  1.000000
 Range of M.O.s used for correlation:     1   483
 NBasis=   483 NAE=    27 NBE=    27 NFC=     0 NFV=     0
 NROrb=    483 NOA=    27 NOB=    27 NVA=   456 NVB=   456

 **** Warning!!: The largest alpha MO coefficient is  0.46440447D+02


 **** Warning!!: The largest beta MO coefficient is  0.46440457D+02

 Symmetrizing basis deriv contribution to polar:
 IMax=3 JMax=2 DiffMx= 0.00D+00
 G2DrvN: will do    15 centers at a time, making    1 passes.
 Calling FoFCou, ICntrl=  3107 FMM=F I1Cent=   0 AccDes= 0.00D+00.
 End of G2Drv F.D. properties file   721 does not exist.
 End of G2Drv F.D. properties file   722 does not exist.
 End of G2Drv F.D. properties file   788 does not exist.
          IDoAtm=11111111111111
          Differentiating once with respect to nuclear coordinates.
 CalDSu exits because no D1Ps are significant.
          There are    45 degrees of freedom in the 1st order CPHF.  IDoFFX=6 NUNeed=     0.
     39 vectors produced by pass  0 Test12= 5.47D-14 2.22D-09 XBig12= 1.51D-01 1.13D-01.
 AX will form    39 AO Fock derivatives at one time.
     39 vectors produced by pass  1 Test12= 5.47D-14 2.22D-09 XBig12= 7.44D-02 1.00D-01.
     39 vectors produced by pass  2 Test12= 5.47D-14 2.22D-09 XBig12= 3.52D-03 7.17D-03.
     39 vectors produced by pass  3 Test12= 5.47D-14 2.22D-09 XBig12= 6.75D-05 6.62D-04.
     39 vectors produced by pass  4 Test12= 5.47D-14 2.22D-09 XBig12= 6.85D-07 5.65D-05.
     39 vectors produced by pass  5 Test12= 5.47D-14 2.22D-09 XBig12= 5.81D-09 4.98D-06.
     39 vectors produced by pass  6 Test12= 5.47D-14 2.22D-09 XBig12= 4.38D-11 3.90D-07.
     23 vectors produced by pass  7 Test12= 5.47D-14 2.22D-09 XBig12= 2.79D-13 5.96D-08.
      8 vectors produced by pass  8 Test12= 5.47D-14 2.22D-09 XBig12= 2.48D-15 8.03D-09.
 InvSVY:  IOpt=1 It=  1 EMax= 4.11D-15
 Solved reduced A of dimension   304 with    39 vectors.
 End of Minotr F.D. properties file   721 does not exist.
 End of Minotr F.D. properties file   722 does not exist.
 End of Minotr F.D. properties file   788 does not exist.
 Calling FoFJK, ICntrl=    100127 FMM=F ISym2X=0 I1Cent= 0 IOpClX= 1 NMat=1 NMatS=1 NMatT=0.
srun: Job step aborted: Waiting up to 32 seconds for job step to finish.
slurmstepd: error: *** STEP 10833269.0 ON r01c07 CANCELLED AT 2022-03-05T14:23:16 DUE TO TIME LIMIT ***
Error: software termination
   rax 0xfffffffffffffffc, rbx 0x00007ffc44dd4830, rcx 0xffffffffffffffff
   rdx 0x0000000000000000, rsp 0x00007ffc44dd47f8, rbp 0x0000000000000001
   rsi 0x00007ffc44dd4830, rdi 0x000000000003f109, r8  0x00007f4c04e32700
   r9  0x0000000000000000, r10 0x0000000000000000, r11 0x0000000000000246
   r12 0x00007ffc44dd4850, r13 0x0000000000000000, r14 0x00000000000000e6
   r15 0x00007ffc44dd72a0
