# Supplementary material for: An Experimental and Master Equation Investigation of Kinetics of the CH2OO + RCN Reactions (R = H, CH3, C2H5) and Their Atmospheric Relevance
Source: J Phys Chem A. 2023 Jan 5;127(2):477–88. doi: 10.1021/acs.jpca.2c07073 (PMC9869398; doi:10.1021/acs.jpca.2c07073)
Supplement: Supplementary file 2 — jp2c07073_si_002.zip [file jp2c07073_si_002.zip › wb97XD/IRC/TSD/STS3-IRC-Reverse.log]

 Entering Gaussian System, Link 0=/appl/soft/chem/gaussian/G16RevB.01/g16/g16
 Initial command:
 /appl/soft/chem/gaussian/G16RevB.01/g16/l1.exe "/scratch/kurten/scratch_lauri/Cyan/ScissionIRC/STS3-IRC/10833270.GAUSS_SCRDIR/Gau-80099.inp" -scrdir="/scratch/kurten/scratch_lauri/Cyan/ScissionIRC/STS3-IRC/10833270.GAUSS_SCRDIR/"
 Entering Link 1 = /appl/soft/chem/gaussian/G16RevB.01/g16/l1.exe PID=     80103.
  
 Copyright (c) 1988-2017, Gaussian, Inc.  All Rights Reserved.
  
 This is part of the Gaussian(R) 16 program.  It is based on
 the Gaussian(R) 09 system (copyright 2009, Gaussian, Inc.),
 the Gaussian(R) 03 system (copyright 2003, Gaussian, Inc.),
 the Gaussian(R) 98 system (copyright 1998, Gaussian, Inc.),
 the Gaussian(R) 94 system (copyright 1995, Gaussian, Inc.),
 the Gaussian 92(TM) system (copyright 1992, Gaussian, Inc.),
 the Gaussian 90(TM) system (copyright 1990, Gaussian, Inc.),
 the Gaussian 88(TM) system (copyright 1988, Gaussian, Inc.),
 the Gaussian 86(TM) system (copyright 1986, Carnegie Mellon
 University), and the Gaussian 82(TM) system (copyright 1983,
 Carnegie Mellon University). Gaussian is a federally registered
 trademark of Gaussian, Inc.
  
 This software contains proprietary and confidential information,
 including trade secrets, belonging to Gaussian, Inc.
  
 This software is provided under written license and may be
 used, copied, transmitted, or stored only in accord with that
 written license.
  
 The following legend is applicable only to US Government
 contracts under FAR:
  
                    RESTRICTED RIGHTS LEGEND
  
 Use, reproduction and disclosure by the US Government is
 subject to restrictions as set forth in subparagraphs (a)
 and (c) of the Commercial Computer Software - Restricted
 Rights clause in FAR 52.227-19.
  
 Gaussian, Inc.
 340 Quinnipiac St., Bldg. 40, Wallingford CT 06492
  
  
 ---------------------------------------------------------------
 Warning -- This program may not be used in any manner that
 competes with the business of Gaussian, Inc. or will provide
 assistance to any competitor of Gaussian, Inc.  The licensee
 of this program is prohibited from giving any competitor of
 Gaussian, Inc. access to this program.  By using this program,
 the user acknowledges that Gaussian, Inc. is engaged in the
 business of creating and licensing software in the field of
 computational chemistry and represents and warrants to the
 licensee that it is not a competitor of Gaussian, Inc. and that
 it will not use this program in any manner prohibited above.
 ---------------------------------------------------------------
  

 Cite this work as:
 Gaussian 16, Revision B.01,
 M. J. Frisch, G. W. Trucks, H. B. Schlegel, G. E. Scuseria, 
 M. A. Robb, J. R. Cheeseman, G. Scalmani, V. Barone, 
 G. A. Petersson, H. Nakatsuji, X. Li, M. Caricato, A. V. Marenich, 
 J. Bloino, B. G. Janesko, R. Gomperts, B. Mennucci, H. P. Hratchian, 
 J. V. Ortiz, A. F. Izmaylov, J. L. Sonnenberg, D. Williams-Young, 
 F. Ding, F. Lipparini, F. Egidi, J. Goings, B. Peng, A. Petrone, 
 T. Henderson, D. Ranasinghe, V. G. Zakrzewski, J. Gao, N. Rega, 
 G. Zheng, W. Liang, M. Hada, M. Ehara, K. Toyota, R. Fukuda, 
 J. Hasegawa, M. Ishida, T. Nakajima, Y. Honda, O. Kitao, H. Nakai, 
 T. Vreven, K. Throssell, J. A. Montgomery, Jr., J. E. Peralta, 
 F. Ogliaro, M. J. Bearpark, J. J. Heyd, E. N. Brothers, K. N. Kudin, 
 V. N. Staroverov, T. A. Keith, R. Kobayashi, J. Normand, 
 K. Raghavachari, A. P. Rendell, J. C. Burant, S. S. Iyengar, 
 J. Tomasi, M. Cossi, J. M. Millam, M. Klene, C. Adamo, R. Cammi, 
 J. W. Ochterski, R. L. Martin, K. Morokuma, O. Farkas, 
 J. B. Foresman, and D. J. Fox, Gaussian, Inc., Wallingford CT, 2016.
 
 ******************************************
 Gaussian 16:  ES64L-G16RevB.01 20-Dec-2017
                 2-Mar-2022 
 ******************************************
 %mem=12GB
 %NprocShared=8
 Will use up to    8 processors via shared memory.
 %chk=STS3-IRC-Reverse
 ----------------------------------------------------------------------
 # UWB97XD aug-cc-pVTZ IRC(CalcAll,Reverse,MaxPoints=200,Stepsize=5) sc
 f=qc Integral(Grid=SuperFineGrid) MaxDisk=32GB
 ----------------------------------------------------------------------
 1/10=4,18=10,22=2,26=5,38=1,39=5,42=200,44=3,71=1,172=1/1,23;
 2/12=2,17=6,18=5,29=1,40=1/2;
 3/5=16,6=1,7=10,11=2,25=1,30=1,71=2,74=-58,75=-7,116=2,140=1/1,2,3;
 4//1;
 5/5=2,8=3,38=5/8;
 8/6=4,10=90,11=11/1;
 11/6=1,8=1,9=11,15=111,16=1/1,2,10;
 10/6=1,13=1/2;
 6/7=2,8=2,9=2,10=2,18=1,28=1/1;
 7/10=1,25=1/1,2,3,16;
 1/10=4,18=10,22=2,26=5,39=5,42=200,44=3,71=1/23(2);
 2/29=1/2;
 99/5=20/99;
 2/29=1/2;
 3/5=16,6=1,7=10,11=2,25=1,30=1,71=2,74=-58,75=-7,116=2,140=1/1,2,3;
 4/5=5,16=3,69=1/1;
 5/5=2,8=3,38=5/8;
 8/6=4,10=90,11=11/1;
 11/6=1,8=1,9=11,15=111,16=1/1,2,10;
 10/6=1,13=1/2;
 7/10=1,25=1/1,2,3,16;
 1/10=4,18=10,22=2,26=5,39=5,42=200,44=3,71=1/23(-8);
 2/29=1/2;
 6/7=2,8=2,9=2,10=2,18=1,19=2,28=1/1;
 99/5=20/99;
 ----------------
 STS3-IRC-Reverse
 ----------------
 Symbolic Z-matrix:
 Charge =  0 Multiplicity = 1
 O                    -0.04675   1.25689  -0.35346 
 O                    -2.16784   0.64533   0.15364 
 C                    -1.97456  -0.56405   0.422 
 N                    -0.50806  -1.03191  -0.30226 
 C                     0.16232   0.06444  -0.39567 
 H                    -1.90353  -0.90314   1.46258 
 H                    -2.44203  -1.28592  -0.2803 
 C                     1.67484  -0.47354  -0.45697 
 H                     1.70538  -1.55574  -0.44326 
 H                     2.00236  -0.12289  -1.43498 
 C                     2.45777   0.14191   0.68236 
 H                     2.42081   1.22776   0.64319 
 H                     3.49651  -0.18205   0.60992 
 H                     2.0713   -0.18499   1.64688 
 
 IRC-IRC-IRC-IRC-IRC-IRC-IRC-IRC-IRC-IRC-IRC-IRC-IRC-IRC-IRC-IRC-IRC-IRC
 ------------------------------------------------------------------------
 INPUT DATA FOR L123
 ------------------------------------------------------------------------
 GENERAL PARAMETERS:
 Rxn path following direction = Reverse
 Maximum points per path      = 200
 Step size                    =   0.050 bohr
 Integration scheme           = HPC                                 
    Redo corrector integration= Yes                                 
    DWI Weight Power          =  2
    DWI will use Hessian update vectors when possible.
    Max correction cycles     =  20
 Initial Hessian              = CalcFC
 Hessian evaluation           = Analytic at all predictor steps
                              = Update at all corrector steps
 Hessian updating method      = Bofill                              
 ------------------------------------------------------------------------
 IRC-IRC-IRC-IRC-IRC-IRC-IRC-IRC-IRC-IRC-IRC-IRC-IRC-IRC-IRC-IRC-IRC-IRC
                          Input orientation:                          
 ---------------------------------------------------------------------
 Center     Atomic      Atomic             Coordinates (Angstroms)
 Number     Number       Type             X           Y           Z
 ---------------------------------------------------------------------
      1          8           0       -0.046750    1.256890   -0.353460
      2          8           0       -2.167840    0.645330    0.153640
      3          6           0       -1.974560   -0.564050    0.422000
      4          7           0       -0.508060   -1.031910   -0.302260
      5          6           0        0.162320    0.064440   -0.395670
      6          1           0       -1.903530   -0.903140    1.462580
      7          1           0       -2.442030   -1.285920   -0.280300
      8          6           0        1.674840   -0.473540   -0.456970
      9          1           0        1.705380   -1.555740   -0.443260
     10          1           0        2.002360   -0.122890   -1.434980
     11          6           0        2.457770    0.141910    0.682360
     12          1           0        2.420810    1.227760    0.643190
     13          1           0        3.496510   -0.182050    0.609920
     14          1           0        2.071300   -0.184990    1.646880
 ---------------------------------------------------------------------
                    Distance matrix (angstroms):
                    1          2          3          4          5
     1  O    0.000000
     2  O    2.264990   0.000000
     3  C    2.762899   1.253784   0.000000
     4  N    2.335387   2.403299   1.701196   0.000000
     5  C    1.211375   2.463498   2.372728   1.288456   0.000000
     6  H    3.378071   2.044735   1.096738   2.253570   2.942285
     7  H    3.494081   1.998302   1.110338   1.950703   2.935885
     8  C    2.443148   4.048568   3.754850   2.258487   1.606517
     9  H    3.314953   4.494756   3.908207   2.278946   2.237919
    10  H    2.696726   4.528183   4.411223   2.900272   2.121557
    11  C    2.930652   4.682867   4.495744   3.338185   2.537172
    12  H    2.661393   4.651300   4.751714   3.818149   2.744690
    13  H    3.943772   5.742614   5.487608   4.194153   3.491245
    14  H    3.250617   4.570504   4.244173   3.342083   2.806854
                    6          7          8          9         10
     6  H    0.000000
     7  H    1.863903   0.000000
     8  C    4.083376   4.199975   0.000000
     9  H    4.133079   4.159371   1.082718   0.000000
    10  H    4.925507   4.736932   1.089371   1.767700   0.000000
    11  C    4.552122   5.193597   1.513219   2.171434   2.181890
    12  H    4.889995   5.551453   2.158992   3.072472   2.513592
    13  H    5.514293   6.105512   2.131127   2.490855   2.533298
    14  H    4.043387   5.029535   2.160238   2.526171   3.083256
                   11         12         13         14
    11  C    0.000000
    12  H    1.087185   0.000000
    13  H    1.090495   1.773641   0.000000
    14  H    1.089276   1.767884   1.762532   0.000000
 Symmetry turned off by external request.
 Stoichiometry    C4H7NO2
 Framework group  C1[X(C4H7NO2)]
 Deg. of freedom    36
 Full point group                 C1      NOp   1
 Rotational constants (GHZ):           6.0335778           1.7158125           1.5276375
 Standard basis: Aug-CC-pVTZ (5D, 7F)
   483 basis functions,   693 primitive gaussians,   560 cartesian basis functions
    27 alpha electrons       27 beta electrons
       nuclear repulsion energy       301.0009236325 Hartrees.
 NAtoms=   14 NActive=   14 NUniq=   14 SFac= 1.00D+00 NAtFMM=   60 NAOKFM=F Big=F
 Integral buffers will be    131072 words long.
 Raffenetti 2 integral format.
 Two-electron integral symmetry is turned off.
 Nuclear repulsion after empirical dispersion term =      300.9955902544 Hartrees.
 One-electron integrals computed using PRISM.
 NBasis=   483 RedAO= T EigKep=  1.28D-05  NBF=   483
 NBsUse=   483 1.00D-06 EigRej= -1.00D+00 NBFU=   483
 ExpMin= 2.53D-02 ExpMax= 1.53D+04 ExpMxC= 5.22D+02 IAcc=3 IRadAn=         7 AccDes= 0.00D+00
 Harris functional with IExCor= 4639 and IRadAn=       7 diagonalized for initial guess.
 HarFok:  IExCor= 4639 AccDes= 0.00D+00 IRadAn=         7 IDoV= 1 UseB2=F ITyADJ=14
 ICtDFT=  3500011 ScaDFX=  1.000000  1.000000  1.000000  1.000000
 FoFCou: FMM=F IPFlag=           0 FMFlag=      100000 FMFlg1=           0
         NFxFlg=           0 DoJE=T BraDBF=F KetDBF=T FulRan=T
         wScrn=  0.000000 ICntrl=       500 IOpCl=  0 I1Cent=   200000004 NGrid=           0
         NMat0=    1 NMatS0=      1 NMatT0=    0 NMatD0=    1 NMtDS0=    0 NMtDT0=    0
 Symmetry not used in FoFCou.
 Initial guess <Sx>= 0.0000 <Sy>= 0.0000 <Sz>= 0.0000 <S**2>= 0.0000 S= 0.0000
 Gradient too large for Newton-Raphson -- use scaled steepest descent instead.
 Gradient too large for Newton-Raphson -- use scaled steepest descent instead.
     Accept linear search using points  2 and  3.
 Gradient too large for Newton-Raphson -- use scaled steepest descent instead.
     Accept linear search using points  1 and  2.
 Gradient too large for Newton-Raphson -- use scaled steepest descent instead.
     Accept linear search using points  2 and  3.
 Gradient too large for Newton-Raphson -- use scaled steepest descent instead.
     Accept linear search using points  1 and  2.
 Gradient too large for Newton-Raphson -- use scaled steepest descent instead.
 LinEq1:  Iter=  0 NonCon=     1 RMS=4.42D-05 Max=3.42D-03 NDo=     1
 AX will form     1 AO Fock derivatives at one time.
 LinEq1:  Iter=  1 NonCon=     1 RMS=4.63D-05 Max=2.48D-03 NDo=     1
 LinEq1:  Iter=  2 NonCon=     1 RMS=1.46D-05 Max=6.88D-04 NDo=     1
 LinEq1:  Iter=  3 NonCon=     1 RMS=1.51D-05 Max=8.76D-04 NDo=     1
 LinEq1:  Iter=  4 NonCon=     1 RMS=4.03D-06 Max=1.71D-04 NDo=     1
 LinEq1:  Iter=  5 NonCon=     1 RMS=2.87D-06 Max=1.32D-04 NDo=     1
 LinEq1:  Iter=  6 NonCon=     1 RMS=1.31D-06 Max=4.73D-05 NDo=     1
 LinEq1:  Iter=  7 NonCon=     1 RMS=3.81D-07 Max=7.83D-06 NDo=     1
 LinEq1:  Iter=  8 NonCon=     1 RMS=1.53D-07 Max=4.97D-06 NDo=     1
 LinEq1:  Iter=  9 NonCon=     1 RMS=8.56D-08 Max=3.25D-06 NDo=     1
 LinEq1:  Iter= 10 NonCon=     1 RMS=5.03D-08 Max=2.49D-06 NDo=     1
 LinEq1:  Iter= 11 NonCon=     1 RMS=2.23D-08 Max=8.19D-07 NDo=     1
 LinEq1:  Iter= 12 NonCon=     1 RMS=1.09D-08 Max=3.93D-07 NDo=     1
 LinEq1:  Iter= 13 NonCon=     0 RMS=3.48D-09 Max=1.19D-07 NDo=     1
 Linear equations converged to 1.569D-08 1.569D-07 after    13 iterations.
 Restarting incremental Fock formation.
     Minimum is close to point  2 DX=  2.79D-03 DF= -1.34D-10 DXR=  2.78D-03 DFR=  7.75D-06 which will be used.
 LinEq1:  Iter=  0 NonCon=     1 RMS=2.34D-07 Max=1.58D-05 NDo=     1
 LinEq1:  Iter=  1 NonCon=     1 RMS=2.21D-07 Max=1.47D-05 NDo=     1
 LinEq1:  Iter=  2 NonCon=     1 RMS=1.12D-07 Max=5.89D-06 NDo=     1
 LinEq1:  Iter=  3 NonCon=     1 RMS=1.06D-07 Max=5.59D-06 NDo=     1
 LinEq1:  Iter=  4 NonCon=     1 RMS=7.27D-08 Max=3.05D-06 NDo=     1
 LinEq1:  Iter=  5 NonCon=     1 RMS=4.62D-08 Max=1.86D-06 NDo=     1
 LinEq1:  Iter=  6 NonCon=     1 RMS=2.53D-08 Max=1.16D-06 NDo=     1
 LinEq1:  Iter=  7 NonCon=     1 RMS=1.46D-08 Max=4.44D-07 NDo=     1
 LinEq1:  Iter=  8 NonCon=     1 RMS=8.83D-09 Max=2.83D-07 NDo=     1
 LinEq1:  Iter=  9 NonCon=     1 RMS=3.39D-09 Max=7.60D-08 NDo=     1
 LinEq1:  Iter= 10 NonCon=     1 RMS=1.32D-09 Max=4.96D-08 NDo=     1
 LinEq1:  Iter= 11 NonCon=     1 RMS=5.77D-10 Max=2.26D-08 NDo=     1
 LinEq1:  Iter= 12 NonCon=     1 RMS=2.32D-10 Max=8.00D-09 NDo=     1
 LinEq1:  Iter= 13 NonCon=     1 RMS=9.94D-11 Max=2.82D-09 NDo=     1
 LinEq1:  Iter= 14 NonCon=     0 RMS=4.31D-11 Max=8.59D-10 NDo=     1
 Linear equations converged to 1.888D-10 1.888D-09 after    14 iterations.
 SCF Done:  E(UwB97XD) =  -361.682630419     a.u. after    9 cycles
            Convg  =    0.7476D-08                    49 Fock formations.
              S**2 =  0.0000                  -V/T =  2.0057
 <Sx>= 0.0000 <Sy>= 0.0000 <Sz>= 0.0000 <S**2>= 0.0000 S= 0.0000
 <L.S>=  0.00000000000    
 Annihilation of the first spin contaminant:
 S**2 before annihilation     0.0000,   after     0.0000
 DoSCS=F DFT=T ScalE2(SS,OS)=  1.000000  1.000000
 Range of M.O.s used for correlation:     1   483
 NBasis=   483 NAE=    27 NBE=    27 NFC=     0 NFV=     0
 NROrb=    483 NOA=    27 NOB=    27 NVA=   456 NVB=   456

 **** Warning!!: The largest alpha MO coefficient is  0.48758359D+02


 **** Warning!!: The largest beta MO coefficient is  0.48758360D+02

 Symmetrizing basis deriv contribution to polar:
 IMax=3 JMax=2 DiffMx= 0.00D+00
 G2DrvN: will do    15 centers at a time, making    1 passes.
 Calling FoFCou, ICntrl=  3107 FMM=F I1Cent=   0 AccDes= 0.00D+00.
 End of G2Drv F.D. properties file   721 does not exist.
 End of G2Drv F.D. properties file   722 does not exist.
 End of G2Drv F.D. properties file   788 does not exist.
          IDoAtm=11111111111111
          Differentiating once with respect to nuclear coordinates.
 CalDSu exits because no D1Ps are significant.
          There are    45 degrees of freedom in the 1st order CPHF.  IDoFFX=6 NUNeed=     0.
     39 vectors produced by pass  0 Test12= 5.47D-14 2.22D-09 XBig12= 1.85D-01 9.68D-02.
 AX will form    39 AO Fock derivatives at one time.
     39 vectors produced by pass  1 Test12= 5.47D-14 2.22D-09 XBig12= 1.55D-01 8.53D-02.
     39 vectors produced by pass  2 Test12= 5.47D-14 2.22D-09 XBig12= 8.72D-03 1.28D-02.
     39 vectors produced by pass  3 Test12= 5.47D-14 2.22D-09 XBig12= 1.71D-04 1.40D-03.
     39 vectors produced by pass  4 Test12= 5.47D-14 2.22D-09 XBig12= 2.06D-06 1.08D-04.
     39 vectors produced by pass  5 Test12= 5.47D-14 2.22D-09 XBig12= 1.75D-08 8.95D-06.
     39 vectors produced by pass  6 Test12= 5.47D-14 2.22D-09 XBig12= 1.41D-10 7.91D-07.
     17 vectors produced by pass  7 Test12= 5.47D-14 2.22D-09 XBig12= 1.07D-12 7.11D-08.
      1 vectors produced by pass  8 Test12= 5.47D-14 2.22D-09 XBig12= 7.33D-15 6.71D-09.
 InvSVY:  IOpt=1 It=  1 EMax= 2.55D-15
 Solved reduced A of dimension   291 with    39 vectors.
 End of Minotr F.D. properties file   721 does not exist.
 End of Minotr F.D. properties file   722 does not exist.
 End of Minotr F.D. properties file   788 does not exist.

 **********************************************************************

            Population analysis using the SCF Density.

 **********************************************************************

 Alpha  occ. eigenvalues --  -19.28291 -19.27890 -14.49008 -10.40570 -10.38519
 Alpha  occ. eigenvalues --  -10.34676 -10.30087  -1.19181  -1.14767  -1.01833
 Alpha  occ. eigenvalues --   -0.89851  -0.77717  -0.73711  -0.63043  -0.60119
 Alpha  occ. eigenvalues --   -0.58093  -0.56771  -0.55699  -0.53977  -0.50134
 Alpha  occ. eigenvalues --   -0.49291  -0.48270  -0.46495  -0.43417  -0.38172
 Alpha  occ. eigenvalues --   -0.36804  -0.34991
 Alpha virt. eigenvalues --   -0.10398   0.02653   0.03729   0.03970   0.04613
 Alpha virt. eigenvalues --    0.05437   0.06001   0.06612   0.08669   0.08932
 Alpha virt. eigenvalues --    0.09503   0.10212   0.10255   0.11734   0.11944
 Alpha virt. eigenvalues --    0.12244   0.12414   0.13469   0.13603   0.14662
 Alpha virt. eigenvalues --    0.15509   0.15962   0.16660   0.16786   0.17281
 Alpha virt. eigenvalues --    0.17886   0.19246   0.19657   0.20502   0.21438
 Alpha virt. eigenvalues --    0.21792   0.22016   0.22766   0.24534   0.24845
 Alpha virt. eigenvalues --    0.25467   0.25485   0.26878   0.27702   0.28213
 Alpha virt. eigenvalues --    0.29125   0.29562   0.30260   0.30551   0.31500
 Alpha virt. eigenvalues --    0.32295   0.33271   0.33677   0.33931   0.34161
 Alpha virt. eigenvalues --    0.35093   0.35348   0.36388   0.36473   0.36903
 Alpha virt. eigenvalues --    0.37364   0.37936   0.38506   0.39956   0.40003
 Alpha virt. eigenvalues --    0.40602   0.41261   0.41442   0.41719   0.43299
 Alpha virt. eigenvalues --    0.43649   0.43892   0.44567   0.45245   0.45652
 Alpha virt. eigenvalues --    0.46396   0.47710   0.48855   0.49514   0.50145
 Alpha virt. eigenvalues --    0.50677   0.51279   0.51439   0.52409   0.52646
 Alpha virt. eigenvalues --    0.53904   0.54695   0.55186   0.56463   0.57282
 Alpha virt. eigenvalues --    0.57658   0.58504   0.59451   0.60336   0.61515
 Alpha virt. eigenvalues --    0.62272   0.64713   0.64898   0.66012   0.66630
 Alpha virt. eigenvalues --    0.69244   0.69524   0.70170   0.70589   0.71371
 Alpha virt. eigenvalues --    0.72347   0.73144   0.74008   0.75424   0.76238
 Alpha virt. eigenvalues --    0.76437   0.78036   0.78496   0.78960   0.80396
 Alpha virt. eigenvalues --    0.80760   0.81166   0.82036   0.82540   0.83699
 Alpha virt. eigenvalues --    0.84422   0.85783   0.86073   0.86169   0.87746
 Alpha virt. eigenvalues --    0.88985   0.89167   0.90299   0.91200   0.92808
 Alpha virt. eigenvalues --    0.93489   0.93722   0.94833   0.95597   0.96226
 Alpha virt. eigenvalues --    0.97627   0.98022   0.99752   0.99972   1.00891
 Alpha virt. eigenvalues --    1.02149   1.03163   1.03380   1.03755   1.04715
 Alpha virt. eigenvalues --    1.05286   1.06415   1.07542   1.07832   1.09115
 Alpha virt. eigenvalues --    1.10496   1.11049   1.12378   1.13011   1.14116
 Alpha virt. eigenvalues --    1.15916   1.16705   1.16934   1.17481   1.18047
 Alpha virt. eigenvalues --    1.19530   1.19847   1.21525   1.22561   1.23110
 Alpha virt. eigenvalues --    1.24528   1.25686   1.26123   1.26624   1.28509
 Alpha virt. eigenvalues --    1.29816   1.30759   1.32650   1.33899   1.34383
 Alpha virt. eigenvalues --    1.35240   1.36288   1.36603   1.37872   1.38918
 Alpha virt. eigenvalues --    1.39564   1.41626   1.41706   1.44071   1.44502
 Alpha virt. eigenvalues --    1.45899   1.46940   1.47792   1.48695   1.49700
 Alpha virt. eigenvalues --    1.50617   1.51863   1.52481   1.53122   1.53999
 Alpha virt. eigenvalues --    1.55640   1.56264   1.56919   1.57573   1.59454
 Alpha virt. eigenvalues --    1.60054   1.60864   1.61884   1.62486   1.62775
 Alpha virt. eigenvalues --    1.64754   1.67008   1.67420   1.67732   1.68413
 Alpha virt. eigenvalues --    1.70387   1.70942   1.72681   1.74611   1.74936
 Alpha virt. eigenvalues --    1.77776   1.78419   1.79282   1.80676   1.82008
 Alpha virt. eigenvalues --    1.82380   1.83820   1.85280   1.85983   1.86538
 Alpha virt. eigenvalues --    1.87819   1.89370   1.91249   1.92529   1.93925
 Alpha virt. eigenvalues --    1.97391   1.98635   1.99254   2.00295   2.03035
 Alpha virt. eigenvalues --    2.06110   2.07561   2.09338   2.10141   2.10789
 Alpha virt. eigenvalues --    2.11190   2.13326   2.16724   2.18859   2.20193
 Alpha virt. eigenvalues --    2.20683   2.21992   2.23367   2.23896   2.25801
 Alpha virt. eigenvalues --    2.28029   2.28446   2.30600   2.31555   2.33673
 Alpha virt. eigenvalues --    2.34651   2.36989   2.37999   2.38722   2.41705
 Alpha virt. eigenvalues --    2.43440   2.46526   2.48007   2.49316   2.51318
 Alpha virt. eigenvalues --    2.53383   2.55990   2.56211   2.62249   2.64224
 Alpha virt. eigenvalues --    2.66878   2.70075   2.71627   2.74684   2.75387
 Alpha virt. eigenvalues --    2.78301   2.81306   2.81527   2.84334   2.88403
 Alpha virt. eigenvalues --    2.88715   2.91846   2.95494   2.98388   3.04323
 Alpha virt. eigenvalues --    3.05812   3.07959   3.09914   3.12566   3.14898
 Alpha virt. eigenvalues --    3.17118   3.19029   3.23922   3.25742   3.29539
 Alpha virt. eigenvalues --    3.30199   3.32855   3.34948   3.36128   3.38141
 Alpha virt. eigenvalues --    3.39569   3.41179   3.42431   3.42624   3.43321
 Alpha virt. eigenvalues --    3.45863   3.47863   3.49362   3.51052   3.51772
 Alpha virt. eigenvalues --    3.53023   3.54183   3.55991   3.57583   3.60423
 Alpha virt. eigenvalues --    3.61387   3.62288   3.63011   3.65436   3.67247
 Alpha virt. eigenvalues --    3.69457   3.71225   3.72808   3.73212   3.74688
 Alpha virt. eigenvalues --    3.77397   3.78957   3.82165   3.84104   3.84665
 Alpha virt. eigenvalues --    3.88687   3.90484   3.91631   3.93072   3.93590
 Alpha virt. eigenvalues --    3.94905   3.97152   3.98972   3.99949   4.01380
 Alpha virt. eigenvalues --    4.03005   4.06540   4.07355   4.08409   4.10562
 Alpha virt. eigenvalues --    4.11912   4.13884   4.15195   4.19254   4.21304
 Alpha virt. eigenvalues --    4.22793   4.23319   4.24180   4.29468   4.31032
 Alpha virt. eigenvalues --    4.34619   4.38495   4.41023   4.44461   4.44679
 Alpha virt. eigenvalues --    4.46738   4.51006   4.53062   4.55157   4.56849
 Alpha virt. eigenvalues --    4.57639   4.59972   4.60396   4.63437   4.64484
 Alpha virt. eigenvalues --    4.67585   4.69845   4.70358   4.72924   4.74738
 Alpha virt. eigenvalues --    4.80063   4.80398   4.84293   4.89307   4.89882
 Alpha virt. eigenvalues --    4.91993   4.94553   4.94986   4.97122   4.99740
 Alpha virt. eigenvalues --    5.03736   5.05042   5.06038   5.08727   5.11269
 Alpha virt. eigenvalues --    5.13342   5.14939   5.15608   5.19458   5.20907
 Alpha virt. eigenvalues --    5.23152   5.24820   5.29931   5.32013   5.32974
 Alpha virt. eigenvalues --    5.37240   5.38772   5.39471   5.45039   5.46631
 Alpha virt. eigenvalues --    5.49659   5.52093   5.56162   5.60529   5.62021
 Alpha virt. eigenvalues --    5.68033   5.71603   5.73973   5.75753   5.79383
 Alpha virt. eigenvalues --    5.86178   5.88656   5.91524   5.93414   5.96592
 Alpha virt. eigenvalues --    5.98242   6.01547   6.07476   6.11828   6.16318
 Alpha virt. eigenvalues --    6.27497   6.33325   6.40091   6.42427   6.43492
 Alpha virt. eigenvalues --    6.48459   6.55169   6.56630   6.59376   6.63773
 Alpha virt. eigenvalues --    6.66599   6.70593   6.77177   6.82204   6.86667
 Alpha virt. eigenvalues --    6.90559   6.95940   7.01395   7.03108   7.08270
 Alpha virt. eigenvalues --    7.13157   7.21852   7.26933   7.29900   7.37874
 Alpha virt. eigenvalues --    7.42498   7.47384   7.54379   7.57466  14.77162
 Alpha virt. eigenvalues --   15.16492  16.08992  17.04478  17.71785  17.83460
 Alpha virt. eigenvalues --   18.44398
  Beta  occ. eigenvalues --  -19.28291 -19.27890 -14.49008 -10.40570 -10.38519
  Beta  occ. eigenvalues --  -10.34676 -10.30087  -1.19181  -1.14767  -1.01833
  Beta  occ. eigenvalues --   -0.89851  -0.77717  -0.73711  -0.63043  -0.60119
  Beta  occ. eigenvalues --   -0.58093  -0.56771  -0.55699  -0.53977  -0.50134
  Beta  occ. eigenvalues --   -0.49291  -0.48270  -0.46495  -0.43417  -0.38172
  Beta  occ. eigenvalues --   -0.36804  -0.34991
  Beta virt. eigenvalues --   -0.10398   0.02653   0.03729   0.03970   0.04613
  Beta virt. eigenvalues --    0.05437   0.06001   0.06612   0.08669   0.08932
  Beta virt. eigenvalues --    0.09503   0.10212   0.10255   0.11734   0.11944
  Beta virt. eigenvalues --    0.12244   0.12414   0.13469   0.13603   0.14662
  Beta virt. eigenvalues --    0.15509   0.15962   0.16660   0.16786   0.17281
  Beta virt. eigenvalues --    0.17886   0.19246   0.19657   0.20502   0.21438
  Beta virt. eigenvalues --    0.21792   0.22016   0.22766   0.24534   0.24845
  Beta virt. eigenvalues --    0.25467   0.25485   0.26878   0.27702   0.28213
  Beta virt. eigenvalues --    0.29125   0.29562   0.30260   0.30551   0.31500
  Beta virt. eigenvalues --    0.32295   0.33271   0.33677   0.33931   0.34161
  Beta virt. eigenvalues --    0.35093   0.35348   0.36388   0.36473   0.36903
  Beta virt. eigenvalues --    0.37364   0.37936   0.38506   0.39956   0.40003
  Beta virt. eigenvalues --    0.40602   0.41261   0.41442   0.41719   0.43299
  Beta virt. eigenvalues --    0.43649   0.43892   0.44567   0.45245   0.45652
  Beta virt. eigenvalues --    0.46396   0.47710   0.48855   0.49514   0.50145
  Beta virt. eigenvalues --    0.50677   0.51279   0.51439   0.52409   0.52646
  Beta virt. eigenvalues --    0.53904   0.54695   0.55186   0.56463   0.57282
  Beta virt. eigenvalues --    0.57658   0.58504   0.59451   0.60336   0.61515
  Beta virt. eigenvalues --    0.62272   0.64713   0.64898   0.66012   0.66630
  Beta virt. eigenvalues --    0.69244   0.69524   0.70170   0.70589   0.71371
  Beta virt. eigenvalues --    0.72347   0.73144   0.74008   0.75424   0.76238
  Beta virt. eigenvalues --    0.76437   0.78036   0.78496   0.78960   0.80396
  Beta virt. eigenvalues --    0.80760   0.81166   0.82036   0.82540   0.83699
  Beta virt. eigenvalues --    0.84422   0.85783   0.86073   0.86169   0.87746
  Beta virt. eigenvalues --    0.88985   0.89167   0.90299   0.91200   0.92808
  Beta virt. eigenvalues --    0.93489   0.93722   0.94833   0.95597   0.96226
  Beta virt. eigenvalues --    0.97627   0.98022   0.99752   0.99972   1.00891
  Beta virt. eigenvalues --    1.02149   1.03163   1.03380   1.03755   1.04715
  Beta virt. eigenvalues --    1.05286   1.06415   1.07542   1.07832   1.09115
  Beta virt. eigenvalues --    1.10496   1.11049   1.12378   1.13011   1.14116
  Beta virt. eigenvalues --    1.15916   1.16705   1.16934   1.17481   1.18047
  Beta virt. eigenvalues --    1.19530   1.19847   1.21525   1.22561   1.23110
  Beta virt. eigenvalues --    1.24528   1.25686   1.26123   1.26624   1.28509
  Beta virt. eigenvalues --    1.29816   1.30759   1.32650   1.33899   1.34383
  Beta virt. eigenvalues --    1.35240   1.36288   1.36603   1.37872   1.38918
  Beta virt. eigenvalues --    1.39564   1.41626   1.41706   1.44071   1.44502
  Beta virt. eigenvalues --    1.45899   1.46940   1.47792   1.48695   1.49700
  Beta virt. eigenvalues --    1.50617   1.51863   1.52481   1.53122   1.53999
  Beta virt. eigenvalues --    1.55640   1.56264   1.56919   1.57573   1.59454
  Beta virt. eigenvalues --    1.60054   1.60864   1.61884   1.62486   1.62775
  Beta virt. eigenvalues --    1.64754   1.67008   1.67420   1.67732   1.68413
  Beta virt. eigenvalues --    1.70387   1.70942   1.72681   1.74611   1.74936
  Beta virt. eigenvalues --    1.77776   1.78419   1.79282   1.80676   1.82008
  Beta virt. eigenvalues --    1.82380   1.83820   1.85280   1.85983   1.86538
  Beta virt. eigenvalues --    1.87819   1.89370   1.91249   1.92529   1.93925
  Beta virt. eigenvalues --    1.97391   1.98635   1.99254   2.00295   2.03035
  Beta virt. eigenvalues --    2.06110   2.07561   2.09338   2.10141   2.10789
  Beta virt. eigenvalues --    2.11190   2.13326   2.16724   2.18859   2.20193
  Beta virt. eigenvalues --    2.20683   2.21992   2.23367   2.23896   2.25801
  Beta virt. eigenvalues --    2.28029   2.28446   2.30600   2.31555   2.33673
  Beta virt. eigenvalues --    2.34651   2.36989   2.37999   2.38722   2.41705
  Beta virt. eigenvalues --    2.43440   2.46526   2.48007   2.49316   2.51318
  Beta virt. eigenvalues --    2.53383   2.55990   2.56211   2.62249   2.64224
  Beta virt. eigenvalues --    2.66878   2.70075   2.71627   2.74684   2.75387
  Beta virt. eigenvalues --    2.78301   2.81306   2.81527   2.84334   2.88403
  Beta virt. eigenvalues --    2.88715   2.91846   2.95494   2.98388   3.04323
  Beta virt. eigenvalues --    3.05812   3.07959   3.09914   3.12566   3.14898
  Beta virt. eigenvalues --    3.17118   3.19029   3.23922   3.25742   3.29539
  Beta virt. eigenvalues --    3.30199   3.32855   3.34948   3.36128   3.38141
  Beta virt. eigenvalues --    3.39569   3.41179   3.42431   3.42624   3.43321
  Beta virt. eigenvalues --    3.45863   3.47863   3.49362   3.51052   3.51772
  Beta virt. eigenvalues --    3.53023   3.54183   3.55991   3.57583   3.60423
  Beta virt. eigenvalues --    3.61387   3.62288   3.63011   3.65436   3.67247
  Beta virt. eigenvalues --    3.69457   3.71225   3.72808   3.73212   3.74688
  Beta virt. eigenvalues --    3.77397   3.78957   3.82165   3.84104   3.84665
  Beta virt. eigenvalues --    3.88687   3.90484   3.91631   3.93072   3.93590
  Beta virt. eigenvalues --    3.94905   3.97152   3.98972   3.99949   4.01380
  Beta virt. eigenvalues --    4.03005   4.06540   4.07355   4.08409   4.10562
  Beta virt. eigenvalues --    4.11912   4.13884   4.15195   4.19254   4.21304
  Beta virt. eigenvalues --    4.22793   4.23319   4.24180   4.29468   4.31032
  Beta virt. eigenvalues --    4.34619   4.38495   4.41023   4.44461   4.44679
  Beta virt. eigenvalues --    4.46738   4.51006   4.53062   4.55157   4.56849
  Beta virt. eigenvalues --    4.57639   4.59972   4.60396   4.63437   4.64484
  Beta virt. eigenvalues --    4.67585   4.69845   4.70358   4.72924   4.74738
  Beta virt. eigenvalues --    4.80063   4.80398   4.84293   4.89307   4.89882
  Beta virt. eigenvalues --    4.91993   4.94553   4.94986   4.97122   4.99740
  Beta virt. eigenvalues --    5.03736   5.05042   5.06038   5.08727   5.11269
  Beta virt. eigenvalues --    5.13342   5.14939   5.15608   5.19458   5.20907
  Beta virt. eigenvalues --    5.23152   5.24820   5.29931   5.32013   5.32974
  Beta virt. eigenvalues --    5.37240   5.38772   5.39471   5.45039   5.46631
  Beta virt. eigenvalues --    5.49659   5.52093   5.56162   5.60529   5.62021
  Beta virt. eigenvalues --    5.68033   5.71603   5.73973   5.75753   5.79383
  Beta virt. eigenvalues --    5.86178   5.88656   5.91524   5.93414   5.96592
  Beta virt. eigenvalues --    5.98242   6.01547   6.07476   6.11828   6.16318
  Beta virt. eigenvalues --    6.27497   6.33325   6.40091   6.42427   6.43492
  Beta virt. eigenvalues --    6.48459   6.55169   6.56630   6.59376   6.63773
  Beta virt. eigenvalues --    6.66599   6.70593   6.77177   6.82204   6.86667
  Beta virt. eigenvalues --    6.90559   6.95940   7.01395   7.03108   7.08270
  Beta virt. eigenvalues --    7.13157   7.21852   7.26933   7.29900   7.37874
  Beta virt. eigenvalues --    7.42498   7.47384   7.54379   7.57466  14.77162
  Beta virt. eigenvalues --   15.16492  16.08992  17.04478  17.71785  17.83460
  Beta virt. eigenvalues --   18.44398
          Condensed to atoms (all electrons):
               1          2          3          4          5          6
     1  O    8.872284  -0.024769   0.015358  -0.125946   0.066842  -0.004984
     2  O   -0.024769   8.529259   0.082881  -0.008644   0.027498  -0.034189
     3  C    0.015358   0.082881   5.351295  -0.082522  -0.043901   0.380118
     4  N   -0.125946  -0.008644  -0.082522   7.568597   0.093318   0.003459
     5  C    0.066842   0.027498  -0.043901   0.093318   5.196301  -0.004603
     6  H   -0.004984  -0.034189   0.380118   0.003459  -0.004603   0.370401
     7  H   -0.009373   0.037079   0.288364   0.014470   0.014484  -0.008213
     8  C   -0.098485   0.005027  -0.001183  -0.100539  -0.063722   0.004839
     9  H   -0.003100  -0.000101  -0.002886   0.084278  -0.066080   0.000689
    10  H   -0.023026   0.001522   0.003097  -0.036634   0.023277  -0.000525
    11  C    0.023267  -0.002979  -0.007962   0.005802   0.037506   0.002585
    12  H    0.003691  -0.001225   0.000154   0.006211  -0.012469  -0.000374
    13  H    0.003910  -0.000124  -0.001992   0.000693  -0.012942   0.000482
    14  H    0.007404  -0.000330   0.001546  -0.005484   0.008629  -0.000887
               7          8          9         10         11         12
     1  O   -0.009373  -0.098485  -0.003100  -0.023026   0.023267   0.003691
     2  O    0.037079   0.005027  -0.000101   0.001522  -0.002979  -0.001225
     3  C    0.288364  -0.001183  -0.002886   0.003097  -0.007962   0.000154
     4  N    0.014470  -0.100539   0.084278  -0.036634   0.005802   0.006211
     5  C    0.014484  -0.063722  -0.066080   0.023277   0.037506  -0.012469
     6  H   -0.008213   0.004839   0.000689  -0.000525   0.002585  -0.000374
     7  H    0.318723  -0.001169  -0.000182  -0.000095  -0.000703   0.000258
     8  C   -0.001169   5.473525   0.409443   0.408242   0.009487   0.034264
     9  H   -0.000182   0.409443   0.420500  -0.034509  -0.013099   0.006494
    10  H   -0.000095   0.408242  -0.034509   0.445952  -0.027259   0.000164
    11  C   -0.000703   0.009487  -0.013099  -0.027259   5.658644   0.341893
    12  H    0.000258   0.034264   0.006494   0.000164   0.341893   0.346215
    13  H   -0.000214  -0.051644  -0.007911  -0.010211   0.471344  -0.016300
    14  H    0.000312   0.021562  -0.010731   0.011955   0.345783   0.008184
              13         14
     1  O    0.003910   0.007404
     2  O   -0.000124  -0.000330
     3  C   -0.001992   0.001546
     4  N    0.000693  -0.005484
     5  C   -0.012942   0.008629
     6  H    0.000482  -0.000887
     7  H   -0.000214   0.000312
     8  C   -0.051644   0.021562
     9  H   -0.007911  -0.010731
    10  H   -0.010211   0.011955
    11  C    0.471344   0.345783
    12  H   -0.016300   0.008184
    13  H    0.398486  -0.007220
    14  H   -0.007220   0.356963
          Atomic-Atomic Spin Densities.
               1          2          3          4          5          6
     1  O    0.000000   0.000000   0.000000   0.000000   0.000000   0.000000
     2  O    0.000000   0.000000   0.000000   0.000000   0.000000   0.000000
     3  C    0.000000   0.000000   0.000000   0.000000   0.000000   0.000000
     4  N    0.000000   0.000000   0.000000   0.000000   0.000000   0.000000
     5  C    0.000000   0.000000   0.000000   0.000000   0.000000   0.000000
     6  H    0.000000   0.000000   0.000000   0.000000   0.000000   0.000000
     7  H    0.000000   0.000000   0.000000   0.000000   0.000000   0.000000
     8  C    0.000000   0.000000   0.000000   0.000000   0.000000   0.000000
     9  H    0.000000   0.000000   0.000000   0.000000   0.000000   0.000000
    10  H    0.000000   0.000000   0.000000   0.000000   0.000000   0.000000
    11  C    0.000000   0.000000   0.000000   0.000000   0.000000   0.000000
    12  H    0.000000   0.000000   0.000000   0.000000   0.000000   0.000000
    13  H    0.000000   0.000000   0.000000   0.000000   0.000000   0.000000
    14  H    0.000000   0.000000   0.000000   0.000000   0.000000   0.000000
               7          8          9         10         11         12
     1  O    0.000000   0.000000   0.000000   0.000000   0.000000   0.000000
     2  O    0.000000   0.000000   0.000000   0.000000   0.000000   0.000000
     3  C    0.000000   0.000000   0.000000   0.000000   0.000000   0.000000
     4  N    0.000000   0.000000   0.000000   0.000000   0.000000   0.000000
     5  C    0.000000   0.000000   0.000000   0.000000   0.000000   0.000000
     6  H    0.000000   0.000000   0.000000   0.000000   0.000000   0.000000
     7  H    0.000000   0.000000   0.000000   0.000000   0.000000   0.000000
     8  C    0.000000   0.000000   0.000000   0.000000   0.000000   0.000000
     9  H    0.000000   0.000000   0.000000   0.000000   0.000000   0.000000
    10  H    0.000000   0.000000   0.000000   0.000000   0.000000   0.000000
    11  C    0.000000   0.000000   0.000000   0.000000   0.000000   0.000000
    12  H    0.000000   0.000000   0.000000   0.000000   0.000000   0.000000
    13  H    0.000000   0.000000   0.000000   0.000000   0.000000   0.000000
    14  H    0.000000   0.000000   0.000000   0.000000   0.000000   0.000000
              13         14
     1  O    0.000000   0.000000
     2  O    0.000000   0.000000
     3  C    0.000000   0.000000
     4  N    0.000000   0.000000
     5  C    0.000000   0.000000
     6  H    0.000000   0.000000
     7  H    0.000000   0.000000
     8  C    0.000000   0.000000
     9  H    0.000000   0.000000
    10  H    0.000000   0.000000
    11  C    0.000000   0.000000
    12  H    0.000000   0.000000
    13  H    0.000000   0.000000
    14  H    0.000000   0.000000
 Mulliken charges and spin densities:
               1          2
     1  O   -0.703074   0.000000
     2  O   -0.610906   0.000000
     3  C    0.017633   0.000000
     4  N   -0.417058   0.000000
     5  C    0.735863   0.000000
     6  H    0.291200   0.000000
     7  H    0.346258   0.000000
     8  C   -0.049648   0.000000
     9  H    0.217193   0.000000
    10  H    0.238051   0.000000
    11  C   -0.844309   0.000000
    12  H    0.282840   0.000000
    13  H    0.233643   0.000000
    14  H    0.262314   0.000000
 Sum of Mulliken charges =   0.00000   0.00000
 Mulliken charges and spin densities with hydrogens summed into heavy atoms:
               1          2
     1  O   -0.703074   0.000000
     2  O   -0.610906   0.000000
     3  C    0.655090   0.000000
     4  N   -0.417058   0.000000
     5  C    0.735863   0.000000
     8  C    0.405596   0.000000
    11  C   -0.065511   0.000000
 APT charges:
               1
     1  O   -0.443670
     2  O   -0.559580
     3  C   -0.579402
     4  N   -0.362090
     5  C    0.334640
     6  H    0.574979
     7  H    0.758849
     8  C   -0.847741
     9  H    0.582517
    10  H    0.623599
    11  C   -1.860201
    12  H    0.465793
    13  H    0.960605
    14  H    0.351699
 Sum of APT charges =   0.00000
 APT charges with hydrogens summed into heavy atoms:
               1
     1  O   -0.443670
     2  O   -0.559580
     3  C    0.754427
     4  N   -0.362090
     5  C    0.334640
     8  C    0.358376
    11  C   -0.082104
 Electronic spatial extent (au):  <R**2>=            819.6662
 Charge=              0.0000 electrons
 Dipole moment (field-independent basis, Debye):
    X=              2.4242    Y=             -2.6575    Z=              0.5744  Tot=              3.6427
 Quadrupole moment (field-independent basis, Debye-Ang):
   XX=            -36.1247   YY=            -45.9666   ZZ=            -40.1307
   XY=              3.9915   XZ=             -1.4880   YZ=             -0.4010
 Traceless Quadrupole moment (field-independent basis, Debye-Ang):
   XX=              4.6160   YY=             -5.2260   ZZ=              0.6100
   XY=              3.9915   XZ=             -1.4880   YZ=             -0.4010
 Octapole moment (field-independent basis, Debye-Ang**2):
  XXX=              1.7331  YYY=              3.9578  ZZZ=              0.2755  XYY=             -0.4765
  XXY=            -11.4379  XXZ=             -0.5180  XZZ=             -1.3293  YZZ=              1.3337
  YYZ=              1.4738  XYZ=              1.2335
 Hexadecapole moment (field-independent basis, Debye-Ang**3):
 XXXX=           -721.1686 YYYY=           -194.9181 ZZZZ=           -108.0656 XXXY=             19.6368
 XXXZ=             -2.7023 YYYX=             -2.6134 YYYZ=             -0.5471 ZZZX=             -6.7259
 ZZZY=             -4.5164 XXYY=           -152.0366 XXZZ=           -140.3292 YYZZ=            -52.7696
 XXYZ=             -0.6473 YYXZ=             -0.1243 ZZXY=              0.6529
 N-N= 3.009955902544D+02 E-N=-1.447896640708D+03  KE= 3.596385569226D+02
  Exact polarizability:   0.000   0.000   0.000   0.000   0.000   0.000
 Approx polarizability: 120.946   1.780  96.451  -9.364  -0.432  59.822
                          Isotropic Fermi Contact Couplings
        Atom                 a.u.       MegaHertz       Gauss      10(-4) cm-1
     1  O(17)              0.00000       0.00000       0.00000       0.00000
     2  O(17)              0.00000       0.00000       0.00000       0.00000
     3  C(13)              0.00000       0.00000       0.00000       0.00000
     4  N(14)              0.00000       0.00000       0.00000       0.00000
     5  C(13)              0.00000       0.00000       0.00000       0.00000
     6  H(1)               0.00000       0.00000       0.00000       0.00000
     7  H(1)               0.00000       0.00000       0.00000       0.00000
     8  C(13)              0.00000       0.00000       0.00000       0.00000
     9  H(1)               0.00000       0.00000       0.00000       0.00000
    10  H(1)               0.00000       0.00000       0.00000       0.00000
    11  C(13)              0.00000       0.00000       0.00000       0.00000
    12  H(1)               0.00000       0.00000       0.00000       0.00000
    13  H(1)               0.00000       0.00000       0.00000       0.00000
    14  H(1)               0.00000       0.00000       0.00000       0.00000
 --------------------------------------------------------
       Center         ----  Spin Dipole Couplings  ----
                      3XX-RR        3YY-RR        3ZZ-RR
 --------------------------------------------------------
     1   Atom        0.000000      0.000000      0.000000
     2   Atom        0.000000      0.000000      0.000000
     3   Atom        0.000000      0.000000      0.000000
     4   Atom        0.000000      0.000000      0.000000
     5   Atom        0.000000      0.000000      0.000000
     6   Atom        0.000000      0.000000      0.000000
     7   Atom        0.000000      0.000000      0.000000
     8   Atom        0.000000      0.000000      0.000000
     9   Atom        0.000000      0.000000      0.000000
    10   Atom        0.000000      0.000000      0.000000
    11   Atom        0.000000      0.000000      0.000000
    12   Atom        0.000000      0.000000      0.000000
    13   Atom        0.000000      0.000000      0.000000
    14   Atom        0.000000      0.000000      0.000000
 --------------------------------------------------------
                        XY            XZ            YZ
 --------------------------------------------------------
     1   Atom        0.000000      0.000000      0.000000
     2   Atom        0.000000      0.000000      0.000000
     3   Atom        0.000000      0.000000      0.000000
     4   Atom        0.000000      0.000000      0.000000
     5   Atom        0.000000      0.000000      0.000000
     6   Atom        0.000000      0.000000      0.000000
     7   Atom        0.000000      0.000000      0.000000
     8   Atom        0.000000      0.000000      0.000000
     9   Atom        0.000000      0.000000      0.000000
    10   Atom        0.000000      0.000000      0.000000
    11   Atom        0.000000      0.000000      0.000000
    12   Atom        0.000000      0.000000      0.000000
    13   Atom        0.000000      0.000000      0.000000
    14   Atom        0.000000      0.000000      0.000000
 --------------------------------------------------------


 ---------------------------------------------------------------------------------
              Anisotropic Spin Dipole Couplings in Principal Axis System
 ---------------------------------------------------------------------------------

       Atom             a.u.   MegaHertz   Gauss  10(-4) cm-1        Axes

              Baa     0.0000     0.000     0.000     0.000  0.2738  0.1093  0.9556
     1 O(17)  Bbb     0.0000     0.000     0.000     0.000  0.8376  0.4612 -0.2928
              Bcc     0.0000     0.000     0.000     0.000 -0.4727  0.8806  0.0347
 
              Baa     0.0000     0.000     0.000     0.000 -0.5456  0.8344  0.0787
     2 O(17)  Bbb     0.0000     0.000     0.000     0.000  0.8154  0.5502 -0.1799
              Bcc     0.0000     0.000     0.000     0.000  0.1933  0.0340  0.9805
 
              Baa     0.0000     0.000     0.000     0.000  0.8441  0.2276 -0.4855
     3 C(13)  Bbb     0.0000     0.000     0.000     0.000 -0.5073  0.6326 -0.5852
              Bcc     0.0000     0.000     0.000     0.000  0.1739  0.7403  0.6494
 
              Baa     0.0000     0.000     0.000     0.000  0.3140  0.9381 -0.1460
     4 N(14)  Bbb     0.0000     0.000     0.000     0.000 -0.2087  0.2183  0.9533
              Bcc     0.0000     0.000     0.000     0.000  0.9262 -0.2689  0.2643
 
              Baa     0.0000     0.000     0.000     0.000 -0.2655 -0.0430  0.9631
     5 C(13)  Bbb     0.0000     0.000     0.000     0.000  0.9437  0.1928  0.2688
              Bcc     0.0000     0.000     0.000     0.000 -0.1972  0.9803 -0.0106
 
              Baa     0.0000     0.000     0.000     0.000 -0.0145  0.9979 -0.0625
     6 H(1)   Bbb     0.0000     0.000     0.000     0.000  0.9976  0.0186  0.0662
              Bcc     0.0000     0.000     0.000     0.000 -0.0672  0.0614  0.9958
 
              Baa     0.0000     0.000     0.000     0.000  0.8617 -0.1774 -0.4753
     7 H(1)   Bbb     0.0000     0.000     0.000     0.000 -0.1073  0.8520 -0.5124
              Bcc     0.0000     0.000     0.000     0.000  0.4959  0.4925  0.7152
 
              Baa     0.0000     0.000     0.000     0.000  0.2698 -0.3959  0.8778
     8 C(13)  Bbb     0.0000     0.000     0.000     0.000 -0.2144  0.8640  0.4555
              Bcc     0.0000     0.000     0.000     0.000  0.9387  0.3111 -0.1482
 
              Baa     0.0000     0.000     0.000     0.000 -0.5970  0.7576 -0.2640
     9 H(1)   Bbb     0.0000     0.000     0.000     0.000  0.6975  0.6527  0.2957
              Bcc     0.0000     0.000     0.000     0.000 -0.3963  0.0076  0.9181
 
              Baa     0.0000     0.000     0.000     0.000  0.4525  0.8719 -0.1872
    10 H(1)   Bbb     0.0000     0.000     0.000     0.000  0.8915 -0.4377  0.1165
              Bcc     0.0000     0.000     0.000     0.000 -0.0196  0.2197  0.9754
 
              Baa     0.0000     0.000     0.000     0.000  0.8957 -0.3100  0.3187
    11 C(13)  Bbb     0.0000     0.000     0.000     0.000 -0.4014 -0.2557  0.8795
              Bcc     0.0000     0.000     0.000     0.000  0.1912  0.9157  0.3535
 
              Baa     0.0000     0.000     0.000     0.000  0.3839  0.5078  0.7712
    12 H(1)   Bbb     0.0000     0.000     0.000     0.000  0.9227 -0.1792 -0.3413
              Bcc     0.0000     0.000     0.000     0.000 -0.0352  0.8426 -0.5374
 
              Baa     0.0000     0.000     0.000     0.000  0.8928 -0.3568  0.2750
    13 H(1)   Bbb     0.0000     0.000     0.000     0.000  0.2233  0.8807  0.4177
              Bcc     0.0000     0.000     0.000     0.000 -0.3913 -0.3115  0.8660
 
              Baa     0.0000     0.000     0.000     0.000  0.2161  0.8206  0.5291
    14 H(1)   Bbb     0.0000     0.000     0.000     0.000  0.8822 -0.3963  0.2543
              Bcc     0.0000     0.000     0.000     0.000 -0.4184 -0.4118  0.8096
 

 ---------------------------------------------------------------------------------

 Calling FoFJK, ICntrl=    100127 FMM=F ISym2X=0 I1Cent= 0 IOpClX= 1 NMat=1 NMatS=1 NMatT=0.
 -------------------------------------------------------------------
 Center     Atomic                   Forces (Hartrees/Bohr)
 Number     Number              X              Y              Z
 -------------------------------------------------------------------
      1        8           0.000001025   -0.000008361   -0.000000355
      2        8          -0.000001923    0.000008661   -0.000002178
      3        6          -0.000000327   -0.000007419    0.000001783
      4        7          -0.000000530   -0.000001082    0.000000588
      5        6           0.000001670    0.000009726   -0.000000867
      6        1           0.000000108   -0.000000632    0.000000786
      7        1           0.000000394    0.000000369    0.000000208
      8        6          -0.000002166   -0.000006770   -0.000000817
      9        1          -0.000000111    0.000003327    0.000000450
     10        1           0.000000286    0.000001125   -0.000001160
     11        6           0.000005916   -0.000001638    0.000002009
     12        1          -0.000000785    0.000002269   -0.000000048
     13        1          -0.000002834    0.000000205   -0.000000333
     14        1          -0.000000722    0.000000221   -0.000000066
 -------------------------------------------------------------------
 Cartesian Forces:  Max     0.000009726 RMS     0.000003220
 IRC-IRC-IRC-IRC-IRC-IRC-IRC-IRC-IRC-IRC-IRC-IRC-IRC-IRC-IRC-IRC-IRC-IRC
          ******** Start new reaction path calculation ********
 Supplied step size of   0.0500 bohr.
    Integration on MW PES will use step size of   0.1559 sqrt(amu)*bohr.
 Point Number:   0          Path Number:   1
 Calculating another point on the path.
 IRC-IRC-IRC-IRC-IRC-IRC-IRC-IRC-IRC-IRC-IRC-IRC-IRC-IRC-IRC-IRC-IRC-IRC
                          Input orientation:                          
 ---------------------------------------------------------------------
 Center     Atomic      Atomic             Coordinates (Angstroms)
 Number     Number       Type             X           Y           Z
 ---------------------------------------------------------------------
      1          8           0        0.030021    1.230612   -0.333363
      2          8           0       -2.100352    0.613830    0.177230
      3          6           0       -1.915781   -0.591183    0.447659
      4          7           0       -0.422792   -1.062688   -0.284013
      5          6           0        0.231815    0.039378   -0.374259
      6          1           0       -1.830642   -0.930008    1.487365
      7          1           0       -2.362416   -1.321848   -0.258420
      8          6           0        1.748194   -0.507385   -0.435250
      9          1           0        1.781623   -1.589392   -0.421008
     10          1           0        2.069871   -0.155643   -1.414664
     11          6           0        2.528654    0.111728    0.703583
     12          1           0        2.490138    1.197373    0.662465
     13          1           0        3.567662   -0.211779    0.630968
     14          1           0        2.142854   -0.214714    1.668467
 ---------------------------------------------------------------------
                    Distance matrix (angstroms):
                    1          2          3          4          5
     1  O    0.000000
     2  O    2.275877   0.000000
     3  C    2.777602   1.248701   0.000000
     4  N    2.338098   2.416126   1.728200   0.000000
     5  C    1.208897   2.464374   2.384391   1.284992   0.000000
     6  H    3.383105   2.042703   1.096832   2.266590   2.942632
     7  H    3.499204   2.001329   1.109911   1.957028   2.931960
     8  C    2.446045   4.055066   3.769782   2.245977   1.613095
     9  H    3.320876   4.503533   3.927060   2.270602   2.248774
    10  H    2.692937   4.529568   4.420788   2.883483   2.121068
    11  C    2.927512   4.685814   4.506948   3.326504   2.538198
    12  H    2.654233   4.652803   4.759957   3.806423   2.741491
    13  H    3.940220   5.745772   5.499609   4.181503   3.493056
    14  H    3.249670   4.573300   4.254952   3.333733   2.808801
                    6          7          8          9         10
     6  H    0.000000
     7  H    1.866571   0.000000
     8  C    4.084498   4.194250   0.000000
     9  H    4.138253   4.155848   1.082616   0.000000
    10  H    4.922949   4.726744   1.089244   1.768071   0.000000
    11  C    4.550054   5.186825   1.513062   2.171765   2.183790
    12  H    4.886241   5.544527   2.159087   3.072778   2.514308
    13  H    5.512800   6.098286   2.129476   2.488856   2.535969
    14  H    4.041425   5.023554   2.160332   2.527079   3.084561
                   11         12         13         14
    11  C    0.000000
    12  H    1.087106   0.000000
    13  H    1.090627   1.774192   0.000000
    14  H    1.089223   1.768230   1.762524   0.000000
 Symmetry turned off by external request.
 Stoichiometry    C4H7NO2
 Framework group  C1[X(C4H7NO2)]
 Deg. of freedom    36
 Full point group                 C1      NOp   1
 Rotational constants (GHZ):           6.0148697           1.7113422           1.5237721
 Standard basis: Aug-CC-pVTZ (5D, 7F)
   483 basis functions,   693 primitive gaussians,   560 cartesian basis functions
    27 alpha electrons       27 beta electrons
       nuclear repulsion energy       300.6980327198 Hartrees.
 NAtoms=   14 NActive=   14 NUniq=   14 SFac= 1.00D+00 NAtFMM=   60 NAOKFM=F Big=F
 Integral buffers will be    131072 words long.
 Raffenetti 2 integral format.
 Two-electron integral symmetry is turned off.
 Nuclear repulsion after empirical dispersion term =      300.6926924314 Hartrees.
 One-electron integrals computed using PRISM.
 NBasis=   483 RedAO= T EigKep=  1.28D-05  NBF=   483
 NBsUse=   483 1.00D-06 EigRej= -1.00D+00 NBFU=   483
 Initial guess from the checkpoint file:  "STS3-IRC-Reverse.chk"
 B after Tr=     0.136281   -0.055783    0.040890
         Rot=    1.000000    0.000089   -0.000024   -0.000016 Ang=   0.01 deg.
 Initial guess <Sx>= 0.0000 <Sy>= 0.0000 <Sz>= 0.0000 <S**2>= 0.0000 S= 0.0000
 ExpMin= 2.53D-02 ExpMax= 1.53D+04 ExpMxC= 5.22D+02 IAcc=3 IRadAn=         7 AccDes= 0.00D+00
 Harris functional with IExCor= 4639 and IRadAn=       7 diagonalized for initial guess.
 HarFok:  IExCor= 4639 AccDes= 0.00D+00 IRadAn=         7 IDoV= 1 UseB2=F ITyADJ=14
 ICtDFT=  3500011 ScaDFX=  1.000000  1.000000  1.000000  1.000000
 FoFCou: FMM=F IPFlag=           0 FMFlag=      100000 FMFlg1=           0
         NFxFlg=           0 DoJE=T BraDBF=F KetDBF=T FulRan=T
         wScrn=  0.000000 ICntrl=       500 IOpCl=  0 I1Cent=   200000004 NGrid=           0
         NMat0=    1 NMatS0=      1 NMatT0=    0 NMatD0=    1 NMtDS0=    0 NMtDT0=    0
 Symmetry not used in FoFCou.
 Gradient too large for Newton-Raphson -- use scaled steepest descent instead.
     Accept linear search using points  3 and  4.
 Gradient too large for Newton-Raphson -- use scaled steepest descent instead.
     Accept linear search using points  1 and  2.
 Gradient too large for Newton-Raphson -- use scaled steepest descent instead.
     Accept linear search using points  1 and  2.
     Minimum is close to point  2 DX= -1.86D-02 DF= -7.17D-09 DXR=  3.19D-02 DFR=  1.57D-04 which will be used.
 Gradient too large for Newton-Raphson -- use scaled steepest descent instead.
     Accept linear search using points  1 and  2.
 LinEq1:  Iter=  0 NonCon=     1 RMS=1.04D-04 Max=6.98D-03 NDo=     1
 AX will form     1 AO Fock derivatives at one time.
 LinEq1:  Iter=  1 NonCon=     1 RMS=4.65D-05 Max=1.97D-03 NDo=     1
 LinEq1:  Iter=  2 NonCon=     1 RMS=3.74D-05 Max=1.82D-03 NDo=     1
 LinEq1:  Iter=  3 NonCon=     1 RMS=2.70D-05 Max=1.55D-03 NDo=     1
 LinEq1:  Iter=  4 NonCon=     1 RMS=1.79D-05 Max=6.77D-04 NDo=     1
 LinEq1:  Iter=  5 NonCon=     1 RMS=1.32D-05 Max=3.95D-04 NDo=     1
 LinEq1:  Iter=  6 NonCon=     1 RMS=5.96D-06 Max=1.60D-04 NDo=     1
 LinEq1:  Iter=  7 NonCon=     1 RMS=3.66D-06 Max=1.21D-04 NDo=     1
 LinEq1:  Iter=  8 NonCon=     1 RMS=1.98D-06 Max=5.69D-05 NDo=     1
 LinEq1:  Iter=  9 NonCon=     1 RMS=7.84D-07 Max=1.82D-05 NDo=     1
 LinEq1:  Iter= 10 NonCon=     1 RMS=3.39D-07 Max=8.95D-06 NDo=     1
 LinEq1:  Iter= 11 NonCon=     1 RMS=1.38D-07 Max=3.45D-06 NDo=     1
 LinEq1:  Iter= 12 NonCon=     1 RMS=4.79D-08 Max=1.73D-06 NDo=     1
 LinEq1:  Iter= 13 NonCon=     1 RMS=1.48D-08 Max=5.61D-07 NDo=     1
 LinEq1:  Iter= 14 NonCon=     1 RMS=5.29D-09 Max=1.61D-07 NDo=     1
 LinEq1:  Iter= 15 NonCon=     0 RMS=2.02D-09 Max=5.60D-08 NDo=     1
 Linear equations converged to 1.569D-08 1.569D-07 after    15 iterations.
     Accept linear search using points  1 and  2.
     Minimum is close to point  2 DX= -1.52D-03 DF= -5.23D-10 DXR=  1.53D-03 DFR=  2.33D-06 which will be used.
 LinEq1:  Iter=  0 NonCon=     1 RMS=7.38D-07 Max=3.22D-05 NDo=     1
 LinEq1:  Iter=  1 NonCon=     1 RMS=7.37D-07 Max=5.27D-05 NDo=     1
 LinEq1:  Iter=  2 NonCon=     1 RMS=3.98D-07 Max=1.47D-05 NDo=     1
 LinEq1:  Iter=  3 NonCon=     1 RMS=2.56D-07 Max=1.27D-05 NDo=     1
 LinEq1:  Iter=  4 NonCon=     1 RMS=2.32D-07 Max=1.29D-05 NDo=     1
 LinEq1:  Iter=  5 NonCon=     1 RMS=1.82D-07 Max=8.02D-06 NDo=     1
 LinEq1:  Iter=  6 NonCon=     1 RMS=8.06D-08 Max=3.44D-06 NDo=     1
 LinEq1:  Iter=  7 NonCon=     1 RMS=4.70D-08 Max=1.99D-06 NDo=     1
 LinEq1:  Iter=  8 NonCon=     1 RMS=2.66D-08 Max=1.15D-06 NDo=     1
 LinEq1:  Iter=  9 NonCon=     1 RMS=1.60D-08 Max=4.89D-07 NDo=     1
 LinEq1:  Iter= 10 NonCon=     1 RMS=5.75D-09 Max=1.44D-07 NDo=     1
 LinEq1:  Iter= 11 NonCon=     1 RMS=2.31D-09 Max=6.25D-08 NDo=     1
 LinEq1:  Iter= 12 NonCon=     1 RMS=1.02D-09 Max=3.12D-08 NDo=     1
 LinEq1:  Iter= 13 NonCon=     1 RMS=3.47D-10 Max=1.35D-08 NDo=     1
 LinEq1:  Iter= 14 NonCon=     0 RMS=1.29D-10 Max=3.81D-09 NDo=     1
 Linear equations converged to 1.010D-09 1.010D-08 after    14 iterations.
 SCF Done:  E(UwB97XD) =  -361.682739909     a.u. after    7 cycles
            Convg  =    0.1535D-07                    41 Fock formations.
              S**2 =  0.0000                  -V/T =  2.0056
 <Sx>= 0.0000 <Sy>= 0.0000 <Sz>= 0.0000 <S**2>= 0.0000 S= 0.0000
 <L.S>=  0.00000000000    
 Annihilation of the first spin contaminant:
 S**2 before annihilation     0.0000,   after     0.0000
 DoSCS=F DFT=T ScalE2(SS,OS)=  1.000000  1.000000
 Range of M.O.s used for correlation:     1   483
 NBasis=   483 NAE=    27 NBE=    27 NFC=     0 NFV=     0
 NROrb=    483 NOA=    27 NOB=    27 NVA=   456 NVB=   456

 **** Warning!!: The largest alpha MO coefficient is  0.49085006D+02


 **** Warning!!: The largest beta MO coefficient is  0.49085006D+02

 Symmetrizing basis deriv contribution to polar:
 IMax=3 JMax=2 DiffMx= 0.00D+00
 G2DrvN: will do    15 centers at a time, making    1 passes.
 Calling FoFCou, ICntrl=  3107 FMM=F I1Cent=   0 AccDes= 0.00D+00.
 End of G2Drv F.D. properties file   721 does not exist.
 End of G2Drv F.D. properties file   722 does not exist.
 End of G2Drv F.D. properties file   788 does not exist.
          IDoAtm=11111111111111
          Differentiating once with respect to nuclear coordinates.
 CalDSu exits because no D1Ps are significant.
          There are    45 degrees of freedom in the 1st order CPHF.  IDoFFX=6 NUNeed=     0.
     39 vectors produced by pass  0 Test12= 5.47D-14 2.22D-09 XBig12= 1.86D-01 9.84D-02.
 AX will form    39 AO Fock derivatives at one time.
     39 vectors produced by pass  1 Test12= 5.47D-14 2.22D-09 XBig12= 1.56D-01 8.36D-02.
     39 vectors produced by pass  2 Test12= 5.47D-14 2.22D-09 XBig12= 8.98D-03 1.27D-02.
     39 vectors produced by pass  3 Test12= 5.47D-14 2.22D-09 XBig12= 1.77D-04 1.42D-03.
     39 vectors produced by pass  4 Test12= 5.47D-14 2.22D-09 XBig12= 2.16D-06 1.12D-04.
     39 vectors produced by pass  5 Test12= 5.47D-14 2.22D-09 XBig12= 1.83D-08 9.14D-06.
     39 vectors produced by pass  6 Test12= 5.47D-14 2.22D-09 XBig12= 1.46D-10 7.89D-07.
     17 vectors produced by pass  7 Test12= 5.47D-14 2.22D-09 XBig12= 1.11D-12 7.16D-08.
      1 vectors produced by pass  8 Test12= 5.47D-14 2.22D-09 XBig12= 7.64D-15 6.55D-09.
 InvSVY:  IOpt=1 It=  1 EMax= 2.44D-15
 Solved reduced A of dimension   291 with    39 vectors.
 End of Minotr F.D. properties file   721 does not exist.
 End of Minotr F.D. properties file   722 does not exist.
 End of Minotr F.D. properties file   788 does not exist.
 Calling FoFJK, ICntrl=    100127 FMM=F ISym2X=0 I1Cent= 0 IOpClX= 1 NMat=1 NMatS=1 NMatT=0.
 -------------------------------------------------------------------
 Center     Atomic                   Forces (Hartrees/Bohr)
 Number     Number              X              Y              Z
 -------------------------------------------------------------------
      1        8           0.001249951    0.000830218   -0.000402222
      2        8          -0.001329532   -0.000487973    0.000503938
      3        6          -0.002653941    0.000373765    0.000793603
      4        7           0.003296378   -0.000317645   -0.000813855
      5        6          -0.000607116    0.000871783   -0.000054202
      6        1          -0.000003984    0.000029807    0.000021956
      7        1           0.000123974   -0.000025079    0.000081924
      8        6           0.000243143   -0.000963811    0.000004653
      9        1           0.000087580   -0.000071153    0.000006771
     10        1          -0.000086317   -0.000056763   -0.000013731
     11        6          -0.000243316   -0.000157225   -0.000076216
     12        1          -0.000046618   -0.000016052   -0.000039388
     13        1          -0.000020718   -0.000003944   -0.000012499
     14        1          -0.000009482   -0.000005928   -0.000000732
 -------------------------------------------------------------------
 Cartesian Forces:  Max     0.003296378 RMS     0.000792483
 IRC-IRC-IRC-IRC-IRC-IRC-IRC-IRC-IRC-IRC-IRC-IRC-IRC-IRC-IRC-IRC-IRC-IRC
 Pt  1 Step number   1 out of a maximum of  20
 Modified Bulirsch-Stoer Extrapolation Cycles:
    EPS =    0.000010000000000
      PEZero:  N= 2 I= 1 D=  4.06D-04 Err=  7.50D-04
      PEZero:  N= 3 I= 2 D=  4.06D-04 Err=  5.00D-04
      PEZero:  N= 3 I= 1 D=  8.12D-04 Err=  3.93D-08
 Maximum DWI energy   std dev =  0.000000177 at pt    47
 Maximum DWI gradient std dev =  0.021506253 at pt    26
 CORRECTOR INTEGRATION CONVERGENCE:
   Recorrection delta-x convergence threshold:    0.010000
   Delta-x Convergence Met
 Point Number:   1          Path Number:   1
   CHANGE IN THE REACTION COORDINATE =    0.15593
   NET REACTION COORDINATE UP TO THIS POINT =    0.15593
  # OF POINTS ALONG THE PATH =   1
  # OF STEPS =   1

 Calculating another point on the path.
 IRC-IRC-IRC-IRC-IRC-IRC-IRC-IRC-IRC-IRC-IRC-IRC-IRC-IRC-IRC-IRC-IRC-IRC
                          Input orientation:                          
 ---------------------------------------------------------------------
 Center     Atomic      Atomic             Coordinates (Angstroms)
 Number     Number       Type             X           Y           Z
 ---------------------------------------------------------------------
      1          8           0        0.034475    1.233674   -0.334808
      2          8           0       -2.105048    0.611973    0.179145
      3          6           0       -1.928754   -0.588942    0.451520
      4          7           0       -0.409165   -1.064120   -0.287353
      5          6           0        0.228972    0.043656   -0.374512
      6          1           0       -1.829626   -0.927637    1.490180
      7          1           0       -2.356396   -1.327362   -0.257283
      8          6           0        1.749478   -0.511999   -0.435183
      9          1           0        1.786212   -1.593779   -0.420585
     10          1           0        2.065041   -0.158863   -1.415934
     11          6           0        2.527399    0.110932    0.703174
     12          1           0        2.487306    1.196366    0.660112
     13          1           0        3.566678   -0.212074    0.630294
     14          1           0        2.142341   -0.215094    1.668433
 ---------------------------------------------------------------------
                    Distance matrix (angstroms):
                    1          2          3          4          5
     1  O    0.000000
     2  O    2.286530   0.000000
     3  C    2.791864   1.243971   0.000000
     4  N    2.340710   2.429594   1.755243   0.000000
     5  C    1.206461   2.465191   2.395473   1.281398   0.000000
     6  H    3.387730   2.040850   1.096976   2.279465   2.942501
     7  H    3.504452   2.003664   1.109299   1.965174   2.928747
     8  C    2.449221   4.061783   3.784383   2.233032   1.619991
     9  H    3.327225   4.512972   3.946041   2.262293   2.260157
    10  H    2.689087   4.530795   4.429757   2.866161   2.120548
    11  C    2.924486   4.688839   4.517793   3.314408   2.539429
    12  H    2.647194   4.654305   4.767853   3.794342   2.738478
    13  H    3.936758   5.749005   5.511240   4.168379   3.495041
    14  H    3.248846   4.576279   4.265496   3.325076   2.810971
                    6          7          8          9         10
     6  H    0.000000
     7  H    1.868393   0.000000
     8  C    4.085310   4.189829   0.000000
     9  H    4.143555   4.154376   1.082502   0.000000
    10  H    4.919852   4.717729   1.089109   1.768460   0.000000
    11  C    4.547711   5.180986   1.512964   2.172150   2.185676
    12  H    4.882244   5.538255   2.159299   3.073167   2.514939
    13  H    5.511038   6.092164   2.127772   2.486668   2.538660
    14  H    4.039309   5.018382   2.160485   2.528161   3.085848
                   11         12         13         14
    11  C    0.000000
    12  H    1.087028   0.000000
    13  H    1.090755   1.774722   0.000000
    14  H    1.089169   1.768597   1.762520   0.000000
 Symmetry turned off by external request.
 Stoichiometry    C4H7NO2
 Framework group  C1[X(C4H7NO2)]
 Deg. of freedom    36
 Full point group                 C1      NOp   1
 Rotational constants (GHZ):           5.9962474           1.7069127           1.5198997
 Standard basis: Aug-CC-pVTZ (5D, 7F)
   483 basis functions,   693 primitive gaussians,   560 cartesian basis functions
    27 alpha electrons       27 beta electrons
       nuclear repulsion energy       300.4012132433 Hartrees.
 NAtoms=   14 NActive=   14 NUniq=   14 SFac= 1.00D+00 NAtFMM=   60 NAOKFM=F Big=F
 Integral buffers will be    131072 words long.
 Raffenetti 2 integral format.
 Two-electron integral symmetry is turned off.
 Nuclear repulsion after empirical dispersion term =      300.3958659075 Hartrees.
 One-electron integrals computed using PRISM.
 NBasis=   483 RedAO= T EigKep=  1.29D-05  NBF=   483
 NBsUse=   483 1.00D-06 EigRej= -1.00D+00 NBFU=   483
 Initial guess from the checkpoint file:  "STS3-IRC-Reverse.chk"
 B after Tr=     0.000038   -0.000226   -0.000001
         Rot=    1.000000    0.000087   -0.000028   -0.000012 Ang=   0.01 deg.
 Initial guess <Sx>= 0.0000 <Sy>= 0.0000 <Sz>= 0.0000 <S**2>= 0.0000 S= 0.0000
 ExpMin= 2.53D-02 ExpMax= 1.53D+04 ExpMxC= 5.22D+02 IAcc=3 IRadAn=         7 AccDes= 0.00D+00
 Harris functional with IExCor= 4639 and IRadAn=       7 diagonalized for initial guess.
 HarFok:  IExCor= 4639 AccDes= 0.00D+00 IRadAn=         7 IDoV= 1 UseB2=F ITyADJ=14
 ICtDFT=  3500011 ScaDFX=  1.000000  1.000000  1.000000  1.000000
 FoFCou: FMM=F IPFlag=           0 FMFlag=      100000 FMFlg1=           0
         NFxFlg=           0 DoJE=T BraDBF=F KetDBF=T FulRan=T
         wScrn=  0.000000 ICntrl=       500 IOpCl=  0 I1Cent=   200000004 NGrid=           0
         NMat0=    1 NMatS0=      1 NMatT0=    0 NMatD0=    1 NMtDS0=    0 NMtDT0=    0
 Symmetry not used in FoFCou.
 Gradient too large for Newton-Raphson -- use scaled steepest descent instead.
     Accept linear search using points  3 and  4.
     Minimum is close to point  4 DX= -1.05D-01 DF= -9.03D-07 DXR=  9.55D-02 DFR=  3.12D-03 which will be used.
 Gradient too large for Newton-Raphson -- use scaled steepest descent instead.
     Accept linear search using points  1 and  2.
 Gradient too large for Newton-Raphson -- use scaled steepest descent instead.
     Accept linear search using points  1 and  2.
 Gradient too large for Newton-Raphson -- use scaled steepest descent instead.
     Minimum is close to point  2 DX=  2.00D-02 DF= -6.57D-08 DXR=  4.75D-02 DFR=  2.26D-03 which will be used.
 Gradient too large for Newton-Raphson -- use scaled steepest descent instead.
     Minimum is close to point  2 DX=  7.49D-03 DF= -8.11D-09 DXR=  1.84D-02 DFR=  3.38D-04 which will be used.
 Gradient too large for Newton-Raphson -- use scaled steepest descent instead.
     Accept linear search using points  1 and  2.
 LinEq1:  Iter=  0 NonCon=     1 RMS=9.11D-05 Max=6.33D-03 NDo=     1
 AX will form     1 AO Fock derivatives at one time.
 LinEq1:  Iter=  1 NonCon=     1 RMS=3.91D-05 Max=1.73D-03 NDo=     1
 LinEq1:  Iter=  2 NonCon=     1 RMS=3.13D-05 Max=1.58D-03 NDo=     1
 LinEq1:  Iter=  3 NonCon=     1 RMS=2.41D-05 Max=1.39D-03 NDo=     1
 LinEq1:  Iter=  4 NonCon=     1 RMS=1.53D-05 Max=5.57D-04 NDo=     1
 LinEq1:  Iter=  5 NonCon=     1 RMS=1.11D-05 Max=3.13D-04 NDo=     1
 LinEq1:  Iter=  6 NonCon=     1 RMS=4.98D-06 Max=1.39D-04 NDo=     1
 LinEq1:  Iter=  7 NonCon=     1 RMS=3.04D-06 Max=9.35D-05 NDo=     1
 LinEq1:  Iter=  8 NonCon=     1 RMS=1.69D-06 Max=5.52D-05 NDo=     1
 LinEq1:  Iter=  9 NonCon=     1 RMS=6.67D-07 Max=1.58D-05 NDo=     1
 LinEq1:  Iter= 10 NonCon=     1 RMS=2.78D-07 Max=7.11D-06 NDo=     1
 LinEq1:  Iter= 11 NonCon=     1 RMS=1.15D-07 Max=2.70D-06 NDo=     1
 LinEq1:  Iter= 12 NonCon=     1 RMS=3.92D-08 Max=1.30D-06 NDo=     1
 LinEq1:  Iter= 13 NonCon=     1 RMS=1.20D-08 Max=4.68D-07 NDo=     1
 LinEq1:  Iter= 14 NonCon=     0 RMS=4.43D-09 Max=1.56D-07 NDo=     1
 Linear equations converged to 1.569D-08 1.569D-07 after    14 iterations.
     Accept linear search using points  1 and  2.
     Minimum is close to point  2 DX= -9.75D-04 DF= -1.62D-10 DXR=  9.76D-04 DFR=  9.54D-07 which will be used.
 LinEq1:  Iter=  0 NonCon=     1 RMS=6.18D-07 Max=3.38D-05 NDo=     1
 LinEq1:  Iter=  1 NonCon=     1 RMS=6.24D-07 Max=3.86D-05 NDo=     1
 LinEq1:  Iter=  2 NonCon=     1 RMS=4.07D-07 Max=1.84D-05 NDo=     1
 LinEq1:  Iter=  3 NonCon=     1 RMS=2.60D-07 Max=1.42D-05 NDo=     1
 LinEq1:  Iter=  4 NonCon=     1 RMS=2.62D-07 Max=1.69D-05 NDo=     1
 LinEq1:  Iter=  5 NonCon=     1 RMS=1.36D-07 Max=4.72D-06 NDo=     1
 LinEq1:  Iter=  6 NonCon=     1 RMS=5.84D-08 Max=2.28D-06 NDo=     1
 LinEq1:  Iter=  7 NonCon=     1 RMS=3.20D-08 Max=1.54D-06 NDo=     1
 LinEq1:  Iter=  8 NonCon=     1 RMS=1.94D-08 Max=1.09D-06 NDo=     1
 LinEq1:  Iter=  9 NonCon=     1 RMS=1.19D-08 Max=5.47D-07 NDo=     1
 LinEq1:  Iter= 10 NonCon=     1 RMS=4.12D-09 Max=1.03D-07 NDo=     1
 LinEq1:  Iter= 11 NonCon=     1 RMS=1.71D-09 Max=4.73D-08 NDo=     1
 LinEq1:  Iter= 12 NonCon=     1 RMS=7.30D-10 Max=1.96D-08 NDo=     1
 LinEq1:  Iter= 13 NonCon=     1 RMS=2.32D-10 Max=8.56D-09 NDo=     1
 LinEq1:  Iter= 14 NonCon=     0 RMS=8.71D-11 Max=2.64D-09 NDo=     1
 Linear equations converged to 8.132D-10 8.132D-09 after    14 iterations.
 SCF Done:  E(UwB97XD) =  -361.683072691     a.u. after    9 cycles
            Convg  =    0.8273D-08                    44 Fock formations.
              S**2 =  0.0000                  -V/T =  2.0056
 <Sx>= 0.0000 <Sy>= 0.0000 <Sz>= 0.0000 <S**2>= 0.0000 S= 0.0000
 <L.S>=  0.00000000000    
 Annihilation of the first spin contaminant:
 S**2 before annihilation     0.0000,   after     0.0000
 DoSCS=F DFT=T ScalE2(SS,OS)=  1.000000  1.000000
 Range of M.O.s used for correlation:     1   483
 NBasis=   483 NAE=    27 NBE=    27 NFC=     0 NFV=     0
 NROrb=    483 NOA=    27 NOB=    27 NVA=   456 NVB=   456

 **** Warning!!: The largest alpha MO coefficient is  0.49389818D+02


 **** Warning!!: The largest beta MO coefficient is  0.49389819D+02

 Symmetrizing basis deriv contribution to polar:
 IMax=3 JMax=2 DiffMx= 0.00D+00
 G2DrvN: will do    15 centers at a time, making    1 passes.
 Calling FoFCou, ICntrl=  3107 FMM=F I1Cent=   0 AccDes= 0.00D+00.
 End of G2Drv F.D. properties file   721 does not exist.
 End of G2Drv F.D. properties file   722 does not exist.
 End of G2Drv F.D. properties file   788 does not exist.
          IDoAtm=11111111111111
          Differentiating once with respect to nuclear coordinates.
 CalDSu exits because no D1Ps are significant.
          There are    45 degrees of freedom in the 1st order CPHF.  IDoFFX=6 NUNeed=     0.
     39 vectors produced by pass  0 Test12= 5.47D-14 2.22D-09 XBig12= 1.87D-01 9.89D-02.
 AX will form    39 AO Fock derivatives at one time.
     39 vectors produced by pass  1 Test12= 5.47D-14 2.22D-09 XBig12= 1.57D-01 7.74D-02.
     39 vectors produced by pass  2 Test12= 5.47D-14 2.22D-09 XBig12= 9.19D-03 1.26D-02.
     39 vectors produced by pass  3 Test12= 5.47D-14 2.22D-09 XBig12= 1.82D-04 1.42D-03.
     39 vectors produced by pass  4 Test12= 5.47D-14 2.22D-09 XBig12= 2.25D-06 1.12D-04.
     39 vectors produced by pass  5 Test12= 5.47D-14 2.22D-09 XBig12= 1.89D-08 9.06D-06.
     38 vectors produced by pass  6 Test12= 5.47D-14 2.22D-09 XBig12= 1.50D-10 7.66D-07.
     17 vectors produced by pass  7 Test12= 5.47D-14 2.22D-09 XBig12= 1.13D-12 7.22D-08.
      1 vectors produced by pass  8 Test12= 5.47D-14 2.22D-09 XBig12= 7.77D-15 6.41D-09.
 InvSVY:  IOpt=1 It=  1 EMax= 2.78D-15
 Solved reduced A of dimension   290 with    39 vectors.
 End of Minotr F.D. properties file   721 does not exist.
 End of Minotr F.D. properties file   722 does not exist.
 End of Minotr F.D. properties file   788 does not exist.
 Calling FoFJK, ICntrl=    100127 FMM=F ISym2X=0 I1Cent= 0 IOpClX= 1 NMat=1 NMatS=1 NMatT=0.
Error: bus error, non-existent physical address
   rax 0x0000000000000080, rbx 0x0000000000000000, rcx 0x0000000000000042
   rdx 0x3ff0000000000000, rsp 0x00007fa7b2c1d5b0, rbp 0x00007fa7b2c1d608
   rsi 0x3ff0000000000000, rdi 0x00007fa93403b870, r8  0x0000000000e1be38
   r9  0x00007fa7b2c1d610, r10 0x0000000000000000, r11 0x0000000000000000
   r12 0x00007fa934027ef0, r13 0x00007fa93403b450, r14 0x00007fa934028310
   r15 0x00007fa7b2c1d5b0
  /lib64/libpthread.so.0(+0xf630) [0x7faab4140630]
srun: error: r14c20: task 0: Exited with exit code 1
srun: launch/slurm: _step_signal: Terminating StepId=10833270.0
