# Supplementary material for: An Experimental and Master Equation Investigation of Kinetics of the CH2OO + RCN Reactions (R = H, CH3, C2H5) and Their Atmospheric Relevance
Source: J Phys Chem A. 2023 Jan 5;127(2):477–88. doi: 10.1021/acs.jpca.2c07073 (PMC9869398; doi:10.1021/acs.jpca.2c07073)
Supplement: Supplementary file 2 — jp2c07073_si_002.zip [file jp2c07073_si_002.zip › wb97XD/IRC/TSH/TSH1-IRC-Forward-INCOMPLETE.log]

 Entering Gaussian System, Link 0=/appl/soft/chem/gaussian/G16RevB.01/g16/g16
 Initial command:
 /appl/soft/chem/gaussian/G16RevB.01/g16/l1.exe "/scratch/kurten/scratch_lauri/Cyan/IRC/AltDec/TSH1-IRC/11590697.GAUSS_SCRDIR/Gau-50284.inp" -scrdir="/scratch/kurten/scratch_lauri/Cyan/IRC/AltDec/TSH1-IRC/11590697.GAUSS_SCRDIR/"
 Entering Link 1 = /appl/soft/chem/gaussian/G16RevB.01/g16/l1.exe PID=     50288.
  
 Copyright (c) 1988-2017, Gaussian, Inc.  All Rights Reserved.
  
 This is part of the Gaussian(R) 16 program.  It is based on
 the Gaussian(R) 09 system (copyright 2009, Gaussian, Inc.),
 the Gaussian(R) 03 system (copyright 2003, Gaussian, Inc.),
 the Gaussian(R) 98 system (copyright 1998, Gaussian, Inc.),
 the Gaussian(R) 94 system (copyright 1995, Gaussian, Inc.),
 the Gaussian 92(TM) system (copyright 1992, Gaussian, Inc.),
 the Gaussian 90(TM) system (copyright 1990, Gaussian, Inc.),
 the Gaussian 88(TM) system (copyright 1988, Gaussian, Inc.),
 the Gaussian 86(TM) system (copyright 1986, Carnegie Mellon
 University), and the Gaussian 82(TM) system (copyright 1983,
 Carnegie Mellon University). Gaussian is a federally registered
 trademark of Gaussian, Inc.
  
 This software contains proprietary and confidential information,
 including trade secrets, belonging to Gaussian, Inc.
  
 This software is provided under written license and may be
 used, copied, transmitted, or stored only in accord with that
 written license.
  
 The following legend is applicable only to US Government
 contracts under FAR:
  
                    RESTRICTED RIGHTS LEGEND
  
 Use, reproduction and disclosure by the US Government is
 subject to restrictions as set forth in subparagraphs (a)
 and (c) of the Commercial Computer Software - Restricted
 Rights clause in FAR 52.227-19.
  
 Gaussian, Inc.
 340 Quinnipiac St., Bldg. 40, Wallingford CT 06492
  
  
 ---------------------------------------------------------------
 Warning -- This program may not be used in any manner that
 competes with the business of Gaussian, Inc. or will provide
 assistance to any competitor of Gaussian, Inc.  The licensee
 of this program is prohibited from giving any competitor of
 Gaussian, Inc. access to this program.  By using this program,
 the user acknowledges that Gaussian, Inc. is engaged in the
 business of creating and licensing software in the field of
 computational chemistry and represents and warrants to the
 licensee that it is not a competitor of Gaussian, Inc. and that
 it will not use this program in any manner prohibited above.
 ---------------------------------------------------------------
  

 Cite this work as:
 Gaussian 16, Revision B.01,
 M. J. Frisch, G. W. Trucks, H. B. Schlegel, G. E. Scuseria, 
 M. A. Robb, J. R. Cheeseman, G. Scalmani, V. Barone, 
 G. A. Petersson, H. Nakatsuji, X. Li, M. Caricato, A. V. Marenich, 
 J. Bloino, B. G. Janesko, R. Gomperts, B. Mennucci, H. P. Hratchian, 
 J. V. Ortiz, A. F. Izmaylov, J. L. Sonnenberg, D. Williams-Young, 
 F. Ding, F. Lipparini, F. Egidi, J. Goings, B. Peng, A. Petrone, 
 T. Henderson, D. Ranasinghe, V. G. Zakrzewski, J. Gao, N. Rega, 
 G. Zheng, W. Liang, M. Hada, M. Ehara, K. Toyota, R. Fukuda, 
 J. Hasegawa, M. Ishida, T. Nakajima, Y. Honda, O. Kitao, H. Nakai, 
 T. Vreven, K. Throssell, J. A. Montgomery, Jr., J. E. Peralta, 
 F. Ogliaro, M. J. Bearpark, J. J. Heyd, E. N. Brothers, K. N. Kudin, 
 V. N. Staroverov, T. A. Keith, R. Kobayashi, J. Normand, 
 K. Raghavachari, A. P. Rendell, J. C. Burant, S. S. Iyengar, 
 J. Tomasi, M. Cossi, J. M. Millam, M. Klene, C. Adamo, R. Cammi, 
 J. W. Ochterski, R. L. Martin, K. Morokuma, O. Farkas, 
 J. B. Foresman, and D. J. Fox, Gaussian, Inc., Wallingford CT, 2016.
 
 ******************************************
 Gaussian 16:  ES64L-G16RevB.01 20-Dec-2017
                 2-May-2022 
 ******************************************
 %mem=12GB
 %NprocShared=8
 Will use up to    8 processors via shared memory.
 %chk=TSH1-IRC-Forward
 ----------------------------------------------------------------------
 # UWB97XD aug-cc-pVTZ IRC(CalcAll,Forward,MaxPoints=200,Stepsize=5) sc
 f=qc Integral(Grid=SuperFineGrid) MaxDisk=32GB
 ----------------------------------------------------------------------
 1/10=4,18=10,22=1,26=5,38=1,39=5,42=200,44=3,71=1,172=1/1,23;
 2/12=2,17=6,18=5,29=1,40=1/2;
 3/5=16,6=1,7=10,11=2,25=1,30=1,71=2,74=-58,75=-7,116=2,140=1/1,2,3;
 4//1;
 5/5=2,8=3,38=5/8;
 8/6=4,10=90,11=11/1;
 11/6=1,8=1,9=11,15=111,16=1/1,2,10;
 10/6=1,13=1/2;
 6/7=2,8=2,9=2,10=2,18=1,28=1/1;
 7/10=1,25=1/1,2,3,16;
 1/10=4,18=10,22=1,26=5,39=5,42=200,44=3,71=1/23(2);
 2/29=1/2;
 99/5=20/99;
 2/29=1/2;
 3/5=16,6=1,7=10,11=2,25=1,30=1,71=2,74=-58,75=-7,116=2,140=1/1,2,3;
 4/5=5,16=3,69=1/1;
 5/5=2,8=3,38=5/8;
 8/6=4,10=90,11=11/1;
 11/6=1,8=1,9=11,15=111,16=1/1,2,10;
 10/6=1,13=1/2;
 7/10=1,25=1/1,2,3,16;
 1/10=4,18=10,22=1,26=5,39=5,42=200,44=3,71=1/23(-8);
 2/29=1/2;
 6/7=2,8=2,9=2,10=2,18=1,19=2,28=1/1;
 99/5=20/99;
 ----------------
 TSH1-IRC-Forward
 ----------------
 Symbolic Z-matrix:
 Charge =  0 Multiplicity = 1
 O                    -1.00679  -0.9651   -0.09179 
 O                     1.21686  -0.82915   0.03673 
 C                     1.09487   0.38024  -0.00778 
 N                    -0.00833   1.14419  -0.13366 
 C                    -1.13511   0.28504   0.15515 
 H                     1.9486    1.03056   0.24358 
 H                    -1.63289   0.69257  -0.79005 
 H                    -1.69659   0.62988   1.03835 
 
 IRC-IRC-IRC-IRC-IRC-IRC-IRC-IRC-IRC-IRC-IRC-IRC-IRC-IRC-IRC-IRC-IRC-IRC
 ------------------------------------------------------------------------
 INPUT DATA FOR L123
 ------------------------------------------------------------------------
 GENERAL PARAMETERS:
 Rxn path following direction = Forward
 Maximum points per path      = 200
 Step size                    =   0.050 bohr
 Integration scheme           = HPC                                 
    Redo corrector integration= Yes                                 
    DWI Weight Power          =  2
    DWI will use Hessian update vectors when possible.
    Max correction cycles     =  20
 Initial Hessian              = CalcFC
 Hessian evaluation           = Analytic at all predictor steps
                              = Update at all corrector steps
 Hessian updating method      = Bofill                              
 ------------------------------------------------------------------------
 IRC-IRC-IRC-IRC-IRC-IRC-IRC-IRC-IRC-IRC-IRC-IRC-IRC-IRC-IRC-IRC-IRC-IRC
                          Input orientation:                          
 ---------------------------------------------------------------------
 Center     Atomic      Atomic             Coordinates (Angstroms)
 Number     Number       Type             X           Y           Z
 ---------------------------------------------------------------------
      1          8           0       -1.006790   -0.965100   -0.091790
      2          8           0        1.216860   -0.829150    0.036730
      3          6           0        1.094870    0.380240   -0.007780
      4          7           0       -0.008330    1.144190   -0.133660
      5          6           0       -1.135110    0.285040    0.155150
      6          1           0        1.948600    1.030560    0.243580
      7          1           0       -1.632890    0.692570   -0.790050
      8          1           0       -1.696590    0.629880    1.038350
 ---------------------------------------------------------------------
                    Distance matrix (angstroms):
                    1          2          3          4          5
     1  O    0.000000
     2  O    2.231506   0.000000
     3  C    2.496792   1.216342   0.000000
     4  N    2.334048   2.328990   1.347782   0.000000
     5  C    1.280740   2.605227   2.237950   1.446092   0.000000
     6  H    3.581824   2.009167   1.102249   1.996196   3.173781
     7  H    1.904583   3.334707   2.854850   1.809421   1.143359
     8  H    2.072921   3.408842   2.991481   2.118571   1.101915
                    6          7          8
     6  H    0.000000
     7  H    3.742953   0.000000
     8  H    3.752281   1.830583   0.000000
 Symmetry turned off by external request.
 Stoichiometry    C2H3NO2
 Framework group  C1[X(C2H3NO2)]
 Deg. of freedom    18
 Full point group                 C1      NOp   1
 Rotational constants (GHZ):           9.8547178           6.1932789           3.9497078
 Standard basis: Aug-CC-pVTZ (5D, 7F)
   299 basis functions,   441 primitive gaussians,   350 cartesian basis functions
    19 alpha electrons       19 beta electrons
       nuclear repulsion energy       169.6087813831 Hartrees.
 NAtoms=    8 NActive=    8 NUniq=    8 SFac= 1.00D+00 NAtFMM=   60 NAOKFM=F Big=F
 Integral buffers will be    131072 words long.
 Raffenetti 2 integral format.
 Two-electron integral symmetry is turned off.
 Nuclear repulsion after empirical dispersion term =      169.6073455301 Hartrees.
 One-electron integrals computed using PRISM.
 NBasis=   299 RedAO= T EigKep=  2.71D-05  NBF=   299
 NBsUse=   299 1.00D-06 EigRej= -1.00D+00 NBFU=   299
 ExpMin= 2.53D-02 ExpMax= 1.53D+04 ExpMxC= 5.22D+02 IAcc=3 IRadAn=         7 AccDes= 0.00D+00
 Harris functional with IExCor= 4639 and IRadAn=       7 diagonalized for initial guess.
 HarFok:  IExCor= 4639 AccDes= 0.00D+00 IRadAn=         7 IDoV= 1 UseB2=F ITyADJ=14
 ICtDFT=  3500011 ScaDFX=  1.000000  1.000000  1.000000  1.000000
 FoFCou: FMM=F IPFlag=           0 FMFlag=      100000 FMFlg1=           0
         NFxFlg=           0 DoJE=T BraDBF=F KetDBF=T FulRan=T
         wScrn=  0.000000 ICntrl=       500 IOpCl=  0 I1Cent=   200000004 NGrid=           0
         NMat0=    1 NMatS0=      1 NMatT0=    0 NMatD0=    1 NMtDS0=    0 NMtDT0=    0
 Symmetry not used in FoFCou.
 Initial guess <Sx>= 0.0000 <Sy>= 0.0000 <Sz>= 0.0000 <S**2>= 0.0000 S= 0.0000
 Gradient too large for Newton-Raphson -- use scaled steepest descent instead.
 Gradient too large for Newton-Raphson -- use scaled steepest descent instead.
 Gradient too large for Newton-Raphson -- use scaled steepest descent instead.
     Minimum is close to point  2 DX=  5.09D-02 DF= -2.32D-05 DXR=  9.24D-02 DFR=  8.60D-03 which will be used.
 Gradient too large for Newton-Raphson -- use scaled steepest descent instead.
 Gradient too large for Newton-Raphson -- use scaled steepest descent instead.
     Accept linear search using points  1 and  2.
 Gradient too large for Newton-Raphson -- use scaled steepest descent instead.
 LinEq1:  Iter=  0 NonCon=     1 RMS=1.59D-04 Max=8.25D-03 NDo=     1
 AX will form     1 AO Fock derivatives at one time.
 LinEq1:  Iter=  1 NonCon=     1 RMS=1.71D-04 Max=6.21D-03 NDo=     1
 LinEq1:  Iter=  2 NonCon=     1 RMS=2.21D-05 Max=5.72D-04 NDo=     1
 LinEq1:  Iter=  3 NonCon=     1 RMS=1.63D-05 Max=5.60D-04 NDo=     1
 LinEq1:  Iter=  4 NonCon=     1 RMS=1.28D-05 Max=4.80D-04 NDo=     1
 LinEq1:  Iter=  5 NonCon=     1 RMS=5.79D-06 Max=1.65D-04 NDo=     1
 LinEq1:  Iter=  6 NonCon=     1 RMS=3.24D-06 Max=5.62D-05 NDo=     1
 LinEq1:  Iter=  7 NonCon=     1 RMS=1.14D-06 Max=2.81D-05 NDo=     1
 LinEq1:  Iter=  8 NonCon=     1 RMS=4.68D-07 Max=1.04D-05 NDo=     1
 LinEq1:  Iter=  9 NonCon=     1 RMS=2.08D-07 Max=4.92D-06 NDo=     1
 LinEq1:  Iter= 10 NonCon=     1 RMS=9.41D-08 Max=2.49D-06 NDo=     1
 LinEq1:  Iter= 11 NonCon=     1 RMS=4.63D-08 Max=1.31D-06 NDo=     1
 LinEq1:  Iter= 12 NonCon=     1 RMS=1.70D-08 Max=2.93D-07 NDo=     1
 LinEq1:  Iter= 13 NonCon=     0 RMS=4.75D-09 Max=6.34D-08 NDo=     1
 Linear equations converged to 1.032D-08 1.032D-07 after    13 iterations.
     Accept linear search using points  1 and  2.
     Minimum is close to point  2 DX= -9.54D-03 DF= -9.50D-09 DXR=  9.63D-03 DFR=  9.33D-05 which will be used.
 LinEq1:  Iter=  0 NonCon=     1 RMS=4.94D-06 Max=2.20D-04 NDo=     1
 LinEq1:  Iter=  1 NonCon=     1 RMS=4.36D-06 Max=1.30D-04 NDo=     1
 LinEq1:  Iter=  2 NonCon=     1 RMS=2.01D-06 Max=6.24D-05 NDo=     1
 LinEq1:  Iter=  3 NonCon=     1 RMS=1.67D-06 Max=3.81D-05 NDo=     1
 LinEq1:  Iter=  4 NonCon=     1 RMS=1.35D-06 Max=4.11D-05 NDo=     1
 LinEq1:  Iter=  5 NonCon=     1 RMS=6.98D-07 Max=1.47D-05 NDo=     1
 LinEq1:  Iter=  6 NonCon=     1 RMS=2.77D-07 Max=9.01D-06 NDo=     1
 LinEq1:  Iter=  7 NonCon=     1 RMS=1.45D-07 Max=5.10D-06 NDo=     1
 LinEq1:  Iter=  8 NonCon=     1 RMS=7.86D-08 Max=2.22D-06 NDo=     1
 LinEq1:  Iter=  9 NonCon=     1 RMS=3.97D-08 Max=8.02D-07 NDo=     1
 LinEq1:  Iter= 10 NonCon=     1 RMS=1.88D-08 Max=5.16D-07 NDo=     1
 LinEq1:  Iter= 11 NonCon=     1 RMS=7.07D-09 Max=1.69D-07 NDo=     1
 LinEq1:  Iter= 12 NonCon=     1 RMS=2.30D-09 Max=5.94D-08 NDo=     1
 LinEq1:  Iter= 13 NonCon=     0 RMS=7.16D-10 Max=1.36D-08 NDo=     1
 Linear equations converged to 2.556D-09 2.556D-08 after    13 iterations.
 Restarting incremental Fock formation.
     Accept linear search using points  1 and  2.
     Minimum is close to point  2 DX= -7.77D-05 DF=  0.00D+00 DXR=  7.77D-05 DFR=  0.00D+00 which will be used.
 SCF Done:  E(UwB97XD) =  -283.046852155     a.u. after    9 cycles
            Convg  =    0.1401D-06                    47 Fock formations.
              S**2 =  0.0000                  -V/T =  2.0055
 <Sx>= 0.0000 <Sy>= 0.0000 <Sz>= 0.0000 <S**2>= 0.0000 S= 0.0000
 <L.S>=  0.00000000000    
 Annihilation of the first spin contaminant:
 S**2 before annihilation     0.0000,   after     0.0000
 DoSCS=F DFT=T ScalE2(SS,OS)=  1.000000  1.000000
 Range of M.O.s used for correlation:     1   299
 NBasis=   299 NAE=    19 NBE=    19 NFC=     0 NFV=     0
 NROrb=    299 NOA=    19 NOB=    19 NVA=   280 NVB=   280

 **** Warning!!: The largest alpha MO coefficient is  0.37120411D+02


 **** Warning!!: The largest beta MO coefficient is  0.37120411D+02

 Symmetrizing basis deriv contribution to polar:
 IMax=3 JMax=2 DiffMx= 0.00D+00
 G2DrvN: will do     9 centers at a time, making    1 passes.
 Calling FoFCou, ICntrl=  3107 FMM=F I1Cent=   0 AccDes= 0.00D+00.
 End of G2Drv F.D. properties file   721 does not exist.
 End of G2Drv F.D. properties file   722 does not exist.
 End of G2Drv F.D. properties file   788 does not exist.
          IDoAtm=11111111
          Differentiating once with respect to nuclear coordinates.
 CalDSu exits because no D1Ps are significant.
          There are    27 degrees of freedom in the 1st order CPHF.  IDoFFX=6 NUNeed=     0.
     21 vectors produced by pass  0 Test12= 3.94D-14 3.70D-09 XBig12= 1.85D-01 1.10D-01.
 AX will form    21 AO Fock derivatives at one time.
     21 vectors produced by pass  1 Test12= 3.94D-14 3.70D-09 XBig12= 8.63D-02 1.34D-01.
     21 vectors produced by pass  2 Test12= 3.94D-14 3.70D-09 XBig12= 5.58D-03 1.41D-02.
     21 vectors produced by pass  3 Test12= 3.94D-14 3.70D-09 XBig12= 1.53D-04 1.42D-03.
     21 vectors produced by pass  4 Test12= 3.94D-14 3.70D-09 XBig12= 2.50D-06 1.70D-04.
     21 vectors produced by pass  5 Test12= 3.94D-14 3.70D-09 XBig12= 2.80D-08 1.57D-05.
     21 vectors produced by pass  6 Test12= 3.94D-14 3.70D-09 XBig12= 2.42D-10 1.40D-06.
     15 vectors produced by pass  7 Test12= 3.94D-14 3.70D-09 XBig12= 1.80D-12 1.06D-07.
      3 vectors produced by pass  8 Test12= 3.94D-14 3.70D-09 XBig12= 1.33D-14 8.32D-09.
 InvSVY:  IOpt=1 It=  1 EMax= 2.00D-15
 Solved reduced A of dimension   165 with    21 vectors.
 End of Minotr F.D. properties file   721 does not exist.
 End of Minotr F.D. properties file   722 does not exist.
 End of Minotr F.D. properties file   788 does not exist.

 **********************************************************************

            Population analysis using the SCF Density.

 **********************************************************************

 Alpha  occ. eigenvalues --  -19.30278 -19.29946 -14.49130 -10.41630 -10.40548
 Alpha  occ. eigenvalues --   -1.21037  -1.15786  -1.02753  -0.80469  -0.69092
 Alpha  occ. eigenvalues --   -0.62420  -0.60095  -0.56694  -0.54887  -0.50595
 Alpha  occ. eigenvalues --   -0.46781  -0.40386  -0.38680  -0.35530
 Alpha virt. eigenvalues --   -0.11861   0.02792   0.04003   0.04292   0.05931
 Alpha virt. eigenvalues --    0.07837   0.08809   0.09115   0.09756   0.11559
 Alpha virt. eigenvalues --    0.12430   0.12709   0.14244   0.15000   0.15794
 Alpha virt. eigenvalues --    0.18600   0.19451   0.20713   0.21268   0.22257
 Alpha virt. eigenvalues --    0.23134   0.23590   0.24427   0.25152   0.26011
 Alpha virt. eigenvalues --    0.27406   0.29309   0.29972   0.30418   0.31565
 Alpha virt. eigenvalues --    0.32831   0.33174   0.34625   0.36288   0.37133
 Alpha virt. eigenvalues --    0.38339   0.39459   0.39863   0.40205   0.41990
 Alpha virt. eigenvalues --    0.42648   0.44031   0.44593   0.46512   0.47515
 Alpha virt. eigenvalues --    0.48030   0.49728   0.51727   0.52496   0.54394
 Alpha virt. eigenvalues --    0.55969   0.57753   0.57896   0.58864   0.60683
 Alpha virt. eigenvalues --    0.61580   0.63620   0.65095   0.67514   0.67714
 Alpha virt. eigenvalues --    0.70877   0.71945   0.73427   0.75104   0.75861
 Alpha virt. eigenvalues --    0.76615   0.77449   0.79725   0.81804   0.82362
 Alpha virt. eigenvalues --    0.85174   0.85970   0.86405   0.88796   0.89548
 Alpha virt. eigenvalues --    0.90661   0.91386   0.92278   0.93745   0.94519
 Alpha virt. eigenvalues --    0.96427   0.97315   0.99696   1.01385   1.02779
 Alpha virt. eigenvalues --    1.04123   1.05165   1.05363   1.07500   1.09036
 Alpha virt. eigenvalues --    1.11688   1.12140   1.12698   1.14191   1.15989
 Alpha virt. eigenvalues --    1.18502   1.19498   1.22892   1.22978   1.25152
 Alpha virt. eigenvalues --    1.26790   1.27254   1.30954   1.32150   1.33941
 Alpha virt. eigenvalues --    1.35706   1.36930   1.37523   1.39867   1.42291
 Alpha virt. eigenvalues --    1.47236   1.48523   1.49445   1.51092   1.51763
 Alpha virt. eigenvalues --    1.53413   1.56282   1.58855   1.59840   1.62665
 Alpha virt. eigenvalues --    1.66038   1.69009   1.69995   1.72526   1.75191
 Alpha virt. eigenvalues --    1.78264   1.79018   1.81136   1.83589   1.84297
 Alpha virt. eigenvalues --    1.86303   1.88374   1.90523   1.95959   1.98705
 Alpha virt. eigenvalues --    2.01653   2.04911   2.09282   2.10537   2.12725
 Alpha virt. eigenvalues --    2.15157   2.19024   2.20923   2.21912   2.23705
 Alpha virt. eigenvalues --    2.24620   2.28758   2.30640   2.31456   2.32332
 Alpha virt. eigenvalues --    2.36070   2.37001   2.39790   2.43701   2.45321
 Alpha virt. eigenvalues --    2.47331   2.53044   2.54964   2.56768   2.59271
 Alpha virt. eigenvalues --    2.63258   2.64745   2.65985   2.70164   2.72363
 Alpha virt. eigenvalues --    2.75315   2.76774   2.79606   2.84224   2.93661
 Alpha virt. eigenvalues --    2.94500   2.95925   3.02036   3.05489   3.09393
 Alpha virt. eigenvalues --    3.12155   3.19294   3.22886   3.26744   3.32297
 Alpha virt. eigenvalues --    3.33929   3.35923   3.38906   3.42694   3.44350
 Alpha virt. eigenvalues --    3.48077   3.51677   3.53521   3.57405   3.58591
 Alpha virt. eigenvalues --    3.64598   3.68771   3.71267   3.76304   3.77830
 Alpha virt. eigenvalues --    3.82048   3.83202   3.86917   3.87917   3.90969
 Alpha virt. eigenvalues --    3.94227   3.96457   3.98255   4.00377   4.04136
 Alpha virt. eigenvalues --    4.10089   4.15548   4.16884   4.18735   4.23769
 Alpha virt. eigenvalues --    4.31712   4.34493   4.41765   4.46492   4.49560
 Alpha virt. eigenvalues --    4.55650   4.57038   4.60852   4.67807   4.71951
 Alpha virt. eigenvalues --    4.76789   4.77728   4.82550   4.84452   4.87985
 Alpha virt. eigenvalues --    4.91452   4.94045   4.98591   5.10472   5.12947
 Alpha virt. eigenvalues --    5.16284   5.17479   5.19362   5.24635   5.28557
 Alpha virt. eigenvalues --    5.35579   5.37054   5.42162   5.48177   5.55312
 Alpha virt. eigenvalues --    5.63788   5.74798   5.80623   5.89712   5.94736
 Alpha virt. eigenvalues --    5.97133   6.02379   6.13723   6.21630   6.25858
 Alpha virt. eigenvalues --    6.30380   6.36863   6.46225   6.48205   6.51583
 Alpha virt. eigenvalues --    6.57461   6.58503   6.63519   6.72394   6.76770
 Alpha virt. eigenvalues --    6.78711   6.83289   6.90152   6.93277   6.94130
 Alpha virt. eigenvalues --    7.02692   7.05124   7.14981   7.18432   7.29691
 Alpha virt. eigenvalues --    7.36721   7.38435   7.40899   7.43272   7.53121
 Alpha virt. eigenvalues --   13.55067  14.56658  15.37228  16.62765  17.69641
  Beta  occ. eigenvalues --  -19.30278 -19.29946 -14.49130 -10.41630 -10.40548
  Beta  occ. eigenvalues --   -1.21037  -1.15786  -1.02753  -0.80469  -0.69092
  Beta  occ. eigenvalues --   -0.62420  -0.60095  -0.56694  -0.54887  -0.50595
  Beta  occ. eigenvalues --   -0.46781  -0.40386  -0.38680  -0.35530
  Beta virt. eigenvalues --   -0.11861   0.02792   0.04003   0.04292   0.05931
  Beta virt. eigenvalues --    0.07837   0.08809   0.09115   0.09756   0.11559
  Beta virt. eigenvalues --    0.12430   0.12709   0.14244   0.15000   0.15794
  Beta virt. eigenvalues --    0.18600   0.19451   0.20713   0.21268   0.22257
  Beta virt. eigenvalues --    0.23134   0.23590   0.24427   0.25152   0.26011
  Beta virt. eigenvalues --    0.27406   0.29309   0.29972   0.30418   0.31565
  Beta virt. eigenvalues --    0.32831   0.33174   0.34625   0.36288   0.37133
  Beta virt. eigenvalues --    0.38339   0.39459   0.39863   0.40205   0.41990
  Beta virt. eigenvalues --    0.42648   0.44031   0.44593   0.46512   0.47515
  Beta virt. eigenvalues --    0.48030   0.49728   0.51727   0.52496   0.54394
  Beta virt. eigenvalues --    0.55969   0.57753   0.57896   0.58864   0.60683
  Beta virt. eigenvalues --    0.61580   0.63620   0.65095   0.67514   0.67714
  Beta virt. eigenvalues --    0.70877   0.71945   0.73427   0.75104   0.75861
  Beta virt. eigenvalues --    0.76615   0.77449   0.79725   0.81804   0.82362
  Beta virt. eigenvalues --    0.85174   0.85970   0.86405   0.88796   0.89548
  Beta virt. eigenvalues --    0.90661   0.91386   0.92278   0.93745   0.94519
  Beta virt. eigenvalues --    0.96427   0.97315   0.99696   1.01385   1.02779
  Beta virt. eigenvalues --    1.04123   1.05165   1.05363   1.07500   1.09036
  Beta virt. eigenvalues --    1.11688   1.12140   1.12698   1.14191   1.15989
  Beta virt. eigenvalues --    1.18502   1.19498   1.22892   1.22978   1.25152
  Beta virt. eigenvalues --    1.26790   1.27254   1.30954   1.32150   1.33941
  Beta virt. eigenvalues --    1.35706   1.36930   1.37523   1.39867   1.42291
  Beta virt. eigenvalues --    1.47236   1.48523   1.49445   1.51092   1.51763
  Beta virt. eigenvalues --    1.53413   1.56282   1.58855   1.59840   1.62665
  Beta virt. eigenvalues --    1.66038   1.69009   1.69995   1.72526   1.75191
  Beta virt. eigenvalues --    1.78264   1.79018   1.81136   1.83589   1.84297
  Beta virt. eigenvalues --    1.86303   1.88374   1.90523   1.95959   1.98705
  Beta virt. eigenvalues --    2.01653   2.04911   2.09282   2.10537   2.12725
  Beta virt. eigenvalues --    2.15157   2.19024   2.20923   2.21912   2.23705
  Beta virt. eigenvalues --    2.24620   2.28758   2.30640   2.31456   2.32332
  Beta virt. eigenvalues --    2.36070   2.37001   2.39790   2.43701   2.45321
  Beta virt. eigenvalues --    2.47331   2.53044   2.54964   2.56768   2.59271
  Beta virt. eigenvalues --    2.63258   2.64745   2.65985   2.70164   2.72363
  Beta virt. eigenvalues --    2.75315   2.76774   2.79606   2.84224   2.93661
  Beta virt. eigenvalues --    2.94500   2.95925   3.02036   3.05489   3.09393
  Beta virt. eigenvalues --    3.12155   3.19294   3.22886   3.26744   3.32297
  Beta virt. eigenvalues --    3.33929   3.35923   3.38906   3.42694   3.44350
  Beta virt. eigenvalues --    3.48077   3.51677   3.53521   3.57405   3.58591
  Beta virt. eigenvalues --    3.64598   3.68771   3.71267   3.76304   3.77830
  Beta virt. eigenvalues --    3.82048   3.83202   3.86917   3.87917   3.90969
  Beta virt. eigenvalues --    3.94227   3.96457   3.98255   4.00377   4.04136
  Beta virt. eigenvalues --    4.10089   4.15548   4.16884   4.18735   4.23769
  Beta virt. eigenvalues --    4.31712   4.34493   4.41765   4.46492   4.49560
  Beta virt. eigenvalues --    4.55650   4.57038   4.60852   4.67807   4.71951
  Beta virt. eigenvalues --    4.76789   4.77728   4.82550   4.84452   4.87985
  Beta virt. eigenvalues --    4.91452   4.94045   4.98591   5.10472   5.12947
  Beta virt. eigenvalues --    5.16284   5.17479   5.19362   5.24635   5.28557
  Beta virt. eigenvalues --    5.35579   5.37054   5.42162   5.48177   5.55312
  Beta virt. eigenvalues --    5.63788   5.74798   5.80623   5.89712   5.94736
  Beta virt. eigenvalues --    5.97133   6.02379   6.13723   6.21630   6.25858
  Beta virt. eigenvalues --    6.30380   6.36863   6.46225   6.48205   6.51583
  Beta virt. eigenvalues --    6.57461   6.58503   6.63519   6.72394   6.76770
  Beta virt. eigenvalues --    6.78711   6.83289   6.90152   6.93277   6.94130
  Beta virt. eigenvalues --    7.02692   7.05124   7.14981   7.18432   7.29691
  Beta virt. eigenvalues --    7.36721   7.38435   7.40899   7.43272   7.53121
  Beta virt. eigenvalues --   13.55067  14.56658  15.37228  16.62765  17.69641
          Condensed to atoms (all electrons):
               1          2          3          4          5          6
     1  O    8.519104  -0.007376   0.017920  -0.027366   0.034662   0.001775
     2  O   -0.007376   8.345809   0.334193  -0.086543   0.005784  -0.088591
     3  C    0.017920   0.334193   5.073185   0.257365  -0.011729   0.240438
     4  N   -0.027366  -0.086543   0.257365   7.298074  -0.067020  -0.039627
     5  C    0.034662   0.005784  -0.011729  -0.067020   5.322109   0.004714
     6  H    0.001775  -0.088591   0.240438  -0.039627   0.004714   0.378310
     7  H    0.065172  -0.013169   0.006962   0.036588   0.211206   0.000261
     8  H   -0.040088   0.002838   0.000428   0.002766   0.362364   0.000872
               7          8
     1  O    0.065172  -0.040088
     2  O   -0.013169   0.002838
     3  C    0.006962   0.000428
     4  N    0.036588   0.002766
     5  C    0.211206   0.362364
     6  H    0.000261   0.000872
     7  H    0.320678  -0.013228
     8  H   -0.013228   0.359587
          Atomic-Atomic Spin Densities.
               1          2          3          4          5          6
     1  O    0.000000   0.000000   0.000000   0.000000   0.000000   0.000000
     2  O    0.000000   0.000000   0.000000   0.000000   0.000000   0.000000
     3  C    0.000000   0.000000   0.000000   0.000000   0.000000   0.000000
     4  N    0.000000   0.000000   0.000000   0.000000   0.000000   0.000000
     5  C    0.000000   0.000000   0.000000   0.000000   0.000000   0.000000
     6  H    0.000000   0.000000   0.000000   0.000000   0.000000   0.000000
     7  H    0.000000   0.000000   0.000000   0.000000   0.000000   0.000000
     8  H    0.000000   0.000000   0.000000   0.000000   0.000000   0.000000
               7          8
     1  O    0.000000   0.000000
     2  O    0.000000   0.000000
     3  C    0.000000   0.000000
     4  N    0.000000   0.000000
     5  C    0.000000   0.000000
     6  H    0.000000   0.000000
     7  H    0.000000   0.000000
     8  H    0.000000   0.000000
 Mulliken charges and spin densities:
               1          2
     1  O   -0.563804   0.000000
     2  O   -0.492945   0.000000
     3  C    0.081239   0.000000
     4  N   -0.374237   0.000000
     5  C    0.137909   0.000000
     6  H    0.501847   0.000000
     7  H    0.385530   0.000000
     8  H    0.324461   0.000000
 Sum of Mulliken charges =   0.00000   0.00000
 Mulliken charges and spin densities with hydrogens summed into heavy atoms:
               1          2
     1  O   -0.563804   0.000000
     2  O   -0.492945   0.000000
     3  C    0.583086   0.000000
     4  N   -0.374237   0.000000
     5  C    0.847899   0.000000
 APT charges:
               1
     1  O   -0.486730
     2  O   -0.448347
     3  C   -0.119580
     4  N   -0.547969
     5  C   -0.360377
     6  H    0.718207
     7  H    0.642272
     8  H    0.602523
 Sum of APT charges =   0.00000
 APT charges with hydrogens summed into heavy atoms:
               1
     1  O   -0.486730
     2  O   -0.448347
     3  C    0.598627
     4  N   -0.547969
     5  C    0.884419
 Electronic spatial extent (au):  <R**2>=            319.3089
 Charge=              0.0000 electrons
 Dipole moment (field-independent basis, Debye):
    X=             -0.6379    Y=              2.4299    Z=              0.2218  Tot=              2.5220
 Quadrupole moment (field-independent basis, Debye-Ang):
   XX=            -23.4967   YY=            -34.1790   ZZ=            -27.2277
   XY=              0.1850   XZ=              0.5601   YZ=              0.2005
 Traceless Quadrupole moment (field-independent basis, Debye-Ang):
   XX=              4.8044   YY=             -5.8779   ZZ=              1.0734
   XY=              0.1850   XZ=              0.5601   YZ=              0.2005
 Octapole moment (field-independent basis, Debye-Ang**2):
  XXX=             -0.7902  YYY=             -9.3964  ZZZ=             -0.0871  XYY=              1.5363
  XXY=              8.8705  XXZ=             -1.0867  XZZ=             -1.9926  YZZ=             -1.0498
  YYZ=              0.5050  XYZ=              1.1537
 Hexadecapole moment (field-independent basis, Debye-Ang**3):
 XXXX=           -201.9710 YYYY=           -157.2408 ZZZZ=            -33.6512 XXXY=              3.7766
 XXXZ=              3.3637 YYYX=             -0.0194 YYYZ=              1.8356 ZZZX=              0.7894
 ZZZY=              0.4034 XXYY=            -59.0004 XXZZ=            -37.8589 YYZZ=            -30.4224
 XXYZ=              0.6010 YYXZ=              1.3235 ZZXY=             -1.9115
 N-N= 1.696073455301D+02 E-N=-1.003261077406D+03  KE= 2.815056016790D+02
  Exact polarizability:   0.000   0.000   0.000   0.000   0.000   0.000
 Approx polarizability:  83.729   2.934  71.107   4.858  -0.717  34.772
                          Isotropic Fermi Contact Couplings
        Atom                 a.u.       MegaHertz       Gauss      10(-4) cm-1
     1  O(17)              0.00000       0.00000       0.00000       0.00000
     2  O(17)              0.00000       0.00000       0.00000       0.00000
     3  C(13)              0.00000       0.00000       0.00000       0.00000
     4  N(14)              0.00000       0.00000       0.00000       0.00000
     5  C(13)              0.00000       0.00000       0.00000       0.00000
     6  H(1)               0.00000       0.00000       0.00000       0.00000
     7  H(1)               0.00000       0.00000       0.00000       0.00000
     8  H(1)               0.00000       0.00000       0.00000       0.00000
 --------------------------------------------------------
       Center         ----  Spin Dipole Couplings  ----
                      3XX-RR        3YY-RR        3ZZ-RR
 --------------------------------------------------------
     1   Atom        0.000000      0.000000      0.000000
     2   Atom        0.000000      0.000000      0.000000
     3   Atom        0.000000      0.000000      0.000000
     4   Atom        0.000000      0.000000      0.000000
     5   Atom        0.000000      0.000000      0.000000
     6   Atom        0.000000      0.000000      0.000000
     7   Atom        0.000000      0.000000      0.000000
     8   Atom        0.000000      0.000000      0.000000
 --------------------------------------------------------
                        XY            XZ            YZ
 --------------------------------------------------------
     1   Atom        0.000000      0.000000      0.000000
     2   Atom        0.000000      0.000000      0.000000
     3   Atom        0.000000      0.000000      0.000000
     4   Atom        0.000000      0.000000      0.000000
     5   Atom        0.000000      0.000000      0.000000
     6   Atom        0.000000      0.000000      0.000000
     7   Atom        0.000000      0.000000      0.000000
     8   Atom        0.000000      0.000000      0.000000
 --------------------------------------------------------


 ---------------------------------------------------------------------------------
              Anisotropic Spin Dipole Couplings in Principal Axis System
 ---------------------------------------------------------------------------------

       Atom             a.u.   MegaHertz   Gauss  10(-4) cm-1        Axes

              Baa     0.0000     0.000     0.000     0.000 -0.2043 -0.2348  0.9503
     1 O(17)  Bbb     0.0000     0.000     0.000     0.000 -0.0197  0.9716  0.2358
              Bcc     0.0000     0.000     0.000     0.000  0.9787 -0.0295  0.2032
 
              Baa     0.0000     0.000     0.000     0.000 -0.3518 -0.0447  0.9350
     2 O(17)  Bbb     0.0000     0.000     0.000     0.000 -0.3018  0.9509 -0.0681
              Bcc     0.0000     0.000     0.000     0.000  0.8861  0.3061  0.3480
 
              Baa     0.0000     0.000     0.000     0.000 -0.3867  0.4365  0.8124
     3 C(13)  Bbb     0.0000     0.000     0.000     0.000 -0.1425  0.8420 -0.5203
              Bcc     0.0000     0.000     0.000     0.000  0.9111  0.3169  0.2634
 
              Baa     0.0000     0.000     0.000     0.000  0.1955  0.0918  0.9764
     4 N(14)  Bbb     0.0000     0.000     0.000     0.000 -0.6911  0.7193  0.0707
              Bcc     0.0000     0.000     0.000     0.000  0.6958  0.6886 -0.2041
 
              Baa     0.0000     0.000     0.000     0.000  0.8050  0.3463  0.4817
     5 C(13)  Bbb     0.0000     0.000     0.000     0.000 -0.0864  0.8718 -0.4823
              Bcc     0.0000     0.000     0.000     0.000 -0.5869  0.3466  0.7317
 
              Baa     0.0000     0.000     0.000     0.000  0.7571  0.6121  0.2281
     6 H(1)   Bbb     0.0000     0.000     0.000     0.000 -0.0581 -0.2847  0.9569
              Bcc     0.0000     0.000     0.000     0.000 -0.6507  0.7377  0.1799
 
              Baa     0.0000     0.000     0.000     0.000  0.8126  0.5771  0.0814
     7 H(1)   Bbb     0.0000     0.000     0.000     0.000 -0.5302  0.6739  0.5145
              Bcc     0.0000     0.000     0.000     0.000  0.2421 -0.4613  0.8536
 
              Baa     0.0000     0.000     0.000     0.000  0.9647  0.1920  0.1804
     8 H(1)   Bbb     0.0000     0.000     0.000     0.000 -0.0925  0.8880 -0.4505
              Bcc     0.0000     0.000     0.000     0.000 -0.2467  0.4179  0.8744
 

 ---------------------------------------------------------------------------------

 Calling FoFJK, ICntrl=    100127 FMM=F ISym2X=0 I1Cent= 0 IOpClX= 1 NMat=1 NMatS=1 NMatT=0.
 -------------------------------------------------------------------
 Center     Atomic                   Forces (Hartrees/Bohr)
 Number     Number              X              Y              Z
 -------------------------------------------------------------------
      1        8          -0.000003387   -0.000000215    0.000000727
      2        8          -0.000000758   -0.000002499   -0.000000114
      3        6          -0.000002890   -0.000005124   -0.000001142
      4        7           0.000000871    0.000001276    0.000000503
      5        6           0.000000920    0.000002919    0.000000059
      6        1           0.000003844   -0.000000813   -0.000000204
      7        1           0.000000544    0.000002098   -0.000000365
      8        1           0.000000856    0.000002357    0.000000537
 -------------------------------------------------------------------
 Cartesian Forces:  Max     0.000005124 RMS     0.000001976
 IRC-IRC-IRC-IRC-IRC-IRC-IRC-IRC-IRC-IRC-IRC-IRC-IRC-IRC-IRC-IRC-IRC-IRC
          ******** Start new reaction path calculation ********
 Supplied step size of   0.0500 bohr.
    Integration on MW PES will use step size of   0.0661 sqrt(amu)*bohr.
 Point Number:   0          Path Number:   1
 Calculating another point on the path.
 IRC-IRC-IRC-IRC-IRC-IRC-IRC-IRC-IRC-IRC-IRC-IRC-IRC-IRC-IRC-IRC-IRC-IRC
                          Input orientation:                          
 ---------------------------------------------------------------------
 Center     Atomic      Atomic             Coordinates (Angstroms)
 Number     Number       Type             X           Y           Z
 ---------------------------------------------------------------------
      1          8           0       -1.021640   -0.933758   -0.085528
      2          8           0        1.195350   -0.798186    0.043723
      3          6           0        1.074308    0.412934   -0.000529
      4          7           0       -0.025364    1.175863   -0.127333
      5          6           0       -1.154601    0.318883    0.160547
      6          1           0        1.930983    1.059315    0.250575
      7          1           0       -1.672074    0.717838   -0.774486
      8          1           0       -1.707349    0.658590    1.051283
 ---------------------------------------------------------------------
                    Distance matrix (angstroms):
                    1          2          3          4          5
     1  O    0.000000
     2  O    2.224890   0.000000
     3  C    2.492750   1.217958   0.000000
     4  N    2.333413   2.327289   1.344403   0.000000
     5  C    1.283488   2.604566   2.236699   1.446536   0.000000
     6  H    3.578169   2.008545   1.102159   1.995919   3.174457
     7  H    1.904074   3.345133   2.869597   1.827634   1.140714
     8  H    2.073188   3.400446   2.984003   2.117967   1.101972
                    6          7          8
     6  H    0.000000
     7  H    3.761566   0.000000
     8  H    3.746889   1.827071   0.000000
 Symmetry turned off by external request.
 Stoichiometry    C2H3NO2
 Framework group  C1[X(C2H3NO2)]
 Deg. of freedom    18
 Full point group                 C1      NOp   1
 Rotational constants (GHZ):           9.8484090           6.2099084           3.9552889
 Standard basis: Aug-CC-pVTZ (5D, 7F)
   299 basis functions,   441 primitive gaussians,   350 cartesian basis functions
    19 alpha electrons       19 beta electrons
       nuclear repulsion energy       169.6419352284 Hartrees.
 NAtoms=    8 NActive=    8 NUniq=    8 SFac= 1.00D+00 NAtFMM=   60 NAOKFM=F Big=F
 Integral buffers will be    131072 words long.
 Raffenetti 2 integral format.
 Two-electron integral symmetry is turned off.
 Nuclear repulsion after empirical dispersion term =      169.6405006611 Hartrees.
 One-electron integrals computed using PRISM.
 NBasis=   299 RedAO= T EigKep=  2.70D-05  NBF=   299
 NBsUse=   299 1.00D-06 EigRej= -1.00D+00 NBFU=   299
 Initial guess from the checkpoint file:  "TSH1-IRC-Forward.chk"
 B after Tr=    -0.035706    0.059780    0.013015
         Rot=    1.000000   -0.000083   -0.000264   -0.000064 Ang=  -0.03 deg.
 Initial guess <Sx>= 0.0000 <Sy>= 0.0000 <Sz>= 0.0000 <S**2>= 0.0000 S= 0.0000
 ExpMin= 2.53D-02 ExpMax= 1.53D+04 ExpMxC= 5.22D+02 IAcc=3 IRadAn=         7 AccDes= 0.00D+00
 Harris functional with IExCor= 4639 and IRadAn=       7 diagonalized for initial guess.
 HarFok:  IExCor= 4639 AccDes= 0.00D+00 IRadAn=         7 IDoV= 1 UseB2=F ITyADJ=14
 ICtDFT=  3500011 ScaDFX=  1.000000  1.000000  1.000000  1.000000
 FoFCou: FMM=F IPFlag=           0 FMFlag=      100000 FMFlg1=           0
         NFxFlg=           0 DoJE=T BraDBF=F KetDBF=T FulRan=T
         wScrn=  0.000000 ICntrl=       500 IOpCl=  0 I1Cent=   200000004 NGrid=           0
         NMat0=    1 NMatS0=      1 NMatT0=    0 NMatD0=    1 NMtDS0=    0 NMtDT0=    0
 Symmetry not used in FoFCou.
 Gradient too large for Newton-Raphson -- use scaled steepest descent instead.
     Accept linear search using points  3 and  4.
     Minimum is close to point  4 DX= -1.42D-02 DF= -1.63D-09 DXR=  1.19D-02 DFR=  2.17D-05 which will be used.
 Gradient too large for Newton-Raphson -- use scaled steepest descent instead.
     Accept linear search using points  1 and  2.
 LinEq1:  Iter=  0 NonCon=     1 RMS=7.74D-05 Max=3.14D-03 NDo=     1
 AX will form     1 AO Fock derivatives at one time.
 LinEq1:  Iter=  1 NonCon=     1 RMS=2.66D-05 Max=7.11D-04 NDo=     1
 LinEq1:  Iter=  2 NonCon=     1 RMS=3.17D-05 Max=1.56D-03 NDo=     1
 LinEq1:  Iter=  3 NonCon=     1 RMS=2.37D-05 Max=7.86D-04 NDo=     1
 LinEq1:  Iter=  4 NonCon=     1 RMS=1.35D-05 Max=4.26D-04 NDo=     1
 LinEq1:  Iter=  5 NonCon=     1 RMS=1.02D-05 Max=2.95D-04 NDo=     1
 LinEq1:  Iter=  6 NonCon=     1 RMS=6.77D-06 Max=1.54D-04 NDo=     1
 LinEq1:  Iter=  7 NonCon=     1 RMS=2.52D-06 Max=7.01D-05 NDo=     1
 LinEq1:  Iter=  8 NonCon=     1 RMS=9.69D-07 Max=3.19D-05 NDo=     1
 LinEq1:  Iter=  9 NonCon=     1 RMS=3.85D-07 Max=8.84D-06 NDo=     1
 LinEq1:  Iter= 10 NonCon=     1 RMS=2.67D-07 Max=6.75D-06 NDo=     1
 LinEq1:  Iter= 11 NonCon=     1 RMS=9.30D-08 Max=1.75D-06 NDo=     1
 LinEq1:  Iter= 12 NonCon=     1 RMS=2.44D-08 Max=4.74D-07 NDo=     1
 LinEq1:  Iter= 13 NonCon=     1 RMS=7.36D-09 Max=2.09D-07 NDo=     1
 LinEq1:  Iter= 14 NonCon=     0 RMS=2.81D-09 Max=6.94D-08 NDo=     1
 Linear equations converged to 1.032D-08 1.032D-07 after    14 iterations.
     Accept linear search using points  1 and  2.
     Minimum is close to point  2 DX= -1.60D-03 DF= -1.56D-10 DXR=  1.60D-03 DFR=  2.57D-06 which will be used.
 LinEq1:  Iter=  0 NonCon=     1 RMS=7.82D-07 Max=3.14D-05 NDo=     1
 LinEq1:  Iter=  1 NonCon=     1 RMS=6.84D-07 Max=1.80D-05 NDo=     1
 LinEq1:  Iter=  2 NonCon=     1 RMS=3.08D-07 Max=1.20D-05 NDo=     1
 LinEq1:  Iter=  3 NonCon=     1 RMS=3.20D-07 Max=1.14D-05 NDo=     1
 LinEq1:  Iter=  4 NonCon=     1 RMS=1.95D-07 Max=4.92D-06 NDo=     1
 LinEq1:  Iter=  5 NonCon=     1 RMS=1.13D-07 Max=2.52D-06 NDo=     1
 LinEq1:  Iter=  6 NonCon=     1 RMS=4.52D-08 Max=1.09D-06 NDo=     1
 LinEq1:  Iter=  7 NonCon=     1 RMS=1.64D-08 Max=3.15D-07 NDo=     1
 LinEq1:  Iter=  8 NonCon=     1 RMS=7.09D-09 Max=1.74D-07 NDo=     1
 LinEq1:  Iter=  9 NonCon=     1 RMS=4.43D-09 Max=1.02D-07 NDo=     1
 LinEq1:  Iter= 10 NonCon=     1 RMS=1.81D-09 Max=3.60D-08 NDo=     1
 LinEq1:  Iter= 11 NonCon=     1 RMS=5.71D-10 Max=1.33D-08 NDo=     1
 LinEq1:  Iter= 12 NonCon=     0 RMS=1.89D-10 Max=4.95D-09 NDo=     1
 Linear equations converged to 5.421D-10 5.421D-09 after    12 iterations.
 SCF Done:  E(UwB97XD) =  -283.046879087     a.u. after    5 cycles
            Convg  =    0.2692D-07                    34 Fock formations.
              S**2 =  0.0000                  -V/T =  2.0055
 <Sx>= 0.0000 <Sy>= 0.0000 <Sz>= 0.0000 <S**2>= 0.0000 S= 0.0000
 <L.S>=  0.00000000000    
 Annihilation of the first spin contaminant:
 S**2 before annihilation     0.0000,   after     0.0000
 DoSCS=F DFT=T ScalE2(SS,OS)=  1.000000  1.000000
 Range of M.O.s used for correlation:     1   299
 NBasis=   299 NAE=    19 NBE=    19 NFC=     0 NFV=     0
 NROrb=    299 NOA=    19 NOB=    19 NVA=   280 NVB=   280

 **** Warning!!: The largest alpha MO coefficient is  0.37014618D+02


 **** Warning!!: The largest beta MO coefficient is  0.37014618D+02

 Symmetrizing basis deriv contribution to polar:
 IMax=3 JMax=2 DiffMx= 0.00D+00
 G2DrvN: will do     9 centers at a time, making    1 passes.
 Calling FoFCou, ICntrl=  3107 FMM=F I1Cent=   0 AccDes= 0.00D+00.
 End of G2Drv F.D. properties file   721 does not exist.
 End of G2Drv F.D. properties file   722 does not exist.
 End of G2Drv F.D. properties file   788 does not exist.
          IDoAtm=11111111
          Differentiating once with respect to nuclear coordinates.
 CalDSu exits because no D1Ps are significant.
          There are    27 degrees of freedom in the 1st order CPHF.  IDoFFX=6 NUNeed=     0.
     21 vectors produced by pass  0 Test12= 3.94D-14 3.70D-09 XBig12= 1.86D-01 1.11D-01.
 AX will form    21 AO Fock derivatives at one time.
     21 vectors produced by pass  1 Test12= 3.94D-14 3.70D-09 XBig12= 8.78D-02 1.36D-01.
     21 vectors produced by pass  2 Test12= 3.94D-14 3.70D-09 XBig12= 5.76D-03 1.39D-02.
     21 vectors produced by pass  3 Test12= 3.94D-14 3.70D-09 XBig12= 1.61D-04 1.45D-03.
     21 vectors produced by pass  4 Test12= 3.94D-14 3.70D-09 XBig12= 2.74D-06 1.85D-04.
     21 vectors produced by pass  5 Test12= 3.94D-14 3.70D-09 XBig12= 3.11D-08 1.63D-05.
     21 vectors produced by pass  6 Test12= 3.94D-14 3.70D-09 XBig12= 2.65D-10 1.54D-06.
     15 vectors produced by pass  7 Test12= 3.94D-14 3.70D-09 XBig12= 1.96D-12 1.12D-07.
      3 vectors produced by pass  8 Test12= 3.94D-14 3.70D-09 XBig12= 1.45D-14 8.62D-09.
 InvSVY:  IOpt=1 It=  1 EMax= 1.55D-15
 Solved reduced A of dimension   165 with    21 vectors.
 End of Minotr F.D. properties file   721 does not exist.
 End of Minotr F.D. properties file   722 does not exist.
 End of Minotr F.D. properties file   788 does not exist.
 Calling FoFJK, ICntrl=    100127 FMM=F ISym2X=0 I1Cent= 0 IOpClX= 1 NMat=1 NMatS=1 NMatT=0.
 -------------------------------------------------------------------
 Center     Atomic                   Forces (Hartrees/Bohr)
 Number     Number              X              Y              Z
 -------------------------------------------------------------------
      1        8           0.001526157   -0.000150930   -0.000159833
      2        8          -0.001104046   -0.000348915    0.000116421
      3        6          -0.000496342    0.000277499    0.000161443
      4        7           0.000494195   -0.000029183   -0.000151521
      5        6          -0.000270093    0.000570977   -0.000344430
      6        1           0.000030158   -0.000085374    0.000002643
      7        1          -0.000395725   -0.000151778    0.000263565
      8        1           0.000215695   -0.000082297    0.000111710
 -------------------------------------------------------------------
 Cartesian Forces:  Max     0.001526157 RMS     0.000465020
 IRC-IRC-IRC-IRC-IRC-IRC-IRC-IRC-IRC-IRC-IRC-IRC-IRC-IRC-IRC-IRC-IRC-IRC
 Pt  1 Step number   1 out of a maximum of  20
 Modified Bulirsch-Stoer Extrapolation Cycles:
    EPS =    0.000010000000000
      PEZero:  N= 2 I= 1 D=  1.72D-04 Err=  2.78D-04
      PEZero:  N= 3 I= 2 D=  1.72D-04 Err=  1.85D-04
      PEZero:  N= 3 I= 1 D=  3.44D-04 Err=  4.72D-08
 Maximum DWI energy   std dev =  0.000000179 at pt    18
 Maximum DWI gradient std dev =  0.028814979 at pt    27
 CORRECTOR INTEGRATION CONVERGENCE:
   Recorrection delta-x convergence threshold:    0.010000
   Delta-x Convergence Met
 Point Number:   1          Path Number:   1
   CHANGE IN THE REACTION COORDINATE =    0.06610
   NET REACTION COORDINATE UP TO THIS POINT =    0.06610
  # OF POINTS ALONG THE PATH =   1
  # OF STEPS =   1

 Calculating another point on the path.
 IRC-IRC-IRC-IRC-IRC-IRC-IRC-IRC-IRC-IRC-IRC-IRC-IRC-IRC-IRC-IRC-IRC-IRC
                          Input orientation:                          
 ---------------------------------------------------------------------
 Center     Atomic      Atomic             Coordinates (Angstroms)
 Number     Number       Type             X           Y           Z
 ---------------------------------------------------------------------
      1          8           0       -1.017343   -0.934156   -0.085959
      2          8           0        1.192206   -0.799104    0.044061
      3          6           0        1.072404    0.413811   -0.000011
      4          7           0       -0.023698    1.175864   -0.127793
      5          6           0       -1.155412    0.320783    0.159412
      6          1           0        1.932210    1.055970    0.250664
      7          1           0       -1.690606    0.712267   -0.765607
      8          1           0       -1.699180    0.655291    1.057527
 ---------------------------------------------------------------------
                    Distance matrix (angstroms):
                    1          2          3          4          5
     1  O    0.000000
     2  O    2.217488   0.000000
     3  C    2.488261   1.219614   0.000000
     4  N    2.332652   2.325608   1.341078   0.000000
     5  C    1.286134   2.603605   2.235449   1.447214   0.000000
     6  H    3.574042   2.007882   1.102031   1.995790   3.175253
     7  H    1.904183   3.354163   2.882609   1.843994   1.138136
     8  H    2.073356   3.391532   2.976303   2.117362   1.101903
                    6          7          8
     6  H    0.000000
     7  H    3.778324   0.000000
     8  H    3.741465   1.824045   0.000000
 Symmetry turned off by external request.
 Stoichiometry    C2H3NO2
 Framework group  C1[X(C2H3NO2)]
 Deg. of freedom    18
 Full point group                 C1      NOp   1
 Rotational constants (GHZ):           9.8411299           6.2290611           3.9617813
 Standard basis: Aug-CC-pVTZ (5D, 7F)
   299 basis functions,   441 primitive gaussians,   350 cartesian basis functions
    19 alpha electrons       19 beta electrons
       nuclear repulsion energy       169.6862572060 Hartrees.
 NAtoms=    8 NActive=    8 NUniq=    8 SFac= 1.00D+00 NAtFMM=   60 NAOKFM=F Big=F
 Integral buffers will be    131072 words long.
 Raffenetti 2 integral format.
 Two-electron integral symmetry is turned off.
 Nuclear repulsion after empirical dispersion term =      169.6848238232 Hartrees.
 One-electron integrals computed using PRISM.
 NBasis=   299 RedAO= T EigKep=  2.70D-05  NBF=   299
 NBsUse=   299 1.00D-06 EigRej= -1.00D+00 NBFU=   299
 Initial guess from the checkpoint file:  "TSH1-IRC-Forward.chk"
 B after Tr=    -0.000227   -0.000296    0.000346
         Rot=    1.000000   -0.000089   -0.000261   -0.000046 Ang=  -0.03 deg.
 Initial guess <Sx>= 0.0000 <Sy>= 0.0000 <Sz>= 0.0000 <S**2>= 0.0000 S= 0.0000
 ExpMin= 2.53D-02 ExpMax= 1.53D+04 ExpMxC= 5.22D+02 IAcc=3 IRadAn=         7 AccDes= 0.00D+00
 Harris functional with IExCor= 4639 and IRadAn=       7 diagonalized for initial guess.
 HarFok:  IExCor= 4639 AccDes= 0.00D+00 IRadAn=         7 IDoV= 1 UseB2=F ITyADJ=14
 ICtDFT=  3500011 ScaDFX=  1.000000  1.000000  1.000000  1.000000
 FoFCou: FMM=F IPFlag=           0 FMFlag=      100000 FMFlg1=           0
         NFxFlg=           0 DoJE=T BraDBF=F KetDBF=T FulRan=T
         wScrn=  0.000000 ICntrl=       500 IOpCl=  0 I1Cent=   200000004 NGrid=           0
         NMat0=    1 NMatS0=      1 NMatT0=    0 NMatD0=    1 NMtDS0=    0 NMtDT0=    0
 Symmetry not used in FoFCou.
 Gradient too large for Newton-Raphson -- use scaled steepest descent instead.
     Accept linear search using points  3 and  4.
     Minimum is close to point  4 DX= -6.14D-02 DF= -4.73D-08 DXR=  5.39D-02 DFR=  6.88D-04 which will be used.
 Gradient too large for Newton-Raphson -- use scaled steepest descent instead.
     Accept linear search using points  1 and  2.
 LinEq1:  Iter=  0 NonCon=     1 RMS=7.53D-05 Max=3.19D-03 NDo=     1
 AX will form     1 AO Fock derivatives at one time.
 LinEq1:  Iter=  1 NonCon=     1 RMS=2.55D-05 Max=7.15D-04 NDo=     1
 LinEq1:  Iter=  2 NonCon=     1 RMS=3.06D-05 Max=1.50D-03 NDo=     1
 LinEq1:  Iter=  3 NonCon=     1 RMS=2.24D-05 Max=7.39D-04 NDo=     1
 LinEq1:  Iter=  4 NonCon=     1 RMS=1.27D-05 Max=3.94D-04 NDo=     1
 LinEq1:  Iter=  5 NonCon=     1 RMS=9.54D-06 Max=2.90D-04 NDo=     1
 LinEq1:  Iter=  6 NonCon=     1 RMS=6.52D-06 Max=1.53D-04 NDo=     1
 LinEq1:  Iter=  7 NonCon=     1 RMS=2.47D-06 Max=6.68D-05 NDo=     1
 LinEq1:  Iter=  8 NonCon=     1 RMS=9.53D-07 Max=3.22D-05 NDo=     1
 LinEq1:  Iter=  9 NonCon=     1 RMS=3.56D-07 Max=8.37D-06 NDo=     1
 LinEq1:  Iter= 10 NonCon=     1 RMS=2.44D-07 Max=5.67D-06 NDo=     1
 LinEq1:  Iter= 11 NonCon=     1 RMS=8.99D-08 Max=1.79D-06 NDo=     1
 LinEq1:  Iter= 12 NonCon=     1 RMS=2.29D-08 Max=4.84D-07 NDo=     1
 LinEq1:  Iter= 13 NonCon=     1 RMS=6.44D-09 Max=1.99D-07 NDo=     1
 LinEq1:  Iter= 14 NonCon=     0 RMS=1.91D-09 Max=4.61D-08 NDo=     1
 Linear equations converged to 1.032D-08 1.032D-07 after    14 iterations.
     Accept linear search using points  1 and  2.
     Minimum is close to point  2 DX= -1.52D-03 DF= -1.35D-10 DXR=  1.52D-03 DFR=  2.31D-06 which will be used.
 LinEq1:  Iter=  0 NonCon=     1 RMS=7.33D-07 Max=2.88D-05 NDo=     1
 LinEq1:  Iter=  1 NonCon=     1 RMS=6.71D-07 Max=1.88D-05 NDo=     1
 LinEq1:  Iter=  2 NonCon=     1 RMS=2.95D-07 Max=1.23D-05 NDo=     1
 LinEq1:  Iter=  3 NonCon=     1 RMS=2.87D-07 Max=1.06D-05 NDo=     1
 LinEq1:  Iter=  4 NonCon=     1 RMS=2.07D-07 Max=5.44D-06 NDo=     1
 LinEq1:  Iter=  5 NonCon=     1 RMS=1.22D-07 Max=2.56D-06 NDo=     1
 LinEq1:  Iter=  6 NonCon=     1 RMS=4.73D-08 Max=1.14D-06 NDo=     1
 LinEq1:  Iter=  7 NonCon=     1 RMS=1.69D-08 Max=3.23D-07 NDo=     1
 LinEq1:  Iter=  8 NonCon=     1 RMS=6.23D-09 Max=1.69D-07 NDo=     1
 LinEq1:  Iter=  9 NonCon=     1 RMS=2.64D-09 Max=5.21D-08 NDo=     1
 LinEq1:  Iter= 10 NonCon=     1 RMS=1.56D-09 Max=3.17D-08 NDo=     1
 LinEq1:  Iter= 11 NonCon=     1 RMS=6.13D-10 Max=1.68D-08 NDo=     1
 LinEq1:  Iter= 12 NonCon=     1 RMS=2.48D-10 Max=5.62D-09 NDo=     1
 LinEq1:  Iter= 13 NonCon=     0 RMS=1.05D-10 Max=2.56D-09 NDo=     1
 Linear equations converged to 5.305D-10 5.305D-09 after    13 iterations.
 SCF Done:  E(UwB97XD) =  -283.046955634     a.u. after    5 cycles
            Convg  =    0.1125D-07                    35 Fock formations.
              S**2 =  0.0000                  -V/T =  2.0055
 <Sx>= 0.0000 <Sy>= 0.0000 <Sz>= 0.0000 <S**2>= 0.0000 S= 0.0000
 <L.S>=  0.00000000000    
 Annihilation of the first spin contaminant:
 S**2 before annihilation     0.0000,   after     0.0000
 DoSCS=F DFT=T ScalE2(SS,OS)=  1.000000  1.000000
 Range of M.O.s used for correlation:     1   299
 NBasis=   299 NAE=    19 NBE=    19 NFC=     0 NFV=     0
 NROrb=    299 NOA=    19 NOB=    19 NVA=   280 NVB=   280

 **** Warning!!: The largest alpha MO coefficient is  0.37245414D+02


 **** Warning!!: The largest beta MO coefficient is  0.37245414D+02

 Symmetrizing basis deriv contribution to polar:
 IMax=3 JMax=2 DiffMx= 0.00D+00
 G2DrvN: will do     9 centers at a time, making    1 passes.
 Calling FoFCou, ICntrl=  3107 FMM=F I1Cent=   0 AccDes= 0.00D+00.
 End of G2Drv F.D. properties file   721 does not exist.
 End of G2Drv F.D. properties file   722 does not exist.
 End of G2Drv F.D. properties file   788 does not exist.
          IDoAtm=11111111
          Differentiating once with respect to nuclear coordinates.
 CalDSu exits because no D1Ps are significant.
          There are    27 degrees of freedom in the 1st order CPHF.  IDoFFX=6 NUNeed=     0.
     21 vectors produced by pass  0 Test12= 3.94D-14 3.70D-09 XBig12= 1.87D-01 1.12D-01.
 AX will form    21 AO Fock derivatives at one time.
     21 vectors produced by pass  1 Test12= 3.94D-14 3.70D-09 XBig12= 8.85D-02 1.37D-01.
     21 vectors produced by pass  2 Test12= 3.94D-14 3.70D-09 XBig12= 5.91D-03 1.36D-02.
     21 vectors produced by pass  3 Test12= 3.94D-14 3.70D-09 XBig12= 1.67D-04 1.51D-03.
     21 vectors produced by pass  4 Test12= 3.94D-14 3.70D-09 XBig12= 2.96D-06 1.98D-04.
     21 vectors produced by pass  5 Test12= 3.94D-14 3.70D-09 XBig12= 3.39D-08 1.66D-05.
     21 vectors produced by pass  6 Test12= 3.94D-14 3.70D-09 XBig12= 2.86D-10 1.66D-06.
     15 vectors produced by pass  7 Test12= 3.94D-14 3.70D-09 XBig12= 2.11D-12 1.18D-07.
      3 vectors produced by pass  8 Test12= 3.94D-14 3.70D-09 XBig12= 1.56D-14 8.87D-09.
 InvSVY:  IOpt=1 It=  1 EMax= 2.00D-15
 Solved reduced A of dimension   165 with    21 vectors.
 End of Minotr F.D. properties file   721 does not exist.
 End of Minotr F.D. properties file   722 does not exist.
 End of Minotr F.D. properties file   788 does not exist.
 Calling FoFJK, ICntrl=    100127 FMM=F ISym2X=0 I1Cent= 0 IOpClX= 1 NMat=1 NMatS=1 NMatT=0.
 -------------------------------------------------------------------
 Center     Atomic                   Forces (Hartrees/Bohr)
 Number     Number              X              Y              Z
 -------------------------------------------------------------------
      1        8           0.003017768   -0.000267472   -0.000299594
      2        8          -0.002213277   -0.000654989    0.000235657
      3        6          -0.000973675    0.000487885    0.000267243
      4        7           0.000961332    0.000011873   -0.000290317
      5        6          -0.000472845    0.000982834   -0.000574996
      6        1           0.000049907   -0.000154638   -0.000000175
      7        1          -0.000745701   -0.000249607    0.000427464
      8        1           0.000376492   -0.000155886    0.000234718
 -------------------------------------------------------------------
 Cartesian Forces:  Max     0.003017768 RMS     0.000901070
 IRC-IRC-IRC-IRC-IRC-IRC-IRC-IRC-IRC-IRC-IRC-IRC-IRC-IRC-IRC-IRC-IRC-IRC
 Pt  2 Step number   1 out of a maximum of  20
 Modified Bulirsch-Stoer Extrapolation Cycles:
    EPS =    0.000010000000000
      PEZero:  N= 2 I= 1 D=  3.44D-04 Err=  1.28D-05
      PEZero:  N= 3 I= 2 D=  3.44D-04 Err=  8.55D-06
      PEZero:  N= 3 I= 1 D=  6.88D-04 Err=  1.82D-08
 Maximum DWI energy   std dev =  0.000000142 at pt    28
 Maximum DWI gradient std dev =  0.016283920 at pt    23
 CORRECTOR INTEGRATION CONVERGENCE:
   Recorrection delta-x convergence threshold:    0.010000
   Delta-x Convergence Met
 Point Number:   2          Path Number:   1
   CHANGE IN THE REACTION COORDINATE =    0.06608
   NET REACTION COORDINATE UP TO THIS POINT =    0.13217
  # OF POINTS ALONG THE PATH =   2
  # OF STEPS =   1

 Calculating another point on the path.
 IRC-IRC-IRC-IRC-IRC-IRC-IRC-IRC-IRC-IRC-IRC-IRC-IRC-IRC-IRC-IRC-IRC-IRC
                          Input orientation:                          
 ---------------------------------------------------------------------
 Center     Atomic      Atomic             Coordinates (Angstroms)
 Number     Number       Type             X           Y           Z
 ---------------------------------------------------------------------
      1          8           0       -1.012839   -0.934539   -0.086393
      2          8           0        1.188881   -0.800045    0.044415
      3          6           0        1.070461    0.414704    0.000474
      4          7           0       -0.022071    1.175936   -0.128280
      5          6           0       -1.156261    0.322584    0.158356
      6          1           0        1.933453    1.052524    0.250614
      7          1           0       -1.708073    0.707102   -0.756845
      8          1           0       -1.691026    0.651851    1.063660
 ---------------------------------------------------------------------
                    Distance matrix (angstroms):
                    1          2          3          4          5
     1  O    0.000000
     2  O    2.209700   0.000000
     3  C    2.483575   1.221298   0.000000
     4  N    2.331841   2.323947   1.337789   0.000000
     5  C    1.288732   2.602493   2.234212   1.448018   0.000000
     6  H    3.569682   2.007216   1.101880   1.995712   3.176107
     7  H    1.904689   3.362417   2.894698   1.859436   1.135757
     8  H    2.073449   3.382414   2.968571   2.116789   1.101801
                    6          7          8
     6  H    0.000000
     7  H    3.794074   0.000000
     8  H    3.736098   1.821423   0.000000
 Symmetry turned off by external request.
 Stoichiometry    C2H3NO2
 Framework group  C1[X(C2H3NO2)]
 Deg. of freedom    18
 Full point group                 C1      NOp   1
 Rotational constants (GHZ):           9.8333129           6.2494519           3.9686916
 Standard basis: Aug-CC-pVTZ (5D, 7F)
   299 basis functions,   441 primitive gaussians,   350 cartesian basis functions
    19 alpha electrons       19 beta electrons
       nuclear repulsion energy       169.7354952889 Hartrees.
 NAtoms=    8 NActive=    8 NUniq=    8 SFac= 1.00D+00 NAtFMM=   60 NAOKFM=F Big=F
 Integral buffers will be    131072 words long.
 Raffenetti 2 integral format.
 Two-electron integral symmetry is turned off.
 Nuclear repulsion after empirical dispersion term =      169.7340629886 Hartrees.
 One-electron integrals computed using PRISM.
 NBasis=   299 RedAO= T EigKep=  2.70D-05  NBF=   299
 NBsUse=   299 1.00D-06 EigRej= -1.00D+00 NBFU=   299
 Initial guess from the checkpoint file:  "TSH1-IRC-Forward.chk"
 B after Tr=    -0.000200   -0.000292    0.000337
         Rot=    1.000000   -0.000091   -0.000256   -0.000046 Ang=  -0.03 deg.
 Initial guess <Sx>= 0.0000 <Sy>= 0.0000 <Sz>= 0.0000 <S**2>= 0.0000 S= 0.0000
 ExpMin= 2.53D-02 ExpMax= 1.53D+04 ExpMxC= 5.22D+02 IAcc=3 IRadAn=         7 AccDes= 0.00D+00
 Harris functional with IExCor= 4639 and IRadAn=       7 diagonalized for initial guess.
 HarFok:  IExCor= 4639 AccDes= 0.00D+00 IRadAn=         7 IDoV= 1 UseB2=F ITyADJ=14
 ICtDFT=  3500011 ScaDFX=  1.000000  1.000000  1.000000  1.000000
 FoFCou: FMM=F IPFlag=           0 FMFlag=      100000 FMFlg1=           0
         NFxFlg=           0 DoJE=T BraDBF=F KetDBF=T FulRan=T
         wScrn=  0.000000 ICntrl=       500 IOpCl=  0 I1Cent=   200000004 NGrid=           0
         NMat0=    1 NMatS0=      1 NMatT0=    0 NMatD0=    1 NMtDS0=    0 NMtDT0=    0
 Symmetry not used in FoFCou.
 Gradient too large for Newton-Raphson -- use scaled steepest descent instead.
     Accept linear search using points  3 and  4.
     Minimum is close to point  4 DX= -8.44D-02 DF= -1.07D-07 DXR=  7.56D-02 DFR=  1.65D-03 which will be used.
 Gradient too large for Newton-Raphson -- use scaled steepest descent instead.
     Accept linear search using points  1 and  2.
 LinEq1:  Iter=  0 NonCon=     1 RMS=7.37D-05 Max=3.20D-03 NDo=     1
 AX will form     1 AO Fock derivatives at one time.
 LinEq1:  Iter=  1 NonCon=     1 RMS=2.49D-05 Max=7.18D-04 NDo=     1
 LinEq1:  Iter=  2 NonCon=     1 RMS=3.02D-05 Max=1.47D-03 NDo=     1
 LinEq1:  Iter=  3 NonCon=     1 RMS=2.15D-05 Max=6.99D-04 NDo=     1
 LinEq1:  Iter=  4 NonCon=     1 RMS=1.22D-05 Max=3.67D-04 NDo=     1
 LinEq1:  Iter=  5 NonCon=     1 RMS=9.05D-06 Max=2.86D-04 NDo=     1
 LinEq1:  Iter=  6 NonCon=     1 RMS=6.35D-06 Max=1.53D-04 NDo=     1
 LinEq1:  Iter=  7 NonCon=     1 RMS=2.44D-06 Max=6.44D-05 NDo=     1
 LinEq1:  Iter=  8 NonCon=     1 RMS=9.47D-07 Max=3.26D-05 NDo=     1
 LinEq1:  Iter=  9 NonCon=     1 RMS=3.35D-07 Max=8.01D-06 NDo=     1
 LinEq1:  Iter= 10 NonCon=     1 RMS=2.19D-07 Max=4.67D-06 NDo=     1
 LinEq1:  Iter= 11 NonCon=     1 RMS=8.73D-08 Max=1.80D-06 NDo=     1
 LinEq1:  Iter= 12 NonCon=     1 RMS=2.21D-08 Max=4.86D-07 NDo=     1
 LinEq1:  Iter= 13 NonCon=     1 RMS=6.21D-09 Max=1.96D-07 NDo=     1
 LinEq1:  Iter= 14 NonCon=     0 RMS=1.73D-09 Max=4.18D-08 NDo=     1
 Linear equations converged to 1.032D-08 1.032D-07 after    14 iterations.
     Accept linear search using points  1 and  2.
     Minimum is close to point  2 DX= -1.36D-03 DF= -1.06D-10 DXR=  1.37D-03 DFR=  1.87D-06 which will be used.
 LinEq1:  Iter=  0 NonCon=     1 RMS=6.62D-07 Max=2.52D-05 NDo=     1
 LinEq1:  Iter=  1 NonCon=     1 RMS=6.43D-07 Max=1.94D-05 NDo=     1
 LinEq1:  Iter=  2 NonCon=     1 RMS=2.82D-07 Max=1.22D-05 NDo=     1
 LinEq1:  Iter=  3 NonCon=     1 RMS=2.51D-07 Max=9.05D-06 NDo=     1
 LinEq1:  Iter=  4 NonCon=     1 RMS=2.11D-07 Max=6.39D-06 NDo=     1
 LinEq1:  Iter=  5 NonCon=     1 RMS=1.31D-07 Max=2.85D-06 NDo=     1
 LinEq1:  Iter=  6 NonCon=     1 RMS=4.98D-08 Max=1.22D-06 NDo=     1
 LinEq1:  Iter=  7 NonCon=     1 RMS=1.82D-08 Max=3.93D-07 NDo=     1
 LinEq1:  Iter=  8 NonCon=     1 RMS=6.45D-09 Max=1.84D-07 NDo=     1
 LinEq1:  Iter=  9 NonCon=     1 RMS=2.08D-09 Max=4.78D-08 NDo=     1
 LinEq1:  Iter= 10 NonCon=     1 RMS=9.61D-10 Max=2.75D-08 NDo=     1
 LinEq1:  Iter= 11 NonCon=     1 RMS=5.40D-10 Max=1.66D-08 NDo=     1
 LinEq1:  Iter= 12 NonCon=     1 RMS=3.67D-10 Max=1.23D-08 NDo=     1
 LinEq1:  Iter= 13 NonCon=     1 RMS=2.30D-10 Max=7.59D-09 NDo=     1
 LinEq1:  Iter= 14 NonCon=     0 RMS=1.02D-10 Max=3.81D-09 NDo=     1
 Linear equations converged to 5.053D-10 5.053D-09 after    14 iterations.
 SCF Done:  E(UwB97XD) =  -283.047076013     a.u. after    5 cycles
            Convg  =    0.1072D-06                    36 Fock formations.
              S**2 =  0.0000                  -V/T =  2.0055
 <Sx>= 0.0000 <Sy>= 0.0000 <Sz>= 0.0000 <S**2>= 0.0000 S= 0.0000
 <L.S>=  0.00000000000    
 Annihilation of the first spin contaminant:
 S**2 before annihilation     0.0000,   after     0.0000
 DoSCS=F DFT=T ScalE2(SS,OS)=  1.000000  1.000000
 Range of M.O.s used for correlation:     1   299
 NBasis=   299 NAE=    19 NBE=    19 NFC=     0 NFV=     0
 NROrb=    299 NOA=    19 NOB=    19 NVA=   280 NVB=   280

 **** Warning!!: The largest alpha MO coefficient is  0.37878650D+02


 **** Warning!!: The largest beta MO coefficient is  0.37878650D+02

 Symmetrizing basis deriv contribution to polar:
 IMax=3 JMax=2 DiffMx= 0.00D+00
 G2DrvN: will do     9 centers at a time, making    1 passes.
 Calling FoFCou, ICntrl=  3107 FMM=F I1Cent=   0 AccDes= 0.00D+00.
 End of G2Drv F.D. properties file   721 does not exist.
 End of G2Drv F.D. properties file   722 does not exist.
 End of G2Drv F.D. properties file   788 does not exist.
          IDoAtm=11111111
          Differentiating once with respect to nuclear coordinates.
 CalDSu exits because no D1Ps are significant.
          There are    27 degrees of freedom in the 1st order CPHF.  IDoFFX=6 NUNeed=     0.
     21 vectors produced by pass  0 Test12= 3.94D-14 3.70D-09 XBig12= 1.88D-01 1.13D-01.
 AX will form    21 AO Fock derivatives at one time.
     21 vectors produced by pass  1 Test12= 3.94D-14 3.70D-09 XBig12= 8.90D-02 1.38D-01.
     21 vectors produced by pass  2 Test12= 3.94D-14 3.70D-09 XBig12= 6.02D-03 1.33D-02.
     21 vectors produced by pass  3 Test12= 3.94D-14 3.70D-09 XBig12= 1.72D-04 1.59D-03.
     21 vectors produced by pass  4 Test12= 3.94D-14 3.70D-09 XBig12= 3.17D-06 2.10D-04.
     21 vectors produced by pass  5 Test12= 3.94D-14 3.70D-09 XBig12= 3.67D-08 1.65D-05.
     21 vectors produced by pass  6 Test12= 3.94D-14 3.70D-09 XBig12= 3.06D-10 1.76D-06.
     15 vectors produced by pass  7 Test12= 3.94D-14 3.70D-09 XBig12= 2.24D-12 1.23D-07.
      5 vectors produced by pass  8 Test12= 3.94D-14 3.70D-09 XBig12= 2.07D-14 2.63D-08.
      2 vectors produced by pass  9 Test12= 3.94D-14 3.70D-09 XBig12= 5.42D-16 4.81D-09.
 InvSVY:  IOpt=1 It=  1 EMax= 2.44D-15
 Solved reduced A of dimension   169 with    21 vectors.
 End of Minotr F.D. properties file   721 does not exist.
 End of Minotr F.D. properties file   722 does not exist.
 End of Minotr F.D. properties file   788 does not exist.
 Calling FoFJK, ICntrl=    100127 FMM=F ISym2X=0 I1Cent= 0 IOpClX= 1 NMat=1 NMatS=1 NMatT=0.
 -------------------------------------------------------------------
 Center     Atomic                   Forces (Hartrees/Bohr)
 Number     Number              X              Y              Z
 -------------------------------------------------------------------
      1        8           0.004493489   -0.000359102   -0.000423077
      2        8          -0.003339969   -0.000948955    0.000351569
      3        6          -0.001419878    0.000675747    0.000343584
      4        7           0.001348914    0.000095166   -0.000431198
      5        6          -0.000672596    0.001299358   -0.000742148
      6        1           0.000073934   -0.000223115   -0.000010538
      7        1          -0.001003443   -0.000315272    0.000570698
      8        1           0.000519548   -0.000223826    0.000341110
 -------------------------------------------------------------------
 Cartesian Forces:  Max     0.004493489 RMS     0.001321291
 IRC-IRC-IRC-IRC-IRC-IRC-IRC-IRC-IRC-IRC-IRC-IRC-IRC-IRC-IRC-IRC-IRC-IRC
 Pt  3 Step number   1 out of a maximum of  20
 Modified Bulirsch-Stoer Extrapolation Cycles:
    EPS =    0.000010000000000
      PEZero:  N= 2 I= 1 D=  3.44D-04 Err=  1.39D-05
      PEZero:  N= 3 I= 2 D=  3.44D-04 Err=  9.29D-06
      PEZero:  N= 3 I= 1 D=  6.88D-04 Err=  1.77D-08
 Maximum DWI energy   std dev =  0.000000118 at pt    28
 Maximum DWI gradient std dev =  0.008871130 at pt    24
 CORRECTOR INTEGRATION CONVERGENCE:
   Recorrection delta-x convergence threshold:    0.010000
   Delta-x Convergence Met
 Point Number:   3          Path Number:   1
   CHANGE IN THE REACTION COORDINATE =    0.06608
   NET REACTION COORDINATE UP TO THIS POINT =    0.19826
  # OF POINTS ALONG THE PATH =   3
  # OF STEPS =   1

 Calculating another point on the path.
 IRC-IRC-IRC-IRC-IRC-IRC-IRC-IRC-IRC-IRC-IRC-IRC-IRC-IRC-IRC-IRC-IRC-IRC
                          Input orientation:                          
 ---------------------------------------------------------------------
 Center     Atomic      Atomic             Coordinates (Angstroms)
 Number     Number       Type             X           Y           Z
 ---------------------------------------------------------------------
      1          8           0       -1.008123   -0.934902   -0.086824
      2          8           0        1.185353   -0.801019    0.044784
      3          6           0        1.068480    0.415599    0.000914
      4          7           0       -0.020480    1.176094   -0.128788
      5          6           0       -1.157142    0.324279    0.157388
      6          1           0        1.934746    1.048942    0.250372
      7          1           0       -1.724343    0.702416   -0.748271
      8          1           0       -1.682923    0.648296    1.069659
 ---------------------------------------------------------------------
                    Distance matrix (angstroms):
                    1          2          3          4          5
     1  O    0.000000
     2  O    2.201496   0.000000
     3  C    2.478676   1.223006   0.000000
     4  N    2.330987   2.322313   1.334545   0.000000
     5  C    1.291272   2.601204   2.232984   1.448960   0.000000
     6  H    3.565083   2.006542   1.101712   1.995705   3.177035
     7  H    1.905595   3.369805   2.905753   1.873840   1.133544
     8  H    2.073481   3.373113   2.960842   2.116261   1.101667
                    6          7          8
     6  H    0.000000
     7  H    3.808714   0.000000
     8  H    3.730855   1.819207   0.000000
 Symmetry turned off by external request.
 Stoichiometry    C2H3NO2
 Framework group  C1[X(C2H3NO2)]
 Deg. of freedom    18
 Full point group                 C1      NOp   1
 Rotational constants (GHZ):           9.8248874           6.2712074           3.9760548
 Standard basis: Aug-CC-pVTZ (5D, 7F)
   299 basis functions,   441 primitive gaussians,   350 cartesian basis functions
    19 alpha electrons       19 beta electrons
       nuclear repulsion energy       169.7901189945 Hartrees.
 NAtoms=    8 NActive=    8 NUniq=    8 SFac= 1.00D+00 NAtFMM=   60 NAOKFM=F Big=F
 Integral buffers will be    131072 words long.
 Raffenetti 2 integral format.
 Two-electron integral symmetry is turned off.
 Nuclear repulsion after empirical dispersion term =      169.7886876659 Hartrees.
 One-electron integrals computed using PRISM.
 NBasis=   299 RedAO= T EigKep=  2.71D-05  NBF=   299
 NBsUse=   299 1.00D-06 EigRej= -1.00D+00 NBFU=   299
 Initial guess from the checkpoint file:  "TSH1-IRC-Forward.chk"
 B after Tr=    -0.000172   -0.000286    0.000325
         Rot=    1.000000   -0.000092   -0.000250   -0.000041 Ang=  -0.03 deg.
 Initial guess <Sx>= 0.0000 <Sy>= 0.0000 <Sz>= 0.0000 <S**2>= 0.0000 S= 0.0000
 ExpMin= 2.53D-02 ExpMax= 1.53D+04 ExpMxC= 5.22D+02 IAcc=3 IRadAn=         7 AccDes= 0.00D+00
 Harris functional with IExCor= 4639 and IRadAn=       7 diagonalized for initial guess.
 HarFok:  IExCor= 4639 AccDes= 0.00D+00 IRadAn=         7 IDoV= 1 UseB2=F ITyADJ=14
 ICtDFT=  3500011 ScaDFX=  1.000000  1.000000  1.000000  1.000000
 FoFCou: FMM=F IPFlag=           0 FMFlag=      100000 FMFlg1=           0
         NFxFlg=           0 DoJE=T BraDBF=F KetDBF=T FulRan=T
         wScrn=  0.000000 ICntrl=       500 IOpCl=  0 I1Cent=   200000004 NGrid=           0
         NMat0=    1 NMatS0=      1 NMatT0=    0 NMatD0=    1 NMtDS0=    0 NMtDT0=    0
 Symmetry not used in FoFCou.
 Gradient too large for Newton-Raphson -- use scaled steepest descent instead.
     Accept linear search using points  3 and  4.
     Minimum is close to point  4 DX= -1.02D-01 DF= -1.74D-07 DXR=  9.26D-02 DFR=  2.86D-03 which will be used.
 Gradient too large for Newton-Raphson -- use scaled steepest descent instead.
     Accept linear search using points  1 and  2.
 LinEq1:  Iter=  0 NonCon=     1 RMS=7.22D-05 Max=3.21D-03 NDo=     1
 AX will form     1 AO Fock derivatives at one time.
 LinEq1:  Iter=  1 NonCon=     1 RMS=2.44D-05 Max=7.20D-04 NDo=     1
 LinEq1:  Iter=  2 NonCon=     1 RMS=2.96D-05 Max=1.42D-03 NDo=     1
 LinEq1:  Iter=  3 NonCon=     1 RMS=2.05D-05 Max=6.60D-04 NDo=     1
 LinEq1:  Iter=  4 NonCon=     1 RMS=1.16D-05 Max=3.36D-04 NDo=     1
 LinEq1:  Iter=  5 NonCon=     1 RMS=8.47D-06 Max=2.78D-04 NDo=     1
 LinEq1:  Iter=  6 NonCon=     1 RMS=6.14D-06 Max=1.53D-04 NDo=     1
 LinEq1:  Iter=  7 NonCon=     1 RMS=2.41D-06 Max=6.62D-05 NDo=     1
 LinEq1:  Iter=  8 NonCon=     1 RMS=9.42D-07 Max=3.28D-05 NDo=     1
 LinEq1:  Iter=  9 NonCon=     1 RMS=3.22D-07 Max=7.70D-06 NDo=     1
 LinEq1:  Iter= 10 NonCon=     1 RMS=1.98D-07 Max=4.26D-06 NDo=     1
 LinEq1:  Iter= 11 NonCon=     1 RMS=8.44D-08 Max=1.81D-06 NDo=     1
 LinEq1:  Iter= 12 NonCon=     1 RMS=2.17D-08 Max=5.08D-07 NDo=     1
 LinEq1:  Iter= 13 NonCon=     1 RMS=6.81D-09 Max=2.19D-07 NDo=     1
 LinEq1:  Iter= 14 NonCon=     0 RMS=2.87D-09 Max=1.02D-07 NDo=     1
 Linear equations converged to 1.032D-08 1.032D-07 after    14 iterations.
     Accept linear search using points  1 and  2.
     Minimum is close to point  2 DX= -1.19D-03 DF= -7.79D-11 DXR=  1.19D-03 DFR=  1.41D-06 which will be used.
 LinEq1:  Iter=  0 NonCon=     1 RMS=5.89D-07 Max=2.14D-05 NDo=     1
 LinEq1:  Iter=  1 NonCon=     1 RMS=6.09D-07 Max=1.97D-05 NDo=     1
 LinEq1:  Iter=  2 NonCon=     1 RMS=2.72D-07 Max=1.22D-05 NDo=     1
 LinEq1:  Iter=  3 NonCon=     1 RMS=2.16D-07 Max=7.34D-06 NDo=     1
 LinEq1:  Iter=  4 NonCon=     1 RMS=2.04D-07 Max=7.48D-06 NDo=     1
 LinEq1:  Iter=  5 NonCon=     1 RMS=1.39D-07 Max=3.26D-06 NDo=     1
 LinEq1:  Iter=  6 NonCon=     1 RMS=5.36D-08 Max=1.73D-06 NDo=     1
 LinEq1:  Iter=  7 NonCon=     1 RMS=2.32D-08 Max=8.02D-07 NDo=     1
 LinEq1:  Iter=  8 NonCon=     1 RMS=1.31D-08 Max=4.56D-07 NDo=     1
 LinEq1:  Iter=  9 NonCon=     1 RMS=7.38D-09 Max=2.49D-07 NDo=     1
 LinEq1:  Iter= 10 NonCon=     1 RMS=4.69D-09 Max=1.43D-07 NDo=     1
 LinEq1:  Iter= 11 NonCon=     1 RMS=1.99D-09 Max=4.56D-08 NDo=     1
 LinEq1:  Iter= 12 NonCon=     1 RMS=8.07D-10 Max=1.20D-08 NDo=     1
 LinEq1:  Iter= 13 NonCon=     1 RMS=3.06D-10 Max=5.62D-09 NDo=     1
 LinEq1:  Iter= 14 NonCon=     0 RMS=1.02D-10 Max=3.01D-09 NDo=     1
 Linear equations converged to 4.816D-10 4.816D-09 after    14 iterations.
 SCF Done:  E(UwB97XD) =  -283.047235829     a.u. after    5 cycles
            Convg  =    0.5585D-07                    36 Fock formations.
              S**2 =  0.0000                  -V/T =  2.0055
 <Sx>= 0.0000 <Sy>= 0.0000 <Sz>= 0.0000 <S**2>= 0.0000 S= 0.0000
 <L.S>=  0.00000000000    
 Annihilation of the first spin contaminant:
 S**2 before annihilation     0.0000,   after     0.0000
 DoSCS=F DFT=T ScalE2(SS,OS)=  1.000000  1.000000
 Range of M.O.s used for correlation:     1   299
 NBasis=   299 NAE=    19 NBE=    19 NFC=     0 NFV=     0
 NROrb=    299 NOA=    19 NOB=    19 NVA=   280 NVB=   280

 **** Warning!!: The largest alpha MO coefficient is  0.38381813D+02


 **** Warning!!: The largest beta MO coefficient is  0.38381813D+02

 Symmetrizing basis deriv contribution to polar:
 IMax=3 JMax=2 DiffMx= 0.00D+00
 G2DrvN: will do     9 centers at a time, making    1 passes.
 Calling FoFCou, ICntrl=  3107 FMM=F I1Cent=   0 AccDes= 0.00D+00.
 End of G2Drv F.D. properties file   721 does not exist.
 End of G2Drv F.D. properties file   722 does not exist.
 End of G2Drv F.D. properties file   788 does not exist.
          IDoAtm=11111111
          Differentiating once with respect to nuclear coordinates.
 CalDSu exits because no D1Ps are significant.
          There are    27 degrees of freedom in the 1st order CPHF.  IDoFFX=6 NUNeed=     0.
     21 vectors produced by pass  0 Test12= 3.94D-14 3.70D-09 XBig12= 1.89D-01 1.14D-01.
 AX will form    21 AO Fock derivatives at one time.
     21 vectors produced by pass  1 Test12= 3.94D-14 3.70D-09 XBig12= 8.90D-02 1.39D-01.
     21 vectors produced by pass  2 Test12= 3.94D-14 3.70D-09 XBig12= 6.11D-03 1.30D-02.
     21 vectors produced by pass  3 Test12= 3.94D-14 3.70D-09 XBig12= 1.76D-04 1.67D-03.
     21 vectors produced by pass  4 Test12= 3.94D-14 3.70D-09 XBig12= 3.36D-06 2.20D-04.
     21 vectors produced by pass  5 Test12= 3.94D-14 3.70D-09 XBig12= 3.92D-08 1.61D-05.
     21 vectors produced by pass  6 Test12= 3.94D-14 3.70D-09 XBig12= 3.24D-10 1.82D-06.
     15 vectors produced by pass  7 Test12= 3.94D-14 3.70D-09 XBig12= 2.34D-12 1.26D-07.
      3 vectors produced by pass  8 Test12= 3.94D-14 3.70D-09 XBig12= 1.73D-14 9.25D-09.
 InvSVY:  IOpt=1 It=  1 EMax= 2.00D-15
 Solved reduced A of dimension   165 with    21 vectors.
 End of Minotr F.D. properties file   721 does not exist.
 End of Minotr F.D. properties file   722 does not exist.
 End of Minotr F.D. properties file   788 does not exist.
 Calling FoFJK, ICntrl=    100127 FMM=F ISym2X=0 I1Cent= 0 IOpClX= 1 NMat=1 NMatS=1 NMatT=0.
 -------------------------------------------------------------------
 Center     Atomic                   Forces (Hartrees/Bohr)
 Number     Number              X              Y              Z
 -------------------------------------------------------------------
      1        8           0.005941776   -0.000433025   -0.000529258
      2        8          -0.004475648   -0.001234223    0.000464612
      3        6          -0.001834870    0.000850780    0.000389238
      4        7           0.001681012    0.000214653   -0.000559312
      5        6          -0.000863291    0.001538857   -0.000856131
      6        1           0.000098510   -0.000290512   -0.000029078
      7        1          -0.001191925   -0.000357998    0.000689399
      8        1           0.000644437   -0.000288531    0.000430530
 -------------------------------------------------------------------
 Cartesian Forces:  Max     0.005941776 RMS     0.001727462
 IRC-IRC-IRC-IRC-IRC-IRC-IRC-IRC-IRC-IRC-IRC-IRC-IRC-IRC-IRC-IRC-IRC-IRC
 Pt  4 Step number   1 out of a maximum of  20
 Modified Bulirsch-Stoer Extrapolation Cycles:
    EPS =    0.000010000000000
      PEZero:  N= 2 I= 1 D=  3.44D-04 Err=  1.42D-05
      PEZero:  N= 3 I= 2 D=  3.44D-04 Err=  9.48D-06
      PEZero:  N= 3 I= 1 D=  6.88D-04 Err=  1.52D-08
 Maximum DWI energy   std dev =  0.000000097 at pt    28
 Maximum DWI gradient std dev =  0.005961220 at pt    24
 CORRECTOR INTEGRATION CONVERGENCE:
   Recorrection delta-x convergence threshold:    0.010000
   Delta-x Convergence Met
 Point Number:   4          Path Number:   1
   CHANGE IN THE REACTION COORDINATE =    0.06608
   NET REACTION COORDINATE UP TO THIS POINT =    0.26434
  # OF POINTS ALONG THE PATH =   4
  # OF STEPS =   1

 Calculating another point on the path.
 IRC-IRC-IRC-IRC-IRC-IRC-IRC-IRC-IRC-IRC-IRC-IRC-IRC-IRC-IRC-IRC-IRC-IRC
                          Input orientation:                          
 ---------------------------------------------------------------------
 Center     Atomic      Atomic             Coordinates (Angstroms)
 Number     Number       Type             X           Y           Z
 ---------------------------------------------------------------------
      1          8           0       -1.003218   -0.935248   -0.087248
      2          8           0        1.181634   -0.802023    0.045168
      3          6           0        1.066471    0.416501    0.001305
      4          7           0       -0.018924    1.176335   -0.129304
      5          6           0       -1.158048    0.325870    0.156503
      6          1           0        1.936100    1.045229    0.249910
      7          1           0       -1.739444    0.698169   -0.739945
      8          1           0       -1.674923    0.644648    1.075485
 ---------------------------------------------------------------------
                    Distance matrix (angstroms):
                    1          2          3          4          5
     1  O    0.000000
     2  O    2.192912   0.000000
     3  C    2.473596   1.224740   0.000000
     4  N    2.330104   2.320707   1.331349   0.000000
     5  C    1.293757   2.599741   2.231767   1.450027   0.000000
     6  H    3.560275   2.005861   1.101526   1.995774   3.178043
     7  H    1.906855   3.376341   2.915810   1.887250   1.131480
     8  H    2.073453   3.363678   2.953160   2.115783   1.101502
                    6          7          8
     6  H    0.000000
     7  H    3.822289   0.000000
     8  H    3.725792   1.817365   0.000000
 Symmetry turned off by external request.
 Stoichiometry    C2H3NO2
 Framework group  C1[X(C2H3NO2)]
 Deg. of freedom    18
 Full point group                 C1      NOp   1
 Rotational constants (GHZ):           9.8158812           6.2942387           3.9838264
 Standard basis: Aug-CC-pVTZ (5D, 7F)
   299 basis functions,   441 primitive gaussians,   350 cartesian basis functions
    19 alpha electrons       19 beta electrons
       nuclear repulsion energy       169.8496669552 Hartrees.
 NAtoms=    8 NActive=    8 NUniq=    8 SFac= 1.00D+00 NAtFMM=   60 NAOKFM=F Big=F
 Integral buffers will be    131072 words long.
 Raffenetti 2 integral format.
 Two-electron integral symmetry is turned off.
 Nuclear repulsion after empirical dispersion term =      169.8482364881 Hartrees.
 One-electron integrals computed using PRISM.
 NBasis=   299 RedAO= T EigKep=  2.71D-05  NBF=   299
 NBsUse=   299 1.00D-06 EigRej= -1.00D+00 NBFU=   299
 Initial guess from the checkpoint file:  "TSH1-IRC-Forward.chk"
 B after Tr=    -0.000144   -0.000281    0.000309
         Rot=    1.000000   -0.000092   -0.000244   -0.000035 Ang=  -0.03 deg.
 Initial guess <Sx>= 0.0000 <Sy>= 0.0000 <Sz>= 0.0000 <S**2>= 0.0000 S= 0.0000
 ExpMin= 2.53D-02 ExpMax= 1.53D+04 ExpMxC= 5.22D+02 IAcc=3 IRadAn=         7 AccDes= 0.00D+00
 Harris functional with IExCor= 4639 and IRadAn=       7 diagonalized for initial guess.
 HarFok:  IExCor= 4639 AccDes= 0.00D+00 IRadAn=         7 IDoV= 1 UseB2=F ITyADJ=14
 ICtDFT=  3500011 ScaDFX=  1.000000  1.000000  1.000000  1.000000
 FoFCou: FMM=F IPFlag=           0 FMFlag=      100000 FMFlg1=           0
         NFxFlg=           0 DoJE=T BraDBF=F KetDBF=T FulRan=T
         wScrn=  0.000000 ICntrl=       500 IOpCl=  0 I1Cent=   200000004 NGrid=           0
         NMat0=    1 NMatS0=      1 NMatT0=    0 NMatD0=    1 NMtDS0=    0 NMtDT0=    0
 Symmetry not used in FoFCou.
 Gradient too large for Newton-Raphson -- use scaled steepest descent instead.
     Accept linear search using points  3 and  4.
 LinEq1:  Iter=  0 NonCon=     1 RMS=7.42D-05 Max=3.06D-03 NDo=     1
 AX will form     1 AO Fock derivatives at one time.
 LinEq1:  Iter=  1 NonCon=     1 RMS=2.09D-05 Max=8.36D-04 NDo=     1
 LinEq1:  Iter=  2 NonCon=     1 RMS=1.60D-05 Max=4.34D-04 NDo=     1
 LinEq1:  Iter=  3 NonCon=     1 RMS=1.23D-05 Max=3.52D-04 NDo=     1
 LinEq1:  Iter=  4 NonCon=     1 RMS=9.49D-06 Max=2.86D-04 NDo=     1
 LinEq1:  Iter=  5 NonCon=     1 RMS=4.34D-06 Max=1.04D-04 NDo=     1
 LinEq1:  Iter=  6 NonCon=     1 RMS=2.66D-06 Max=1.09D-04 NDo=     1
 LinEq1:  Iter=  7 NonCon=     1 RMS=2.55D-06 Max=7.97D-05 NDo=     1
 LinEq1:  Iter=  8 NonCon=     1 RMS=1.22D-06 Max=4.19D-05 NDo=     1
 LinEq1:  Iter=  9 NonCon=     1 RMS=7.02D-07 Max=1.95D-05 NDo=     1
 LinEq1:  Iter= 10 NonCon=     1 RMS=3.61D-07 Max=9.40D-06 NDo=     1
 LinEq1:  Iter= 11 NonCon=     1 RMS=1.22D-07 Max=2.25D-06 NDo=     1
 LinEq1:  Iter= 12 NonCon=     1 RMS=4.70D-08 Max=8.48D-07 NDo=     1
 LinEq1:  Iter= 13 NonCon=     1 RMS=1.65D-08 Max=4.86D-07 NDo=     1
 LinEq1:  Iter= 14 NonCon=     1 RMS=5.04D-09 Max=1.41D-07 NDo=     1
 LinEq1:  Iter= 15 NonCon=     0 RMS=1.38D-09 Max=3.22D-08 NDo=     1
 Linear equations converged to 1.032D-08 1.032D-07 after    15 iterations.
     Accept linear search using points  1 and  2.
     Minimum is close to point  2 DX= -5.57D-04 DF= -2.04D-11 DXR=  5.57D-04 DFR=  3.11D-07 which will be used.
 LinEq1:  Iter=  0 NonCon=     1 RMS=5.28D-07 Max=1.68D-05 NDo=     1
 LinEq1:  Iter=  1 NonCon=     1 RMS=5.51D-07 Max=1.79D-05 NDo=     1
 LinEq1:  Iter=  2 NonCon=     1 RMS=2.69D-07 Max=1.15D-05 NDo=     1
 LinEq1:  Iter=  3 NonCon=     1 RMS=1.90D-07 Max=5.28D-06 NDo=     1
 LinEq1:  Iter=  4 NonCon=     1 RMS=1.87D-07 Max=7.27D-06 NDo=     1
 LinEq1:  Iter=  5 NonCon=     1 RMS=1.45D-07 Max=3.09D-06 NDo=     1
 LinEq1:  Iter=  6 NonCon=     1 RMS=5.47D-08 Max=1.30D-06 NDo=     1
 LinEq1:  Iter=  7 NonCon=     1 RMS=2.27D-08 Max=6.05D-07 NDo=     1
 LinEq1:  Iter=  8 NonCon=     1 RMS=9.48D-09 Max=1.89D-07 NDo=     1
 LinEq1:  Iter=  9 NonCon=     1 RMS=5.68D-09 Max=1.37D-07 NDo=     1
 LinEq1:  Iter= 10 NonCon=     1 RMS=2.11D-09 Max=4.19D-08 NDo=     1
 LinEq1:  Iter= 11 NonCon=     1 RMS=9.20D-10 Max=3.05D-08 NDo=     1
 LinEq1:  Iter= 12 NonCon=     1 RMS=5.06D-10 Max=2.27D-08 NDo=     1
 LinEq1:  Iter= 13 NonCon=     1 RMS=2.54D-10 Max=9.56D-09 NDo=     1
 LinEq1:  Iter= 14 NonCon=     0 RMS=9.06D-11 Max=2.61D-09 NDo=     1
 Linear equations converged to 4.815D-10 4.815D-09 after    14 iterations.
 SCF Done:  E(UwB97XD) =  -283.047431708     a.u. after    4 cycles
            Convg  =    0.1978D-06                    36 Fock formations.
              S**2 =  0.0000                  -V/T =  2.0055
 <Sx>= 0.0000 <Sy>= 0.0000 <Sz>= 0.0000 <S**2>= 0.0000 S= 0.0000
 <L.S>=  0.00000000000    
 Annihilation of the first spin contaminant:
 S**2 before annihilation     0.0000,   after     0.0000
 DoSCS=F DFT=T ScalE2(SS,OS)=  1.000000  1.000000
 Range of M.O.s used for correlation:     1   299
 NBasis=   299 NAE=    19 NBE=    19 NFC=     0 NFV=     0
 NROrb=    299 NOA=    19 NOB=    19 NVA=   280 NVB=   280

 **** Warning!!: The largest alpha MO coefficient is  0.38298589D+02


 **** Warning!!: The largest beta MO coefficient is  0.38298589D+02

 Symmetrizing basis deriv contribution to polar:
 IMax=3 JMax=2 DiffMx= 0.00D+00
 G2DrvN: will do     9 centers at a time, making    1 passes.
 Calling FoFCou, ICntrl=  3107 FMM=F I1Cent=   0 AccDes= 0.00D+00.
 End of G2Drv F.D. properties file   721 does not exist.
 End of G2Drv F.D. properties file   722 does not exist.
 End of G2Drv F.D. properties file   788 does not exist.
          IDoAtm=11111111
          Differentiating once with respect to nuclear coordinates.
 CalDSu exits because no D1Ps are significant.
          There are    27 degrees of freedom in the 1st order CPHF.  IDoFFX=6 NUNeed=     0.
     21 vectors produced by pass  0 Test12= 3.94D-14 3.70D-09 XBig12= 1.90D-01 1.14D-01.
 AX will form    21 AO Fock derivatives at one time.
     21 vectors produced by pass  1 Test12= 3.94D-14 3.70D-09 XBig12= 8.95D-02 1.39D-01.
     21 vectors produced by pass  2 Test12= 3.94D-14 3.70D-09 XBig12= 6.16D-03 1.27D-02.
     21 vectors produced by pass  3 Test12= 3.94D-14 3.70D-09 XBig12= 1.80D-04 1.74D-03.
     21 vectors produced by pass  4 Test12= 3.94D-14 3.70D-09 XBig12= 3.51D-06 2.27D-04.
     21 vectors produced by pass  5 Test12= 3.94D-14 3.70D-09 XBig12= 4.15D-08 1.59D-05.
     21 vectors produced by pass  6 Test12= 3.94D-14 3.70D-09 XBig12= 3.38D-10 1.85D-06.
     18 vectors produced by pass  7 Test12= 3.94D-14 3.70D-09 XBig12= 2.43D-12 1.29D-07.
      6 vectors produced by pass  8 Test12= 3.94D-14 3.70D-09 XBig12= 1.81D-14 1.13D-08.
      1 vectors produced by pass  9 Test12= 3.94D-14 3.70D-09 XBig12= 2.10D-16 4.24D-09.
 InvSVY:  IOpt=1 It=  1 EMax= 2.44D-15
 Solved reduced A of dimension   172 with    21 vectors.
 End of Minotr F.D. properties file   721 does not exist.
 End of Minotr F.D. properties file   722 does not exist.
 End of Minotr F.D. properties file   788 does not exist.
 Calling FoFJK, ICntrl=    100127 FMM=F ISym2X=0 I1Cent= 0 IOpClX= 1 NMat=1 NMatS=1 NMatT=0.
 -------------------------------------------------------------------
 Center     Atomic                   Forces (Hartrees/Bohr)
 Number     Number              X              Y              Z
 -------------------------------------------------------------------
      1        8           0.007360166   -0.000496404   -0.000617875
      2        8          -0.005619131   -0.001511986    0.000574391
      3        6          -0.002219630    0.001018704    0.000406757
      4        7           0.001968982    0.000363759   -0.000665424
      5        6          -0.001041503    0.001718114   -0.000932537
      6        1           0.000124459   -0.000357172   -0.000056160
      7        1          -0.001325818   -0.000385201    0.000786378
      8        1           0.000752473   -0.000349815    0.000504469
 -------------------------------------------------------------------
 Cartesian Forces:  Max     0.007360166 RMS     0.002122233
 IRC-IRC-IRC-IRC-IRC-IRC-IRC-IRC-IRC-IRC-IRC-IRC-IRC-IRC-IRC-IRC-IRC-IRC
 Pt  5 Step number   1 out of a maximum of  20
 Modified Bulirsch-Stoer Extrapolation Cycles:
    EPS =    0.000010000000000
      PEZero:  N= 2 I= 1 D=  3.44D-04 Err=  1.41D-05
      PEZero:  N= 3 I= 2 D=  3.44D-04 Err=  9.39D-06
      PEZero:  N= 3 I= 1 D=  6.88D-04 Err=  1.29D-08
 Maximum DWI energy   std dev =  0.000000077 at pt    33
 Maximum DWI gradient std dev =  0.004395522 at pt    24
 CORRECTOR INTEGRATION CONVERGENCE:
   Recorrection delta-x convergence threshold:    0.010000
   Delta-x Convergence Met
 Point Number:   5          Path Number:   1
   CHANGE IN THE REACTION COORDINATE =    0.06609
   NET REACTION COORDINATE UP TO THIS POINT =    0.33043
  # OF POINTS ALONG THE PATH =   5
  # OF STEPS =   1

 Calculating another point on the path.
 IRC-IRC-IRC-IRC-IRC-IRC-IRC-IRC-IRC-IRC-IRC-IRC-IRC-IRC-IRC-IRC-IRC-IRC
                          Input orientation:                          
 ---------------------------------------------------------------------
 Center     Atomic      Atomic             Coordinates (Angstroms)
 Number     Number       Type             X           Y           Z
 ---------------------------------------------------------------------
      1          8           0       -0.998145   -0.935582   -0.087660
      2          8           0        1.177737   -0.803054    0.045564
      3          6           0        1.064445    0.417412    0.001642
      4          7           0       -0.017404    1.176657   -0.129811
      5          6           0       -1.158969    0.327362    0.155692
      6          1           0        1.937530    1.041391    0.249203
      7          1           0       -1.753417    0.694309   -0.731917
      8          1           0       -1.667071    0.640930    1.081105
 ---------------------------------------------------------------------
                    Distance matrix (angstroms):
                    1          2          3          4          5
     1  O    0.000000
     2  O    2.183981   0.000000
     3  C    2.468369   1.226500   0.000000
     4  N    2.329202   2.319131   1.328205   0.000000
     5  C    1.296191   2.598107   2.230563   1.451202   0.000000
     6  H    3.555290   2.005176   1.101323   1.995924   3.179133
     7  H    1.908415   3.382046   2.924915   1.899719   1.129544
     8  H    2.073370   3.354156   2.945569   2.115354   1.101309
                    6          7          8
     6  H    0.000000
     7  H    3.834860   0.000000
     8  H    3.720964   1.815862   0.000000
 Symmetry turned off by external request.
 Stoichiometry    C2H3NO2
 Framework group  C1[X(C2H3NO2)]
 Deg. of freedom    18
 Full point group                 C1      NOp   1
 Rotational constants (GHZ):           9.8063324           6.3184577           3.9919628
 Standard basis: Aug-CC-pVTZ (5D, 7F)
   299 basis functions,   441 primitive gaussians,   350 cartesian basis functions
    19 alpha electrons       19 beta electrons
       nuclear repulsion energy       169.9137071209 Hartrees.
 NAtoms=    8 NActive=    8 NUniq=    8 SFac= 1.00D+00 NAtFMM=   60 NAOKFM=F Big=F
 Integral buffers will be    131072 words long.
 Raffenetti 2 integral format.
 Two-electron integral symmetry is turned off.
 Nuclear repulsion after empirical dispersion term =      169.9122774099 Hartrees.
 One-electron integrals computed using PRISM.
 NBasis=   299 RedAO= T EigKep=  2.71D-05  NBF=   299
 NBsUse=   299 1.00D-06 EigRej= -1.00D+00 NBFU=   299
 Initial guess from the checkpoint file:  "TSH1-IRC-Forward.chk"
 B after Tr=    -0.000119   -0.000277    0.000291
         Rot=    1.000000   -0.000090   -0.000237   -0.000030 Ang=  -0.03 deg.
 Initial guess <Sx>= 0.0000 <Sy>= 0.0000 <Sz>= 0.0000 <S**2>= 0.0000 S= 0.0000
 ExpMin= 2.53D-02 ExpMax= 1.53D+04 ExpMxC= 5.22D+02 IAcc=3 IRadAn=         7 AccDes= 0.00D+00
 Harris functional with IExCor= 4639 and IRadAn=       7 diagonalized for initial guess.
 HarFok:  IExCor= 4639 AccDes= 0.00D+00 IRadAn=         7 IDoV= 1 UseB2=F ITyADJ=14
 ICtDFT=  3500011 ScaDFX=  1.000000  1.000000  1.000000  1.000000
 FoFCou: FMM=F IPFlag=           0 FMFlag=      100000 FMFlg1=           0
         NFxFlg=           0 DoJE=T BraDBF=F KetDBF=T FulRan=T
         wScrn=  0.000000 ICntrl=       500 IOpCl=  0 I1Cent=   200000004 NGrid=           0
         NMat0=    1 NMatS0=      1 NMatT0=    0 NMatD0=    1 NMtDS0=    0 NMtDT0=    0
 Symmetry not used in FoFCou.
 Gradient too large for Newton-Raphson -- use scaled steepest descent instead.
     Accept linear search using points  3 and  4.
 LinEq1:  Iter=  0 NonCon=     1 RMS=7.29D-05 Max=3.07D-03 NDo=     1
 AX will form     1 AO Fock derivatives at one time.
 LinEq1:  Iter=  1 NonCon=     1 RMS=2.05D-05 Max=8.26D-04 NDo=     1
 LinEq1:  Iter=  2 NonCon=     1 RMS=1.58D-05 Max=4.30D-04 NDo=     1
 LinEq1:  Iter=  3 NonCon=     1 RMS=1.26D-05 Max=3.47D-04 NDo=     1
 LinEq1:  Iter=  4 NonCon=     1 RMS=9.45D-06 Max=2.72D-04 NDo=     1
 LinEq1:  Iter=  5 NonCon=     1 RMS=4.07D-06 Max=9.76D-05 NDo=     1
 LinEq1:  Iter=  6 NonCon=     1 RMS=1.87D-06 Max=7.89D-05 NDo=     1
 LinEq1:  Iter=  7 NonCon=     1 RMS=1.99D-06 Max=6.82D-05 NDo=     1
 LinEq1:  Iter=  8 NonCon=     1 RMS=1.19D-06 Max=4.48D-05 NDo=     1
 LinEq1:  Iter=  9 NonCon=     1 RMS=6.81D-07 Max=1.73D-05 NDo=     1
 LinEq1:  Iter= 10 NonCon=     1 RMS=3.54D-07 Max=9.10D-06 NDo=     1
 LinEq1:  Iter= 11 NonCon=     1 RMS=1.19D-07 Max=2.21D-06 NDo=     1
 LinEq1:  Iter= 12 NonCon=     1 RMS=4.54D-08 Max=8.46D-07 NDo=     1
 LinEq1:  Iter= 13 NonCon=     1 RMS=1.61D-08 Max=4.86D-07 NDo=     1
 LinEq1:  Iter= 14 NonCon=     1 RMS=5.04D-09 Max=1.39D-07 NDo=     1
 LinEq1:  Iter= 15 NonCon=     0 RMS=1.68D-09 Max=7.22D-08 NDo=     1
 Linear equations converged to 1.032D-08 1.032D-07 after    15 iterations.
     Accept linear search using points  1 and  2.
     Minimum is close to point  2 DX= -4.07D-04 DF= -1.06D-11 DXR=  4.07D-04 DFR=  1.66D-07 which will be used.
 LinEq1:  Iter=  0 NonCon=     1 RMS=4.58D-07 Max=1.24D-05 NDo=     1
 LinEq1:  Iter=  1 NonCon=     1 RMS=4.97D-07 Max=1.72D-05 NDo=     1
 LinEq1:  Iter=  2 NonCon=     1 RMS=2.61D-07 Max=1.07D-05 NDo=     1
 LinEq1:  Iter=  3 NonCon=     1 RMS=1.63D-07 Max=4.62D-06 NDo=     1
 LinEq1:  Iter=  4 NonCon=     1 RMS=1.42D-07 Max=5.43D-06 NDo=     1
 LinEq1:  Iter=  5 NonCon=     1 RMS=1.35D-07 Max=3.44D-06 NDo=     1
 LinEq1:  Iter=  6 NonCon=     1 RMS=5.75D-08 Max=1.48D-06 NDo=     1
 LinEq1:  Iter=  7 NonCon=     1 RMS=2.63D-08 Max=8.15D-07 NDo=     1
 LinEq1:  Iter=  8 NonCon=     1 RMS=1.34D-08 Max=5.32D-07 NDo=     1
 LinEq1:  Iter=  9 NonCon=     1 RMS=1.03D-08 Max=4.70D-07 NDo=     1
 LinEq1:  Iter= 10 NonCon=     1 RMS=6.03D-09 Max=2.36D-07 NDo=     1
 LinEq1:  Iter= 11 NonCon=     1 RMS=2.59D-09 Max=6.05D-08 NDo=     1
 LinEq1:  Iter= 12 NonCon=     1 RMS=1.13D-09 Max=3.35D-08 NDo=     1
 LinEq1:  Iter= 13 NonCon=     1 RMS=5.10D-10 Max=2.12D-08 NDo=     1
 LinEq1:  Iter= 14 NonCon=     1 RMS=2.58D-10 Max=9.40D-09 NDo=     1
 LinEq1:  Iter= 15 NonCon=     0 RMS=9.56D-11 Max=3.05D-09 NDo=     1
 Linear equations converged to 4.621D-10 4.621D-09 after    15 iterations.
 LinEq1:  Iter=  0 NonCon=     1 RMS=8.25D-09 Max=2.63D-07 NDo=     1
 LinEq1:  Iter=  1 NonCon=     1 RMS=4.47D-09 Max=2.42D-07 NDo=     1
 LinEq1:  Iter=  2 NonCon=     1 RMS=2.83D-09 Max=1.37D-07 NDo=     1
 LinEq1:  Iter=  3 NonCon=     1 RMS=3.30D-09 Max=1.27D-07 NDo=     1
 LinEq1:  Iter=  4 NonCon=     1 RMS=2.29D-09 Max=8.85D-08 NDo=     1
 LinEq1:  Iter=  5 NonCon=     1 RMS=1.55D-09 Max=5.32D-08 NDo=     1
 LinEq1:  Iter=  6 NonCon=     1 RMS=9.17D-10 Max=2.52D-08 NDo=     1
 LinEq1:  Iter=  7 NonCon=     1 RMS=8.63D-10 Max=4.05D-08 NDo=     1
 LinEq1:  Iter=  8 NonCon=     1 RMS=7.15D-10 Max=3.40D-08 NDo=     1
 LinEq1:  Iter=  9 NonCon=     1 RMS=4.85D-10 Max=1.91D-08 NDo=     1
 LinEq1:  Iter= 10 NonCon=     1 RMS=2.42D-10 Max=5.87D-09 NDo=     1
 LinEq1:  Iter= 11 NonCon=     1 RMS=1.11D-10 Max=3.07D-09 NDo=     1
 LinEq1:  Iter= 12 NonCon=     1 RMS=5.37D-11 Max=1.24D-09 NDo=     1
 LinEq1:  Iter= 13 NonCon=     1 RMS=2.36D-11 Max=8.34D-10 NDo=     1
 LinEq1:  Iter= 14 NonCon=     1 RMS=1.15D-11 Max=3.85D-10 NDo=     1
 LinEq1:  Iter= 15 NonCon=     0 RMS=4.27D-12 Max=9.79D-11 NDo=     1
 Linear equations converged to 1.731D-11 1.731D-10 after    15 iterations.
 SCF Done:  E(UwB97XD) =  -283.047661203     a.u. after    5 cycles
            Convg  =    0.2412D-07                    53 Fock formations.
              S**2 =  0.0000                  -V/T =  2.0056
 <Sx>= 0.0000 <Sy>= 0.0000 <Sz>= 0.0000 <S**2>= 0.0000 S= 0.0000
 <L.S>=  0.00000000000    
 Annihilation of the first spin contaminant:
 S**2 before annihilation     0.0000,   after     0.0000
 DoSCS=F DFT=T ScalE2(SS,OS)=  1.000000  1.000000
 Range of M.O.s used for correlation:     1   299
 NBasis=   299 NAE=    19 NBE=    19 NFC=     0 NFV=     0
 NROrb=    299 NOA=    19 NOB=    19 NVA=   280 NVB=   280

 **** Warning!!: The largest alpha MO coefficient is  0.37206295D+02


 **** Warning!!: The largest beta MO coefficient is  0.37206295D+02

 Symmetrizing basis deriv contribution to polar:
 IMax=3 JMax=2 DiffMx= 0.00D+00
 G2DrvN: will do     9 centers at a time, making    1 passes.
 Calling FoFCou, ICntrl=  3107 FMM=F I1Cent=   0 AccDes= 0.00D+00.
 End of G2Drv F.D. properties file   721 does not exist.
 End of G2Drv F.D. properties file   722 does not exist.
 End of G2Drv F.D. properties file   788 does not exist.
          IDoAtm=11111111
          Differentiating once with respect to nuclear coordinates.
 CalDSu exits because no D1Ps are significant.
          There are    27 degrees of freedom in the 1st order CPHF.  IDoFFX=6 NUNeed=     0.
     21 vectors produced by pass  0 Test12= 3.94D-14 3.70D-09 XBig12= 1.90D-01 1.15D-01.
 AX will form    21 AO Fock derivatives at one time.
     21 vectors produced by pass  1 Test12= 3.94D-14 3.70D-09 XBig12= 9.08D-02 1.39D-01.
     21 vectors produced by pass  2 Test12= 3.94D-14 3.70D-09 XBig12= 6.19D-03 1.24D-02.
     21 vectors produced by pass  3 Test12= 3.94D-14 3.70D-09 XBig12= 1.82D-04 1.80D-03.
     21 vectors produced by pass  4 Test12= 3.94D-14 3.70D-09 XBig12= 3.63D-06 2.31D-04.
     21 vectors produced by pass  5 Test12= 3.94D-14 3.70D-09 XBig12= 4.32D-08 1.65D-05.
     21 vectors produced by pass  6 Test12= 3.94D-14 3.70D-09 XBig12= 3.48D-10 1.82D-06.
     15 vectors produced by pass  7 Test12= 3.94D-14 3.70D-09 XBig12= 2.48D-12 1.31D-07.
      3 vectors produced by pass  8 Test12= 3.94D-14 3.70D-09 XBig12= 1.83D-14 9.35D-09.
 InvSVY:  IOpt=1 It=  1 EMax= 2.22D-15
 Solved reduced A of dimension   165 with    21 vectors.
 End of Minotr F.D. properties file   721 does not exist.
 End of Minotr F.D. properties file   722 does not exist.
 End of Minotr F.D. properties file   788 does not exist.
 Calling FoFJK, ICntrl=    100127 FMM=F ISym2X=0 I1Cent= 0 IOpClX= 1 NMat=1 NMatS=1 NMatT=0.
 -------------------------------------------------------------------
 Center     Atomic                   Forces (Hartrees/Bohr)
 Number     Number              X              Y              Z
 -------------------------------------------------------------------
      1        8           0.008754475   -0.000554911   -0.000688480
      2        8          -0.006777598   -0.001784410    0.000680196
      3        6          -0.002575255    0.001185256    0.000399047
      4        7           0.002222052    0.000536286   -0.000742490
      5        6          -0.001203649    0.001851879   -0.000984578
      6        1           0.000152593   -0.000423698   -0.000092158
      7        1          -0.001417837   -0.000402755    0.000864087
      8        1           0.000845220   -0.000407647    0.000564376
 -------------------------------------------------------------------
 Cartesian Forces:  Max     0.008754475 RMS     0.002509606
 IRC-IRC-IRC-IRC-IRC-IRC-IRC-IRC-IRC-IRC-IRC-IRC-IRC-IRC-IRC-IRC-IRC-IRC
 Pt  6 Step number   1 out of a maximum of  20
 Modified Bulirsch-Stoer Extrapolation Cycles:
    EPS =    0.000010000000000
      PEZero:  N= 2 I= 1 D=  3.44D-04 Err=  1.37D-05
      PEZero:  N= 3 I= 2 D=  3.44D-04 Err=  9.14D-06
      PEZero:  N= 3 I= 1 D=  6.88D-04 Err=  1.38D-08
 Maximum DWI energy   std dev =  0.000000060 at pt    33
 Maximum DWI gradient std dev =  0.003416392 at pt    24
 CORRECTOR INTEGRATION CONVERGENCE:
   Recorrection delta-x convergence threshold:    0.010000
   Delta-x Convergence Met
 Point Number:   6          Path Number:   1
   CHANGE IN THE REACTION COORDINATE =    0.06609
   NET REACTION COORDINATE UP TO THIS POINT =    0.39652
  # OF POINTS ALONG THE PATH =   6
  # OF STEPS =   1

 Calculating another point on the path.
 IRC-IRC-IRC-IRC-IRC-IRC-IRC-IRC-IRC-IRC-IRC-IRC-IRC-IRC-IRC-IRC-IRC-IRC
                          Input orientation:                          
 ---------------------------------------------------------------------
 Center     Atomic      Atomic             Coordinates (Angstroms)
 Number     Number       Type             X           Y           Z
 ---------------------------------------------------------------------
      1          8           0       -0.992927   -0.935907   -0.088056
      2          8           0        1.173670   -0.804108    0.045968
      3          6           0        1.062415    0.418337    0.001925
      4          7           0       -0.015920    1.177054   -0.130295
      5          6           0       -1.159893    0.328757    0.154947
      6          1           0        1.939046    1.037436    0.248228
      7          1           0       -1.766313    0.690780   -0.724229
      8          1           0       -1.659411    0.637166    1.086487
 ---------------------------------------------------------------------
                    Distance matrix (angstroms):
                    1          2          3          4          5
     1  O    0.000000
     2  O    2.174735   0.000000
     3  C    2.463027   1.228288   0.000000
     4  N    2.328289   2.317584   1.325118   0.000000
     5  C    1.298578   2.596300   2.229370   1.452461   0.000000
     6  H    3.550160   2.004494   1.101104   1.996162   3.180306
     7  H    1.910223   3.386944   2.933126   1.911308   1.127722
     8  H    2.073237   3.344593   2.938111   2.114971   1.101091
                    6          7          8
     6  H    0.000000
     7  H    3.846495   0.000000
     8  H    3.716421   1.814661   0.000000
 Symmetry turned off by external request.
 Stoichiometry    C2H3NO2
 Framework group  C1[X(C2H3NO2)]
 Deg. of freedom    18
 Full point group                 C1      NOp   1
 Rotational constants (GHZ):           9.7962899           6.3437839           4.0004242
 Standard basis: Aug-CC-pVTZ (5D, 7F)
   299 basis functions,   441 primitive gaussians,   350 cartesian basis functions
    19 alpha electrons       19 beta electrons
       nuclear repulsion energy       169.9818802173 Hartrees.
 NAtoms=    8 NActive=    8 NUniq=    8 SFac= 1.00D+00 NAtFMM=   60 NAOKFM=F Big=F
 Integral buffers will be    131072 words long.
 Raffenetti 2 integral format.
 Two-electron integral symmetry is turned off.
 Nuclear repulsion after empirical dispersion term =      169.9804511649 Hartrees.
 One-electron integrals computed using PRISM.
 NBasis=   299 RedAO= T EigKep=  2.71D-05  NBF=   299
 NBsUse=   299 1.00D-06 EigRej= -1.00D+00 NBFU=   299
 Initial guess from the checkpoint file:  "TSH1-IRC-Forward.chk"
 B after Tr=    -0.000096   -0.000273    0.000271
         Rot=    1.000000   -0.000087   -0.000230   -0.000026 Ang=  -0.03 deg.
 Initial guess <Sx>= 0.0000 <Sy>= 0.0000 <Sz>= 0.0000 <S**2>= 0.0000 S= 0.0000
 ExpMin= 2.53D-02 ExpMax= 1.53D+04 ExpMxC= 5.22D+02 IAcc=3 IRadAn=         7 AccDes= 0.00D+00
 Harris functional with IExCor= 4639 and IRadAn=       7 diagonalized for initial guess.
 HarFok:  IExCor= 4639 AccDes= 0.00D+00 IRadAn=         7 IDoV= 1 UseB2=F ITyADJ=14
 ICtDFT=  3500011 ScaDFX=  1.000000  1.000000  1.000000  1.000000
 FoFCou: FMM=F IPFlag=           0 FMFlag=      100000 FMFlg1=           0
         NFxFlg=           0 DoJE=T BraDBF=F KetDBF=T FulRan=T
         wScrn=  0.000000 ICntrl=       500 IOpCl=  0 I1Cent=   200000004 NGrid=           0
         NMat0=    1 NMatS0=      1 NMatT0=    0 NMatD0=    1 NMtDS0=    0 NMtDT0=    0
 Symmetry not used in FoFCou.
 Gradient too large for Newton-Raphson -- use scaled steepest descent instead.
     Accept linear search using points  3 and  4.
 LinEq1:  Iter=  0 NonCon=     1 RMS=7.16D-05 Max=3.08D-03 NDo=     1
 AX will form     1 AO Fock derivatives at one time.
 LinEq1:  Iter=  1 NonCon=     1 RMS=2.01D-05 Max=8.12D-04 NDo=     1
 LinEq1:  Iter=  2 NonCon=     1 RMS=1.58D-05 Max=4.24D-04 NDo=     1
 LinEq1:  Iter=  3 NonCon=     1 RMS=1.32D-05 Max=4.17D-04 NDo=     1
 LinEq1:  Iter=  4 NonCon=     1 RMS=9.47D-06 Max=2.54D-04 NDo=     1
 LinEq1:  Iter=  5 NonCon=     1 RMS=3.93D-06 Max=8.70D-05 NDo=     1
 LinEq1:  Iter=  6 NonCon=     1 RMS=1.36D-06 Max=4.04D-05 NDo=     1
 LinEq1:  Iter=  7 NonCon=     1 RMS=6.81D-07 Max=2.16D-05 NDo=     1
 LinEq1:  Iter=  8 NonCon=     1 RMS=4.58D-07 Max=1.23D-05 NDo=     1
 LinEq1:  Iter=  9 NonCon=     1 RMS=3.52D-07 Max=1.45D-05 NDo=     1
 LinEq1:  Iter= 10 NonCon=     1 RMS=2.72D-07 Max=7.17D-06 NDo=     1
 LinEq1:  Iter= 11 NonCon=     1 RMS=1.16D-07 Max=2.26D-06 NDo=     1
 LinEq1:  Iter= 12 NonCon=     1 RMS=4.36D-08 Max=8.03D-07 NDo=     1
 LinEq1:  Iter= 13 NonCon=     1 RMS=1.55D-08 Max=4.69D-07 NDo=     1
 LinEq1:  Iter= 14 NonCon=     1 RMS=4.77D-09 Max=1.29D-07 NDo=     1
 LinEq1:  Iter= 15 NonCon=     0 RMS=1.32D-09 Max=2.96D-08 NDo=     1
 Linear equations converged to 1.032D-08 1.032D-07 after    15 iterations.
     Accept linear search using points  1 and  2.
     Minimum is close to point  2 DX= -2.38D-04 DF= -3.52D-12 DXR=  2.38D-04 DFR=  5.66D-08 which will be used.
 LinEq1:  Iter=  0 NonCon=     1 RMS=4.05D-07 Max=1.21D-05 NDo=     1
 LinEq1:  Iter=  1 NonCon=     1 RMS=4.28D-07 Max=1.46D-05 NDo=     1
 LinEq1:  Iter=  2 NonCon=     1 RMS=2.54D-07 Max=8.81D-06 NDo=     1
 LinEq1:  Iter=  3 NonCon=     1 RMS=1.47D-07 Max=3.89D-06 NDo=     1
 LinEq1:  Iter=  4 NonCon=     1 RMS=8.63D-08 Max=3.13D-06 NDo=     1
 LinEq1:  Iter=  5 NonCon=     1 RMS=7.94D-08 Max=2.62D-06 NDo=     1
 LinEq1:  Iter=  6 NonCon=     1 RMS=5.67D-08 Max=1.76D-06 NDo=     1
 LinEq1:  Iter=  7 NonCon=     1 RMS=2.73D-08 Max=7.27D-07 NDo=     1
 LinEq1:  Iter=  8 NonCon=     1 RMS=1.24D-08 Max=2.32D-07 NDo=     1
 LinEq1:  Iter=  9 NonCon=     1 RMS=7.17D-09 Max=1.37D-07 NDo=     1
 LinEq1:  Iter= 10 NonCon=     1 RMS=2.56D-09 Max=6.21D-08 NDo=     1
 LinEq1:  Iter= 11 NonCon=     1 RMS=1.10D-09 Max=2.78D-08 NDo=     1
 LinEq1:  Iter= 12 NonCon=     1 RMS=4.29D-10 Max=1.26D-08 NDo=     1
 LinEq1:  Iter= 13 NonCon=     0 RMS=1.53D-10 Max=4.20D-09 NDo=     1
 Linear equations converged to 4.486D-10 4.486D-09 after    13 iterations.
 SCF Done:  E(UwB97XD) =  -283.047922738     a.u. after    4 cycles
            Convg  =    0.1543D-07                    35 Fock formations.
              S**2 =  0.0000                  -V/T =  2.0056
 <Sx>= 0.0000 <Sy>= 0.0000 <Sz>= 0.0000 <S**2>= 0.0000 S= 0.0000
 <L.S>=  0.00000000000    
 Annihilation of the first spin contaminant:
 S**2 before annihilation     0.0000,   after     0.0000
 DoSCS=F DFT=T ScalE2(SS,OS)=  1.000000  1.000000
 Range of M.O.s used for correlation:     1   299
 NBasis=   299 NAE=    19 NBE=    19 NFC=     0 NFV=     0
 NROrb=    299 NOA=    19 NOB=    19 NVA=   280 NVB=   280

 **** Warning!!: The largest alpha MO coefficient is  0.35470252D+02


 **** Warning!!: The largest beta MO coefficient is  0.35470252D+02

 Symmetrizing basis deriv contribution to polar:
 IMax=3 JMax=2 DiffMx= 0.00D+00
 G2DrvN: will do     9 centers at a time, making    1 passes.
 Calling FoFCou, ICntrl=  3107 FMM=F I1Cent=   0 AccDes= 0.00D+00.
 End of G2Drv F.D. properties file   721 does not exist.
 End of G2Drv F.D. properties file   722 does not exist.
 End of G2Drv F.D. properties file   788 does not exist.
          IDoAtm=11111111
          Differentiating once with respect to nuclear coordinates.
 CalDSu exits because no D1Ps are significant.
          There are    27 degrees of freedom in the 1st order CPHF.  IDoFFX=6 NUNeed=     0.
     21 vectors produced by pass  0 Test12= 3.94D-14 3.70D-09 XBig12= 1.91D-01 1.15D-01.
 AX will form    21 AO Fock derivatives at one time.
     21 vectors produced by pass  1 Test12= 3.94D-14 3.70D-09 XBig12= 9.22D-02 1.39D-01.
     21 vectors produced by pass  2 Test12= 3.94D-14 3.70D-09 XBig12= 6.23D-03 1.27D-02.
     21 vectors produced by pass  3 Test12= 3.94D-14 3.70D-09 XBig12= 1.81D-04 1.84D-03.
     21 vectors produced by pass  4 Test12= 3.94D-14 3.70D-09 XBig12= 3.67D-06 2.30D-04.
     21 vectors produced by pass  5 Test12= 3.94D-14 3.70D-09 XBig12= 4.41D-08 1.67D-05.
     21 vectors produced by pass  6 Test12= 3.94D-14 3.70D-09 XBig12= 3.51D-10 1.76D-06.
     15 vectors produced by pass  7 Test12= 3.94D-14 3.70D-09 XBig12= 2.48D-12 1.31D-07.
      3 vectors produced by pass  8 Test12= 3.94D-14 3.70D-09 XBig12= 1.84D-14 9.31D-09.
 InvSVY:  IOpt=1 It=  1 EMax= 1.55D-15
 Solved reduced A of dimension   165 with    21 vectors.
 End of Minotr F.D. properties file   721 does not exist.
 End of Minotr F.D. properties file   722 does not exist.
 End of Minotr F.D. properties file   788 does not exist.
 Calling FoFJK, ICntrl=    100127 FMM=F ISym2X=0 I1Cent= 0 IOpClX= 1 NMat=1 NMatS=1 NMatT=0.
 -------------------------------------------------------------------
 Center     Atomic                   Forces (Hartrees/Bohr)
 Number     Number              X              Y              Z
 -------------------------------------------------------------------
      1        8           0.010135657   -0.000613318   -0.000740630
      2        8          -0.007963218   -0.002054392    0.000781284
      3        6          -0.002903165    0.001355851    0.000369038
      4        7           0.002447457    0.000727243   -0.000785382
      5        6          -0.001346365    0.001952948   -0.001023787
      6        1           0.000183703   -0.000490848   -0.000137396
      7        1          -0.001478437   -0.000415351    0.000925053
      8        1           0.000924368   -0.000462133    0.000611820
 -------------------------------------------------------------------
 Cartesian Forces:  Max     0.010135657 RMS     0.002894416
 IRC-IRC-IRC-IRC-IRC-IRC-IRC-IRC-IRC-IRC-IRC-IRC-IRC-IRC-IRC-IRC-IRC-IRC
 Pt  7 Step number   1 out of a maximum of  20
 Modified Bulirsch-Stoer Extrapolation Cycles:
    EPS =    0.000010000000000
      PEZero:  N= 2 I= 1 D=  3.44D-04 Err=  1.32D-05
      PEZero:  N= 3 I= 2 D=  3.44D-04 Err=  8.79D-06
      PEZero:  N= 3 I= 1 D=  6.88D-04 Err=  1.41D-08
 Maximum DWI energy   std dev =  0.000000044 at pt    33
 Maximum DWI gradient std dev =  0.002734814 at pt    24
 CORRECTOR INTEGRATION CONVERGENCE:
   Recorrection delta-x convergence threshold:    0.010000
   Delta-x Convergence Met
 Point Number:   7          Path Number:   1
   CHANGE IN THE REACTION COORDINATE =    0.06609
   NET REACTION COORDINATE UP TO THIS POINT =    0.46260
  # OF POINTS ALONG THE PATH =   7
  # OF STEPS =   1

 Calculating another point on the path.
 IRC-IRC-IRC-IRC-IRC-IRC-IRC-IRC-IRC-IRC-IRC-IRC-IRC-IRC-IRC-IRC-IRC-IRC
                          Input orientation:                          
 ---------------------------------------------------------------------
 Center     Atomic      Atomic             Coordinates (Angstroms)
 Number     Number       Type             X           Y           Z
 ---------------------------------------------------------------------
      1          8           0       -0.987584   -0.936227   -0.088431
      2          8           0        1.169442   -0.805185    0.046378
      3          6           0        1.060394    0.419279    0.002151
      4          7           0       -0.014474    1.177520   -0.130742
      5          6           0       -1.160807    0.330064    0.154257
      6          1           0        1.940661    1.033369    0.246966
      7          1           0       -1.778191    0.687527   -0.716913
      8          1           0       -1.651982    0.633383    1.091605
 ---------------------------------------------------------------------
                    Distance matrix (angstroms):
                    1          2          3          4          5
     1  O    0.000000
     2  O    2.165204   0.000000
     3  C    2.457604   1.230105   0.000000
     4  N    2.327372   2.316063   1.322093   0.000000
     5  C    1.300922   2.594318   2.228190   1.453783   0.000000
     6  H    3.544914   2.003820   1.100868   1.996495   3.181561
     7  H    1.912230   3.391068   2.940506   1.922080   1.126002
     8  H    2.073062   3.335028   2.930825   2.114627   1.100852
                    6          7          8
     6  H    0.000000
     7  H    3.857270   0.000000
     8  H    3.712207   1.813725   0.000000
 Symmetry turned off by external request.
 Stoichiometry    C2H3NO2
 Framework group  C1[X(C2H3NO2)]
 Deg. of freedom    18
 Full point group                 C1      NOp   1
 Rotational constants (GHZ):           9.7858068           6.3701416           4.0091736
 Standard basis: Aug-CC-pVTZ (5D, 7F)
   299 basis functions,   441 primitive gaussians,   350 cartesian basis functions
    19 alpha electrons       19 beta electrons
       nuclear repulsion energy       170.0538637396 Hartrees.
 NAtoms=    8 NActive=    8 NUniq=    8 SFac= 1.00D+00 NAtFMM=   60 NAOKFM=F Big=F
 Integral buffers will be    131072 words long.
 Raffenetti 2 integral format.
 Two-electron integral symmetry is turned off.
 Nuclear repulsion after empirical dispersion term =      170.0524352582 Hartrees.
 One-electron integrals computed using PRISM.
 NBasis=   299 RedAO= T EigKep=  2.72D-05  NBF=   299
 NBsUse=   299 1.00D-06 EigRej= -1.00D+00 NBFU=   299
 Initial guess from the checkpoint file:  "TSH1-IRC-Forward.chk"
 B after Tr=    -0.000074   -0.000270    0.000250
         Rot=    1.000000   -0.000083   -0.000222   -0.000021 Ang=  -0.03 deg.
 Initial guess <Sx>= 0.0000 <Sy>= 0.0000 <Sz>= 0.0000 <S**2>= 0.0000 S= 0.0000
 ExpMin= 2.53D-02 ExpMax= 1.53D+04 ExpMxC= 5.22D+02 IAcc=3 IRadAn=         7 AccDes= 0.00D+00
 Harris functional with IExCor= 4639 and IRadAn=       7 diagonalized for initial guess.
 HarFok:  IExCor= 4639 AccDes= 0.00D+00 IRadAn=         7 IDoV= 1 UseB2=F ITyADJ=14
 ICtDFT=  3500011 ScaDFX=  1.000000  1.000000  1.000000  1.000000
 FoFCou: FMM=F IPFlag=           0 FMFlag=      100000 FMFlg1=           0
         NFxFlg=           0 DoJE=T BraDBF=F KetDBF=T FulRan=T
         wScrn=  0.000000 ICntrl=       500 IOpCl=  0 I1Cent=   200000004 NGrid=           0
         NMat0=    1 NMatS0=      1 NMatT0=    0 NMatD0=    1 NMtDS0=    0 NMtDT0=    0
 Symmetry not used in FoFCou.
 Gradient too large for Newton-Raphson -- use scaled steepest descent instead.
     Accept linear search using points  3 and  4.
 LinEq1:  Iter=  0 NonCon=     1 RMS=7.05D-05 Max=3.08D-03 NDo=     1
 AX will form     1 AO Fock derivatives at one time.
 LinEq1:  Iter=  1 NonCon=     1 RMS=1.97D-05 Max=7.94D-04 NDo=     1
 LinEq1:  Iter=  2 NonCon=     1 RMS=1.61D-05 Max=4.18D-04 NDo=     1
 LinEq1:  Iter=  3 NonCon=     1 RMS=1.41D-05 Max=4.88D-04 NDo=     1
 LinEq1:  Iter=  4 NonCon=     1 RMS=9.51D-06 Max=2.36D-04 NDo=     1
 LinEq1:  Iter=  5 NonCon=     1 RMS=3.93D-06 Max=8.35D-05 NDo=     1
 LinEq1:  Iter=  6 NonCon=     1 RMS=1.71D-06 Max=4.50D-05 NDo=     1
 LinEq1:  Iter=  7 NonCon=     1 RMS=1.97D-06 Max=9.71D-05 NDo=     1
 LinEq1:  Iter=  8 NonCon=     1 RMS=1.15D-06 Max=2.74D-05 NDo=     1
 LinEq1:  Iter=  9 NonCon=     1 RMS=6.55D-07 Max=1.85D-05 NDo=     1
 LinEq1:  Iter= 10 NonCon=     1 RMS=3.29D-07 Max=8.08D-06 NDo=     1
 LinEq1:  Iter= 11 NonCon=     1 RMS=1.11D-07 Max=2.13D-06 NDo=     1
 LinEq1:  Iter= 12 NonCon=     1 RMS=4.17D-08 Max=7.91D-07 NDo=     1
 LinEq1:  Iter= 13 NonCon=     1 RMS=1.50D-08 Max=4.54D-07 NDo=     1
 LinEq1:  Iter= 14 NonCon=     1 RMS=4.60D-09 Max=1.28D-07 NDo=     1
 LinEq1:  Iter= 15 NonCon=     0 RMS=1.29D-09 Max=3.56D-08 NDo=     1
 Linear equations converged to 1.032D-08 1.032D-07 after    15 iterations.
     Accept linear search using points  1 and  2.
     Minimum is close to point  2 DX= -5.73D-05 DF= -2.27D-13 DXR=  5.73D-05 DFR=  3.75D-09 which will be used.
 LinEq1:  Iter=  0 NonCon=     1 RMS=3.82D-07 Max=1.23D-05 NDo=     1
 LinEq1:  Iter=  1 NonCon=     1 RMS=3.80D-07 Max=1.34D-05 NDo=     1
 LinEq1:  Iter=  2 NonCon=     1 RMS=2.57D-07 Max=8.53D-06 NDo=     1
 LinEq1:  Iter=  3 NonCon=     1 RMS=1.44D-07 Max=4.43D-06 NDo=     1
 LinEq1:  Iter=  4 NonCon=     1 RMS=7.50D-08 Max=2.44D-06 NDo=     1
 LinEq1:  Iter=  5 NonCon=     1 RMS=5.87D-08 Max=2.60D-06 NDo=     1
 LinEq1:  Iter=  6 NonCon=     1 RMS=5.03D-08 Max=1.35D-06 NDo=     1
 LinEq1:  Iter=  7 NonCon=     1 RMS=2.97D-08 Max=8.97D-07 NDo=     1
 LinEq1:  Iter=  8 NonCon=     1 RMS=1.35D-08 Max=2.84D-07 NDo=     1
 LinEq1:  Iter=  9 NonCon=     1 RMS=8.08D-09 Max=2.05D-07 NDo=     1
 LinEq1:  Iter= 10 NonCon=     1 RMS=3.65D-09 Max=1.24D-07 NDo=     1
 LinEq1:  Iter= 11 NonCon=     1 RMS=2.34D-09 Max=8.45D-08 NDo=     1
 LinEq1:  Iter= 12 NonCon=     1 RMS=1.19D-09 Max=3.43D-08 NDo=     1
 LinEq1:  Iter= 13 NonCon=     1 RMS=4.11D-10 Max=1.22D-08 NDo=     1
 LinEq1:  Iter= 14 NonCon=     0 RMS=1.43D-10 Max=4.32D-09 NDo=     1
 Linear equations converged to 4.428D-10 4.428D-09 after    14 iterations.
 SCF Done:  E(UwB97XD) =  -283.048215483     a.u. after    4 cycles
            Convg  =    0.9880D-07                    36 Fock formations.
              S**2 =  0.0000                  -V/T =  2.0056
 <Sx>= 0.0000 <Sy>= 0.0000 <Sz>= 0.0000 <S**2>= 0.0000 S= 0.0000
 <L.S>=  0.00000000000    
 Annihilation of the first spin contaminant:
 S**2 before annihilation     0.0000,   after     0.0000
 DoSCS=F DFT=T ScalE2(SS,OS)=  1.000000  1.000000
 Range of M.O.s used for correlation:     1   299
 NBasis=   299 NAE=    19 NBE=    19 NFC=     0 NFV=     0
 NROrb=    299 NOA=    19 NOB=    19 NVA=   280 NVB=   280

 **** Warning!!: The largest alpha MO coefficient is  0.34680592D+02


 **** Warning!!: The largest beta MO coefficient is  0.34680592D+02

 Symmetrizing basis deriv contribution to polar:
 IMax=3 JMax=2 DiffMx= 0.00D+00
 G2DrvN: will do     9 centers at a time, making    1 passes.
 Calling FoFCou, ICntrl=  3107 FMM=F I1Cent=   0 AccDes= 0.00D+00.
 End of G2Drv F.D. properties file   721 does not exist.
 End of G2Drv F.D. properties file   722 does not exist.
 End of G2Drv F.D. properties file   788 does not exist.
          IDoAtm=11111111
          Differentiating once with respect to nuclear coordinates.
 CalDSu exits because no D1Ps are significant.
          There are    27 degrees of freedom in the 1st order CPHF.  IDoFFX=6 NUNeed=     0.
     21 vectors produced by pass  0 Test12= 3.94D-14 3.70D-09 XBig12= 1.91D-01 1.15D-01.
 AX will form    21 AO Fock derivatives at one time.
     21 vectors produced by pass  1 Test12= 3.94D-14 3.70D-09 XBig12= 9.37D-02 1.38D-01.
     21 vectors produced by pass  2 Test12= 3.94D-14 3.70D-09 XBig12= 6.27D-03 1.29D-02.
     21 vectors produced by pass  3 Test12= 3.94D-14 3.70D-09 XBig12= 1.79D-04 1.87D-03.
     21 vectors produced by pass  4 Test12= 3.94D-14 3.70D-09 XBig12= 3.64D-06 2.23D-04.
     21 vectors produced by pass  5 Test12= 3.94D-14 3.70D-09 XBig12= 4.41D-08 1.64D-05.
     21 vectors produced by pass  6 Test12= 3.94D-14 3.70D-09 XBig12= 3.48D-10 1.66D-06.
     15 vectors produced by pass  7 Test12= 3.94D-14 3.70D-09 XBig12= 2.44D-12 1.30D-07.
      7 vectors produced by pass  8 Test12= 3.94D-14 3.70D-09 XBig12= 1.85D-14 1.13D-08.
      1 vectors produced by pass  9 Test12= 3.94D-14 3.70D-09 XBig12= 3.09D-16 4.06D-09.
 InvSVY:  IOpt=1 It=  1 EMax= 2.78D-15
 Solved reduced A of dimension   170 with    21 vectors.
 End of Minotr F.D. properties file   721 does not exist.
 End of Minotr F.D. properties file   722 does not exist.
 End of Minotr F.D. properties file   788 does not exist.
 Calling FoFJK, ICntrl=    100127 FMM=F ISym2X=0 I1Cent= 0 IOpClX= 1 NMat=1 NMatS=1 NMatT=0.
 -------------------------------------------------------------------
 Center     Atomic                   Forces (Hartrees/Bohr)
 Number     Number              X              Y              Z
 -------------------------------------------------------------------
      1        8           0.011511627   -0.000676305   -0.000774217
      2        8          -0.009184660   -0.002324067    0.000877143
      3        6          -0.003204733    0.001535001    0.000319636
      4        7           0.002650457    0.000932766   -0.000790700
      5        6          -0.001466781    0.002031934   -0.001059703
      6        1           0.000218423   -0.000559344   -0.000192089
      7        1          -0.001515968   -0.000426544    0.000971710
      8        1           0.000991637   -0.000513440    0.000648220
 -------------------------------------------------------------------
 Cartesian Forces:  Max     0.011511627 RMS     0.003280269
 IRC-IRC-IRC-IRC-IRC-IRC-IRC-IRC-IRC-IRC-IRC-IRC-IRC-IRC-IRC-IRC-IRC-IRC
 Pt  8 Step number   1 out of a maximum of  20
 Modified Bulirsch-Stoer Extrapolation Cycles:
    EPS =    0.000010000000000
      PEZero:  N= 2 I= 1 D=  3.44D-04 Err=  1.25D-05
      PEZero:  N= 3 I= 2 D=  3.44D-04 Err=  8.34D-06
      PEZero:  N= 3 I= 1 D=  6.88D-04 Err=  1.39D-08
 Maximum DWI energy   std dev =  0.000000032 at pt    33
 Maximum DWI gradient std dev =  0.002219769 at pt    24
 CORRECTOR INTEGRATION CONVERGENCE:
   Recorrection delta-x convergence threshold:    0.010000
   Delta-x Convergence Met
 Point Number:   8          Path Number:   1
   CHANGE IN THE REACTION COORDINATE =    0.06609
   NET REACTION COORDINATE UP TO THIS POINT =    0.52869
  # OF POINTS ALONG THE PATH =   8
  # OF STEPS =   1

 Calculating another point on the path.
 IRC-IRC-IRC-IRC-IRC-IRC-IRC-IRC-IRC-IRC-IRC-IRC-IRC-IRC-IRC-IRC-IRC-IRC
                          Input orientation:                          
 ---------------------------------------------------------------------
 Center     Atomic      Atomic             Coordinates (Angstroms)
 Number     Number       Type             X           Y           Z
 ---------------------------------------------------------------------
      1          8           0       -0.982137   -0.936546   -0.088781
      2          8           0        1.165064   -0.806279    0.046790
      3          6           0        1.058394    0.420242    0.002321
      4          7           0       -0.013068    1.178050   -0.131138
      5          6           0       -1.161700    0.331290    0.153611
      6          1           0        1.942383    1.029198    0.245405
      7          1           0       -1.789122    0.684495   -0.709989
      8          1           0       -1.644812    0.629603    1.096440
 ---------------------------------------------------------------------
                    Distance matrix (angstroms):
                    1          2          3          4          5
     1  O    0.000000
     2  O    2.155417   0.000000
     3  C    2.452130   1.231954   0.000000
     4  N    2.326457   2.314566   1.319134   0.000000
     5  C    1.303228   2.592162   2.227021   1.455143   0.000000
     6  H    3.539583   2.003160   1.100615   1.996930   3.182897
     7  H    1.914392   3.394456   2.947128   1.932105   1.124373
     8  H    2.072850   3.325495   2.923739   2.114315   1.100597
                    6          7          8
     6  H    0.000000
     7  H    3.867263   0.000000
     8  H    3.708356   1.813015   0.000000
 Symmetry turned off by external request.
 Stoichiometry    C2H3NO2
 Framework group  C1[X(C2H3NO2)]
 Deg. of freedom    18
 Full point group                 C1      NOp   1
 Rotational constants (GHZ):           9.7749315           6.3974517           4.0181727
 Standard basis: Aug-CC-pVTZ (5D, 7F)
   299 basis functions,   441 primitive gaussians,   350 cartesian basis functions
    19 alpha electrons       19 beta electrons
       nuclear repulsion energy       170.1293067361 Hartrees.
 NAtoms=    8 NActive=    8 NUniq=    8 SFac= 1.00D+00 NAtFMM=   60 NAOKFM=F Big=F
 Integral buffers will be    131072 words long.
 Raffenetti 2 integral format.
 Two-electron integral symmetry is turned off.
 Nuclear repulsion after empirical dispersion term =      170.1278787478 Hartrees.
 One-electron integrals computed using PRISM.
 NBasis=   299 RedAO= T EigKep=  2.72D-05  NBF=   299
 NBsUse=   299 1.00D-06 EigRej= -1.00D+00 NBFU=   299
 Initial guess from the checkpoint file:  "TSH1-IRC-Forward.chk"
 B after Tr=    -0.000055   -0.000268    0.000227
         Rot=    1.000000   -0.000078   -0.000215   -0.000016 Ang=  -0.03 deg.
 Initial guess <Sx>= 0.0000 <Sy>= 0.0000 <Sz>= 0.0000 <S**2>= 0.0000 S= 0.0000
 ExpMin= 2.53D-02 ExpMax= 1.53D+04 ExpMxC= 5.22D+02 IAcc=3 IRadAn=         7 AccDes= 0.00D+00
 Harris functional with IExCor= 4639 and IRadAn=       7 diagonalized for initial guess.
 HarFok:  IExCor= 4639 AccDes= 0.00D+00 IRadAn=         7 IDoV= 1 UseB2=F ITyADJ=14
 ICtDFT=  3500011 ScaDFX=  1.000000  1.000000  1.000000  1.000000
 FoFCou: FMM=F IPFlag=           0 FMFlag=      100000 FMFlg1=           0
         NFxFlg=           0 DoJE=T BraDBF=F KetDBF=T FulRan=T
         wScrn=  0.000000 ICntrl=       500 IOpCl=  0 I1Cent=   200000004 NGrid=           0
         NMat0=    1 NMatS0=      1 NMatT0=    0 NMatD0=    1 NMtDS0=    0 NMtDT0=    0
 Symmetry not used in FoFCou.
 Gradient too large for Newton-Raphson -- use scaled steepest descent instead.
     Accept linear search using points  3 and  4.
 LinEq1:  Iter=  0 NonCon=     1 RMS=6.94D-05 Max=3.08D-03 NDo=     1
 AX will form     1 AO Fock derivatives at one time.
 LinEq1:  Iter=  1 NonCon=     1 RMS=1.93D-05 Max=7.72D-04 NDo=     1
 LinEq1:  Iter=  2 NonCon=     1 RMS=1.68D-05 Max=4.29D-04 NDo=     1
 LinEq1:  Iter=  3 NonCon=     1 RMS=1.51D-05 Max=5.33D-04 NDo=     1
 LinEq1:  Iter=  4 NonCon=     1 RMS=9.50D-06 Max=2.23D-04 NDo=     1
 LinEq1:  Iter=  5 NonCon=     1 RMS=3.93D-06 Max=9.28D-05 NDo=     1
 LinEq1:  Iter=  6 NonCon=     1 RMS=2.07D-06 Max=6.09D-05 NDo=     1
 LinEq1:  Iter=  7 NonCon=     1 RMS=2.32D-06 Max=1.13D-04 NDo=     1
 LinEq1:  Iter=  8 NonCon=     1 RMS=1.14D-06 Max=3.04D-05 NDo=     1
 LinEq1:  Iter=  9 NonCon=     1 RMS=6.12D-07 Max=1.58D-05 NDo=     1
 LinEq1:  Iter= 10 NonCon=     1 RMS=3.14D-07 Max=7.54D-06 NDo=     1
 LinEq1:  Iter= 11 NonCon=     1 RMS=1.07D-07 Max=2.10D-06 NDo=     1
 LinEq1:  Iter= 12 NonCon=     1 RMS=3.96D-08 Max=7.51D-07 NDo=     1
 LinEq1:  Iter= 13 NonCon=     1 RMS=1.43D-08 Max=4.34D-07 NDo=     1
 LinEq1:  Iter= 14 NonCon=     1 RMS=4.40D-09 Max=1.38D-07 NDo=     1
 LinEq1:  Iter= 15 NonCon=     0 RMS=1.28D-09 Max=4.66D-08 NDo=     1
 Linear equations converged to 1.032D-08 1.032D-07 after    15 iterations.
     Minimum is close to point  2 DX=  2.60D-04 DF= -4.04D-12 DXR=  2.60D-04 DFR=  6.82D-08 which will be used.
 LinEq1:  Iter=  0 NonCon=     1 RMS=3.97D-07 Max=1.24D-05 NDo=     1
 LinEq1:  Iter=  1 NonCon=     1 RMS=4.07D-07 Max=1.74D-05 NDo=     1
 LinEq1:  Iter=  2 NonCon=     1 RMS=2.69D-07 Max=9.22D-06 NDo=     1
 LinEq1:  Iter=  3 NonCon=     1 RMS=1.41D-07 Max=4.49D-06 NDo=     1
 LinEq1:  Iter=  4 NonCon=     1 RMS=6.98D-08 Max=2.42D-06 NDo=     1
 LinEq1:  Iter=  5 NonCon=     1 RMS=4.92D-08 Max=2.28D-06 NDo=     1
 LinEq1:  Iter=  6 NonCon=     1 RMS=4.52D-08 Max=1.57D-06 NDo=     1
 LinEq1:  Iter=  7 NonCon=     1 RMS=2.94D-08 Max=1.12D-06 NDo=     1
 LinEq1:  Iter=  8 NonCon=     1 RMS=1.45D-08 Max=3.45D-07 NDo=     1
 LinEq1:  Iter=  9 NonCon=     1 RMS=8.99D-09 Max=2.61D-07 NDo=     1
 LinEq1:  Iter= 10 NonCon=     1 RMS=4.63D-09 Max=2.09D-07 NDo=     1
 LinEq1:  Iter= 11 NonCon=     1 RMS=2.78D-09 Max=9.11D-08 NDo=     1
 LinEq1:  Iter= 12 NonCon=     1 RMS=1.30D-09 Max=3.74D-08 NDo=     1
 LinEq1:  Iter= 13 NonCon=     1 RMS=4.47D-10 Max=1.30D-08 NDo=     1
 LinEq1:  Iter= 14 NonCon=     1 RMS=1.64D-10 Max=5.39D-09 NDo=     1
 LinEq1:  Iter= 15 NonCon=     0 RMS=6.79D-11 Max=2.82D-09 NDo=     1
 Linear equations converged to 4.461D-10 4.461D-09 after    15 iterations.
 SCF Done:  E(UwB97XD) =  -283.048539108     a.u. after    4 cycles
            Convg  =    0.9448D-07                    38 Fock formations.
              S**2 =  0.0000                  -V/T =  2.0056
 <Sx>= 0.0000 <Sy>= 0.0000 <Sz>= 0.0000 <S**2>= 0.0000 S= 0.0000
 <L.S>=  0.00000000000    
 Annihilation of the first spin contaminant:
 S**2 before annihilation     0.0000,   after     0.0000
 DoSCS=F DFT=T ScalE2(SS,OS)=  1.000000  1.000000
 Range of M.O.s used for correlation:     1   299
 NBasis=   299 NAE=    19 NBE=    19 NFC=     0 NFV=     0
 NROrb=    299 NOA=    19 NOB=    19 NVA=   280 NVB=   280

 **** Warning!!: The largest alpha MO coefficient is  0.33898055D+02


 **** Warning!!: The largest beta MO coefficient is  0.33898055D+02

 Symmetrizing basis deriv contribution to polar:
 IMax=3 JMax=2 DiffMx= 0.00D+00
 G2DrvN: will do     9 centers at a time, making    1 passes.
 Calling FoFCou, ICntrl=  3107 FMM=F I1Cent=   0 AccDes= 0.00D+00.
 End of G2Drv F.D. properties file   721 does not exist.
 End of G2Drv F.D. properties file   722 does not exist.
 End of G2Drv F.D. properties file   788 does not exist.
          IDoAtm=11111111
          Differentiating once with respect to nuclear coordinates.
 CalDSu exits because no D1Ps are significant.
          There are    27 degrees of freedom in the 1st order CPHF.  IDoFFX=6 NUNeed=     0.
     21 vectors produced by pass  0 Test12= 3.94D-14 3.70D-09 XBig12= 1.91D-01 1.15D-01.
 AX will form    21 AO Fock derivatives at one time.
     21 vectors produced by pass  1 Test12= 3.94D-14 3.70D-09 XBig12= 9.52D-02 1.36D-01.
     21 vectors produced by pass  2 Test12= 3.94D-14 3.70D-09 XBig12= 6.32D-03 1.31D-02.
     21 vectors produced by pass  3 Test12= 3.94D-14 3.70D-09 XBig12= 1.75D-04 1.89D-03.
     21 vectors produced by pass  4 Test12= 3.94D-14 3.70D-09 XBig12= 3.56D-06 2.13D-04.
     21 vectors produced by pass  5 Test12= 3.94D-14 3.70D-09 XBig12= 4.33D-08 1.59D-05.
     21 vectors produced by pass  6 Test12= 3.94D-14 3.70D-09 XBig12= 3.40D-10 1.54D-06.
     18 vectors produced by pass  7 Test12= 3.94D-14 3.70D-09 XBig12= 2.37D-12 1.28D-07.
      7 vectors produced by pass  8 Test12= 3.94D-14 3.70D-09 XBig12= 1.81D-14 1.48D-08.
      2 vectors produced by pass  9 Test12= 3.94D-14 3.70D-09 XBig12= 1.98D-16 4.89D-09.
 InvSVY:  IOpt=1 It=  1 EMax= 2.00D-15
 Solved reduced A of dimension   174 with    21 vectors.
 End of Minotr F.D. properties file   721 does not exist.
 End of Minotr F.D. properties file   722 does not exist.
 End of Minotr F.D. properties file   788 does not exist.
 Calling FoFJK, ICntrl=    100127 FMM=F ISym2X=0 I1Cent= 0 IOpClX= 1 NMat=1 NMatS=1 NMatT=0.
 -------------------------------------------------------------------
 Center     Atomic                   Forces (Hartrees/Bohr)
 Number     Number              X              Y              Z
 -------------------------------------------------------------------
      1        8           0.012882670   -0.000749038   -0.000789697
      2        8          -0.010441906   -0.002593648    0.000967725
      3        6          -0.003481003    0.001725918    0.000253603
      4        7           0.002834049    0.001149805   -0.000756574
      5        6          -0.001562644    0.002097199   -0.001099897
      6        1           0.000257116   -0.000629681   -0.000256253
      7        1          -0.001536868   -0.000438868    0.001006272
      8        1           0.001048586   -0.000561687    0.000674821
 -------------------------------------------------------------------
 Cartesian Forces:  Max     0.012882670 RMS     0.003668261
 IRC-IRC-IRC-IRC-IRC-IRC-IRC-IRC-IRC-IRC-IRC-IRC-IRC-IRC-IRC-IRC-IRC-IRC
 Pt  9 Step number   1 out of a maximum of  20
 Modified Bulirsch-Stoer Extrapolation Cycles:
    EPS =    0.000010000000000
      PEZero:  N= 2 I= 1 D=  3.44D-04 Err=  1.17D-05
      PEZero:  N= 3 I= 2 D=  3.44D-04 Err=  7.77D-06
      PEZero:  N= 3 I= 1 D=  6.88D-04 Err=  1.32D-08
 Maximum DWI energy   std dev =  0.000000026 at pt    28
 Maximum DWI gradient std dev =  0.001818743 at pt    24
 CORRECTOR INTEGRATION CONVERGENCE:
   Recorrection delta-x convergence threshold:    0.010000
   Delta-x Convergence Met
 Point Number:   9          Path Number:   1
   CHANGE IN THE REACTION COORDINATE =    0.06609
   NET REACTION COORDINATE UP TO THIS POINT =    0.59478
  # OF POINTS ALONG THE PATH =   9
  # OF STEPS =   1

 Calculating another point on the path.
 IRC-IRC-IRC-IRC-IRC-IRC-IRC-IRC-IRC-IRC-IRC-IRC-IRC-IRC-IRC-IRC-IRC-IRC
                          Input orientation:                          
 ---------------------------------------------------------------------
 Center     Atomic      Atomic             Coordinates (Angstroms)
 Number     Number       Type             X           Y           Z
 ---------------------------------------------------------------------
      1          8           0       -0.976606   -0.936869   -0.089104
      2          8           0        1.160546   -0.807389    0.047203
      3          6           0        1.056425    0.421229    0.002437
      4          7           0       -0.011704    1.178637   -0.131476
      5          6           0       -1.162563    0.332443    0.152996
      6          1           0        1.944221    1.024927    0.243534
      7          1           0       -1.799183    0.681633   -0.703461
      8          1           0       -1.637916    0.625844    1.100984
 ---------------------------------------------------------------------
                    Distance matrix (angstroms):
                    1          2          3          4          5
     1  O    0.000000
     2  O    2.145406   0.000000
     3  C    2.446636   1.233834   0.000000
     4  N    2.325553   2.313091   1.316243   0.000000
     5  C    1.305506   2.589835   2.225861   1.456518   0.000000
     6  H    3.534193   2.002516   1.100346   1.997474   3.184311
     7  H    1.916668   3.397157   2.953066   1.941459   1.122826
     8  H    2.072610   3.316022   2.916873   2.114026   1.100330
                    6          7          8
     6  H    0.000000
     7  H    3.876561   0.000000
     8  H    3.704888   1.812496   0.000000
 Symmetry turned off by external request.
 Stoichiometry    C2H3NO2
 Framework group  C1[X(C2H3NO2)]
 Deg. of freedom    18
 Full point group                 C1      NOp   1
 Rotational constants (GHZ):           9.7637032           6.4256315           4.0273812
 Standard basis: Aug-CC-pVTZ (5D, 7F)
   299 basis functions,   441 primitive gaussians,   350 cartesian basis functions
    19 alpha electrons       19 beta electrons
       nuclear repulsion energy       170.2078108137 Hartrees.
 NAtoms=    8 NActive=    8 NUniq=    8 SFac= 1.00D+00 NAtFMM=   60 NAOKFM=F Big=F
 Integral buffers will be    131072 words long.
 Raffenetti 2 integral format.
 Two-electron integral symmetry is turned off.
 Nuclear repulsion after empirical dispersion term =      170.2063832499 Hartrees.
 One-electron integrals computed using PRISM.
 NBasis=   299 RedAO= T EigKep=  2.73D-05  NBF=   299
 NBsUse=   299 1.00D-06 EigRej= -1.00D+00 NBFU=   299
 Initial guess from the checkpoint file:  "TSH1-IRC-Forward.chk"
 B after Tr=    -0.000038   -0.000266    0.000203
         Rot=    1.000000   -0.000072   -0.000208   -0.000012 Ang=  -0.03 deg.
 Initial guess <Sx>= 0.0000 <Sy>= 0.0000 <Sz>= 0.0000 <S**2>= 0.0000 S= 0.0000
 ExpMin= 2.53D-02 ExpMax= 1.53D+04 ExpMxC= 5.22D+02 IAcc=3 IRadAn=         7 AccDes= 0.00D+00
 Harris functional with IExCor= 4639 and IRadAn=       7 diagonalized for initial guess.
 HarFok:  IExCor= 4639 AccDes= 0.00D+00 IRadAn=         7 IDoV= 1 UseB2=F ITyADJ=14
 ICtDFT=  3500011 ScaDFX=  1.000000  1.000000  1.000000  1.000000
 FoFCou: FMM=F IPFlag=           0 FMFlag=      100000 FMFlg1=           0
         NFxFlg=           0 DoJE=T BraDBF=F KetDBF=T FulRan=T
         wScrn=  0.000000 ICntrl=       500 IOpCl=  0 I1Cent=   200000004 NGrid=           0
         NMat0=    1 NMatS0=      1 NMatT0=    0 NMatD0=    1 NMtDS0=    0 NMtDT0=    0
 Symmetry not used in FoFCou.
 Gradient too large for Newton-Raphson -- use scaled steepest descent instead.
     Accept linear search using points  3 and  4.
 LinEq1:  Iter=  0 NonCon=     1 RMS=6.84D-05 Max=3.08D-03 NDo=     1
 AX will form     1 AO Fock derivatives at one time.
 LinEq1:  Iter=  1 NonCon=     1 RMS=1.91D-05 Max=7.48D-04 NDo=     1
 LinEq1:  Iter=  2 NonCon=     1 RMS=1.77D-05 Max=5.21D-04 NDo=     1
 LinEq1:  Iter=  3 NonCon=     1 RMS=1.59D-05 Max=5.41D-04 NDo=     1
 LinEq1:  Iter=  4 NonCon=     1 RMS=9.40D-06 Max=2.18D-04 NDo=     1
 LinEq1:  Iter=  5 NonCon=     1 RMS=3.80D-06 Max=9.31D-05 NDo=     1
 LinEq1:  Iter=  6 NonCon=     1 RMS=1.96D-06 Max=6.02D-05 NDo=     1
 LinEq1:  Iter=  7 NonCon=     1 RMS=2.25D-06 Max=1.11D-04 NDo=     1
 LinEq1:  Iter=  8 NonCon=     1 RMS=1.09D-06 Max=2.94D-05 NDo=     1
 LinEq1:  Iter=  9 NonCon=     1 RMS=5.53D-07 Max=1.33D-05 NDo=     1
 LinEq1:  Iter= 10 NonCon=     1 RMS=2.91D-07 Max=6.75D-06 NDo=     1
 LinEq1:  Iter= 11 NonCon=     1 RMS=1.02D-07 Max=2.07D-06 NDo=     1
 LinEq1:  Iter= 12 NonCon=     1 RMS=3.72D-08 Max=6.90D-07 NDo=     1
 LinEq1:  Iter= 13 NonCon=     1 RMS=1.36D-08 Max=3.95D-07 NDo=     1
 LinEq1:  Iter= 14 NonCon=     1 RMS=4.39D-09 Max=1.39D-07 NDo=     1
 LinEq1:  Iter= 15 NonCon=     0 RMS=1.68D-09 Max=7.99D-08 NDo=     1
 Linear equations converged to 1.032D-08 1.032D-07 after    15 iterations.
     Minimum is close to point  2 DX=  5.20D-04 DF= -1.56D-11 DXR=  5.19D-04 DFR=  2.69D-07 which will be used.
 LinEq1:  Iter=  0 NonCon=     1 RMS=4.47D-07 Max=1.53D-05 NDo=     1
 LinEq1:  Iter=  1 NonCon=     1 RMS=4.83D-07 Max=2.14D-05 NDo=     1
 LinEq1:  Iter=  2 NonCon=     1 RMS=2.77D-07 Max=8.98D-06 NDo=     1
 LinEq1:  Iter=  3 NonCon=     1 RMS=1.44D-07 Max=4.66D-06 NDo=     1
 LinEq1:  Iter=  4 NonCon=     1 RMS=7.00D-08 Max=1.60D-06 NDo=     1
 LinEq1:  Iter=  5 NonCon=     1 RMS=6.21D-08 Max=2.58D-06 NDo=     1
 LinEq1:  Iter=  6 NonCon=     1 RMS=4.63D-08 Max=2.33D-06 NDo=     1
 LinEq1:  Iter=  7 NonCon=     1 RMS=2.83D-08 Max=1.39D-06 NDo=     1
 LinEq1:  Iter=  8 NonCon=     1 RMS=1.75D-08 Max=8.28D-07 NDo=     1
 LinEq1:  Iter=  9 NonCon=     1 RMS=1.23D-08 Max=5.73D-07 NDo=     1
 LinEq1:  Iter= 10 NonCon=     1 RMS=5.97D-09 Max=2.93D-07 NDo=     1
 LinEq1:  Iter= 11 NonCon=     1 RMS=2.90D-09 Max=1.09D-07 NDo=     1
 LinEq1:  Iter= 12 NonCon=     1 RMS=1.32D-09 Max=4.54D-08 NDo=     1
 LinEq1:  Iter= 13 NonCon=     1 RMS=5.22D-10 Max=2.34D-08 NDo=     1
 LinEq1:  Iter= 14 NonCon=     1 RMS=2.46D-10 Max=1.12D-08 NDo=     1
 LinEq1:  Iter= 15 NonCon=     0 RMS=1.11D-10 Max=4.45D-09 NDo=     1
 Linear equations converged to 4.590D-10 4.590D-09 after    15 iterations.
 LinEq1:  Iter=  0 NonCon=     1 RMS=1.41D-08 Max=5.68D-07 NDo=     1
 LinEq1:  Iter=  1 NonCon=     1 RMS=8.86D-09 Max=4.29D-07 NDo=     1
 LinEq1:  Iter=  2 NonCon=     1 RMS=6.04D-09 Max=3.54D-07 NDo=     1
 LinEq1:  Iter=  3 NonCon=     1 RMS=6.36D-09 Max=2.04D-07 NDo=     1
 LinEq1:  Iter=  4 NonCon=     1 RMS=3.82D-09 Max=1.68D-07 NDo=     1
 LinEq1:  Iter=  5 NonCon=     1 RMS=1.81D-09 Max=7.48D-08 NDo=     1
 LinEq1:  Iter=  6 NonCon=     1 RMS=1.52D-09 Max=4.82D-08 NDo=     1
 LinEq1:  Iter=  7 NonCon=     1 RMS=1.47D-09 Max=7.28D-08 NDo=     1
 LinEq1:  Iter=  8 NonCon=     1 RMS=1.18D-09 Max=5.59D-08 NDo=     1
 LinEq1:  Iter=  9 NonCon=     1 RMS=6.63D-10 Max=3.10D-08 NDo=     1
 LinEq1:  Iter= 10 NonCon=     1 RMS=3.72D-10 Max=1.71D-08 NDo=     1
 LinEq1:  Iter= 11 NonCon=     1 RMS=1.97D-10 Max=7.49D-09 NDo=     1
 LinEq1:  Iter= 12 NonCon=     1 RMS=9.11D-11 Max=1.88D-09 NDo=     1
 LinEq1:  Iter= 13 NonCon=     1 RMS=4.37D-11 Max=8.71D-10 NDo=     1
 LinEq1:  Iter= 14 NonCon=     0 RMS=1.75D-11 Max=2.57D-10 NDo=     1
 Linear equations converged to 2.729D-11 2.729D-10 after    14 iterations.
 SCF Done:  E(UwB97XD) =  -283.048893538     a.u. after    5 cycles
            Convg  =    0.1115D-06                    53 Fock formations.
              S**2 =  0.0000                  -V/T =  2.0056
 <Sx>= 0.0000 <Sy>= 0.0000 <Sz>= 0.0000 <S**2>= 0.0000 S= 0.0000
 <L.S>=  0.00000000000    
 Annihilation of the first spin contaminant:
 S**2 before annihilation     0.0000,   after     0.0000
 DoSCS=F DFT=T ScalE2(SS,OS)=  1.000000  1.000000
 Range of M.O.s used for correlation:     1   299
 NBasis=   299 NAE=    19 NBE=    19 NFC=     0 NFV=     0
 NROrb=    299 NOA=    19 NOB=    19 NVA=   280 NVB=   280

 **** Warning!!: The largest alpha MO coefficient is  0.32964679D+02


 **** Warning!!: The largest beta MO coefficient is  0.32964679D+02

 Symmetrizing basis deriv contribution to polar:
 IMax=3 JMax=2 DiffMx= 0.00D+00
 G2DrvN: will do     9 centers at a time, making    1 passes.
 Calling FoFCou, ICntrl=  3107 FMM=F I1Cent=   0 AccDes= 0.00D+00.
 End of G2Drv F.D. properties file   721 does not exist.
 End of G2Drv F.D. properties file   722 does not exist.
 End of G2Drv F.D. properties file   788 does not exist.
          IDoAtm=11111111
          Differentiating once with respect to nuclear coordinates.
 CalDSu exits because no D1Ps are significant.
          There are    27 degrees of freedom in the 1st order CPHF.  IDoFFX=6 NUNeed=     0.
     21 vectors produced by pass  0 Test12= 3.94D-14 3.70D-09 XBig12= 1.91D-01 1.15D-01.
 AX will form    21 AO Fock derivatives at one time.
     21 vectors produced by pass  1 Test12= 3.94D-14 3.70D-09 XBig12= 9.65D-02 1.34D-01.
     21 vectors produced by pass  2 Test12= 3.94D-14 3.70D-09 XBig12= 6.35D-03 1.32D-02.
     21 vectors produced by pass  3 Test12= 3.94D-14 3.70D-09 XBig12= 1.69D-04 1.89D-03.
     21 vectors produced by pass  4 Test12= 3.94D-14 3.70D-09 XBig12= 3.44D-06 1.99D-04.
     21 vectors produced by pass  5 Test12= 3.94D-14 3.70D-09 XBig12= 4.21D-08 1.56D-05.
     21 vectors produced by pass  6 Test12= 3.94D-14 3.70D-09 XBig12= 3.30D-10 1.41D-06.
     15 vectors produced by pass  7 Test12= 3.94D-14 3.70D-09 XBig12= 2.28D-12 1.25D-07.
      3 vectors produced by pass  8 Test12= 3.94D-14 3.70D-09 XBig12= 1.67D-14 1.01D-08.
 InvSVY:  IOpt=1 It=  1 EMax= 1.89D-15
 Solved reduced A of dimension   165 with    21 vectors.
 End of Minotr F.D. properties file   721 does not exist.
 End of Minotr F.D. properties file   722 does not exist.
 End of Minotr F.D. properties file   788 does not exist.
 Calling FoFJK, ICntrl=    100127 FMM=F ISym2X=0 I1Cent= 0 IOpClX= 1 NMat=1 NMatS=1 NMatT=0.
 -------------------------------------------------------------------
 Center     Atomic                   Forces (Hartrees/Bohr)
 Number     Number              X              Y              Z
 -------------------------------------------------------------------
      1        8           0.014245305   -0.000836784   -0.000787789
      2        8          -0.011729581   -0.002861659    0.001053228
      3        6          -0.003732944    0.001930726    0.000173445
      4        7           0.002999187    0.001375709   -0.000682360
      5        6          -0.001632323    0.002155025   -0.001150236
      6        1           0.000299828   -0.000702084   -0.000329688
      7        1          -0.001546025   -0.000454002    0.001030693
      8        1           0.001096553   -0.000606930    0.000692706
 -------------------------------------------------------------------
 Cartesian Forces:  Max     0.014245305 RMS     0.004057962
 IRC-IRC-IRC-IRC-IRC-IRC-IRC-IRC-IRC-IRC-IRC-IRC-IRC-IRC-IRC-IRC-IRC-IRC
 Pt 10 Step number   1 out of a maximum of  20
 Modified Bulirsch-Stoer Extrapolation Cycles:
    EPS =    0.000010000000000
      PEZero:  N= 2 I= 1 D=  3.44D-04 Err=  1.07D-05
      PEZero:  N= 3 I= 2 D=  3.44D-04 Err=  7.14D-06
      PEZero:  N= 3 I= 1 D=  6.88D-04 Err=  1.23D-08
 Maximum DWI energy   std dev =  0.000000022 at pt    33
 Maximum DWI gradient std dev =  0.001511753 at pt    24
 CORRECTOR INTEGRATION CONVERGENCE:
   Recorrection delta-x convergence threshold:    0.010000
   Delta-x Convergence Met
 Point Number:  10          Path Number:   1
   CHANGE IN THE REACTION COORDINATE =    0.06609
   NET REACTION COORDINATE UP TO THIS POINT =    0.66088
  # OF POINTS ALONG THE PATH =  10
  # OF STEPS =   1

 Calculating another point on the path.
 IRC-IRC-IRC-IRC-IRC-IRC-IRC-IRC-IRC-IRC-IRC-IRC-IRC-IRC-IRC-IRC-IRC-IRC
                          Input orientation:                          
 ---------------------------------------------------------------------
 Center     Atomic      Atomic             Coordinates (Angstroms)
 Number     Number       Type             X           Y           Z
 ---------------------------------------------------------------------
      1          8           0       -0.971009   -0.937203   -0.089397
      2          8           0        1.155902   -0.808510    0.047613
      3          6           0        1.054493    0.422244    0.002500
      4          7           0       -0.010381    1.179275   -0.131746
      5          6           0       -1.163386    0.333532    0.152403
      6          1           0        1.946180    1.020559    0.241349
      7          1           0       -1.808456    0.678896   -0.697326
      8          1           0       -1.631304    0.622122    1.105235
 ---------------------------------------------------------------------
                    Distance matrix (angstroms):
                    1          2          3          4          5
     1  O    0.000000
     2  O    2.135201   0.000000
     3  C    2.441147   1.235748   0.000000
     4  N    2.324666   2.311639   1.313421   0.000000
     5  C    1.307762   2.587342   2.224708   1.457889   0.000000
     6  H    3.528769   2.001891   1.100062   1.998130   3.185799
     7  H    1.919029   3.399225   2.958396   1.950213   1.121352
     8  H    2.072348   3.306628   2.910237   2.113748   1.100055
                    6          7          8
     6  H    0.000000
     7  H    3.885246   0.000000
     8  H    3.701816   1.812134   0.000000
 Symmetry turned off by external request.
 Stoichiometry    C2H3NO2
 Framework group  C1[X(C2H3NO2)]
 Deg. of freedom    18
 Full point group                 C1      NOp   1
 Rotational constants (GHZ):           9.7521533           6.4546008           4.0367602
 Standard basis: Aug-CC-pVTZ (5D, 7F)
   299 basis functions,   441 primitive gaussians,   350 cartesian basis functions
    19 alpha electrons       19 beta electrons
       nuclear repulsion energy       170.2889772242 Hartrees.
 NAtoms=    8 NActive=    8 NUniq=    8 SFac= 1.00D+00 NAtFMM=   60 NAOKFM=F Big=F
 Integral buffers will be    131072 words long.
 Raffenetti 2 integral format.
 Two-electron integral symmetry is turned off.
 Nuclear repulsion after empirical dispersion term =      170.2875500242 Hartrees.
 One-electron integrals computed using PRISM.
 NBasis=   299 RedAO= T EigKep=  2.73D-05  NBF=   299
 NBsUse=   299 1.00D-06 EigRej= -1.00D+00 NBFU=   299
 Initial guess from the checkpoint file:  "TSH1-IRC-Forward.chk"
 B after Tr=    -0.000023   -0.000265    0.000180
         Rot=    1.000000   -0.000066   -0.000201   -0.000008 Ang=  -0.02 deg.
 Initial guess <Sx>= 0.0000 <Sy>= 0.0000 <Sz>= 0.0000 <S**2>= 0.0000 S= 0.0000
 ExpMin= 2.53D-02 ExpMax= 1.53D+04 ExpMxC= 5.22D+02 IAcc=3 IRadAn=         7 AccDes= 0.00D+00
 Harris functional with IExCor= 4639 and IRadAn=       7 diagonalized for initial guess.
 HarFok:  IExCor= 4639 AccDes= 0.00D+00 IRadAn=         7 IDoV= 1 UseB2=F ITyADJ=14
 ICtDFT=  3500011 ScaDFX=  1.000000  1.000000  1.000000  1.000000
 FoFCou: FMM=F IPFlag=           0 FMFlag=      100000 FMFlg1=           0
         NFxFlg=           0 DoJE=T BraDBF=F KetDBF=T FulRan=T
         wScrn=  0.000000 ICntrl=       500 IOpCl=  0 I1Cent=   200000004 NGrid=           0
         NMat0=    1 NMatS0=      1 NMatT0=    0 NMatD0=    1 NMtDS0=    0 NMtDT0=    0
 Symmetry not used in FoFCou.
 Gradient too large for Newton-Raphson -- use scaled steepest descent instead.
     Accept linear search using points  3 and  4.
 LinEq1:  Iter=  0 NonCon=     1 RMS=6.76D-05 Max=3.08D-03 NDo=     1
 AX will form     1 AO Fock derivatives at one time.
 LinEq1:  Iter=  1 NonCon=     1 RMS=1.89D-05 Max=7.24D-04 NDo=     1
 LinEq1:  Iter=  2 NonCon=     1 RMS=1.90D-05 Max=6.17D-04 NDo=     1
 LinEq1:  Iter=  3 NonCon=     1 RMS=1.63D-05 Max=5.16D-04 NDo=     1
 LinEq1:  Iter=  4 NonCon=     1 RMS=9.23D-06 Max=2.22D-04 NDo=     1
 LinEq1:  Iter=  5 NonCon=     1 RMS=3.54D-06 Max=8.17D-05 NDo=     1
 LinEq1:  Iter=  6 NonCon=     1 RMS=1.44D-06 Max=3.97D-05 NDo=     1
 LinEq1:  Iter=  7 NonCon=     1 RMS=1.57D-06 Max=7.78D-05 NDo=     1
 LinEq1:  Iter=  8 NonCon=     1 RMS=1.01D-06 Max=2.74D-05 NDo=     1
 LinEq1:  Iter=  9 NonCon=     1 RMS=4.85D-07 Max=1.13D-05 NDo=     1
 LinEq1:  Iter= 10 NonCon=     1 RMS=2.59D-07 Max=5.68D-06 NDo=     1
 LinEq1:  Iter= 11 NonCon=     1 RMS=9.64D-08 Max=2.05D-06 NDo=     1
 LinEq1:  Iter= 12 NonCon=     1 RMS=3.47D-08 Max=6.22D-07 NDo=     1
 LinEq1:  Iter= 13 NonCon=     1 RMS=1.26D-08 Max=3.55D-07 NDo=     1
 LinEq1:  Iter= 14 NonCon=     1 RMS=3.86D-09 Max=1.07D-07 NDo=     1
 LinEq1:  Iter= 15 NonCon=     0 RMS=1.12D-09 Max=2.96D-08 NDo=     1
 Linear equations converged to 1.032D-08 1.032D-07 after    15 iterations.
     Minimum is close to point  2 DX=  7.88D-04 DF= -3.51D-11 DXR=  7.88D-04 DFR=  6.19D-07 which will be used.
 LinEq1:  Iter=  0 NonCon=     1 RMS=5.22D-07 Max=1.86D-05 NDo=     1
 LinEq1:  Iter=  1 NonCon=     1 RMS=5.54D-07 Max=2.45D-05 NDo=     1
 LinEq1:  Iter=  2 NonCon=     1 RMS=2.83D-07 Max=9.13D-06 NDo=     1
 LinEq1:  Iter=  3 NonCon=     1 RMS=1.59D-07 Max=5.19D-06 NDo=     1
 LinEq1:  Iter=  4 NonCon=     1 RMS=1.02D-07 Max=2.78D-06 NDo=     1
 LinEq1:  Iter=  5 NonCon=     1 RMS=1.07D-07 Max=3.56D-06 NDo=     1
 LinEq1:  Iter=  6 NonCon=     1 RMS=4.48D-08 Max=1.15D-06 NDo=     1
 LinEq1:  Iter=  7 NonCon=     1 RMS=2.20D-08 Max=4.66D-07 NDo=     1
 LinEq1:  Iter=  8 NonCon=     1 RMS=1.15D-08 Max=2.57D-07 NDo=     1
 LinEq1:  Iter=  9 NonCon=     1 RMS=6.07D-09 Max=1.56D-07 NDo=     1
 LinEq1:  Iter= 10 NonCon=     1 RMS=2.25D-09 Max=5.19D-08 NDo=     1
 LinEq1:  Iter= 11 NonCon=     1 RMS=1.08D-09 Max=4.36D-08 NDo=     1
 LinEq1:  Iter= 12 NonCon=     1 RMS=6.04D-10 Max=3.22D-08 NDo=     1
 LinEq1:  Iter= 13 NonCon=     1 RMS=2.56D-10 Max=7.42D-09 NDo=     1
 LinEq1:  Iter= 14 NonCon=     0 RMS=7.56D-11 Max=1.41D-09 NDo=     1
 Linear equations converged to 4.810D-10 4.810D-09 after    14 iterations.
 SCF Done:  E(UwB97XD) =  -283.049278838     a.u. after    4 cycles
            Convg  =    0.4060D-07                    37 Fock formations.
              S**2 =  0.0000                  -V/T =  2.0056
 <Sx>= 0.0000 <Sy>= 0.0000 <Sz>= 0.0000 <S**2>= 0.0000 S= 0.0000
 <L.S>=  0.00000000000    
 Annihilation of the first spin contaminant:
 S**2 before annihilation     0.0000,   after     0.0000
 DoSCS=F DFT=T ScalE2(SS,OS)=  1.000000  1.000000
 Range of M.O.s used for correlation:     1   299
 NBasis=   299 NAE=    19 NBE=    19 NFC=     0 NFV=     0
 NROrb=    299 NOA=    19 NOB=    19 NVA=   280 NVB=   280

 **** Warning!!: The largest alpha MO coefficient is  0.32005392D+02


 **** Warning!!: The largest beta MO coefficient is  0.32005392D+02

 Symmetrizing basis deriv contribution to polar:
 IMax=3 JMax=2 DiffMx= 0.00D+00
 G2DrvN: will do     9 centers at a time, making    1 passes.
 Calling FoFCou, ICntrl=  3107 FMM=F I1Cent=   0 AccDes= 0.00D+00.
 End of G2Drv F.D. properties file   721 does not exist.
 End of G2Drv F.D. properties file   722 does not exist.
 End of G2Drv F.D. properties file   788 does not exist.
          IDoAtm=11111111
          Differentiating once with respect to nuclear coordinates.
 CalDSu exits because no D1Ps are significant.
          There are    27 degrees of freedom in the 1st order CPHF.  IDoFFX=6 NUNeed=     0.
     21 vectors produced by pass  0 Test12= 3.94D-14 3.70D-09 XBig12= 1.91D-01 1.15D-01.
 AX will form    21 AO Fock derivatives at one time.
     21 vectors produced by pass  1 Test12= 3.94D-14 3.70D-09 XBig12= 9.73D-02 1.32D-01.
     21 vectors produced by pass  2 Test12= 3.94D-14 3.70D-09 XBig12= 6.35D-03 1.32D-02.
     21 vectors produced by pass  3 Test12= 3.94D-14 3.70D-09 XBig12= 1.64D-04 1.89D-03.
     21 vectors produced by pass  4 Test12= 3.94D-14 3.70D-09 XBig12= 3.32D-06 1.87D-04.
     21 vectors produced by pass  5 Test12= 3.94D-14 3.70D-09 XBig12= 4.07D-08 1.54D-05.
     21 vectors produced by pass  6 Test12= 3.94D-14 3.70D-09 XBig12= 3.19D-10 1.39D-06.
     15 vectors produced by pass  7 Test12= 3.94D-14 3.70D-09 XBig12= 2.19D-12 1.24D-07.
      4 vectors produced by pass  8 Test12= 3.94D-14 3.70D-09 XBig12= 1.63D-14 1.07D-08.
      1 vectors produced by pass  9 Test12= 3.94D-14 3.70D-09 XBig12= 3.54D-16 7.01D-09.
 InvSVY:  IOpt=1 It=  1 EMax= 2.44D-15
 Solved reduced A of dimension   167 with    21 vectors.
 End of Minotr F.D. properties file   721 does not exist.
 End of Minotr F.D. properties file   722 does not exist.
 End of Minotr F.D. properties file   788 does not exist.
 Calling FoFJK, ICntrl=    100127 FMM=F ISym2X=0 I1Cent= 0 IOpClX= 1 NMat=1 NMatS=1 NMatT=0.
 -------------------------------------------------------------------
 Center     Atomic                   Forces (Hartrees/Bohr)
 Number     Number              X              Y              Z
 -------------------------------------------------------------------
      1        8           0.015599273   -0.000943515   -0.000768904
      2        8          -0.013044790   -0.003126522    0.001133613
      3        6          -0.003961542    0.002150908    0.000081398
      4        7           0.003145536    0.001608081   -0.000568355
      5        6          -0.001674388    0.002209834   -0.001215155
      6        1           0.000346350   -0.000776621   -0.000412033
      7        1          -0.001547099   -0.000472953    0.001046646
      8        1           0.001136659   -0.000649211    0.000702790
 -------------------------------------------------------------------
 Cartesian Forces:  Max     0.015599273 RMS     0.004449495
 IRC-IRC-IRC-IRC-IRC-IRC-IRC-IRC-IRC-IRC-IRC-IRC-IRC-IRC-IRC-IRC-IRC-IRC
 Pt 11 Step number   1 out of a maximum of  20
 Modified Bulirsch-Stoer Extrapolation Cycles:
    EPS =    0.000010000000000
      PEZero:  N= 2 I= 1 D=  3.44D-04 Err=  9.75D-06
 Maximum DWI energy   std dev =  0.000000018 at pt    33
 Maximum DWI gradient std dev =  0.001281517 at pt    16
 CORRECTOR INTEGRATION CONVERGENCE:
   Recorrection delta-x convergence threshold:    0.010000
   Delta-x Convergence Met
 Point Number:  11          Path Number:   1
   CHANGE IN THE REACTION COORDINATE =    0.06609
   NET REACTION COORDINATE UP TO THIS POINT =    0.72697
  # OF POINTS ALONG THE PATH =  11
  # OF STEPS =   1

 Calculating another point on the path.
 IRC-IRC-IRC-IRC-IRC-IRC-IRC-IRC-IRC-IRC-IRC-IRC-IRC-IRC-IRC-IRC-IRC-IRC
                          Input orientation:                          
 ---------------------------------------------------------------------
 Center     Atomic      Atomic             Coordinates (Angstroms)
 Number     Number       Type             X           Y           Z
 ---------------------------------------------------------------------
      1          8           0       -0.965360   -0.937551   -0.089658
      2          8           0        1.151143   -0.809639    0.048020
      3          6           0        1.052605    0.423288    0.002513
      4          7           0       -0.009104    1.179958   -0.131943
      5          6           0       -1.164161    0.334566    0.151820
      6          1           0        1.948260    1.016101    0.238851
      7          1           0       -1.817019    0.676244   -0.691572
      8          1           0       -1.624977    0.618450    1.109194
 ---------------------------------------------------------------------
                    Distance matrix (angstroms):
                    1          2          3          4          5
     1  O    0.000000
     2  O    2.124830   0.000000
     3  C    2.435686   1.237696   0.000000
     4  N    2.323803   2.310207   1.310669   0.000000
     5  C    1.310006   2.584688   2.223559   1.459235   0.000000
     6  H    3.523331   2.001285   1.099763   1.998902   3.187354
     7  H    1.921447   3.400710   2.963187   1.958435   1.119945
     8  H    2.072071   3.297328   2.903838   2.113471   1.099776
                    6          7          8
     6  H    0.000000
     7  H    3.893393   0.000000
     8  H    3.699141   1.811898   0.000000
 Symmetry turned off by external request.
 Stoichiometry    C2H3NO2
 Framework group  C1[X(C2H3NO2)]
 Deg. of freedom    18
 Full point group                 C1      NOp   1
 Rotational constants (GHZ):           9.7403113           6.4842904           4.0462761
 Standard basis: Aug-CC-pVTZ (5D, 7F)
   299 basis functions,   441 primitive gaussians,   350 cartesian basis functions
    19 alpha electrons       19 beta electrons
       nuclear repulsion energy       170.3724704445 Hartrees.
 NAtoms=    8 NActive=    8 NUniq=    8 SFac= 1.00D+00 NAtFMM=   60 NAOKFM=F Big=F
 Integral buffers will be    131072 words long.
 Raffenetti 2 integral format.
 Two-electron integral symmetry is turned off.
 Nuclear repulsion after empirical dispersion term =      170.3710435553 Hartrees.
 One-electron integrals computed using PRISM.
 NBasis=   299 RedAO= T EigKep=  2.73D-05  NBF=   299
 NBsUse=   299 1.00D-06 EigRej= -1.00D+00 NBFU=   299
 Initial guess from the checkpoint file:  "TSH1-IRC-Forward.chk"
 B after Tr=    -0.000009   -0.000264    0.000157
         Rot=    1.000000   -0.000060   -0.000194   -0.000005 Ang=  -0.02 deg.
 Initial guess <Sx>= 0.0000 <Sy>= 0.0000 <Sz>= 0.0000 <S**2>= 0.0000 S= 0.0000
 ExpMin= 2.53D-02 ExpMax= 1.53D+04 ExpMxC= 5.22D+02 IAcc=3 IRadAn=         7 AccDes= 0.00D+00
 Harris functional with IExCor= 4639 and IRadAn=       7 diagonalized for initial guess.
 HarFok:  IExCor= 4639 AccDes= 0.00D+00 IRadAn=         7 IDoV= 1 UseB2=F ITyADJ=14
 ICtDFT=  3500011 ScaDFX=  1.000000  1.000000  1.000000  1.000000
 FoFCou: FMM=F IPFlag=           0 FMFlag=      100000 FMFlg1=           0
         NFxFlg=           0 DoJE=T BraDBF=F KetDBF=T FulRan=T
         wScrn=  0.000000 ICntrl=       500 IOpCl=  0 I1Cent=   200000004 NGrid=           0
         NMat0=    1 NMatS0=      1 NMatT0=    0 NMatD0=    1 NMtDS0=    0 NMtDT0=    0
 Symmetry not used in FoFCou.
 Gradient too large for Newton-Raphson -- use scaled steepest descent instead.
     Accept linear search using points  3 and  4.
 LinEq1:  Iter=  0 NonCon=     1 RMS=6.68D-05 Max=3.08D-03 NDo=     1
 AX will form     1 AO Fock derivatives at one time.
 LinEq1:  Iter=  1 NonCon=     1 RMS=1.90D-05 Max=7.03D-04 NDo=     1
 LinEq1:  Iter=  2 NonCon=     1 RMS=2.06D-05 Max=6.99D-04 NDo=     1
 LinEq1:  Iter=  3 NonCon=     1 RMS=1.65D-05 Max=4.75D-04 NDo=     1
 LinEq1:  Iter=  4 NonCon=     1 RMS=9.05D-06 Max=2.31D-04 NDo=     1
 LinEq1:  Iter=  5 NonCon=     1 RMS=3.29D-06 Max=6.85D-05 NDo=     1
 LinEq1:  Iter=  6 NonCon=     1 RMS=1.43D-06 Max=6.81D-05 NDo=     1
 LinEq1:  Iter=  7 NonCon=     1 RMS=1.26D-06 Max=3.95D-05 NDo=     1
 LinEq1:  Iter=  8 NonCon=     1 RMS=9.60D-07 Max=3.66D-05 NDo=     1
 LinEq1:  Iter=  9 NonCon=     1 RMS=3.99D-07 Max=7.52D-06 NDo=     1
 LinEq1:  Iter= 10 NonCon=     1 RMS=2.22D-07 Max=4.33D-06 NDo=     1
 LinEq1:  Iter= 11 NonCon=     1 RMS=9.06D-08 Max=2.00D-06 NDo=     1
 LinEq1:  Iter= 12 NonCon=     1 RMS=3.27D-08 Max=5.59D-07 NDo=     1
 LinEq1:  Iter= 13 NonCon=     1 RMS=1.18D-08 Max=3.15D-07 NDo=     1
 LinEq1:  Iter= 14 NonCon=     1 RMS=3.55D-09 Max=1.06D-07 NDo=     1
 LinEq1:  Iter= 15 NonCon=     0 RMS=1.07D-09 Max=4.13D-08 NDo=     1
 Linear equations converged to 1.032D-08 1.032D-07 after    15 iterations.
     Minimum is close to point  2 DX=  1.06D-03 DF= -6.21D-11 DXR=  1.06D-03 DFR=  1.12D-06 which will be used.
 LinEq1:  Iter=  0 NonCon=     1 RMS=6.12D-07 Max=2.21D-05 NDo=     1
 LinEq1:  Iter=  1 NonCon=     1 RMS=6.08D-07 Max=2.67D-05 NDo=     1
 LinEq1:  Iter=  2 NonCon=     1 RMS=2.90D-07 Max=9.68D-06 NDo=     1
 LinEq1:  Iter=  3 NonCon=     1 RMS=1.84D-07 Max=5.82D-06 NDo=     1
 LinEq1:  Iter=  4 NonCon=     1 RMS=1.41D-07 Max=3.87D-06 NDo=     1
 LinEq1:  Iter=  5 NonCon=     1 RMS=1.23D-07 Max=3.23D-06 NDo=     1
 LinEq1:  Iter=  6 NonCon=     1 RMS=4.82D-08 Max=1.27D-06 NDo=     1
 LinEq1:  Iter=  7 NonCon=     1 RMS=2.69D-08 Max=9.67D-07 NDo=     1
 LinEq1:  Iter=  8 NonCon=     1 RMS=1.41D-08 Max=4.27D-07 NDo=     1
 LinEq1:  Iter=  9 NonCon=     1 RMS=8.90D-09 Max=3.13D-07 NDo=     1
 LinEq1:  Iter= 10 NonCon=     1 RMS=4.05D-09 Max=1.57D-07 NDo=     1
 LinEq1:  Iter= 11 NonCon=     1 RMS=2.44D-09 Max=9.32D-08 NDo=     1
 LinEq1:  Iter= 12 NonCon=     1 RMS=1.23D-09 Max=4.28D-08 NDo=     1
 LinEq1:  Iter= 13 NonCon=     1 RMS=4.74D-10 Max=1.72D-08 NDo=     1
 LinEq1:  Iter= 14 NonCon=     0 RMS=1.65D-10 Max=4.46D-09 NDo=     1
 Linear equations converged to 5.109D-10 5.109D-09 after    14 iterations.
 SCF Done:  E(UwB97XD) =  -283.049695244     a.u. after    4 cycles
            Convg  =    0.1566D-06                    37 Fock formations.
              S**2 =  0.0000                  -V/T =  2.0056
 <Sx>= 0.0000 <Sy>= 0.0000 <Sz>= 0.0000 <S**2>= 0.0000 S= 0.0000
 <L.S>=  0.00000000000    
 Annihilation of the first spin contaminant:
 S**2 before annihilation     0.0000,   after     0.0000
 DoSCS=F DFT=T ScalE2(SS,OS)=  1.000000  1.000000
 Range of M.O.s used for correlation:     1   299
 NBasis=   299 NAE=    19 NBE=    19 NFC=     0 NFV=     0
 NROrb=    299 NOA=    19 NOB=    19 NVA=   280 NVB=   280

 **** Warning!!: The largest alpha MO coefficient is  0.32436242D+02


 **** Warning!!: The largest beta MO coefficient is  0.32436242D+02

 Symmetrizing basis deriv contribution to polar:
 IMax=3 JMax=2 DiffMx= 0.00D+00
 G2DrvN: will do     9 centers at a time, making    1 passes.
 Calling FoFCou, ICntrl=  3107 FMM=F I1Cent=   0 AccDes= 0.00D+00.
 End of G2Drv F.D. properties file   721 does not exist.
 End of G2Drv F.D. properties file   722 does not exist.
 End of G2Drv F.D. properties file   788 does not exist.
          IDoAtm=11111111
          Differentiating once with respect to nuclear coordinates.
 CalDSu exits because no D1Ps are significant.
          There are    27 degrees of freedom in the 1st order CPHF.  IDoFFX=6 NUNeed=     0.
     21 vectors produced by pass  0 Test12= 3.94D-14 3.70D-09 XBig12= 1.91D-01 1.14D-01.
 AX will form    21 AO Fock derivatives at one time.
     21 vectors produced by pass  1 Test12= 3.94D-14 3.70D-09 XBig12= 9.76D-02 1.30D-01.
     21 vectors produced by pass  2 Test12= 3.94D-14 3.70D-09 XBig12= 6.27D-03 1.32D-02.
     21 vectors produced by pass  3 Test12= 3.94D-14 3.70D-09 XBig12= 1.60D-04 1.88D-03.
     21 vectors produced by pass  4 Test12= 3.94D-14 3.70D-09 XBig12= 3.20D-06 1.88D-04.
     21 vectors produced by pass  5 Test12= 3.94D-14 3.70D-09 XBig12= 3.95D-08 1.57D-05.
     21 vectors produced by pass  6 Test12= 3.94D-14 3.70D-09 XBig12= 3.10D-10 1.35D-06.
     15 vectors produced by pass  7 Test12= 3.94D-14 3.70D-09 XBig12= 2.11D-12 1.22D-07.
      6 vectors produced by pass  8 Test12= 3.94D-14 3.70D-09 XBig12= 1.57D-14 1.18D-08.
      1 vectors produced by pass  9 Test12= 3.94D-14 3.70D-09 XBig12= 2.89D-16 6.95D-09.
 InvSVY:  IOpt=1 It=  1 EMax= 2.66D-15
 Solved reduced A of dimension   169 with    21 vectors.
 End of Minotr F.D. properties file   721 does not exist.
 End of Minotr F.D. properties file   722 does not exist.
 End of Minotr F.D. properties file   788 does not exist.
 Calling FoFJK, ICntrl=    100127 FMM=F ISym2X=0 I1Cent= 0 IOpClX= 1 NMat=1 NMatS=1 NMatT=0.
 -------------------------------------------------------------------
 Center     Atomic                   Forces (Hartrees/Bohr)
 Number     Number              X              Y              Z
 -------------------------------------------------------------------
      1        8           0.016949291   -0.001070801   -0.000733010
      2        8          -0.014390917   -0.003388635    0.001208495
      3        6          -0.004167506    0.002388012   -0.000020637
      4        7           0.003272507    0.001844946   -0.000415480
      5        6          -0.001686954    0.002264696   -0.001297982
      6        1           0.000396387   -0.000853357   -0.000502807
      7        1          -0.001542684   -0.000496279    0.001055538
      8        1           0.001169878   -0.000688582    0.000705883
 -------------------------------------------------------------------
 Cartesian Forces:  Max     0.016949291 RMS     0.004844413
 IRC-IRC-IRC-IRC-IRC-IRC-IRC-IRC-IRC-IRC-IRC-IRC-IRC-IRC-IRC-IRC-IRC-IRC
 Pt 12 Step number   1 out of a maximum of  20
 Modified Bulirsch-Stoer Extrapolation Cycles:
    EPS =    0.000010000000000
      PEZero:  N= 2 I= 1 D=  3.44D-04 Err=  8.86D-06
 Maximum DWI energy   std dev =  0.000000012 at pt    33
 Maximum DWI gradient std dev =  0.001106979 at pt    16
 CORRECTOR INTEGRATION CONVERGENCE:
   Recorrection delta-x convergence threshold:    0.010000
   Delta-x Convergence Met
 Point Number:  12          Path Number:   1
   CHANGE IN THE REACTION COORDINATE =    0.06609
   NET REACTION COORDINATE UP TO THIS POINT =    0.79306
  # OF POINTS ALONG THE PATH =  12
  # OF STEPS =   1

 Calculating another point on the path.
 IRC-IRC-IRC-IRC-IRC-IRC-IRC-IRC-IRC-IRC-IRC-IRC-IRC-IRC-IRC-IRC-IRC-IRC
                          Input orientation:                          
 ---------------------------------------------------------------------
 Center     Atomic      Atomic             Coordinates (Angstroms)
 Number     Number       Type             X           Y           Z
 ---------------------------------------------------------------------
      1          8           0       -0.959674   -0.937920   -0.089887
      2          8           0        1.146279   -0.810774    0.048421
      3          6           0        1.050766    0.424366    0.002480
      4          7           0       -0.007873    1.180681   -0.132063
      5          6           0       -1.164881    0.335551    0.151239
      6          1           0        1.950459    1.011558    0.236043
      7          1           0       -1.824939    0.673645   -0.686186
      8          1           0       -1.618936    0.614839    1.112864
 ---------------------------------------------------------------------
                    Distance matrix (angstroms):
                    1          2          3          4          5
     1  O    0.000000
     2  O    2.114317   0.000000
     3  C    2.430272   1.239679   0.000000
     4  N    2.322967   2.308796   1.307988   0.000000
     5  C    1.312242   2.581878   2.222411   1.460539   0.000000
     6  H    3.517893   2.000700   1.099452   1.999793   3.188969
     7  H    1.923902   3.401659   2.967504   1.966181   1.118599
     8  H    2.071786   3.288135   2.897679   2.113184   1.099496
                    6          7          8
     6  H    0.000000
     7  H    3.901067   0.000000
     8  H    3.696862   1.811761   0.000000
 Symmetry turned off by external request.
 Stoichiometry    C2H3NO2
 Framework group  C1[X(C2H3NO2)]
 Deg. of freedom    18
 Full point group                 C1      NOp   1
 Rotational constants (GHZ):           9.7282064           6.5146436           4.0559017
 Standard basis: Aug-CC-pVTZ (5D, 7F)
   299 basis functions,   441 primitive gaussians,   350 cartesian basis functions
    19 alpha electrons       19 beta electrons
       nuclear repulsion energy       170.4580338258 Hartrees.
 NAtoms=    8 NActive=    8 NUniq=    8 SFac= 1.00D+00 NAtFMM=   60 NAOKFM=F Big=F
 Integral buffers will be    131072 words long.
 Raffenetti 2 integral format.
 Two-electron integral symmetry is turned off.
 Nuclear repulsion after empirical dispersion term =      170.4566072007 Hartrees.
 One-electron integrals computed using PRISM.
 NBasis=   299 RedAO= T EigKep=  2.74D-05  NBF=   299
 NBsUse=   299 1.00D-06 EigRej= -1.00D+00 NBFU=   299
 Initial guess from the checkpoint file:  "TSH1-IRC-Forward.chk"
 B after Tr=     0.000002   -0.000264    0.000134
         Rot=    1.000000   -0.000053   -0.000188   -0.000003 Ang=  -0.02 deg.
 Initial guess <Sx>= 0.0000 <Sy>= 0.0000 <Sz>= 0.0000 <S**2>= 0.0000 S= 0.0000
 ExpMin= 2.53D-02 ExpMax= 1.53D+04 ExpMxC= 5.22D+02 IAcc=3 IRadAn=         7 AccDes= 0.00D+00
 Harris functional with IExCor= 4639 and IRadAn=       7 diagonalized for initial guess.
 HarFok:  IExCor= 4639 AccDes= 0.00D+00 IRadAn=         7 IDoV= 1 UseB2=F ITyADJ=14
 ICtDFT=  3500011 ScaDFX=  1.000000  1.000000  1.000000  1.000000
 FoFCou: FMM=F IPFlag=           0 FMFlag=      100000 FMFlg1=           0
         NFxFlg=           0 DoJE=T BraDBF=F KetDBF=T FulRan=T
         wScrn=  0.000000 ICntrl=       500 IOpCl=  0 I1Cent=   200000004 NGrid=           0
         NMat0=    1 NMatS0=      1 NMatT0=    0 NMatD0=    1 NMtDS0=    0 NMtDT0=    0
 Symmetry not used in FoFCou.
 Gradient too large for Newton-Raphson -- use scaled steepest descent instead.
     Accept linear search using points  3 and  4.
 LinEq1:  Iter=  0 NonCon=     1 RMS=6.61D-05 Max=3.07D-03 NDo=     1
 AX will form     1 AO Fock derivatives at one time.
 LinEq1:  Iter=  1 NonCon=     1 RMS=1.91D-05 Max=6.83D-04 NDo=     1
 LinEq1:  Iter=  2 NonCon=     1 RMS=2.22D-05 Max=7.61D-04 NDo=     1
 LinEq1:  Iter=  3 NonCon=     1 RMS=1.64D-05 Max=4.28D-04 NDo=     1
 LinEq1:  Iter=  4 NonCon=     1 RMS=8.90D-06 Max=2.44D-04 NDo=     1
 LinEq1:  Iter=  5 NonCon=     1 RMS=3.30D-06 Max=8.96D-05 NDo=     1
 LinEq1:  Iter=  6 NonCon=     1 RMS=2.92D-06 Max=1.37D-04 NDo=     1
 LinEq1:  Iter=  7 NonCon=     1 RMS=2.31D-06 Max=6.47D-05 NDo=     1
 LinEq1:  Iter=  8 NonCon=     1 RMS=9.83D-07 Max=3.17D-05 NDo=     1
 LinEq1:  Iter=  9 NonCon=     1 RMS=3.54D-07 Max=7.62D-06 NDo=     1
 LinEq1:  Iter= 10 NonCon=     1 RMS=1.69D-07 Max=2.99D-06 NDo=     1
 LinEq1:  Iter= 11 NonCon=     1 RMS=8.22D-08 Max=1.94D-06 NDo=     1
 LinEq1:  Iter= 12 NonCon=     1 RMS=3.08D-08 Max=4.93D-07 NDo=     1
 LinEq1:  Iter= 13 NonCon=     1 RMS=1.10D-08 Max=2.64D-07 NDo=     1
 LinEq1:  Iter= 14 NonCon=     0 RMS=3.25D-09 Max=9.22D-08 NDo=     1
 Linear equations converged to 1.032D-08 1.032D-07 after    14 iterations.
     Minimum is close to point  2 DX=  1.34D-03 DF= -9.77D-11 DXR=  1.34D-03 DFR=  1.79D-06 which will be used.
 LinEq1:  Iter=  0 NonCon=     1 RMS=7.09D-07 Max=2.56D-05 NDo=     1
 LinEq1:  Iter=  1 NonCon=     1 RMS=6.48D-07 Max=2.82D-05 NDo=     1
 LinEq1:  Iter=  2 NonCon=     1 RMS=2.97D-07 Max=1.02D-05 NDo=     1
 LinEq1:  Iter=  3 NonCon=     1 RMS=2.17D-07 Max=7.26D-06 NDo=     1
 LinEq1:  Iter=  4 NonCon=     1 RMS=1.77D-07 Max=4.76D-06 NDo=     1
 LinEq1:  Iter=  5 NonCon=     1 RMS=1.33D-07 Max=4.05D-06 NDo=     1
 LinEq1:  Iter=  6 NonCon=     1 RMS=5.32D-08 Max=1.63D-06 NDo=     1
 LinEq1:  Iter=  7 NonCon=     1 RMS=3.16D-08 Max=1.21D-06 NDo=     1
 LinEq1:  Iter=  8 NonCon=     1 RMS=1.59D-08 Max=5.09D-07 NDo=     1
 LinEq1:  Iter=  9 NonCon=     1 RMS=9.98D-09 Max=3.67D-07 NDo=     1
 LinEq1:  Iter= 10 NonCon=     1 RMS=4.91D-09 Max=2.49D-07 NDo=     1
 LinEq1:  Iter= 11 NonCon=     1 RMS=2.81D-09 Max=1.29D-07 NDo=     1
 LinEq1:  Iter= 12 NonCon=     1 RMS=1.37D-09 Max=4.28D-08 NDo=     1
 LinEq1:  Iter= 13 NonCon=     1 RMS=5.04D-10 Max=1.77D-08 NDo=     1
 LinEq1:  Iter= 14 NonCon=     1 RMS=1.73D-10 Max=5.91D-09 NDo=     1
 LinEq1:  Iter= 15 NonCon=     0 RMS=6.10D-11 Max=2.31D-09 NDo=     1
 Linear equations converged to 5.476D-10 5.476D-09 after    15 iterations.
 SCF Done:  E(UwB97XD) =  -283.050143203     a.u. after    4 cycles
            Convg  =    0.1164D-06                    37 Fock formations.
              S**2 =  0.0000                  -V/T =  2.0057
 <Sx>= 0.0000 <Sy>= 0.0000 <Sz>= 0.0000 <S**2>= 0.0000 S= 0.0000
 <L.S>=  0.00000000000    
 Annihilation of the first spin contaminant:
 S**2 before annihilation     0.0000,   after     0.0000
 DoSCS=F DFT=T ScalE2(SS,OS)=  1.000000  1.000000
 Range of M.O.s used for correlation:     1   299
 NBasis=   299 NAE=    19 NBE=    19 NFC=     0 NFV=     0
 NROrb=    299 NOA=    19 NOB=    19 NVA=   280 NVB=   280

 **** Warning!!: The largest alpha MO coefficient is  0.32052391D+02


 **** Warning!!: The largest beta MO coefficient is  0.32052393D+02

 Symmetrizing basis deriv contribution to polar:
 IMax=3 JMax=2 DiffMx= 0.00D+00
 G2DrvN: will do     9 centers at a time, making    1 passes.
 Calling FoFCou, ICntrl=  3107 FMM=F I1Cent=   0 AccDes= 0.00D+00.
 End of G2Drv F.D. properties file   721 does not exist.
 End of G2Drv F.D. properties file   722 does not exist.
 End of G2Drv F.D. properties file   788 does not exist.
          IDoAtm=11111111
          Differentiating once with respect to nuclear coordinates.
 CalDSu exits because no D1Ps are significant.
          There are    27 degrees of freedom in the 1st order CPHF.  IDoFFX=6 NUNeed=     0.
     21 vectors produced by pass  0 Test12= 3.94D-14 3.70D-09 XBig12= 1.90D-01 1.14D-01.
 AX will form    21 AO Fock derivatives at one time.
     21 vectors produced by pass  1 Test12= 3.94D-14 3.70D-09 XBig12= 9.69D-02 1.27D-01.
     21 vectors produced by pass  2 Test12= 3.94D-14 3.70D-09 XBig12= 6.12D-03 1.29D-02.
     21 vectors produced by pass  3 Test12= 3.94D-14 3.70D-09 XBig12= 1.56D-04 1.88D-03.
     21 vectors produced by pass  4 Test12= 3.94D-14 3.70D-09 XBig12= 3.11D-06 1.89D-04.
     21 vectors produced by pass  5 Test12= 3.94D-14 3.70D-09 XBig12= 3.86D-08 1.66D-05.
     21 vectors produced by pass  6 Test12= 3.94D-14 3.70D-09 XBig12= 3.02D-10 1.30D-06.
     17 vectors produced by pass  7 Test12= 3.94D-14 3.70D-09 XBig12= 2.06D-12 1.20D-07.
      6 vectors produced by pass  8 Test12= 3.94D-14 3.70D-09 XBig12= 2.17D-14 2.83D-08.
      1 vectors produced by pass  9 Test12= 3.94D-14 3.70D-09 XBig12= 6.35D-17 3.99D-09.
 InvSVY:  IOpt=1 It=  1 EMax= 1.33D-15
 Solved reduced A of dimension   171 with    21 vectors.
 End of Minotr F.D. properties file   721 does not exist.
 End of Minotr F.D. properties file   722 does not exist.
 End of Minotr F.D. properties file   788 does not exist.
 Calling FoFJK, ICntrl=    100127 FMM=F ISym2X=0 I1Cent= 0 IOpClX= 1 NMat=1 NMatS=1 NMatT=0.
 -------------------------------------------------------------------
 Center     Atomic                   Forces (Hartrees/Bohr)
 Number     Number              X              Y              Z
 -------------------------------------------------------------------
      1        8           0.018300558   -0.001218160   -0.000680014
      2        8          -0.015774136   -0.003650259    0.001277368
      3        6          -0.004350724    0.002643105   -0.000131037
      4        7           0.003379878    0.002085034   -0.000225187
      5        6          -0.001667745    0.002321862   -0.001400874
      6        1           0.000449653   -0.000932365   -0.000601452
      7        1          -0.001534548   -0.000524144    0.001058514
      8        1           0.001197064   -0.000725073    0.000702682
 -------------------------------------------------------------------
 Cartesian Forces:  Max     0.018300558 RMS     0.005244681
 IRC-IRC-IRC-IRC-IRC-IRC-IRC-IRC-IRC-IRC-IRC-IRC-IRC-IRC-IRC-IRC-IRC-IRC
 Pt 13 Step number   1 out of a maximum of  20
 Modified Bulirsch-Stoer Extrapolation Cycles:
    EPS =    0.000010000000000
      PEZero:  N= 2 I= 1 D=  3.44D-04 Err=  8.06D-06
 Maximum DWI energy   std dev =  0.000000007 at pt    33
 Maximum DWI gradient std dev =  0.000970441 at pt    16
 CORRECTOR INTEGRATION CONVERGENCE:
   Recorrection delta-x convergence threshold:    0.010000
   Delta-x Convergence Met
 Point Number:  13          Path Number:   1
   CHANGE IN THE REACTION COORDINATE =    0.06609
   NET REACTION COORDINATE UP TO THIS POINT =    0.85916
  # OF POINTS ALONG THE PATH =  13
  # OF STEPS =   1

 Calculating another point on the path.
 IRC-IRC-IRC-IRC-IRC-IRC-IRC-IRC-IRC-IRC-IRC-IRC-IRC-IRC-IRC-IRC-IRC-IRC
                          Input orientation:                          
 ---------------------------------------------------------------------
 Center     Atomic      Atomic             Coordinates (Angstroms)
 Number     Number       Type             X           Y           Z
 ---------------------------------------------------------------------
      1          8           0       -0.953961   -0.938311   -0.090082
      2          8           0        1.141319   -0.811911    0.048815
      3          6           0        1.048981    0.425477    0.002403
      4          7           0       -0.006692    1.181439   -0.132104
      5          6           0       -1.165540    0.336494    0.150651
      6          1           0        1.952774    1.006937    0.232935
      7          1           0       -1.832278    0.671074   -0.681155
      8          1           0       -1.613179    0.611300    1.116252
 ---------------------------------------------------------------------
                    Distance matrix (angstroms):
                    1          2          3          4          5
     1  O    0.000000
     2  O    2.103679   0.000000
     3  C    2.424922   1.241696   0.000000
     4  N    2.322160   2.307402   1.305379   0.000000
     5  C    1.314476   2.578915   2.221260   1.461784   0.000000
     6  H    3.512469   2.000142   1.099128   2.000803   3.190634
     7  H    1.926377   3.402114   2.971401   1.973499   1.117312
     8  H    2.071499   3.279057   2.891762   2.112878   1.099220
                    6          7          8
     6  H    0.000000
     7  H    3.908323   0.000000
     8  H    3.694970   1.811698   0.000000
 Symmetry turned off by external request.
 Stoichiometry    C2H3NO2
 Framework group  C1[X(C2H3NO2)]
 Deg. of freedom    18
 Full point group                 C1      NOp   1
 Rotational constants (GHZ):           9.7158648           6.5456131           4.0656147
 Standard basis: Aug-CC-pVTZ (5D, 7F)
   299 basis functions,   441 primitive gaussians,   350 cartesian basis functions
    19 alpha electrons       19 beta electrons
       nuclear repulsion energy       170.5454575856 Hartrees.
 NAtoms=    8 NActive=    8 NUniq=    8 SFac= 1.00D+00 NAtFMM=   60 NAOKFM=F Big=F
 Integral buffers will be    131072 words long.
 Raffenetti 2 integral format.
 Two-electron integral symmetry is turned off.
 Nuclear repulsion after empirical dispersion term =      170.5440311836 Hartrees.
 One-electron integrals computed using PRISM.
 NBasis=   299 RedAO= T EigKep=  2.74D-05  NBF=   299
 NBsUse=   299 1.00D-06 EigRej= -1.00D+00 NBFU=   299
 Initial guess from the checkpoint file:  "TSH1-IRC-Forward.chk"
 B after Tr=     0.000012   -0.000263    0.000112
         Rot=    1.000000   -0.000046   -0.000182   -0.000001 Ang=  -0.02 deg.
 Initial guess <Sx>= 0.0000 <Sy>= 0.0000 <Sz>= 0.0000 <S**2>= 0.0000 S= 0.0000
 ExpMin= 2.53D-02 ExpMax= 1.53D+04 ExpMxC= 5.22D+02 IAcc=3 IRadAn=         7 AccDes= 0.00D+00
 Harris functional with IExCor= 4639 and IRadAn=       7 diagonalized for initial guess.
 HarFok:  IExCor= 4639 AccDes= 0.00D+00 IRadAn=         7 IDoV= 1 UseB2=F ITyADJ=14
 ICtDFT=  3500011 ScaDFX=  1.000000  1.000000  1.000000  1.000000
 FoFCou: FMM=F IPFlag=           0 FMFlag=      100000 FMFlg1=           0
         NFxFlg=           0 DoJE=T BraDBF=F KetDBF=T FulRan=T
         wScrn=  0.000000 ICntrl=       500 IOpCl=  0 I1Cent=   200000004 NGrid=           0
         NMat0=    1 NMatS0=      1 NMatT0=    0 NMatD0=    1 NMtDS0=    0 NMtDT0=    0
 Symmetry not used in FoFCou.
 Gradient too large for Newton-Raphson -- use scaled steepest descent instead.
     Accept linear search using points  3 and  4.
 LinEq1:  Iter=  0 NonCon=     1 RMS=6.55D-05 Max=3.06D-03 NDo=     1
 AX will form     1 AO Fock derivatives at one time.
 LinEq1:  Iter=  1 NonCon=     1 RMS=1.92D-05 Max=6.63D-04 NDo=     1
 LinEq1:  Iter=  2 NonCon=     1 RMS=2.34D-05 Max=7.92D-04 NDo=     1
 LinEq1:  Iter=  3 NonCon=     1 RMS=1.62D-05 Max=3.87D-04 NDo=     1
 LinEq1:  Iter=  4 NonCon=     1 RMS=8.81D-06 Max=2.62D-04 NDo=     1
 LinEq1:  Iter=  5 NonCon=     1 RMS=3.82D-06 Max=1.19D-04 NDo=     1
 LinEq1:  Iter=  6 NonCon=     1 RMS=4.38D-06 Max=1.95D-04 NDo=     1
 LinEq1:  Iter=  7 NonCon=     1 RMS=2.44D-06 Max=8.43D-05 NDo=     1
 LinEq1:  Iter=  8 NonCon=     1 RMS=9.59D-07 Max=2.95D-05 NDo=     1
 LinEq1:  Iter=  9 NonCon=     1 RMS=3.13D-07 Max=6.49D-06 NDo=     1
 LinEq1:  Iter= 10 NonCon=     1 RMS=1.10D-07 Max=1.65D-06 NDo=     1
 LinEq1:  Iter= 11 NonCon=     1 RMS=5.48D-08 Max=1.32D-06 NDo=     1
 LinEq1:  Iter= 12 NonCon=     1 RMS=2.42D-08 Max=4.10D-07 NDo=     1
 LinEq1:  Iter= 13 NonCon=     1 RMS=1.02D-08 Max=2.17D-07 NDo=     1
 LinEq1:  Iter= 14 NonCon=     1 RMS=3.25D-09 Max=1.44D-07 NDo=     1
 LinEq1:  Iter= 15 NonCon=     0 RMS=1.57D-09 Max=8.25D-08 NDo=     1
 Linear equations converged to 1.032D-08 1.032D-07 after    15 iterations.
     Minimum is close to point  2 DX=  1.59D-03 DF= -1.36D-10 DXR=  1.59D-03 DFR=  2.54D-06 which will be used.
 LinEq1:  Iter=  0 NonCon=     1 RMS=8.10D-07 Max=2.92D-05 NDo=     1
 LinEq1:  Iter=  1 NonCon=     1 RMS=6.77D-07 Max=2.89D-05 NDo=     1
 LinEq1:  Iter=  2 NonCon=     1 RMS=3.07D-07 Max=1.11D-05 NDo=     1
 LinEq1:  Iter=  3 NonCon=     1 RMS=2.55D-07 Max=9.01D-06 NDo=     1
 LinEq1:  Iter=  4 NonCon=     1 RMS=2.05D-07 Max=5.36D-06 NDo=     1
 LinEq1:  Iter=  5 NonCon=     1 RMS=1.39D-07 Max=4.00D-06 NDo=     1
 LinEq1:  Iter=  6 NonCon=     1 RMS=5.83D-08 Max=1.74D-06 NDo=     1
 LinEq1:  Iter=  7 NonCon=     1 RMS=3.48D-08 Max=1.28D-06 NDo=     1
 LinEq1:  Iter=  8 NonCon=     1 RMS=1.81D-08 Max=5.88D-07 NDo=     1
 LinEq1:  Iter=  9 NonCon=     1 RMS=1.25D-08 Max=5.03D-07 NDo=     1
 LinEq1:  Iter= 10 NonCon=     1 RMS=6.93D-09 Max=3.54D-07 NDo=     1
 LinEq1:  Iter= 11 NonCon=     1 RMS=3.19D-09 Max=8.34D-08 NDo=     1
 LinEq1:  Iter= 12 NonCon=     1 RMS=1.45D-09 Max=4.64D-08 NDo=     1
 LinEq1:  Iter= 13 NonCon=     1 RMS=5.34D-10 Max=1.57D-08 NDo=     1
 LinEq1:  Iter= 14 NonCon=     1 RMS=2.12D-10 Max=8.99D-09 NDo=     1
 LinEq1:  Iter= 15 NonCon=     0 RMS=1.02D-10 Max=5.04D-09 NDo=     1
 Linear equations converged to 5.896D-10 5.896D-09 after    15 iterations.
 SCF Done:  E(UwB97XD) =  -283.050623326     a.u. after    4 cycles
            Convg  =    0.3826D-06                    38 Fock formations.
              S**2 =  0.0000                  -V/T =  2.0057
 <Sx>= 0.0000 <Sy>= 0.0000 <Sz>= 0.0000 <S**2>= 0.0000 S= 0.0000
 <L.S>=  0.00000000000    
 Annihilation of the first spin contaminant:
 S**2 before annihilation     0.0000,   after     0.0000
 DoSCS=F DFT=T ScalE2(SS,OS)=  1.000000  1.000000
 Range of M.O.s used for correlation:     1   299
 NBasis=   299 NAE=    19 NBE=    19 NFC=     0 NFV=     0
 NROrb=    299 NOA=    19 NOB=    19 NVA=   280 NVB=   280

 **** Warning!!: The largest alpha MO coefficient is  0.30578386D+02


 **** Warning!!: The largest beta MO coefficient is  0.30578358D+02

 Symmetrizing basis deriv contribution to polar:
 IMax=3 JMax=2 DiffMx= 0.00D+00
 G2DrvN: will do     9 centers at a time, making    1 passes.
 Calling FoFCou, ICntrl=  3107 FMM=F I1Cent=   0 AccDes= 0.00D+00.
 End of G2Drv F.D. properties file   721 does not exist.
 End of G2Drv F.D. properties file   722 does not exist.
 End of G2Drv F.D. properties file   788 does not exist.
          IDoAtm=11111111
          Differentiating once with respect to nuclear coordinates.
 CalDSu exits because no D1Ps are significant.
          There are    27 degrees of freedom in the 1st order CPHF.  IDoFFX=6 NUNeed=     0.
     21 vectors produced by pass  0 Test12= 3.94D-14 3.70D-09 XBig12= 1.90D-01 1.13D-01.
 AX will form    21 AO Fock derivatives at one time.
     21 vectors produced by pass  1 Test12= 3.94D-14 3.70D-09 XBig12= 9.52D-02 1.25D-01.
     21 vectors produced by pass  2 Test12= 3.94D-14 3.70D-09 XBig12= 5.87D-03 1.25D-02.
     21 vectors produced by pass  3 Test12= 3.94D-14 3.70D-09 XBig12= 1.54D-04 1.87D-03.
     21 vectors produced by pass  4 Test12= 3.94D-14 3.70D-09 XBig12= 3.04D-06 1.91D-04.
     21 vectors produced by pass  5 Test12= 3.94D-14 3.70D-09 XBig12= 3.79D-08 1.75D-05.
     21 vectors produced by pass  6 Test12= 3.94D-14 3.70D-09 XBig12= 2.97D-10 1.31D-06.
     18 vectors produced by pass  7 Test12= 3.94D-14 3.70D-09 XBig12= 2.09D-12 1.55D-07.
      4 vectors produced by pass  8 Test12= 3.94D-14 3.70D-09 XBig12= 2.82D-14 3.36D-08.
      1 vectors produced by pass  9 Test12= 3.94D-14 3.70D-09 XBig12= 1.70D-15 1.45D-08.
 InvSVY:  IOpt=1 It=  1 EMax= 1.55D-15
 Solved reduced A of dimension   170 with    21 vectors.
 End of Minotr F.D. properties file   721 does not exist.
 End of Minotr F.D. properties file   722 does not exist.
 End of Minotr F.D. properties file   788 does not exist.
 Calling FoFJK, ICntrl=    100127 FMM=F ISym2X=0 I1Cent= 0 IOpClX= 1 NMat=1 NMatS=1 NMatT=0.
 -------------------------------------------------------------------
 Center     Atomic                   Forces (Hartrees/Bohr)
 Number     Number              X              Y              Z
 -------------------------------------------------------------------
      1        8           0.019654712   -0.001384863   -0.000610284
      2        8          -0.017197960   -0.003913994    0.001339966
      3        6          -0.004510694    0.002916523   -0.000248446
      4        7           0.003467895    0.002327599    0.000000756
      5        6          -0.001614980    0.002383527   -0.001524950
      6        1           0.000505875   -0.001013657   -0.000707398
      7        1          -0.001523842   -0.000556449    0.001056519
      8        1           0.001218995   -0.000758685    0.000693837
 -------------------------------------------------------------------
 Cartesian Forces:  Max     0.019654712 RMS     0.005651440
 IRC-IRC-IRC-IRC-IRC-IRC-IRC-IRC-IRC-IRC-IRC-IRC-IRC-IRC-IRC-IRC-IRC-IRC
 Pt 14 Step number   1 out of a maximum of  20
 Modified Bulirsch-Stoer Extrapolation Cycles:
    EPS =    0.000010000000000
      PEZero:  N= 2 I= 1 D=  3.44D-04 Err=  7.35D-06
 Maximum DWI energy   std dev =  0.000000005 at pt    18
 Maximum DWI gradient std dev =  0.000860450 at pt    16
 CORRECTOR INTEGRATION CONVERGENCE:
   Recorrection delta-x convergence threshold:    0.010000
   Delta-x Convergence Met
 Point Number:  14          Path Number:   1
   CHANGE IN THE REACTION COORDINATE =    0.06609
   NET REACTION COORDINATE UP TO THIS POINT =    0.92525
  # OF POINTS ALONG THE PATH =  14
  # OF STEPS =   1

 Calculating another point on the path.
 IRC-IRC-IRC-IRC-IRC-IRC-IRC-IRC-IRC-IRC-IRC-IRC-IRC-IRC-IRC-IRC-IRC-IRC
                          Input orientation:                          
 ---------------------------------------------------------------------
 Center     Atomic      Atomic             Coordinates (Angstroms)
 Number     Number       Type             X           Y           Z
 ---------------------------------------------------------------------
      1          8           0       -0.948232   -0.938727   -0.090242
      2          8           0        1.136269   -0.813050    0.049201
      3          6           0        1.047254    0.426624    0.002286
      4          7           0       -0.005561    1.182227   -0.132063
      5          6           0       -1.166130    0.337401    0.150051
      6          1           0        1.955200    1.002243    0.229536
      7          1           0       -1.839092    0.668512   -0.676461
      8          1           0       -1.607700    0.607842    1.119365
 ---------------------------------------------------------------------
                    Distance matrix (angstroms):
                    1          2          3          4          5
     1  O    0.000000
     2  O    2.092937   0.000000
     3  C    2.419650   1.243751   0.000000
     4  N    2.321384   2.306028   1.302845   0.000000
     5  C    1.316709   2.575801   2.220105   1.462957   0.000000
     6  H    3.507070   1.999614   1.098793   2.001932   3.192340
     7  H    1.928860   3.402114   2.974928   1.980431   1.116079
     8  H    2.071214   3.270100   2.886085   2.112544   1.098951
                    6          7          8
     6  H    0.000000
     7  H    3.915208   0.000000
     8  H    3.693454   1.811688   0.000000
 Symmetry turned off by external request.
 Stoichiometry    C2H3NO2
 Framework group  C1[X(C2H3NO2)]
 Deg. of freedom    18
 Full point group                 C1      NOp   1
 Rotational constants (GHZ):           9.7033062           6.5771561           4.0753946
 Standard basis: Aug-CC-pVTZ (5D, 7F)
   299 basis functions,   441 primitive gaussians,   350 cartesian basis functions
    19 alpha electrons       19 beta electrons
       nuclear repulsion energy       170.6345420814 Hartrees.
 NAtoms=    8 NActive=    8 NUniq=    8 SFac= 1.00D+00 NAtFMM=   60 NAOKFM=F Big=F
 Integral buffers will be    131072 words long.
 Raffenetti 2 integral format.
 Two-electron integral symmetry is turned off.
 Nuclear repulsion after empirical dispersion term =      170.6331158653 Hartrees.
 One-electron integrals computed using PRISM.
 NBasis=   299 RedAO= T EigKep=  2.74D-05  NBF=   299
 NBsUse=   299 1.00D-06 EigRej= -1.00D+00 NBFU=   299
 Initial guess from the checkpoint file:  "TSH1-IRC-Forward.chk"
 B after Tr=     0.000021   -0.000263    0.000091
         Rot=    1.000000   -0.000040   -0.000176    0.000001 Ang=  -0.02 deg.
 Initial guess <Sx>= 0.0000 <Sy>= 0.0000 <Sz>= 0.0000 <S**2>= 0.0000 S= 0.0000
 ExpMin= 2.53D-02 ExpMax= 1.53D+04 ExpMxC= 5.22D+02 IAcc=3 IRadAn=         7 AccDes= 0.00D+00
 Harris functional with IExCor= 4639 and IRadAn=       7 diagonalized for initial guess.
 HarFok:  IExCor= 4639 AccDes= 0.00D+00 IRadAn=         7 IDoV= 1 UseB2=F ITyADJ=14
 ICtDFT=  3500011 ScaDFX=  1.000000  1.000000  1.000000  1.000000
 FoFCou: FMM=F IPFlag=           0 FMFlag=      100000 FMFlg1=           0
         NFxFlg=           0 DoJE=T BraDBF=F KetDBF=T FulRan=T
         wScrn=  0.000000 ICntrl=       500 IOpCl=  0 I1Cent=   200000004 NGrid=           0
         NMat0=    1 NMatS0=      1 NMatT0=    0 NMatD0=    1 NMtDS0=    0 NMtDT0=    0
 Symmetry not used in FoFCou.
 Gradient too large for Newton-Raphson -- use scaled steepest descent instead.
     Accept linear search using points  3 and  4.
 LinEq1:  Iter=  0 NonCon=     1 RMS=6.50D-05 Max=3.05D-03 NDo=     1
 AX will form     1 AO Fock derivatives at one time.
 LinEq1:  Iter=  1 NonCon=     1 RMS=1.93D-05 Max=6.45D-04 NDo=     1
 LinEq1:  Iter=  2 NonCon=     1 RMS=2.41D-05 Max=8.01D-04 NDo=     1
 LinEq1:  Iter=  3 NonCon=     1 RMS=1.58D-05 Max=3.55D-04 NDo=     1
 LinEq1:  Iter=  4 NonCon=     1 RMS=8.83D-06 Max=2.81D-04 NDo=     1
 LinEq1:  Iter=  5 NonCon=     1 RMS=4.74D-06 Max=1.52D-04 NDo=     1
 LinEq1:  Iter=  6 NonCon=     1 RMS=5.07D-06 Max=2.16D-04 NDo=     1
 LinEq1:  Iter=  7 NonCon=     1 RMS=2.45D-06 Max=9.02D-05 NDo=     1
 LinEq1:  Iter=  8 NonCon=     1 RMS=9.46D-07 Max=2.81D-05 NDo=     1
 LinEq1:  Iter=  9 NonCon=     1 RMS=3.06D-07 Max=6.07D-06 NDo=     1
 LinEq1:  Iter= 10 NonCon=     1 RMS=1.22D-07 Max=3.19D-06 NDo=     1
 LinEq1:  Iter= 11 NonCon=     1 RMS=6.11D-08 Max=8.56D-07 NDo=     1
 LinEq1:  Iter= 12 NonCon=     1 RMS=2.75D-08 Max=4.63D-07 NDo=     1
 LinEq1:  Iter= 13 NonCon=     1 RMS=1.21D-08 Max=5.33D-07 NDo=     1
 LinEq1:  Iter= 14 NonCon=     1 RMS=6.74D-09 Max=3.40D-07 NDo=     1
 LinEq1:  Iter= 15 NonCon=     0 RMS=2.57D-09 Max=5.26D-08 NDo=     1
 Linear equations converged to 1.032D-08 1.032D-07 after    15 iterations.
     Minimum is close to point  2 DX=  2.18D-03 DF= -2.49D-10 DXR=  2.18D-03 DFR=  4.73D-06 which will be used.
 LinEq1:  Iter=  0 NonCon=     1 RMS=9.16D-07 Max=3.28D-05 NDo=     1
 LinEq1:  Iter=  1 NonCon=     1 RMS=7.43D-07 Max=3.33D-05 NDo=     1
 LinEq1:  Iter=  2 NonCon=     1 RMS=3.21D-07 Max=1.16D-05 NDo=     1
 LinEq1:  Iter=  3 NonCon=     1 RMS=3.20D-07 Max=1.73D-05 NDo=     1
 LinEq1:  Iter=  4 NonCon=     1 RMS=2.63D-07 Max=1.14D-05 NDo=     1
 LinEq1:  Iter=  5 NonCon=     1 RMS=1.99D-07 Max=7.96D-06 NDo=     1
 LinEq1:  Iter=  6 NonCon=     1 RMS=1.14D-07 Max=6.08D-06 NDo=     1
 LinEq1:  Iter=  7 NonCon=     1 RMS=5.07D-08 Max=1.71D-06 NDo=     1
 LinEq1:  Iter=  8 NonCon=     1 RMS=3.19D-08 Max=1.26D-06 NDo=     1
 LinEq1:  Iter=  9 NonCon=     1 RMS=1.70D-08 Max=4.44D-07 NDo=     1
 LinEq1:  Iter= 10 NonCon=     1 RMS=8.14D-09 Max=2.41D-07 NDo=     1
 LinEq1:  Iter= 11 NonCon=     1 RMS=3.53D-09 Max=9.44D-08 NDo=     1
 LinEq1:  Iter= 12 NonCon=     1 RMS=1.81D-09 Max=9.40D-08 NDo=     1
 LinEq1:  Iter= 13 NonCon=     1 RMS=9.49D-10 Max=3.76D-08 NDo=     1
 LinEq1:  Iter= 14 NonCon=     1 RMS=4.05D-10 Max=1.32D-08 NDo=     1
 LinEq1:  Iter= 15 NonCon=     0 RMS=1.45D-10 Max=4.82D-09 NDo=     1
 Linear equations converged to 7.484D-10 7.484D-09 after    15 iterations.
 LinEq1:  Iter=  0 NonCon=     1 RMS=9.65D-09 Max=3.19D-07 NDo=     1
 LinEq1:  Iter=  1 NonCon=     1 RMS=5.37D-09 Max=2.50D-07 NDo=     1
 LinEq1:  Iter=  2 NonCon=     1 RMS=5.13D-09 Max=2.04D-07 NDo=     1
 LinEq1:  Iter=  3 NonCon=     1 RMS=3.56D-09 Max=1.41D-07 NDo=     1
 LinEq1:  Iter=  4 NonCon=     1 RMS=2.27D-09 Max=1.47D-07 NDo=     1
 LinEq1:  Iter=  5 NonCon=     1 RMS=1.95D-09 Max=8.15D-08 NDo=     1
 LinEq1:  Iter=  6 NonCon=     1 RMS=1.62D-09 Max=4.83D-08 NDo=     1
 LinEq1:  Iter=  7 NonCon=     1 RMS=9.13D-10 Max=2.86D-08 NDo=     1
 LinEq1:  Iter=  8 NonCon=     1 RMS=5.36D-10 Max=1.90D-08 NDo=     1
 LinEq1:  Iter=  9 NonCon=     1 RMS=3.29D-10 Max=1.29D-08 NDo=     1
 LinEq1:  Iter= 10 NonCon=     1 RMS=1.61D-10 Max=7.39D-09 NDo=     1
 LinEq1:  Iter= 11 NonCon=     1 RMS=8.71D-11 Max=3.79D-09 NDo=     1
 LinEq1:  Iter= 12 NonCon=     1 RMS=5.02D-11 Max=2.65D-09 NDo=     1
 LinEq1:  Iter= 13 NonCon=     1 RMS=2.92D-11 Max=1.27D-09 NDo=     1
 LinEq1:  Iter= 14 NonCon=     1 RMS=1.43D-11 Max=4.78D-10 NDo=     1
 LinEq1:  Iter= 15 NonCon=     0 RMS=5.46D-12 Max=1.83D-10 NDo=     1
 Linear equations converged to 2.475D-11 2.475D-10 after    15 iterations.
 SCF Done:  E(UwB97XD) =  -283.051136313     a.u. after    5 cycles
            Convg  =    0.7249D-07                    54 Fock formations.
              S**2 =  0.0000                  -V/T =  2.0057
 <Sx>= 0.0000 <Sy>= 0.0000 <Sz>= 0.0000 <S**2>= 0.0000 S= 0.0000
 <L.S>=  0.00000000000    
 Annihilation of the first spin contaminant:
 S**2 before annihilation     0.0000,   after     0.0000
 DoSCS=F DFT=T ScalE2(SS,OS)=  1.000000  1.000000
 Range of M.O.s used for correlation:     1   299
 NBasis=   299 NAE=    19 NBE=    19 NFC=     0 NFV=     0
 NROrb=    299 NOA=    19 NOB=    19 NVA=   280 NVB=   280

 **** Warning!!: The largest alpha MO coefficient is  0.30042154D+02


 **** Warning!!: The largest beta MO coefficient is  0.30042154D+02

 Symmetrizing basis deriv contribution to polar:
 IMax=3 JMax=2 DiffMx= 0.00D+00
 G2DrvN: will do     9 centers at a time, making    1 passes.
 Calling FoFCou, ICntrl=  3107 FMM=F I1Cent=   0 AccDes= 0.00D+00.
 End of G2Drv F.D. properties file   721 does not exist.
 End of G2Drv F.D. properties file   722 does not exist.
 End of G2Drv F.D. properties file   788 does not exist.
          IDoAtm=11111111
          Differentiating once with respect to nuclear coordinates.
 CalDSu exits because no D1Ps are significant.
          There are    27 degrees of freedom in the 1st order CPHF.  IDoFFX=6 NUNeed=     0.
     21 vectors produced by pass  0 Test12= 3.94D-14 3.70D-09 XBig12= 1.90D-01 1.12D-01.
 AX will form    21 AO Fock derivatives at one time.
     21 vectors produced by pass  1 Test12= 3.94D-14 3.70D-09 XBig12= 9.27D-02 1.22D-01.
     21 vectors produced by pass  2 Test12= 3.94D-14 3.70D-09 XBig12= 5.57D-03 1.20D-02.
     21 vectors produced by pass  3 Test12= 3.94D-14 3.70D-09 XBig12= 1.53D-04 1.87D-03.
     21 vectors produced by pass  4 Test12= 3.94D-14 3.70D-09 XBig12= 2.98D-06 1.92D-04.
     21 vectors produced by pass  5 Test12= 3.94D-14 3.70D-09 XBig12= 3.72D-08 1.83D-05.
     21 vectors produced by pass  6 Test12= 3.94D-14 3.70D-09 XBig12= 2.93D-10 1.40D-06.
     16 vectors produced by pass  7 Test12= 3.94D-14 3.70D-09 XBig12= 1.98D-12 1.15D-07.
      6 vectors produced by pass  8 Test12= 3.94D-14 3.70D-09 XBig12= 1.47D-14 1.80D-08.
      2 vectors produced by pass  9 Test12= 3.94D-14 3.70D-09 XBig12= 2.83D-16 4.89D-09.
 InvSVY:  IOpt=1 It=  1 EMax= 2.22D-15
 Solved reduced A of dimension   171 with    21 vectors.
 End of Minotr F.D. properties file   721 does not exist.
 End of Minotr F.D. properties file   722 does not exist.
 End of Minotr F.D. properties file   788 does not exist.
 Calling FoFJK, ICntrl=    100127 FMM=F ISym2X=0 I1Cent= 0 IOpClX= 1 NMat=1 NMatS=1 NMatT=0.
 -------------------------------------------------------------------
 Center     Atomic                   Forces (Hartrees/Bohr)
 Number     Number              X              Y              Z
 -------------------------------------------------------------------
      1        8           0.021011522   -0.001571394   -0.000524719
      2        8          -0.018662427   -0.004180776    0.001396309
      3        6          -0.004647308    0.003207539   -0.000371625
      4        7           0.003537023    0.002572008    0.000260277
      5        6          -0.001528568    0.002452148   -0.001670453
      6        1           0.000564675   -0.001097093   -0.000820164
      7        1          -0.001511360   -0.000592936    0.001050396
      8        1           0.001236444   -0.000789495    0.000679979
 -------------------------------------------------------------------
 Cartesian Forces:  Max     0.021011522 RMS     0.006065096
 IRC-IRC-IRC-IRC-IRC-IRC-IRC-IRC-IRC-IRC-IRC-IRC-IRC-IRC-IRC-IRC-IRC-IRC
 Pt 15 Step number   1 out of a maximum of  20
 Modified Bulirsch-Stoer Extrapolation Cycles:
    EPS =    0.000010000000000
      PEZero:  N= 2 I= 1 D=  3.44D-04 Err=  6.70D-06
 Maximum DWI energy   std dev =  0.000000003 at pt    17
 Maximum DWI gradient std dev =  0.000771061 at pt    16
 CORRECTOR INTEGRATION CONVERGENCE:
   Recorrection delta-x convergence threshold:    0.010000
   Delta-x Convergence Met
 Point Number:  15          Path Number:   1
   CHANGE IN THE REACTION COORDINATE =    0.06609
   NET REACTION COORDINATE UP TO THIS POINT =    0.99134
  # OF POINTS ALONG THE PATH =  15
  # OF STEPS =   1

 Calculating another point on the path.
 IRC-IRC-IRC-IRC-IRC-IRC-IRC-IRC-IRC-IRC-IRC-IRC-IRC-IRC-IRC-IRC-IRC-IRC
                          Input orientation:                          
 ---------------------------------------------------------------------
 Center     Atomic      Atomic             Coordinates (Angstroms)
 Number     Number       Type             X           Y           Z
 ---------------------------------------------------------------------
      1          8           0       -0.942495   -0.939170   -0.090369
      2          8           0        1.131137   -0.814190    0.049577
      3          6           0        1.045589    0.427806    0.002132
      4          7           0       -0.004481    1.183040   -0.131942
      5          6           0       -1.166649    0.338278    0.149433
      6          1           0        1.957729    0.997483    0.225860
      7          1           0       -1.845428    0.665944   -0.672086
      8          1           0       -1.602490    0.604472    1.122213
 ---------------------------------------------------------------------
                    Distance matrix (angstroms):
                    1          2          3          4          5
     1  O    0.000000
     2  O    2.082104   0.000000
     3  C    2.414469   1.245842   0.000000
     4  N    2.320641   2.304671   1.300386   0.000000
     5  C    1.318947   2.572543   2.218944   1.464046   0.000000
     6  H    3.501703   1.999122   1.098447   2.003178   3.194077
     7  H    1.931340   3.401696   2.978130   1.987015   1.114898
     8  H    2.070936   3.261268   2.880646   2.112175   1.098690
                    6          7          8
     6  H    0.000000
     7  H    3.921763   0.000000
     8  H    3.692298   1.811714   0.000000
 Symmetry turned off by external request.
 Stoichiometry    C2H3NO2
 Framework group  C1[X(C2H3NO2)]
 Deg. of freedom    18
 Full point group                 C1      NOp   1
 Rotational constants (GHZ):           9.6905455           6.6092334           4.0852231
 Standard basis: Aug-CC-pVTZ (5D, 7F)
   299 basis functions,   441 primitive gaussians,   350 cartesian basis functions
    19 alpha electrons       19 beta electrons
       nuclear repulsion energy       170.7250945693 Hartrees.
 NAtoms=    8 NActive=    8 NUniq=    8 SFac= 1.00D+00 NAtFMM=   60 NAOKFM=F Big=F
 Integral buffers will be    131072 words long.
 Raffenetti 2 integral format.
 Two-electron integral symmetry is turned off.
 Nuclear repulsion after empirical dispersion term =      170.7236685047 Hartrees.
 One-electron integrals computed using PRISM.
 NBasis=   299 RedAO= T EigKep=  2.75D-05  NBF=   299
 NBsUse=   299 1.00D-06 EigRej= -1.00D+00 NBFU=   299
 Initial guess from the checkpoint file:  "TSH1-IRC-Forward.chk"
 B after Tr=     0.000029   -0.000263    0.000071
         Rot=    1.000000   -0.000033   -0.000171    0.000003 Ang=  -0.02 deg.
 Initial guess <Sx>= 0.0000 <Sy>= 0.0000 <Sz>= 0.0000 <S**2>= 0.0000 S= 0.0000
 ExpMin= 2.53D-02 ExpMax= 1.53D+04 ExpMxC= 5.22D+02 IAcc=3 IRadAn=         7 AccDes= 0.00D+00
 Harris functional with IExCor= 4639 and IRadAn=       7 diagonalized for initial guess.
 HarFok:  IExCor= 4639 AccDes= 0.00D+00 IRadAn=         7 IDoV= 1 UseB2=F ITyADJ=14
 ICtDFT=  3500011 ScaDFX=  1.000000  1.000000  1.000000  1.000000
 FoFCou: FMM=F IPFlag=           0 FMFlag=      100000 FMFlg1=           0
         NFxFlg=           0 DoJE=T BraDBF=F KetDBF=T FulRan=T
         wScrn=  0.000000 ICntrl=       500 IOpCl=  0 I1Cent=   200000004 NGrid=           0
         NMat0=    1 NMatS0=      1 NMatT0=    0 NMatD0=    1 NMtDS0=    0 NMtDT0=    0
 Symmetry not used in FoFCou.
 LinEq1:  Iter=  0 NonCon=     1 RMS=8.99D-05 Max=3.77D-03 NDo=     1
 AX will form     1 AO Fock derivatives at one time.
 LinEq1:  Iter=  1 NonCon=     1 RMS=5.36D-05 Max=1.45D-03 NDo=     1
 LinEq1:  Iter=  2 NonCon=     1 RMS=5.05D-05 Max=2.48D-03 NDo=     1
 LinEq1:  Iter=  3 NonCon=     1 RMS=2.86D-05 Max=7.30D-04 NDo=     1
 LinEq1:  Iter=  4 NonCon=     1 RMS=2.38D-05 Max=8.15D-04 NDo=     1
 LinEq1:  Iter=  5 NonCon=     1 RMS=2.08D-05 Max=5.02D-04 NDo=     1
 LinEq1:  Iter=  6 NonCon=     1 RMS=9.68D-06 Max=2.28D-04 NDo=     1
 LinEq1:  Iter=  7 NonCon=     1 RMS=5.04D-06 Max=1.81D-04 NDo=     1
 LinEq1:  Iter=  8 NonCon=     1 RMS=2.35D-06 Max=8.42D-05 NDo=     1
 LinEq1:  Iter=  9 NonCon=     1 RMS=8.81D-07 Max=2.31D-05 NDo=     1
 LinEq1:  Iter= 10 NonCon=     1 RMS=3.65D-07 Max=8.03D-06 NDo=     1
 LinEq1:  Iter= 11 NonCon=     1 RMS=1.63D-07 Max=3.28D-06 NDo=     1
 LinEq1:  Iter= 12 NonCon=     1 RMS=4.42D-08 Max=8.53D-07 NDo=     1
 LinEq1:  Iter= 13 NonCon=     1 RMS=1.00D-08 Max=1.51D-07 NDo=     1
 LinEq1:  Iter= 14 NonCon=     0 RMS=2.50D-09 Max=3.45D-08 NDo=     1
 Linear equations converged to 1.032D-08 1.032D-07 after    14 iterations.
     Minimum is close to point  2 DX=  1.80D-03 DF= -2.84D-10 DXR=  1.80D-03 DFR=  3.23D-06 which will be used.
 LinEq1:  Iter=  0 NonCon=     1 RMS=1.32D-06 Max=5.02D-05 NDo=     1
 LinEq1:  Iter=  1 NonCon=     1 RMS=1.04D-06 Max=3.45D-05 NDo=     1
 LinEq1:  Iter=  2 NonCon=     1 RMS=4.24D-07 Max=1.42D-05 NDo=     1
 LinEq1:  Iter=  3 NonCon=     1 RMS=4.67D-07 Max=2.06D-05 NDo=     1
 LinEq1:  Iter=  4 NonCon=     1 RMS=3.13D-07 Max=8.36D-06 NDo=     1
 LinEq1:  Iter=  5 NonCon=     1 RMS=1.73D-07 Max=4.27D-06 NDo=     1
 LinEq1:  Iter=  6 NonCon=     1 RMS=8.07D-08 Max=1.98D-06 NDo=     1
 LinEq1:  Iter=  7 NonCon=     1 RMS=3.44D-08 Max=8.36D-07 NDo=     1
 LinEq1:  Iter=  8 NonCon=     1 RMS=1.40D-08 Max=3.21D-07 NDo=     1
 LinEq1:  Iter=  9 NonCon=     1 RMS=8.63D-09 Max=1.97D-07 NDo=     1
 LinEq1:  Iter= 10 NonCon=     1 RMS=3.42D-09 Max=7.73D-08 NDo=     1
 LinEq1:  Iter= 11 NonCon=     1 RMS=1.49D-09 Max=5.39D-08 NDo=     1
 LinEq1:  Iter= 12 NonCon=     1 RMS=8.81D-10 Max=4.05D-08 NDo=     1
 LinEq1:  Iter= 13 NonCon=     1 RMS=4.44D-10 Max=1.76D-08 NDo=     1
 LinEq1:  Iter= 14 NonCon=     0 RMS=1.82D-10 Max=6.58D-09 NDo=     1
 Linear equations converged to 8.292D-10 8.292D-09 after    14 iterations.
 SCF Done:  E(UwB97XD) =  -283.051682919     a.u. after    3 cycles
            Convg  =    0.5657D-06                    32 Fock formations.
              S**2 =  0.0000                  -V/T =  2.0057
 <Sx>= 0.0000 <Sy>= 0.0000 <Sz>= 0.0000 <S**2>= 0.0000 S= 0.0000
 <L.S>=  0.00000000000    
 Annihilation of the first spin contaminant:
 S**2 before annihilation     0.0000,   after     0.0000
 DoSCS=F DFT=T ScalE2(SS,OS)=  1.000000  1.000000
 Range of M.O.s used for correlation:     1   299
 NBasis=   299 NAE=    19 NBE=    19 NFC=     0 NFV=     0
 NROrb=    299 NOA=    19 NOB=    19 NVA=   280 NVB=   280

 **** Warning!!: The largest alpha MO coefficient is  0.30552376D+02


 **** Warning!!: The largest beta MO coefficient is  0.30552442D+02

 Symmetrizing basis deriv contribution to polar:
 IMax=3 JMax=2 DiffMx= 0.00D+00
 G2DrvN: will do     9 centers at a time, making    1 passes.
 Calling FoFCou, ICntrl=  3107 FMM=F I1Cent=   0 AccDes= 0.00D+00.
 End of G2Drv F.D. properties file   721 does not exist.
 End of G2Drv F.D. properties file   722 does not exist.
 End of G2Drv F.D. properties file   788 does not exist.
          IDoAtm=11111111
          Differentiating once with respect to nuclear coordinates.
 CalDSu exits because no D1Ps are significant.
          There are    27 degrees of freedom in the 1st order CPHF.  IDoFFX=6 NUNeed=     0.
     21 vectors produced by pass  0 Test12= 3.94D-14 3.70D-09 XBig12= 1.90D-01 1.10D-01.
 AX will form    21 AO Fock derivatives at one time.
     21 vectors produced by pass  1 Test12= 3.94D-14 3.70D-09 XBig12= 8.98D-02 1.19D-01.
     21 vectors produced by pass  2 Test12= 3.94D-14 3.70D-09 XBig12= 5.27D-03 1.14D-02.
     21 vectors produced by pass  3 Test12= 3.94D-14 3.70D-09 XBig12= 1.51D-04 1.87D-03.
     21 vectors produced by pass  4 Test12= 3.94D-14 3.70D-09 XBig12= 2.89D-06 1.92D-04.
     21 vectors produced by pass  5 Test12= 3.94D-14 3.70D-09 XBig12= 3.62D-08 1.89D-05.
     21 vectors produced by pass  6 Test12= 3.94D-14 3.70D-09 XBig12= 2.86D-10 1.47D-06.
     19 vectors produced by pass  7 Test12= 3.94D-14 3.70D-09 XBig12= 2.08D-12 1.87D-07.
      6 vectors produced by pass  8 Test12= 3.94D-14 3.70D-09 XBig12= 3.26D-14 3.41D-08.
 InvSVY:  IOpt=1 It=  1 EMax= 2.22D-15
 Solved reduced A of dimension   172 with    21 vectors.
 End of Minotr F.D. properties file   721 does not exist.
 End of Minotr F.D. properties file   722 does not exist.
 End of Minotr F.D. properties file   788 does not exist.
 Calling FoFJK, ICntrl=    100127 FMM=F ISym2X=0 I1Cent= 0 IOpClX= 1 NMat=1 NMatS=1 NMatT=0.
 -------------------------------------------------------------------
 Center     Atomic                   Forces (Hartrees/Bohr)
 Number     Number              X              Y              Z
 -------------------------------------------------------------------
      1        8           0.022373267   -0.001779303   -0.000424452
      2        8          -0.020167531   -0.004449569    0.001446450
      3        6          -0.004761290    0.003514759   -0.000499267
      4        7           0.003587739    0.002817324    0.000551029
      5        6          -0.001410153    0.002530174   -0.001836973
      6        1           0.000625524   -0.001182345   -0.000939453
      7        1          -0.001497714   -0.000633287    0.001040895
      8        1           0.001250158   -0.000817753    0.000661771
 -------------------------------------------------------------------
 Cartesian Forces:  Max     0.022373267 RMS     0.006486359
 IRC-IRC-IRC-IRC-IRC-IRC-IRC-IRC-IRC-IRC-IRC-IRC-IRC-IRC-IRC-IRC-IRC-IRC
 Pt 16 Step number   1 out of a maximum of  20
 Modified Bulirsch-Stoer Extrapolation Cycles:
    EPS =    0.000010000000000
      PEZero:  N= 2 I= 1 D=  3.44D-04 Err=  6.11D-06
 Maximum DWI energy   std dev =  0.000000001 at pt    14
 Maximum DWI gradient std dev =  0.000699919 at pt    16
 CORRECTOR INTEGRATION CONVERGENCE:
   Recorrection delta-x convergence threshold:    0.010000
   Delta-x Convergence Met
 Point Number:  16          Path Number:   1
   CHANGE IN THE REACTION COORDINATE =    0.06610
   NET REACTION COORDINATE UP TO THIS POINT =    1.05744
  # OF POINTS ALONG THE PATH =  16
  # OF STEPS =   1

 Calculating another point on the path.
 IRC-IRC-IRC-IRC-IRC-IRC-IRC-IRC-IRC-IRC-IRC-IRC-IRC-IRC-IRC-IRC-IRC-IRC
                          Input orientation:                          
 ---------------------------------------------------------------------
 Center     Atomic      Atomic             Coordinates (Angstroms)
 Number     Number       Type             X           Y           Z
 ---------------------------------------------------------------------
      1          8           0       -0.936760   -0.939640   -0.090461
      2          8           0        1.125930   -0.815330    0.049943
      3          6           0        1.043989    0.429022    0.001944
      4          7           0       -0.003454    1.183875   -0.131742
      5          6           0       -1.167093    0.339131    0.148793
      6          1           0        1.960352    0.992666    0.221918
      7          1           0       -1.851330    0.663362   -0.668011
      8          1           0       -1.597540    0.601193    1.124809
 ---------------------------------------------------------------------
                    Distance matrix (angstroms):
                    1          2          3          4          5
     1  O    0.000000
     2  O    2.071197   0.000000
     3  C    2.409386   1.247970   0.000000
     4  N    2.319931   2.303332   1.298003   0.000000
     5  C    1.321193   2.569145   2.217775   1.465042   0.000000
     6  H    3.496376   1.998671   1.098091   2.004537   3.195836
     7  H    1.933810   3.400892   2.981045   1.993280   1.113766
     8  H    2.070671   3.252563   2.875438   2.111764   1.098440
                    6          7          8
     6  H    0.000000
     7  H    3.928019   0.000000
     8  H    3.691484   1.811762   0.000000
 Symmetry turned off by external request.
 Stoichiometry    C2H3NO2
 Framework group  C1[X(C2H3NO2)]
 Deg. of freedom    18
 Full point group                 C1      NOp   1
 Rotational constants (GHZ):           9.6775971           6.6418087           4.0950843
 Standard basis: Aug-CC-pVTZ (5D, 7F)
   299 basis functions,   441 primitive gaussians,   350 cartesian basis functions
    19 alpha electrons       19 beta electrons
       nuclear repulsion energy       170.8169493847 Hartrees.
 NAtoms=    8 NActive=    8 NUniq=    8 SFac= 1.00D+00 NAtFMM=   60 NAOKFM=F Big=F
 Integral buffers will be    131072 words long.
 Raffenetti 2 integral format.
 Two-electron integral symmetry is turned off.
 Nuclear repulsion after empirical dispersion term =      170.8155234386 Hartrees.
 One-electron integrals computed using PRISM.
 NBasis=   299 RedAO= T EigKep=  2.75D-05  NBF=   299
 NBsUse=   299 1.00D-06 EigRej= -1.00D+00 NBFU=   299
 Initial guess from the checkpoint file:  "TSH1-IRC-Forward.chk"
 B after Tr=     0.000035   -0.000263    0.000052
         Rot=    1.000000   -0.000027   -0.000166    0.000005 Ang=  -0.02 deg.
 Initial guess <Sx>= 0.0000 <Sy>= 0.0000 <Sz>= 0.0000 <S**2>= 0.0000 S= 0.0000
 ExpMin= 2.53D-02 ExpMax= 1.53D+04 ExpMxC= 5.22D+02 IAcc=3 IRadAn=         7 AccDes= 0.00D+00
 Harris functional with IExCor= 4639 and IRadAn=       7 diagonalized for initial guess.
 HarFok:  IExCor= 4639 AccDes= 0.00D+00 IRadAn=         7 IDoV= 1 UseB2=F ITyADJ=14
 ICtDFT=  3500011 ScaDFX=  1.000000  1.000000  1.000000  1.000000
 FoFCou: FMM=F IPFlag=           0 FMFlag=      100000 FMFlg1=           0
         NFxFlg=           0 DoJE=T BraDBF=F KetDBF=T FulRan=T
         wScrn=  0.000000 ICntrl=       500 IOpCl=  0 I1Cent=   200000004 NGrid=           0
         NMat0=    1 NMatS0=      1 NMatT0=    0 NMatD0=    1 NMtDS0=    0 NMtDT0=    0
 Symmetry not used in FoFCou.
 LinEq1:  Iter=  0 NonCon=     1 RMS=8.93D-05 Max=3.74D-03 NDo=     1
 AX will form     1 AO Fock derivatives at one time.
 LinEq1:  Iter=  1 NonCon=     1 RMS=5.33D-05 Max=1.47D-03 NDo=     1
 LinEq1:  Iter=  2 NonCon=     1 RMS=5.02D-05 Max=2.44D-03 NDo=     1
 LinEq1:  Iter=  3 NonCon=     1 RMS=2.97D-05 Max=8.33D-04 NDo=     1
 LinEq1:  Iter=  4 NonCon=     1 RMS=2.51D-05 Max=8.33D-04 NDo=     1
 LinEq1:  Iter=  5 NonCon=     1 RMS=2.12D-05 Max=5.22D-04 NDo=     1
 LinEq1:  Iter=  6 NonCon=     1 RMS=9.56D-06 Max=2.32D-04 NDo=     1
 LinEq1:  Iter=  7 NonCon=     1 RMS=5.04D-06 Max=1.86D-04 NDo=     1
 LinEq1:  Iter=  8 NonCon=     1 RMS=2.33D-06 Max=8.30D-05 NDo=     1
 LinEq1:  Iter=  9 NonCon=     1 RMS=8.41D-07 Max=2.11D-05 NDo=     1
 LinEq1:  Iter= 10 NonCon=     1 RMS=3.33D-07 Max=7.31D-06 NDo=     1
 LinEq1:  Iter= 11 NonCon=     1 RMS=1.54D-07 Max=3.07D-06 NDo=     1
 LinEq1:  Iter= 12 NonCon=     1 RMS=4.27D-08 Max=8.50D-07 NDo=     1
 LinEq1:  Iter= 13 NonCon=     1 RMS=1.09D-08 Max=3.58D-07 NDo=     1
 LinEq1:  Iter= 14 NonCon=     1 RMS=4.93D-09 Max=2.66D-07 NDo=     1
 LinEq1:  Iter= 15 NonCon=     0 RMS=2.20D-09 Max=6.37D-08 NDo=     1
 Linear equations converged to 1.032D-08 1.032D-07 after    15 iterations.
     Minimum is close to point  2 DX=  2.00D-03 DF= -3.45D-10 DXR=  1.99D-03 DFR=  3.98D-06 which will be used.
 LinEq1:  Iter=  0 NonCon=     1 RMS=1.41D-06 Max=5.25D-05 NDo=     1
 LinEq1:  Iter=  1 NonCon=     1 RMS=1.05D-06 Max=3.38D-05 NDo=     1
 LinEq1:  Iter=  2 NonCon=     1 RMS=4.50D-07 Max=1.52D-05 NDo=     1
 LinEq1:  Iter=  3 NonCon=     1 RMS=5.18D-07 Max=2.55D-05 NDo=     1
 LinEq1:  Iter=  4 NonCon=     1 RMS=3.10D-07 Max=1.12D-05 NDo=     1
 LinEq1:  Iter=  5 NonCon=     1 RMS=1.71D-07 Max=6.22D-06 NDo=     1
 LinEq1:  Iter=  6 NonCon=     1 RMS=8.73D-08 Max=3.26D-06 NDo=     1
 LinEq1:  Iter=  7 NonCon=     1 RMS=4.52D-08 Max=2.28D-06 NDo=     1
 LinEq1:  Iter=  8 NonCon=     1 RMS=2.61D-08 Max=1.28D-06 NDo=     1
 LinEq1:  Iter=  9 NonCon=     1 RMS=1.29D-08 Max=3.26D-07 NDo=     1
 LinEq1:  Iter= 10 NonCon=     1 RMS=8.84D-09 Max=2.55D-07 NDo=     1
 LinEq1:  Iter= 11 NonCon=     1 RMS=3.24D-09 Max=7.34D-08 NDo=     1
 LinEq1:  Iter= 12 NonCon=     1 RMS=1.29D-09 Max=3.05D-08 NDo=     1
 LinEq1:  Iter= 13 NonCon=     1 RMS=5.56D-10 Max=1.84D-08 NDo=     1
 LinEq1:  Iter= 14 NonCon=     1 RMS=2.46D-10 Max=1.21D-08 NDo=     1
 LinEq1:  Iter= 15 NonCon=     0 RMS=1.07D-10 Max=4.62D-09 NDo=     1
 Linear equations converged to 8.723D-10 8.723D-09 after    15 iterations.
 SCF Done:  E(UwB97XD) =  -283.052263993     a.u. after    3 cycles
            Convg  =    0.5047D-06                    34 Fock formations.
              S**2 =  0.0000                  -V/T =  2.0057
 <Sx>= 0.0000 <Sy>= 0.0000 <Sz>= 0.0000 <S**2>= 0.0000 S= 0.0000
 <L.S>=  0.00000000000    
 Annihilation of the first spin contaminant:
 S**2 before annihilation     0.0000,   after     0.0000
 DoSCS=F DFT=T ScalE2(SS,OS)=  1.000000  1.000000
 Range of M.O.s used for correlation:     1   299
 NBasis=   299 NAE=    19 NBE=    19 NFC=     0 NFV=     0
 NROrb=    299 NOA=    19 NOB=    19 NVA=   280 NVB=   280

 **** Warning!!: The largest alpha MO coefficient is  0.34766739D+02


 **** Warning!!: The largest beta MO coefficient is  0.34766733D+02

 Symmetrizing basis deriv contribution to polar:
 IMax=3 JMax=2 DiffMx= 0.00D+00
 G2DrvN: will do     9 centers at a time, making    1 passes.
 Calling FoFCou, ICntrl=  3107 FMM=F I1Cent=   0 AccDes= 0.00D+00.
 End of G2Drv F.D. properties file   721 does not exist.
 End of G2Drv F.D. properties file   722 does not exist.
 End of G2Drv F.D. properties file   788 does not exist.
          IDoAtm=11111111
          Differentiating once with respect to nuclear coordinates.
 CalDSu exits because no D1Ps are significant.
          There are    27 degrees of freedom in the 1st order CPHF.  IDoFFX=6 NUNeed=     0.
     21 vectors produced by pass  0 Test12= 3.94D-14 3.70D-09 XBig12= 1.90D-01 1.09D-01.
 AX will form    21 AO Fock derivatives at one time.
     21 vectors produced by pass  1 Test12= 3.94D-14 3.70D-09 XBig12= 8.71D-02 1.16D-01.
     21 vectors produced by pass  2 Test12= 3.94D-14 3.70D-09 XBig12= 5.03D-03 1.13D-02.
     21 vectors produced by pass  3 Test12= 3.94D-14 3.70D-09 XBig12= 1.48D-04 1.90D-03.
     21 vectors produced by pass  4 Test12= 3.94D-14 3.70D-09 XBig12= 2.78D-06 1.91D-04.
     21 vectors produced by pass  5 Test12= 3.94D-14 3.70D-09 XBig12= 3.47D-08 1.92D-05.
     21 vectors produced by pass  6 Test12= 3.94D-14 3.70D-09 XBig12= 2.78D-10 1.53D-06.
     18 vectors produced by pass  7 Test12= 3.94D-14 3.70D-09 XBig12= 2.34D-12 2.95D-07.
      6 vectors produced by pass  8 Test12= 3.94D-14 3.70D-09 XBig12= 3.98D-14 3.07D-08.
 InvSVY:  IOpt=1 It=  1 EMax= 2.00D-15
 Solved reduced A of dimension   171 with    21 vectors.
 End of Minotr F.D. properties file   721 does not exist.
 End of Minotr F.D. properties file   722 does not exist.
 End of Minotr F.D. properties file   788 does not exist.
 Calling FoFJK, ICntrl=    100127 FMM=F ISym2X=0 I1Cent= 0 IOpClX= 1 NMat=1 NMatS=1 NMatT=0.
 -------------------------------------------------------------------
 Center     Atomic                   Forces (Hartrees/Bohr)
 Number     Number              X              Y              Z
 -------------------------------------------------------------------
      1        8           0.023745159   -0.002009744   -0.000310575
      2        8          -0.021715128   -0.004718262    0.001490349
      3        6          -0.004853365    0.003836254   -0.000629942
      4        7           0.003620175    0.003062302    0.000870284
      5        6          -0.001262112    0.002619413   -0.002023636
      6        1           0.000687768   -0.001268923   -0.001065062
      7        1          -0.001483348   -0.000677168    0.001028710
      8        1           0.001260850   -0.000843871    0.000639870
 -------------------------------------------------------------------
 Cartesian Forces:  Max     0.023745159 RMS     0.006916475
 IRC-IRC-IRC-IRC-IRC-IRC-IRC-IRC-IRC-IRC-IRC-IRC-IRC-IRC-IRC-IRC-IRC-IRC
 Pt 17 Step number   1 out of a maximum of  20
 Modified Bulirsch-Stoer Extrapolation Cycles:
    EPS =    0.000010000000000
      PEZero:  N= 2 I= 1 D=  3.44D-04 Err=  5.59D-06
 Maximum DWI energy   std dev =  0.000000003 at pt    48
 Maximum DWI gradient std dev =  0.000644070 at pt    16
 CORRECTOR INTEGRATION CONVERGENCE:
   Recorrection delta-x convergence threshold:    0.010000
   Delta-x Convergence Met
 Point Number:  17          Path Number:   1
   CHANGE IN THE REACTION COORDINATE =    0.06610
   NET REACTION COORDINATE UP TO THIS POINT =    1.12354
  # OF POINTS ALONG THE PATH =  17
  # OF STEPS =   1

 Calculating another point on the path.
 IRC-IRC-IRC-IRC-IRC-IRC-IRC-IRC-IRC-IRC-IRC-IRC-IRC-IRC-IRC-IRC-IRC-IRC
                          Input orientation:                          
 ---------------------------------------------------------------------
 Center     Atomic      Atomic             Coordinates (Angstroms)
 Number     Number       Type             X           Y           Z
 ---------------------------------------------------------------------
      1          8           0       -0.931030   -0.940140   -0.090519
      2          8           0        1.120654   -0.816468    0.050297
      3          6           0        1.042455    0.430271    0.001726
      4          7           0       -0.002479    1.184727   -0.131464
      5          6           0       -1.167460    0.339964    0.148128
      6          1           0        1.963059    0.987801    0.217724
      7          1           0       -1.856837    0.660759   -0.664219
      8          1           0       -1.592837    0.598008    1.127166
 ---------------------------------------------------------------------
                    Distance matrix (angstroms):
                    1          2          3          4          5
     1  O    0.000000
     2  O    2.060227   0.000000
     3  C    2.404409   1.250133   0.000000
     4  N    2.319255   2.302009   1.295697   0.000000
     5  C    1.323450   2.565614   2.216600   1.465939   0.000000
     6  H    3.491091   1.998264   1.097727   2.006003   3.197606
     7  H    1.936266   3.399733   2.983707   1.999254   1.112680
     8  H    2.070421   3.243982   2.870455   2.111309   1.098201
                    6          7          8
     6  H    0.000000
     7  H    3.934004   0.000000
     8  H    3.690991   1.811820   0.000000
 Symmetry turned off by external request.
 Stoichiometry    C2H3NO2
 Framework group  C1[X(C2H3NO2)]
 Deg. of freedom    18
 Full point group                 C1      NOp   1
 Rotational constants (GHZ):           9.6644782           6.6748500           4.1049655
 Standard basis: Aug-CC-pVTZ (5D, 7F)
   299 basis functions,   441 primitive gaussians,   350 cartesian basis functions
    19 alpha electrons       19 beta electrons
       nuclear repulsion energy       170.9099822163 Hartrees.
 NAtoms=    8 NActive=    8 NUniq=    8 SFac= 1.00D+00 NAtFMM=   60 NAOKFM=F Big=F
 Integral buffers will be    131072 words long.
 Raffenetti 2 integral format.
 Two-electron integral symmetry is turned off.
 Nuclear repulsion after empirical dispersion term =      170.9085563560 Hartrees.
 One-electron integrals computed using PRISM.
 NBasis=   299 RedAO= T EigKep=  2.76D-05  NBF=   299
 NBsUse=   299 1.00D-06 EigRej= -1.00D+00 NBFU=   299
 Initial guess from the checkpoint file:  "TSH1-IRC-Forward.chk"
 B after Tr=     0.000041   -0.000263    0.000034
         Rot=    1.000000   -0.000021   -0.000162    0.000006 Ang=  -0.02 deg.
 Initial guess <Sx>= 0.0000 <Sy>= 0.0000 <Sz>= 0.0000 <S**2>= 0.0000 S= 0.0000
 ExpMin= 2.53D-02 ExpMax= 1.53D+04 ExpMxC= 5.22D+02 IAcc=3 IRadAn=         7 AccDes= 0.00D+00
 Harris functional with IExCor= 4639 and IRadAn=       7 diagonalized for initial guess.
 HarFok:  IExCor= 4639 AccDes= 0.00D+00 IRadAn=         7 IDoV= 1 UseB2=F ITyADJ=14
 ICtDFT=  3500011 ScaDFX=  1.000000  1.000000  1.000000  1.000000
 FoFCou: FMM=F IPFlag=           0 FMFlag=      100000 FMFlg1=           0
         NFxFlg=           0 DoJE=T BraDBF=F KetDBF=T FulRan=T
         wScrn=  0.000000 ICntrl=       500 IOpCl=  0 I1Cent=   200000004 NGrid=           0
         NMat0=    1 NMatS0=      1 NMatT0=    0 NMatD0=    1 NMtDS0=    0 NMtDT0=    0
 Symmetry not used in FoFCou.
 LinEq1:  Iter=  0 NonCon=     1 RMS=8.88D-05 Max=3.70D-03 NDo=     1
 AX will form     1 AO Fock derivatives at one time.
 LinEq1:  Iter=  1 NonCon=     1 RMS=5.29D-05 Max=1.48D-03 NDo=     1
 LinEq1:  Iter=  2 NonCon=     1 RMS=4.99D-05 Max=2.40D-03 NDo=     1
 LinEq1:  Iter=  3 NonCon=     1 RMS=3.09D-05 Max=9.29D-04 NDo=     1
 LinEq1:  Iter=  4 NonCon=     1 RMS=2.60D-05 Max=8.25D-04 NDo=     1
 LinEq1:  Iter=  5 NonCon=     1 RMS=2.13D-05 Max=5.31D-04 NDo=     1
 LinEq1:  Iter=  6 NonCon=     1 RMS=9.41D-06 Max=2.35D-04 NDo=     1
 LinEq1:  Iter=  7 NonCon=     1 RMS=5.02D-06 Max=1.89D-04 NDo=     1
 LinEq1:  Iter=  8 NonCon=     1 RMS=2.31D-06 Max=8.15D-05 NDo=     1
 LinEq1:  Iter=  9 NonCon=     1 RMS=8.04D-07 Max=1.93D-05 NDo=     1
 LinEq1:  Iter= 10 NonCon=     1 RMS=3.01D-07 Max=6.60D-06 NDo=     1
 LinEq1:  Iter= 11 NonCon=     1 RMS=1.44D-07 Max=2.78D-06 NDo=     1
 LinEq1:  Iter= 12 NonCon=     1 RMS=4.15D-08 Max=8.02D-07 NDo=     1
 LinEq1:  Iter= 13 NonCon=     1 RMS=1.17D-08 Max=6.19D-07 NDo=     1
 LinEq1:  Iter= 14 NonCon=     1 RMS=5.65D-09 Max=2.58D-07 NDo=     1
 LinEq1:  Iter= 15 NonCon=     0 RMS=2.14D-09 Max=8.52D-08 NDo=     1
 Linear equations converged to 1.032D-08 1.032D-07 after    15 iterations.
     Minimum is close to point  2 DX=  2.14D-03 DF= -3.88D-10 DXR=  2.13D-03 DFR=  4.54D-06 which will be used.
 LinEq1:  Iter=  0 NonCon=     1 RMS=1.51D-06 Max=5.72D-05 NDo=     1
 LinEq1:  Iter=  1 NonCon=     1 RMS=1.08D-06 Max=3.58D-05 NDo=     1
 LinEq1:  Iter=  2 NonCon=     1 RMS=4.87D-07 Max=2.07D-05 NDo=     1
 LinEq1:  Iter=  3 NonCon=     1 RMS=5.76D-07 Max=2.55D-05 NDo=     1
 LinEq1:  Iter=  4 NonCon=     1 RMS=3.27D-07 Max=9.79D-06 NDo=     1
 LinEq1:  Iter=  5 NonCon=     1 RMS=1.91D-07 Max=8.27D-06 NDo=     1
 LinEq1:  Iter=  6 NonCon=     1 RMS=1.20D-07 Max=5.52D-06 NDo=     1
 LinEq1:  Iter=  7 NonCon=     1 RMS=5.95D-08 Max=2.06D-06 NDo=     1
 LinEq1:  Iter=  8 NonCon=     1 RMS=2.75D-08 Max=9.47D-07 NDo=     1
 LinEq1:  Iter=  9 NonCon=     1 RMS=1.11D-08 Max=3.34D-07 NDo=     1
 LinEq1:  Iter= 10 NonCon=     1 RMS=7.47D-09 Max=1.86D-07 NDo=     1
 LinEq1:  Iter= 11 NonCon=     1 RMS=3.12D-09 Max=6.05D-08 NDo=     1
 LinEq1:  Iter= 12 NonCon=     1 RMS=1.10D-09 Max=3.08D-08 NDo=     1
 LinEq1:  Iter= 13 NonCon=     1 RMS=5.17D-10 Max=1.89D-08 NDo=     1
 LinEq1:  Iter= 14 NonCon=     1 RMS=2.48D-10 Max=1.02D-08 NDo=     1
 LinEq1:  Iter= 15 NonCon=     0 RMS=1.11D-10 Max=5.09D-09 NDo=     1
 Linear equations converged to 9.222D-10 9.222D-09 after    15 iterations.
 SCF Done:  E(UwB97XD) =  -283.052880481     a.u. after    3 cycles
            Convg  =    0.5314D-06                    34 Fock formations.
              S**2 =  0.0000                  -V/T =  2.0057
 <Sx>= 0.0000 <Sy>= 0.0000 <Sz>= 0.0000 <S**2>= 0.0000 S= 0.0000
 <L.S>=  0.00000000000    
 Annihilation of the first spin contaminant:
 S**2 before annihilation     0.0000,   after     0.0000
 DoSCS=F DFT=T ScalE2(SS,OS)=  1.000000  1.000000
 Range of M.O.s used for correlation:     1   299
 NBasis=   299 NAE=    19 NBE=    19 NFC=     0 NFV=     0
 NROrb=    299 NOA=    19 NOB=    19 NVA=   280 NVB=   280

 **** Warning!!: The largest alpha MO coefficient is  0.35868475D+02


 **** Warning!!: The largest beta MO coefficient is  0.35868478D+02

 Symmetrizing basis deriv contribution to polar:
 IMax=3 JMax=2 DiffMx= 0.00D+00
 G2DrvN: will do     9 centers at a time, making    1 passes.
 Calling FoFCou, ICntrl=  3107 FMM=F I1Cent=   0 AccDes= 0.00D+00.
 End of G2Drv F.D. properties file   721 does not exist.
 End of G2Drv F.D. properties file   722 does not exist.
 End of G2Drv F.D. properties file   788 does not exist.
          IDoAtm=11111111
          Differentiating once with respect to nuclear coordinates.
 CalDSu exits because no D1Ps are significant.
          There are    27 degrees of freedom in the 1st order CPHF.  IDoFFX=6 NUNeed=     0.
     21 vectors produced by pass  0 Test12= 3.94D-14 3.70D-09 XBig12= 1.90D-01 1.08D-01.
 AX will form    21 AO Fock derivatives at one time.
     21 vectors produced by pass  1 Test12= 3.94D-14 3.70D-09 XBig12= 8.52D-02 1.12D-01.
     21 vectors produced by pass  2 Test12= 3.94D-14 3.70D-09 XBig12= 4.88D-03 1.12D-02.
     21 vectors produced by pass  3 Test12= 3.94D-14 3.70D-09 XBig12= 1.42D-04 1.91D-03.
     21 vectors produced by pass  4 Test12= 3.94D-14 3.70D-09 XBig12= 2.63D-06 1.89D-04.
     21 vectors produced by pass  5 Test12= 3.94D-14 3.70D-09 XBig12= 3.28D-08 1.91D-05.
     21 vectors produced by pass  6 Test12= 3.94D-14 3.70D-09 XBig12= 2.65D-10 1.55D-06.
     18 vectors produced by pass  7 Test12= 3.94D-14 3.70D-09 XBig12= 2.27D-12 2.76D-07.
      5 vectors produced by pass  8 Test12= 3.94D-14 3.70D-09 XBig12= 3.79D-14 2.40D-08.
      1 vectors produced by pass  9 Test12= 3.94D-14 3.70D-09 XBig12= 4.20D-16 5.65D-09.
 InvSVY:  IOpt=1 It=  1 EMax= 1.44D-15
 Solved reduced A of dimension   171 with    21 vectors.
 End of Minotr F.D. properties file   721 does not exist.
 End of Minotr F.D. properties file   722 does not exist.
 End of Minotr F.D. properties file   788 does not exist.
 Calling FoFJK, ICntrl=    100127 FMM=F ISym2X=0 I1Cent= 0 IOpClX= 1 NMat=1 NMatS=1 NMatT=0.
 -------------------------------------------------------------------
 Center     Atomic                   Forces (Hartrees/Bohr)
 Number     Number              X              Y              Z
 -------------------------------------------------------------------
      1        8           0.025130735   -0.002262637   -0.000184451
      2        8          -0.023306866   -0.004985545    0.001528168
      3        6          -0.004923415    0.004170298   -0.000762417
      4        7           0.003634028    0.003305686    0.001215282
      5        6          -0.001085640    0.002720919   -0.002229145
      6        1           0.000750753   -0.001356220   -0.001196777
      7        1          -0.001468549   -0.000724246    0.001014268
      8        1           0.001268954   -0.000868255    0.000615072
 -------------------------------------------------------------------
 Cartesian Forces:  Max     0.025130735 RMS     0.007356319
 IRC-IRC-IRC-IRC-IRC-IRC-IRC-IRC-IRC-IRC-IRC-IRC-IRC-IRC-IRC-IRC-IRC-IRC
 Pt 18 Step number   1 out of a maximum of  20
 Modified Bulirsch-Stoer Extrapolation Cycles:
    EPS =    0.000010000000000
      PEZero:  N= 2 I= 1 D=  3.44D-04 Err=  5.13D-06
 Maximum DWI energy   std dev =  0.000000005 at pt    47
 Maximum DWI gradient std dev =  0.000598823 at pt    16
 CORRECTOR INTEGRATION CONVERGENCE:
   Recorrection delta-x convergence threshold:    0.010000
   Delta-x Convergence Met
 Point Number:  18          Path Number:   1
   CHANGE IN THE REACTION COORDINATE =    0.06610
   NET REACTION COORDINATE UP TO THIS POINT =    1.18963
  # OF POINTS ALONG THE PATH =  18
  # OF STEPS =   1

 Calculating another point on the path.
 IRC-IRC-IRC-IRC-IRC-IRC-IRC-IRC-IRC-IRC-IRC-IRC-IRC-IRC-IRC-IRC-IRC-IRC
                          Input orientation:                          
 ---------------------------------------------------------------------
 Center     Atomic      Atomic             Coordinates (Angstroms)
 Number     Number       Type             X           Y           Z
 ---------------------------------------------------------------------
      1          8           0       -0.925311   -0.940671   -0.090545
      2          8           0        1.115315   -0.817601    0.050639
      3          6           0        1.040990    0.431551    0.001480
      4          7           0       -0.001558    1.185593   -0.131111
      5          6           0       -1.167752    0.340783    0.147438
      6          1           0        1.965837    0.982899    0.213290
      7          1           0       -1.861984    0.658130   -0.660690
      8          1           0       -1.588370    0.594917    1.129296
 ---------------------------------------------------------------------
                    Distance matrix (angstroms):
                    1          2          3          4          5
     1  O    0.000000
     2  O    2.049204   0.000000
     3  C    2.399542   1.252326   0.000000
     4  N    2.318612   2.300700   1.293470   0.000000
     5  C    1.325721   2.561956   2.215419   1.466732   0.000000
     6  H    3.485853   1.997909   1.097356   2.007570   3.199379
     7  H    1.938706   3.398246   2.986145   2.004958   1.111638
     8  H    2.070191   3.235525   2.865692   2.110805   1.097975
                    6          7          8
     6  H    0.000000
     7  H    3.939737   0.000000
     8  H    3.690797   1.811880   0.000000
 Symmetry turned off by external request.
 Stoichiometry    C2H3NO2
 Framework group  C1[X(C2H3NO2)]
 Deg. of freedom    18
 Full point group                 C1      NOp   1
 Rotational constants (GHZ):           9.6512063           6.7083287           4.1148569
 Standard basis: Aug-CC-pVTZ (5D, 7F)
   299 basis functions,   441 primitive gaussians,   350 cartesian basis functions
    19 alpha electrons       19 beta electrons
       nuclear repulsion energy       171.0040956901 Hartrees.
 NAtoms=    8 NActive=    8 NUniq=    8 SFac= 1.00D+00 NAtFMM=   60 NAOKFM=F Big=F
 Integral buffers will be    131072 words long.
 Raffenetti 2 integral format.
 Two-electron integral symmetry is turned off.
 Nuclear repulsion after empirical dispersion term =      171.0026698830 Hartrees.
 One-electron integrals computed using PRISM.
 NBasis=   299 RedAO= T EigKep=  2.76D-05  NBF=   299
 NBsUse=   299 1.00D-06 EigRej= -1.00D+00 NBFU=   299
 Initial guess from the checkpoint file:  "TSH1-IRC-Forward.chk"
 B after Tr=     0.000046   -0.000262    0.000017
         Rot=    1.000000   -0.000015   -0.000158    0.000007 Ang=  -0.02 deg.
 Initial guess <Sx>= 0.0000 <Sy>= 0.0000 <Sz>= 0.0000 <S**2>= 0.0000 S= 0.0000
 ExpMin= 2.53D-02 ExpMax= 1.53D+04 ExpMxC= 5.22D+02 IAcc=3 IRadAn=         7 AccDes= 0.00D+00
 Harris functional with IExCor= 4639 and IRadAn=       7 diagonalized for initial guess.
 HarFok:  IExCor= 4639 AccDes= 0.00D+00 IRadAn=         7 IDoV= 1 UseB2=F ITyADJ=14
 ICtDFT=  3500011 ScaDFX=  1.000000  1.000000  1.000000  1.000000
 FoFCou: FMM=F IPFlag=           0 FMFlag=      100000 FMFlg1=           0
         NFxFlg=           0 DoJE=T BraDBF=F KetDBF=T FulRan=T
         wScrn=  0.000000 ICntrl=       500 IOpCl=  0 I1Cent=   200000004 NGrid=           0
         NMat0=    1 NMatS0=      1 NMatT0=    0 NMatD0=    1 NMtDS0=    0 NMtDT0=    0
 Symmetry not used in FoFCou.
 LinEq1:  Iter=  0 NonCon=     1 RMS=8.83D-05 Max=3.67D-03 NDo=     1
 AX will form     1 AO Fock derivatives at one time.
 LinEq1:  Iter=  1 NonCon=     1 RMS=5.24D-05 Max=1.48D-03 NDo=     1
 LinEq1:  Iter=  2 NonCon=     1 RMS=4.96D-05 Max=2.36D-03 NDo=     1
 LinEq1:  Iter=  3 NonCon=     1 RMS=3.21D-05 Max=1.02D-03 NDo=     1
 LinEq1:  Iter=  4 NonCon=     1 RMS=2.66D-05 Max=7.98D-04 NDo=     1
 LinEq1:  Iter=  5 NonCon=     1 RMS=2.12D-05 Max=5.34D-04 NDo=     1
 LinEq1:  Iter=  6 NonCon=     1 RMS=9.26D-06 Max=2.38D-04 NDo=     1
 LinEq1:  Iter=  7 NonCon=     1 RMS=4.99D-06 Max=1.90D-04 NDo=     1
 LinEq1:  Iter=  8 NonCon=     1 RMS=2.28D-06 Max=7.97D-05 NDo=     1
 LinEq1:  Iter=  9 NonCon=     1 RMS=7.68D-07 Max=1.76D-05 NDo=     1
 LinEq1:  Iter= 10 NonCon=     1 RMS=2.70D-07 Max=5.82D-06 NDo=     1
 LinEq1:  Iter= 11 NonCon=     1 RMS=1.34D-07 Max=2.49D-06 NDo=     1
 LinEq1:  Iter= 12 NonCon=     1 RMS=4.05D-08 Max=7.81D-07 NDo=     1
 LinEq1:  Iter= 13 NonCon=     1 RMS=1.20D-08 Max=4.92D-07 NDo=     1
 LinEq1:  Iter= 14 NonCon=     1 RMS=5.67D-09 Max=2.78D-07 NDo=     1
 LinEq1:  Iter= 15 NonCon=     0 RMS=2.14D-09 Max=5.96D-08 NDo=     1
 Linear equations converged to 1.032D-08 1.032D-07 after    15 iterations.
     Minimum is close to point  2 DX=  2.39D-03 DF= -4.79D-10 DXR=  2.38D-03 DFR=  5.67D-06 which will be used.
 LinEq1:  Iter=  0 NonCon=     1 RMS=1.58D-06 Max=5.61D-05 NDo=     1
 LinEq1:  Iter=  1 NonCon=     1 RMS=1.10D-06 Max=3.63D-05 NDo=     1
 LinEq1:  Iter=  2 NonCon=     1 RMS=5.15D-07 Max=1.76D-05 NDo=     1
 LinEq1:  Iter=  3 NonCon=     1 RMS=6.05D-07 Max=3.24D-05 NDo=     1
 LinEq1:  Iter=  4 NonCon=     1 RMS=3.21D-07 Max=1.41D-05 NDo=     1
 LinEq1:  Iter=  5 NonCon=     1 RMS=1.72D-07 Max=6.76D-06 NDo=     1
 LinEq1:  Iter=  6 NonCon=     1 RMS=1.10D-07 Max=5.45D-06 NDo=     1
 LinEq1:  Iter=  7 NonCon=     1 RMS=5.99D-08 Max=3.16D-06 NDo=     1
 LinEq1:  Iter=  8 NonCon=     1 RMS=2.68D-08 Max=9.13D-07 NDo=     1
 LinEq1:  Iter=  9 NonCon=     1 RMS=9.15D-09 Max=2.77D-07 NDo=     1
 LinEq1:  Iter= 10 NonCon=     1 RMS=3.98D-09 Max=7.35D-08 NDo=     1
 LinEq1:  Iter= 11 NonCon=     1 RMS=2.42D-09 Max=5.51D-08 NDo=     1
 LinEq1:  Iter= 12 NonCon=     1 RMS=9.72D-10 Max=2.87D-08 NDo=     1
 LinEq1:  Iter= 13 NonCon=     1 RMS=4.55D-10 Max=1.56D-08 NDo=     1
 LinEq1:  Iter= 14 NonCon=     1 RMS=2.32D-10 Max=1.02D-08 NDo=     1
 LinEq1:  Iter= 15 NonCon=     0 RMS=1.07D-10 Max=4.75D-09 NDo=     1
 Linear equations converged to 9.660D-10 9.660D-09 after    15 iterations.
 SCF Done:  E(UwB97XD) =  -283.053533329     a.u. after    3 cycles
            Convg  =    0.5167D-06                    34 Fock formations.
              S**2 =  0.0000                  -V/T =  2.0058
 <Sx>= 0.0000 <Sy>= 0.0000 <Sz>= 0.0000 <S**2>= 0.0000 S= 0.0000
 <L.S>=  0.00000000000    
 Annihilation of the first spin contaminant:
 S**2 before annihilation     0.0000,   after     0.0000
 DoSCS=F DFT=T ScalE2(SS,OS)=  1.000000  1.000000
 Range of M.O.s used for correlation:     1   299
 NBasis=   299 NAE=    19 NBE=    19 NFC=     0 NFV=     0
 NROrb=    299 NOA=    19 NOB=    19 NVA=   280 NVB=   280

 **** Warning!!: The largest alpha MO coefficient is  0.36068908D+02


 **** Warning!!: The largest beta MO coefficient is  0.36068899D+02

 Symmetrizing basis deriv contribution to polar:
 IMax=3 JMax=2 DiffMx= 0.00D+00
 G2DrvN: will do     9 centers at a time, making    1 passes.
 Calling FoFCou, ICntrl=  3107 FMM=F I1Cent=   0 AccDes= 0.00D+00.
 End of G2Drv F.D. properties file   721 does not exist.
 End of G2Drv F.D. properties file   722 does not exist.
 End of G2Drv F.D. properties file   788 does not exist.
          IDoAtm=11111111
          Differentiating once with respect to nuclear coordinates.
 CalDSu exits because no D1Ps are significant.
          There are    27 degrees of freedom in the 1st order CPHF.  IDoFFX=6 NUNeed=     0.
     21 vectors produced by pass  0 Test12= 3.94D-14 3.70D-09 XBig12= 1.90D-01 1.07D-01.
 AX will form    21 AO Fock derivatives at one time.
     21 vectors produced by pass  1 Test12= 3.94D-14 3.70D-09 XBig12= 8.40D-02 1.08D-01.
     21 vectors produced by pass  2 Test12= 3.94D-14 3.70D-09 XBig12= 4.81D-03 1.11D-02.
     21 vectors produced by pass  3 Test12= 3.94D-14 3.70D-09 XBig12= 1.34D-04 1.90D-03.
     21 vectors produced by pass  4 Test12= 3.94D-14 3.70D-09 XBig12= 2.47D-06 1.86D-04.
     21 vectors produced by pass  5 Test12= 3.94D-14 3.70D-09 XBig12= 3.07D-08 1.90D-05.
     21 vectors produced by pass  6 Test12= 3.94D-14 3.70D-09 XBig12= 2.51D-10 1.56D-06.
     18 vectors produced by pass  7 Test12= 3.94D-14 3.70D-09 XBig12= 2.37D-12 3.39D-07.
      5 vectors produced by pass  8 Test12= 3.94D-14 3.70D-09 XBig12= 4.30D-14 3.04D-08.
      1 vectors produced by pass  9 Test12= 3.94D-14 3.70D-09 XBig12= 1.06D-16 3.72D-09.
 InvSVY:  IOpt=1 It=  1 EMax= 1.33D-15
 Solved reduced A of dimension   171 with    21 vectors.
 End of Minotr F.D. properties file   721 does not exist.
 End of Minotr F.D. properties file   722 does not exist.
 End of Minotr F.D. properties file   788 does not exist.
 Calling FoFJK, ICntrl=    100127 FMM=F ISym2X=0 I1Cent= 0 IOpClX= 1 NMat=1 NMatS=1 NMatT=0.
 -------------------------------------------------------------------
 Center     Atomic                   Forces (Hartrees/Bohr)
 Number     Number              X              Y              Z
 -------------------------------------------------------------------
      1        8           0.026527571   -0.002536005   -0.000047593
      2        8          -0.024939953   -0.005250125    0.001560212
      3        6          -0.004970365    0.004514049   -0.000895508
      4        7           0.003628898    0.003546259    0.001582826
      5        6          -0.000881471    0.002834609   -0.002451488
      6        1           0.000813790   -0.001443518   -0.001334212
      7        1          -0.001453305   -0.000774018    0.000998007
      8        1           0.001274835   -0.000891252    0.000587756
 -------------------------------------------------------------------
 Cartesian Forces:  Max     0.026527571 RMS     0.007805175
 IRC-IRC-IRC-IRC-IRC-IRC-IRC-IRC-IRC-IRC-IRC-IRC-IRC-IRC-IRC-IRC-IRC-IRC
 Pt 19 Step number   1 out of a maximum of  20
 Modified Bulirsch-Stoer Extrapolation Cycles:
    EPS =    0.000010000000000
      PEZero:  N= 2 I= 1 D=  3.44D-04 Err=  4.71D-06
 Maximum DWI energy   std dev =  0.000000003 at pt    48
 Maximum DWI gradient std dev =  0.000560054 at pt    16
 CORRECTOR INTEGRATION CONVERGENCE:
   Recorrection delta-x convergence threshold:    0.010000
   Delta-x Convergence Met
 Point Number:  19          Path Number:   1
   CHANGE IN THE REACTION COORDINATE =    0.06610
   NET REACTION COORDINATE UP TO THIS POINT =    1.25573
  # OF POINTS ALONG THE PATH =  19
  # OF STEPS =   1

 Calculating another point on the path.
 IRC-IRC-IRC-IRC-IRC-IRC-IRC-IRC-IRC-IRC-IRC-IRC-IRC-IRC-IRC-IRC-IRC-IRC
                          Input orientation:                          
 ---------------------------------------------------------------------
 Center     Atomic      Atomic             Coordinates (Angstroms)
 Number     Number       Type             X           Y           Z
 ---------------------------------------------------------------------
      1          8           0       -0.919608   -0.941232   -0.090540
      2          8           0        1.109918   -0.818728    0.050969
      3          6           0        1.039593    0.432859    0.001211
      4          7           0       -0.000689    1.186469   -0.130687
      5          6           0       -1.167967    0.341591    0.146721
      6          1           0        1.968674    0.977972    0.208630
      7          1           0       -1.866800    0.655472   -0.657408
      8          1           0       -1.584127    0.591918    1.131214
 ---------------------------------------------------------------------
                    Distance matrix (angstroms):
                    1          2          3          4          5
     1  O    0.000000
     2  O    2.038138   0.000000
     3  C    2.394788   1.254548   0.000000
     4  N    2.318002   2.299404   1.291322   0.000000
     5  C    1.328010   2.558176   2.214232   1.467416   0.000000
     6  H    3.480664   1.997611   1.096979   2.009229   3.201145
     7  H    1.941127   3.396456   2.988386   2.010413   1.110636
     8  H    2.069980   3.227186   2.861139   2.110252   1.097762
                    6          7          8
     6  H    0.000000
     7  H    3.945236   0.000000
     8  H    3.690881   1.811936   0.000000
 Symmetry turned off by external request.
 Stoichiometry    C2H3NO2
 Framework group  C1[X(C2H3NO2)]
 Deg. of freedom    18
 Full point group                 C1      NOp   1
 Rotational constants (GHZ):           9.6377988           6.7422193           4.1247503
 Standard basis: Aug-CC-pVTZ (5D, 7F)
   299 basis functions,   441 primitive gaussians,   350 cartesian basis functions
    19 alpha electrons       19 beta electrons
       nuclear repulsion energy       171.0992147153 Hartrees.
 NAtoms=    8 NActive=    8 NUniq=    8 SFac= 1.00D+00 NAtFMM=   60 NAOKFM=F Big=F
 Integral buffers will be    131072 words long.
 Raffenetti 2 integral format.
 Two-electron integral symmetry is turned off.
 Nuclear repulsion after empirical dispersion term =      171.0977889282 Hartrees.
 One-electron integrals computed using PRISM.
 NBasis=   299 RedAO= T EigKep=  2.76D-05  NBF=   299
 NBsUse=   299 1.00D-06 EigRej= -1.00D+00 NBFU=   299
 Initial guess from the checkpoint file:  "TSH1-IRC-Forward.chk"
 B after Tr=     0.000050   -0.000262    0.000001
         Rot=    1.000000   -0.000010   -0.000154    0.000008 Ang=  -0.02 deg.
 Initial guess <Sx>= 0.0000 <Sy>= 0.0000 <Sz>= 0.0000 <S**2>= 0.0000 S= 0.0000
 ExpMin= 2.53D-02 ExpMax= 1.53D+04 ExpMxC= 5.22D+02 IAcc=3 IRadAn=         7 AccDes= 0.00D+00
 Harris functional with IExCor= 4639 and IRadAn=       7 diagonalized for initial guess.
 HarFok:  IExCor= 4639 AccDes= 0.00D+00 IRadAn=         7 IDoV= 1 UseB2=F ITyADJ=14
 ICtDFT=  3500011 ScaDFX=  1.000000  1.000000  1.000000  1.000000
 FoFCou: FMM=F IPFlag=           0 FMFlag=      100000 FMFlg1=           0
         NFxFlg=           0 DoJE=T BraDBF=F KetDBF=T FulRan=T
         wScrn=  0.000000 ICntrl=       500 IOpCl=  0 I1Cent=   200000004 NGrid=           0
         NMat0=    1 NMatS0=      1 NMatT0=    0 NMatD0=    1 NMtDS0=    0 NMtDT0=    0
 Symmetry not used in FoFCou.
 LinEq1:  Iter=  0 NonCon=     1 RMS=8.78D-05 Max=3.63D-03 NDo=     1
 AX will form     1 AO Fock derivatives at one time.
 LinEq1:  Iter=  1 NonCon=     1 RMS=5.18D-05 Max=1.48D-03 NDo=     1
 LinEq1:  Iter=  2 NonCon=     1 RMS=4.93D-05 Max=2.32D-03 NDo=     1
 LinEq1:  Iter=  3 NonCon=     1 RMS=3.32D-05 Max=1.09D-03 NDo=     1
 LinEq1:  Iter=  4 NonCon=     1 RMS=2.69D-05 Max=8.07D-04 NDo=     1
 LinEq1:  Iter=  5 NonCon=     1 RMS=2.11D-05 Max=5.32D-04 NDo=     1
 LinEq1:  Iter=  6 NonCon=     1 RMS=9.09D-06 Max=2.40D-04 NDo=     1
 LinEq1:  Iter=  7 NonCon=     1 RMS=4.95D-06 Max=1.91D-04 NDo=     1
 LinEq1:  Iter=  8 NonCon=     1 RMS=2.24D-06 Max=7.76D-05 NDo=     1
 LinEq1:  Iter=  9 NonCon=     1 RMS=7.35D-07 Max=1.62D-05 NDo=     1
 LinEq1:  Iter= 10 NonCon=     1 RMS=2.41D-07 Max=5.12D-06 NDo=     1
 LinEq1:  Iter= 11 NonCon=     1 RMS=1.21D-07 Max=2.10D-06 NDo=     1
 LinEq1:  Iter= 12 NonCon=     1 RMS=3.95D-08 Max=1.01D-06 NDo=     1
 LinEq1:  Iter= 13 NonCon=     1 RMS=1.21D-08 Max=6.95D-07 NDo=     1
 LinEq1:  Iter= 14 NonCon=     1 RMS=5.50D-09 Max=2.30D-07 NDo=     1
 LinEq1:  Iter= 15 NonCon=     1 RMS=2.21D-09 Max=1.14D-07 NDo=     1
 LinEq1:  Iter= 16 NonCon=     0 RMS=8.08D-10 Max=3.15D-08 NDo=     1
 Linear equations converged to 1.032D-08 1.032D-07 after    16 iterations.
     Minimum is close to point  2 DX=  2.70D-03 DF= -6.09D-10 DXR=  2.70D-03 DFR=  7.27D-06 which will be used.
 LinEq1:  Iter=  0 NonCon=     1 RMS=1.65D-06 Max=5.64D-05 NDo=     1
 LinEq1:  Iter=  1 NonCon=     1 RMS=1.07D-06 Max=3.48D-05 NDo=     1
 LinEq1:  Iter=  2 NonCon=     1 RMS=5.29D-07 Max=1.65D-05 NDo=     1
 LinEq1:  Iter=  3 NonCon=     1 RMS=6.17D-07 Max=2.67D-05 NDo=     1
 LinEq1:  Iter=  4 NonCon=     1 RMS=2.91D-07 Max=7.79D-06 NDo=     1
 LinEq1:  Iter=  5 NonCon=     1 RMS=1.35D-07 Max=3.31D-06 NDo=     1
 LinEq1:  Iter=  6 NonCon=     1 RMS=7.23D-08 Max=2.63D-06 NDo=     1
 LinEq1:  Iter=  7 NonCon=     1 RMS=3.27D-08 Max=1.29D-06 NDo=     1
 LinEq1:  Iter=  8 NonCon=     1 RMS=1.72D-08 Max=6.85D-07 NDo=     1
 LinEq1:  Iter=  9 NonCon=     1 RMS=1.19D-08 Max=4.85D-07 NDo=     1
 LinEq1:  Iter= 10 NonCon=     1 RMS=8.27D-09 Max=4.03D-07 NDo=     1
 LinEq1:  Iter= 11 NonCon=     1 RMS=3.03D-09 Max=6.92D-08 NDo=     1
 LinEq1:  Iter= 12 NonCon=     1 RMS=9.40D-10 Max=2.60D-08 NDo=     1
 LinEq1:  Iter= 13 NonCon=     1 RMS=3.97D-10 Max=1.26D-08 NDo=     1
 LinEq1:  Iter= 14 NonCon=     0 RMS=1.76D-10 Max=5.17D-09 NDo=     1
 Linear equations converged to 1.014D-09 1.014D-08 after    14 iterations.
 SCF Done:  E(UwB97XD) =  -283.054223356     a.u. after    3 cycles
            Convg  =    0.2731D-06                    34 Fock formations.
              S**2 =  0.0000                  -V/T =  2.0058
 <Sx>= 0.0000 <Sy>= 0.0000 <Sz>= 0.0000 <S**2>= 0.0000 S= 0.0000
 <L.S>=  0.00000000000    
 Annihilation of the first spin contaminant:
 S**2 before annihilation     0.0000,   after     0.0000
 DoSCS=F DFT=T ScalE2(SS,OS)=  1.000000  1.000000
 Range of M.O.s used for correlation:     1   299
 NBasis=   299 NAE=    19 NBE=    19 NFC=     0 NFV=     0
 NROrb=    299 NOA=    19 NOB=    19 NVA=   280 NVB=   280

 **** Warning!!: The largest alpha MO coefficient is  0.35933309D+02


 **** Warning!!: The largest beta MO coefficient is  0.35933309D+02

 Symmetrizing basis deriv contribution to polar:
 IMax=3 JMax=2 DiffMx= 0.00D+00
 G2DrvN: will do     9 centers at a time, making    1 passes.
 Calling FoFCou, ICntrl=  3107 FMM=F I1Cent=   0 AccDes= 0.00D+00.
 End of G2Drv F.D. properties file   721 does not exist.
 End of G2Drv F.D. properties file   722 does not exist.
 End of G2Drv F.D. properties file   788 does not exist.
          IDoAtm=11111111
          Differentiating once with respect to nuclear coordinates.
 CalDSu exits because no D1Ps are significant.
          There are    27 degrees of freedom in the 1st order CPHF.  IDoFFX=6 NUNeed=     0.
     21 vectors produced by pass  0 Test12= 3.94D-14 3.70D-09 XBig12= 1.89D-01 1.06D-01.
 AX will form    21 AO Fock derivatives at one time.
     21 vectors produced by pass  1 Test12= 3.94D-14 3.70D-09 XBig12= 8.32D-02 1.04D-01.
     21 vectors produced by pass  2 Test12= 3.94D-14 3.70D-09 XBig12= 4.79D-03 1.11D-02.
     21 vectors produced by pass  3 Test12= 3.94D-14 3.70D-09 XBig12= 1.25D-04 1.89D-03.
     21 vectors produced by pass  4 Test12= 3.94D-14 3.70D-09 XBig12= 2.31D-06 1.86D-04.
     21 vectors produced by pass  5 Test12= 3.94D-14 3.70D-09 XBig12= 2.85D-08 1.88D-05.
     21 vectors produced by pass  6 Test12= 3.94D-14 3.70D-09 XBig12= 2.33D-10 1.55D-06.
     18 vectors produced by pass  7 Test12= 3.94D-14 3.70D-09 XBig12= 1.64D-12 1.02D-07.
      6 vectors produced by pass  8 Test12= 3.94D-14 3.70D-09 XBig12= 2.25D-14 3.15D-08.
      2 vectors produced by pass  9 Test12= 3.94D-14 3.70D-09 XBig12= 5.18D-16 6.44D-09.
 InvSVY:  IOpt=1 It=  1 EMax= 2.22D-15
 Solved reduced A of dimension   173 with    21 vectors.
 End of Minotr F.D. properties file   721 does not exist.
 End of Minotr F.D. properties file   722 does not exist.
 End of Minotr F.D. properties file   788 does not exist.
 Calling FoFJK, ICntrl=    100127 FMM=F ISym2X=0 I1Cent= 0 IOpClX= 1 NMat=1 NMatS=1 NMatT=0.
 -------------------------------------------------------------------
 Center     Atomic                   Forces (Hartrees/Bohr)
 Number     Number              X              Y              Z
 -------------------------------------------------------------------
      1        8           0.027929135   -0.002827526    0.000098308
      2        8          -0.026607578   -0.005510967    0.001586989
      3        6          -0.004993086    0.004864133   -0.001028460
      4        7           0.003604255    0.003783131    0.001969634
      5        6          -0.000650030    0.002960057   -0.002688337
      6        1           0.000876206   -0.001530078   -0.001476691
      7        1          -0.001437482   -0.000825787    0.000980211
      8        1           0.001278581   -0.000912963    0.000558347
 -------------------------------------------------------------------
 Cartesian Forces:  Max     0.027929135 RMS     0.008261140
 IRC-IRC-IRC-IRC-IRC-IRC-IRC-IRC-IRC-IRC-IRC-IRC-IRC-IRC-IRC-IRC-IRC-IRC
 Pt 20 Step number   1 out of a maximum of  20
 Modified Bulirsch-Stoer Extrapolation Cycles:
    EPS =    0.000010000000000
      PEZero:  N= 2 I= 1 D=  3.44D-04 Err=  4.32D-06
 Maximum DWI energy   std dev =  0.000000004 at pt    17
 Maximum DWI gradient std dev =  0.000525773 at pt    16
 CORRECTOR INTEGRATION CONVERGENCE:
   Recorrection delta-x convergence threshold:    0.010000
   Delta-x Convergence Met
 Point Number:  20          Path Number:   1
   CHANGE IN THE REACTION COORDINATE =    0.06610
   NET REACTION COORDINATE UP TO THIS POINT =    1.32182
  # OF POINTS ALONG THE PATH =  20
  # OF STEPS =   1

 Calculating another point on the path.
 IRC-IRC-IRC-IRC-IRC-IRC-IRC-IRC-IRC-IRC-IRC-IRC-IRC-IRC-IRC-IRC-IRC-IRC
                          Input orientation:                          
 ---------------------------------------------------------------------
 Center     Atomic      Atomic             Coordinates (Angstroms)
 Number     Number       Type             X           Y           Z
 ---------------------------------------------------------------------
      1          8           0       -0.913922   -0.941823   -0.090506
      2          8           0        1.104467   -0.819848    0.051286
      3          6           0        1.038266    0.434193    0.000920
      4          7           0        0.000126    1.187353   -0.130195
      5          6           0       -1.168106    0.342392    0.145977
      6          1           0        1.971560    0.973030    0.203755
      7          1           0       -1.871314    0.652787   -0.654353
      8          1           0       -1.580096    0.589008    1.132936
 ---------------------------------------------------------------------
                    Distance matrix (angstroms):
                    1          2          3          4          5
     1  O    0.000000
     2  O    2.027036   0.000000
     3  C    2.390150   1.256796   0.000000
     4  N    2.317423   2.298121   1.289254   0.000000
     5  C    1.330317   2.554282   2.213040   1.467990   0.000000
     6  H    3.475522   1.997375   1.096597   2.010972   3.202896
     7  H    1.943529   3.394385   2.990455   2.015636   1.109673
     8  H    2.069792   3.218961   2.856789   2.109649   1.097562
                    6          7          8
     6  H    0.000000
     7  H    3.950517   0.000000
     8  H    3.691220   1.811982   0.000000
 Symmetry turned off by external request.
 Stoichiometry    C2H3NO2
 Framework group  C1[X(C2H3NO2)]
 Deg. of freedom    18
 Full point group                 C1      NOp   1
 Rotational constants (GHZ):           9.6242702           6.7764991           4.1346391
 Standard basis: Aug-CC-pVTZ (5D, 7F)
   299 basis functions,   441 primitive gaussians,   350 cartesian basis functions
    19 alpha electrons       19 beta electrons
       nuclear repulsion energy       171.1952738280 Hartrees.
 NAtoms=    8 NActive=    8 NUniq=    8 SFac= 1.00D+00 NAtFMM=   60 NAOKFM=F Big=F
 Integral buffers will be    131072 words long.
 Raffenetti 2 integral format.
 Two-electron integral symmetry is turned off.
 Nuclear repulsion after empirical dispersion term =      171.1938480267 Hartrees.
 One-electron integrals computed using PRISM.
 NBasis=   299 RedAO= T EigKep=  2.77D-05  NBF=   299
 NBsUse=   299 1.00D-06 EigRej= -1.00D+00 NBFU=   299
 Initial guess from the checkpoint file:  "TSH1-IRC-Forward.chk"
 B after Tr=     0.000053   -0.000261   -0.000014
         Rot=    1.000000   -0.000005   -0.000150    0.000009 Ang=  -0.02 deg.
 Initial guess <Sx>= 0.0000 <Sy>= 0.0000 <Sz>= 0.0000 <S**2>= 0.0000 S= 0.0000
 ExpMin= 2.53D-02 ExpMax= 1.53D+04 ExpMxC= 5.22D+02 IAcc=3 IRadAn=         7 AccDes= 0.00D+00
 Harris functional with IExCor= 4639 and IRadAn=       7 diagonalized for initial guess.
 HarFok:  IExCor= 4639 AccDes= 0.00D+00 IRadAn=         7 IDoV= 1 UseB2=F ITyADJ=14
 ICtDFT=  3500011 ScaDFX=  1.000000  1.000000  1.000000  1.000000
 FoFCou: FMM=F IPFlag=           0 FMFlag=      100000 FMFlg1=           0
         NFxFlg=           0 DoJE=T BraDBF=F KetDBF=T FulRan=T
         wScrn=  0.000000 ICntrl=       500 IOpCl=  0 I1Cent=   200000004 NGrid=           0
         NMat0=    1 NMatS0=      1 NMatT0=    0 NMatD0=    1 NMtDS0=    0 NMtDT0=    0
 Symmetry not used in FoFCou.
 LinEq1:  Iter=  0 NonCon=     1 RMS=8.74D-05 Max=3.59D-03 NDo=     1
 AX will form     1 AO Fock derivatives at one time.
 LinEq1:  Iter=  1 NonCon=     1 RMS=5.10D-05 Max=1.47D-03 NDo=     1
 LinEq1:  Iter=  2 NonCon=     1 RMS=4.90D-05 Max=2.29D-03 NDo=     1
 LinEq1:  Iter=  3 NonCon=     1 RMS=3.41D-05 Max=1.16D-03 NDo=     1
 LinEq1:  Iter=  4 NonCon=     1 RMS=2.70D-05 Max=8.16D-04 NDo=     1
 LinEq1:  Iter=  5 NonCon=     1 RMS=2.08D-05 Max=5.26D-04 NDo=     1
 LinEq1:  Iter=  6 NonCon=     1 RMS=8.92D-06 Max=2.41D-04 NDo=     1
 LinEq1:  Iter=  7 NonCon=     1 RMS=4.90D-06 Max=1.90D-04 NDo=     1
 LinEq1:  Iter=  8 NonCon=     1 RMS=2.20D-06 Max=7.54D-05 NDo=     1
 LinEq1:  Iter=  9 NonCon=     1 RMS=7.03D-07 Max=1.48D-05 NDo=     1
 LinEq1:  Iter= 10 NonCon=     1 RMS=2.15D-07 Max=4.57D-06 NDo=     1
 LinEq1:  Iter= 11 NonCon=     1 RMS=1.07D-07 Max=1.74D-06 NDo=     1
 LinEq1:  Iter= 12 NonCon=     1 RMS=3.78D-08 Max=7.17D-07 NDo=     1
 LinEq1:  Iter= 13 NonCon=     1 RMS=1.05D-08 Max=3.81D-07 NDo=     1
 LinEq1:  Iter= 14 NonCon=     1 RMS=3.33D-09 Max=1.07D-07 NDo=     1
 LinEq1:  Iter= 15 NonCon=     0 RMS=1.17D-09 Max=4.52D-08 NDo=     1
 Linear equations converged to 1.032D-08 1.032D-07 after    15 iterations.
     Minimum is close to point  2 DX=  2.93D-03 DF= -7.09D-10 DXR=  2.92D-03 DFR=  8.55D-06 which will be used.
 LinEq1:  Iter=  0 NonCon=     1 RMS=1.71D-06 Max=5.88D-05 NDo=     1
 LinEq1:  Iter=  1 NonCon=     1 RMS=1.08D-06 Max=3.68D-05 NDo=     1
 LinEq1:  Iter=  2 NonCon=     1 RMS=5.47D-07 Max=1.66D-05 NDo=     1
 LinEq1:  Iter=  3 NonCon=     1 RMS=6.31D-07 Max=2.66D-05 NDo=     1
 LinEq1:  Iter=  4 NonCon=     1 RMS=2.79D-07 Max=7.33D-06 NDo=     1
 LinEq1:  Iter=  5 NonCon=     1 RMS=1.28D-07 Max=3.17D-06 NDo=     1
 LinEq1:  Iter=  6 NonCon=     1 RMS=7.32D-08 Max=2.01D-06 NDo=     1
 LinEq1:  Iter=  7 NonCon=     1 RMS=3.25D-08 Max=7.87D-07 NDo=     1
 LinEq1:  Iter=  8 NonCon=     1 RMS=1.62D-08 Max=3.57D-07 NDo=     1
 LinEq1:  Iter=  9 NonCon=     1 RMS=1.04D-08 Max=2.58D-07 NDo=     1
 LinEq1:  Iter= 10 NonCon=     1 RMS=5.24D-09 Max=2.67D-07 NDo=     1
 LinEq1:  Iter= 11 NonCon=     1 RMS=2.52D-09 Max=9.47D-08 NDo=     1
 LinEq1:  Iter= 12 NonCon=     1 RMS=8.38D-10 Max=2.34D-08 NDo=     1
 LinEq1:  Iter= 13 NonCon=     0 RMS=3.23D-10 Max=1.04D-08 NDo=     1
 Linear equations converged to 1.051D-09 1.051D-08 after    13 iterations.
     Accept linear search using points  1 and  2.
     Minimum is close to point  2 DX= -2.25D-06 DF=  0.00D+00 DXR=  2.25D-06 DFR=  0.00D+00 which will be used.
 SCF Done:  E(UwB97XD) =  -283.054951206     a.u. after    3 cycles
            Convg  =    0.6710D-06                    32 Fock formations.
              S**2 =  0.0000                  -V/T =  2.0058
 <Sx>= 0.0000 <Sy>= 0.0000 <Sz>= 0.0000 <S**2>= 0.0000 S= 0.0000
 <L.S>=  0.00000000000    
 Annihilation of the first spin contaminant:
 S**2 before annihilation     0.0000,   after     0.0000
 DoSCS=F DFT=T ScalE2(SS,OS)=  1.000000  1.000000
 Range of M.O.s used for correlation:     1   299
 NBasis=   299 NAE=    19 NBE=    19 NFC=     0 NFV=     0
 NROrb=    299 NOA=    19 NOB=    19 NVA=   280 NVB=   280

 **** Warning!!: The largest alpha MO coefficient is  0.35102844D+02


 **** Warning!!: The largest beta MO coefficient is  0.35102845D+02

 Symmetrizing basis deriv contribution to polar:
 IMax=3 JMax=2 DiffMx= 0.00D+00
 G2DrvN: will do     9 centers at a time, making    1 passes.
 Calling FoFCou, ICntrl=  3107 FMM=F I1Cent=   0 AccDes= 0.00D+00.
 End of G2Drv F.D. properties file   721 does not exist.
 End of G2Drv F.D. properties file   722 does not exist.
 End of G2Drv F.D. properties file   788 does not exist.
          IDoAtm=11111111
          Differentiating once with respect to nuclear coordinates.
 CalDSu exits because no D1Ps are significant.
          There are    27 degrees of freedom in the 1st order CPHF.  IDoFFX=6 NUNeed=     0.
     21 vectors produced by pass  0 Test12= 3.94D-14 3.70D-09 XBig12= 1.88D-01 1.05D-01.
 AX will form    21 AO Fock derivatives at one time.
     21 vectors produced by pass  1 Test12= 3.94D-14 3.70D-09 XBig12= 8.21D-02 9.95D-02.
     21 vectors produced by pass  2 Test12= 3.94D-14 3.70D-09 XBig12= 4.75D-03 1.11D-02.
     21 vectors produced by pass  3 Test12= 3.94D-14 3.70D-09 XBig12= 1.17D-04 1.85D-03.
     21 vectors produced by pass  4 Test12= 3.94D-14 3.70D-09 XBig12= 2.16D-06 1.78D-04.
     21 vectors produced by pass  5 Test12= 3.94D-14 3.70D-09 XBig12= 2.64D-08 1.85D-05.
     21 vectors produced by pass  6 Test12= 3.94D-14 3.70D-09 XBig12= 2.18D-10 1.51D-06.
     16 vectors produced by pass  7 Test12= 3.94D-14 3.70D-09 XBig12= 1.52D-12 9.85D-08.
      6 vectors produced by pass  8 Test12= 3.94D-14 3.70D-09 XBig12= 1.58D-14 2.88D-08.
      2 vectors produced by pass  9 Test12= 3.94D-14 3.70D-09 XBig12= 8.28D-16 7.71D-09.
 InvSVY:  IOpt=1 It=  1 EMax= 1.78D-15
 Solved reduced A of dimension   171 with    21 vectors.
 End of Minotr F.D. properties file   721 does not exist.
 End of Minotr F.D. properties file   722 does not exist.
 End of Minotr F.D. properties file   788 does not exist.
 Calling FoFJK, ICntrl=    100127 FMM=F ISym2X=0 I1Cent= 0 IOpClX= 1 NMat=1 NMatS=1 NMatT=0.
 -------------------------------------------------------------------
 Center     Atomic                   Forces (Hartrees/Bohr)
 Number     Number              X              Y              Z
 -------------------------------------------------------------------
      1        8           0.029330972   -0.003135487    0.000251895
      2        8          -0.028302732   -0.005766367    0.001608817
      3        6          -0.004991743    0.005216574   -0.001160883
      4        7           0.003559720    0.004015831    0.002372352
      5        6          -0.000392819    0.003096694   -0.002937175
      6        1           0.000937253   -0.001615247   -0.001623223
      7        1          -0.001420859   -0.000878665    0.000961198
      8        1           0.001280208   -0.000933333    0.000527020
 -------------------------------------------------------------------
 Cartesian Forces:  Max     0.029330972 RMS     0.008722539
 IRC-IRC-IRC-IRC-IRC-IRC-IRC-IRC-IRC-IRC-IRC-IRC-IRC-IRC-IRC-IRC-IRC-IRC
 Pt 21 Step number   1 out of a maximum of  20
 Modified Bulirsch-Stoer Extrapolation Cycles:
    EPS =    0.000010000000000
      PEZero:  N= 2 I= 1 D=  3.44D-04 Err=  3.98D-06
 Maximum DWI energy   std dev =  0.000000006 at pt    18
 Maximum DWI gradient std dev =  0.000495463 at pt    16
 CORRECTOR INTEGRATION CONVERGENCE:
   Recorrection delta-x convergence threshold:    0.010000
   Delta-x Convergence Met
 Point Number:  21          Path Number:   1
   CHANGE IN THE REACTION COORDINATE =    0.06610
   NET REACTION COORDINATE UP TO THIS POINT =    1.38792
  # OF POINTS ALONG THE PATH =  21
  # OF STEPS =   1

 Calculating another point on the path.
 IRC-IRC-IRC-IRC-IRC-IRC-IRC-IRC-IRC-IRC-IRC-IRC-IRC-IRC-IRC-IRC-IRC-IRC
                          Input orientation:                          
 ---------------------------------------------------------------------
 Center     Atomic      Atomic             Coordinates (Angstroms)
 Number     Number       Type             X           Y           Z
 ---------------------------------------------------------------------
      1          8           0       -0.908256   -0.942445   -0.090443
      2          8           0        1.098966   -0.820959    0.051592
      3          6           0        1.037009    0.435549    0.000611
      4          7           0        0.000889    1.188243   -0.129640
      5          6           0       -1.168171    0.343189    0.145206
      6          1           0        1.974481    0.968082    0.198681
      7          1           0       -1.875550    0.650078   -0.651509
      8          1           0       -1.576263    0.586184    1.134473
 ---------------------------------------------------------------------
                    Distance matrix (angstroms):
                    1          2          3          4          5
     1  O    0.000000
     2  O    2.015905   0.000000
     3  C    2.385626   1.259067   0.000000
     4  N    2.316875   2.296848   1.287268   0.000000
     5  C    1.332644   2.550277   2.211844   1.468453   0.000000
     6  H    3.470429   1.997206   1.096211   2.012792   3.204623
     7  H    1.945913   3.392056   2.992370   2.020641   1.108748
     8  H    2.069628   3.210847   2.852635   2.108996   1.097377
                    6          7          8
     6  H    0.000000
     7  H    3.955589   0.000000
     8  H    3.691793   1.812012   0.000000
 Symmetry turned off by external request.
 Stoichiometry    C2H3NO2
 Framework group  C1[X(C2H3NO2)]
 Deg. of freedom    18
 Full point group                 C1      NOp   1
 Rotational constants (GHZ):           9.6106339           6.8111491           4.1445182
 Standard basis: Aug-CC-pVTZ (5D, 7F)
   299 basis functions,   441 primitive gaussians,   350 cartesian basis functions
    19 alpha electrons       19 beta electrons
       nuclear repulsion energy       171.2922261786 Hartrees.
 NAtoms=    8 NActive=    8 NUniq=    8 SFac= 1.00D+00 NAtFMM=   60 NAOKFM=F Big=F
 Integral buffers will be    131072 words long.
 Raffenetti 2 integral format.
 Two-electron integral symmetry is turned off.
 Nuclear repulsion after empirical dispersion term =      171.2908003279 Hartrees.
 One-electron integrals computed using PRISM.
 NBasis=   299 RedAO= T EigKep=  2.77D-05  NBF=   299
 NBsUse=   299 1.00D-06 EigRej= -1.00D+00 NBFU=   299
 Initial guess from the checkpoint file:  "TSH1-IRC-Forward.chk"
 B after Tr=     0.000056   -0.000260   -0.000028
         Rot=    1.000000    0.000000   -0.000147    0.000010 Ang=  -0.02 deg.
 Initial guess <Sx>= 0.0000 <Sy>= 0.0000 <Sz>= 0.0000 <S**2>= 0.0000 S= 0.0000
 ExpMin= 2.53D-02 ExpMax= 1.53D+04 ExpMxC= 5.22D+02 IAcc=3 IRadAn=         7 AccDes= 0.00D+00
 Harris functional with IExCor= 4639 and IRadAn=       7 diagonalized for initial guess.
 HarFok:  IExCor= 4639 AccDes= 0.00D+00 IRadAn=         7 IDoV= 1 UseB2=F ITyADJ=14
 ICtDFT=  3500011 ScaDFX=  1.000000  1.000000  1.000000  1.000000
 FoFCou: FMM=F IPFlag=           0 FMFlag=      100000 FMFlg1=           0
         NFxFlg=           0 DoJE=T BraDBF=F KetDBF=T FulRan=T
         wScrn=  0.000000 ICntrl=       500 IOpCl=  0 I1Cent=   200000004 NGrid=           0
         NMat0=    1 NMatS0=      1 NMatT0=    0 NMatD0=    1 NMtDS0=    0 NMtDT0=    0
 Symmetry not used in FoFCou.
 LinEq1:  Iter=  0 NonCon=     1 RMS=8.69D-05 Max=3.55D-03 NDo=     1
 AX will form     1 AO Fock derivatives at one time.
 LinEq1:  Iter=  1 NonCon=     1 RMS=5.02D-05 Max=1.46D-03 NDo=     1
 LinEq1:  Iter=  2 NonCon=     1 RMS=4.87D-05 Max=2.25D-03 NDo=     1
 LinEq1:  Iter=  3 NonCon=     1 RMS=3.50D-05 Max=1.22D-03 NDo=     1
 LinEq1:  Iter=  4 NonCon=     1 RMS=2.69D-05 Max=8.20D-04 NDo=     1
 LinEq1:  Iter=  5 NonCon=     1 RMS=2.04D-05 Max=5.16D-04 NDo=     1
 LinEq1:  Iter=  6 NonCon=     1 RMS=8.74D-06 Max=2.41D-04 NDo=     1
 LinEq1:  Iter=  7 NonCon=     1 RMS=4.84D-06 Max=1.88D-04 NDo=     1
 LinEq1:  Iter=  8 NonCon=     1 RMS=2.16D-06 Max=7.32D-05 NDo=     1
 LinEq1:  Iter=  9 NonCon=     1 RMS=6.74D-07 Max=1.40D-05 NDo=     1
 LinEq1:  Iter= 10 NonCon=     1 RMS=1.92D-07 Max=4.13D-06 NDo=     1
 LinEq1:  Iter= 11 NonCon=     1 RMS=9.04D-08 Max=1.69D-06 NDo=     1
 LinEq1:  Iter= 12 NonCon=     1 RMS=3.64D-08 Max=7.91D-07 NDo=     1
 LinEq1:  Iter= 13 NonCon=     1 RMS=1.08D-08 Max=4.23D-07 NDo=     1
 LinEq1:  Iter= 14 NonCon=     1 RMS=3.55D-09 Max=1.20D-07 NDo=     1
 LinEq1:  Iter= 15 NonCon=     0 RMS=1.32D-09 Max=5.38D-08 NDo=     1
 Linear equations converged to 1.032D-08 1.032D-07 after    15 iterations.
     Minimum is close to point  2 DX=  3.11D-03 DF= -7.89D-10 DXR=  3.10D-03 DFR=  9.60D-06 which will be used.
 LinEq1:  Iter=  0 NonCon=     1 RMS=1.75D-06 Max=6.05D-05 NDo=     1
 LinEq1:  Iter=  1 NonCon=     1 RMS=1.08D-06 Max=3.86D-05 NDo=     1
 LinEq1:  Iter=  2 NonCon=     1 RMS=5.61D-07 Max=1.68D-05 NDo=     1
 LinEq1:  Iter=  3 NonCon=     1 RMS=6.41D-07 Max=2.66D-05 NDo=     1
 LinEq1:  Iter=  4 NonCon=     1 RMS=2.71D-07 Max=7.00D-06 NDo=     1
 LinEq1:  Iter=  5 NonCon=     1 RMS=1.27D-07 Max=3.12D-06 NDo=     1
 LinEq1:  Iter=  6 NonCon=     1 RMS=7.72D-08 Max=2.17D-06 NDo=     1
 LinEq1:  Iter=  7 NonCon=     1 RMS=3.46D-08 Max=9.63D-07 NDo=     1
 LinEq1:  Iter=  8 NonCon=     1 RMS=1.68D-08 Max=4.07D-07 NDo=     1
 LinEq1:  Iter=  9 NonCon=     1 RMS=1.07D-08 Max=3.06D-07 NDo=     1
 LinEq1:  Iter= 10 NonCon=     1 RMS=6.04D-09 Max=2.90D-07 NDo=     1
 LinEq1:  Iter= 11 NonCon=     1 RMS=2.68D-09 Max=7.24D-08 NDo=     1
 LinEq1:  Iter= 12 NonCon=     1 RMS=7.91D-10 Max=2.26D-08 NDo=     1
 LinEq1:  Iter= 13 NonCon=     0 RMS=2.50D-10 Max=8.72D-09 NDo=     1
 Linear equations converged to 1.086D-09 1.086D-08 after    13 iterations.
     Minimum is close to point  2 DX=  5.66D-04 DF=  0.00D+00 DXR=  5.65D-04 DFR=  0.00D+00 which will be used.
 SCF Done:  E(UwB97XD) =  -283.055717404     a.u. after    3 cycles
            Convg  =    0.5650D-06                    33 Fock formations.
              S**2 =  0.0000                  -V/T =  2.0058
 <Sx>= 0.0000 <Sy>= 0.0000 <Sz>= 0.0000 <S**2>= 0.0000 S= 0.0000
 <L.S>=  0.00000000000    
 Annihilation of the first spin contaminant:
 S**2 before annihilation     0.0000,   after     0.0000
 DoSCS=F DFT=T ScalE2(SS,OS)=  1.000000  1.000000
 Range of M.O.s used for correlation:     1   299
 NBasis=   299 NAE=    19 NBE=    19 NFC=     0 NFV=     0
 NROrb=    299 NOA=    19 NOB=    19 NVA=   280 NVB=   280

 **** Warning!!: The largest alpha MO coefficient is  0.34257175D+02


 **** Warning!!: The largest beta MO coefficient is  0.34257175D+02

 Symmetrizing basis deriv contribution to polar:
 IMax=3 JMax=2 DiffMx= 0.00D+00
 G2DrvN: will do     9 centers at a time, making    1 passes.
 Calling FoFCou, ICntrl=  3107 FMM=F I1Cent=   0 AccDes= 0.00D+00.
 End of G2Drv F.D. properties file   721 does not exist.
 End of G2Drv F.D. properties file   722 does not exist.
 End of G2Drv F.D. properties file   788 does not exist.
          IDoAtm=11111111
          Differentiating once with respect to nuclear coordinates.
 CalDSu exits because no D1Ps are significant.
          There are    27 degrees of freedom in the 1st order CPHF.  IDoFFX=6 NUNeed=     0.
     21 vectors produced by pass  0 Test12= 3.94D-14 3.70D-09 XBig12= 1.87D-01 1.04D-01.
 AX will form    21 AO Fock derivatives at one time.
     21 vectors produced by pass  1 Test12= 3.94D-14 3.70D-09 XBig12= 8.01D-02 9.53D-02.
     21 vectors produced by pass  2 Test12= 3.94D-14 3.70D-09 XBig12= 4.65D-03 1.10D-02.
     21 vectors produced by pass  3 Test12= 3.94D-14 3.70D-09 XBig12= 1.11D-04 1.84D-03.
     21 vectors produced by pass  4 Test12= 3.94D-14 3.70D-09 XBig12= 2.03D-06 1.75D-04.
     21 vectors produced by pass  5 Test12= 3.94D-14 3.70D-09 XBig12= 2.47D-08 1.82D-05.
     21 vectors produced by pass  6 Test12= 3.94D-14 3.70D-09 XBig12= 2.04D-10 1.49D-06.
     17 vectors produced by pass  7 Test12= 3.94D-14 3.70D-09 XBig12= 1.55D-12 1.74D-07.
      6 vectors produced by pass  8 Test12= 3.94D-14 3.70D-09 XBig12= 2.92D-14 3.23D-08.
      1 vectors produced by pass  9 Test12= 3.94D-14 3.70D-09 XBig12= 1.08D-15 1.47D-08.
 InvSVY:  IOpt=1 It=  1 EMax= 2.44D-15
 Solved reduced A of dimension   171 with    21 vectors.
 End of Minotr F.D. properties file   721 does not exist.
 End of Minotr F.D. properties file   722 does not exist.
 End of Minotr F.D. properties file   788 does not exist.
 Calling FoFJK, ICntrl=    100127 FMM=F ISym2X=0 I1Cent= 0 IOpClX= 1 NMat=1 NMatS=1 NMatT=0.
 -------------------------------------------------------------------
 Center     Atomic                   Forces (Hartrees/Bohr)
 Number     Number              X              Y              Z
 -------------------------------------------------------------------
      1        8           0.030734205   -0.003459172    0.000412316
      2        8          -0.030021263   -0.006014473    0.001625641
      3        6          -0.004967928    0.005567662   -0.001292687
      4        7           0.003495020    0.004244440    0.002787668
      5        6          -0.000112362    0.003243813   -0.003195683
      6        1           0.000996168   -0.001698488   -0.001772569
      7        1          -0.001403337   -0.000931645    0.000941190
      8        1           0.001279498   -0.000952136    0.000494124
 -------------------------------------------------------------------
 Cartesian Forces:  Max     0.030734205 RMS     0.009188873
 IRC-IRC-IRC-IRC-IRC-IRC-IRC-IRC-IRC-IRC-IRC-IRC-IRC-IRC-IRC-IRC-IRC-IRC
 Pt 22 Step number   1 out of a maximum of  20
 Modified Bulirsch-Stoer Extrapolation Cycles:
    EPS =    0.000010000000000
      PEZero:  N= 2 I= 1 D=  3.44D-04 Err=  3.68D-06
 Maximum DWI energy   std dev =  0.000000006 at pt    18
 Maximum DWI gradient std dev =  0.000470180 at pt    16
 CORRECTOR INTEGRATION CONVERGENCE:
   Recorrection delta-x convergence threshold:    0.010000
   Delta-x Convergence Met
 Point Number:  22          Path Number:   1
   CHANGE IN THE REACTION COORDINATE =    0.06610
   NET REACTION COORDINATE UP TO THIS POINT =    1.45402
  # OF POINTS ALONG THE PATH =  22
  # OF STEPS =   1

 Calculating another point on the path.
 IRC-IRC-IRC-IRC-IRC-IRC-IRC-IRC-IRC-IRC-IRC-IRC-IRC-IRC-IRC-IRC-IRC-IRC
                          Input orientation:                          
 ---------------------------------------------------------------------
 Center     Atomic      Atomic             Coordinates (Angstroms)
 Number     Number       Type             X           Y           Z
 ---------------------------------------------------------------------
      1          8           0       -0.902612   -0.943095   -0.090355
      2          8           0        1.093421   -0.822061    0.051885
      3          6           0        1.035820    0.436923    0.000286
      4          7           0        0.001599    1.189136   -0.129025
      5          6           0       -1.168162    0.343984    0.144410
      6          1           0        1.977425    0.963139    0.193422
      7          1           0       -1.879529    0.647348   -0.648860
      8          1           0       -1.572621    0.583445    1.135839
 ---------------------------------------------------------------------
                    Distance matrix (angstroms):
                    1          2          3          4          5
     1  O    0.000000
     2  O    2.004751   0.000000
     3  C    2.381215   1.261356   0.000000
     4  N    2.316355   2.295586   1.285363   0.000000
     5  C    1.334992   2.546169   2.210644   1.468806   0.000000
     6  H    3.465381   1.997107   1.095821   2.014680   3.206318
     7  H    1.948283   3.389489   2.994149   2.025440   1.107858
     8  H    2.069490   3.202840   2.848669   2.108296   1.097206
                    6          7          8
     6  H    0.000000
     7  H    3.960462   0.000000
     8  H    3.692579   1.812023   0.000000
 Symmetry turned off by external request.
 Stoichiometry    C2H3NO2
 Framework group  C1[X(C2H3NO2)]
 Deg. of freedom    18
 Full point group                 C1      NOp   1
 Rotational constants (GHZ):           9.5969022           6.8461536           4.1543842
 Standard basis: Aug-CC-pVTZ (5D, 7F)
   299 basis functions,   441 primitive gaussians,   350 cartesian basis functions
    19 alpha electrons       19 beta electrons
       nuclear repulsion energy       171.3900415636 Hartrees.
 NAtoms=    8 NActive=    8 NUniq=    8 SFac= 1.00D+00 NAtFMM=   60 NAOKFM=F Big=F
 Integral buffers will be    131072 words long.
 Raffenetti 2 integral format.
 Two-electron integral symmetry is turned off.
 Nuclear repulsion after empirical dispersion term =      171.3886156271 Hartrees.
 One-electron integrals computed using PRISM.
 NBasis=   299 RedAO= T EigKep=  2.77D-05  NBF=   299
 NBsUse=   299 1.00D-06 EigRej= -1.00D+00 NBFU=   299
 Initial guess from the checkpoint file:  "TSH1-IRC-Forward.chk"
 B after Tr=     0.000058   -0.000258   -0.000041
         Rot=    1.000000    0.000004   -0.000144    0.000011 Ang=   0.02 deg.
 Initial guess <Sx>= 0.0000 <Sy>= 0.0000 <Sz>= 0.0000 <S**2>= 0.0000 S= 0.0000
 ExpMin= 2.53D-02 ExpMax= 1.53D+04 ExpMxC= 5.22D+02 IAcc=3 IRadAn=         7 AccDes= 0.00D+00
 Harris functional with IExCor= 4639 and IRadAn=       7 diagonalized for initial guess.
 HarFok:  IExCor= 4639 AccDes= 0.00D+00 IRadAn=         7 IDoV= 1 UseB2=F ITyADJ=14
 ICtDFT=  3500011 ScaDFX=  1.000000  1.000000  1.000000  1.000000
 FoFCou: FMM=F IPFlag=           0 FMFlag=      100000 FMFlg1=           0
         NFxFlg=           0 DoJE=T BraDBF=F KetDBF=T FulRan=T
         wScrn=  0.000000 ICntrl=       500 IOpCl=  0 I1Cent=   200000004 NGrid=           0
         NMat0=    1 NMatS0=      1 NMatT0=    0 NMatD0=    1 NMtDS0=    0 NMtDT0=    0
 Symmetry not used in FoFCou.
 LinEq1:  Iter=  0 NonCon=     1 RMS=8.65D-05 Max=3.50D-03 NDo=     1
 AX will form     1 AO Fock derivatives at one time.
 LinEq1:  Iter=  1 NonCon=     1 RMS=4.94D-05 Max=1.44D-03 NDo=     1
 LinEq1:  Iter=  2 NonCon=     1 RMS=4.83D-05 Max=2.21D-03 NDo=     1
 LinEq1:  Iter=  3 NonCon=     1 RMS=3.56D-05 Max=1.26D-03 NDo=     1
 LinEq1:  Iter=  4 NonCon=     1 RMS=2.66D-05 Max=8.21D-04 NDo=     1
 LinEq1:  Iter=  5 NonCon=     1 RMS=2.00D-05 Max=5.02D-04 NDo=     1
 LinEq1:  Iter=  6 NonCon=     1 RMS=8.55D-06 Max=2.41D-04 NDo=     1
 LinEq1:  Iter=  7 NonCon=     1 RMS=4.77D-06 Max=1.86D-04 NDo=     1
 LinEq1:  Iter=  8 NonCon=     1 RMS=2.12D-06 Max=7.08D-05 NDo=     1
 LinEq1:  Iter=  9 NonCon=     1 RMS=6.46D-07 Max=1.34D-05 NDo=     1
 LinEq1:  Iter= 10 NonCon=     1 RMS=1.74D-07 Max=3.75D-06 NDo=     1
 LinEq1:  Iter= 11 NonCon=     1 RMS=7.26D-08 Max=1.57D-06 NDo=     1
 LinEq1:  Iter= 12 NonCon=     1 RMS=3.37D-08 Max=8.22D-07 NDo=     1
 LinEq1:  Iter= 13 NonCon=     1 RMS=1.10D-08 Max=4.80D-07 NDo=     1
 LinEq1:  Iter= 14 NonCon=     1 RMS=3.72D-09 Max=1.51D-07 NDo=     1
 LinEq1:  Iter= 15 NonCon=     0 RMS=1.41D-09 Max=5.11D-08 NDo=     1
 Linear equations converged to 1.032D-08 1.032D-07 after    15 iterations.
     Minimum is close to point  2 DX=  3.24D-03 DF= -8.50D-10 DXR=  3.23D-03 DFR=  1.04D-05 which will be used.
 LinEq1:  Iter=  0 NonCon=     1 RMS=1.79D-06 Max=6.14D-05 NDo=     1
 LinEq1:  Iter=  1 NonCon=     1 RMS=1.07D-06 Max=3.96D-05 NDo=     1
 LinEq1:  Iter=  2 NonCon=     1 RMS=5.72D-07 Max=1.69D-05 NDo=     1
 LinEq1:  Iter=  3 NonCon=     1 RMS=6.45D-07 Max=2.60D-05 NDo=     1
 LinEq1:  Iter=  4 NonCon=     1 RMS=2.66D-07 Max=6.40D-06 NDo=     1
 LinEq1:  Iter=  5 NonCon=     1 RMS=1.34D-07 Max=3.17D-06 NDo=     1
 LinEq1:  Iter=  6 NonCon=     1 RMS=8.12D-08 Max=2.40D-06 NDo=     1
 LinEq1:  Iter=  7 NonCon=     1 RMS=3.48D-08 Max=1.16D-06 NDo=     1
 LinEq1:  Iter=  8 NonCon=     1 RMS=1.60D-08 Max=5.27D-07 NDo=     1
 LinEq1:  Iter=  9 NonCon=     1 RMS=9.68D-09 Max=2.59D-07 NDo=     1
 LinEq1:  Iter= 10 NonCon=     1 RMS=6.14D-09 Max=3.41D-07 NDo=     1
 LinEq1:  Iter= 11 NonCon=     1 RMS=2.69D-09 Max=7.01D-08 NDo=     1
 LinEq1:  Iter= 12 NonCon=     1 RMS=7.72D-10 Max=2.13D-08 NDo=     1
 LinEq1:  Iter= 13 NonCon=     0 RMS=2.35D-10 Max=7.83D-09 NDo=     1
 Linear equations converged to 1.118D-09 1.118D-08 after    13 iterations.
     Minimum is close to point  2 DX=  2.75D-04 DF=  0.00D+00 DXR=  2.75D-04 DFR=  0.00D+00 which will be used.
 SCF Done:  E(UwB97XD) =  -283.056522433     a.u. after    3 cycles
            Convg  =    0.5502D-06                    33 Fock formations.
              S**2 =  0.0000                  -V/T =  2.0058
 <Sx>= 0.0000 <Sy>= 0.0000 <Sz>= 0.0000 <S**2>= 0.0000 S= 0.0000
 <L.S>=  0.00000000000    
 Annihilation of the first spin contaminant:
 S**2 before annihilation     0.0000,   after     0.0000
 DoSCS=F DFT=T ScalE2(SS,OS)=  1.000000  1.000000
 Range of M.O.s used for correlation:     1   299
 NBasis=   299 NAE=    19 NBE=    19 NFC=     0 NFV=     0
 NROrb=    299 NOA=    19 NOB=    19 NVA=   280 NVB=   280

 **** Warning!!: The largest alpha MO coefficient is  0.34617263D+02


 **** Warning!!: The largest beta MO coefficient is  0.34617265D+02

 Symmetrizing basis deriv contribution to polar:
 IMax=3 JMax=2 DiffMx= 0.00D+00
 G2DrvN: will do     9 centers at a time, making    1 passes.
 Calling FoFCou, ICntrl=  3107 FMM=F I1Cent=   0 AccDes= 0.00D+00.
 End of G2Drv F.D. properties file   721 does not exist.
 End of G2Drv F.D. properties file   722 does not exist.
 End of G2Drv F.D. properties file   788 does not exist.
          IDoAtm=11111111
          Differentiating once with respect to nuclear coordinates.
 CalDSu exits because no D1Ps are significant.
          There are    27 degrees of freedom in the 1st order CPHF.  IDoFFX=6 NUNeed=     0.
     21 vectors produced by pass  0 Test12= 3.94D-14 3.70D-09 XBig12= 1.86D-01 1.03D-01.
 AX will form    21 AO Fock derivatives at one time.
     21 vectors produced by pass  1 Test12= 3.94D-14 3.70D-09 XBig12= 7.69D-02 9.14D-02.
     21 vectors produced by pass  2 Test12= 3.94D-14 3.70D-09 XBig12= 4.44D-03 1.08D-02.
     21 vectors produced by pass  3 Test12= 3.94D-14 3.70D-09 XBig12= 1.07D-04 1.84D-03.
     21 vectors produced by pass  4 Test12= 3.94D-14 3.70D-09 XBig12= 1.94D-06 1.73D-04.
     21 vectors produced by pass  5 Test12= 3.94D-14 3.70D-09 XBig12= 2.33D-08 1.82D-05.
     21 vectors produced by pass  6 Test12= 3.94D-14 3.70D-09 XBig12= 1.93D-10 1.47D-06.
     18 vectors produced by pass  7 Test12= 3.94D-14 3.70D-09 XBig12= 1.48D-12 1.83D-07.
      6 vectors produced by pass  8 Test12= 3.94D-14 3.70D-09 XBig12= 3.10D-14 4.56D-08.
 InvSVY:  IOpt=1 It=  1 EMax= 2.00D-15
 Solved reduced A of dimension   171 with    21 vectors.
 End of Minotr F.D. properties file   721 does not exist.
 End of Minotr F.D. properties file   722 does not exist.
 End of Minotr F.D. properties file   788 does not exist.
 Calling FoFJK, ICntrl=    100127 FMM=F ISym2X=0 I1Cent= 0 IOpClX= 1 NMat=1 NMatS=1 NMatT=0.
 -------------------------------------------------------------------
 Center     Atomic                   Forces (Hartrees/Bohr)
 Number     Number              X              Y              Z
 -------------------------------------------------------------------
      1        8           0.032142792   -0.003797503    0.000579083
      2        8          -0.031761167   -0.006253510    0.001637154
      3        6          -0.004923956    0.005914175   -0.001423936
      4        7           0.003410238    0.004469004    0.003212344
      5        6           0.000188269    0.003400310   -0.003461532
      6        1           0.001052129   -0.001779425   -0.001923346
      7        1          -0.001384681   -0.000983835    0.000920481
      8        1           0.001276375   -0.000969216    0.000459752
 -------------------------------------------------------------------
 Cartesian Forces:  Max     0.032142792 RMS     0.009660292
 IRC-IRC-IRC-IRC-IRC-IRC-IRC-IRC-IRC-IRC-IRC-IRC-IRC-IRC-IRC-IRC-IRC-IRC
 Pt 23 Step number   1 out of a maximum of  20
 Modified Bulirsch-Stoer Extrapolation Cycles:
    EPS =    0.000010000000000
      PEZero:  N= 2 I= 1 D=  3.44D-04 Err=  3.47D-06
 Maximum DWI energy   std dev =  0.000000006 at pt    18
 Maximum DWI gradient std dev =  0.000447680 at pt    16
 CORRECTOR INTEGRATION CONVERGENCE:
   Recorrection delta-x convergence threshold:    0.010000
   Delta-x Convergence Met
 Point Number:  23          Path Number:   1
   CHANGE IN THE REACTION COORDINATE =    0.06610
   NET REACTION COORDINATE UP TO THIS POINT =    1.52012
  # OF POINTS ALONG THE PATH =  23
  # OF STEPS =   1

 Calculating another point on the path.
 IRC-IRC-IRC-IRC-IRC-IRC-IRC-IRC-IRC-IRC-IRC-IRC-IRC-IRC-IRC-IRC-IRC-IRC
                          Input orientation:                          
 ---------------------------------------------------------------------
 Center     Atomic      Atomic             Coordinates (Angstroms)
 Number     Number       Type             X           Y           Z
 ---------------------------------------------------------------------
      1          8           0       -0.896988   -0.943775   -0.090241
      2          8           0        1.087833   -0.823152    0.052166
      3          6           0        1.034699    0.438311   -0.000055
      4          7           0        0.002258    1.190031   -0.128355
      5          6           0       -1.168084    0.344778    0.143589
      6          1           0        1.980380    0.958208    0.187998
      7          1           0       -1.883270    0.644605   -0.646391
      8          1           0       -1.569159    0.580789    1.137046
 ---------------------------------------------------------------------
                    Distance matrix (angstroms):
                    1          2          3          4          5
     1  O    0.000000
     2  O    1.993576   0.000000
     3  C    2.376912   1.263661   0.000000
     4  N    2.315863   2.294333   1.283541   0.000000
     5  C    1.337362   2.541964   2.209442   1.469050   0.000000
     6  H    3.460376   1.997081   1.095431   2.016627   3.207973
     7  H    1.950643   3.386702   2.995806   2.030042   1.107003
     8  H    2.069382   3.194937   2.844886   2.107550   1.097050
                    6          7          8
     6  H    0.000000
     7  H    3.965141   0.000000
     8  H    3.693557   1.812011   0.000000
 Symmetry turned off by external request.
 Stoichiometry    C2H3NO2
 Framework group  C1[X(C2H3NO2)]
 Deg. of freedom    18
 Full point group                 C1      NOp   1
 Rotational constants (GHZ):           9.5830882           6.8815005           4.1642355
 Standard basis: Aug-CC-pVTZ (5D, 7F)
   299 basis functions,   441 primitive gaussians,   350 cartesian basis functions
    19 alpha electrons       19 beta electrons
       nuclear repulsion energy       171.4887176916 Hartrees.
 NAtoms=    8 NActive=    8 NUniq=    8 SFac= 1.00D+00 NAtFMM=   60 NAOKFM=F Big=F
 Integral buffers will be    131072 words long.
 Raffenetti 2 integral format.
 Two-electron integral symmetry is turned off.
 Nuclear repulsion after empirical dispersion term =      171.4872916318 Hartrees.
 One-electron integrals computed using PRISM.
 NBasis=   299 RedAO= T EigKep=  2.78D-05  NBF=   299
 NBsUse=   299 1.00D-06 EigRej= -1.00D+00 NBFU=   299
 Initial guess from the checkpoint file:  "TSH1-IRC-Forward.chk"
 B after Tr=     0.000060   -0.000256   -0.000053
         Rot=    1.000000    0.000008   -0.000141    0.000011 Ang=   0.02 deg.
 Initial guess <Sx>= 0.0000 <Sy>= 0.0000 <Sz>= 0.0000 <S**2>= 0.0000 S= 0.0000
 ExpMin= 2.53D-02 ExpMax= 1.53D+04 ExpMxC= 5.22D+02 IAcc=3 IRadAn=         7 AccDes= 0.00D+00
 Harris functional with IExCor= 4639 and IRadAn=       7 diagonalized for initial guess.
 HarFok:  IExCor= 4639 AccDes= 0.00D+00 IRadAn=         7 IDoV= 1 UseB2=F ITyADJ=14
 ICtDFT=  3500011 ScaDFX=  1.000000  1.000000  1.000000  1.000000
 FoFCou: FMM=F IPFlag=           0 FMFlag=      100000 FMFlg1=           0
         NFxFlg=           0 DoJE=T BraDBF=F KetDBF=T FulRan=T
         wScrn=  0.000000 ICntrl=       500 IOpCl=  0 I1Cent=   200000004 NGrid=           0
         NMat0=    1 NMatS0=      1 NMatT0=    0 NMatD0=    1 NMtDS0=    0 NMtDT0=    0
 Symmetry not used in FoFCou.
 LinEq1:  Iter=  0 NonCon=     1 RMS=8.60D-05 Max=3.45D-03 NDo=     1
 AX will form     1 AO Fock derivatives at one time.
 LinEq1:  Iter=  1 NonCon=     1 RMS=4.86D-05 Max=1.43D-03 NDo=     1
 LinEq1:  Iter=  2 NonCon=     1 RMS=4.80D-05 Max=2.17D-03 NDo=     1
 LinEq1:  Iter=  3 NonCon=     1 RMS=3.62D-05 Max=1.30D-03 NDo=     1
 LinEq1:  Iter=  4 NonCon=     1 RMS=2.62D-05 Max=8.19D-04 NDo=     1
 LinEq1:  Iter=  5 NonCon=     1 RMS=1.96D-05 Max=4.86D-04 NDo=     1
 LinEq1:  Iter=  6 NonCon=     1 RMS=8.35D-06 Max=2.40D-04 NDo=     1
 LinEq1:  Iter=  7 NonCon=     1 RMS=4.69D-06 Max=1.83D-04 NDo=     1
 LinEq1:  Iter=  8 NonCon=     1 RMS=2.07D-06 Max=6.84D-05 NDo=     1
 LinEq1:  Iter=  9 NonCon=     1 RMS=6.20D-07 Max=1.28D-05 NDo=     1
 LinEq1:  Iter= 10 NonCon=     1 RMS=1.60D-07 Max=3.43D-06 NDo=     1
 LinEq1:  Iter= 11 NonCon=     1 RMS=5.58D-08 Max=1.35D-06 NDo=     1
 LinEq1:  Iter= 12 NonCon=     1 RMS=2.84D-08 Max=6.51D-07 NDo=     1
 LinEq1:  Iter= 13 NonCon=     1 RMS=1.10D-08 Max=4.22D-07 NDo=     1
 LinEq1:  Iter= 14 NonCon=     1 RMS=3.87D-09 Max=1.04D-07 NDo=     1
 LinEq1:  Iter= 15 NonCon=     0 RMS=1.52D-09 Max=6.97D-08 NDo=     1
 Linear equations converged to 1.032D-08 1.032D-07 after    15 iterations.
     Minimum is close to point  2 DX=  3.32D-03 DF= -8.88D-10 DXR=  3.31D-03 DFR=  1.10D-05 which will be used.
 LinEq1:  Iter=  0 NonCon=     1 RMS=1.82D-06 Max=6.19D-05 NDo=     1
 LinEq1:  Iter=  1 NonCon=     1 RMS=1.06D-06 Max=4.07D-05 NDo=     1
 LinEq1:  Iter=  2 NonCon=     1 RMS=5.80D-07 Max=1.66D-05 NDo=     1
 LinEq1:  Iter=  3 NonCon=     1 RMS=6.44D-07 Max=2.60D-05 NDo=     1
 LinEq1:  Iter=  4 NonCon=     1 RMS=2.65D-07 Max=6.51D-06 NDo=     1
 LinEq1:  Iter=  5 NonCon=     1 RMS=1.46D-07 Max=3.30D-06 NDo=     1
 LinEq1:  Iter=  6 NonCon=     1 RMS=8.29D-08 Max=2.20D-06 NDo=     1
 LinEq1:  Iter=  7 NonCon=     1 RMS=3.35D-08 Max=1.01D-06 NDo=     1
 LinEq1:  Iter=  8 NonCon=     1 RMS=1.44D-08 Max=4.00D-07 NDo=     1
 LinEq1:  Iter=  9 NonCon=     1 RMS=7.72D-09 Max=2.69D-07 NDo=     1
 LinEq1:  Iter= 10 NonCon=     1 RMS=5.39D-09 Max=2.57D-07 NDo=     1
 LinEq1:  Iter= 11 NonCon=     1 RMS=2.55D-09 Max=6.60D-08 NDo=     1
 LinEq1:  Iter= 12 NonCon=     1 RMS=7.69D-10 Max=2.11D-08 NDo=     1
 LinEq1:  Iter= 13 NonCon=     0 RMS=2.69D-10 Max=9.72D-09 NDo=     1
 Linear equations converged to 1.146D-09 1.146D-08 after    13 iterations.
     Minimum is close to point  2 DX=  3.57D-04 DF=  0.00D+00 DXR=  3.57D-04 DFR=  0.00D+00 which will be used.
 SCF Done:  E(UwB97XD) =  -283.057366739     a.u. after    3 cycles
            Convg  =    0.6201D-06                    33 Fock formations.
              S**2 =  0.0000                  -V/T =  2.0058
 <Sx>= 0.0000 <Sy>= 0.0000 <Sz>= 0.0000 <S**2>= 0.0000 S= 0.0000
 <L.S>=  0.00000000000    
 Annihilation of the first spin contaminant:
 S**2 before annihilation     0.0000,   after     0.0000
 DoSCS=F DFT=T ScalE2(SS,OS)=  1.000000  1.000000
 Range of M.O.s used for correlation:     1   299
 NBasis=   299 NAE=    19 NBE=    19 NFC=     0 NFV=     0
 NROrb=    299 NOA=    19 NOB=    19 NVA=   280 NVB=   280

 **** Warning!!: The largest alpha MO coefficient is  0.34847328D+02


 **** Warning!!: The largest beta MO coefficient is  0.34847328D+02

 Symmetrizing basis deriv contribution to polar:
 IMax=3 JMax=2 DiffMx= 0.00D+00
 G2DrvN: will do     9 centers at a time, making    1 passes.
 Calling FoFCou, ICntrl=  3107 FMM=F I1Cent=   0 AccDes= 0.00D+00.
 End of G2Drv F.D. properties file   721 does not exist.
 End of G2Drv F.D. properties file   722 does not exist.
 End of G2Drv F.D. properties file   788 does not exist.
          IDoAtm=11111111
          Differentiating once with respect to nuclear coordinates.
 CalDSu exits because no D1Ps are significant.
          There are    27 degrees of freedom in the 1st order CPHF.  IDoFFX=6 NUNeed=     0.
     21 vectors produced by pass  0 Test12= 3.94D-14 3.70D-09 XBig12= 1.86D-01 1.02D-01.
 AX will form    21 AO Fock derivatives at one time.
     21 vectors produced by pass  1 Test12= 3.94D-14 3.70D-09 XBig12= 7.29D-02 8.78D-02.
     21 vectors produced by pass  2 Test12= 3.94D-14 3.70D-09 XBig12= 4.18D-03 1.05D-02.
     21 vectors produced by pass  3 Test12= 3.94D-14 3.70D-09 XBig12= 1.05D-04 1.85D-03.
     21 vectors produced by pass  4 Test12= 3.94D-14 3.70D-09 XBig12= 1.87D-06 1.71D-04.
     21 vectors produced by pass  5 Test12= 3.94D-14 3.70D-09 XBig12= 2.20D-08 1.82D-05.
     21 vectors produced by pass  6 Test12= 3.94D-14 3.70D-09 XBig12= 1.83D-10 1.46D-06.
     17 vectors produced by pass  7 Test12= 3.94D-14 3.70D-09 XBig12= 1.80D-12 2.73D-07.
      6 vectors produced by pass  8 Test12= 3.94D-14 3.70D-09 XBig12= 3.47D-14 4.17D-08.
      1 vectors produced by pass  9 Test12= 3.94D-14 3.70D-09 XBig12= 1.70D-15 1.34D-08.
 InvSVY:  IOpt=1 It=  1 EMax= 1.78D-15
 Solved reduced A of dimension   171 with    21 vectors.
 End of Minotr F.D. properties file   721 does not exist.
 End of Minotr F.D. properties file   722 does not exist.
 End of Minotr F.D. properties file   788 does not exist.
 Calling FoFJK, ICntrl=    100127 FMM=F ISym2X=0 I1Cent= 0 IOpClX= 1 NMat=1 NMatS=1 NMatT=0.
 -------------------------------------------------------------------
 Center     Atomic                   Forces (Hartrees/Bohr)
 Number     Number              X              Y              Z
 -------------------------------------------------------------------
      1        8           0.033558709   -0.004147661    0.000751684
      2        8          -0.033519872   -0.006482400    0.001642957
      3        6          -0.004861707    0.006253174   -0.001554557
      4        7           0.003305998    0.004689092    0.003643004
      5        6           0.000506374    0.003564330   -0.003732277
      6        1           0.001104433   -0.001857630   -0.002074173
      7        1          -0.001364661   -0.001034443    0.000899241
      8        1           0.001270724   -0.000984463    0.000424121
 -------------------------------------------------------------------
 Cartesian Forces:  Max     0.033558709 RMS     0.010136505
 IRC-IRC-IRC-IRC-IRC-IRC-IRC-IRC-IRC-IRC-IRC-IRC-IRC-IRC-IRC-IRC-IRC-IRC
 Pt 24 Step number   1 out of a maximum of  20
 Modified Bulirsch-Stoer Extrapolation Cycles:
    EPS =    0.000010000000000
      PEZero:  N= 2 I= 1 D=  3.44D-04 Err=  3.34D-06
 Maximum DWI energy   std dev =  0.000000008 at pt    18
 Maximum DWI gradient std dev =  0.000427745 at pt    16
 CORRECTOR INTEGRATION CONVERGENCE:
   Recorrection delta-x convergence threshold:    0.010000
   Delta-x Convergence Met
 Point Number:  24          Path Number:   1
   CHANGE IN THE REACTION COORDINATE =    0.06610
   NET REACTION COORDINATE UP TO THIS POINT =    1.58621
  # OF POINTS ALONG THE PATH =  24
  # OF STEPS =   1

 Calculating another point on the path.
 IRC-IRC-IRC-IRC-IRC-IRC-IRC-IRC-IRC-IRC-IRC-IRC-IRC-IRC-IRC-IRC-IRC-IRC
                          Input orientation:                          
 ---------------------------------------------------------------------
 Center     Atomic      Atomic             Coordinates (Angstroms)
 Number     Number       Type             X           Y           Z
 ---------------------------------------------------------------------
      1          8           0       -0.891384   -0.944482   -0.090104
      2          8           0        1.082208   -0.824230    0.052435
      3          6           0        1.033644    0.439710   -0.000408
      4          7           0        0.002867    1.190926   -0.127634
      5          6           0       -1.167938    0.345573    0.142746
      6          1           0        1.983332    0.953299    0.182426
      7          1           0       -1.886789    0.641856   -0.644088
      8          1           0       -1.565870    0.578215    1.138103
 ---------------------------------------------------------------------
                    Distance matrix (angstroms):
                    1          2          3          4          5
     1  O    0.000000
     2  O    1.982383   0.000000
     3  C    2.372713   1.265976   0.000000
     4  N    2.315397   2.293089   1.281801   0.000000
     5  C    1.339755   2.537667   2.208239   1.469187   0.000000
     6  H    3.455407   1.997131   1.095038   2.018625   3.209581
     7  H    1.952998   3.383711   2.997352   2.034454   1.106182
     8  H    2.069307   3.187138   2.841279   2.106761   1.096909
                    6          7          8
     6  H    0.000000
     7  H    3.969630   0.000000
     8  H    3.694705   1.811973   0.000000
 Symmetry turned off by external request.
 Stoichiometry    C2H3NO2
 Framework group  C1[X(C2H3NO2)]
 Deg. of freedom    18
 Full point group                 C1      NOp   1
 Rotational constants (GHZ):           9.5692069           6.9171807           4.1740721
 Standard basis: Aug-CC-pVTZ (5D, 7F)
   299 basis functions,   441 primitive gaussians,   350 cartesian basis functions
    19 alpha electrons       19 beta electrons
       nuclear repulsion energy       171.5882785635 Hartrees.
 NAtoms=    8 NActive=    8 NUniq=    8 SFac= 1.00D+00 NAtFMM=   60 NAOKFM=F Big=F
 Integral buffers will be    131072 words long.
 Raffenetti 2 integral format.
 Two-electron integral symmetry is turned off.
 Nuclear repulsion after empirical dispersion term =      171.5868523415 Hartrees.
 One-electron integrals computed using PRISM.
 NBasis=   299 RedAO= T EigKep=  2.78D-05  NBF=   299
 NBsUse=   299 1.00D-06 EigRej= -1.00D+00 NBFU=   299
 Initial guess from the checkpoint file:  "TSH1-IRC-Forward.chk"
 B after Tr=     0.000061   -0.000254   -0.000063
         Rot=    1.000000    0.000012   -0.000138    0.000012 Ang=   0.02 deg.
 Initial guess <Sx>= 0.0000 <Sy>= 0.0000 <Sz>= 0.0000 <S**2>= 0.0000 S= 0.0000
 ExpMin= 2.53D-02 ExpMax= 1.53D+04 ExpMxC= 5.22D+02 IAcc=3 IRadAn=         7 AccDes= 0.00D+00
 Harris functional with IExCor= 4639 and IRadAn=       7 diagonalized for initial guess.
 HarFok:  IExCor= 4639 AccDes= 0.00D+00 IRadAn=         7 IDoV= 1 UseB2=F ITyADJ=14
 ICtDFT=  3500011 ScaDFX=  1.000000  1.000000  1.000000  1.000000
 FoFCou: FMM=F IPFlag=           0 FMFlag=      100000 FMFlg1=           0
         NFxFlg=           0 DoJE=T BraDBF=F KetDBF=T FulRan=T
         wScrn=  0.000000 ICntrl=       500 IOpCl=  0 I1Cent=   200000004 NGrid=           0
         NMat0=    1 NMatS0=      1 NMatT0=    0 NMatD0=    1 NMtDS0=    0 NMtDT0=    0
 Symmetry not used in FoFCou.
 LinEq1:  Iter=  0 NonCon=     1 RMS=8.56D-05 Max=3.39D-03 NDo=     1
 AX will form     1 AO Fock derivatives at one time.
 LinEq1:  Iter=  1 NonCon=     1 RMS=4.78D-05 Max=1.41D-03 NDo=     1
 LinEq1:  Iter=  2 NonCon=     1 RMS=4.76D-05 Max=2.13D-03 NDo=     1
 LinEq1:  Iter=  3 NonCon=     1 RMS=3.66D-05 Max=1.32D-03 NDo=     1
 LinEq1:  Iter=  4 NonCon=     1 RMS=2.58D-05 Max=8.13D-04 NDo=     1
 LinEq1:  Iter=  5 NonCon=     1 RMS=1.91D-05 Max=4.67D-04 NDo=     1
 LinEq1:  Iter=  6 NonCon=     1 RMS=8.14D-06 Max=2.38D-04 NDo=     1
 LinEq1:  Iter=  7 NonCon=     1 RMS=4.60D-06 Max=1.79D-04 NDo=     1
 LinEq1:  Iter=  8 NonCon=     1 RMS=2.02D-06 Max=6.60D-05 NDo=     1
 LinEq1:  Iter=  9 NonCon=     1 RMS=5.95D-07 Max=1.23D-05 NDo=     1
 LinEq1:  Iter= 10 NonCon=     1 RMS=1.50D-07 Max=3.14D-06 NDo=     1
 LinEq1:  Iter= 11 NonCon=     1 RMS=4.37D-08 Max=1.25D-06 NDo=     1
 LinEq1:  Iter= 12 NonCon=     1 RMS=1.87D-08 Max=5.18D-07 NDo=     1
 LinEq1:  Iter= 13 NonCon=     1 RMS=9.90D-09 Max=4.44D-07 NDo=     1
 LinEq1:  Iter= 14 NonCon=     1 RMS=4.07D-09 Max=1.62D-07 NDo=     1
 LinEq1:  Iter= 15 NonCon=     0 RMS=1.86D-09 Max=8.45D-08 NDo=     1
 Linear equations converged to 1.032D-08 1.032D-07 after    15 iterations.
     Minimum is close to point  2 DX=  3.36D-03 DF= -9.00D-10 DXR=  3.35D-03 DFR=  1.12D-05 which will be used.
 LinEq1:  Iter=  0 NonCon=     1 RMS=1.84D-06 Max=6.15D-05 NDo=     1
 LinEq1:  Iter=  1 NonCon=     1 RMS=1.04D-06 Max=4.07D-05 NDo=     1
 LinEq1:  Iter=  2 NonCon=     1 RMS=5.84D-07 Max=1.75D-05 NDo=     1
 LinEq1:  Iter=  3 NonCon=     1 RMS=6.38D-07 Max=2.51D-05 NDo=     1
 LinEq1:  Iter=  4 NonCon=     1 RMS=2.67D-07 Max=6.11D-06 NDo=     1
 LinEq1:  Iter=  5 NonCon=     1 RMS=1.59D-07 Max=3.47D-06 NDo=     1
 LinEq1:  Iter=  6 NonCon=     1 RMS=8.30D-08 Max=2.64D-06 NDo=     1
 LinEq1:  Iter=  7 NonCon=     1 RMS=3.30D-08 Max=1.22D-06 NDo=     1
 LinEq1:  Iter=  8 NonCon=     1 RMS=1.50D-08 Max=5.37D-07 NDo=     1
 LinEq1:  Iter=  9 NonCon=     1 RMS=7.19D-09 Max=3.23D-07 NDo=     1
 LinEq1:  Iter= 10 NonCon=     1 RMS=4.89D-09 Max=1.98D-07 NDo=     1
 LinEq1:  Iter= 11 NonCon=     1 RMS=2.42D-09 Max=5.17D-08 NDo=     1
 LinEq1:  Iter= 12 NonCon=     1 RMS=7.89D-10 Max=2.07D-08 NDo=     1
 LinEq1:  Iter= 13 NonCon=     0 RMS=3.13D-10 Max=8.69D-09 NDo=     1
 Linear equations converged to 1.168D-09 1.168D-08 after    13 iterations.
     Minimum is close to point  2 DX=  5.33D-04 DF=  0.00D+00 DXR=  5.32D-04 DFR=  0.00D+00 which will be used.
 SCF Done:  E(UwB97XD) =  -283.058250670     a.u. after    3 cycles
            Convg  =    0.5661D-06                    33 Fock formations.
              S**2 =  0.0000                  -V/T =  2.0058
 <Sx>= 0.0000 <Sy>= 0.0000 <Sz>= 0.0000 <S**2>= 0.0000 S= 0.0000
 <L.S>=  0.00000000000    
 Annihilation of the first spin contaminant:
 S**2 before annihilation     0.0000,   after     0.0000
 DoSCS=F DFT=T ScalE2(SS,OS)=  1.000000  1.000000
 Range of M.O.s used for correlation:     1   299
 NBasis=   299 NAE=    19 NBE=    19 NFC=     0 NFV=     0
 NROrb=    299 NOA=    19 NOB=    19 NVA=   280 NVB=   280

 **** Warning!!: The largest alpha MO coefficient is  0.34951919D+02


 **** Warning!!: The largest beta MO coefficient is  0.34951922D+02

 Symmetrizing basis deriv contribution to polar:
 IMax=3 JMax=2 DiffMx= 0.00D+00
 G2DrvN: will do     9 centers at a time, making    1 passes.
 Calling FoFCou, ICntrl=  3107 FMM=F I1Cent=   0 AccDes= 0.00D+00.
 End of G2Drv F.D. properties file   721 does not exist.
 End of G2Drv F.D. properties file   722 does not exist.
 End of G2Drv F.D. properties file   788 does not exist.
          IDoAtm=11111111
          Differentiating once with respect to nuclear coordinates.
 CalDSu exits because no D1Ps are significant.
          There are    27 degrees of freedom in the 1st order CPHF.  IDoFFX=6 NUNeed=     0.
     21 vectors produced by pass  0 Test12= 3.94D-14 3.70D-09 XBig12= 1.85D-01 1.00D-01.
 AX will form    21 AO Fock derivatives at one time.
     21 vectors produced by pass  1 Test12= 3.94D-14 3.70D-09 XBig12= 6.85D-02 8.43D-02.
     21 vectors produced by pass  2 Test12= 3.94D-14 3.70D-09 XBig12= 3.90D-03 1.01D-02.
     21 vectors produced by pass  3 Test12= 3.94D-14 3.70D-09 XBig12= 1.03D-04 1.86D-03.
     21 vectors produced by pass  4 Test12= 3.94D-14 3.70D-09 XBig12= 1.80D-06 1.68D-04.
     21 vectors produced by pass  5 Test12= 3.94D-14 3.70D-09 XBig12= 2.08D-08 1.82D-05.
     21 vectors produced by pass  6 Test12= 3.94D-14 3.70D-09 XBig12= 1.73D-10 1.44D-06.
     18 vectors produced by pass  7 Test12= 3.94D-14 3.70D-09 XBig12= 1.83D-12 2.61D-07.
      5 vectors produced by pass  8 Test12= 3.94D-14 3.70D-09 XBig12= 3.61D-14 3.21D-08.
      1 vectors produced by pass  9 Test12= 3.94D-14 3.70D-09 XBig12= 6.96D-16 7.18D-09.
 InvSVY:  IOpt=1 It=  1 EMax= 2.22D-15
 Solved reduced A of dimension   171 with    21 vectors.
 End of Minotr F.D. properties file   721 does not exist.
 End of Minotr F.D. properties file   722 does not exist.
 End of Minotr F.D. properties file   788 does not exist.
 Calling FoFJK, ICntrl=    100127 FMM=F ISym2X=0 I1Cent= 0 IOpClX= 1 NMat=1 NMatS=1 NMatT=0.
 -------------------------------------------------------------------
 Center     Atomic                   Forces (Hartrees/Bohr)
 Number     Number              X              Y              Z
 -------------------------------------------------------------------
      1        8           0.034979636   -0.004504853    0.000929264
      2        8          -0.035292716   -0.006700334    0.001642761
      3        6          -0.004782058    0.006581307   -0.001684273
      4        7           0.003183356    0.004903624    0.004076077
      5        6           0.000839809    0.003733599   -0.004005032
      6        1           0.001152432   -0.001932572   -0.002223760
      7        1          -0.001342948   -0.001082872    0.000877534
      8        1           0.001262489   -0.000997898    0.000387430
 -------------------------------------------------------------------
 Cartesian Forces:  Max     0.035292716 RMS     0.010616207
 IRC-IRC-IRC-IRC-IRC-IRC-IRC-IRC-IRC-IRC-IRC-IRC-IRC-IRC-IRC-IRC-IRC-IRC
 Pt 25 Step number   1 out of a maximum of  20
 Modified Bulirsch-Stoer Extrapolation Cycles:
    EPS =    0.000010000000000
      PEZero:  N= 2 I= 1 D=  3.44D-04 Err=  3.20D-06
 Maximum DWI energy   std dev =  0.000000011 at pt    18
 Maximum DWI gradient std dev =  0.000409842 at pt    16
 CORRECTOR INTEGRATION CONVERGENCE:
   Recorrection delta-x convergence threshold:    0.010000
   Delta-x Convergence Met
 Point Number:  25          Path Number:   1
   CHANGE IN THE REACTION COORDINATE =    0.06610
   NET REACTION COORDINATE UP TO THIS POINT =    1.65231
  # OF POINTS ALONG THE PATH =  25
  # OF STEPS =   1

 Calculating another point on the path.
 IRC-IRC-IRC-IRC-IRC-IRC-IRC-IRC-IRC-IRC-IRC-IRC-IRC-IRC-IRC-IRC-IRC-IRC
                          Input orientation:                          
 ---------------------------------------------------------------------
 Center     Atomic      Atomic             Coordinates (Angstroms)
 Number     Number       Type             X           Y           Z
 ---------------------------------------------------------------------
      1          8           0       -0.885799   -0.945215   -0.089944
      2          8           0        1.076547   -0.825295    0.052691
      3          6           0        1.032653    0.441116   -0.000774
      4          7           0        0.003425    1.191821   -0.126867
      5          6           0       -1.167728    0.346370    0.141882
      6          1           0        1.986270    0.948420    0.176725
      7          1           0       -1.890100    0.639109   -0.641938
      8          1           0       -1.562747    0.575721    1.139022
 ---------------------------------------------------------------------
                    Distance matrix (angstroms):
                    1          2          3          4          5
     1  O    0.000000
     2  O    1.971174   0.000000
     3  C    2.368612   1.268300   0.000000
     4  N    2.314953   2.291853   1.280143   0.000000
     5  C    1.342169   2.533283   2.207034   1.469222   0.000000
     6  H    3.450471   1.997260   1.094646   2.020665   3.211134
     7  H    1.955351   3.380530   2.998796   2.038682   1.105392
     8  H    2.069266   3.179439   2.837843   2.105932   1.096782
                    6          7          8
     6  H    0.000000
     7  H    3.973931   0.000000
     8  H    3.696004   1.811905   0.000000
 Symmetry turned off by external request.
 Stoichiometry    C2H3NO2
 Framework group  C1[X(C2H3NO2)]
 Deg. of freedom    18
 Full point group                 C1      NOp   1
 Rotational constants (GHZ):           9.5552759           6.9531875           4.1838960
 Standard basis: Aug-CC-pVTZ (5D, 7F)
   299 basis functions,   441 primitive gaussians,   350 cartesian basis functions
    19 alpha electrons       19 beta electrons
       nuclear repulsion energy       171.6887764714 Hartrees.
 NAtoms=    8 NActive=    8 NUniq=    8 SFac= 1.00D+00 NAtFMM=   60 NAOKFM=F Big=F
 Integral buffers will be    131072 words long.
 Raffenetti 2 integral format.
 Two-electron integral symmetry is turned off.
 Nuclear repulsion after empirical dispersion term =      171.6873500476 Hartrees.
 One-electron integrals computed using PRISM.
 NBasis=   299 RedAO= T EigKep=  2.78D-05  NBF=   299
 NBsUse=   299 1.00D-06 EigRej= -1.00D+00 NBFU=   299
 Initial guess from the checkpoint file:  "TSH1-IRC-Forward.chk"
 B after Tr=     0.000062   -0.000251   -0.000073
         Rot=    1.000000    0.000015   -0.000135    0.000012 Ang=   0.02 deg.
 Initial guess <Sx>= 0.0000 <Sy>= 0.0000 <Sz>= 0.0000 <S**2>= 0.0000 S= 0.0000
 ExpMin= 2.53D-02 ExpMax= 1.53D+04 ExpMxC= 5.22D+02 IAcc=3 IRadAn=         7 AccDes= 0.00D+00
 Harris functional with IExCor= 4639 and IRadAn=       7 diagonalized for initial guess.
 HarFok:  IExCor= 4639 AccDes= 0.00D+00 IRadAn=         7 IDoV= 1 UseB2=F ITyADJ=14
 ICtDFT=  3500011 ScaDFX=  1.000000  1.000000  1.000000  1.000000
 FoFCou: FMM=F IPFlag=           0 FMFlag=      100000 FMFlg1=           0
         NFxFlg=           0 DoJE=T BraDBF=F KetDBF=T FulRan=T
         wScrn=  0.000000 ICntrl=       500 IOpCl=  0 I1Cent=   200000004 NGrid=           0
         NMat0=    1 NMatS0=      1 NMatT0=    0 NMatD0=    1 NMtDS0=    0 NMtDT0=    0
 Symmetry not used in FoFCou.
 LinEq1:  Iter=  0 NonCon=     1 RMS=8.51D-05 Max=3.33D-03 NDo=     1
 AX will form     1 AO Fock derivatives at one time.
 LinEq1:  Iter=  1 NonCon=     1 RMS=4.70D-05 Max=1.39D-03 NDo=     1
 LinEq1:  Iter=  2 NonCon=     1 RMS=4.72D-05 Max=2.09D-03 NDo=     1
 LinEq1:  Iter=  3 NonCon=     1 RMS=3.67D-05 Max=1.33D-03 NDo=     1
 LinEq1:  Iter=  4 NonCon=     1 RMS=2.52D-05 Max=8.05D-04 NDo=     1
 LinEq1:  Iter=  5 NonCon=     1 RMS=1.85D-05 Max=4.47D-04 NDo=     1
 LinEq1:  Iter=  6 NonCon=     1 RMS=7.92D-06 Max=2.35D-04 NDo=     1
 LinEq1:  Iter=  7 NonCon=     1 RMS=4.50D-06 Max=1.74D-04 NDo=     1
 LinEq1:  Iter=  8 NonCon=     1 RMS=1.97D-06 Max=6.35D-05 NDo=     1
 LinEq1:  Iter=  9 NonCon=     1 RMS=5.71D-07 Max=1.17D-05 NDo=     1
 LinEq1:  Iter= 10 NonCon=     1 RMS=1.44D-07 Max=2.91D-06 NDo=     1
 LinEq1:  Iter= 11 NonCon=     1 RMS=3.95D-08 Max=1.09D-06 NDo=     1
 LinEq1:  Iter= 12 NonCon=     1 RMS=1.20D-08 Max=4.15D-07 NDo=     1
 LinEq1:  Iter= 13 NonCon=     1 RMS=4.82D-09 Max=1.42D-07 NDo=     1
 LinEq1:  Iter= 14 NonCon=     0 RMS=2.02D-09 Max=6.80D-08 NDo=     1
 Linear equations converged to 1.032D-08 1.032D-07 after    14 iterations.
     Minimum is close to point  2 DX=  3.36D-03 DF= -8.92D-10 DXR=  3.35D-03 DFR=  1.12D-05 which will be used.
 LinEq1:  Iter=  0 NonCon=     1 RMS=1.84D-06 Max=6.06D-05 NDo=     1
 LinEq1:  Iter=  1 NonCon=     1 RMS=1.01D-06 Max=4.08D-05 NDo=     1
 LinEq1:  Iter=  2 NonCon=     1 RMS=5.82D-07 Max=1.80D-05 NDo=     1
 LinEq1:  Iter=  3 NonCon=     1 RMS=6.25D-07 Max=2.48D-05 NDo=     1
 LinEq1:  Iter=  4 NonCon=     1 RMS=2.70D-07 Max=6.33D-06 NDo=     1
 LinEq1:  Iter=  5 NonCon=     1 RMS=1.70D-07 Max=3.70D-06 NDo=     1
 LinEq1:  Iter=  6 NonCon=     1 RMS=7.99D-08 Max=2.04D-06 NDo=     1
 LinEq1:  Iter=  7 NonCon=     1 RMS=3.01D-08 Max=9.70D-07 NDo=     1
 LinEq1:  Iter=  8 NonCon=     1 RMS=1.28D-08 Max=3.95D-07 NDo=     1
 LinEq1:  Iter=  9 NonCon=     1 RMS=5.28D-09 Max=2.41D-07 NDo=     1
 LinEq1:  Iter= 10 NonCon=     1 RMS=3.21D-09 Max=1.36D-07 NDo=     1
 LinEq1:  Iter= 11 NonCon=     1 RMS=1.79D-09 Max=3.76D-08 NDo=     1
 LinEq1:  Iter= 12 NonCon=     1 RMS=7.01D-10 Max=1.79D-08 NDo=     1
 LinEq1:  Iter= 13 NonCon=     0 RMS=2.98D-10 Max=1.04D-08 NDo=     1
 Linear equations converged to 1.184D-09 1.184D-08 after    13 iterations.
     Minimum is close to point  2 DX=  3.43D-04 DF=  0.00D+00 DXR=  3.43D-04 DFR=  0.00D+00 which will be used.
 SCF Done:  E(UwB97XD) =  -283.059174399     a.u. after    3 cycles
            Convg  =    0.7324D-06                    32 Fock formations.
              S**2 =  0.0000                  -V/T =  2.0059
 <Sx>= 0.0000 <Sy>= 0.0000 <Sz>= 0.0000 <S**2>= 0.0000 S= 0.0000
 <L.S>=  0.00000000000    
 Annihilation of the first spin contaminant:
 S**2 before annihilation     0.0000,   after     0.0000
 DoSCS=F DFT=T ScalE2(SS,OS)=  1.000000  1.000000
 Range of M.O.s used for correlation:     1   299
 NBasis=   299 NAE=    19 NBE=    19 NFC=     0 NFV=     0
 NROrb=    299 NOA=    19 NOB=    19 NVA=   280 NVB=   280

 **** Warning!!: The largest alpha MO coefficient is  0.34934505D+02


 **** Warning!!: The largest beta MO coefficient is  0.34934506D+02

 Symmetrizing basis deriv contribution to polar:
 IMax=3 JMax=2 DiffMx= 0.00D+00
 G2DrvN: will do     9 centers at a time, making    1 passes.
 Calling FoFCou, ICntrl=  3107 FMM=F I1Cent=   0 AccDes= 0.00D+00.
 End of G2Drv F.D. properties file   721 does not exist.
 End of G2Drv F.D. properties file   722 does not exist.
 End of G2Drv F.D. properties file   788 does not exist.
          IDoAtm=11111111
          Differentiating once with respect to nuclear coordinates.
 CalDSu exits because no D1Ps are significant.
          There are    27 degrees of freedom in the 1st order CPHF.  IDoFFX=6 NUNeed=     0.
     21 vectors produced by pass  0 Test12= 3.94D-14 3.70D-09 XBig12= 1.84D-01 9.85D-02.
 AX will form    21 AO Fock derivatives at one time.
     21 vectors produced by pass  1 Test12= 3.94D-14 3.70D-09 XBig12= 6.45D-02 8.06D-02.
     21 vectors produced by pass  2 Test12= 3.94D-14 3.70D-09 XBig12= 3.66D-03 9.79D-03.
     21 vectors produced by pass  3 Test12= 3.94D-14 3.70D-09 XBig12= 1.00D-04 1.86D-03.
     21 vectors produced by pass  4 Test12= 3.94D-14 3.70D-09 XBig12= 1.73D-06 1.65D-04.
     21 vectors produced by pass  5 Test12= 3.94D-14 3.70D-09 XBig12= 1.96D-08 1.80D-05.
     21 vectors produced by pass  6 Test12= 3.94D-14 3.70D-09 XBig12= 1.64D-10 1.46D-06.
     16 vectors produced by pass  7 Test12= 3.94D-14 3.70D-09 XBig12= 2.11D-12 3.15D-07.
      5 vectors produced by pass  8 Test12= 3.94D-14 3.70D-09 XBig12= 3.80D-14 4.85D-08.
      1 vectors produced by pass  9 Test12= 3.94D-14 3.70D-09 XBig12= 1.24D-15 7.10D-09.
 InvSVY:  IOpt=1 It=  1 EMax= 2.22D-15
 Solved reduced A of dimension   169 with    21 vectors.
 End of Minotr F.D. properties file   721 does not exist.
 End of Minotr F.D. properties file   722 does not exist.
 End of Minotr F.D. properties file   788 does not exist.
 Calling FoFJK, ICntrl=    100127 FMM=F ISym2X=0 I1Cent= 0 IOpClX= 1 NMat=1 NMatS=1 NMatT=0.
 -------------------------------------------------------------------
 Center     Atomic                   Forces (Hartrees/Bohr)
 Number     Number              X              Y              Z
 -------------------------------------------------------------------
      1        8           0.036399732   -0.004863550    0.001110508
      2        8          -0.037072728   -0.006905824    0.001636467
      3        6          -0.004685165    0.006894159   -0.001812671
      4        7           0.003043460    0.005111251    0.004507746
      5        6           0.001186695    0.003905887   -0.004276384
      6        1           0.001195561   -0.002003534   -0.002370877
      7        1          -0.001319169   -0.001128733    0.000855301
      8        1           0.001251614   -0.001009655    0.000349910
 -------------------------------------------------------------------
 Cartesian Forces:  Max     0.037072728 RMS     0.011097160
 IRC-IRC-IRC-IRC-IRC-IRC-IRC-IRC-IRC-IRC-IRC-IRC-IRC-IRC-IRC-IRC-IRC-IRC
 Pt 26 Step number   1 out of a maximum of  20
 Modified Bulirsch-Stoer Extrapolation Cycles:
    EPS =    0.000010000000000
      PEZero:  N= 2 I= 1 D=  3.44D-04 Err=  3.06D-06
 Maximum DWI energy   std dev =  0.000000016 at pt    18
 Maximum DWI gradient std dev =  0.000393151 at pt    16
 CORRECTOR INTEGRATION CONVERGENCE:
   Recorrection delta-x convergence threshold:    0.010000
   Delta-x Convergence Met
 Point Number:  26          Path Number:   1
   CHANGE IN THE REACTION COORDINATE =    0.06610
   NET REACTION COORDINATE UP TO THIS POINT =    1.71841
  # OF POINTS ALONG THE PATH =  26
  # OF STEPS =   1

 Calculating another point on the path.
 IRC-IRC-IRC-IRC-IRC-IRC-IRC-IRC-IRC-IRC-IRC-IRC-IRC-IRC-IRC-IRC-IRC-IRC
                          Input orientation:                          
 ---------------------------------------------------------------------
 Center     Atomic      Atomic             Coordinates (Angstroms)
 Number     Number       Type             X           Y           Z
 ---------------------------------------------------------------------
      1          8           0       -0.880232   -0.945971   -0.089764
      2          8           0        1.070852   -0.826346    0.052936
      3          6           0        1.031723    0.442525   -0.001149
      4          7           0        0.003935    1.192713   -0.126058
      5          6           0       -1.167455    0.347168    0.141000
      6          1           0        1.989184    0.943578    0.170913
      7          1           0       -1.893214    0.636368   -0.639931
      8          1           0       -1.559781    0.573303    1.139813
 ---------------------------------------------------------------------
                    Distance matrix (angstroms):
                    1          2          3          4          5
     1  O    0.000000
     2  O    1.959950   0.000000
     3  C    2.364603   1.270626   0.000000
     4  N    2.314528   2.290623   1.278567   0.000000
     5  C    1.344603   2.528816   2.205830   1.469157   0.000000
     6  H    3.445562   1.997470   1.094253   2.022738   3.212626
     7  H    1.957706   3.377171   3.000146   2.042734   1.104634
     8  H    2.069261   3.171837   2.834571   2.105067   1.096670
                    6          7          8
     6  H    0.000000
     7  H    3.978047   0.000000
     8  H    3.697435   1.811806   0.000000
 Symmetry turned off by external request.
 Stoichiometry    C2H3NO2
 Framework group  C1[X(C2H3NO2)]
 Deg. of freedom    18
 Full point group                 C1      NOp   1
 Rotational constants (GHZ):           9.5413151           6.9895161           4.1937102
 Standard basis: Aug-CC-pVTZ (5D, 7F)
   299 basis functions,   441 primitive gaussians,   350 cartesian basis functions
    19 alpha electrons       19 beta electrons
       nuclear repulsion energy       171.7902874582 Hartrees.
 NAtoms=    8 NActive=    8 NUniq=    8 SFac= 1.00D+00 NAtFMM=   60 NAOKFM=F Big=F
 Integral buffers will be    131072 words long.
 Raffenetti 2 integral format.
 Two-electron integral symmetry is turned off.
 Nuclear repulsion after empirical dispersion term =      171.7888607918 Hartrees.
 One-electron integrals computed using PRISM.
 NBasis=   299 RedAO= T EigKep=  2.79D-05  NBF=   299
 NBsUse=   299 1.00D-06 EigRej= -1.00D+00 NBFU=   299
 Initial guess from the checkpoint file:  "TSH1-IRC-Forward.chk"
 B after Tr=     0.000062   -0.000248   -0.000082
         Rot=    1.000000    0.000018   -0.000133    0.000012 Ang=   0.02 deg.
 Initial guess <Sx>= 0.0000 <Sy>= 0.0000 <Sz>= 0.0000 <S**2>= 0.0000 S= 0.0000
 ExpMin= 2.53D-02 ExpMax= 1.53D+04 ExpMxC= 5.22D+02 IAcc=3 IRadAn=         7 AccDes= 0.00D+00
 Harris functional with IExCor= 4639 and IRadAn=       7 diagonalized for initial guess.
 HarFok:  IExCor= 4639 AccDes= 0.00D+00 IRadAn=         7 IDoV= 1 UseB2=F ITyADJ=14
 ICtDFT=  3500011 ScaDFX=  1.000000  1.000000  1.000000  1.000000
 FoFCou: FMM=F IPFlag=           0 FMFlag=      100000 FMFlg1=           0
         NFxFlg=           0 DoJE=T BraDBF=F KetDBF=T FulRan=T
         wScrn=  0.000000 ICntrl=       500 IOpCl=  0 I1Cent=   200000004 NGrid=           0
         NMat0=    1 NMatS0=      1 NMatT0=    0 NMatD0=    1 NMtDS0=    0 NMtDT0=    0
 Symmetry not used in FoFCou.
 LinEq1:  Iter=  0 NonCon=     1 RMS=8.46D-05 Max=3.27D-03 NDo=     1
 AX will form     1 AO Fock derivatives at one time.
 LinEq1:  Iter=  1 NonCon=     1 RMS=4.61D-05 Max=1.37D-03 NDo=     1
 LinEq1:  Iter=  2 NonCon=     1 RMS=4.67D-05 Max=2.05D-03 NDo=     1
 LinEq1:  Iter=  3 NonCon=     1 RMS=3.66D-05 Max=1.33D-03 NDo=     1
 LinEq1:  Iter=  4 NonCon=     1 RMS=2.46D-05 Max=7.92D-04 NDo=     1
 LinEq1:  Iter=  5 NonCon=     1 RMS=1.79D-05 Max=4.27D-04 NDo=     1
 LinEq1:  Iter=  6 NonCon=     1 RMS=7.70D-06 Max=2.32D-04 NDo=     1
 LinEq1:  Iter=  7 NonCon=     1 RMS=4.39D-06 Max=1.69D-04 NDo=     1
 LinEq1:  Iter=  8 NonCon=     1 RMS=1.91D-06 Max=6.10D-05 NDo=     1
 LinEq1:  Iter=  9 NonCon=     1 RMS=5.49D-07 Max=1.12D-05 NDo=     1
 LinEq1:  Iter= 10 NonCon=     1 RMS=1.40D-07 Max=2.86D-06 NDo=     1
 LinEq1:  Iter= 11 NonCon=     1 RMS=4.25D-08 Max=1.17D-06 NDo=     1
 LinEq1:  Iter= 12 NonCon=     1 RMS=1.94D-08 Max=7.30D-07 NDo=     1
 LinEq1:  Iter= 13 NonCon=     1 RMS=1.00D-08 Max=4.07D-07 NDo=     1
 LinEq1:  Iter= 14 NonCon=     1 RMS=4.40D-09 Max=1.67D-07 NDo=     1
 LinEq1:  Iter= 15 NonCon=     1 RMS=2.23D-09 Max=1.13D-07 NDo=     1
 LinEq1:  Iter= 16 NonCon=     0 RMS=9.43D-10 Max=3.40D-08 NDo=     1
 Linear equations converged to 1.032D-08 1.032D-07 after    16 iterations.
     Minimum is close to point  2 DX=  3.36D-03 DF= -8.84D-10 DXR=  3.35D-03 DFR=  1.12D-05 which will be used.
 LinEq1:  Iter=  0 NonCon=     1 RMS=1.83D-06 Max=5.92D-05 NDo=     1
 LinEq1:  Iter=  1 NonCon=     1 RMS=9.88D-07 Max=4.04D-05 NDo=     1
 LinEq1:  Iter=  2 NonCon=     1 RMS=5.71D-07 Max=1.87D-05 NDo=     1
 LinEq1:  Iter=  3 NonCon=     1 RMS=6.06D-07 Max=2.42D-05 NDo=     1
 LinEq1:  Iter=  4 NonCon=     1 RMS=2.76D-07 Max=6.75D-06 NDo=     1
 LinEq1:  Iter=  5 NonCon=     1 RMS=1.81D-07 Max=3.97D-06 NDo=     1
 LinEq1:  Iter=  6 NonCon=     1 RMS=8.43D-08 Max=3.49D-06 NDo=     1
 LinEq1:  Iter=  7 NonCon=     1 RMS=3.68D-08 Max=1.33D-06 NDo=     1
 LinEq1:  Iter=  8 NonCon=     1 RMS=1.86D-08 Max=6.26D-07 NDo=     1
 LinEq1:  Iter=  9 NonCon=     1 RMS=8.39D-09 Max=3.69D-07 NDo=     1
 LinEq1:  Iter= 10 NonCon=     1 RMS=3.79D-09 Max=8.28D-08 NDo=     1
 LinEq1:  Iter= 11 NonCon=     1 RMS=1.82D-09 Max=4.79D-08 NDo=     1
 LinEq1:  Iter= 12 NonCon=     1 RMS=6.97D-10 Max=1.65D-08 NDo=     1
 LinEq1:  Iter= 13 NonCon=     0 RMS=3.32D-10 Max=1.06D-08 NDo=     1
 Linear equations converged to 1.193D-09 1.193D-08 after    13 iterations.
     Minimum is close to point  2 DX=  9.36D-05 DF=  0.00D+00 DXR=  9.35D-05 DFR=  0.00D+00 which will be used.
 SCF Done:  E(UwB97XD) =  -283.060137861     a.u. after    3 cycles
            Convg  =    0.5985D-06                    34 Fock formations.
              S**2 =  0.0000                  -V/T =  2.0059
 <Sx>= 0.0000 <Sy>= 0.0000 <Sz>= 0.0000 <S**2>= 0.0000 S= 0.0000
 <L.S>=  0.00000000000    
 Annihilation of the first spin contaminant:
 S**2 before annihilation     0.0000,   after     0.0000
 DoSCS=F DFT=T ScalE2(SS,OS)=  1.000000  1.000000
 Range of M.O.s used for correlation:     1   299
 NBasis=   299 NAE=    19 NBE=    19 NFC=     0 NFV=     0
 NROrb=    299 NOA=    19 NOB=    19 NVA=   280 NVB=   280

 **** Warning!!: The largest alpha MO coefficient is  0.34798101D+02


 **** Warning!!: The largest beta MO coefficient is  0.34798110D+02

 Symmetrizing basis deriv contribution to polar:
 IMax=3 JMax=2 DiffMx= 0.00D+00
 G2DrvN: will do     9 centers at a time, making    1 passes.
 Calling FoFCou, ICntrl=  3107 FMM=F I1Cent=   0 AccDes= 0.00D+00.
 End of G2Drv F.D. properties file   721 does not exist.
 End of G2Drv F.D. properties file   722 does not exist.
 End of G2Drv F.D. properties file   788 does not exist.
          IDoAtm=11111111
          Differentiating once with respect to nuclear coordinates.
 CalDSu exits because no D1Ps are significant.
          There are    27 degrees of freedom in the 1st order CPHF.  IDoFFX=6 NUNeed=     0.
     21 vectors produced by pass  0 Test12= 3.94D-14 3.70D-09 XBig12= 1.83D-01 9.68D-02.
 AX will form    21 AO Fock derivatives at one time.
     21 vectors produced by pass  1 Test12= 3.94D-14 3.70D-09 XBig12= 6.13D-02 7.67D-02.
     21 vectors produced by pass  2 Test12= 3.94D-14 3.70D-09 XBig12= 3.49D-03 9.85D-03.
     21 vectors produced by pass  3 Test12= 3.94D-14 3.70D-09 XBig12= 9.68D-05 1.84D-03.
     21 vectors produced by pass  4 Test12= 3.94D-14 3.70D-09 XBig12= 1.65D-06 1.61D-04.
     21 vectors produced by pass  5 Test12= 3.94D-14 3.70D-09 XBig12= 1.83D-08 1.75D-05.
     21 vectors produced by pass  6 Test12= 3.94D-14 3.70D-09 XBig12= 1.58D-10 1.52D-06.
     18 vectors produced by pass  7 Test12= 3.94D-14 3.70D-09 XBig12= 2.44D-12 3.26D-07.
      4 vectors produced by pass  8 Test12= 3.94D-14 3.70D-09 XBig12= 3.93D-14 3.95D-08.
      1 vectors produced by pass  9 Test12= 3.94D-14 3.70D-09 XBig12= 8.58D-16 7.26D-09.
 InvSVY:  IOpt=1 It=  1 EMax= 1.78D-15
 Solved reduced A of dimension   170 with    21 vectors.
 End of Minotr F.D. properties file   721 does not exist.
 End of Minotr F.D. properties file   722 does not exist.
 End of Minotr F.D. properties file   788 does not exist.
 Calling FoFJK, ICntrl=    100127 FMM=F ISym2X=0 I1Cent= 0 IOpClX= 1 NMat=1 NMatS=1 NMatT=0.
 -------------------------------------------------------------------
 Center     Atomic                   Forces (Hartrees/Bohr)
 Number     Number              X              Y              Z
 -------------------------------------------------------------------
      1        8           0.037811104   -0.005218717    0.001293757
      2        8          -0.038850730   -0.007096046    0.001624151
      3        6          -0.004571278    0.007186458   -0.001939268
      4        7           0.002887680    0.005310751    0.004933960
      5        6           0.001544965    0.004078963   -0.004542485
      6        1           0.001233211   -0.002069704   -0.002514303
      7        1          -0.001292955   -0.001171768    0.000832366
      8        1           0.001238002   -0.001019936    0.000311822
 -------------------------------------------------------------------
 Cartesian Forces:  Max     0.038850730 RMS     0.011576452
 IRC-IRC-IRC-IRC-IRC-IRC-IRC-IRC-IRC-IRC-IRC-IRC-IRC-IRC-IRC-IRC-IRC-IRC
 Pt 27 Step number   1 out of a maximum of  20
 Modified Bulirsch-Stoer Extrapolation Cycles:
    EPS =    0.000010000000000
      PEZero:  N= 2 I= 1 D=  3.44D-04 Err=  2.92D-06
 Maximum DWI energy   std dev =  0.000000022 at pt    18
 Maximum DWI gradient std dev =  0.000377933 at pt    16
 CORRECTOR INTEGRATION CONVERGENCE:
   Recorrection delta-x convergence threshold:    0.010000
   Delta-x Convergence Met
 Point Number:  27          Path Number:   1
   CHANGE IN THE REACTION COORDINATE =    0.06610
   NET REACTION COORDINATE UP TO THIS POINT =    1.78451
  # OF POINTS ALONG THE PATH =  27
  # OF STEPS =   1

 Calculating another point on the path.
 IRC-IRC-IRC-IRC-IRC-IRC-IRC-IRC-IRC-IRC-IRC-IRC-IRC-IRC-IRC-IRC-IRC-IRC
                          Input orientation:                          
 ---------------------------------------------------------------------
 Center     Atomic      Atomic             Coordinates (Angstroms)
 Number     Number       Type             X           Y           Z
 ---------------------------------------------------------------------
      1          8           0       -0.874682   -0.946749   -0.089564
      2          8           0        1.065125   -0.827382    0.053169
      3          6           0        1.030854    0.443933   -0.001534
      4          7           0        0.004398    1.193603   -0.125212
      5          6           0       -1.167124    0.347968    0.140103
      6          1           0        1.992062    0.938781    0.165006
      7          1           0       -1.896143    0.633640   -0.638055
      8          1           0       -1.556966    0.570959    1.140485
 ---------------------------------------------------------------------
                    Distance matrix (angstroms):
                    1          2          3          4          5
     1  O    0.000000
     2  O    1.948710   0.000000
     3  C    2.360680   1.272953   0.000000
     4  N    2.314121   2.289398   1.277072   0.000000
     5  C    1.347056   2.524271   2.204626   1.468998   0.000000
     6  H    3.440675   1.997762   1.093860   2.024837   3.214052
     7  H    1.960065   3.373646   3.001409   2.046613   1.103905
     8  H    2.069292   3.164329   2.831459   2.104171   1.096570
                    6          7          8
     6  H    0.000000
     7  H    3.981978   0.000000
     8  H    3.698980   1.811677   0.000000
 Symmetry turned off by external request.
 Stoichiometry    C2H3NO2
 Framework group  C1[X(C2H3NO2)]
 Deg. of freedom    18
 Full point group                 C1      NOp   1
 Rotational constants (GHZ):           9.5273456           7.0261637           4.2035192
 Standard basis: Aug-CC-pVTZ (5D, 7F)
   299 basis functions,   441 primitive gaussians,   350 cartesian basis functions
    19 alpha electrons       19 beta electrons
       nuclear repulsion energy       171.8929066627 Hartrees.
 NAtoms=    8 NActive=    8 NUniq=    8 SFac= 1.00D+00 NAtFMM=   60 NAOKFM=F Big=F
 Integral buffers will be    131072 words long.
 Raffenetti 2 integral format.
 Two-electron integral symmetry is turned off.
 Nuclear repulsion after empirical dispersion term =      171.8914797120 Hartrees.
 One-electron integrals computed using PRISM.
 NBasis=   299 RedAO= T EigKep=  2.79D-05  NBF=   299
 NBsUse=   299 1.00D-06 EigRej= -1.00D+00 NBFU=   299
 Initial guess from the checkpoint file:  "TSH1-IRC-Forward.chk"
 B after Tr=     0.000063   -0.000245   -0.000090
         Rot=    1.000000    0.000021   -0.000130    0.000012 Ang=   0.02 deg.
 Initial guess <Sx>= 0.0000 <Sy>= 0.0000 <Sz>= 0.0000 <S**2>= 0.0000 S= 0.0000
 ExpMin= 2.53D-02 ExpMax= 1.53D+04 ExpMxC= 5.22D+02 IAcc=3 IRadAn=         7 AccDes= 0.00D+00
 Harris functional with IExCor= 4639 and IRadAn=       7 diagonalized for initial guess.
 HarFok:  IExCor= 4639 AccDes= 0.00D+00 IRadAn=         7 IDoV= 1 UseB2=F ITyADJ=14
 ICtDFT=  3500011 ScaDFX=  1.000000  1.000000  1.000000  1.000000
 FoFCou: FMM=F IPFlag=           0 FMFlag=      100000 FMFlg1=           0
         NFxFlg=           0 DoJE=T BraDBF=F KetDBF=T FulRan=T
         wScrn=  0.000000 ICntrl=       500 IOpCl=  0 I1Cent=   200000004 NGrid=           0
         NMat0=    1 NMatS0=      1 NMatT0=    0 NMatD0=    1 NMtDS0=    0 NMtDT0=    0
 Symmetry not used in FoFCou.
 LinEq1:  Iter=  0 NonCon=     1 RMS=8.39D-05 Max=3.20D-03 NDo=     1
 AX will form     1 AO Fock derivatives at one time.
 LinEq1:  Iter=  1 NonCon=     1 RMS=4.50D-05 Max=1.34D-03 NDo=     1
 LinEq1:  Iter=  2 NonCon=     1 RMS=4.60D-05 Max=2.01D-03 NDo=     1
 LinEq1:  Iter=  3 NonCon=     1 RMS=3.63D-05 Max=1.31D-03 NDo=     1
 LinEq1:  Iter=  4 NonCon=     1 RMS=2.39D-05 Max=7.76D-04 NDo=     1
 LinEq1:  Iter=  5 NonCon=     1 RMS=1.73D-05 Max=4.06D-04 NDo=     1
 LinEq1:  Iter=  6 NonCon=     1 RMS=7.46D-06 Max=2.27D-04 NDo=     1
 LinEq1:  Iter=  7 NonCon=     1 RMS=4.27D-06 Max=1.63D-04 NDo=     1
 LinEq1:  Iter=  8 NonCon=     1 RMS=1.85D-06 Max=5.85D-05 NDo=     1
 LinEq1:  Iter=  9 NonCon=     1 RMS=5.27D-07 Max=1.08D-05 NDo=     1
 LinEq1:  Iter= 10 NonCon=     1 RMS=1.37D-07 Max=2.85D-06 NDo=     1
 LinEq1:  Iter= 11 NonCon=     1 RMS=4.78D-08 Max=1.11D-06 NDo=     1
 LinEq1:  Iter= 12 NonCon=     1 RMS=2.49D-08 Max=8.18D-07 NDo=     1
 LinEq1:  Iter= 13 NonCon=     1 RMS=1.07D-08 Max=3.31D-07 NDo=     1
 LinEq1:  Iter= 14 NonCon=     1 RMS=4.18D-09 Max=1.22D-07 NDo=     1
 LinEq1:  Iter= 15 NonCon=     0 RMS=1.86D-09 Max=8.32D-08 NDo=     1
 Linear equations converged to 1.032D-08 1.032D-07 after    15 iterations.
     Minimum is close to point  2 DX=  3.28D-03 DF= -8.31D-10 DXR=  3.27D-03 DFR=  1.07D-05 which will be used.
 LinEq1:  Iter=  0 NonCon=     1 RMS=1.80D-06 Max=5.69D-05 NDo=     1
 LinEq1:  Iter=  1 NonCon=     1 RMS=9.41D-07 Max=3.89D-05 NDo=     1
 LinEq1:  Iter=  2 NonCon=     1 RMS=5.46D-07 Max=1.80D-05 NDo=     1
 LinEq1:  Iter=  3 NonCon=     1 RMS=5.83D-07 Max=2.26D-05 NDo=     1
 LinEq1:  Iter=  4 NonCon=     1 RMS=2.81D-07 Max=6.34D-06 NDo=     1
 LinEq1:  Iter=  5 NonCon=     1 RMS=1.82D-07 Max=3.91D-06 NDo=     1
 LinEq1:  Iter=  6 NonCon=     1 RMS=7.40D-08 Max=1.84D-06 NDo=     1
 LinEq1:  Iter=  7 NonCon=     1 RMS=2.76D-08 Max=9.43D-07 NDo=     1
 LinEq1:  Iter=  8 NonCon=     1 RMS=1.30D-08 Max=3.89D-07 NDo=     1
 LinEq1:  Iter=  9 NonCon=     1 RMS=6.22D-09 Max=2.47D-07 NDo=     1
 LinEq1:  Iter= 10 NonCon=     1 RMS=3.97D-09 Max=1.55D-07 NDo=     1
 LinEq1:  Iter= 11 NonCon=     1 RMS=2.11D-09 Max=6.23D-08 NDo=     1
 LinEq1:  Iter= 12 NonCon=     1 RMS=7.05D-10 Max=1.40D-08 NDo=     1
 LinEq1:  Iter= 13 NonCon=     0 RMS=2.83D-10 Max=6.31D-09 NDo=     1
 Linear equations converged to 1.189D-09 1.189D-08 after    13 iterations.
     Accept linear search using points  2 and  3.
     Minimum is close to point  2 DX=  2.97D-04 DF=  0.00D+00 DXR=  2.97D-04 DFR=  0.00D+00 which will be used.
 LinEq1:  Iter=  0 NonCon=     1 RMS=6.97D-09 Max=1.44D-07 NDo=     1
 LinEq1:  Iter=  1 NonCon=     1 RMS=4.20D-09 Max=1.76D-07 NDo=     1
 LinEq1:  Iter=  2 NonCon=     1 RMS=2.35D-09 Max=9.91D-08 NDo=     1
 LinEq1:  Iter=  3 NonCon=     1 RMS=2.14D-09 Max=7.13D-08 NDo=     1
 LinEq1:  Iter=  4 NonCon=     1 RMS=1.43D-09 Max=6.57D-08 NDo=     1
 LinEq1:  Iter=  5 NonCon=     1 RMS=1.30D-09 Max=7.18D-08 NDo=     1
 LinEq1:  Iter=  6 NonCon=     1 RMS=1.31D-09 Max=4.93D-08 NDo=     1
 LinEq1:  Iter=  7 NonCon=     1 RMS=6.96D-10 Max=1.66D-08 NDo=     1
 LinEq1:  Iter=  8 NonCon=     1 RMS=3.37D-10 Max=8.05D-09 NDo=     1
 LinEq1:  Iter=  9 NonCon=     1 RMS=1.79D-10 Max=7.23D-09 NDo=     1
 LinEq1:  Iter= 10 NonCon=     1 RMS=9.26D-11 Max=2.99D-09 NDo=     1
 LinEq1:  Iter= 11 NonCon=     1 RMS=6.13D-11 Max=1.94D-09 NDo=     1
 LinEq1:  Iter= 12 NonCon=     1 RMS=3.03D-11 Max=1.13D-09 NDo=     1
 LinEq1:  Iter= 13 NonCon=     1 RMS=1.48D-11 Max=6.24D-10 NDo=     1
 LinEq1:  Iter= 14 NonCon=     1 RMS=4.03D-12 Max=1.51D-10 NDo=     1
 LinEq1:  Iter= 15 NonCon=     0 RMS=3.03D-12 Max=6.70D-11 NDo=     1
 Linear equations converged to 1.161D-11 1.161D-10 after    15 iterations.
 LinEq1:  Iter=  0 NonCon=     1 RMS=1.55D-08 Max=5.74D-07 NDo=     1
 LinEq1:  Iter=  1 NonCon=     1 RMS=9.91D-09 Max=6.03D-07 NDo=     1
 LinEq1:  Iter=  2 NonCon=     1 RMS=7.83D-09 Max=2.78D-07 NDo=     1
 LinEq1:  Iter=  3 NonCon=     1 RMS=6.47D-09 Max=1.99D-07 NDo=     1
 LinEq1:  Iter=  4 NonCon=     1 RMS=4.21D-09 Max=2.14D-07 NDo=     1
 LinEq1:  Iter=  5 NonCon=     1 RMS=4.85D-09 Max=2.33D-07 NDo=     1
 LinEq1:  Iter=  6 NonCon=     1 RMS=3.12D-09 Max=9.31D-08 NDo=     1
 LinEq1:  Iter=  7 NonCon=     1 RMS=1.62D-09 Max=5.17D-08 NDo=     1
 LinEq1:  Iter=  8 NonCon=     1 RMS=1.04D-09 Max=3.98D-08 NDo=     1
 LinEq1:  Iter=  9 NonCon=     1 RMS=6.05D-10 Max=2.77D-08 NDo=     1
 LinEq1:  Iter= 10 NonCon=     1 RMS=2.80D-10 Max=7.40D-09 NDo=     1
 LinEq1:  Iter= 11 NonCon=     1 RMS=1.43D-10 Max=5.33D-09 NDo=     1
 LinEq1:  Iter= 12 NonCon=     1 RMS=7.99D-11 Max=3.94D-09 NDo=     1
 LinEq1:  Iter= 13 NonCon=     1 RMS=4.14D-11 Max=1.43D-09 NDo=     1
 LinEq1:  Iter= 14 NonCon=     1 RMS=1.60D-11 Max=8.76D-10 NDo=     1
 LinEq1:  Iter= 15 NonCon=     0 RMS=4.51D-12 Max=1.70D-10 NDo=     1
 Linear equations converged to 3.054D-11 3.054D-10 after    15 iterations.
 SCF Done:  E(UwB97XD) =  -283.061140710     a.u. after    5 cycles
            Convg  =    0.8975D-06                    68 Fock formations.
              S**2 =  0.0000                  -V/T =  2.0059
 <Sx>= 0.0000 <Sy>= 0.0000 <Sz>= 0.0000 <S**2>= 0.0000 S= 0.0000
 <L.S>=  0.00000000000    
 Annihilation of the first spin contaminant:
 S**2 before annihilation     0.0000,   after     0.0000
 DoSCS=F DFT=T ScalE2(SS,OS)=  1.000000  1.000000
 Range of M.O.s used for correlation:     1   299
 NBasis=   299 NAE=    19 NBE=    19 NFC=     0 NFV=     0
 NROrb=    299 NOA=    19 NOB=    19 NVA=   280 NVB=   280

 **** Warning!!: The largest alpha MO coefficient is  0.34546120D+02


 **** Warning!!: The largest beta MO coefficient is  0.34546119D+02

 Symmetrizing basis deriv contribution to polar:
 IMax=3 JMax=2 DiffMx= 0.00D+00
 G2DrvN: will do     9 centers at a time, making    1 passes.
 Calling FoFCou, ICntrl=  3107 FMM=F I1Cent=   0 AccDes= 0.00D+00.
 End of G2Drv F.D. properties file   721 does not exist.
 End of G2Drv F.D. properties file   722 does not exist.
 End of G2Drv F.D. properties file   788 does not exist.
          IDoAtm=11111111
          Differentiating once with respect to nuclear coordinates.
 CalDSu exits because no D1Ps are significant.
          There are    27 degrees of freedom in the 1st order CPHF.  IDoFFX=6 NUNeed=     0.
     21 vectors produced by pass  0 Test12= 3.94D-14 3.70D-09 XBig12= 1.81D-01 9.49D-02.
 AX will form    21 AO Fock derivatives at one time.
     21 vectors produced by pass  1 Test12= 3.94D-14 3.70D-09 XBig12= 5.89D-02 7.33D-02.
     21 vectors produced by pass  2 Test12= 3.94D-14 3.70D-09 XBig12= 3.38D-03 1.00D-02.
     21 vectors produced by pass  3 Test12= 3.94D-14 3.70D-09 XBig12= 9.18D-05 1.80D-03.
     21 vectors produced by pass  4 Test12= 3.94D-14 3.70D-09 XBig12= 1.56D-06 1.57D-04.
     21 vectors produced by pass  5 Test12= 3.94D-14 3.70D-09 XBig12= 1.71D-08 1.67D-05.
     21 vectors produced by pass  6 Test12= 3.94D-14 3.70D-09 XBig12= 1.41D-10 1.43D-06.
     17 vectors produced by pass  7 Test12= 3.94D-14 3.70D-09 XBig12= 1.29D-12 2.40D-07.
      5 vectors produced by pass  8 Test12= 3.94D-14 3.70D-09 XBig12= 2.57D-14 2.21D-08.
      2 vectors produced by pass  9 Test12= 3.94D-14 3.70D-09 XBig12= 4.34D-16 6.49D-09.
 InvSVY:  IOpt=1 It=  1 EMax= 1.78D-15
 Solved reduced A of dimension   171 with    21 vectors.
 End of Minotr F.D. properties file   721 does not exist.
 End of Minotr F.D. properties file   722 does not exist.
 End of Minotr F.D. properties file   788 does not exist.
 Calling FoFJK, ICntrl=    100127 FMM=F ISym2X=0 I1Cent= 0 IOpClX= 1 NMat=1 NMatS=1 NMatT=0.
 -------------------------------------------------------------------
 Center     Atomic                   Forces (Hartrees/Bohr)
 Number     Number              X              Y              Z
 -------------------------------------------------------------------
      1        8           0.039205069   -0.005566348    0.001477134
      2        8          -0.040616223   -0.007267486    0.001606102
      3        6          -0.004440955    0.007452675   -0.002063678
      4        7           0.002717304    0.005501569    0.005350535
      5        6           0.001912313    0.004250644   -0.004799308
      6        1           0.001264882   -0.002130228   -0.002652700
      7        1          -0.001263896   -0.001211854    0.000808586
      8        1           0.001221505   -0.001028972    0.000273329
 -------------------------------------------------------------------
 Cartesian Forces:  Max     0.040616223 RMS     0.012050861
 IRC-IRC-IRC-IRC-IRC-IRC-IRC-IRC-IRC-IRC-IRC-IRC-IRC-IRC-IRC-IRC-IRC-IRC
 Pt 28 Step number   1 out of a maximum of  20
 Modified Bulirsch-Stoer Extrapolation Cycles:
    EPS =    0.000010000000000
      PEZero:  N= 2 I= 1 D=  3.44D-04 Err=  2.79D-06
 Maximum DWI energy   std dev =  0.000000027 at pt    14
 Maximum DWI gradient std dev =  0.000363282 at pt    16
 CORRECTOR INTEGRATION CONVERGENCE:
   Recorrection delta-x convergence threshold:    0.010000
   Delta-x Convergence Met
 Point Number:  28          Path Number:   1
   CHANGE IN THE REACTION COORDINATE =    0.06610
   NET REACTION COORDINATE UP TO THIS POINT =    1.85060
  # OF POINTS ALONG THE PATH =  28
  # OF STEPS =   1

 Calculating another point on the path.
 IRC-IRC-IRC-IRC-IRC-IRC-IRC-IRC-IRC-IRC-IRC-IRC-IRC-IRC-IRC-IRC-IRC-IRC
                          Input orientation:                          
 ---------------------------------------------------------------------
 Center     Atomic      Atomic             Coordinates (Angstroms)
 Number     Number       Type             X           Y           Z
 ---------------------------------------------------------------------
      1          8           0       -0.869146   -0.947544   -0.089346
      2          8           0        1.059368   -0.828402    0.053390
      3          6           0        1.030043    0.445334   -0.001927
      4          7           0        0.004816    1.194489   -0.124331
      5          6           0       -1.166736    0.348770    0.139192
      6          1           0        1.994895    0.934035    0.159020
      7          1           0       -1.898895    0.630929   -0.636302
      8          1           0       -1.554296    0.568683    1.141047
 ---------------------------------------------------------------------
                    Distance matrix (angstroms):
                    1          2          3          4          5
     1  O    0.000000
     2  O    1.937456   0.000000
     3  C    2.356835   1.275274   0.000000
     4  N    2.313729   2.288177   1.275659   0.000000
     5  C    1.349526   2.519650   2.203424   1.468748   0.000000
     6  H    3.435805   1.998138   1.093468   2.026953   3.215407
     7  H    1.962428   3.369962   3.002591   2.050324   1.103205
     8  H    2.069358   3.156910   2.828500   2.103246   1.096484
                    6          7          8
     6  H    0.000000
     7  H    3.985726   0.000000
     8  H    3.700623   1.811517   0.000000
 Symmetry turned off by external request.
 Stoichiometry    C2H3NO2
 Framework group  C1[X(C2H3NO2)]
 Deg. of freedom    18
 Full point group                 C1      NOp   1
 Rotational constants (GHZ):           9.5133880           7.0631290           4.2133280
 Standard basis: Aug-CC-pVTZ (5D, 7F)
   299 basis functions,   441 primitive gaussians,   350 cartesian basis functions
    19 alpha electrons       19 beta electrons
       nuclear repulsion energy       171.9967395767 Hartrees.
 NAtoms=    8 NActive=    8 NUniq=    8 SFac= 1.00D+00 NAtFMM=   60 NAOKFM=F Big=F
 Integral buffers will be    131072 words long.
 Raffenetti 2 integral format.
 Two-electron integral symmetry is turned off.
 Nuclear repulsion after empirical dispersion term =      171.9953122991 Hartrees.
 One-electron integrals computed using PRISM.
 NBasis=   299 RedAO= T EigKep=  2.79D-05  NBF=   299
 NBsUse=   299 1.00D-06 EigRej= -1.00D+00 NBFU=   299
 Initial guess from the checkpoint file:  "TSH1-IRC-Forward.chk"
 B after Tr=     0.000062   -0.000242   -0.000097
         Rot=    1.000000    0.000024   -0.000128    0.000012 Ang=   0.01 deg.
 Initial guess <Sx>= 0.0000 <Sy>= 0.0000 <Sz>= 0.0000 <S**2>= 0.0000 S= 0.0000
 ExpMin= 2.53D-02 ExpMax= 1.53D+04 ExpMxC= 5.22D+02 IAcc=3 IRadAn=         7 AccDes= 0.00D+00
 Harris functional with IExCor= 4639 and IRadAn=       7 diagonalized for initial guess.
 HarFok:  IExCor= 4639 AccDes= 0.00D+00 IRadAn=         7 IDoV= 1 UseB2=F ITyADJ=14
 ICtDFT=  3500011 ScaDFX=  1.000000  1.000000  1.000000  1.000000
 FoFCou: FMM=F IPFlag=           0 FMFlag=      100000 FMFlg1=           0
         NFxFlg=           0 DoJE=T BraDBF=F KetDBF=T FulRan=T
         wScrn=  0.000000 ICntrl=       500 IOpCl=  0 I1Cent=   200000004 NGrid=           0
         NMat0=    1 NMatS0=      1 NMatT0=    0 NMatD0=    1 NMtDS0=    0 NMtDT0=    0
 Symmetry not used in FoFCou.
 LinEq1:  Iter=  0 NonCon=     1 RMS=8.32D-05 Max=3.13D-03 NDo=     1
 AX will form     1 AO Fock derivatives at one time.
 LinEq1:  Iter=  1 NonCon=     1 RMS=4.38D-05 Max=1.29D-03 NDo=     1
 LinEq1:  Iter=  2 NonCon=     1 RMS=4.53D-05 Max=1.96D-03 NDo=     1
 LinEq1:  Iter=  3 NonCon=     1 RMS=3.57D-05 Max=1.29D-03 NDo=     1
 LinEq1:  Iter=  4 NonCon=     1 RMS=2.31D-05 Max=7.56D-04 NDo=     1
 LinEq1:  Iter=  5 NonCon=     1 RMS=1.66D-05 Max=3.85D-04 NDo=     1
 LinEq1:  Iter=  6 NonCon=     1 RMS=7.22D-06 Max=2.21D-04 NDo=     1
 LinEq1:  Iter=  7 NonCon=     1 RMS=4.14D-06 Max=1.57D-04 NDo=     1
 LinEq1:  Iter=  8 NonCon=     1 RMS=1.79D-06 Max=5.59D-05 NDo=     1
 LinEq1:  Iter=  9 NonCon=     1 RMS=5.05D-07 Max=1.03D-05 NDo=     1
 LinEq1:  Iter= 10 NonCon=     1 RMS=1.35D-07 Max=2.95D-06 NDo=     1
 LinEq1:  Iter= 11 NonCon=     1 RMS=5.31D-08 Max=1.21D-06 NDo=     1
 LinEq1:  Iter= 12 NonCon=     1 RMS=2.76D-08 Max=9.68D-07 NDo=     1
 LinEq1:  Iter= 13 NonCon=     1 RMS=1.06D-08 Max=3.84D-07 NDo=     1
 LinEq1:  Iter= 14 NonCon=     1 RMS=3.80D-09 Max=1.22D-07 NDo=     1
 LinEq1:  Iter= 15 NonCon=     0 RMS=1.27D-09 Max=4.12D-08 NDo=     1
 Linear equations converged to 1.032D-08 1.032D-07 after    15 iterations.
     Minimum is close to point  2 DX=  3.21D-03 DF= -7.85D-10 DXR=  3.20D-03 DFR=  1.02D-05 which will be used.
 LinEq1:  Iter=  0 NonCon=     1 RMS=1.76D-06 Max=5.41D-05 NDo=     1
 LinEq1:  Iter=  1 NonCon=     1 RMS=8.96D-07 Max=3.70D-05 NDo=     1
 LinEq1:  Iter=  2 NonCon=     1 RMS=5.15D-07 Max=1.73D-05 NDo=     1
 LinEq1:  Iter=  3 NonCon=     1 RMS=5.52D-07 Max=2.08D-05 NDo=     1
 LinEq1:  Iter=  4 NonCon=     1 RMS=2.84D-07 Max=6.00D-06 NDo=     1
 LinEq1:  Iter=  5 NonCon=     1 RMS=1.81D-07 Max=3.89D-06 NDo=     1
 LinEq1:  Iter=  6 NonCon=     1 RMS=6.96D-08 Max=1.85D-06 NDo=     1
 LinEq1:  Iter=  7 NonCon=     1 RMS=2.54D-08 Max=8.14D-07 NDo=     1
 LinEq1:  Iter=  8 NonCon=     1 RMS=1.22D-08 Max=3.79D-07 NDo=     1
 LinEq1:  Iter=  9 NonCon=     1 RMS=5.86D-09 Max=1.69D-07 NDo=     1
 LinEq1:  Iter= 10 NonCon=     1 RMS=3.65D-09 Max=1.47D-07 NDo=     1
 LinEq1:  Iter= 11 NonCon=     1 RMS=2.03D-09 Max=5.46D-08 NDo=     1
 LinEq1:  Iter= 12 NonCon=     1 RMS=6.95D-10 Max=1.29D-08 NDo=     1
 LinEq1:  Iter= 13 NonCon=     0 RMS=2.75D-10 Max=5.67D-09 NDo=     1
 Linear equations converged to 1.178D-09 1.178D-08 after    13 iterations.
     Minimum is close to point  2 DX=  5.79D-04 DF=  0.00D+00 DXR=  5.79D-04 DFR=  0.00D+00 which will be used.
 SCF Done:  E(UwB97XD) =  -283.062182318     a.u. after    3 cycles
            Convg  =    0.5339D-06                    33 Fock formations.
              S**2 =  0.0000                  -V/T =  2.0059
 <Sx>= 0.0000 <Sy>= 0.0000 <Sz>= 0.0000 <S**2>= 0.0000 S= 0.0000
 <L.S>=  0.00000000000    
 Annihilation of the first spin contaminant:
 S**2 before annihilation     0.0000,   after     0.0000
 DoSCS=F DFT=T ScalE2(SS,OS)=  1.000000  1.000000
 Range of M.O.s used for correlation:     1   299
 NBasis=   299 NAE=    19 NBE=    19 NFC=     0 NFV=     0
 NROrb=    299 NOA=    19 NOB=    19 NVA=   280 NVB=   280

 **** Warning!!: The largest alpha MO coefficient is  0.34183196D+02


 **** Warning!!: The largest beta MO coefficient is  0.34183194D+02

 Symmetrizing basis deriv contribution to polar:
 IMax=3 JMax=2 DiffMx= 0.00D+00
 G2DrvN: will do     9 centers at a time, making    1 passes.
 Calling FoFCou, ICntrl=  3107 FMM=F I1Cent=   0 AccDes= 0.00D+00.
 End of G2Drv F.D. properties file   721 does not exist.
 End of G2Drv F.D. properties file   722 does not exist.
 End of G2Drv F.D. properties file   788 does not exist.
          IDoAtm=11111111
          Differentiating once with respect to nuclear coordinates.
 CalDSu exits because no D1Ps are significant.
          There are    27 degrees of freedom in the 1st order CPHF.  IDoFFX=6 NUNeed=     0.
     21 vectors produced by pass  0 Test12= 3.94D-14 3.70D-09 XBig12= 1.80D-01 9.29D-02.
 AX will form    21 AO Fock derivatives at one time.
     21 vectors produced by pass  1 Test12= 3.94D-14 3.70D-09 XBig12= 5.70D-02 7.31D-02.
     21 vectors produced by pass  2 Test12= 3.94D-14 3.70D-09 XBig12= 3.32D-03 1.02D-02.
     21 vectors produced by pass  3 Test12= 3.94D-14 3.70D-09 XBig12= 8.60D-05 1.76D-03.
     21 vectors produced by pass  4 Test12= 3.94D-14 3.70D-09 XBig12= 1.46D-06 1.53D-04.
     21 vectors produced by pass  5 Test12= 3.94D-14 3.70D-09 XBig12= 1.59D-08 1.58D-05.
     21 vectors produced by pass  6 Test12= 3.94D-14 3.70D-09 XBig12= 1.31D-10 1.40D-06.
     17 vectors produced by pass  7 Test12= 3.94D-14 3.70D-09 XBig12= 1.13D-12 1.98D-07.
      6 vectors produced by pass  8 Test12= 3.94D-14 3.70D-09 XBig12= 2.51D-14 3.78D-08.
      1 vectors produced by pass  9 Test12= 3.94D-14 3.70D-09 XBig12= 5.18D-16 5.28D-09.
 InvSVY:  IOpt=1 It=  1 EMax= 2.66D-15
 Solved reduced A of dimension   171 with    21 vectors.
 End of Minotr F.D. properties file   721 does not exist.
 End of Minotr F.D. properties file   722 does not exist.
 End of Minotr F.D. properties file   788 does not exist.
 Calling FoFJK, ICntrl=    100127 FMM=F ISym2X=0 I1Cent= 0 IOpClX= 1 NMat=1 NMatS=1 NMatT=0.
 -------------------------------------------------------------------
 Center     Atomic                   Forces (Hartrees/Bohr)
 Number     Number              X              Y              Z
 -------------------------------------------------------------------
      1        8           0.040573411   -0.005903231    0.001659068
      2        8          -0.042358811   -0.007416871    0.001582519
      3        6          -0.004295431    0.007687954   -0.002185868
      4        7           0.002534255    0.005683823    0.005753523
      5        6           0.002286300    0.004418339   -0.005043088
      6        1           0.001290096   -0.002184421   -0.002784622
      7        1          -0.001231749   -0.001248764    0.000783726
      8        1           0.001201930   -0.001036828    0.000234741
 -------------------------------------------------------------------
 Cartesian Forces:  Max     0.042358811 RMS     0.012517301
 IRC-IRC-IRC-IRC-IRC-IRC-IRC-IRC-IRC-IRC-IRC-IRC-IRC-IRC-IRC-IRC-IRC-IRC
 Pt 29 Step number   1 out of a maximum of  20
 Modified Bulirsch-Stoer Extrapolation Cycles:
    EPS =    0.000010000000000
      PEZero:  N= 2 I= 1 D=  3.44D-04 Err=  2.65D-06
 Maximum DWI energy   std dev =  0.000000032 at pt    14
 Maximum DWI gradient std dev =  0.000347756 at pt    16
 CORRECTOR INTEGRATION CONVERGENCE:
   Recorrection delta-x convergence threshold:    0.010000
   Delta-x Convergence Met
 Point Number:  29          Path Number:   1
   CHANGE IN THE REACTION COORDINATE =    0.06610
   NET REACTION COORDINATE UP TO THIS POINT =    1.91670
  # OF POINTS ALONG THE PATH =  29
  # OF STEPS =   1

 Calculating another point on the path.
 IRC-IRC-IRC-IRC-IRC-IRC-IRC-IRC-IRC-IRC-IRC-IRC-IRC-IRC-IRC-IRC-IRC-IRC
                          Input orientation:                          
 ---------------------------------------------------------------------
 Center     Atomic      Atomic             Coordinates (Angstroms)
 Number     Number       Type             X           Y           Z
 ---------------------------------------------------------------------
      1          8           0       -0.863623   -0.948357   -0.089112
      2          8           0        1.053582   -0.829405    0.053601
      3          6           0        1.029287    0.446726   -0.002329
      4          7           0        0.005190    1.195371   -0.123421
      5          6           0       -1.166295    0.349573    0.138271
      6          1           0        1.997675    0.929348    0.152972
      7          1           0       -1.901478    0.628238   -0.634665
      8          1           0       -1.551764    0.566471    1.141506
 ---------------------------------------------------------------------
                    Distance matrix (angstroms):
                    1          2          3          4          5
     1  O    0.000000
     2  O    1.926186   0.000000
     3  C    2.353061   1.277586   0.000000
     4  N    2.313349   2.286958   1.274326   0.000000
     5  C    1.352011   2.514957   2.202223   1.468413   0.000000
     6  H    3.430948   1.998598   1.093077   2.029078   3.216685
     7  H    1.964796   3.366127   3.003695   2.053873   1.102533
     8  H    2.069459   3.149577   2.825690   2.102300   1.096409
                    6          7          8
     6  H    0.000000
     7  H    3.989290   0.000000
     8  H    3.702350   1.811326   0.000000
 Symmetry turned off by external request.
 Stoichiometry    C2H3NO2
 Framework group  C1[X(C2H3NO2)]
 Deg. of freedom    18
 Full point group                 C1      NOp   1
 Rotational constants (GHZ):           9.4994616           7.1004122           4.2231418
 Standard basis: Aug-CC-pVTZ (5D, 7F)
   299 basis functions,   441 primitive gaussians,   350 cartesian basis functions
    19 alpha electrons       19 beta electrons
       nuclear repulsion energy       172.1018956300 Hartrees.
 NAtoms=    8 NActive=    8 NUniq=    8 SFac= 1.00D+00 NAtFMM=   60 NAOKFM=F Big=F
 Integral buffers will be    131072 words long.
 Raffenetti 2 integral format.
 Two-electron integral symmetry is turned off.
 Nuclear repulsion after empirical dispersion term =      172.1004679819 Hartrees.
 One-electron integrals computed using PRISM.
 NBasis=   299 RedAO= T EigKep=  2.80D-05  NBF=   299
 NBsUse=   299 1.00D-06 EigRej= -1.00D+00 NBFU=   299
 Initial guess from the checkpoint file:  "TSH1-IRC-Forward.chk"
 B after Tr=     0.000062   -0.000239   -0.000104
         Rot=    1.000000    0.000026   -0.000125    0.000012 Ang=   0.01 deg.
 Initial guess <Sx>= 0.0000 <Sy>= 0.0000 <Sz>= 0.0000 <S**2>= 0.0000 S= 0.0000
 ExpMin= 2.53D-02 ExpMax= 1.53D+04 ExpMxC= 5.22D+02 IAcc=3 IRadAn=         7 AccDes= 0.00D+00
 Harris functional with IExCor= 4639 and IRadAn=       7 diagonalized for initial guess.
 HarFok:  IExCor= 4639 AccDes= 0.00D+00 IRadAn=         7 IDoV= 1 UseB2=F ITyADJ=14
 ICtDFT=  3500011 ScaDFX=  1.000000  1.000000  1.000000  1.000000
 FoFCou: FMM=F IPFlag=           0 FMFlag=      100000 FMFlg1=           0
         NFxFlg=           0 DoJE=T BraDBF=F KetDBF=T FulRan=T
         wScrn=  0.000000 ICntrl=       500 IOpCl=  0 I1Cent=   200000004 NGrid=           0
         NMat0=    1 NMatS0=      1 NMatT0=    0 NMatD0=    1 NMtDS0=    0 NMtDT0=    0
 Symmetry not used in FoFCou.
 LinEq1:  Iter=  0 NonCon=     1 RMS=8.25D-05 Max=3.05D-03 NDo=     1
 AX will form     1 AO Fock derivatives at one time.
 LinEq1:  Iter=  1 NonCon=     1 RMS=4.23D-05 Max=1.25D-03 NDo=     1
 LinEq1:  Iter=  2 NonCon=     1 RMS=4.44D-05 Max=1.91D-03 NDo=     1
 LinEq1:  Iter=  3 NonCon=     1 RMS=3.49D-05 Max=1.26D-03 NDo=     1
 LinEq1:  Iter=  4 NonCon=     1 RMS=2.23D-05 Max=7.34D-04 NDo=     1
 LinEq1:  Iter=  5 NonCon=     1 RMS=1.59D-05 Max=3.65D-04 NDo=     1
 LinEq1:  Iter=  6 NonCon=     1 RMS=6.96D-06 Max=2.14D-04 NDo=     1
 LinEq1:  Iter=  7 NonCon=     1 RMS=4.00D-06 Max=1.51D-04 NDo=     1
 LinEq1:  Iter=  8 NonCon=     1 RMS=1.72D-06 Max=5.34D-05 NDo=     1
 LinEq1:  Iter=  9 NonCon=     1 RMS=4.84D-07 Max=9.86D-06 NDo=     1
 LinEq1:  Iter= 10 NonCon=     1 RMS=1.33D-07 Max=2.95D-06 NDo=     1
 LinEq1:  Iter= 11 NonCon=     1 RMS=5.68D-08 Max=1.25D-06 NDo=     1
 LinEq1:  Iter= 12 NonCon=     1 RMS=2.84D-08 Max=9.81D-07 NDo=     1
 LinEq1:  Iter= 13 NonCon=     1 RMS=1.04D-08 Max=3.49D-07 NDo=     1
 LinEq1:  Iter= 14 NonCon=     0 RMS=3.64D-09 Max=9.52D-08 NDo=     1
 Linear equations converged to 1.032D-08 1.032D-07 after    14 iterations.
     Minimum is close to point  2 DX=  3.11D-03 DF= -7.29D-10 DXR=  3.10D-03 DFR=  9.61D-06 which will be used.
 LinEq1:  Iter=  0 NonCon=     1 RMS=1.71D-06 Max=5.10D-05 NDo=     1
 LinEq1:  Iter=  1 NonCon=     1 RMS=8.45D-07 Max=3.51D-05 NDo=     1
 LinEq1:  Iter=  2 NonCon=     1 RMS=4.79D-07 Max=1.63D-05 NDo=     1
 LinEq1:  Iter=  3 NonCon=     1 RMS=5.17D-07 Max=1.91D-05 NDo=     1
 LinEq1:  Iter=  4 NonCon=     1 RMS=2.84D-07 Max=5.97D-06 NDo=     1
 LinEq1:  Iter=  5 NonCon=     1 RMS=1.78D-07 Max=3.87D-06 NDo=     1
 LinEq1:  Iter=  6 NonCon=     1 RMS=6.46D-08 Max=1.63D-06 NDo=     1
 LinEq1:  Iter=  7 NonCon=     1 RMS=2.29D-08 Max=6.82D-07 NDo=     1
 LinEq1:  Iter=  8 NonCon=     1 RMS=1.13D-08 Max=3.11D-07 NDo=     1
 LinEq1:  Iter=  9 NonCon=     1 RMS=5.05D-09 Max=7.87D-08 NDo=     1
 LinEq1:  Iter= 10 NonCon=     1 RMS=2.34D-09 Max=7.14D-08 NDo=     1
 LinEq1:  Iter= 11 NonCon=     1 RMS=1.30D-09 Max=5.74D-08 NDo=     1
 LinEq1:  Iter= 12 NonCon=     1 RMS=5.94D-10 Max=1.28D-08 NDo=     1
 LinEq1:  Iter= 13 NonCon=     0 RMS=2.40D-10 Max=4.75D-09 NDo=     1
 Linear equations converged to 1.158D-09 1.158D-08 after    13 iterations.
     Minimum is close to point  2 DX=  2.65D-04 DF=  0.00D+00 DXR=  2.65D-04 DFR=  0.00D+00 which will be used.
 SCF Done:  E(UwB97XD) =  -283.063261792     a.u. after    3 cycles
            Convg  =    0.8907D-06                    32 Fock formations.
              S**2 =  0.0000                  -V/T =  2.0059
 <Sx>= 0.0000 <Sy>= 0.0000 <Sz>= 0.0000 <S**2>= 0.0000 S= 0.0000
 <L.S>=  0.00000000000    
 Annihilation of the first spin contaminant:
 S**2 before annihilation     0.0000,   after     0.0000
 DoSCS=F DFT=T ScalE2(SS,OS)=  1.000000  1.000000
 Range of M.O.s used for correlation:     1   299
 NBasis=   299 NAE=    19 NBE=    19 NFC=     0 NFV=     0
 NROrb=    299 NOA=    19 NOB=    19 NVA=   280 NVB=   280

 **** Warning!!: The largest alpha MO coefficient is  0.33715996D+02


 **** Warning!!: The largest beta MO coefficient is  0.33715994D+02

 Symmetrizing basis deriv contribution to polar:
 IMax=3 JMax=2 DiffMx= 0.00D+00
 G2DrvN: will do     9 centers at a time, making    1 passes.
 Calling FoFCou, ICntrl=  3107 FMM=F I1Cent=   0 AccDes= 0.00D+00.
 End of G2Drv F.D. properties file   721 does not exist.
 End of G2Drv F.D. properties file   722 does not exist.
 End of G2Drv F.D. properties file   788 does not exist.
          IDoAtm=11111111
          Differentiating once with respect to nuclear coordinates.
 CalDSu exits because no D1Ps are significant.
          There are    27 degrees of freedom in the 1st order CPHF.  IDoFFX=6 NUNeed=     0.
     21 vectors produced by pass  0 Test12= 3.94D-14 3.70D-09 XBig12= 1.79D-01 9.08D-02.
 AX will form    21 AO Fock derivatives at one time.
     21 vectors produced by pass  1 Test12= 3.94D-14 3.70D-09 XBig12= 5.53D-02 7.26D-02.
     21 vectors produced by pass  2 Test12= 3.94D-14 3.70D-09 XBig12= 3.27D-03 1.02D-02.
     21 vectors produced by pass  3 Test12= 3.94D-14 3.70D-09 XBig12= 8.00D-05 1.71D-03.
     21 vectors produced by pass  4 Test12= 3.94D-14 3.70D-09 XBig12= 1.36D-06 1.50D-04.
     21 vectors produced by pass  5 Test12= 3.94D-14 3.70D-09 XBig12= 1.47D-08 1.48D-05.
     21 vectors produced by pass  6 Test12= 3.94D-14 3.70D-09 XBig12= 1.23D-10 1.37D-06.
     17 vectors produced by pass  7 Test12= 3.94D-14 3.70D-09 XBig12= 1.37D-12 2.98D-07.
      5 vectors produced by pass  8 Test12= 3.94D-14 3.70D-09 XBig12= 2.35D-14 3.33D-08.
      2 vectors produced by pass  9 Test12= 3.94D-14 3.70D-09 XBig12= 7.48D-16 7.12D-09.
 InvSVY:  IOpt=1 It=  1 EMax= 1.55D-15
 Solved reduced A of dimension   171 with    21 vectors.
 End of Minotr F.D. properties file   721 does not exist.
 End of Minotr F.D. properties file   722 does not exist.
 End of Minotr F.D. properties file   788 does not exist.
 Calling FoFJK, ICntrl=    100127 FMM=F ISym2X=0 I1Cent= 0 IOpClX= 1 NMat=1 NMatS=1 NMatT=0.
 -------------------------------------------------------------------
 Center     Atomic                   Forces (Hartrees/Bohr)
 Number     Number              X              Y              Z
 -------------------------------------------------------------------
      1        8           0.041909066   -0.006225973    0.001838154
      2        8          -0.044068247   -0.007542553    0.001553684
      3        6          -0.004137515    0.007889356   -0.002305933
      4        7           0.002341243    0.005857847    0.006139155
      5        6           0.002664127    0.004579104   -0.005270387
      6        1           0.001308535   -0.002231904   -0.002908536
      7        1          -0.001196281   -0.001282322    0.000757652
      8        1           0.001179071   -0.001043556    0.000196210
 -------------------------------------------------------------------
 Cartesian Forces:  Max     0.044068247 RMS     0.012972972
 IRC-IRC-IRC-IRC-IRC-IRC-IRC-IRC-IRC-IRC-IRC-IRC-IRC-IRC-IRC-IRC-IRC-IRC
 Pt 30 Step number   1 out of a maximum of  20
 Modified Bulirsch-Stoer Extrapolation Cycles:
    EPS =    0.000010000000000
      PEZero:  N= 2 I= 1 D=  3.44D-04 Err=  2.52D-06
 Maximum DWI energy   std dev =  0.000000037 at pt    19
 Maximum DWI gradient std dev =  0.000332472 at pt    16
 CORRECTOR INTEGRATION CONVERGENCE:
   Recorrection delta-x convergence threshold:    0.010000
   Delta-x Convergence Met
 Point Number:  30          Path Number:   1
   CHANGE IN THE REACTION COORDINATE =    0.06610
   NET REACTION COORDINATE UP TO THIS POINT =    1.98280
  # OF POINTS ALONG THE PATH =  30
  # OF STEPS =   1

 Calculating another point on the path.
 IRC-IRC-IRC-IRC-IRC-IRC-IRC-IRC-IRC-IRC-IRC-IRC-IRC-IRC-IRC-IRC-IRC-IRC
                          Input orientation:                          
 ---------------------------------------------------------------------
 Center     Atomic      Atomic             Coordinates (Angstroms)
 Number     Number       Type             X           Y           Z
 ---------------------------------------------------------------------
      1          8           0       -0.858112   -0.949183   -0.088863
      2          8           0        1.047767   -0.830389    0.053800
      3          6           0        1.028585    0.448103   -0.002737
      4          7           0        0.005523    1.196250   -0.122486
      5          6           0       -1.165803    0.350377    0.137343
      6          1           0        2.000394    0.924723    0.146877
      7          1           0       -1.903900    0.625570   -0.633137
      8          1           0       -1.549366    0.564320    1.141872
 ---------------------------------------------------------------------
                    Distance matrix (angstroms):
                    1          2          3          4          5
     1  O    0.000000
     2  O    1.914899   0.000000
     3  C    2.349351   1.279885   0.000000
     4  N    2.312980   2.285741   1.273074   0.000000
     5  C    1.354510   2.510195   2.201024   1.467998   0.000000
     6  H    3.426099   1.999145   1.092687   2.031205   3.217882
     7  H    1.967169   3.362147   3.004723   2.057264   1.101888
     8  H    2.069596   3.142326   2.823024   2.101337   1.096344
                    6          7          8
     6  H    0.000000
     7  H    3.992671   0.000000
     8  H    3.704146   1.811105   0.000000
 Symmetry turned off by external request.
 Stoichiometry    C2H3NO2
 Framework group  C1[X(C2H3NO2)]
 Deg. of freedom    18
 Full point group                 C1      NOp   1
 Rotational constants (GHZ):           9.4855839           7.1380146           4.2329662
 Standard basis: Aug-CC-pVTZ (5D, 7F)
   299 basis functions,   441 primitive gaussians,   350 cartesian basis functions
    19 alpha electrons       19 beta electrons
       nuclear repulsion energy       172.2084874968 Hartrees.
 NAtoms=    8 NActive=    8 NUniq=    8 SFac= 1.00D+00 NAtFMM=   60 NAOKFM=F Big=F
 Integral buffers will be    131072 words long.
 Raffenetti 2 integral format.
 Two-electron integral symmetry is turned off.
 Nuclear repulsion after empirical dispersion term =      172.2070594332 Hartrees.
 One-electron integrals computed using PRISM.
 NBasis=   299 RedAO= T EigKep=  2.80D-05  NBF=   299
 NBsUse=   299 1.00D-06 EigRej= -1.00D+00 NBFU=   299
 Initial guess from the checkpoint file:  "TSH1-IRC-Forward.chk"
 B after Tr=     0.000061   -0.000235   -0.000110
         Rot=    1.000000    0.000028   -0.000123    0.000012 Ang=   0.01 deg.
 Initial guess <Sx>= 0.0000 <Sy>= 0.0000 <Sz>= 0.0000 <S**2>= 0.0000 S= 0.0000
 ExpMin= 2.53D-02 ExpMax= 1.53D+04 ExpMxC= 5.22D+02 IAcc=3 IRadAn=         7 AccDes= 0.00D+00
 Harris functional with IExCor= 4639 and IRadAn=       7 diagonalized for initial guess.
 HarFok:  IExCor= 4639 AccDes= 0.00D+00 IRadAn=         7 IDoV= 1 UseB2=F ITyADJ=14
 ICtDFT=  3500011 ScaDFX=  1.000000  1.000000  1.000000  1.000000
 FoFCou: FMM=F IPFlag=           0 FMFlag=      100000 FMFlg1=           0
         NFxFlg=           0 DoJE=T BraDBF=F KetDBF=T FulRan=T
         wScrn=  0.000000 ICntrl=       500 IOpCl=  0 I1Cent=   200000004 NGrid=           0
         NMat0=    1 NMatS0=      1 NMatT0=    0 NMatD0=    1 NMtDS0=    0 NMtDT0=    0
 Symmetry not used in FoFCou.
 LinEq1:  Iter=  0 NonCon=     1 RMS=8.16D-05 Max=2.96D-03 NDo=     1
 AX will form     1 AO Fock derivatives at one time.
 LinEq1:  Iter=  1 NonCon=     1 RMS=4.09D-05 Max=1.20D-03 NDo=     1
 LinEq1:  Iter=  2 NonCon=     1 RMS=4.34D-05 Max=1.86D-03 NDo=     1
 LinEq1:  Iter=  3 NonCon=     1 RMS=3.40D-05 Max=1.22D-03 NDo=     1
 LinEq1:  Iter=  4 NonCon=     1 RMS=2.15D-05 Max=7.10D-04 NDo=     1
 LinEq1:  Iter=  5 NonCon=     1 RMS=1.52D-05 Max=3.44D-04 NDo=     1
 LinEq1:  Iter=  6 NonCon=     1 RMS=6.70D-06 Max=2.07D-04 NDo=     1
 LinEq1:  Iter=  7 NonCon=     1 RMS=3.86D-06 Max=1.45D-04 NDo=     1
 LinEq1:  Iter=  8 NonCon=     1 RMS=1.66D-06 Max=5.10D-05 NDo=     1
 LinEq1:  Iter=  9 NonCon=     1 RMS=4.62D-07 Max=9.43D-06 NDo=     1
 LinEq1:  Iter= 10 NonCon=     1 RMS=1.31D-07 Max=2.99D-06 NDo=     1
 LinEq1:  Iter= 11 NonCon=     1 RMS=5.88D-08 Max=1.35D-06 NDo=     1
 LinEq1:  Iter= 12 NonCon=     1 RMS=2.84D-08 Max=1.04D-06 NDo=     1
 LinEq1:  Iter= 13 NonCon=     1 RMS=1.03D-08 Max=3.90D-07 NDo=     1
 LinEq1:  Iter= 14 NonCon=     1 RMS=3.75D-09 Max=1.26D-07 NDo=     1
 LinEq1:  Iter= 15 NonCon=     0 RMS=1.43D-09 Max=5.05D-08 NDo=     1
 Linear equations converged to 1.032D-08 1.032D-07 after    15 iterations.
     Minimum is close to point  2 DX=  2.97D-03 DF= -6.56D-10 DXR=  2.96D-03 DFR=  8.78D-06 which will be used.
 LinEq1:  Iter=  0 NonCon=     1 RMS=1.64D-06 Max=4.77D-05 NDo=     1
 LinEq1:  Iter=  1 NonCon=     1 RMS=7.92D-07 Max=3.31D-05 NDo=     1
 LinEq1:  Iter=  2 NonCon=     1 RMS=4.39D-07 Max=1.51D-05 NDo=     1
 LinEq1:  Iter=  3 NonCon=     1 RMS=4.78D-07 Max=1.76D-05 NDo=     1
 LinEq1:  Iter=  4 NonCon=     1 RMS=2.82D-07 Max=6.10D-06 NDo=     1
 LinEq1:  Iter=  5 NonCon=     1 RMS=1.72D-07 Max=3.76D-06 NDo=     1
 LinEq1:  Iter=  6 NonCon=     1 RMS=6.15D-08 Max=1.67D-06 NDo=     1
 LinEq1:  Iter=  7 NonCon=     1 RMS=2.28D-08 Max=7.19D-07 NDo=     1
 LinEq1:  Iter=  8 NonCon=     1 RMS=1.20D-08 Max=3.85D-07 NDo=     1
 LinEq1:  Iter=  9 NonCon=     1 RMS=6.50D-09 Max=1.98D-07 NDo=     1
 LinEq1:  Iter= 10 NonCon=     1 RMS=3.95D-09 Max=1.53D-07 NDo=     1
 LinEq1:  Iter= 11 NonCon=     1 RMS=1.89D-09 Max=4.94D-08 NDo=     1
 LinEq1:  Iter= 12 NonCon=     0 RMS=5.91D-10 Max=9.69D-09 NDo=     1
 Linear equations converged to 1.131D-09 1.131D-08 after    12 iterations.
     Minimum is close to point  2 DX=  8.28D-04 DF=  0.00D+00 DXR=  8.27D-04 DFR=  0.00D+00 which will be used.
 LinEq1:  Iter=  0 NonCon=     1 RMS=9.09D-09 Max=1.40D-07 NDo=     1
 LinEq1:  Iter=  1 NonCon=     1 RMS=5.34D-09 Max=1.82D-07 NDo=     1
 LinEq1:  Iter=  2 NonCon=     1 RMS=3.54D-09 Max=1.44D-07 NDo=     1
 LinEq1:  Iter=  3 NonCon=     1 RMS=3.38D-09 Max=1.29D-07 NDo=     1
 LinEq1:  Iter=  4 NonCon=     1 RMS=3.05D-09 Max=1.65D-07 NDo=     1
 LinEq1:  Iter=  5 NonCon=     1 RMS=3.03D-09 Max=1.37D-07 NDo=     1
 LinEq1:  Iter=  6 NonCon=     1 RMS=1.66D-09 Max=6.49D-08 NDo=     1
 LinEq1:  Iter=  7 NonCon=     1 RMS=8.42D-10 Max=2.24D-08 NDo=     1
 LinEq1:  Iter=  8 NonCon=     1 RMS=4.23D-10 Max=1.12D-08 NDo=     1
 LinEq1:  Iter=  9 NonCon=     1 RMS=1.26D-10 Max=4.42D-09 NDo=     1
 LinEq1:  Iter= 10 NonCon=     1 RMS=5.51D-11 Max=2.15D-09 NDo=     1
 LinEq1:  Iter= 11 NonCon=     1 RMS=2.73D-11 Max=1.10D-09 NDo=     1
 LinEq1:  Iter= 12 NonCon=     1 RMS=1.97D-11 Max=6.60D-10 NDo=     1
 LinEq1:  Iter= 13 NonCon=     1 RMS=9.05D-12 Max=4.02D-10 NDo=     1
 LinEq1:  Iter= 14 NonCon=     1 RMS=4.83D-12 Max=2.20D-10 NDo=     1
 LinEq1:  Iter= 15 NonCon=     0 RMS=2.60D-12 Max=4.30D-11 NDo=     1
 Linear equations converged to 1.658D-11 1.658D-10 after    15 iterations.
 QCLLim is confused:  Bigger=T Turned=T
 NLin=  8 IMin12=  1  2 I12=  0  2 IX=  1 XLMin= 0.000D+00 XLMax= 0.000D+00
 X = 0.000D+00 1.000D+00 2.000D+00 4.000D+00 8.000D+00 1.600D+01 3.200D+01 6.400D+01
 DE= 0.000D+00 1.984D-11 3.860D-11 1.384D-10 4.989D-10 2.002D-09 8.067D-09 3.240D-08
 Search did not lower the energy significantly.
 No lower point found -- using Newton-Raphson step.
 Restarting incremental Fock formation.
 LinEq1:  Iter=  0 NonCon=     1 RMS=2.03D-08 Max=4.00D-07 NDo=     1
 LinEq1:  Iter=  1 NonCon=     1 RMS=7.65D-09 Max=4.09D-07 NDo=     1
 LinEq1:  Iter=  2 NonCon=     1 RMS=7.15D-09 Max=3.85D-07 NDo=     1
 LinEq1:  Iter=  3 NonCon=     1 RMS=5.84D-09 Max=2.22D-07 NDo=     1
 LinEq1:  Iter=  4 NonCon=     1 RMS=4.79D-09 Max=1.27D-07 NDo=     1
 LinEq1:  Iter=  5 NonCon=     1 RMS=4.62D-09 Max=1.99D-07 NDo=     1
 LinEq1:  Iter=  6 NonCon=     1 RMS=2.48D-09 Max=7.96D-08 NDo=     1
 LinEq1:  Iter=  7 NonCon=     1 RMS=1.73D-09 Max=5.05D-08 NDo=     1
 LinEq1:  Iter=  8 NonCon=     1 RMS=7.65D-10 Max=2.37D-08 NDo=     1
 LinEq1:  Iter=  9 NonCon=     1 RMS=2.69D-10 Max=8.55D-09 NDo=     1
 LinEq1:  Iter= 10 NonCon=     1 RMS=1.03D-10 Max=3.42D-09 NDo=     1
 LinEq1:  Iter= 11 NonCon=     1 RMS=5.20D-11 Max=2.03D-09 NDo=     1
 LinEq1:  Iter= 12 NonCon=     1 RMS=3.31D-11 Max=1.32D-09 NDo=     1
 LinEq1:  Iter= 13 NonCon=     0 RMS=1.77D-11 Max=4.57D-10 NDo=     1
 Linear equations converged to 5.212D-11 5.212D-10 after    13 iterations.
 LinEq1:  Iter=  0 NonCon=     1 RMS=9.81D-09 Max=2.53D-07 NDo=     1
 LinEq1:  Iter=  1 NonCon=     1 RMS=6.05D-09 Max=2.27D-07 NDo=     1
 LinEq1:  Iter=  2 NonCon=     1 RMS=4.12D-09 Max=1.20D-07 NDo=     1
 LinEq1:  Iter=  3 NonCon=     1 RMS=3.24D-09 Max=1.17D-07 NDo=     1
 LinEq1:  Iter=  4 NonCon=     1 RMS=3.46D-09 Max=1.47D-07 NDo=     1
 LinEq1:  Iter=  5 NonCon=     1 RMS=2.20D-09 Max=8.32D-08 NDo=     1
 LinEq1:  Iter=  6 NonCon=     1 RMS=1.82D-09 Max=7.26D-08 NDo=     1
 LinEq1:  Iter=  7 NonCon=     1 RMS=9.59D-10 Max=3.10D-08 NDo=     1
 LinEq1:  Iter=  8 NonCon=     1 RMS=4.81D-10 Max=1.69D-08 NDo=     1
 LinEq1:  Iter=  9 NonCon=     1 RMS=2.39D-10 Max=1.29D-08 NDo=     1
 LinEq1:  Iter= 10 NonCon=     1 RMS=1.27D-10 Max=4.92D-09 NDo=     1
 LinEq1:  Iter= 11 NonCon=     1 RMS=7.32D-11 Max=1.68D-09 NDo=     1
 LinEq1:  Iter= 12 NonCon=     1 RMS=4.54D-11 Max=2.55D-09 NDo=     1
 LinEq1:  Iter= 13 NonCon=     1 RMS=2.08D-11 Max=7.27D-10 NDo=     1
 LinEq1:  Iter= 14 NonCon=     1 RMS=7.59D-12 Max=2.59D-10 NDo=     1
 LinEq1:  Iter= 15 NonCon=     1 RMS=3.41D-12 Max=1.71D-10 NDo=     1
 LinEq1:  Iter= 16 NonCon=     0 RMS=2.31D-12 Max=4.28D-11 NDo=     1
 Linear equations converged to 1.566D-11 1.566D-10 after    16 iterations.
 QCLLim is confused:  Bigger=T Turned=T
 NLin=  3 IMin12=  1  2 I12=  0  2 IX=  1 XLMin= 0.000D+00 XLMax= 0.000D+00
 X = 0.000D+00 1.000D+00 2.000D+00
 DE= 0.000D+00 5.684D-14 3.752D-12
 LinEq1:  Iter=  0 NonCon=     1 RMS=5.96D-09 Max=1.64D-07 NDo=     1
 LinEq1:  Iter=  1 NonCon=     1 RMS=3.35D-09 Max=1.06D-07 NDo=     1
 LinEq1:  Iter=  2 NonCon=     1 RMS=2.30D-09 Max=9.49D-08 NDo=     1
 LinEq1:  Iter=  3 NonCon=     1 RMS=1.05D-09 Max=3.47D-08 NDo=     1
 LinEq1:  Iter=  4 NonCon=     1 RMS=1.07D-09 Max=5.36D-08 NDo=     1
 LinEq1:  Iter=  5 NonCon=     1 RMS=9.41D-10 Max=3.36D-08 NDo=     1
 LinEq1:  Iter=  6 NonCon=     1 RMS=4.26D-10 Max=1.42D-08 NDo=     1
 LinEq1:  Iter=  7 NonCon=     1 RMS=3.20D-10 Max=1.04D-08 NDo=     1
 LinEq1:  Iter=  8 NonCon=     1 RMS=2.02D-10 Max=1.19D-08 NDo=     1
 LinEq1:  Iter=  9 NonCon=     1 RMS=1.35D-10 Max=4.73D-09 NDo=     1
 LinEq1:  Iter= 10 NonCon=     1 RMS=1.02D-10 Max=3.15D-09 NDo=     1
 LinEq1:  Iter= 11 NonCon=     1 RMS=5.42D-11 Max=1.26D-09 NDo=     1
 LinEq1:  Iter= 12 NonCon=     1 RMS=2.17D-11 Max=8.99D-10 NDo=     1
 LinEq1:  Iter= 13 NonCon=     1 RMS=1.06D-11 Max=3.89D-10 NDo=     1
 LinEq1:  Iter= 14 NonCon=     0 RMS=4.18D-12 Max=1.06D-10 NDo=     1
 Linear equations converged to 1.289D-11 1.289D-10 after    14 iterations.
 SCF Done:  E(UwB97XD) =  -283.064378006     a.u. after    7 cycles
            Convg  =    0.2918D-06                   111 Fock formations.
              S**2 =  0.0000                  -V/T =  2.0059
 <Sx>= 0.0000 <Sy>= 0.0000 <Sz>= 0.0000 <S**2>= 0.0000 S= 0.0000
 <L.S>=  0.00000000000    
 Annihilation of the first spin contaminant:
 S**2 before annihilation     0.0000,   after     0.0000
 DoSCS=F DFT=T ScalE2(SS,OS)=  1.000000  1.000000
 Range of M.O.s used for correlation:     1   299
 NBasis=   299 NAE=    19 NBE=    19 NFC=     0 NFV=     0
 NROrb=    299 NOA=    19 NOB=    19 NVA=   280 NVB=   280

 **** Warning!!: The largest alpha MO coefficient is  0.33153718D+02


 **** Warning!!: The largest beta MO coefficient is  0.33153723D+02

 Symmetrizing basis deriv contribution to polar:
 IMax=3 JMax=2 DiffMx= 0.00D+00
 G2DrvN: will do     9 centers at a time, making    1 passes.
 Calling FoFCou, ICntrl=  3107 FMM=F I1Cent=   0 AccDes= 0.00D+00.
 End of G2Drv F.D. properties file   721 does not exist.
 End of G2Drv F.D. properties file   722 does not exist.
 End of G2Drv F.D. properties file   788 does not exist.
          IDoAtm=11111111
          Differentiating once with respect to nuclear coordinates.
 CalDSu exits because no D1Ps are significant.
          There are    27 degrees of freedom in the 1st order CPHF.  IDoFFX=6 NUNeed=     0.
     21 vectors produced by pass  0 Test12= 3.94D-14 3.70D-09 XBig12= 1.77D-01 8.86D-02.
 AX will form    21 AO Fock derivatives at one time.
     21 vectors produced by pass  1 Test12= 3.94D-14 3.70D-09 XBig12= 5.33D-02 7.20D-02.
     21 vectors produced by pass  2 Test12= 3.94D-14 3.70D-09 XBig12= 3.20D-03 1.02D-02.
     21 vectors produced by pass  3 Test12= 3.94D-14 3.70D-09 XBig12= 7.46D-05 1.65D-03.
     21 vectors produced by pass  4 Test12= 3.94D-14 3.70D-09 XBig12= 1.27D-06 1.46D-04.
     21 vectors produced by pass  5 Test12= 3.94D-14 3.70D-09 XBig12= 1.36D-08 1.39D-05.
     21 vectors produced by pass  6 Test12= 3.94D-14 3.70D-09 XBig12= 1.15D-10 1.34D-06.
     17 vectors produced by pass  7 Test12= 3.94D-14 3.70D-09 XBig12= 1.34D-12 2.70D-07.
      4 vectors produced by pass  8 Test12= 3.94D-14 3.70D-09 XBig12= 2.27D-14 2.59D-08.
      1 vectors produced by pass  9 Test12= 3.94D-14 3.70D-09 XBig12= 7.76D-16 1.07D-08.
 InvSVY:  IOpt=1 It=  1 EMax= 2.44D-15
 Solved reduced A of dimension   169 with    21 vectors.
 End of Minotr F.D. properties file   721 does not exist.
 End of Minotr F.D. properties file   722 does not exist.
 End of Minotr F.D. properties file   788 does not exist.
 Calling FoFJK, ICntrl=    100127 FMM=F ISym2X=0 I1Cent= 0 IOpClX= 1 NMat=1 NMatS=1 NMatT=0.
 -------------------------------------------------------------------
 Center     Atomic                   Forces (Hartrees/Bohr)
 Number     Number              X              Y              Z
 -------------------------------------------------------------------
      1        8           0.043206144   -0.006531089    0.002013561
      2        8          -0.045734573   -0.007643653    0.001519613
      3        6          -0.003971197    0.008054848   -0.002424303
      4        7           0.002141503    0.006023949    0.006504343
      5        6           0.003042580    0.004729708   -0.005478505
      6        1           0.001320072   -0.002272559   -0.003022915
      7        1          -0.001157364   -0.001312206    0.000730324
      8        1           0.001152835   -0.001048998    0.000157883
 -------------------------------------------------------------------
 Cartesian Forces:  Max     0.045734573 RMS     0.013415337
 IRC-IRC-IRC-IRC-IRC-IRC-IRC-IRC-IRC-IRC-IRC-IRC-IRC-IRC-IRC-IRC-IRC-IRC
 Pt 31 Step number   1 out of a maximum of  20
 Modified Bulirsch-Stoer Extrapolation Cycles:
    EPS =    0.000010000000000
      PEZero:  N= 2 I= 1 D=  3.44D-04 Err=  2.39D-06
 Maximum DWI energy   std dev =  0.000000041 at pt    19
 Maximum DWI gradient std dev =  0.000316384 at pt    16
 CORRECTOR INTEGRATION CONVERGENCE:
   Recorrection delta-x convergence threshold:    0.010000
   Delta-x Convergence Met
 Point Number:  31          Path Number:   1
   CHANGE IN THE REACTION COORDINATE =    0.06610
   NET REACTION COORDINATE UP TO THIS POINT =    2.04890
  # OF POINTS ALONG THE PATH =  31
  # OF STEPS =   1

 Calculating another point on the path.
 IRC-IRC-IRC-IRC-IRC-IRC-IRC-IRC-IRC-IRC-IRC-IRC-IRC-IRC-IRC-IRC-IRC-IRC
                          Input orientation:                          
 ---------------------------------------------------------------------
 Center     Atomic      Atomic             Coordinates (Angstroms)
 Number     Number       Type             X           Y           Z
 ---------------------------------------------------------------------
      1          8           0       -0.852610   -0.950021   -0.088599
      2          8           0        1.041925   -0.831354    0.053988
      3          6           0        1.027932    0.449463   -0.003153
      4          7           0        0.005817    1.197124   -0.121529
      5          6           0       -1.165263    0.351180    0.136410
      6          1           0        2.003045    0.920166    0.140752
      7          1           0       -1.906166    0.622928   -0.631711
      8          1           0       -1.547097    0.562225    1.142150
 ---------------------------------------------------------------------
                    Distance matrix (angstroms):
                    1          2          3          4          5
     1  O    0.000000
     2  O    1.903595   0.000000
     3  C    2.345697   1.282167   0.000000
     4  N    2.312620   2.284524   1.271900   0.000000
     5  C    1.357020   2.505365   2.199827   1.467509   0.000000
     6  H    3.421252   1.999775   1.092298   2.033327   3.218996
     7  H    1.969548   3.358029   3.005679   2.060501   1.101270
     8  H    2.069769   3.135154   2.820498   2.100362   1.096289
                    6          7          8
     6  H    0.000000
     7  H    3.995870   0.000000
     8  H    3.705999   1.810855   0.000000
 Symmetry turned off by external request.
 Stoichiometry    C2H3NO2
 Framework group  C1[X(C2H3NO2)]
 Deg. of freedom    18
 Full point group                 C1      NOp   1
 Rotational constants (GHZ):           9.4717716           7.1759392           4.2428070
 Standard basis: Aug-CC-pVTZ (5D, 7F)
   299 basis functions,   441 primitive gaussians,   350 cartesian basis functions
    19 alpha electrons       19 beta electrons
       nuclear repulsion energy       172.3166340618 Hartrees.
 NAtoms=    8 NActive=    8 NUniq=    8 SFac= 1.00D+00 NAtFMM=   60 NAOKFM=F Big=F
 Integral buffers will be    131072 words long.
 Raffenetti 2 integral format.
 Two-electron integral symmetry is turned off.
 Nuclear repulsion after empirical dispersion term =      172.3152055372 Hartrees.
 One-electron integrals computed using PRISM.
 NBasis=   299 RedAO= T EigKep=  2.80D-05  NBF=   299
 NBsUse=   299 1.00D-06 EigRej= -1.00D+00 NBFU=   299
 Initial guess from the checkpoint file:  "TSH1-IRC-Forward.chk"
 B after Tr=     0.000060   -0.000231   -0.000115
         Rot=    1.000000    0.000029   -0.000120    0.000012 Ang=   0.01 deg.
 Initial guess <Sx>= 0.0000 <Sy>= 0.0000 <Sz>= 0.0000 <S**2>= 0.0000 S= 0.0000
 ExpMin= 2.53D-02 ExpMax= 1.53D+04 ExpMxC= 5.22D+02 IAcc=3 IRadAn=         7 AccDes= 0.00D+00
 Harris functional with IExCor= 4639 and IRadAn=       7 diagonalized for initial guess.
 HarFok:  IExCor= 4639 AccDes= 0.00D+00 IRadAn=         7 IDoV= 1 UseB2=F ITyADJ=14
 ICtDFT=  3500011 ScaDFX=  1.000000  1.000000  1.000000  1.000000
 FoFCou: FMM=F IPFlag=           0 FMFlag=      100000 FMFlg1=           0
         NFxFlg=           0 DoJE=T BraDBF=F KetDBF=T FulRan=T
         wScrn=  0.000000 ICntrl=       500 IOpCl=  0 I1Cent=   200000004 NGrid=           0
         NMat0=    1 NMatS0=      1 NMatT0=    0 NMatD0=    1 NMtDS0=    0 NMtDT0=    0
 Symmetry not used in FoFCou.
 LinEq1:  Iter=  0 NonCon=     1 RMS=8.07D-05 Max=2.88D-03 NDo=     1
 AX will form     1 AO Fock derivatives at one time.
 LinEq1:  Iter=  1 NonCon=     1 RMS=3.95D-05 Max=1.15D-03 NDo=     1
 LinEq1:  Iter=  2 NonCon=     1 RMS=4.24D-05 Max=1.81D-03 NDo=     1
 LinEq1:  Iter=  3 NonCon=     1 RMS=3.30D-05 Max=1.18D-03 NDo=     1
 LinEq1:  Iter=  4 NonCon=     1 RMS=2.06D-05 Max=6.85D-04 NDo=     1
 LinEq1:  Iter=  5 NonCon=     1 RMS=1.45D-05 Max=3.22D-04 NDo=     1
 LinEq1:  Iter=  6 NonCon=     1 RMS=6.44D-06 Max=1.99D-04 NDo=     1
 LinEq1:  Iter=  7 NonCon=     1 RMS=3.71D-06 Max=1.38D-04 NDo=     1
 LinEq1:  Iter=  8 NonCon=     1 RMS=1.59D-06 Max=4.85D-05 NDo=     1
 LinEq1:  Iter=  9 NonCon=     1 RMS=4.41D-07 Max=8.99D-06 NDo=     1
 LinEq1:  Iter= 10 NonCon=     1 RMS=1.28D-07 Max=2.90D-06 NDo=     1
 LinEq1:  Iter= 11 NonCon=     1 RMS=5.93D-08 Max=1.34D-06 NDo=     1
 LinEq1:  Iter= 12 NonCon=     1 RMS=2.78D-08 Max=9.66D-07 NDo=     1
 LinEq1:  Iter= 13 NonCon=     1 RMS=9.86D-09 Max=3.24D-07 NDo=     1
 LinEq1:  Iter= 14 NonCon=     0 RMS=3.39D-09 Max=8.43D-08 NDo=     1
 Linear equations converged to 1.032D-08 1.032D-07 after    14 iterations.
     Minimum is close to point  2 DX=  2.81D-03 DF= -5.78D-10 DXR=  2.80D-03 DFR=  7.87D-06 which will be used.
 LinEq1:  Iter=  0 NonCon=     1 RMS=1.57D-06 Max=4.47D-05 NDo=     1
 LinEq1:  Iter=  1 NonCon=     1 RMS=7.36D-07 Max=3.05D-05 NDo=     1
 LinEq1:  Iter=  2 NonCon=     1 RMS=4.00D-07 Max=1.36D-05 NDo=     1
 LinEq1:  Iter=  3 NonCon=     1 RMS=4.36D-07 Max=1.57D-05 NDo=     1
 LinEq1:  Iter=  4 NonCon=     1 RMS=2.75D-07 Max=6.18D-06 NDo=     1
 LinEq1:  Iter=  5 NonCon=     1 RMS=1.63D-07 Max=3.61D-06 NDo=     1
 LinEq1:  Iter=  6 NonCon=     1 RMS=5.61D-08 Max=1.51D-06 NDo=     1
 LinEq1:  Iter=  7 NonCon=     1 RMS=1.99D-08 Max=6.03D-07 NDo=     1
 LinEq1:  Iter=  8 NonCon=     1 RMS=1.02D-08 Max=3.06D-07 NDo=     1
 LinEq1:  Iter=  9 NonCon=     1 RMS=4.60D-09 Max=8.14D-08 NDo=     1
 LinEq1:  Iter= 10 NonCon=     1 RMS=1.77D-09 Max=4.04D-08 NDo=     1
 LinEq1:  Iter= 11 NonCon=     1 RMS=6.58D-10 Max=2.77D-08 NDo=     1
 LinEq1:  Iter= 12 NonCon=     1 RMS=3.63D-10 Max=1.36D-08 NDo=     1
 LinEq1:  Iter= 13 NonCon=     0 RMS=1.81D-10 Max=4.67D-09 NDo=     1
 Linear equations converged to 1.098D-09 1.098D-08 after    13 iterations.
     Minimum is close to point  2 DX=  7.39D-05 DF=  0.00D+00 DXR=  7.39D-05 DFR=  0.00D+00 which will be used.
 SCF Done:  E(UwB97XD) =  -283.065529619     a.u. after    3 cycles
            Convg  =    0.2331D-06                    32 Fock formations.
              S**2 =  0.0000                  -V/T =  2.0060
 <Sx>= 0.0000 <Sy>= 0.0000 <Sz>= 0.0000 <S**2>= 0.0000 S= 0.0000
 <L.S>=  0.00000000000    
 Annihilation of the first spin contaminant:
 S**2 before annihilation     0.0000,   after     0.0000
 DoSCS=F DFT=T ScalE2(SS,OS)=  1.000000  1.000000
 Range of M.O.s used for correlation:     1   299
 NBasis=   299 NAE=    19 NBE=    19 NFC=     0 NFV=     0
 NROrb=    299 NOA=    19 NOB=    19 NVA=   280 NVB=   280

 **** Warning!!: The largest alpha MO coefficient is  0.32886877D+02


 **** Warning!!: The largest beta MO coefficient is  0.32886872D+02

 Symmetrizing basis deriv contribution to polar:
 IMax=3 JMax=2 DiffMx= 0.00D+00
 G2DrvN: will do     9 centers at a time, making    1 passes.
 Calling FoFCou, ICntrl=  3107 FMM=F I1Cent=   0 AccDes= 0.00D+00.
 End of G2Drv F.D. properties file   721 does not exist.
 End of G2Drv F.D. properties file   722 does not exist.
 End of G2Drv F.D. properties file   788 does not exist.
          IDoAtm=11111111
          Differentiating once with respect to nuclear coordinates.
 CalDSu exits because no D1Ps are significant.
          There are    27 degrees of freedom in the 1st order CPHF.  IDoFFX=6 NUNeed=     0.
     21 vectors produced by pass  0 Test12= 3.94D-14 3.70D-09 XBig12= 1.76D-01 8.63D-02.
 AX will form    21 AO Fock derivatives at one time.
     21 vectors produced by pass  1 Test12= 3.94D-14 3.70D-09 XBig12= 5.08D-02 7.14D-02.
     21 vectors produced by pass  2 Test12= 3.94D-14 3.70D-09 XBig12= 3.08D-03 1.01D-02.
     21 vectors produced by pass  3 Test12= 3.94D-14 3.70D-09 XBig12= 7.03D-05 1.61D-03.
     21 vectors produced by pass  4 Test12= 3.94D-14 3.70D-09 XBig12= 1.19D-06 1.43D-04.
     21 vectors produced by pass  5 Test12= 3.94D-14 3.70D-09 XBig12= 1.27D-08 1.32D-05.
     21 vectors produced by pass  6 Test12= 3.94D-14 3.70D-09 XBig12= 1.10D-10 1.32D-06.
     17 vectors produced by pass  7 Test12= 3.94D-14 3.70D-09 XBig12= 1.54D-12 3.06D-07.
      4 vectors produced by pass  8 Test12= 3.94D-14 3.70D-09 XBig12= 2.21D-14 2.84D-08.
      1 vectors produced by pass  9 Test12= 3.94D-14 3.70D-09 XBig12= 9.26D-16 9.66D-09.
 InvSVY:  IOpt=1 It=  1 EMax= 1.33D-15
 Solved reduced A of dimension   169 with    21 vectors.
 End of Minotr F.D. properties file   721 does not exist.
 End of Minotr F.D. properties file   722 does not exist.
 End of Minotr F.D. properties file   788 does not exist.
 Calling FoFJK, ICntrl=    100127 FMM=F ISym2X=0 I1Cent= 0 IOpClX= 1 NMat=1 NMatS=1 NMatT=0.
 -------------------------------------------------------------------
 Center     Atomic                   Forces (Hartrees/Bohr)
 Number     Number              X              Y              Z
 -------------------------------------------------------------------
      1        8           0.044459491   -0.006814861    0.002184699
      2        8          -0.047347905   -0.007720103    0.001480304
      3        6          -0.003801015    0.008183413   -0.002541506
      4        7           0.001938280    0.006182114    0.006846513
      5        6           0.003418232    0.004867100   -0.005665297
      6        1           0.001324798   -0.002306545   -0.003126361
      7        1          -0.001115035   -0.001338161    0.000701703
      8        1           0.001123153   -0.001052958    0.000119945
 -------------------------------------------------------------------
 Cartesian Forces:  Max     0.047347905 RMS     0.013842012
 IRC-IRC-IRC-IRC-IRC-IRC-IRC-IRC-IRC-IRC-IRC-IRC-IRC-IRC-IRC-IRC-IRC-IRC
 Pt 32 Step number   1 out of a maximum of  20
 Modified Bulirsch-Stoer Extrapolation Cycles:
    EPS =    0.000010000000000
      PEZero:  N= 2 I= 1 D=  3.44D-04 Err=  2.25D-06
 Maximum DWI energy   std dev =  0.000000045 at pt    14
 Maximum DWI gradient std dev =  0.000299449 at pt    16
 CORRECTOR INTEGRATION CONVERGENCE:
   Recorrection delta-x convergence threshold:    0.010000
   Delta-x Convergence Met
 Point Number:  32          Path Number:   1
   CHANGE IN THE REACTION COORDINATE =    0.06610
   NET REACTION COORDINATE UP TO THIS POINT =    2.11500
  # OF POINTS ALONG THE PATH =  32
  # OF STEPS =   1

 Calculating another point on the path.
 IRC-IRC-IRC-IRC-IRC-IRC-IRC-IRC-IRC-IRC-IRC-IRC-IRC-IRC-IRC-IRC-IRC-IRC
                          Input orientation:                          
 ---------------------------------------------------------------------
 Center     Atomic      Atomic             Coordinates (Angstroms)
 Number     Number       Type             X           Y           Z
 ---------------------------------------------------------------------
      1          8           0       -0.847115   -0.950868   -0.088323
      2          8           0        1.036057   -0.832299    0.054166
      3          6           0        1.027326    0.450802   -0.003575
      4          7           0        0.006073    1.197995   -0.120552
      5          6           0       -1.164677    0.351981    0.135476
      6          1           0        2.005622    0.915680    0.134613
      7          1           0       -1.908282    0.620316   -0.630382
      8          1           0       -1.544954    0.560184    1.142347
 ---------------------------------------------------------------------
                    Distance matrix (angstroms):
                    1          2          3          4          5
     1  O    0.000000
     2  O    1.892273   0.000000
     3  C    2.342091   1.284429   0.000000
     4  N    2.312268   2.283306   1.270802   0.000000
     5  C    1.359539   2.500472   2.198631   1.466952   0.000000
     6  H    3.416403   2.000490   1.091912   2.035438   3.220024
     7  H    1.971933   3.353778   3.006562   2.063588   1.100677
     8  H    2.069977   3.128061   2.818107   2.099382   1.096243
                    6          7          8
     6  H    0.000000
     7  H    3.998888   0.000000
     8  H    3.707897   1.810578   0.000000
 Symmetry turned off by external request.
 Stoichiometry    C2H3NO2
 Framework group  C1[X(C2H3NO2)]
 Deg. of freedom    18
 Full point group                 C1      NOp   1
 Rotational constants (GHZ):           9.4580412           7.2141894           4.2526700
 Standard basis: Aug-CC-pVTZ (5D, 7F)
   299 basis functions,   441 primitive gaussians,   350 cartesian basis functions
    19 alpha electrons       19 beta electrons
       nuclear repulsion energy       172.4264591259 Hartrees.
 NAtoms=    8 NActive=    8 NUniq=    8 SFac= 1.00D+00 NAtFMM=   60 NAOKFM=F Big=F
 Integral buffers will be    131072 words long.
 Raffenetti 2 integral format.
 Two-electron integral symmetry is turned off.
 Nuclear repulsion after empirical dispersion term =      172.4250300938 Hartrees.
 One-electron integrals computed using PRISM.
 NBasis=   299 RedAO= T EigKep=  2.80D-05  NBF=   299
 NBsUse=   299 1.00D-06 EigRej= -1.00D+00 NBFU=   299
 Initial guess from the checkpoint file:  "TSH1-IRC-Forward.chk"
 B after Tr=     0.000059   -0.000228   -0.000119
         Rot=    1.000000    0.000031   -0.000117    0.000012 Ang=   0.01 deg.
 Initial guess <Sx>= 0.0000 <Sy>= 0.0000 <Sz>= 0.0000 <S**2>= 0.0000 S= 0.0000
 ExpMin= 2.53D-02 ExpMax= 1.53D+04 ExpMxC= 5.22D+02 IAcc=3 IRadAn=         7 AccDes= 0.00D+00
 Harris functional with IExCor= 4639 and IRadAn=       7 diagonalized for initial guess.
 HarFok:  IExCor= 4639 AccDes= 0.00D+00 IRadAn=         7 IDoV= 1 UseB2=F ITyADJ=14
 ICtDFT=  3500011 ScaDFX=  1.000000  1.000000  1.000000  1.000000
 FoFCou: FMM=F IPFlag=           0 FMFlag=      100000 FMFlg1=           0
         NFxFlg=           0 DoJE=T BraDBF=F KetDBF=T FulRan=T
         wScrn=  0.000000 ICntrl=       500 IOpCl=  0 I1Cent=   200000004 NGrid=           0
         NMat0=    1 NMatS0=      1 NMatT0=    0 NMatD0=    1 NMtDS0=    0 NMtDT0=    0
 Symmetry not used in FoFCou.
 LinEq1:  Iter=  0 NonCon=     1 RMS=7.99D-05 Max=2.79D-03 NDo=     1
 AX will form     1 AO Fock derivatives at one time.
 LinEq1:  Iter=  1 NonCon=     1 RMS=3.82D-05 Max=1.11D-03 NDo=     1
 LinEq1:  Iter=  2 NonCon=     1 RMS=4.13D-05 Max=1.75D-03 NDo=     1
 LinEq1:  Iter=  3 NonCon=     1 RMS=3.19D-05 Max=1.13D-03 NDo=     1
 LinEq1:  Iter=  4 NonCon=     1 RMS=1.98D-05 Max=6.58D-04 NDo=     1
 LinEq1:  Iter=  5 NonCon=     1 RMS=1.38D-05 Max=3.05D-04 NDo=     1
 LinEq1:  Iter=  6 NonCon=     1 RMS=6.17D-06 Max=1.90D-04 NDo=     1
 LinEq1:  Iter=  7 NonCon=     1 RMS=3.56D-06 Max=1.32D-04 NDo=     1
 LinEq1:  Iter=  8 NonCon=     1 RMS=1.52D-06 Max=4.62D-05 NDo=     1
 LinEq1:  Iter=  9 NonCon=     1 RMS=4.20D-07 Max=8.56D-06 NDo=     1
 LinEq1:  Iter= 10 NonCon=     1 RMS=1.24D-07 Max=2.84D-06 NDo=     1
 LinEq1:  Iter= 11 NonCon=     1 RMS=5.85D-08 Max=1.36D-06 NDo=     1
 LinEq1:  Iter= 12 NonCon=     1 RMS=2.70D-08 Max=9.57D-07 NDo=     1
 LinEq1:  Iter= 13 NonCon=     1 RMS=9.52D-09 Max=3.33D-07 NDo=     1
 LinEq1:  Iter= 14 NonCon=     0 RMS=3.28D-09 Max=9.71D-08 NDo=     1
 Linear equations converged to 1.032D-08 1.032D-07 after    14 iterations.
     Minimum is close to point  2 DX=  2.62D-03 DF= -4.93D-10 DXR=  2.61D-03 DFR=  6.83D-06 which will be used.
 LinEq1:  Iter=  0 NonCon=     1 RMS=1.49D-06 Max=4.26D-05 NDo=     1
 LinEq1:  Iter=  1 NonCon=     1 RMS=6.79D-07 Max=2.80D-05 NDo=     1
 LinEq1:  Iter=  2 NonCon=     1 RMS=3.62D-07 Max=1.22D-05 NDo=     1
 LinEq1:  Iter=  3 NonCon=     1 RMS=3.94D-07 Max=1.42D-05 NDo=     1
 LinEq1:  Iter=  4 NonCon=     1 RMS=2.65D-07 Max=6.22D-06 NDo=     1
 LinEq1:  Iter=  5 NonCon=     1 RMS=1.54D-07 Max=3.44D-06 NDo=     1
 LinEq1:  Iter=  6 NonCon=     1 RMS=5.16D-08 Max=1.42D-06 NDo=     1
 LinEq1:  Iter=  7 NonCon=     1 RMS=1.84D-08 Max=5.65D-07 NDo=     1
 LinEq1:  Iter=  8 NonCon=     1 RMS=9.58D-09 Max=2.92D-07 NDo=     1
 LinEq1:  Iter=  9 NonCon=     1 RMS=4.56D-09 Max=1.11D-07 NDo=     1
 LinEq1:  Iter= 10 NonCon=     1 RMS=2.20D-09 Max=7.24D-08 NDo=     1
 LinEq1:  Iter= 11 NonCon=     1 RMS=1.24D-09 Max=3.91D-08 NDo=     1
 LinEq1:  Iter= 12 NonCon=     0 RMS=4.47D-10 Max=7.39D-09 NDo=     1
 Linear equations converged to 1.060D-09 1.060D-08 after    12 iterations.
     Accept linear search using points  1 and  2.
     Minimum is close to point  2 DX= -2.77D-03 DF= -5.68D-14 DXR=  2.78D-03 DFR=  8.99D-06 which will be used.
 LinEq1:  Iter=  0 NonCon=     1 RMS=2.83D-08 Max=4.75D-07 NDo=     1
 LinEq1:  Iter=  1 NonCon=     1 RMS=1.67D-08 Max=5.47D-07 NDo=     1
 LinEq1:  Iter=  2 NonCon=     1 RMS=1.26D-08 Max=5.23D-07 NDo=     1
 LinEq1:  Iter=  3 NonCon=     1 RMS=1.23D-08 Max=4.86D-07 NDo=     1
 LinEq1:  Iter=  4 NonCon=     1 RMS=9.91D-09 Max=4.83D-07 NDo=     1
 LinEq1:  Iter=  5 NonCon=     1 RMS=9.40D-09 Max=3.90D-07 NDo=     1
 LinEq1:  Iter=  6 NonCon=     1 RMS=4.77D-09 Max=1.95D-07 NDo=     1
 LinEq1:  Iter=  7 NonCon=     1 RMS=2.14D-09 Max=5.65D-08 NDo=     1
 LinEq1:  Iter=  8 NonCon=     1 RMS=1.17D-09 Max=2.86D-08 NDo=     1
 LinEq1:  Iter=  9 NonCon=     1 RMS=3.39D-10 Max=6.84D-09 NDo=     1
 LinEq1:  Iter= 10 NonCon=     1 RMS=1.40D-10 Max=4.52D-09 NDo=     1
 LinEq1:  Iter= 11 NonCon=     1 RMS=8.44D-11 Max=3.47D-09 NDo=     1
 LinEq1:  Iter= 12 NonCon=     1 RMS=4.37D-11 Max=2.21D-09 NDo=     1
 LinEq1:  Iter= 13 NonCon=     0 RMS=1.49D-11 Max=5.16D-10 NDo=     1
 Linear equations converged to 5.296D-11 5.296D-10 after    13 iterations.
 SCF Done:  E(UwB97XD) =  -283.066715094     a.u. after    4 cycles
            Convg  =    0.4962D-07                    44 Fock formations.
              S**2 =  0.0000                  -V/T =  2.0060
 <Sx>= 0.0000 <Sy>= 0.0000 <Sz>= 0.0000 <S**2>= 0.0000 S= 0.0000
 <L.S>=  0.00000000000    
 Annihilation of the first spin contaminant:
 S**2 before annihilation     0.0000,   after     0.0000
 DoSCS=F DFT=T ScalE2(SS,OS)=  1.000000  1.000000
 Range of M.O.s used for correlation:     1   299
 NBasis=   299 NAE=    19 NBE=    19 NFC=     0 NFV=     0
 NROrb=    299 NOA=    19 NOB=    19 NVA=   280 NVB=   280

 **** Warning!!: The largest alpha MO coefficient is  0.32685729D+02


 **** Warning!!: The largest beta MO coefficient is  0.32685722D+02

 Symmetrizing basis deriv contribution to polar:
 IMax=3 JMax=2 DiffMx= 0.00D+00
 G2DrvN: will do     9 centers at a time, making    1 passes.
 Calling FoFCou, ICntrl=  3107 FMM=F I1Cent=   0 AccDes= 0.00D+00.
 End of G2Drv F.D. properties file   721 does not exist.
 End of G2Drv F.D. properties file   722 does not exist.
 End of G2Drv F.D. properties file   788 does not exist.
          IDoAtm=11111111
          Differentiating once with respect to nuclear coordinates.
 CalDSu exits because no D1Ps are significant.
          There are    27 degrees of freedom in the 1st order CPHF.  IDoFFX=6 NUNeed=     0.
     21 vectors produced by pass  0 Test12= 3.94D-14 3.70D-09 XBig12= 1.75D-01 8.40D-02.
 AX will form    21 AO Fock derivatives at one time.
     21 vectors produced by pass  1 Test12= 3.94D-14 3.70D-09 XBig12= 4.81D-02 7.08D-02.
     21 vectors produced by pass  2 Test12= 3.94D-14 3.70D-09 XBig12= 2.93D-03 9.99D-03.
     21 vectors produced by pass  3 Test12= 3.94D-14 3.70D-09 XBig12= 6.70D-05 1.56D-03.
     21 vectors produced by pass  4 Test12= 3.94D-14 3.70D-09 XBig12= 1.12D-06 1.39D-04.
     21 vectors produced by pass  5 Test12= 3.94D-14 3.70D-09 XBig12= 1.19D-08 1.26D-05.
     21 vectors produced by pass  6 Test12= 3.94D-14 3.70D-09 XBig12= 1.04D-10 1.30D-06.
     17 vectors produced by pass  7 Test12= 3.94D-14 3.70D-09 XBig12= 1.42D-12 2.75D-07.
      5 vectors produced by pass  8 Test12= 3.94D-14 3.70D-09 XBig12= 2.01D-14 2.14D-08.
      1 vectors produced by pass  9 Test12= 3.94D-14 3.70D-09 XBig12= 5.53D-16 8.55D-09.
 InvSVY:  IOpt=1 It=  1 EMax= 2.66D-15
 Solved reduced A of dimension   170 with    21 vectors.
 End of Minotr F.D. properties file   721 does not exist.
 End of Minotr F.D. properties file   722 does not exist.
 End of Minotr F.D. properties file   788 does not exist.
 Calling FoFJK, ICntrl=    100127 FMM=F ISym2X=0 I1Cent= 0 IOpClX= 1 NMat=1 NMatS=1 NMatT=0.
 -------------------------------------------------------------------
 Center     Atomic                   Forces (Hartrees/Bohr)
 Number     Number              X              Y              Z
 -------------------------------------------------------------------
      1        8           0.045664540   -0.007072928    0.002351158
      2        8          -0.048898968   -0.007772305    0.001435697
      3        6          -0.003631911    0.008274835   -0.002657947
      4        7           0.001735145    0.006331663    0.007163621
      5        6           0.003787603    0.004988177   -0.005829126
      6        1           0.001322824   -0.002334175   -0.003217711
      7        1          -0.001069343   -0.001359993    0.000671811
      8        1           0.001090109   -0.001055275    0.000082498
 -------------------------------------------------------------------
 Cartesian Forces:  Max     0.048898968 RMS     0.014250792
 IRC-IRC-IRC-IRC-IRC-IRC-IRC-IRC-IRC-IRC-IRC-IRC-IRC-IRC-IRC-IRC-IRC-IRC
 Pt 33 Step number   1 out of a maximum of  20
 Modified Bulirsch-Stoer Extrapolation Cycles:
    EPS =    0.000010000000000
      PEZero:  N= 2 I= 1 D=  3.44D-04 Err=  2.11D-06
 Maximum DWI energy   std dev =  0.000000048 at pt    19
 Maximum DWI gradient std dev =  0.000283181 at pt    16
 CORRECTOR INTEGRATION CONVERGENCE:
   Recorrection delta-x convergence threshold:    0.010000
   Delta-x Convergence Met
 Point Number:  33          Path Number:   1
   CHANGE IN THE REACTION COORDINATE =    0.06610
   NET REACTION COORDINATE UP TO THIS POINT =    2.18110
  # OF POINTS ALONG THE PATH =  33
  # OF STEPS =   1

 Calculating another point on the path.
 IRC-IRC-IRC-IRC-IRC-IRC-IRC-IRC-IRC-IRC-IRC-IRC-IRC-IRC-IRC-IRC-IRC-IRC
                          Input orientation:                          
 ---------------------------------------------------------------------
 Center     Atomic      Atomic             Coordinates (Angstroms)
 Number     Number       Type             X           Y           Z
 ---------------------------------------------------------------------
      1          8           0       -0.841625   -0.951721   -0.088034
      2          8           0        1.030164   -0.833224    0.054334
      3          6           0        1.026762    0.452117   -0.004005
      4          7           0        0.006296    1.198863   -0.119561
      5          6           0       -1.164049    0.352779    0.134542
      6          1           0        2.008121    0.911265    0.128475
      7          1           0       -1.910253    0.617735   -0.629145
      8          1           0       -1.542933    0.558194    1.142469
 ---------------------------------------------------------------------
                    Distance matrix (angstroms):
                    1          2          3          4          5
     1  O    0.000000
     2  O    1.880932   0.000000
     3  C    2.338524   1.286669   0.000000
     4  N    2.311921   2.282087   1.269777   0.000000
     5  C    1.362064   2.495518   2.197435   1.466334   0.000000
     6  H    3.411547   2.001285   1.091528   2.037532   3.220964
     7  H    1.974325   3.349399   3.007372   2.066530   1.100109
     8  H    2.070221   3.121043   2.815846   2.098401   1.096205
                    6          7          8
     6  H    0.000000
     7  H    4.001725   0.000000
     8  H    3.709828   1.810273   0.000000
 Symmetry turned off by external request.
 Stoichiometry    C2H3NO2
 Framework group  C1[X(C2H3NO2)]
 Deg. of freedom    18
 Full point group                 C1      NOp   1
 Rotational constants (GHZ):           9.4444102           7.2527698           4.2625616
 Standard basis: Aug-CC-pVTZ (5D, 7F)
   299 basis functions,   441 primitive gaussians,   350 cartesian basis functions
    19 alpha electrons       19 beta electrons
       nuclear repulsion energy       172.5380995631 Hartrees.
 NAtoms=    8 NActive=    8 NUniq=    8 SFac= 1.00D+00 NAtFMM=   60 NAOKFM=F Big=F
 Integral buffers will be    131072 words long.
 Raffenetti 2 integral format.
 Two-electron integral symmetry is turned off.
[truncated: 454,647 more chars]
