# Supplementary material for: An Experimental and Master Equation Investigation of Kinetics of the CH2OO + RCN Reactions (R = H, CH3, C2H5) and Their Atmospheric Relevance
Source: J Phys Chem A. 2023 Jan 5;127(2):477–88. doi: 10.1021/acs.jpca.2c07073 (PMC9869398; doi:10.1021/acs.jpca.2c07073)
Supplement: Supplementary file 2 — jp2c07073_si_002.zip [file jp2c07073_si_002.zip › wb97XD/IRC/TSH/TSH1-IRC-Reverse.log]

 Entering Gaussian System, Link 0=/appl/soft/chem/gaussian/G16RevB.01/g16/g16
 Initial command:
 /appl/soft/chem/gaussian/G16RevB.01/g16/l1.exe "/scratch/kurten/scratch_lauri/Cyan/IRC/AltDec/TSH1-IRC/11590698.GAUSS_SCRDIR/Gau-215326.inp" -scrdir="/scratch/kurten/scratch_lauri/Cyan/IRC/AltDec/TSH1-IRC/11590698.GAUSS_SCRDIR/"
 Entering Link 1 = /appl/soft/chem/gaussian/G16RevB.01/g16/l1.exe PID=    215331.
  
 Copyright (c) 1988-2017, Gaussian, Inc.  All Rights Reserved.
  
 This is part of the Gaussian(R) 16 program.  It is based on
 the Gaussian(R) 09 system (copyright 2009, Gaussian, Inc.),
 the Gaussian(R) 03 system (copyright 2003, Gaussian, Inc.),
 the Gaussian(R) 98 system (copyright 1998, Gaussian, Inc.),
 the Gaussian(R) 94 system (copyright 1995, Gaussian, Inc.),
 the Gaussian 92(TM) system (copyright 1992, Gaussian, Inc.),
 the Gaussian 90(TM) system (copyright 1990, Gaussian, Inc.),
 the Gaussian 88(TM) system (copyright 1988, Gaussian, Inc.),
 the Gaussian 86(TM) system (copyright 1986, Carnegie Mellon
 University), and the Gaussian 82(TM) system (copyright 1983,
 Carnegie Mellon University). Gaussian is a federally registered
 trademark of Gaussian, Inc.
  
 This software contains proprietary and confidential information,
 including trade secrets, belonging to Gaussian, Inc.
  
 This software is provided under written license and may be
 used, copied, transmitted, or stored only in accord with that
 written license.
  
 The following legend is applicable only to US Government
 contracts under FAR:
  
                    RESTRICTED RIGHTS LEGEND
  
 Use, reproduction and disclosure by the US Government is
 subject to restrictions as set forth in subparagraphs (a)
 and (c) of the Commercial Computer Software - Restricted
 Rights clause in FAR 52.227-19.
  
 Gaussian, Inc.
 340 Quinnipiac St., Bldg. 40, Wallingford CT 06492
  
  
 ---------------------------------------------------------------
 Warning -- This program may not be used in any manner that
 competes with the business of Gaussian, Inc. or will provide
 assistance to any competitor of Gaussian, Inc.  The licensee
 of this program is prohibited from giving any competitor of
 Gaussian, Inc. access to this program.  By using this program,
 the user acknowledges that Gaussian, Inc. is engaged in the
 business of creating and licensing software in the field of
 computational chemistry and represents and warrants to the
 licensee that it is not a competitor of Gaussian, Inc. and that
 it will not use this program in any manner prohibited above.
 ---------------------------------------------------------------
  

 Cite this work as:
 Gaussian 16, Revision B.01,
 M. J. Frisch, G. W. Trucks, H. B. Schlegel, G. E. Scuseria, 
 M. A. Robb, J. R. Cheeseman, G. Scalmani, V. Barone, 
 G. A. Petersson, H. Nakatsuji, X. Li, M. Caricato, A. V. Marenich, 
 J. Bloino, B. G. Janesko, R. Gomperts, B. Mennucci, H. P. Hratchian, 
 J. V. Ortiz, A. F. Izmaylov, J. L. Sonnenberg, D. Williams-Young, 
 F. Ding, F. Lipparini, F. Egidi, J. Goings, B. Peng, A. Petrone, 
 T. Henderson, D. Ranasinghe, V. G. Zakrzewski, J. Gao, N. Rega, 
 G. Zheng, W. Liang, M. Hada, M. Ehara, K. Toyota, R. Fukuda, 
 J. Hasegawa, M. Ishida, T. Nakajima, Y. Honda, O. Kitao, H. Nakai, 
 T. Vreven, K. Throssell, J. A. Montgomery, Jr., J. E. Peralta, 
 F. Ogliaro, M. J. Bearpark, J. J. Heyd, E. N. Brothers, K. N. Kudin, 
 V. N. Staroverov, T. A. Keith, R. Kobayashi, J. Normand, 
 K. Raghavachari, A. P. Rendell, J. C. Burant, S. S. Iyengar, 
 J. Tomasi, M. Cossi, J. M. Millam, M. Klene, C. Adamo, R. Cammi, 
 J. W. Ochterski, R. L. Martin, K. Morokuma, O. Farkas, 
 J. B. Foresman, and D. J. Fox, Gaussian, Inc., Wallingford CT, 2016.
 
 ******************************************
 Gaussian 16:  ES64L-G16RevB.01 20-Dec-2017
                 2-May-2022 
 ******************************************
 %mem=12GB
 %NprocShared=8
 Will use up to    8 processors via shared memory.
 %chk=TSH1-IRC-Reverse
 ----------------------------------------------------------------------
 # UWB97XD aug-cc-pVTZ IRC(CalcAll,Reverse,MaxPoints=200,Stepsize=5) sc
 f=qc Integral(Grid=SuperFineGrid) MaxDisk=32GB
 ----------------------------------------------------------------------
 1/10=4,18=10,22=2,26=5,38=1,39=5,42=200,44=3,71=1,172=1/1,23;
 2/12=2,17=6,18=5,29=1,40=1/2;
 3/5=16,6=1,7=10,11=2,25=1,30=1,71=2,74=-58,75=-7,116=2,140=1/1,2,3;
 4//1;
 5/5=2,8=3,38=5/8;
 8/6=4,10=90,11=11/1;
 11/6=1,8=1,9=11,15=111,16=1/1,2,10;
 10/6=1,13=1/2;
 6/7=2,8=2,9=2,10=2,18=1,28=1/1;
 7/10=1,25=1/1,2,3,16;
 1/10=4,18=10,22=2,26=5,39=5,42=200,44=3,71=1/23(2);
 2/29=1/2;
 99/5=20/99;
 2/29=1/2;
 3/5=16,6=1,7=10,11=2,25=1,30=1,71=2,74=-58,75=-7,116=2,140=1/1,2,3;
 4/5=5,16=3,69=1/1;
 5/5=2,8=3,38=5/8;
 8/6=4,10=90,11=11/1;
 11/6=1,8=1,9=11,15=111,16=1/1,2,10;
 10/6=1,13=1/2;
 7/10=1,25=1/1,2,3,16;
 1/10=4,18=10,22=2,26=5,39=5,42=200,44=3,71=1/23(-8);
 2/29=1/2;
 6/7=2,8=2,9=2,10=2,18=1,19=2,28=1/1;
 99/5=20/99;
 ----------------
 TSH1-IRC-Reverse
 ----------------
 Symbolic Z-matrix:
 Charge =  0 Multiplicity = 1
 O                    -1.00679  -0.9651   -0.09179 
 O                     1.21686  -0.82915   0.03673 
 C                     1.09487   0.38024  -0.00778 
 N                    -0.00833   1.14419  -0.13366 
 C                    -1.13511   0.28504   0.15515 
 H                     1.9486    1.03056   0.24358 
 H                    -1.63289   0.69257  -0.79005 
 H                    -1.69659   0.62988   1.03835 
 
 IRC-IRC-IRC-IRC-IRC-IRC-IRC-IRC-IRC-IRC-IRC-IRC-IRC-IRC-IRC-IRC-IRC-IRC
 ------------------------------------------------------------------------
 INPUT DATA FOR L123
 ------------------------------------------------------------------------
 GENERAL PARAMETERS:
 Rxn path following direction = Reverse
 Maximum points per path      = 200
 Step size                    =   0.050 bohr
 Integration scheme           = HPC                                 
    Redo corrector integration= Yes                                 
    DWI Weight Power          =  2
    DWI will use Hessian update vectors when possible.
    Max correction cycles     =  20
 Initial Hessian              = CalcFC
 Hessian evaluation           = Analytic at all predictor steps
                              = Update at all corrector steps
 Hessian updating method      = Bofill                              
 ------------------------------------------------------------------------
 IRC-IRC-IRC-IRC-IRC-IRC-IRC-IRC-IRC-IRC-IRC-IRC-IRC-IRC-IRC-IRC-IRC-IRC
                          Input orientation:                          
 ---------------------------------------------------------------------
 Center     Atomic      Atomic             Coordinates (Angstroms)
 Number     Number       Type             X           Y           Z
 ---------------------------------------------------------------------
      1          8           0       -1.006790   -0.965100   -0.091790
      2          8           0        1.216860   -0.829150    0.036730
      3          6           0        1.094870    0.380240   -0.007780
      4          7           0       -0.008330    1.144190   -0.133660
      5          6           0       -1.135110    0.285040    0.155150
      6          1           0        1.948600    1.030560    0.243580
      7          1           0       -1.632890    0.692570   -0.790050
      8          1           0       -1.696590    0.629880    1.038350
 ---------------------------------------------------------------------
                    Distance matrix (angstroms):
                    1          2          3          4          5
     1  O    0.000000
     2  O    2.231506   0.000000
     3  C    2.496792   1.216342   0.000000
     4  N    2.334048   2.328990   1.347782   0.000000
     5  C    1.280740   2.605227   2.237950   1.446092   0.000000
     6  H    3.581824   2.009167   1.102249   1.996196   3.173781
     7  H    1.904583   3.334707   2.854850   1.809421   1.143359
     8  H    2.072921   3.408842   2.991481   2.118571   1.101915
                    6          7          8
     6  H    0.000000
     7  H    3.742953   0.000000
     8  H    3.752281   1.830583   0.000000
 Symmetry turned off by external request.
 Stoichiometry    C2H3NO2
 Framework group  C1[X(C2H3NO2)]
 Deg. of freedom    18
 Full point group                 C1      NOp   1
 Rotational constants (GHZ):           9.8547178           6.1932789           3.9497078
 Standard basis: Aug-CC-pVTZ (5D, 7F)
   299 basis functions,   441 primitive gaussians,   350 cartesian basis functions
    19 alpha electrons       19 beta electrons
       nuclear repulsion energy       169.6087813831 Hartrees.
 NAtoms=    8 NActive=    8 NUniq=    8 SFac= 1.00D+00 NAtFMM=   60 NAOKFM=F Big=F
 Integral buffers will be    131072 words long.
 Raffenetti 2 integral format.
 Two-electron integral symmetry is turned off.
 Nuclear repulsion after empirical dispersion term =      169.6073455301 Hartrees.
 One-electron integrals computed using PRISM.
 NBasis=   299 RedAO= T EigKep=  2.71D-05  NBF=   299
 NBsUse=   299 1.00D-06 EigRej= -1.00D+00 NBFU=   299
 ExpMin= 2.53D-02 ExpMax= 1.53D+04 ExpMxC= 5.22D+02 IAcc=3 IRadAn=         7 AccDes= 0.00D+00
 Harris functional with IExCor= 4639 and IRadAn=       7 diagonalized for initial guess.
 HarFok:  IExCor= 4639 AccDes= 0.00D+00 IRadAn=         7 IDoV= 1 UseB2=F ITyADJ=14
 ICtDFT=  3500011 ScaDFX=  1.000000  1.000000  1.000000  1.000000
 FoFCou: FMM=F IPFlag=           0 FMFlag=      100000 FMFlg1=           0
         NFxFlg=           0 DoJE=T BraDBF=F KetDBF=T FulRan=T
         wScrn=  0.000000 ICntrl=       500 IOpCl=  0 I1Cent=   200000004 NGrid=           0
         NMat0=    1 NMatS0=      1 NMatT0=    0 NMatD0=    1 NMtDS0=    0 NMtDT0=    0
 Symmetry not used in FoFCou.
 Initial guess <Sx>= 0.0000 <Sy>= 0.0000 <Sz>= 0.0000 <S**2>= 0.0000 S= 0.0000
 Gradient too large for Newton-Raphson -- use scaled steepest descent instead.
 Gradient too large for Newton-Raphson -- use scaled steepest descent instead.
 Gradient too large for Newton-Raphson -- use scaled steepest descent instead.
     Minimum is close to point  2 DX=  5.09D-02 DF= -2.32D-05 DXR=  9.24D-02 DFR=  8.60D-03 which will be used.
 Gradient too large for Newton-Raphson -- use scaled steepest descent instead.
 Gradient too large for Newton-Raphson -- use scaled steepest descent instead.
     Accept linear search using points  1 and  2.
 Gradient too large for Newton-Raphson -- use scaled steepest descent instead.
 LinEq1:  Iter=  0 NonCon=     1 RMS=1.59D-04 Max=8.25D-03 NDo=     1
 AX will form     1 AO Fock derivatives at one time.
 LinEq1:  Iter=  1 NonCon=     1 RMS=1.71D-04 Max=6.21D-03 NDo=     1
 LinEq1:  Iter=  2 NonCon=     1 RMS=2.21D-05 Max=5.72D-04 NDo=     1
 LinEq1:  Iter=  3 NonCon=     1 RMS=1.63D-05 Max=5.60D-04 NDo=     1
 LinEq1:  Iter=  4 NonCon=     1 RMS=1.28D-05 Max=4.80D-04 NDo=     1
 LinEq1:  Iter=  5 NonCon=     1 RMS=5.79D-06 Max=1.65D-04 NDo=     1
 LinEq1:  Iter=  6 NonCon=     1 RMS=3.24D-06 Max=5.62D-05 NDo=     1
 LinEq1:  Iter=  7 NonCon=     1 RMS=1.14D-06 Max=2.81D-05 NDo=     1
 LinEq1:  Iter=  8 NonCon=     1 RMS=4.68D-07 Max=1.04D-05 NDo=     1
 LinEq1:  Iter=  9 NonCon=     1 RMS=2.08D-07 Max=4.92D-06 NDo=     1
 LinEq1:  Iter= 10 NonCon=     1 RMS=9.41D-08 Max=2.49D-06 NDo=     1
 LinEq1:  Iter= 11 NonCon=     1 RMS=4.63D-08 Max=1.31D-06 NDo=     1
 LinEq1:  Iter= 12 NonCon=     1 RMS=1.70D-08 Max=2.93D-07 NDo=     1
 LinEq1:  Iter= 13 NonCon=     0 RMS=4.75D-09 Max=6.34D-08 NDo=     1
 Linear equations converged to 1.032D-08 1.032D-07 after    13 iterations.
     Accept linear search using points  1 and  2.
     Minimum is close to point  2 DX= -9.54D-03 DF= -9.50D-09 DXR=  9.63D-03 DFR=  9.33D-05 which will be used.
 LinEq1:  Iter=  0 NonCon=     1 RMS=4.94D-06 Max=2.20D-04 NDo=     1
 LinEq1:  Iter=  1 NonCon=     1 RMS=4.36D-06 Max=1.30D-04 NDo=     1
 LinEq1:  Iter=  2 NonCon=     1 RMS=2.01D-06 Max=6.24D-05 NDo=     1
 LinEq1:  Iter=  3 NonCon=     1 RMS=1.67D-06 Max=3.81D-05 NDo=     1
 LinEq1:  Iter=  4 NonCon=     1 RMS=1.35D-06 Max=4.11D-05 NDo=     1
 LinEq1:  Iter=  5 NonCon=     1 RMS=6.98D-07 Max=1.47D-05 NDo=     1
 LinEq1:  Iter=  6 NonCon=     1 RMS=2.77D-07 Max=9.01D-06 NDo=     1
 LinEq1:  Iter=  7 NonCon=     1 RMS=1.45D-07 Max=5.10D-06 NDo=     1
 LinEq1:  Iter=  8 NonCon=     1 RMS=7.86D-08 Max=2.22D-06 NDo=     1
 LinEq1:  Iter=  9 NonCon=     1 RMS=3.97D-08 Max=8.02D-07 NDo=     1
 LinEq1:  Iter= 10 NonCon=     1 RMS=1.88D-08 Max=5.16D-07 NDo=     1
 LinEq1:  Iter= 11 NonCon=     1 RMS=7.07D-09 Max=1.69D-07 NDo=     1
 LinEq1:  Iter= 12 NonCon=     1 RMS=2.30D-09 Max=5.94D-08 NDo=     1
 LinEq1:  Iter= 13 NonCon=     0 RMS=7.16D-10 Max=1.36D-08 NDo=     1
 Linear equations converged to 2.556D-09 2.556D-08 after    13 iterations.
 Restarting incremental Fock formation.
     Accept linear search using points  1 and  2.
     Minimum is close to point  2 DX= -7.77D-05 DF=  0.00D+00 DXR=  7.77D-05 DFR=  0.00D+00 which will be used.
 SCF Done:  E(UwB97XD) =  -283.046852155     a.u. after    9 cycles
            Convg  =    0.1401D-06                    47 Fock formations.
              S**2 =  0.0000                  -V/T =  2.0055
 <Sx>= 0.0000 <Sy>= 0.0000 <Sz>= 0.0000 <S**2>= 0.0000 S= 0.0000
 <L.S>=  0.00000000000    
 Annihilation of the first spin contaminant:
 S**2 before annihilation     0.0000,   after     0.0000
 DoSCS=F DFT=T ScalE2(SS,OS)=  1.000000  1.000000
 Range of M.O.s used for correlation:     1   299
 NBasis=   299 NAE=    19 NBE=    19 NFC=     0 NFV=     0
 NROrb=    299 NOA=    19 NOB=    19 NVA=   280 NVB=   280

 **** Warning!!: The largest alpha MO coefficient is  0.37120411D+02


 **** Warning!!: The largest beta MO coefficient is  0.37120411D+02

 Symmetrizing basis deriv contribution to polar:
 IMax=3 JMax=2 DiffMx= 0.00D+00
 G2DrvN: will do     9 centers at a time, making    1 passes.
 Calling FoFCou, ICntrl=  3107 FMM=F I1Cent=   0 AccDes= 0.00D+00.
 End of G2Drv F.D. properties file   721 does not exist.
 End of G2Drv F.D. properties file   722 does not exist.
 End of G2Drv F.D. properties file   788 does not exist.
          IDoAtm=11111111
          Differentiating once with respect to nuclear coordinates.
 CalDSu exits because no D1Ps are significant.
          There are    27 degrees of freedom in the 1st order CPHF.  IDoFFX=6 NUNeed=     0.
     21 vectors produced by pass  0 Test12= 3.94D-14 3.70D-09 XBig12= 1.85D-01 1.10D-01.
 AX will form    21 AO Fock derivatives at one time.
     21 vectors produced by pass  1 Test12= 3.94D-14 3.70D-09 XBig12= 8.63D-02 1.34D-01.
     21 vectors produced by pass  2 Test12= 3.94D-14 3.70D-09 XBig12= 5.58D-03 1.41D-02.
     21 vectors produced by pass  3 Test12= 3.94D-14 3.70D-09 XBig12= 1.53D-04 1.42D-03.
     21 vectors produced by pass  4 Test12= 3.94D-14 3.70D-09 XBig12= 2.50D-06 1.70D-04.
     21 vectors produced by pass  5 Test12= 3.94D-14 3.70D-09 XBig12= 2.80D-08 1.57D-05.
     21 vectors produced by pass  6 Test12= 3.94D-14 3.70D-09 XBig12= 2.42D-10 1.40D-06.
     15 vectors produced by pass  7 Test12= 3.94D-14 3.70D-09 XBig12= 1.80D-12 1.06D-07.
      3 vectors produced by pass  8 Test12= 3.94D-14 3.70D-09 XBig12= 1.33D-14 8.32D-09.
 InvSVY:  IOpt=1 It=  1 EMax= 1.78D-15
 Solved reduced A of dimension   165 with    21 vectors.
 End of Minotr F.D. properties file   721 does not exist.
 End of Minotr F.D. properties file   722 does not exist.
 End of Minotr F.D. properties file   788 does not exist.

 **********************************************************************

            Population analysis using the SCF Density.

 **********************************************************************

 Alpha  occ. eigenvalues --  -19.30278 -19.29946 -14.49130 -10.41630 -10.40548
 Alpha  occ. eigenvalues --   -1.21037  -1.15786  -1.02753  -0.80469  -0.69092
 Alpha  occ. eigenvalues --   -0.62420  -0.60095  -0.56694  -0.54887  -0.50595
 Alpha  occ. eigenvalues --   -0.46781  -0.40386  -0.38680  -0.35530
 Alpha virt. eigenvalues --   -0.11861   0.02792   0.04003   0.04292   0.05931
 Alpha virt. eigenvalues --    0.07837   0.08809   0.09115   0.09756   0.11559
 Alpha virt. eigenvalues --    0.12430   0.12709   0.14244   0.15000   0.15794
 Alpha virt. eigenvalues --    0.18600   0.19451   0.20713   0.21268   0.22257
 Alpha virt. eigenvalues --    0.23134   0.23590   0.24427   0.25152   0.26011
 Alpha virt. eigenvalues --    0.27406   0.29309   0.29972   0.30418   0.31565
 Alpha virt. eigenvalues --    0.32831   0.33174   0.34625   0.36288   0.37133
 Alpha virt. eigenvalues --    0.38339   0.39459   0.39863   0.40205   0.41990
 Alpha virt. eigenvalues --    0.42648   0.44031   0.44593   0.46512   0.47515
 Alpha virt. eigenvalues --    0.48030   0.49728   0.51727   0.52496   0.54394
 Alpha virt. eigenvalues --    0.55969   0.57753   0.57896   0.58864   0.60683
 Alpha virt. eigenvalues --    0.61580   0.63620   0.65095   0.67514   0.67714
 Alpha virt. eigenvalues --    0.70877   0.71945   0.73427   0.75104   0.75861
 Alpha virt. eigenvalues --    0.76615   0.77449   0.79725   0.81804   0.82362
 Alpha virt. eigenvalues --    0.85174   0.85970   0.86405   0.88796   0.89548
 Alpha virt. eigenvalues --    0.90661   0.91386   0.92278   0.93745   0.94519
 Alpha virt. eigenvalues --    0.96427   0.97315   0.99696   1.01385   1.02779
 Alpha virt. eigenvalues --    1.04123   1.05165   1.05363   1.07500   1.09036
 Alpha virt. eigenvalues --    1.11688   1.12140   1.12698   1.14191   1.15989
 Alpha virt. eigenvalues --    1.18502   1.19498   1.22892   1.22978   1.25152
 Alpha virt. eigenvalues --    1.26790   1.27254   1.30954   1.32150   1.33941
 Alpha virt. eigenvalues --    1.35706   1.36930   1.37523   1.39867   1.42291
 Alpha virt. eigenvalues --    1.47236   1.48523   1.49445   1.51092   1.51763
 Alpha virt. eigenvalues --    1.53413   1.56282   1.58855   1.59840   1.62665
 Alpha virt. eigenvalues --    1.66038   1.69009   1.69995   1.72526   1.75191
 Alpha virt. eigenvalues --    1.78264   1.79018   1.81136   1.83589   1.84297
 Alpha virt. eigenvalues --    1.86303   1.88374   1.90523   1.95959   1.98705
 Alpha virt. eigenvalues --    2.01653   2.04911   2.09282   2.10537   2.12725
 Alpha virt. eigenvalues --    2.15157   2.19024   2.20923   2.21912   2.23705
 Alpha virt. eigenvalues --    2.24620   2.28758   2.30640   2.31456   2.32332
 Alpha virt. eigenvalues --    2.36070   2.37001   2.39790   2.43701   2.45321
 Alpha virt. eigenvalues --    2.47331   2.53044   2.54964   2.56768   2.59271
 Alpha virt. eigenvalues --    2.63258   2.64745   2.65985   2.70164   2.72363
 Alpha virt. eigenvalues --    2.75315   2.76774   2.79606   2.84224   2.93661
 Alpha virt. eigenvalues --    2.94500   2.95925   3.02036   3.05489   3.09393
 Alpha virt. eigenvalues --    3.12155   3.19294   3.22886   3.26744   3.32297
 Alpha virt. eigenvalues --    3.33929   3.35923   3.38906   3.42694   3.44350
 Alpha virt. eigenvalues --    3.48077   3.51677   3.53521   3.57405   3.58591
 Alpha virt. eigenvalues --    3.64598   3.68771   3.71267   3.76304   3.77830
 Alpha virt. eigenvalues --    3.82048   3.83202   3.86917   3.87917   3.90969
 Alpha virt. eigenvalues --    3.94227   3.96457   3.98255   4.00377   4.04136
 Alpha virt. eigenvalues --    4.10089   4.15548   4.16884   4.18735   4.23769
 Alpha virt. eigenvalues --    4.31712   4.34493   4.41765   4.46492   4.49560
 Alpha virt. eigenvalues --    4.55650   4.57038   4.60852   4.67807   4.71951
 Alpha virt. eigenvalues --    4.76789   4.77728   4.82550   4.84452   4.87985
 Alpha virt. eigenvalues --    4.91452   4.94045   4.98591   5.10472   5.12947
 Alpha virt. eigenvalues --    5.16284   5.17479   5.19362   5.24635   5.28557
 Alpha virt. eigenvalues --    5.35579   5.37054   5.42162   5.48177   5.55312
 Alpha virt. eigenvalues --    5.63788   5.74798   5.80623   5.89712   5.94736
 Alpha virt. eigenvalues --    5.97133   6.02379   6.13723   6.21630   6.25858
 Alpha virt. eigenvalues --    6.30380   6.36863   6.46225   6.48205   6.51583
 Alpha virt. eigenvalues --    6.57461   6.58503   6.63519   6.72394   6.76770
 Alpha virt. eigenvalues --    6.78711   6.83289   6.90152   6.93277   6.94130
 Alpha virt. eigenvalues --    7.02692   7.05124   7.14981   7.18432   7.29691
 Alpha virt. eigenvalues --    7.36721   7.38435   7.40899   7.43272   7.53121
 Alpha virt. eigenvalues --   13.55067  14.56658  15.37228  16.62765  17.69641
  Beta  occ. eigenvalues --  -19.30278 -19.29946 -14.49130 -10.41630 -10.40548
  Beta  occ. eigenvalues --   -1.21037  -1.15786  -1.02753  -0.80469  -0.69092
  Beta  occ. eigenvalues --   -0.62420  -0.60095  -0.56694  -0.54887  -0.50595
  Beta  occ. eigenvalues --   -0.46781  -0.40386  -0.38680  -0.35530
  Beta virt. eigenvalues --   -0.11861   0.02792   0.04003   0.04292   0.05931
  Beta virt. eigenvalues --    0.07837   0.08809   0.09115   0.09756   0.11559
  Beta virt. eigenvalues --    0.12430   0.12709   0.14244   0.15000   0.15794
  Beta virt. eigenvalues --    0.18600   0.19451   0.20713   0.21268   0.22257
  Beta virt. eigenvalues --    0.23134   0.23590   0.24427   0.25152   0.26011
  Beta virt. eigenvalues --    0.27406   0.29309   0.29972   0.30418   0.31565
  Beta virt. eigenvalues --    0.32831   0.33174   0.34625   0.36288   0.37133
  Beta virt. eigenvalues --    0.38339   0.39459   0.39863   0.40205   0.41990
  Beta virt. eigenvalues --    0.42648   0.44031   0.44593   0.46512   0.47515
  Beta virt. eigenvalues --    0.48030   0.49728   0.51727   0.52496   0.54394
  Beta virt. eigenvalues --    0.55969   0.57753   0.57896   0.58864   0.60683
  Beta virt. eigenvalues --    0.61580   0.63620   0.65095   0.67514   0.67714
  Beta virt. eigenvalues --    0.70877   0.71945   0.73427   0.75104   0.75861
  Beta virt. eigenvalues --    0.76615   0.77449   0.79725   0.81804   0.82362
  Beta virt. eigenvalues --    0.85174   0.85970   0.86405   0.88796   0.89548
  Beta virt. eigenvalues --    0.90661   0.91386   0.92278   0.93745   0.94519
  Beta virt. eigenvalues --    0.96427   0.97315   0.99696   1.01385   1.02779
  Beta virt. eigenvalues --    1.04123   1.05165   1.05363   1.07500   1.09036
  Beta virt. eigenvalues --    1.11688   1.12140   1.12698   1.14191   1.15989
  Beta virt. eigenvalues --    1.18502   1.19498   1.22892   1.22978   1.25152
  Beta virt. eigenvalues --    1.26790   1.27254   1.30954   1.32150   1.33941
  Beta virt. eigenvalues --    1.35706   1.36930   1.37523   1.39867   1.42291
  Beta virt. eigenvalues --    1.47236   1.48523   1.49445   1.51092   1.51763
  Beta virt. eigenvalues --    1.53413   1.56282   1.58855   1.59840   1.62665
  Beta virt. eigenvalues --    1.66038   1.69009   1.69995   1.72526   1.75191
  Beta virt. eigenvalues --    1.78264   1.79018   1.81136   1.83589   1.84297
  Beta virt. eigenvalues --    1.86303   1.88374   1.90523   1.95959   1.98705
  Beta virt. eigenvalues --    2.01653   2.04911   2.09282   2.10537   2.12725
  Beta virt. eigenvalues --    2.15157   2.19024   2.20923   2.21912   2.23705
  Beta virt. eigenvalues --    2.24620   2.28758   2.30640   2.31456   2.32332
  Beta virt. eigenvalues --    2.36070   2.37001   2.39790   2.43701   2.45321
  Beta virt. eigenvalues --    2.47331   2.53044   2.54964   2.56768   2.59271
  Beta virt. eigenvalues --    2.63258   2.64745   2.65985   2.70164   2.72363
  Beta virt. eigenvalues --    2.75315   2.76774   2.79606   2.84224   2.93661
  Beta virt. eigenvalues --    2.94500   2.95925   3.02036   3.05489   3.09393
  Beta virt. eigenvalues --    3.12155   3.19294   3.22886   3.26744   3.32297
  Beta virt. eigenvalues --    3.33929   3.35923   3.38906   3.42694   3.44350
  Beta virt. eigenvalues --    3.48077   3.51677   3.53521   3.57405   3.58591
  Beta virt. eigenvalues --    3.64598   3.68771   3.71267   3.76304   3.77830
  Beta virt. eigenvalues --    3.82048   3.83202   3.86917   3.87917   3.90969
  Beta virt. eigenvalues --    3.94227   3.96457   3.98255   4.00377   4.04136
  Beta virt. eigenvalues --    4.10089   4.15548   4.16884   4.18735   4.23769
  Beta virt. eigenvalues --    4.31712   4.34493   4.41765   4.46492   4.49560
  Beta virt. eigenvalues --    4.55650   4.57038   4.60852   4.67807   4.71951
  Beta virt. eigenvalues --    4.76789   4.77728   4.82550   4.84452   4.87985
  Beta virt. eigenvalues --    4.91452   4.94045   4.98591   5.10472   5.12947
  Beta virt. eigenvalues --    5.16284   5.17479   5.19362   5.24635   5.28557
  Beta virt. eigenvalues --    5.35579   5.37054   5.42162   5.48177   5.55312
  Beta virt. eigenvalues --    5.63788   5.74798   5.80623   5.89712   5.94736
  Beta virt. eigenvalues --    5.97133   6.02379   6.13723   6.21630   6.25858
  Beta virt. eigenvalues --    6.30380   6.36863   6.46225   6.48205   6.51583
  Beta virt. eigenvalues --    6.57461   6.58503   6.63519   6.72394   6.76770
  Beta virt. eigenvalues --    6.78711   6.83289   6.90152   6.93277   6.94130
  Beta virt. eigenvalues --    7.02692   7.05124   7.14981   7.18432   7.29691
  Beta virt. eigenvalues --    7.36721   7.38435   7.40899   7.43272   7.53121
  Beta virt. eigenvalues --   13.55067  14.56658  15.37228  16.62765  17.69641
          Condensed to atoms (all electrons):
               1          2          3          4          5          6
     1  O    8.519104  -0.007376   0.017920  -0.027366   0.034662   0.001775
     2  O   -0.007376   8.345809   0.334193  -0.086543   0.005784  -0.088591
     3  C    0.017920   0.334193   5.073185   0.257365  -0.011729   0.240438
     4  N   -0.027366  -0.086543   0.257365   7.298074  -0.067020  -0.039627
     5  C    0.034662   0.005784  -0.011729  -0.067020   5.322109   0.004714
     6  H    0.001775  -0.088591   0.240438  -0.039627   0.004714   0.378310
     7  H    0.065172  -0.013169   0.006962   0.036588   0.211206   0.000261
     8  H   -0.040088   0.002838   0.000428   0.002766   0.362364   0.000872
               7          8
     1  O    0.065172  -0.040088
     2  O   -0.013169   0.002838
     3  C    0.006962   0.000428
     4  N    0.036588   0.002766
     5  C    0.211206   0.362364
     6  H    0.000261   0.000872
     7  H    0.320678  -0.013228
     8  H   -0.013228   0.359587
          Atomic-Atomic Spin Densities.
               1          2          3          4          5          6
     1  O    0.000000   0.000000   0.000000   0.000000   0.000000   0.000000
     2  O    0.000000   0.000000   0.000000   0.000000   0.000000   0.000000
     3  C    0.000000   0.000000   0.000000   0.000000   0.000000   0.000000
     4  N    0.000000   0.000000   0.000000   0.000000   0.000000   0.000000
     5  C    0.000000   0.000000   0.000000   0.000000   0.000000   0.000000
     6  H    0.000000   0.000000   0.000000   0.000000   0.000000   0.000000
     7  H    0.000000   0.000000   0.000000   0.000000   0.000000   0.000000
     8  H    0.000000   0.000000   0.000000   0.000000   0.000000   0.000000
               7          8
     1  O    0.000000   0.000000
     2  O    0.000000   0.000000
     3  C    0.000000   0.000000
     4  N    0.000000   0.000000
     5  C    0.000000   0.000000
     6  H    0.000000   0.000000
     7  H    0.000000   0.000000
     8  H    0.000000   0.000000
 Mulliken charges and spin densities:
               1          2
     1  O   -0.563804   0.000000
     2  O   -0.492945   0.000000
     3  C    0.081239   0.000000
     4  N   -0.374237   0.000000
     5  C    0.137909   0.000000
     6  H    0.501847   0.000000
     7  H    0.385530   0.000000
     8  H    0.324461   0.000000
 Sum of Mulliken charges =   0.00000   0.00000
 Mulliken charges and spin densities with hydrogens summed into heavy atoms:
               1          2
     1  O   -0.563804   0.000000
     2  O   -0.492945   0.000000
     3  C    0.583086   0.000000
     4  N   -0.374237   0.000000
     5  C    0.847899   0.000000
 APT charges:
               1
     1  O   -0.486730
     2  O   -0.448347
     3  C   -0.119580
     4  N   -0.547969
     5  C   -0.360377
     6  H    0.718207
     7  H    0.642272
     8  H    0.602523
 Sum of APT charges =   0.00000
 APT charges with hydrogens summed into heavy atoms:
               1
     1  O   -0.486730
     2  O   -0.448347
     3  C    0.598627
     4  N   -0.547969
     5  C    0.884419
 Electronic spatial extent (au):  <R**2>=            319.3089
 Charge=              0.0000 electrons
 Dipole moment (field-independent basis, Debye):
    X=             -0.6379    Y=              2.4299    Z=              0.2218  Tot=              2.5220
 Quadrupole moment (field-independent basis, Debye-Ang):
   XX=            -23.4967   YY=            -34.1790   ZZ=            -27.2277
   XY=              0.1850   XZ=              0.5601   YZ=              0.2005
 Traceless Quadrupole moment (field-independent basis, Debye-Ang):
   XX=              4.8044   YY=             -5.8779   ZZ=              1.0734
   XY=              0.1850   XZ=              0.5601   YZ=              0.2005
 Octapole moment (field-independent basis, Debye-Ang**2):
  XXX=             -0.7902  YYY=             -9.3964  ZZZ=             -0.0871  XYY=              1.5363
  XXY=              8.8705  XXZ=             -1.0867  XZZ=             -1.9926  YZZ=             -1.0498
  YYZ=              0.5050  XYZ=              1.1537
 Hexadecapole moment (field-independent basis, Debye-Ang**3):
 XXXX=           -201.9710 YYYY=           -157.2408 ZZZZ=            -33.6512 XXXY=              3.7766
 XXXZ=              3.3637 YYYX=             -0.0194 YYYZ=              1.8356 ZZZX=              0.7894
 ZZZY=              0.4034 XXYY=            -59.0004 XXZZ=            -37.8589 YYZZ=            -30.4224
 XXYZ=              0.6010 YYXZ=              1.3235 ZZXY=             -1.9115
 N-N= 1.696073455301D+02 E-N=-1.003261077406D+03  KE= 2.815056016790D+02
  Exact polarizability:   0.000   0.000   0.000   0.000   0.000   0.000
 Approx polarizability:  83.729   2.934  71.107   4.858  -0.717  34.772
                          Isotropic Fermi Contact Couplings
        Atom                 a.u.       MegaHertz       Gauss      10(-4) cm-1
     1  O(17)              0.00000       0.00000       0.00000       0.00000
     2  O(17)              0.00000       0.00000       0.00000       0.00000
     3  C(13)              0.00000       0.00000       0.00000       0.00000
     4  N(14)              0.00000       0.00000       0.00000       0.00000
     5  C(13)              0.00000       0.00000       0.00000       0.00000
     6  H(1)               0.00000       0.00000       0.00000       0.00000
     7  H(1)               0.00000       0.00000       0.00000       0.00000
     8  H(1)               0.00000       0.00000       0.00000       0.00000
 --------------------------------------------------------
       Center         ----  Spin Dipole Couplings  ----
                      3XX-RR        3YY-RR        3ZZ-RR
 --------------------------------------------------------
     1   Atom        0.000000      0.000000      0.000000
     2   Atom        0.000000      0.000000      0.000000
     3   Atom        0.000000      0.000000      0.000000
     4   Atom        0.000000      0.000000      0.000000
     5   Atom        0.000000      0.000000      0.000000
     6   Atom        0.000000      0.000000      0.000000
     7   Atom        0.000000      0.000000      0.000000
     8   Atom        0.000000      0.000000      0.000000
 --------------------------------------------------------
                        XY            XZ            YZ
 --------------------------------------------------------
     1   Atom        0.000000      0.000000      0.000000
     2   Atom        0.000000      0.000000      0.000000
     3   Atom        0.000000      0.000000      0.000000
     4   Atom        0.000000      0.000000      0.000000
     5   Atom        0.000000      0.000000      0.000000
     6   Atom        0.000000      0.000000      0.000000
     7   Atom        0.000000      0.000000      0.000000
     8   Atom        0.000000      0.000000      0.000000
 --------------------------------------------------------


 ---------------------------------------------------------------------------------
              Anisotropic Spin Dipole Couplings in Principal Axis System
 ---------------------------------------------------------------------------------

       Atom             a.u.   MegaHertz   Gauss  10(-4) cm-1        Axes

              Baa     0.0000     0.000     0.000     0.000  0.8756 -0.1202  0.4678
     1 O(17)  Bbb     0.0000     0.000     0.000     0.000 -0.4537 -0.5370  0.7112
              Bcc     0.0000     0.000     0.000     0.000 -0.1657  0.8350  0.5248
 
              Baa     0.0000     0.000     0.000     0.000  0.7841  0.2949  0.5461
     2 O(17)  Bbb     0.0000     0.000     0.000     0.000 -0.3780  0.9248  0.0433
              Bcc     0.0000     0.000     0.000     0.000 -0.4923 -0.2404  0.8366
 
              Baa     0.0000     0.000     0.000     0.000 -0.0554 -0.1900  0.9802
     3 C(13)  Bbb     0.0000     0.000     0.000     0.000  0.7600 -0.6448 -0.0820
              Bcc     0.0000     0.000     0.000     0.000  0.6476  0.7404  0.1801
 
              Baa     0.0000     0.000     0.000     0.000  0.6791  0.6496 -0.3418
     4 N(14)  Bbb     0.0000     0.000     0.000     0.000 -0.6857  0.7276  0.0204
              Bcc     0.0000     0.000     0.000     0.000  0.2619  0.2205  0.9396
 
              Baa     0.0000     0.000     0.000     0.000 -0.2437  0.9620  0.1234
     5 C(13)  Bbb     0.0000     0.000     0.000     0.000  0.9528  0.2137  0.2156
              Bcc     0.0000     0.000     0.000     0.000 -0.1810 -0.1701  0.9687
 
              Baa     0.0000     0.000     0.000     0.000  0.0382  0.7219 -0.6910
     6 H(1)   Bbb     0.0000     0.000     0.000     0.000  0.6488 -0.5439 -0.5323
              Bcc     0.0000     0.000     0.000     0.000  0.7600  0.4279  0.4891
 
              Baa     0.0000     0.000     0.000     0.000 -0.2130  0.9263  0.3108
     7 H(1)   Bbb     0.0000     0.000     0.000     0.000 -0.4235 -0.3742  0.8250
              Bcc     0.0000     0.000     0.000     0.000  0.8805  0.0441  0.4720
 
              Baa     0.0000     0.000     0.000     0.000 -0.2509  0.6372  0.7287
     8 H(1)   Bbb     0.0000     0.000     0.000     0.000  0.7278 -0.3721  0.5761
              Bcc     0.0000     0.000     0.000     0.000  0.6383  0.6749 -0.3704
 

 ---------------------------------------------------------------------------------

 Calling FoFJK, ICntrl=    100127 FMM=F ISym2X=0 I1Cent= 0 IOpClX= 1 NMat=1 NMatS=1 NMatT=0.
 -------------------------------------------------------------------
 Center     Atomic                   Forces (Hartrees/Bohr)
 Number     Number              X              Y              Z
 -------------------------------------------------------------------
      1        8          -0.000003387   -0.000000215    0.000000727
      2        8          -0.000000758   -0.000002499   -0.000000114
      3        6          -0.000002890   -0.000005124   -0.000001142
      4        7           0.000000871    0.000001276    0.000000503
      5        6           0.000000920    0.000002919    0.000000059
      6        1           0.000003844   -0.000000813   -0.000000204
      7        1           0.000000544    0.000002098   -0.000000365
      8        1           0.000000856    0.000002357    0.000000537
 -------------------------------------------------------------------
 Cartesian Forces:  Max     0.000005124 RMS     0.000001976
 IRC-IRC-IRC-IRC-IRC-IRC-IRC-IRC-IRC-IRC-IRC-IRC-IRC-IRC-IRC-IRC-IRC-IRC
          ******** Start new reaction path calculation ********
 Supplied step size of   0.0500 bohr.
    Integration on MW PES will use step size of   0.0661 sqrt(amu)*bohr.
 Point Number:   0          Path Number:   1
 Calculating another point on the path.
 IRC-IRC-IRC-IRC-IRC-IRC-IRC-IRC-IRC-IRC-IRC-IRC-IRC-IRC-IRC-IRC-IRC-IRC
                          Input orientation:                          
 ---------------------------------------------------------------------
 Center     Atomic      Atomic             Coordinates (Angstroms)
 Number     Number       Type             X           Y           Z
 ---------------------------------------------------------------------
      1          8           0       -1.029434   -0.932842   -0.084681
      2          8           0        1.200876   -0.796514    0.043108
      3          6           0        1.077938    0.411146   -0.001659
      4          7           0       -0.028790    1.176117   -0.126616
      5          6           0       -1.153113    0.314797    0.163124
      6          1           0        1.928723    1.065405    0.249956
      7          1           0       -1.631200    0.730902   -0.792243
      8          1           0       -1.723325    0.664770    1.038788
 ---------------------------------------------------------------------
                    Distance matrix (angstroms):
                    1          2          3          4          5
     1  O    0.000000
     2  O    2.238123   0.000000
     3  C    2.500842   1.214727   0.000000
     4  N    2.334685   2.330699   1.351163   0.000000
     5  C    1.278008   2.605893   2.239202   1.445657   0.000000
     6  H    3.585479   2.009799   1.102361   1.996477   3.173116
     7  H    1.905469   3.324375   2.840193   1.791367   1.146489
     8  H    2.072687   3.417262   2.998988   2.119219   1.102003
                    6          7          8
     6  H    0.000000
     7  H    3.724395   0.000000
     8  H    3.757687   1.834539   0.000000
 Symmetry turned off by external request.
 Stoichiometry    C2H3NO2
 Framework group  C1[X(C2H3NO2)]
 Deg. of freedom    18
 Full point group                 C1      NOp   1
 Rotational constants (GHZ):           9.8609387           6.1765706           3.9440755
 Standard basis: Aug-CC-pVTZ (5D, 7F)
   299 basis functions,   441 primitive gaussians,   350 cartesian basis functions
    19 alpha electrons       19 beta electrons
       nuclear repulsion energy       169.5740247400 Hartrees.
 NAtoms=    8 NActive=    8 NUniq=    8 SFac= 1.00D+00 NAtFMM=   60 NAOKFM=F Big=F
 Integral buffers will be    131072 words long.
 Raffenetti 2 integral format.
 Two-electron integral symmetry is turned off.
 Nuclear repulsion after empirical dispersion term =      169.5725875050 Hartrees.
 One-electron integrals computed using PRISM.
 NBasis=   299 RedAO= T EigKep=  2.71D-05  NBF=   299
 NBsUse=   299 1.00D-06 EigRej= -1.00D+00 NBFU=   299
 Initial guess from the checkpoint file:  "TSH1-IRC-Reverse.chk"
 B after Tr=    -0.035148    0.060406    0.012253
         Rot=    1.000000    0.000083    0.000263    0.000064 Ang=   0.03 deg.
 Initial guess <Sx>= 0.0000 <Sy>= 0.0000 <Sz>= 0.0000 <S**2>= 0.0000 S= 0.0000
 ExpMin= 2.53D-02 ExpMax= 1.53D+04 ExpMxC= 5.22D+02 IAcc=3 IRadAn=         7 AccDes= 0.00D+00
 Harris functional with IExCor= 4639 and IRadAn=       7 diagonalized for initial guess.
 HarFok:  IExCor= 4639 AccDes= 0.00D+00 IRadAn=         7 IDoV= 1 UseB2=F ITyADJ=14
 ICtDFT=  3500011 ScaDFX=  1.000000  1.000000  1.000000  1.000000
 FoFCou: FMM=F IPFlag=           0 FMFlag=      100000 FMFlg1=           0
         NFxFlg=           0 DoJE=T BraDBF=F KetDBF=T FulRan=T
         wScrn=  0.000000 ICntrl=       500 IOpCl=  0 I1Cent=   200000004 NGrid=           0
         NMat0=    1 NMatS0=      1 NMatT0=    0 NMatD0=    1 NMtDS0=    0 NMtDT0=    0
 Symmetry not used in FoFCou.
 Gradient too large for Newton-Raphson -- use scaled steepest descent instead.
     Minimum is close to point  4 DX=  3.66D-03 DF= -7.03D-10 DXR=  3.04D-03 DFR=  9.23D-06 which will be used.
 Gradient too large for Newton-Raphson -- use scaled steepest descent instead.
     Accept linear search using points  1 and  2.
 LinEq1:  Iter=  0 NonCon=     1 RMS=7.91D-05 Max=3.24D-03 NDo=     1
 AX will form     1 AO Fock derivatives at one time.
 LinEq1:  Iter=  1 NonCon=     1 RMS=2.70D-05 Max=7.28D-04 NDo=     1
 LinEq1:  Iter=  2 NonCon=     1 RMS=3.18D-05 Max=1.55D-03 NDo=     1
 LinEq1:  Iter=  3 NonCon=     1 RMS=2.39D-05 Max=7.85D-04 NDo=     1
 LinEq1:  Iter=  4 NonCon=     1 RMS=1.33D-05 Max=4.09D-04 NDo=     1
 LinEq1:  Iter=  5 NonCon=     1 RMS=9.77D-06 Max=2.92D-04 NDo=     1
 LinEq1:  Iter=  6 NonCon=     1 RMS=6.70D-06 Max=1.57D-04 NDo=     1
 LinEq1:  Iter=  7 NonCon=     1 RMS=2.49D-06 Max=7.06D-05 NDo=     1
 LinEq1:  Iter=  8 NonCon=     1 RMS=9.42D-07 Max=2.93D-05 NDo=     1
 LinEq1:  Iter=  9 NonCon=     1 RMS=3.91D-07 Max=9.00D-06 NDo=     1
 LinEq1:  Iter= 10 NonCon=     1 RMS=2.68D-07 Max=7.34D-06 NDo=     1
 LinEq1:  Iter= 11 NonCon=     1 RMS=9.44D-08 Max=1.83D-06 NDo=     1
 LinEq1:  Iter= 12 NonCon=     1 RMS=3.15D-08 Max=5.07D-07 NDo=     1
 LinEq1:  Iter= 13 NonCon=     1 RMS=1.17D-08 Max=2.86D-07 NDo=     1
 LinEq1:  Iter= 14 NonCon=     1 RMS=4.13D-09 Max=1.14D-07 NDo=     1
 LinEq1:  Iter= 15 NonCon=     0 RMS=1.15D-09 Max=2.87D-08 NDo=     1
 Linear equations converged to 1.032D-08 1.032D-07 after    15 iterations.
     Minimum is close to point  2 DX=  1.61D-03 DF= -1.62D-10 DXR=  1.61D-03 DFR=  2.58D-06 which will be used.
 LinEq1:  Iter=  0 NonCon=     1 RMS=7.99D-07 Max=2.98D-05 NDo=     1
 LinEq1:  Iter=  1 NonCon=     1 RMS=6.66D-07 Max=1.70D-05 NDo=     1
 LinEq1:  Iter=  2 NonCon=     1 RMS=3.09D-07 Max=1.15D-05 NDo=     1
 LinEq1:  Iter=  3 NonCon=     1 RMS=3.27D-07 Max=1.15D-05 NDo=     1
 LinEq1:  Iter=  4 NonCon=     1 RMS=1.85D-07 Max=4.46D-06 NDo=     1
 LinEq1:  Iter=  5 NonCon=     1 RMS=1.11D-07 Max=2.45D-06 NDo=     1
 LinEq1:  Iter=  6 NonCon=     1 RMS=4.43D-08 Max=1.12D-06 NDo=     1
 LinEq1:  Iter=  7 NonCon=     1 RMS=1.64D-08 Max=2.85D-07 NDo=     1
 LinEq1:  Iter=  8 NonCon=     1 RMS=7.77D-09 Max=2.05D-07 NDo=     1
 LinEq1:  Iter=  9 NonCon=     1 RMS=4.71D-09 Max=1.26D-07 NDo=     1
 LinEq1:  Iter= 10 NonCon=     1 RMS=1.70D-09 Max=3.63D-08 NDo=     1
 LinEq1:  Iter= 11 NonCon=     1 RMS=5.47D-10 Max=1.17D-08 NDo=     1
 LinEq1:  Iter= 12 NonCon=     0 RMS=1.88D-10 Max=4.48D-09 NDo=     1
 Linear equations converged to 5.583D-10 5.583D-09 after    12 iterations.
 SCF Done:  E(UwB97XD) =  -283.046881806     a.u. after    5 cycles
            Convg  =    0.2385D-07                    37 Fock formations.
              S**2 =  0.0000                  -V/T =  2.0055
 <Sx>= 0.0000 <Sy>= 0.0000 <Sz>= 0.0000 <S**2>= 0.0000 S= 0.0000
 <L.S>=  0.00000000000    
 Annihilation of the first spin contaminant:
 S**2 before annihilation     0.0000,   after     0.0000
 DoSCS=F DFT=T ScalE2(SS,OS)=  1.000000  1.000000
 Range of M.O.s used for correlation:     1   299
 NBasis=   299 NAE=    19 NBE=    19 NFC=     0 NFV=     0
 NROrb=    299 NOA=    19 NOB=    19 NVA=   280 NVB=   280

 **** Warning!!: The largest alpha MO coefficient is  0.37258204D+02


 **** Warning!!: The largest beta MO coefficient is  0.37258204D+02

 Symmetrizing basis deriv contribution to polar:
 IMax=3 JMax=2 DiffMx= 0.00D+00
 G2DrvN: will do     9 centers at a time, making    1 passes.
 Calling FoFCou, ICntrl=  3107 FMM=F I1Cent=   0 AccDes= 0.00D+00.
 End of G2Drv F.D. properties file   721 does not exist.
 End of G2Drv F.D. properties file   722 does not exist.
 End of G2Drv F.D. properties file   788 does not exist.
          IDoAtm=11111111
          Differentiating once with respect to nuclear coordinates.
 CalDSu exits because no D1Ps are significant.
          There are    27 degrees of freedom in the 1st order CPHF.  IDoFFX=6 NUNeed=     0.
     21 vectors produced by pass  0 Test12= 3.94D-14 3.70D-09 XBig12= 1.84D-01 1.08D-01.
 AX will form    21 AO Fock derivatives at one time.
     21 vectors produced by pass  1 Test12= 3.94D-14 3.70D-09 XBig12= 8.46D-02 1.32D-01.
     21 vectors produced by pass  2 Test12= 3.94D-14 3.70D-09 XBig12= 5.38D-03 1.43D-02.
     21 vectors produced by pass  3 Test12= 3.94D-14 3.70D-09 XBig12= 1.45D-04 1.40D-03.
     21 vectors produced by pass  4 Test12= 3.94D-14 3.70D-09 XBig12= 2.26D-06 1.54D-04.
     21 vectors produced by pass  5 Test12= 3.94D-14 3.70D-09 XBig12= 2.50D-08 1.49D-05.
     21 vectors produced by pass  6 Test12= 3.94D-14 3.70D-09 XBig12= 2.19D-10 1.35D-06.
     15 vectors produced by pass  7 Test12= 3.94D-14 3.70D-09 XBig12= 1.64D-12 9.83D-08.
      3 vectors produced by pass  8 Test12= 3.94D-14 3.70D-09 XBig12= 1.21D-14 7.97D-09.
 InvSVY:  IOpt=1 It=  1 EMax= 1.33D-15
 Solved reduced A of dimension   165 with    21 vectors.
 End of Minotr F.D. properties file   721 does not exist.
 End of Minotr F.D. properties file   722 does not exist.
 End of Minotr F.D. properties file   788 does not exist.
 Calling FoFJK, ICntrl=    100127 FMM=F ISym2X=0 I1Cent= 0 IOpClX= 1 NMat=1 NMatS=1 NMatT=0.
 -------------------------------------------------------------------
 Center     Atomic                   Forces (Hartrees/Bohr)
 Number     Number              X              Y              Z
 -------------------------------------------------------------------
      1        8          -0.001521174    0.000206539    0.000171569
      2        8           0.001058412    0.000303960   -0.000124618
      3        6           0.000566984   -0.000242443   -0.000170621
      4        7          -0.000679534    0.000054760    0.000092610
      5        6           0.000167031   -0.000628189    0.000414627
      6        1          -0.000025356    0.000063960   -0.000012706
      7        1           0.000610823    0.000172222   -0.000174994
      8        1          -0.000177188    0.000069193   -0.000195867
 -------------------------------------------------------------------
 Cartesian Forces:  Max     0.001521174 RMS     0.000483227
 IRC-IRC-IRC-IRC-IRC-IRC-IRC-IRC-IRC-IRC-IRC-IRC-IRC-IRC-IRC-IRC-IRC-IRC
 Pt  1 Step number   1 out of a maximum of  20
 Modified Bulirsch-Stoer Extrapolation Cycles:
    EPS =    0.000010000000000
      PEZero:  N= 2 I= 1 D=  1.72D-04 Err=  3.25D-04
      PEZero:  N= 3 I= 2 D=  1.72D-04 Err=  2.17D-04
      PEZero:  N= 3 I= 1 D=  3.44D-04 Err=  4.83D-08
 Maximum DWI energy   std dev =  0.000000195 at pt    39
 Maximum DWI gradient std dev =  0.027732134 at pt    41
 CORRECTOR INTEGRATION CONVERGENCE:
   Recorrection delta-x convergence threshold:    0.010000
   Delta-x Convergence Met
 Point Number:   1          Path Number:   1
   CHANGE IN THE REACTION COORDINATE =    0.06610
   NET REACTION COORDINATE UP TO THIS POINT =    0.06610
  # OF POINTS ALONG THE PATH =   1
  # OF STEPS =   1

 Calculating another point on the path.
 IRC-IRC-IRC-IRC-IRC-IRC-IRC-IRC-IRC-IRC-IRC-IRC-IRC-IRC-IRC-IRC-IRC-IRC
                          Input orientation:                          
 ---------------------------------------------------------------------
 Center     Atomic      Atomic             Coordinates (Angstroms)
 Number     Number       Type             X           Y           Z
 ---------------------------------------------------------------------
      1          8           0       -1.032937   -0.932329   -0.084273
      2          8           0        1.203279   -0.795757    0.042830
      3          6           0        1.079660    0.410249   -0.002253
      4          7           0       -0.030547    1.176350   -0.126366
      5          6           0       -1.152439    0.312635    0.164546
      6          1           0        1.927691    1.068145    0.249473
      7          1           0       -1.609113    0.738325   -0.800973
      8          1           0       -1.731030    0.667638    1.032610
 ---------------------------------------------------------------------
                    Distance matrix (angstroms):
                    1          2          3          4          5
     1  O    0.000000
     2  O    2.243984   0.000000
     3  C    2.504458   1.213163   0.000000
     4  N    2.335184   2.332414   1.354576   0.000000
     5  C    1.275196   2.606291   2.240451   1.445433   0.000000
     6  H    3.588676   2.010374   1.102429   1.996912   3.172572
     7  H    1.907020   3.312847   2.824020   1.771674   1.149779
     8  H    2.072355   3.425107   3.006189   2.119824   1.101966
                    6          7          8
     6  H    0.000000
     7  H    3.704214   0.000000
     8  H    3.762971   1.838991   0.000000
 Symmetry turned off by external request.
 Stoichiometry    C2H3NO2
 Framework group  C1[X(C2H3NO2)]
 Deg. of freedom    18
 Full point group                 C1      NOp   1
 Rotational constants (GHZ):           9.8662633           6.1622315           3.9393097
 Standard basis: Aug-CC-pVTZ (5D, 7F)
   299 basis functions,   441 primitive gaussians,   350 cartesian basis functions
    19 alpha electrons       19 beta electrons
       nuclear repulsion energy       169.5497195391 Hartrees.
 NAtoms=    8 NActive=    8 NUniq=    8 SFac= 1.00D+00 NAtFMM=   60 NAOKFM=F Big=F
 Integral buffers will be    131072 words long.
 Raffenetti 2 integral format.
 Two-electron integral symmetry is turned off.
 Nuclear repulsion after empirical dispersion term =      169.5482808515 Hartrees.
 One-electron integrals computed using PRISM.
 NBasis=   299 RedAO= T EigKep=  2.72D-05  NBF=   299
 NBsUse=   299 1.00D-06 EigRej= -1.00D+00 NBFU=   299
 Initial guess from the checkpoint file:  "TSH1-IRC-Reverse.chk"
 B after Tr=     0.000326    0.000314   -0.000352
         Rot=    1.000000    0.000075    0.000263    0.000079 Ang=   0.03 deg.
 Initial guess <Sx>= 0.0000 <Sy>= 0.0000 <Sz>= 0.0000 <S**2>= 0.0000 S= 0.0000
 ExpMin= 2.53D-02 ExpMax= 1.53D+04 ExpMxC= 5.22D+02 IAcc=3 IRadAn=         7 AccDes= 0.00D+00
 Harris functional with IExCor= 4639 and IRadAn=       7 diagonalized for initial guess.
 HarFok:  IExCor= 4639 AccDes= 0.00D+00 IRadAn=         7 IDoV= 1 UseB2=F ITyADJ=14
 ICtDFT=  3500011 ScaDFX=  1.000000  1.000000  1.000000  1.000000
 FoFCou: FMM=F IPFlag=           0 FMFlag=      100000 FMFlg1=           0
         NFxFlg=           0 DoJE=T BraDBF=F KetDBF=T FulRan=T
         wScrn=  0.000000 ICntrl=       500 IOpCl=  0 I1Cent=   200000004 NGrid=           0
         NMat0=    1 NMatS0=      1 NMatT0=    0 NMatD0=    1 NMtDS0=    0 NMtDT0=    0
 Symmetry not used in FoFCou.
 Gradient too large for Newton-Raphson -- use scaled steepest descent instead.
     Minimum is close to point  4 DX=  1.10D-02 DF= -6.77D-09 DXR=  9.05D-03 DFR=  8.19D-05 which will be used.
 Gradient too large for Newton-Raphson -- use scaled steepest descent instead.
     Accept linear search using points  1 and  2.
 LinEq1:  Iter=  0 NonCon=     1 RMS=8.14D-05 Max=3.21D-03 NDo=     1
 AX will form     1 AO Fock derivatives at one time.
 LinEq1:  Iter=  1 NonCon=     1 RMS=2.80D-05 Max=7.22D-04 NDo=     1
 LinEq1:  Iter=  2 NonCon=     1 RMS=3.25D-05 Max=1.59D-03 NDo=     1
 LinEq1:  Iter=  3 NonCon=     1 RMS=2.51D-05 Max=8.25D-04 NDo=     1
 LinEq1:  Iter=  4 NonCon=     1 RMS=1.39D-05 Max=4.30D-04 NDo=     1
 LinEq1:  Iter=  5 NonCon=     1 RMS=1.02D-05 Max=2.94D-04 NDo=     1
 LinEq1:  Iter=  6 NonCon=     1 RMS=6.89D-06 Max=1.59D-04 NDo=     1
 LinEq1:  Iter=  7 NonCon=     1 RMS=2.54D-06 Max=7.31D-05 NDo=     1
 LinEq1:  Iter=  8 NonCon=     1 RMS=9.63D-07 Max=2.85D-05 NDo=     1
 LinEq1:  Iter=  9 NonCon=     1 RMS=4.30D-07 Max=9.38D-06 NDo=     1
 LinEq1:  Iter= 10 NonCon=     1 RMS=2.82D-07 Max=8.22D-06 NDo=     1
 LinEq1:  Iter= 11 NonCon=     1 RMS=9.70D-08 Max=2.06D-06 NDo=     1
 LinEq1:  Iter= 12 NonCon=     1 RMS=3.46D-08 Max=5.48D-07 NDo=     1
 LinEq1:  Iter= 13 NonCon=     1 RMS=1.26D-08 Max=2.89D-07 NDo=     1
 LinEq1:  Iter= 14 NonCon=     1 RMS=4.22D-09 Max=1.15D-07 NDo=     1
 LinEq1:  Iter= 15 NonCon=     0 RMS=1.13D-09 Max=2.96D-08 NDo=     1
 Linear equations converged to 1.032D-08 1.032D-07 after    15 iterations.
     Minimum is close to point  2 DX=  1.69D-03 DF= -1.85D-10 DXR=  1.68D-03 DFR=  2.83D-06 which will be used.
 LinEq1:  Iter=  0 NonCon=     1 RMS=8.33D-07 Max=3.15D-05 NDo=     1
 LinEq1:  Iter=  1 NonCon=     1 RMS=6.72D-07 Max=1.75D-05 NDo=     1
 LinEq1:  Iter=  2 NonCon=     1 RMS=3.27D-07 Max=1.14D-05 NDo=     1
 LinEq1:  Iter=  3 NonCon=     1 RMS=3.43D-07 Max=1.22D-05 NDo=     1
 LinEq1:  Iter=  4 NonCon=     1 RMS=1.75D-07 Max=3.90D-06 NDo=     1
 LinEq1:  Iter=  5 NonCon=     1 RMS=1.07D-07 Max=2.37D-06 NDo=     1
 LinEq1:  Iter=  6 NonCon=     1 RMS=4.31D-08 Max=1.06D-06 NDo=     1
 LinEq1:  Iter=  7 NonCon=     1 RMS=1.62D-08 Max=2.90D-07 NDo=     1
 LinEq1:  Iter=  8 NonCon=     1 RMS=7.77D-09 Max=1.91D-07 NDo=     1
 LinEq1:  Iter=  9 NonCon=     1 RMS=4.47D-09 Max=1.22D-07 NDo=     1
 LinEq1:  Iter= 10 NonCon=     1 RMS=1.72D-09 Max=4.07D-08 NDo=     1
 LinEq1:  Iter= 11 NonCon=     1 RMS=6.43D-10 Max=1.09D-08 NDo=     1
 LinEq1:  Iter= 12 NonCon=     0 RMS=2.56D-10 Max=4.84D-09 NDo=     1
 Linear equations converged to 5.675D-10 5.675D-09 after    12 iterations.
 SCF Done:  E(UwB97XD) =  -283.046976931     a.u. after    5 cycles
            Convg  =    0.2650D-07                    37 Fock formations.
              S**2 =  0.0000                  -V/T =  2.0055
 <Sx>= 0.0000 <Sy>= 0.0000 <Sz>= 0.0000 <S**2>= 0.0000 S= 0.0000
 <L.S>=  0.00000000000    
 Annihilation of the first spin contaminant:
 S**2 before annihilation     0.0000,   after     0.0000
 DoSCS=F DFT=T ScalE2(SS,OS)=  1.000000  1.000000
 Range of M.O.s used for correlation:     1   299
 NBasis=   299 NAE=    19 NBE=    19 NFC=     0 NFV=     0
 NROrb=    299 NOA=    19 NOB=    19 NVA=   280 NVB=   280

 **** Warning!!: The largest alpha MO coefficient is  0.38596972D+02


 **** Warning!!: The largest beta MO coefficient is  0.38596972D+02

 Symmetrizing basis deriv contribution to polar:
 IMax=3 JMax=2 DiffMx= 0.00D+00
 G2DrvN: will do     9 centers at a time, making    1 passes.
 Calling FoFCou, ICntrl=  3107 FMM=F I1Cent=   0 AccDes= 0.00D+00.
 End of G2Drv F.D. properties file   721 does not exist.
 End of G2Drv F.D. properties file   722 does not exist.
 End of G2Drv F.D. properties file   788 does not exist.
          IDoAtm=11111111
          Differentiating once with respect to nuclear coordinates.
 CalDSu exits because no D1Ps are significant.
          There are    27 degrees of freedom in the 1st order CPHF.  IDoFFX=6 NUNeed=     0.
     21 vectors produced by pass  0 Test12= 3.94D-14 3.70D-09 XBig12= 1.82D-01 1.07D-01.
 AX will form    21 AO Fock derivatives at one time.
     21 vectors produced by pass  1 Test12= 3.94D-14 3.70D-09 XBig12= 8.22D-02 1.29D-01.
     21 vectors produced by pass  2 Test12= 3.94D-14 3.70D-09 XBig12= 5.15D-03 1.45D-02.
     21 vectors produced by pass  3 Test12= 3.94D-14 3.70D-09 XBig12= 1.36D-04 1.42D-03.
     21 vectors produced by pass  4 Test12= 3.94D-14 3.70D-09 XBig12= 2.01D-06 1.42D-04.
     21 vectors produced by pass  5 Test12= 3.94D-14 3.70D-09 XBig12= 2.21D-08 1.39D-05.
     21 vectors produced by pass  6 Test12= 3.94D-14 3.70D-09 XBig12= 1.96D-10 1.30D-06.
     15 vectors produced by pass  7 Test12= 3.94D-14 3.70D-09 XBig12= 1.47D-12 9.01D-08.
      3 vectors produced by pass  8 Test12= 3.94D-14 3.70D-09 XBig12= 1.08D-14 7.55D-09.
 InvSVY:  IOpt=1 It=  1 EMax= 2.44D-15
 Solved reduced A of dimension   165 with    21 vectors.
 End of Minotr F.D. properties file   721 does not exist.
 End of Minotr F.D. properties file   722 does not exist.
 End of Minotr F.D. properties file   788 does not exist.
 Calling FoFJK, ICntrl=    100127 FMM=F ISym2X=0 I1Cent= 0 IOpClX= 1 NMat=1 NMatS=1 NMatT=0.
 -------------------------------------------------------------------
 Center     Atomic                   Forces (Hartrees/Bohr)
 Number     Number              X              Y              Z
 -------------------------------------------------------------------
      1        8          -0.003078114    0.000473099    0.000361846
      2        8           0.002107353    0.000655554   -0.000246330
      3        6           0.001166395   -0.000569753   -0.000395709
      4        7          -0.001441785    0.000188304    0.000163038
      5        6           0.000396866   -0.001454321    0.000959635
      6        1          -0.000060884    0.000144917   -0.000028946
      7        1           0.001320896    0.000413450   -0.000433511
      8        1          -0.000410728    0.000148751   -0.000380025
 -------------------------------------------------------------------
 Cartesian Forces:  Max     0.003078114 RMS     0.001008325
 IRC-IRC-IRC-IRC-IRC-IRC-IRC-IRC-IRC-IRC-IRC-IRC-IRC-IRC-IRC-IRC-IRC-IRC
 Pt  2 Step number   1 out of a maximum of  20
 Modified Bulirsch-Stoer Extrapolation Cycles:
    EPS =    0.000010000000000
      PEZero:  N= 2 I= 1 D=  3.44D-04 Err=  1.38D-05
      PEZero:  N= 3 I= 2 D=  3.44D-04 Err=  9.18D-06
      PEZero:  N= 3 I= 1 D=  6.88D-04 Err=  1.64D-08
 Maximum DWI energy   std dev =  0.000000235 at pt    67
 Maximum DWI gradient std dev =  0.015934371 at pt    11
 CORRECTOR INTEGRATION CONVERGENCE:
   Recorrection delta-x convergence threshold:    0.010000
   Delta-x Convergence Met
 Point Number:   2          Path Number:   1
   CHANGE IN THE REACTION COORDINATE =    0.06608
   NET REACTION COORDINATE UP TO THIS POINT =    0.13218
  # OF POINTS ALONG THE PATH =   2
  # OF STEPS =   1

 Calculating another point on the path.
 IRC-IRC-IRC-IRC-IRC-IRC-IRC-IRC-IRC-IRC-IRC-IRC-IRC-IRC-IRC-IRC-IRC-IRC
                          Input orientation:                          
 ---------------------------------------------------------------------
 Center     Atomic      Atomic             Coordinates (Angstroms)
 Number     Number       Type             X           Y           Z
 ---------------------------------------------------------------------
      1          8           0       -1.036213   -0.931797   -0.083880
      2          8           0        1.205502   -0.795031    0.042570
      3          6           0        1.081324    0.409369   -0.002849
      4          7           0       -0.032345    1.176628   -0.126187
      5          6           0       -1.151811    0.310410    0.166026
      6          1           0        1.926669    1.070753    0.248959
      7          1           0       -1.586213    0.746151   -0.809479
      8          1           0       -1.738524    0.670331    1.026505
 ---------------------------------------------------------------------
                    Distance matrix (angstroms):
                    1          2          3          4          5
     1  O    0.000000
     2  O    2.249440   0.000000
     3  C    2.507839   1.211636   0.000000
     4  N    2.335594   2.334134   1.357997   0.000000
     5  C    1.272358   2.606562   2.241697   1.445312   0.000000
     6  H    3.591610   2.010927   1.102472   1.997418   3.172072
     7  H    1.909059   3.300742   2.807103   1.751201   1.153336
     8  H    2.071958   3.432595   3.013174   2.120397   1.101907
                    6          7          8
     6  H    0.000000
     7  H    3.683205   0.000000
     8  H    3.768098   1.843850   0.000000
 Symmetry turned off by external request.
 Stoichiometry    C2H3NO2
 Framework group  C1[X(C2H3NO2)]
 Deg. of freedom    18
 Full point group                 C1      NOp   1
 Rotational constants (GHZ):           9.8711325           6.1491212           3.9349916
 Standard basis: Aug-CC-pVTZ (5D, 7F)
   299 basis functions,   441 primitive gaussians,   350 cartesian basis functions
    19 alpha electrons       19 beta electrons
       nuclear repulsion energy       169.5307192633 Hartrees.
 NAtoms=    8 NActive=    8 NUniq=    8 SFac= 1.00D+00 NAtFMM=   60 NAOKFM=F Big=F
 Integral buffers will be    131072 words long.
 Raffenetti 2 integral format.
 Two-electron integral symmetry is turned off.
 Nuclear repulsion after empirical dispersion term =      169.5292790765 Hartrees.
 One-electron integrals computed using PRISM.
 NBasis=   299 RedAO= T EigKep=  2.73D-05  NBF=   299
 NBsUse=   299 1.00D-06 EigRej= -1.00D+00 NBFU=   299
 Initial guess from the checkpoint file:  "TSH1-IRC-Reverse.chk"
 B after Tr=     0.000351    0.000317   -0.000347
         Rot=    1.000000    0.000068    0.000263    0.000080 Ang=   0.03 deg.
 Initial guess <Sx>= 0.0000 <Sy>= 0.0000 <Sz>= 0.0000 <S**2>= 0.0000 S= 0.0000
 ExpMin= 2.53D-02 ExpMax= 1.53D+04 ExpMxC= 5.22D+02 IAcc=3 IRadAn=         7 AccDes= 0.00D+00
 Harris functional with IExCor= 4639 and IRadAn=       7 diagonalized for initial guess.
 HarFok:  IExCor= 4639 AccDes= 0.00D+00 IRadAn=         7 IDoV= 1 UseB2=F ITyADJ=14
 ICtDFT=  3500011 ScaDFX=  1.000000  1.000000  1.000000  1.000000
 FoFCou: FMM=F IPFlag=           0 FMFlag=      100000 FMFlg1=           0
         NFxFlg=           0 DoJE=T BraDBF=F KetDBF=T FulRan=T
         wScrn=  0.000000 ICntrl=       500 IOpCl=  0 I1Cent=   200000004 NGrid=           0
         NMat0=    1 NMatS0=      1 NMatT0=    0 NMatD0=    1 NMtDS0=    0 NMtDT0=    0
 Symmetry not used in FoFCou.
 Gradient too large for Newton-Raphson -- use scaled steepest descent instead.
     Minimum is close to point  4 DX=  1.74D-02 DF= -1.76D-08 DXR=  1.43D-02 DFR=  2.04D-04 which will be used.
 Gradient too large for Newton-Raphson -- use scaled steepest descent instead.
     Accept linear search using points  1 and  2.
 LinEq1:  Iter=  0 NonCon=     1 RMS=8.33D-05 Max=3.29D-03 NDo=     1
 AX will form     1 AO Fock derivatives at one time.
 LinEq1:  Iter=  1 NonCon=     1 RMS=2.86D-05 Max=7.13D-04 NDo=     1
 LinEq1:  Iter=  2 NonCon=     1 RMS=3.26D-05 Max=1.59D-03 NDo=     1
 LinEq1:  Iter=  3 NonCon=     1 RMS=2.58D-05 Max=8.54D-04 NDo=     1
 LinEq1:  Iter=  4 NonCon=     1 RMS=1.42D-05 Max=4.37D-04 NDo=     1
 LinEq1:  Iter=  5 NonCon=     1 RMS=1.02D-05 Max=2.91D-04 NDo=     1
 LinEq1:  Iter=  6 NonCon=     1 RMS=6.94D-06 Max=1.60D-04 NDo=     1
 LinEq1:  Iter=  7 NonCon=     1 RMS=2.56D-06 Max=7.43D-05 NDo=     1
 LinEq1:  Iter=  8 NonCon=     1 RMS=9.81D-07 Max=2.74D-05 NDo=     1
 LinEq1:  Iter=  9 NonCon=     1 RMS=4.67D-07 Max=9.60D-06 NDo=     1
 LinEq1:  Iter= 10 NonCon=     1 RMS=2.88D-07 Max=8.68D-06 NDo=     1
 LinEq1:  Iter= 11 NonCon=     1 RMS=9.76D-08 Max=2.26D-06 NDo=     1
 LinEq1:  Iter= 12 NonCon=     1 RMS=3.67D-08 Max=5.87D-07 NDo=     1
 LinEq1:  Iter= 13 NonCon=     1 RMS=1.31D-08 Max=2.88D-07 NDo=     1
 LinEq1:  Iter= 14 NonCon=     1 RMS=4.25D-09 Max=1.14D-07 NDo=     1
 LinEq1:  Iter= 15 NonCon=     0 RMS=1.10D-09 Max=2.94D-08 NDo=     1
 Linear equations converged to 1.032D-08 1.032D-07 after    15 iterations.
     Minimum is close to point  2 DX=  1.77D-03 DF= -2.12D-10 DXR=  1.77D-03 DFR=  3.13D-06 which will be used.
 LinEq1:  Iter=  0 NonCon=     1 RMS=8.76D-07 Max=3.32D-05 NDo=     1
 LinEq1:  Iter=  1 NonCon=     1 RMS=6.84D-07 Max=1.99D-05 NDo=     1
 LinEq1:  Iter=  2 NonCon=     1 RMS=3.46D-07 Max=1.25D-05 NDo=     1
 LinEq1:  Iter=  3 NonCon=     1 RMS=3.54D-07 Max=1.27D-05 NDo=     1
 LinEq1:  Iter=  4 NonCon=     1 RMS=1.68D-07 Max=3.41D-06 NDo=     1
 LinEq1:  Iter=  5 NonCon=     1 RMS=1.04D-07 Max=2.27D-06 NDo=     1
 LinEq1:  Iter=  6 NonCon=     1 RMS=4.20D-08 Max=9.44D-07 NDo=     1
 LinEq1:  Iter=  7 NonCon=     1 RMS=1.57D-08 Max=2.78D-07 NDo=     1
 LinEq1:  Iter=  8 NonCon=     1 RMS=7.13D-09 Max=1.72D-07 NDo=     1
 LinEq1:  Iter=  9 NonCon=     1 RMS=3.87D-09 Max=1.06D-07 NDo=     1
 LinEq1:  Iter= 10 NonCon=     1 RMS=1.72D-09 Max=4.44D-08 NDo=     1
 LinEq1:  Iter= 11 NonCon=     1 RMS=7.08D-10 Max=1.34D-08 NDo=     1
 LinEq1:  Iter= 12 NonCon=     1 RMS=2.70D-10 Max=5.96D-09 NDo=     1
 LinEq1:  Iter= 13 NonCon=     0 RMS=9.96D-11 Max=2.77D-09 NDo=     1
 Linear equations converged to 5.866D-10 5.866D-09 after    13 iterations.
 SCF Done:  E(UwB97XD) =  -283.047147886     a.u. after    5 cycles
            Convg  =    0.8904D-08                    38 Fock formations.
              S**2 =  0.0000                  -V/T =  2.0054
 <Sx>= 0.0000 <Sy>= 0.0000 <Sz>= 0.0000 <S**2>= 0.0000 S= 0.0000
 <L.S>=  0.00000000000    
 Annihilation of the first spin contaminant:
 S**2 before annihilation     0.0000,   after     0.0000
 DoSCS=F DFT=T ScalE2(SS,OS)=  1.000000  1.000000
 Range of M.O.s used for correlation:     1   299
 NBasis=   299 NAE=    19 NBE=    19 NFC=     0 NFV=     0
 NROrb=    299 NOA=    19 NOB=    19 NVA=   280 NVB=   280

 **** Warning!!: The largest alpha MO coefficient is  0.39309993D+02


 **** Warning!!: The largest beta MO coefficient is  0.39309993D+02

 Symmetrizing basis deriv contribution to polar:
 IMax=3 JMax=2 DiffMx= 0.00D+00
 G2DrvN: will do     9 centers at a time, making    1 passes.
 Calling FoFCou, ICntrl=  3107 FMM=F I1Cent=   0 AccDes= 0.00D+00.
 End of G2Drv F.D. properties file   721 does not exist.
 End of G2Drv F.D. properties file   722 does not exist.
 End of G2Drv F.D. properties file   788 does not exist.
          IDoAtm=11111111
          Differentiating once with respect to nuclear coordinates.
 CalDSu exits because no D1Ps are significant.
          There are    27 degrees of freedom in the 1st order CPHF.  IDoFFX=6 NUNeed=     0.
     21 vectors produced by pass  0 Test12= 3.94D-14 3.70D-09 XBig12= 1.81D-01 1.05D-01.
 AX will form    21 AO Fock derivatives at one time.
     21 vectors produced by pass  1 Test12= 3.94D-14 3.70D-09 XBig12= 7.94D-02 1.26D-01.
     21 vectors produced by pass  2 Test12= 3.94D-14 3.70D-09 XBig12= 4.88D-03 1.45D-02.
     21 vectors produced by pass  3 Test12= 3.94D-14 3.70D-09 XBig12= 1.27D-04 1.44D-03.
     21 vectors produced by pass  4 Test12= 3.94D-14 3.70D-09 XBig12= 1.78D-06 1.36D-04.
     21 vectors produced by pass  5 Test12= 3.94D-14 3.70D-09 XBig12= 1.93D-08 1.27D-05.
     21 vectors produced by pass  6 Test12= 3.94D-14 3.70D-09 XBig12= 1.74D-10 1.22D-06.
     15 vectors produced by pass  7 Test12= 3.94D-14 3.70D-09 XBig12= 1.31D-12 8.18D-08.
      3 vectors produced by pass  8 Test12= 3.94D-14 3.70D-09 XBig12= 9.64D-15 7.17D-09.
 InvSVY:  IOpt=1 It=  1 EMax= 2.78D-15
 Solved reduced A of dimension   165 with    21 vectors.
 End of Minotr F.D. properties file   721 does not exist.
 End of Minotr F.D. properties file   722 does not exist.
 End of Minotr F.D. properties file   788 does not exist.
 Calling FoFJK, ICntrl=    100127 FMM=F ISym2X=0 I1Cent= 0 IOpClX= 1 NMat=1 NMatS=1 NMatT=0.
 -------------------------------------------------------------------
 Center     Atomic                   Forces (Hartrees/Bohr)
 Number     Number              X              Y              Z
 -------------------------------------------------------------------
      1        8          -0.004650981    0.000802799    0.000565542
      2        8           0.003132557    0.001022712   -0.000369676
      3        6           0.001812406   -0.000938791   -0.000652824
      4        7          -0.002359412    0.000377299    0.000174294
      5        6           0.000630952   -0.002452940    0.001643638
      6        1          -0.000094953    0.000226799   -0.000050587
      7        1           0.002192833    0.000728966   -0.000724315
      8        1          -0.000663403    0.000233157   -0.000586072
 -------------------------------------------------------------------
 Cartesian Forces:  Max     0.004650981 RMS     0.001578573
 IRC-IRC-IRC-IRC-IRC-IRC-IRC-IRC-IRC-IRC-IRC-IRC-IRC-IRC-IRC-IRC-IRC-IRC
 Pt  3 Step number   1 out of a maximum of  20
 Modified Bulirsch-Stoer Extrapolation Cycles:
    EPS =    0.000010000000000
      PEZero:  N= 2 I= 1 D=  3.44D-04 Err=  1.35D-05
      PEZero:  N= 3 I= 2 D=  3.44D-04 Err=  8.98D-06
      PEZero:  N= 3 I= 1 D=  6.88D-04 Err=  1.09D-08
 Maximum DWI energy   std dev =  0.000000260 at pt    67
 Maximum DWI gradient std dev =  0.008372836 at pt    23
 CORRECTOR INTEGRATION CONVERGENCE:
   Recorrection delta-x convergence threshold:    0.010000
   Delta-x Convergence Met
 Point Number:   3          Path Number:   1
   CHANGE IN THE REACTION COORDINATE =    0.06608
   NET REACTION COORDINATE UP TO THIS POINT =    0.19826
  # OF POINTS ALONG THE PATH =   3
  # OF STEPS =   1

 Calculating another point on the path.
 IRC-IRC-IRC-IRC-IRC-IRC-IRC-IRC-IRC-IRC-IRC-IRC-IRC-IRC-IRC-IRC-IRC-IRC
                          Input orientation:                          
 ---------------------------------------------------------------------
 Center     Atomic      Atomic             Coordinates (Angstroms)
 Number     Number       Type             X           Y           Z
 ---------------------------------------------------------------------
      1          8           0       -1.039261   -0.931241   -0.083503
      2          8           0        1.207538   -0.794344    0.042328
      3          6           0        1.082926    0.408501   -0.003444
      4          7           0       -0.034174    1.176949   -0.126084
      5          6           0       -1.151226    0.308134    0.167563
      6          1           0        1.925685    1.073196    0.248405
      7          1           0       -1.562529    0.754433   -0.817723
      8          1           0       -1.745770    0.672865    1.020510
 ---------------------------------------------------------------------
                    Distance matrix (angstroms):
                    1          2          3          4          5
     1  O    0.000000
     2  O    2.254480   0.000000
     3  C    2.510976   1.210148   0.000000
     4  N    2.335911   2.335852   1.361420   0.000000
     5  C    1.269497   2.606705   2.242934   1.445293   0.000000
     6  H    3.594278   2.011444   1.102493   1.998012   3.171629
     7  H    1.911645   3.288110   2.789472   1.729958   1.157213
     8  H    2.071510   3.439704   3.019916   2.120929   1.101830
                    6          7          8
     6  H    0.000000
     7  H    3.661403   0.000000
     8  H    3.773061   1.849143   0.000000
 Symmetry turned off by external request.
 Stoichiometry    C2H3NO2
 Framework group  C1[X(C2H3NO2)]
 Deg. of freedom    18
 Full point group                 C1      NOp   1
 Rotational constants (GHZ):           9.8755345           6.1372561           3.9311299
 Standard basis: Aug-CC-pVTZ (5D, 7F)
   299 basis functions,   441 primitive gaussians,   350 cartesian basis functions
    19 alpha electrons       19 beta electrons
       nuclear repulsion energy       169.5170500849 Hartrees.
 NAtoms=    8 NActive=    8 NUniq=    8 SFac= 1.00D+00 NAtFMM=   60 NAOKFM=F Big=F
 Integral buffers will be    131072 words long.
 Raffenetti 2 integral format.
 Two-electron integral symmetry is turned off.
 Nuclear repulsion after empirical dispersion term =      169.5156083612 Hartrees.
 One-electron integrals computed using PRISM.
 NBasis=   299 RedAO= T EigKep=  2.74D-05  NBF=   299
 NBsUse=   299 1.00D-06 EigRej= -1.00D+00 NBFU=   299
 Initial guess from the checkpoint file:  "TSH1-IRC-Reverse.chk"
 B after Tr=     0.000377    0.000320   -0.000340
         Rot=    1.000000    0.000061    0.000261    0.000085 Ang=   0.03 deg.
 Initial guess <Sx>= 0.0000 <Sy>= 0.0000 <Sz>= 0.0000 <S**2>= 0.0000 S= 0.0000
 ExpMin= 2.53D-02 ExpMax= 1.53D+04 ExpMxC= 5.22D+02 IAcc=3 IRadAn=         7 AccDes= 0.00D+00
 Harris functional with IExCor= 4639 and IRadAn=       7 diagonalized for initial guess.
 HarFok:  IExCor= 4639 AccDes= 0.00D+00 IRadAn=         7 IDoV= 1 UseB2=F ITyADJ=14
 ICtDFT=  3500011 ScaDFX=  1.000000  1.000000  1.000000  1.000000
 FoFCou: FMM=F IPFlag=           0 FMFlag=      100000 FMFlg1=           0
         NFxFlg=           0 DoJE=T BraDBF=F KetDBF=T FulRan=T
         wScrn=  0.000000 ICntrl=       500 IOpCl=  0 I1Cent=   200000004 NGrid=           0
         NMat0=    1 NMatS0=      1 NMatT0=    0 NMatD0=    1 NMtDS0=    0 NMtDT0=    0
 Symmetry not used in FoFCou.
 Gradient too large for Newton-Raphson -- use scaled steepest descent instead.
     Minimum is close to point  4 DX=  2.43D-02 DF= -3.58D-08 DXR=  1.99D-02 DFR=  3.95D-04 which will be used.
 Gradient too large for Newton-Raphson -- use scaled steepest descent instead.
     Accept linear search using points  1 and  2.
 LinEq1:  Iter=  0 NonCon=     1 RMS=8.53D-05 Max=3.41D-03 NDo=     1
 AX will form     1 AO Fock derivatives at one time.
 LinEq1:  Iter=  1 NonCon=     1 RMS=2.91D-05 Max=7.04D-04 NDo=     1
 LinEq1:  Iter=  2 NonCon=     1 RMS=3.26D-05 Max=1.59D-03 NDo=     1
 LinEq1:  Iter=  3 NonCon=     1 RMS=2.64D-05 Max=8.79D-04 NDo=     1
 LinEq1:  Iter=  4 NonCon=     1 RMS=1.45D-05 Max=4.40D-04 NDo=     1
 LinEq1:  Iter=  5 NonCon=     1 RMS=1.02D-05 Max=2.88D-04 NDo=     1
 LinEq1:  Iter=  6 NonCon=     1 RMS=6.97D-06 Max=1.61D-04 NDo=     1
 LinEq1:  Iter=  7 NonCon=     1 RMS=2.58D-06 Max=7.52D-05 NDo=     1
 LinEq1:  Iter=  8 NonCon=     1 RMS=1.00D-06 Max=2.62D-05 NDo=     1
 LinEq1:  Iter=  9 NonCon=     1 RMS=5.05D-07 Max=9.74D-06 NDo=     1
 LinEq1:  Iter= 10 NonCon=     1 RMS=2.88D-07 Max=8.85D-06 NDo=     1
 LinEq1:  Iter= 11 NonCon=     1 RMS=9.74D-08 Max=2.45D-06 NDo=     1
 LinEq1:  Iter= 12 NonCon=     1 RMS=3.87D-08 Max=6.65D-07 NDo=     1
 LinEq1:  Iter= 13 NonCon=     1 RMS=1.35D-08 Max=2.84D-07 NDo=     1
 LinEq1:  Iter= 14 NonCon=     1 RMS=4.25D-09 Max=1.12D-07 NDo=     1
 LinEq1:  Iter= 15 NonCon=     0 RMS=1.08D-09 Max=2.98D-08 NDo=     1
 Linear equations converged to 1.032D-08 1.032D-07 after    15 iterations.
     Minimum is close to point  2 DX=  1.84D-03 DF= -2.37D-10 DXR=  1.84D-03 DFR=  3.37D-06 which will be used.
 LinEq1:  Iter=  0 NonCon=     1 RMS=9.13D-07 Max=3.46D-05 NDo=     1
 LinEq1:  Iter=  1 NonCon=     1 RMS=6.95D-07 Max=2.19D-05 NDo=     1
 LinEq1:  Iter=  2 NonCon=     1 RMS=3.67D-07 Max=1.41D-05 NDo=     1
 LinEq1:  Iter=  3 NonCon=     1 RMS=3.60D-07 Max=1.29D-05 NDo=     1
 LinEq1:  Iter=  4 NonCon=     1 RMS=1.66D-07 Max=2.99D-06 NDo=     1
 LinEq1:  Iter=  5 NonCon=     1 RMS=1.04D-07 Max=2.22D-06 NDo=     1
 LinEq1:  Iter=  6 NonCon=     1 RMS=4.11D-08 Max=7.94D-07 NDo=     1
 LinEq1:  Iter=  7 NonCon=     1 RMS=1.53D-08 Max=3.37D-07 NDo=     1
 LinEq1:  Iter=  8 NonCon=     1 RMS=6.43D-09 Max=2.06D-07 NDo=     1
 LinEq1:  Iter=  9 NonCon=     1 RMS=3.09D-09 Max=1.08D-07 NDo=     1
 LinEq1:  Iter= 10 NonCon=     1 RMS=1.69D-09 Max=6.41D-08 NDo=     1
 LinEq1:  Iter= 11 NonCon=     1 RMS=1.07D-09 Max=3.99D-08 NDo=     1
 LinEq1:  Iter= 12 NonCon=     1 RMS=5.93D-10 Max=2.25D-08 NDo=     1
 LinEq1:  Iter= 13 NonCon=     1 RMS=2.41D-10 Max=6.46D-09 NDo=     1
 LinEq1:  Iter= 14 NonCon=     0 RMS=7.85D-11 Max=1.91D-09 NDo=     1
 Linear equations converged to 6.046D-10 6.046D-09 after    14 iterations.
 SCF Done:  E(UwB97XD) =  -283.047406859     a.u. after    5 cycles
            Convg  =    0.7048D-07                    39 Fock formations.
              S**2 =  0.0000                  -V/T =  2.0054
 <Sx>= 0.0000 <Sy>= 0.0000 <Sz>= 0.0000 <S**2>= 0.0000 S= 0.0000
 <L.S>=  0.00000000000    
 Annihilation of the first spin contaminant:
 S**2 before annihilation     0.0000,   after     0.0000
 DoSCS=F DFT=T ScalE2(SS,OS)=  1.000000  1.000000
 Range of M.O.s used for correlation:     1   299
 NBasis=   299 NAE=    19 NBE=    19 NFC=     0 NFV=     0
 NROrb=    299 NOA=    19 NOB=    19 NVA=   280 NVB=   280

 **** Warning!!: The largest alpha MO coefficient is  0.39336276D+02


 **** Warning!!: The largest beta MO coefficient is  0.39336276D+02

 Symmetrizing basis deriv contribution to polar:
 IMax=3 JMax=2 DiffMx= 0.00D+00
 G2DrvN: will do     9 centers at a time, making    1 passes.
 Calling FoFCou, ICntrl=  3107 FMM=F I1Cent=   0 AccDes= 0.00D+00.
 End of G2Drv F.D. properties file   721 does not exist.
 End of G2Drv F.D. properties file   722 does not exist.
 End of G2Drv F.D. properties file   788 does not exist.
          IDoAtm=11111111
          Differentiating once with respect to nuclear coordinates.
 CalDSu exits because no D1Ps are significant.
          There are    27 degrees of freedom in the 1st order CPHF.  IDoFFX=6 NUNeed=     0.
     21 vectors produced by pass  0 Test12= 3.94D-14 3.70D-09 XBig12= 1.79D-01 1.04D-01.
 AX will form    21 AO Fock derivatives at one time.
     21 vectors produced by pass  1 Test12= 3.94D-14 3.70D-09 XBig12= 7.62D-02 1.23D-01.
     21 vectors produced by pass  2 Test12= 3.94D-14 3.70D-09 XBig12= 4.58D-03 1.45D-02.
     21 vectors produced by pass  3 Test12= 3.94D-14 3.70D-09 XBig12= 1.17D-04 1.44D-03.
     21 vectors produced by pass  4 Test12= 3.94D-14 3.70D-09 XBig12= 1.56D-06 1.30D-04.
     21 vectors produced by pass  5 Test12= 3.94D-14 3.70D-09 XBig12= 1.67D-08 1.13D-05.
     21 vectors produced by pass  6 Test12= 3.94D-14 3.70D-09 XBig12= 1.53D-10 1.14D-06.
     15 vectors produced by pass  7 Test12= 3.94D-14 3.70D-09 XBig12= 1.16D-12 7.42D-08.
      3 vectors produced by pass  8 Test12= 3.94D-14 3.70D-09 XBig12= 8.48D-15 6.63D-09.
 InvSVY:  IOpt=1 It=  1 EMax= 2.22D-15
 Solved reduced A of dimension   165 with    21 vectors.
 End of Minotr F.D. properties file   721 does not exist.
 End of Minotr F.D. properties file   722 does not exist.
 End of Minotr F.D. properties file   788 does not exist.
 Calling FoFJK, ICntrl=    100127 FMM=F ISym2X=0 I1Cent= 0 IOpClX= 1 NMat=1 NMatS=1 NMatT=0.
 -------------------------------------------------------------------
 Center     Atomic                   Forces (Hartrees/Bohr)
 Number     Number              X              Y              Z
 -------------------------------------------------------------------
      1        8          -0.006244541    0.001208610    0.000782710
      2        8           0.004135150    0.001404517   -0.000494214
      3        6           0.002513437   -0.001351223   -0.000942187
      4        7          -0.003454434    0.000620453    0.000112177
      5        6           0.000866989   -0.003637345    0.002472443
      6        1          -0.000130778    0.000309615   -0.000077169
      7        1           0.003249771    0.001124585   -0.001038690
      8        1          -0.000935593    0.000320788   -0.000815071
 -------------------------------------------------------------------
 Cartesian Forces:  Max     0.006244541 RMS     0.002203280
 IRC-IRC-IRC-IRC-IRC-IRC-IRC-IRC-IRC-IRC-IRC-IRC-IRC-IRC-IRC-IRC-IRC-IRC
 Pt  4 Step number   1 out of a maximum of  20
 Modified Bulirsch-Stoer Extrapolation Cycles:
    EPS =    0.000010000000000
      PEZero:  N= 2 I= 1 D=  3.44D-04 Err=  1.29D-05
      PEZero:  N= 3 I= 2 D=  3.44D-04 Err=  8.62D-06
      PEZero:  N= 3 I= 1 D=  6.88D-04 Err=  1.06D-08
 Maximum DWI energy   std dev =  0.000000287 at pt    67
 Maximum DWI gradient std dev =  0.005439317 at pt    23
 CORRECTOR INTEGRATION CONVERGENCE:
   Recorrection delta-x convergence threshold:    0.010000
   Delta-x Convergence Met
 Point Number:   4          Path Number:   1
   CHANGE IN THE REACTION COORDINATE =    0.06609
   NET REACTION COORDINATE UP TO THIS POINT =    0.26435
  # OF POINTS ALONG THE PATH =   4
  # OF STEPS =   1

 Calculating another point on the path.
 IRC-IRC-IRC-IRC-IRC-IRC-IRC-IRC-IRC-IRC-IRC-IRC-IRC-IRC-IRC-IRC-IRC-IRC
                          Input orientation:                          
 ---------------------------------------------------------------------
 Center     Atomic      Atomic             Coordinates (Angstroms)
 Number     Number       Type             X           Y           Z
 ---------------------------------------------------------------------
      1          8           0       -1.042093   -0.930663   -0.083143
      2          8           0        1.209397   -0.793695    0.042105
      3          6           0        1.084467    0.407647   -0.004034
      4          7           0       -0.036034    1.177301   -0.126057
      5          6           0       -1.150683    0.305818    0.169149
      6          1           0        1.924742    1.075473    0.247822
      7          1           0       -1.538144    0.763154   -0.825664
      8          1           0       -1.752744    0.675243    1.014649
 ---------------------------------------------------------------------
                    Distance matrix (angstroms):
                    1          2          3          4          5
     1  O    0.000000
     2  O    2.259127   0.000000
     3  C    2.513880   1.208702   0.000000
     4  N    2.336132   2.337564   1.364836   0.000000
     5  C    1.266621   2.606731   2.244160   1.445362   0.000000
     6  H    3.596697   2.011921   1.102491   1.998699   3.171245
     7  H    1.914789   3.275025   2.771200   1.708012   1.161436
     8  H    2.071016   3.446433   3.026399   2.121407   1.101737
                    6          7          8
     6  H    0.000000
     7  H    3.638887   0.000000
     8  H    3.777845   1.854868   0.000000
 Symmetry turned off by external request.
 Stoichiometry    C2H3NO2
 Framework group  C1[X(C2H3NO2)]
 Deg. of freedom    18
 Full point group                 C1      NOp   1
 Rotational constants (GHZ):           9.8795150           6.1265568           3.9276989
 Standard basis: Aug-CC-pVTZ (5D, 7F)
   299 basis functions,   441 primitive gaussians,   350 cartesian basis functions
    19 alpha electrons       19 beta electrons
       nuclear repulsion energy       169.5084344800 Hartrees.
 NAtoms=    8 NActive=    8 NUniq=    8 SFac= 1.00D+00 NAtFMM=   60 NAOKFM=F Big=F
 Integral buffers will be    131072 words long.
 Raffenetti 2 integral format.
 Two-electron integral symmetry is turned off.
 Nuclear repulsion after empirical dispersion term =      169.5069911931 Hartrees.
 One-electron integrals computed using PRISM.
 NBasis=   299 RedAO= T EigKep=  2.76D-05  NBF=   299
 NBsUse=   299 1.00D-06 EigRej= -1.00D+00 NBFU=   299
 Initial guess from the checkpoint file:  "TSH1-IRC-Reverse.chk"
 B after Tr=     0.000401    0.000323   -0.000331
         Rot=    1.000000    0.000053    0.000258    0.000090 Ang=   0.03 deg.
 Initial guess <Sx>= 0.0000 <Sy>= 0.0000 <Sz>= 0.0000 <S**2>= 0.0000 S= 0.0000
 ExpMin= 2.53D-02 ExpMax= 1.53D+04 ExpMxC= 5.22D+02 IAcc=3 IRadAn=         7 AccDes= 0.00D+00
 Harris functional with IExCor= 4639 and IRadAn=       7 diagonalized for initial guess.
 HarFok:  IExCor= 4639 AccDes= 0.00D+00 IRadAn=         7 IDoV= 1 UseB2=F ITyADJ=14
 ICtDFT=  3500011 ScaDFX=  1.000000  1.000000  1.000000  1.000000
 FoFCou: FMM=F IPFlag=           0 FMFlag=      100000 FMFlg1=           0
         NFxFlg=           0 DoJE=T BraDBF=F KetDBF=T FulRan=T
         wScrn=  0.000000 ICntrl=       500 IOpCl=  0 I1Cent=   200000004 NGrid=           0
         NMat0=    1 NMatS0=      1 NMatT0=    0 NMatD0=    1 NMtDS0=    0 NMtDT0=    0
 Symmetry not used in FoFCou.
 Gradient too large for Newton-Raphson -- use scaled steepest descent instead.
     Minimum is close to point  4 DX=  3.24D-02 DF= -6.56D-08 DXR=  2.63D-02 DFR=  6.92D-04 which will be used.
 Gradient too large for Newton-Raphson -- use scaled steepest descent instead.
     Accept linear search using points  1 and  2.
 LinEq1:  Iter=  0 NonCon=     1 RMS=8.74D-05 Max=3.53D-03 NDo=     1
 AX will form     1 AO Fock derivatives at one time.
 LinEq1:  Iter=  1 NonCon=     1 RMS=2.96D-05 Max=6.91D-04 NDo=     1
 LinEq1:  Iter=  2 NonCon=     1 RMS=3.25D-05 Max=1.57D-03 NDo=     1
 LinEq1:  Iter=  3 NonCon=     1 RMS=2.69D-05 Max=9.00D-04 NDo=     1
 LinEq1:  Iter=  4 NonCon=     1 RMS=1.47D-05 Max=4.40D-04 NDo=     1
 LinEq1:  Iter=  5 NonCon=     1 RMS=1.02D-05 Max=2.83D-04 NDo=     1
 LinEq1:  Iter=  6 NonCon=     1 RMS=6.96D-06 Max=1.62D-04 NDo=     1
 LinEq1:  Iter=  7 NonCon=     1 RMS=2.60D-06 Max=7.56D-05 NDo=     1
 LinEq1:  Iter=  8 NonCon=     1 RMS=1.03D-06 Max=2.50D-05 NDo=     1
 LinEq1:  Iter=  9 NonCon=     1 RMS=5.40D-07 Max=1.04D-05 NDo=     1
 LinEq1:  Iter= 10 NonCon=     1 RMS=2.84D-07 Max=8.70D-06 NDo=     1
 LinEq1:  Iter= 11 NonCon=     1 RMS=9.61D-08 Max=2.59D-06 NDo=     1
 LinEq1:  Iter= 12 NonCon=     1 RMS=4.00D-08 Max=7.85D-07 NDo=     1
 LinEq1:  Iter= 13 NonCon=     1 RMS=1.37D-08 Max=2.74D-07 NDo=     1
 LinEq1:  Iter= 14 NonCon=     1 RMS=4.22D-09 Max=1.07D-07 NDo=     1
 LinEq1:  Iter= 15 NonCon=     0 RMS=1.04D-09 Max=2.82D-08 NDo=     1
 Linear equations converged to 1.032D-08 1.032D-07 after    15 iterations.
     Minimum is close to point  2 DX=  1.89D-03 DF= -2.61D-10 DXR=  1.89D-03 DFR=  3.56D-06 which will be used.
 LinEq1:  Iter=  0 NonCon=     1 RMS=9.46D-07 Max=3.56D-05 NDo=     1
 LinEq1:  Iter=  1 NonCon=     1 RMS=7.04D-07 Max=2.35D-05 NDo=     1
 LinEq1:  Iter=  2 NonCon=     1 RMS=3.88D-07 Max=1.57D-05 NDo=     1
 LinEq1:  Iter=  3 NonCon=     1 RMS=3.62D-07 Max=1.29D-05 NDo=     1
 LinEq1:  Iter=  4 NonCon=     1 RMS=1.68D-07 Max=2.85D-06 NDo=     1
 LinEq1:  Iter=  5 NonCon=     1 RMS=1.05D-07 Max=2.16D-06 NDo=     1
 LinEq1:  Iter=  6 NonCon=     1 RMS=4.04D-08 Max=7.47D-07 NDo=     1
 LinEq1:  Iter=  7 NonCon=     1 RMS=1.54D-08 Max=3.71D-07 NDo=     1
 LinEq1:  Iter=  8 NonCon=     1 RMS=6.01D-09 Max=1.94D-07 NDo=     1
 LinEq1:  Iter=  9 NonCon=     1 RMS=2.34D-09 Max=9.13D-08 NDo=     1
 LinEq1:  Iter= 10 NonCon=     1 RMS=9.10D-10 Max=3.23D-08 NDo=     1
 LinEq1:  Iter= 11 NonCon=     1 RMS=4.50D-10 Max=1.84D-08 NDo=     1
 LinEq1:  Iter= 12 NonCon=     1 RMS=2.45D-10 Max=9.84D-09 NDo=     1
 LinEq1:  Iter= 13 NonCon=     0 RMS=1.43D-10 Max=3.62D-09 NDo=     1
 Linear equations converged to 6.222D-10 6.222D-09 after    13 iterations.
 SCF Done:  E(UwB97XD) =  -283.047767615     a.u. after    5 cycles
            Convg  =    0.2525D-06                    38 Fock formations.
              S**2 =  0.0000                  -V/T =  2.0054
 <Sx>= 0.0000 <Sy>= 0.0000 <Sz>= 0.0000 <S**2>= 0.0000 S= 0.0000
 <L.S>=  0.00000000000    
 Annihilation of the first spin contaminant:
 S**2 before annihilation     0.0000,   after     0.0000
 DoSCS=F DFT=T ScalE2(SS,OS)=  1.000000  1.000000
 Range of M.O.s used for correlation:     1   299
 NBasis=   299 NAE=    19 NBE=    19 NFC=     0 NFV=     0
 NROrb=    299 NOA=    19 NOB=    19 NVA=   280 NVB=   280

 **** Warning!!: The largest alpha MO coefficient is  0.38653586D+02


 **** Warning!!: The largest beta MO coefficient is  0.38653587D+02

 Symmetrizing basis deriv contribution to polar:
 IMax=3 JMax=2 DiffMx= 0.00D+00
 G2DrvN: will do     9 centers at a time, making    1 passes.
 Calling FoFCou, ICntrl=  3107 FMM=F I1Cent=   0 AccDes= 0.00D+00.
 End of G2Drv F.D. properties file   721 does not exist.
 End of G2Drv F.D. properties file   722 does not exist.
 End of G2Drv F.D. properties file   788 does not exist.
          IDoAtm=11111111
          Differentiating once with respect to nuclear coordinates.
 CalDSu exits because no D1Ps are significant.
          There are    27 degrees of freedom in the 1st order CPHF.  IDoFFX=6 NUNeed=     0.
     21 vectors produced by pass  0 Test12= 3.94D-14 3.70D-09 XBig12= 1.78D-01 1.03D-01.
 AX will form    21 AO Fock derivatives at one time.
     21 vectors produced by pass  1 Test12= 3.94D-14 3.70D-09 XBig12= 7.27D-02 1.19D-01.
     21 vectors produced by pass  2 Test12= 3.94D-14 3.70D-09 XBig12= 4.27D-03 1.44D-02.
     21 vectors produced by pass  3 Test12= 3.94D-14 3.70D-09 XBig12= 1.07D-04 1.44D-03.
     21 vectors produced by pass  4 Test12= 3.94D-14 3.70D-09 XBig12= 1.36D-06 1.24D-04.
     21 vectors produced by pass  5 Test12= 3.94D-14 3.70D-09 XBig12= 1.44D-08 9.93D-06.
     21 vectors produced by pass  6 Test12= 3.94D-14 3.70D-09 XBig12= 1.34D-10 1.06D-06.
     15 vectors produced by pass  7 Test12= 3.94D-14 3.70D-09 XBig12= 1.03D-12 6.78D-08.
      6 vectors produced by pass  8 Test12= 3.94D-14 3.70D-09 XBig12= 1.08D-14 1.84D-08.
      1 vectors produced by pass  9 Test12= 3.94D-14 3.70D-09 XBig12= 1.27D-16 4.15D-09.
 InvSVY:  IOpt=1 It=  1 EMax= 1.89D-15
 Solved reduced A of dimension   169 with    21 vectors.
 End of Minotr F.D. properties file   721 does not exist.
 End of Minotr F.D. properties file   722 does not exist.
 End of Minotr F.D. properties file   788 does not exist.
 Calling FoFJK, ICntrl=    100127 FMM=F ISym2X=0 I1Cent= 0 IOpClX= 1 NMat=1 NMatS=1 NMatT=0.
 -------------------------------------------------------------------
 Center     Atomic                   Forces (Hartrees/Bohr)
 Number     Number              X              Y              Z
 -------------------------------------------------------------------
      1        8          -0.007857872    0.001697983    0.001012546
      2        8           0.005114037    0.001801031   -0.000619604
      3        6           0.003271918   -0.001806435   -0.001261959
      4        7          -0.004747659    0.000912516   -0.000037836
      5        6           0.001105196   -0.005017542    0.003454808
      6        1          -0.000168074    0.000392509   -0.000108438
      7        1           0.004508767    0.001608765   -0.001372142
      8        1          -0.001226314    0.000411172   -0.001067373
 -------------------------------------------------------------------
 Cartesian Forces:  Max     0.007857872 RMS     0.002890431
 IRC-IRC-IRC-IRC-IRC-IRC-IRC-IRC-IRC-IRC-IRC-IRC-IRC-IRC-IRC-IRC-IRC-IRC
 Pt  5 Step number   1 out of a maximum of  20
 Modified Bulirsch-Stoer Extrapolation Cycles:
    EPS =    0.000010000000000
      PEZero:  N= 2 I= 1 D=  3.44D-04 Err=  1.22D-05
      PEZero:  N= 3 I= 2 D=  3.44D-04 Err=  8.11D-06
      PEZero:  N= 3 I= 1 D=  6.88D-04 Err=  1.18D-08
 Maximum DWI energy   std dev =  0.000000310 at pt    67
 Maximum DWI gradient std dev =  0.003859510 at pt    12
 CORRECTOR INTEGRATION CONVERGENCE:
   Recorrection delta-x convergence threshold:    0.010000
   Delta-x Convergence Met
 Point Number:   5          Path Number:   1
   CHANGE IN THE REACTION COORDINATE =    0.06609
   NET REACTION COORDINATE UP TO THIS POINT =    0.33044
  # OF POINTS ALONG THE PATH =   5
  # OF STEPS =   1

 Calculating another point on the path.
 IRC-IRC-IRC-IRC-IRC-IRC-IRC-IRC-IRC-IRC-IRC-IRC-IRC-IRC-IRC-IRC-IRC-IRC
                          Input orientation:                          
 ---------------------------------------------------------------------
 Center     Atomic      Atomic             Coordinates (Angstroms)
 Number     Number       Type             X           Y           Z
 ---------------------------------------------------------------------
      1          8           0       -1.044724   -0.930065   -0.082800
      2          8           0        1.211094   -0.793084    0.041898
      3          6           0        1.085949    0.406812   -0.004615
      4          7           0       -0.037923    1.177676   -0.126106
      5          6           0       -1.150178    0.303473    0.170773
      6          1           0        1.923847    1.077585    0.247220
      7          1           0       -1.513146    0.772281   -0.833272
      8          1           0       -1.759438    0.677474    1.008937
 ---------------------------------------------------------------------
                    Distance matrix (angstroms):
                    1          2          3          4          5
     1  O    0.000000
     2  O    2.263411   0.000000
     3  C    2.516569   1.207300   0.000000
     4  N    2.336256   2.339266   1.368240   0.000000
     5  C    1.263738   2.606656   2.245374   1.445504   0.000000
     6  H    3.598886   2.012356   1.102466   1.999483   3.170919
     7  H    1.918491   3.261560   2.752369   1.685441   1.166033
     8  H    2.070480   3.452792   3.032618   2.121825   1.101632
                    6          7          8
     6  H    0.000000
     7  H    3.615743   0.000000
     8  H    3.782445   1.861016   0.000000
 Symmetry turned off by external request.
 Stoichiometry    C2H3NO2
 Framework group  C1[X(C2H3NO2)]
 Deg. of freedom    18
 Full point group                 C1      NOp   1
 Rotational constants (GHZ):           9.8831273           6.1169220           3.9246629
 Standard basis: Aug-CC-pVTZ (5D, 7F)
   299 basis functions,   441 primitive gaussians,   350 cartesian basis functions
    19 alpha electrons       19 beta electrons
       nuclear repulsion energy       169.5045042538 Hartrees.
 NAtoms=    8 NActive=    8 NUniq=    8 SFac= 1.00D+00 NAtFMM=   60 NAOKFM=F Big=F
 Integral buffers will be    131072 words long.
 Raffenetti 2 integral format.
 Two-electron integral symmetry is turned off.
 Nuclear repulsion after empirical dispersion term =      169.5030593879 Hartrees.
 One-electron integrals computed using PRISM.
 NBasis=   299 RedAO= T EigKep=  2.78D-05  NBF=   299
 NBsUse=   299 1.00D-06 EigRej= -1.00D+00 NBFU=   299
 Initial guess from the checkpoint file:  "TSH1-IRC-Reverse.chk"
 B after Tr=     0.000423    0.000325   -0.000321
         Rot=    1.000000    0.000046    0.000255    0.000095 Ang=   0.03 deg.
 Initial guess <Sx>= 0.0000 <Sy>= 0.0000 <Sz>= 0.0000 <S**2>= 0.0000 S= 0.0000
 ExpMin= 2.53D-02 ExpMax= 1.53D+04 ExpMxC= 5.22D+02 IAcc=3 IRadAn=         7 AccDes= 0.00D+00
 Harris functional with IExCor= 4639 and IRadAn=       7 diagonalized for initial guess.
 HarFok:  IExCor= 4639 AccDes= 0.00D+00 IRadAn=         7 IDoV= 1 UseB2=F ITyADJ=14
 ICtDFT=  3500011 ScaDFX=  1.000000  1.000000  1.000000  1.000000
 FoFCou: FMM=F IPFlag=           0 FMFlag=      100000 FMFlg1=           0
         NFxFlg=           0 DoJE=T BraDBF=F KetDBF=T FulRan=T
         wScrn=  0.000000 ICntrl=       500 IOpCl=  0 I1Cent=   200000004 NGrid=           0
         NMat0=    1 NMatS0=      1 NMatT0=    0 NMatD0=    1 NMtDS0=    0 NMtDT0=    0
 Symmetry not used in FoFCou.
 Gradient too large for Newton-Raphson -- use scaled steepest descent instead.
     Minimum is close to point  4 DX=  4.18D-02 DF= -1.12D-07 DXR=  3.37D-02 DFR=  1.13D-03 which will be used.
 Gradient too large for Newton-Raphson -- use scaled steepest descent instead.
     Accept linear search using points  1 and  2.
 LinEq1:  Iter=  0 NonCon=     1 RMS=8.95D-05 Max=3.64D-03 NDo=     1
 AX will form     1 AO Fock derivatives at one time.
 LinEq1:  Iter=  1 NonCon=     1 RMS=3.00D-05 Max=6.77D-04 NDo=     1
 LinEq1:  Iter=  2 NonCon=     1 RMS=3.22D-05 Max=1.55D-03 NDo=     1
 LinEq1:  Iter=  3 NonCon=     1 RMS=2.72D-05 Max=9.11D-04 NDo=     1
 LinEq1:  Iter=  4 NonCon=     1 RMS=1.48D-05 Max=4.35D-04 NDo=     1
 LinEq1:  Iter=  5 NonCon=     1 RMS=1.01D-05 Max=2.77D-04 NDo=     1
 LinEq1:  Iter=  6 NonCon=     1 RMS=6.90D-06 Max=1.62D-04 NDo=     1
 LinEq1:  Iter=  7 NonCon=     1 RMS=2.61D-06 Max=7.54D-05 NDo=     1
 LinEq1:  Iter=  8 NonCon=     1 RMS=1.06D-06 Max=2.36D-05 NDo=     1
 LinEq1:  Iter=  9 NonCon=     1 RMS=5.65D-07 Max=1.20D-05 NDo=     1
 LinEq1:  Iter= 10 NonCon=     1 RMS=2.77D-07 Max=8.35D-06 NDo=     1
 LinEq1:  Iter= 11 NonCon=     1 RMS=9.37D-08 Max=2.74D-06 NDo=     1
 LinEq1:  Iter= 12 NonCon=     1 RMS=4.06D-08 Max=9.63D-07 NDo=     1
 LinEq1:  Iter= 13 NonCon=     1 RMS=1.38D-08 Max=2.70D-07 NDo=     1
 LinEq1:  Iter= 14 NonCon=     1 RMS=4.39D-09 Max=1.09D-07 NDo=     1
 LinEq1:  Iter= 15 NonCon=     0 RMS=1.60D-09 Max=6.15D-08 NDo=     1
 Linear equations converged to 1.032D-08 1.032D-07 after    15 iterations.
     Minimum is close to point  2 DX=  1.94D-03 DF= -2.85D-10 DXR=  1.93D-03 DFR=  3.73D-06 which will be used.
 LinEq1:  Iter=  0 NonCon=     1 RMS=9.77D-07 Max=3.65D-05 NDo=     1
 LinEq1:  Iter=  1 NonCon=     1 RMS=7.13D-07 Max=2.50D-05 NDo=     1
 LinEq1:  Iter=  2 NonCon=     1 RMS=4.09D-07 Max=1.72D-05 NDo=     1
 LinEq1:  Iter=  3 NonCon=     1 RMS=3.61D-07 Max=1.28D-05 NDo=     1
 LinEq1:  Iter=  4 NonCon=     1 RMS=1.73D-07 Max=3.15D-06 NDo=     1
 LinEq1:  Iter=  5 NonCon=     1 RMS=1.06D-07 Max=2.25D-06 NDo=     1
 LinEq1:  Iter=  6 NonCon=     1 RMS=4.05D-08 Max=8.20D-07 NDo=     1
 LinEq1:  Iter=  7 NonCon=     1 RMS=1.69D-08 Max=6.09D-07 NDo=     1
 LinEq1:  Iter=  8 NonCon=     1 RMS=8.32D-09 Max=3.56D-07 NDo=     1
 LinEq1:  Iter=  9 NonCon=     1 RMS=4.62D-09 Max=1.33D-07 NDo=     1
 LinEq1:  Iter= 10 NonCon=     1 RMS=2.73D-09 Max=1.11D-07 NDo=     1
 LinEq1:  Iter= 11 NonCon=     1 RMS=1.46D-09 Max=4.93D-08 NDo=     1
 LinEq1:  Iter= 12 NonCon=     1 RMS=5.48D-10 Max=1.63D-08 NDo=     1
 LinEq1:  Iter= 13 NonCon=     0 RMS=1.86D-10 Max=4.54D-09 NDo=     1
 Linear equations converged to 6.400D-10 6.400D-09 after    13 iterations.
 SCF Done:  E(UwB97XD) =  -283.048245215     a.u. after    5 cycles
            Convg  =    0.1692D-06                    38 Fock formations.
              S**2 =  0.0000                  -V/T =  2.0054
 <Sx>= 0.0000 <Sy>= 0.0000 <Sz>= 0.0000 <S**2>= 0.0000 S= 0.0000
 <L.S>=  0.00000000000    
 Annihilation of the first spin contaminant:
 S**2 before annihilation     0.0000,   after     0.0000
 DoSCS=F DFT=T ScalE2(SS,OS)=  1.000000  1.000000
 Range of M.O.s used for correlation:     1   299
 NBasis=   299 NAE=    19 NBE=    19 NFC=     0 NFV=     0
 NROrb=    299 NOA=    19 NOB=    19 NVA=   280 NVB=   280

 **** Warning!!: The largest alpha MO coefficient is  0.37397597D+02


 **** Warning!!: The largest beta MO coefficient is  0.37397597D+02

 Symmetrizing basis deriv contribution to polar:
 IMax=3 JMax=2 DiffMx= 0.00D+00
 G2DrvN: will do     9 centers at a time, making    1 passes.
 Calling FoFCou, ICntrl=  3107 FMM=F I1Cent=   0 AccDes= 0.00D+00.
 End of G2Drv F.D. properties file   721 does not exist.
 End of G2Drv F.D. properties file   722 does not exist.
 End of G2Drv F.D. properties file   788 does not exist.
          IDoAtm=11111111
          Differentiating once with respect to nuclear coordinates.
 CalDSu exits because no D1Ps are significant.
          There are    27 degrees of freedom in the 1st order CPHF.  IDoFFX=6 NUNeed=     0.
     21 vectors produced by pass  0 Test12= 3.94D-14 3.70D-09 XBig12= 1.76D-01 1.02D-01.
 AX will form    21 AO Fock derivatives at one time.
     21 vectors produced by pass  1 Test12= 3.94D-14 3.70D-09 XBig12= 6.89D-02 1.15D-01.
     21 vectors produced by pass  2 Test12= 3.94D-14 3.70D-09 XBig12= 3.95D-03 1.42D-02.
     21 vectors produced by pass  3 Test12= 3.94D-14 3.70D-09 XBig12= 9.74D-05 1.41D-03.
     21 vectors produced by pass  4 Test12= 3.94D-14 3.70D-09 XBig12= 1.18D-06 1.17D-04.
     21 vectors produced by pass  5 Test12= 3.94D-14 3.70D-09 XBig12= 1.24D-08 9.11D-06.
     21 vectors produced by pass  6 Test12= 3.94D-14 3.70D-09 XBig12= 1.16D-10 1.03D-06.
     15 vectors produced by pass  7 Test12= 3.94D-14 3.70D-09 XBig12= 8.99D-13 6.26D-08.
      3 vectors produced by pass  8 Test12= 3.94D-14 3.70D-09 XBig12= 6.53D-15 6.24D-09.
 InvSVY:  IOpt=1 It=  1 EMax= 1.78D-15
 Solved reduced A of dimension   165 with    21 vectors.
 End of Minotr F.D. properties file   721 does not exist.
 End of Minotr F.D. properties file   722 does not exist.
 End of Minotr F.D. properties file   788 does not exist.
 Calling FoFJK, ICntrl=    100127 FMM=F ISym2X=0 I1Cent= 0 IOpClX= 1 NMat=1 NMatS=1 NMatT=0.
 -------------------------------------------------------------------
 Center     Atomic                   Forces (Hartrees/Bohr)
 Number     Number              X              Y              Z
 -------------------------------------------------------------------
      1        8          -0.009487204    0.002275933    0.001254147
      2        8           0.006066576    0.002211078   -0.000745653
      3        6           0.004088532   -0.002300041   -0.001609193
      4        7          -0.006258033    0.001244073   -0.000289587
      5        6           0.001346528   -0.006597965    0.004596926
      6        1          -0.000205962    0.000474133   -0.000144354
      7        1           0.005983374    0.002189030   -0.001719774
      8        1          -0.001533810    0.000503759   -0.001342512
 -------------------------------------------------------------------
 Cartesian Forces:  Max     0.009487204 RMS     0.003646479
 IRC-IRC-IRC-IRC-IRC-IRC-IRC-IRC-IRC-IRC-IRC-IRC-IRC-IRC-IRC-IRC-IRC-IRC
 Pt  6 Step number   1 out of a maximum of  20
 Modified Bulirsch-Stoer Extrapolation Cycles:
    EPS =    0.000010000000000
      PEZero:  N= 2 I= 1 D=  3.44D-04 Err=  1.13D-05
      PEZero:  N= 3 I= 2 D=  3.44D-04 Err=  7.52D-06
      PEZero:  N= 3 I= 1 D=  6.88D-04 Err=  1.23D-08
 Maximum DWI energy   std dev =  0.000000328 at pt    67
 Maximum DWI gradient std dev =  0.002878989 at pt    12
 CORRECTOR INTEGRATION CONVERGENCE:
   Recorrection delta-x convergence threshold:    0.010000
   Delta-x Convergence Met
 Point Number:   6          Path Number:   1
   CHANGE IN THE REACTION COORDINATE =    0.06609
   NET REACTION COORDINATE UP TO THIS POINT =    0.39652
  # OF POINTS ALONG THE PATH =   6
  # OF STEPS =   1

 Calculating another point on the path.
 IRC-IRC-IRC-IRC-IRC-IRC-IRC-IRC-IRC-IRC-IRC-IRC-IRC-IRC-IRC-IRC-IRC-IRC
                          Input orientation:                          
 ---------------------------------------------------------------------
 Center     Atomic      Atomic             Coordinates (Angstroms)
 Number     Number       Type             X           Y           Z
 ---------------------------------------------------------------------
      1          8           0       -1.047169   -0.929449   -0.082473
      2          8           0        1.212644   -0.792507    0.041706
      3          6           0        1.087376    0.405997   -0.005182
      4          7           0       -0.039841    1.178063   -0.126228
      5          6           0       -1.149708    0.301108    0.172430
      6          1           0        1.923004    1.079537    0.246605
      7          1           0       -1.487614    0.781782   -0.840528
      8          1           0       -1.765851    0.679568    1.003382
 ---------------------------------------------------------------------
                    Distance matrix (angstroms):
                    1          2          3          4          5
     1  O    0.000000
     2  O    2.267361   0.000000
     3  C    2.519062   1.205945   0.000000
     4  N    2.336285   2.340954   1.371626   0.000000
     5  C    1.260857   2.606490   2.246574   1.445701   0.000000
     6  H    3.600867   2.012745   1.102418   2.000368   3.170649
     7  H    1.922745   3.247786   2.733055   1.662320   1.171029
     8  H    2.069908   3.458794   3.038576   2.122175   1.101519
                    6          7          8
     6  H    0.000000
     7  H    3.592051   0.000000
     8  H    3.786864   1.867583   0.000000
 Symmetry turned off by external request.
 Stoichiometry    C2H3NO2
 Framework group  C1[X(C2H3NO2)]
 Deg. of freedom    18
 Full point group                 C1      NOp   1
 Rotational constants (GHZ):           9.8864227           6.1082487           3.9219851
 Standard basis: Aug-CC-pVTZ (5D, 7F)
   299 basis functions,   441 primitive gaussians,   350 cartesian basis functions
    19 alpha electrons       19 beta electrons
       nuclear repulsion energy       169.5048791016 Hartrees.
 NAtoms=    8 NActive=    8 NUniq=    8 SFac= 1.00D+00 NAtFMM=   60 NAOKFM=F Big=F
 Integral buffers will be    131072 words long.
 Raffenetti 2 integral format.
 Two-electron integral symmetry is turned off.
 Nuclear repulsion after empirical dispersion term =      169.5034326467 Hartrees.
 One-electron integrals computed using PRISM.
 NBasis=   299 RedAO= T EigKep=  2.80D-05  NBF=   299
 NBsUse=   299 1.00D-06 EigRej= -1.00D+00 NBFU=   299
 Initial guess from the checkpoint file:  "TSH1-IRC-Reverse.chk"
 B after Tr=     0.000444    0.000327   -0.000310
         Rot=    1.000000    0.000038    0.000251    0.000099 Ang=   0.03 deg.
 Initial guess <Sx>= 0.0000 <Sy>= 0.0000 <Sz>= 0.0000 <S**2>= 0.0000 S= 0.0000
 ExpMin= 2.53D-02 ExpMax= 1.53D+04 ExpMxC= 5.22D+02 IAcc=3 IRadAn=         7 AccDes= 0.00D+00
 Harris functional with IExCor= 4639 and IRadAn=       7 diagonalized for initial guess.
 HarFok:  IExCor= 4639 AccDes= 0.00D+00 IRadAn=         7 IDoV= 1 UseB2=F ITyADJ=14
 ICtDFT=  3500011 ScaDFX=  1.000000  1.000000  1.000000  1.000000
 FoFCou: FMM=F IPFlag=           0 FMFlag=      100000 FMFlg1=           0
         NFxFlg=           0 DoJE=T BraDBF=F KetDBF=T FulRan=T
         wScrn=  0.000000 ICntrl=       500 IOpCl=  0 I1Cent=   200000004 NGrid=           0
         NMat0=    1 NMatS0=      1 NMatT0=    0 NMatD0=    1 NMtDS0=    0 NMtDT0=    0
 Symmetry not used in FoFCou.
 Gradient too large for Newton-Raphson -- use scaled steepest descent instead.
     Minimum is close to point  4 DX=  5.23D-02 DF= -1.80D-07 DXR=  4.17D-02 DFR=  1.75D-03 which will be used.
 Gradient too large for Newton-Raphson -- use scaled steepest descent instead.
     Accept linear search using points  1 and  2.
 LinEq1:  Iter=  0 NonCon=     1 RMS=9.17D-05 Max=3.73D-03 NDo=     1
 AX will form     1 AO Fock derivatives at one time.
 LinEq1:  Iter=  1 NonCon=     1 RMS=3.03D-05 Max=6.60D-04 NDo=     1
 LinEq1:  Iter=  2 NonCon=     1 RMS=3.18D-05 Max=1.52D-03 NDo=     1
 LinEq1:  Iter=  3 NonCon=     1 RMS=2.73D-05 Max=9.12D-04 NDo=     1
 LinEq1:  Iter=  4 NonCon=     1 RMS=1.49D-05 Max=4.27D-04 NDo=     1
 LinEq1:  Iter=  5 NonCon=     1 RMS=9.88D-06 Max=2.69D-04 NDo=     1
 LinEq1:  Iter=  6 NonCon=     1 RMS=6.78D-06 Max=1.60D-04 NDo=     1
 LinEq1:  Iter=  7 NonCon=     1 RMS=2.60D-06 Max=7.45D-05 NDo=     1
 LinEq1:  Iter=  8 NonCon=     1 RMS=1.08D-06 Max=2.43D-05 NDo=     1
 LinEq1:  Iter=  9 NonCon=     1 RMS=5.84D-07 Max=1.33D-05 NDo=     1
 LinEq1:  Iter= 10 NonCon=     1 RMS=2.67D-07 Max=7.64D-06 NDo=     1
 LinEq1:  Iter= 11 NonCon=     1 RMS=8.98D-08 Max=2.68D-06 NDo=     1
 LinEq1:  Iter= 12 NonCon=     1 RMS=4.02D-08 Max=1.02D-06 NDo=     1
 LinEq1:  Iter= 13 NonCon=     1 RMS=1.36D-08 Max=2.41D-07 NDo=     1
 LinEq1:  Iter= 14 NonCon=     0 RMS=4.09D-09 Max=9.42D-08 NDo=     1
 Linear equations converged to 1.032D-08 1.032D-07 after    14 iterations.
     Minimum is close to point  2 DX=  1.98D-03 DF= -3.12D-10 DXR=  1.98D-03 DFR=  3.91D-06 which will be used.
 LinEq1:  Iter=  0 NonCon=     1 RMS=1.00D-06 Max=3.71D-05 NDo=     1
 LinEq1:  Iter=  1 NonCon=     1 RMS=7.20D-07 Max=2.59D-05 NDo=     1
 LinEq1:  Iter=  2 NonCon=     1 RMS=4.29D-07 Max=1.85D-05 NDo=     1
 LinEq1:  Iter=  3 NonCon=     1 RMS=3.57D-07 Max=1.23D-05 NDo=     1
 LinEq1:  Iter=  4 NonCon=     1 RMS=1.81D-07 Max=3.35D-06 NDo=     1
 LinEq1:  Iter=  5 NonCon=     1 RMS=1.07D-07 Max=2.20D-06 NDo=     1
 LinEq1:  Iter=  6 NonCon=     1 RMS=4.02D-08 Max=8.58D-07 NDo=     1
 LinEq1:  Iter=  7 NonCon=     1 RMS=1.68D-08 Max=4.17D-07 NDo=     1
 LinEq1:  Iter=  8 NonCon=     1 RMS=6.32D-09 Max=1.74D-07 NDo=     1
 LinEq1:  Iter=  9 NonCon=     1 RMS=3.24D-09 Max=1.14D-07 NDo=     1
 LinEq1:  Iter= 10 NonCon=     1 RMS=1.71D-09 Max=5.45D-08 NDo=     1
 LinEq1:  Iter= 11 NonCon=     1 RMS=6.66D-10 Max=2.42D-08 NDo=     1
 LinEq1:  Iter= 12 NonCon=     1 RMS=2.96D-10 Max=1.19D-08 NDo=     1
 LinEq1:  Iter= 13 NonCon=     0 RMS=1.31D-10 Max=5.27D-09 NDo=     1
 Linear equations converged to 6.581D-10 6.581D-09 after    13 iterations.
 SCF Done:  E(UwB97XD) =  -283.048855784     a.u. after    5 cycles
            Convg  =    0.7920D-07                    37 Fock formations.
              S**2 =  0.0000                  -V/T =  2.0054
 <Sx>= 0.0000 <Sy>= 0.0000 <Sz>= 0.0000 <S**2>= 0.0000 S= 0.0000
 <L.S>=  0.00000000000    
 Annihilation of the first spin contaminant:
 S**2 before annihilation     0.0000,   after     0.0000
 DoSCS=F DFT=T ScalE2(SS,OS)=  1.000000  1.000000
 Range of M.O.s used for correlation:     1   299
 NBasis=   299 NAE=    19 NBE=    19 NFC=     0 NFV=     0
 NROrb=    299 NOA=    19 NOB=    19 NVA=   280 NVB=   280

 **** Warning!!: The largest alpha MO coefficient is  0.35810975D+02


 **** Warning!!: The largest beta MO coefficient is  0.35810974D+02

 Symmetrizing basis deriv contribution to polar:
 IMax=3 JMax=2 DiffMx= 0.00D+00
 G2DrvN: will do     9 centers at a time, making    1 passes.
 Calling FoFCou, ICntrl=  3107 FMM=F I1Cent=   0 AccDes= 0.00D+00.
 End of G2Drv F.D. properties file   721 does not exist.
 End of G2Drv F.D. properties file   722 does not exist.
 End of G2Drv F.D. properties file   788 does not exist.
          IDoAtm=11111111
          Differentiating once with respect to nuclear coordinates.
 CalDSu exits because no D1Ps are significant.
          There are    27 degrees of freedom in the 1st order CPHF.  IDoFFX=6 NUNeed=     0.
     21 vectors produced by pass  0 Test12= 3.94D-14 3.70D-09 XBig12= 1.74D-01 1.00D-01.
 AX will form    21 AO Fock derivatives at one time.
     21 vectors produced by pass  1 Test12= 3.94D-14 3.70D-09 XBig12= 6.48D-02 1.10D-01.
     21 vectors produced by pass  2 Test12= 3.94D-14 3.70D-09 XBig12= 3.63D-03 1.39D-02.
     21 vectors produced by pass  3 Test12= 3.94D-14 3.70D-09 XBig12= 8.77D-05 1.38D-03.
     21 vectors produced by pass  4 Test12= 3.94D-14 3.70D-09 XBig12= 1.03D-06 1.10D-04.
     21 vectors produced by pass  5 Test12= 3.94D-14 3.70D-09 XBig12= 1.06D-08 8.52D-06.
     21 vectors produced by pass  6 Test12= 3.94D-14 3.70D-09 XBig12= 1.00D-10 9.91D-07.
     16 vectors produced by pass  7 Test12= 3.94D-14 3.70D-09 XBig12= 7.92D-13 6.35D-08.
      5 vectors produced by pass  8 Test12= 3.94D-14 3.70D-09 XBig12= 7.40D-15 1.49D-08.
      1 vectors produced by pass  9 Test12= 3.94D-14 3.70D-09 XBig12= 1.09D-16 5.34D-09.
 InvSVY:  IOpt=1 It=  1 EMax= 2.22D-15
 Solved reduced A of dimension   169 with    21 vectors.
 End of Minotr F.D. properties file   721 does not exist.
 End of Minotr F.D. properties file   722 does not exist.
 End of Minotr F.D. properties file   788 does not exist.
 Calling FoFJK, ICntrl=    100127 FMM=F ISym2X=0 I1Cent= 0 IOpClX= 1 NMat=1 NMatS=1 NMatT=0.
 -------------------------------------------------------------------
 Center     Atomic                   Forces (Hartrees/Bohr)
 Number     Number              X              Y              Z
 -------------------------------------------------------------------
      1        8          -0.011127159    0.002945541    0.001506464
      2        8           0.006989360    0.002632621   -0.000872106
      3        6           0.004962214   -0.002824993   -0.001980413
      4        7          -0.008002198    0.001602340   -0.000655962
      5        6           0.001591629   -0.008378931    0.005903049
      6        1          -0.000243120    0.000552930   -0.000185001
      7        1           0.007685323    0.002872615   -0.002076590
      8        1          -0.001856048    0.000597878   -0.001639439
 -------------------------------------------------------------------
 Cartesian Forces:  Max     0.011127159 RMS     0.004476625
 IRC-IRC-IRC-IRC-IRC-IRC-IRC-IRC-IRC-IRC-IRC-IRC-IRC-IRC-IRC-IRC-IRC-IRC
 Pt  7 Step number   1 out of a maximum of  20
 Modified Bulirsch-Stoer Extrapolation Cycles:
    EPS =    0.000010000000000
      PEZero:  N= 2 I= 1 D=  3.44D-04 Err=  1.04D-05
      PEZero:  N= 3 I= 2 D=  3.44D-04 Err=  6.92D-06
      PEZero:  N= 3 I= 1 D=  6.88D-04 Err=  1.14D-08
 Maximum DWI energy   std dev =  0.000000345 at pt    67
 Maximum DWI gradient std dev =  0.002219308 at pt    12
 CORRECTOR INTEGRATION CONVERGENCE:
   Recorrection delta-x convergence threshold:    0.010000
   Delta-x Convergence Met
 Point Number:   7          Path Number:   1
   CHANGE IN THE REACTION COORDINATE =    0.06609
   NET REACTION COORDINATE UP TO THIS POINT =    0.46262
  # OF POINTS ALONG THE PATH =   7
  # OF STEPS =   1

 Calculating another point on the path.
 IRC-IRC-IRC-IRC-IRC-IRC-IRC-IRC-IRC-IRC-IRC-IRC-IRC-IRC-IRC-IRC-IRC-IRC
                          Input orientation:                          
 ---------------------------------------------------------------------
 Center     Atomic      Atomic             Coordinates (Angstroms)
 Number     Number       Type             X           Y           Z
 ---------------------------------------------------------------------
      1          8           0       -1.049444   -0.928818   -0.082161
      2          8           0        1.214060   -0.791963    0.041528
      3          6           0        1.088750    0.405207   -0.005734
      4          7           0       -0.041787    1.178453   -0.126418
      5          6           0       -1.149269    0.298734    0.174111
      6          1           0        1.922216    1.081334    0.245981
      7          1           0       -1.461620    0.791629   -0.847423
      8          1           0       -1.771986    0.681531    0.997988
 ---------------------------------------------------------------------
                    Distance matrix (angstroms):
                    1          2          3          4          5
     1  O    0.000000
     2  O    2.271009   0.000000
     3  C    2.521377   1.204638   0.000000
     4  N    2.336220   2.342627   1.374987   0.000000
     5  C    1.257984   2.606248   2.247757   1.445939   0.000000
     6  H    3.602659   2.013089   1.102349   2.001355   3.170434
     7  H    1.927550   3.233769   2.713329   1.638721   1.176451
     8  H    2.069303   3.464459   3.044278   2.122454   1.101401
                    6          7          8
     6  H    0.000000
     7  H    3.567886   0.000000
     8  H    3.791106   1.874563   0.000000
 Symmetry turned off by external request.
 Stoichiometry    C2H3NO2
 Framework group  C1[X(C2H3NO2)]
 Deg. of freedom    18
 Full point group                 C1      NOp   1
 Rotational constants (GHZ):           9.8894467           6.1004396           3.9196302
 Standard basis: Aug-CC-pVTZ (5D, 7F)
   299 basis functions,   441 primitive gaussians,   350 cartesian basis functions
    19 alpha electrons       19 beta electrons
       nuclear repulsion energy       169.5091944808 Hartrees.
 NAtoms=    8 NActive=    8 NUniq=    8 SFac= 1.00D+00 NAtFMM=   60 NAOKFM=F Big=F
 Integral buffers will be    131072 words long.
 Raffenetti 2 integral format.
 Two-electron integral symmetry is turned off.
 Nuclear repulsion after empirical dispersion term =      169.5077464275 Hartrees.
 One-electron integrals computed using PRISM.
 NBasis=   299 RedAO= T EigKep=  2.83D-05  NBF=   299
 NBsUse=   299 1.00D-06 EigRej= -1.00D+00 NBFU=   299
 Initial guess from the checkpoint file:  "TSH1-IRC-Reverse.chk"
 B after Tr=     0.000463    0.000328   -0.000299
         Rot=    1.000000    0.000031    0.000247    0.000103 Ang=   0.03 deg.
 Initial guess <Sx>= 0.0000 <Sy>= 0.0000 <Sz>= 0.0000 <S**2>= 0.0000 S= 0.0000
 ExpMin= 2.53D-02 ExpMax= 1.53D+04 ExpMxC= 5.22D+02 IAcc=3 IRadAn=         7 AccDes= 0.00D+00
 Harris functional with IExCor= 4639 and IRadAn=       7 diagonalized for initial guess.
 HarFok:  IExCor= 4639 AccDes= 0.00D+00 IRadAn=         7 IDoV= 1 UseB2=F ITyADJ=14
 ICtDFT=  3500011 ScaDFX=  1.000000  1.000000  1.000000  1.000000
 FoFCou: FMM=F IPFlag=           0 FMFlag=      100000 FMFlg1=           0
         NFxFlg=           0 DoJE=T BraDBF=F KetDBF=T FulRan=T
         wScrn=  0.000000 ICntrl=       500 IOpCl=  0 I1Cent=   200000004 NGrid=           0
         NMat0=    1 NMatS0=      1 NMatT0=    0 NMatD0=    1 NMtDS0=    0 NMtDT0=    0
 Symmetry not used in FoFCou.
 Gradient too large for Newton-Raphson -- use scaled steepest descent instead.
     Minimum is close to point  4 DX=  6.37D-02 DF= -2.74D-07 DXR=  5.04D-02 DFR=  2.55D-03 which will be used.
 Gradient too large for Newton-Raphson -- use scaled steepest descent instead.
     Accept linear search using points  1 and  2.
 LinEq1:  Iter=  0 NonCon=     1 RMS=9.37D-05 Max=3.80D-03 NDo=     1
 AX will form     1 AO Fock derivatives at one time.
 LinEq1:  Iter=  1 NonCon=     1 RMS=3.05D-05 Max=6.37D-04 NDo=     1
 LinEq1:  Iter=  2 NonCon=     1 RMS=3.11D-05 Max=1.48D-03 NDo=     1
 LinEq1:  Iter=  3 NonCon=     1 RMS=2.71D-05 Max=9.02D-04 NDo=     1
 LinEq1:  Iter=  4 NonCon=     1 RMS=1.48D-05 Max=4.16D-04 NDo=     1
 LinEq1:  Iter=  5 NonCon=     1 RMS=9.59D-06 Max=2.58D-04 NDo=     1
 LinEq1:  Iter=  6 NonCon=     1 RMS=6.59D-06 Max=1.56D-04 NDo=     1
 LinEq1:  Iter=  7 NonCon=     1 RMS=2.59D-06 Max=7.31D-05 NDo=     1
 LinEq1:  Iter=  8 NonCon=     1 RMS=1.10D-06 Max=2.50D-05 NDo=     1
 LinEq1:  Iter=  9 NonCon=     1 RMS=5.96D-07 Max=1.44D-05 NDo=     1
 LinEq1:  Iter= 10 NonCon=     1 RMS=2.56D-07 Max=6.85D-06 NDo=     1
 LinEq1:  Iter= 11 NonCon=     1 RMS=8.45D-08 Max=2.61D-06 NDo=     1
 LinEq1:  Iter= 12 NonCon=     1 RMS=3.86D-08 Max=1.13D-06 NDo=     1
 LinEq1:  Iter= 13 NonCon=     1 RMS=1.32D-08 Max=2.23D-07 NDo=     1
 LinEq1:  Iter= 14 NonCon=     0 RMS=4.00D-09 Max=8.83D-08 NDo=     1
 Linear equations converged to 1.032D-08 1.032D-07 after    14 iterations.
     Minimum is close to point  2 DX=  2.00D-03 DF= -3.33D-10 DXR=  2.00D-03 DFR=  4.00D-06 which will be used.
 LinEq1:  Iter=  0 NonCon=     1 RMS=1.03D-06 Max=3.74D-05 NDo=     1
 LinEq1:  Iter=  1 NonCon=     1 RMS=7.24D-07 Max=2.66D-05 NDo=     1
 LinEq1:  Iter=  2 NonCon=     1 RMS=4.45D-07 Max=1.96D-05 NDo=     1
 LinEq1:  Iter=  3 NonCon=     1 RMS=3.52D-07 Max=1.20D-05 NDo=     1
 LinEq1:  Iter=  4 NonCon=     1 RMS=1.90D-07 Max=3.82D-06 NDo=     1
 LinEq1:  Iter=  5 NonCon=     1 RMS=1.08D-07 Max=2.25D-06 NDo=     1
 LinEq1:  Iter=  6 NonCon=     1 RMS=4.01D-08 Max=8.81D-07 NDo=     1
 LinEq1:  Iter=  7 NonCon=     1 RMS=1.73D-08 Max=4.67D-07 NDo=     1
 LinEq1:  Iter=  8 NonCon=     1 RMS=6.77D-09 Max=2.20D-07 NDo=     1
 LinEq1:  Iter=  9 NonCon=     1 RMS=4.08D-09 Max=1.72D-07 NDo=     1
 LinEq1:  Iter= 10 NonCon=     1 RMS=2.45D-09 Max=9.92D-08 NDo=     1
 LinEq1:  Iter= 11 NonCon=     1 RMS=1.19D-09 Max=5.10D-08 NDo=     1
 LinEq1:  Iter= 12 NonCon=     1 RMS=4.13D-10 Max=1.60D-08 NDo=     1
 LinEq1:  Iter= 13 NonCon=     0 RMS=1.25D-10 Max=3.74D-09 NDo=     1
 Linear equations converged to 6.749D-10 6.749D-09 after    13 iterations.
 SCF Done:  E(UwB97XD) =  -283.049616354     a.u. after    5 cycles
            Convg  =    0.2142D-06                    37 Fock formations.
              S**2 =  0.0000                  -V/T =  2.0054
 <Sx>= 0.0000 <Sy>= 0.0000 <Sz>= 0.0000 <S**2>= 0.0000 S= 0.0000
 <L.S>=  0.00000000000    
 Annihilation of the first spin contaminant:
 S**2 before annihilation     0.0000,   after     0.0000
 DoSCS=F DFT=T ScalE2(SS,OS)=  1.000000  1.000000
 Range of M.O.s used for correlation:     1   299
 NBasis=   299 NAE=    19 NBE=    19 NFC=     0 NFV=     0
 NROrb=    299 NOA=    19 NOB=    19 NVA=   280 NVB=   280

 **** Warning!!: The largest alpha MO coefficient is  0.34112843D+02


 **** Warning!!: The largest beta MO coefficient is  0.34112844D+02

 Symmetrizing basis deriv contribution to polar:
 IMax=3 JMax=2 DiffMx= 0.00D+00
 G2DrvN: will do     9 centers at a time, making    1 passes.
 Calling FoFCou, ICntrl=  3107 FMM=F I1Cent=   0 AccDes= 0.00D+00.
 End of G2Drv F.D. properties file   721 does not exist.
 End of G2Drv F.D. properties file   722 does not exist.
 End of G2Drv F.D. properties file   788 does not exist.
          IDoAtm=11111111
          Differentiating once with respect to nuclear coordinates.
 CalDSu exits because no D1Ps are significant.
          There are    27 degrees of freedom in the 1st order CPHF.  IDoFFX=6 NUNeed=     0.
     21 vectors produced by pass  0 Test12= 3.94D-14 3.70D-09 XBig12= 1.73D-01 9.84D-02.
 AX will form    21 AO Fock derivatives at one time.
     21 vectors produced by pass  1 Test12= 3.94D-14 3.70D-09 XBig12= 6.10D-02 1.06D-01.
     21 vectors produced by pass  2 Test12= 3.94D-14 3.70D-09 XBig12= 3.32D-03 1.35D-02.
     21 vectors produced by pass  3 Test12= 3.94D-14 3.70D-09 XBig12= 7.84D-05 1.33D-03.
     21 vectors produced by pass  4 Test12= 3.94D-14 3.70D-09 XBig12= 8.87D-07 1.03D-04.
     21 vectors produced by pass  5 Test12= 3.94D-14 3.70D-09 XBig12= 9.11D-09 7.88D-06.
     21 vectors produced by pass  6 Test12= 3.94D-14 3.70D-09 XBig12= 8.64D-11 9.27D-07.
     16 vectors produced by pass  7 Test12= 3.94D-14 3.70D-09 XBig12= 6.95D-13 6.55D-08.
      5 vectors produced by pass  8 Test12= 3.94D-14 3.70D-09 XBig12= 5.79D-15 1.13D-08.
      1 vectors produced by pass  9 Test12= 3.94D-14 3.70D-09 XBig12= 5.66D-17 3.98D-09.
 InvSVY:  IOpt=1 It=  1 EMax= 1.78D-15
 Solved reduced A of dimension   169 with    21 vectors.
 End of Minotr F.D. properties file   721 does not exist.
 End of Minotr F.D. properties file   722 does not exist.
 End of Minotr F.D. properties file   788 does not exist.
 Calling FoFJK, ICntrl=    100127 FMM=F ISym2X=0 I1Cent= 0 IOpClX= 1 NMat=1 NMatS=1 NMatT=0.
 -------------------------------------------------------------------
 Center     Atomic                   Forces (Hartrees/Bohr)
 Number     Number              X              Y              Z
 -------------------------------------------------------------------
      1        8          -0.012771471    0.003708000    0.001768145
      2        8           0.007878777    0.003062925   -0.000998579
      3        6           0.005890102   -0.003371796   -0.002371777
      4        7          -0.009993653    0.001971608   -0.001148756
      5        6           0.001840690   -0.010357773    0.007375585
      6        1          -0.000278022    0.000627125   -0.000230574
      7        1           0.009624514    0.003667122   -0.002437490
      8        1          -0.002190938    0.000692788   -0.001956555
 -------------------------------------------------------------------
 Cartesian Forces:  Max     0.012771471 RMS     0.005384897
 IRC-IRC-IRC-IRC-IRC-IRC-IRC-IRC-IRC-IRC-IRC-IRC-IRC-IRC-IRC-IRC-IRC-IRC
 Pt  8 Step number   1 out of a maximum of  20
 Modified Bulirsch-Stoer Extrapolation Cycles:
    EPS =    0.000010000000000
      PEZero:  N= 2 I= 1 D=  3.44D-04 Err=  9.51D-06
 Maximum DWI energy   std dev =  0.000000359 at pt    15
 Maximum DWI gradient std dev =  0.001759064 at pt    12
 CORRECTOR INTEGRATION CONVERGENCE:
   Recorrection delta-x convergence threshold:    0.010000
   Delta-x Convergence Met
 Point Number:   8          Path Number:   1
   CHANGE IN THE REACTION COORDINATE =    0.06609
   NET REACTION COORDINATE UP TO THIS POINT =    0.52871
  # OF POINTS ALONG THE PATH =   8
  # OF STEPS =   1

 Calculating another point on the path.
 IRC-IRC-IRC-IRC-IRC-IRC-IRC-IRC-IRC-IRC-IRC-IRC-IRC-IRC-IRC-IRC-IRC-IRC
                          Input orientation:                          
 ---------------------------------------------------------------------
 Center     Atomic      Atomic             Coordinates (Angstroms)
 Number     Number       Type             X           Y           Z
 ---------------------------------------------------------------------
      1          8           0       -1.051564   -0.928175   -0.081865
      2          8           0        1.215357   -0.791450    0.041363
      3          6           0        1.090074    0.404445   -0.006269
      4          7           0       -0.043758    1.178838   -0.126674
      5          6           0       -1.148858    0.296359    0.175810
      6          1           0        1.921488    1.082981    0.245350
      7          1           0       -1.435225    0.801799   -0.853953
      8          1           0       -1.777850    0.683373    0.992757
 ---------------------------------------------------------------------
                    Distance matrix (angstroms):
                    1          2          3          4          5
     1  O    0.000000
     2  O    2.274381   0.000000
     3  C    2.523531   1.203383   0.000000
     4  N    2.336062   2.344279   1.378317   0.000000
     5  C    1.255128   2.605939   2.248923   1.446207   0.000000
     6  H    3.604283   2.013387   1.102258   2.002444   3.170274
     7  H    1.932906   3.219568   2.693250   1.614706   1.182324
     8  H    2.068669   3.469805   3.049729   2.122661   1.101278
                    6          7          8
     6  H    0.000000
     7  H    3.543312   0.000000
     8  H    3.795182   1.881955   0.000000
 Symmetry turned off by external request.
 Stoichiometry    C2H3NO2
 Framework group  C1[X(C2H3NO2)]
 Deg. of freedom    18
 Full point group                 C1      NOp   1
 Rotational constants (GHZ):           9.8922391           6.0934052           3.9175653
 Standard basis: Aug-CC-pVTZ (5D, 7F)
   299 basis functions,   441 primitive gaussians,   350 cartesian basis functions
    19 alpha electrons       19 beta electrons
       nuclear repulsion energy       169.5171123323 Hartrees.
 NAtoms=    8 NActive=    8 NUniq=    8 SFac= 1.00D+00 NAtFMM=   60 NAOKFM=F Big=F
 Integral buffers will be    131072 words long.
 Raffenetti 2 integral format.
 Two-electron integral symmetry is turned off.
 Nuclear repulsion after empirical dispersion term =      169.5156626664 Hartrees.
 One-electron integrals computed using PRISM.
 NBasis=   299 RedAO= T EigKep=  2.86D-05  NBF=   299
 NBsUse=   299 1.00D-06 EigRej= -1.00D+00 NBFU=   299
 Initial guess from the checkpoint file:  "TSH1-IRC-Reverse.chk"
 B after Tr=     0.000480    0.000330   -0.000287
         Rot=    1.000000    0.000023    0.000243    0.000107 Ang=   0.03 deg.
 Initial guess <Sx>= 0.0000 <Sy>= 0.0000 <Sz>= 0.0000 <S**2>= 0.0000 S= 0.0000
 ExpMin= 2.53D-02 ExpMax= 1.53D+04 ExpMxC= 5.22D+02 IAcc=3 IRadAn=         7 AccDes= 0.00D+00
 Harris functional with IExCor= 4639 and IRadAn=       7 diagonalized for initial guess.
 HarFok:  IExCor= 4639 AccDes= 0.00D+00 IRadAn=         7 IDoV= 1 UseB2=F ITyADJ=14
 ICtDFT=  3500011 ScaDFX=  1.000000  1.000000  1.000000  1.000000
 FoFCou: FMM=F IPFlag=           0 FMFlag=      100000 FMFlg1=           0
         NFxFlg=           0 DoJE=T BraDBF=F KetDBF=T FulRan=T
         wScrn=  0.000000 ICntrl=       500 IOpCl=  0 I1Cent=   200000004 NGrid=           0
         NMat0=    1 NMatS0=      1 NMatT0=    0 NMatD0=    1 NMtDS0=    0 NMtDT0=    0
 Symmetry not used in FoFCou.
 Gradient too large for Newton-Raphson -- use scaled steepest descent instead.
     Minimum is close to point  4 DX=  7.59D-02 DF= -3.99D-07 DXR=  5.95D-02 DFR=  3.56D-03 which will be used.
 Gradient too large for Newton-Raphson -- use scaled steepest descent instead.
     Accept linear search using points  1 and  2.
 LinEq1:  Iter=  0 NonCon=     1 RMS=9.57D-05 Max=3.86D-03 NDo=     1
 AX will form     1 AO Fock derivatives at one time.
 LinEq1:  Iter=  1 NonCon=     1 RMS=3.05D-05 Max=6.18D-04 NDo=     1
 LinEq1:  Iter=  2 NonCon=     1 RMS=3.01D-05 Max=1.43D-03 NDo=     1
 LinEq1:  Iter=  3 NonCon=     1 RMS=2.67D-05 Max=8.81D-04 NDo=     1
 LinEq1:  Iter=  4 NonCon=     1 RMS=1.46D-05 Max=3.99D-04 NDo=     1
 LinEq1:  Iter=  5 NonCon=     1 RMS=9.21D-06 Max=2.45D-04 NDo=     1
 LinEq1:  Iter=  6 NonCon=     1 RMS=6.32D-06 Max=1.50D-04 NDo=     1
 LinEq1:  Iter=  7 NonCon=     1 RMS=2.56D-06 Max=7.11D-05 NDo=     1
 LinEq1:  Iter=  8 NonCon=     1 RMS=1.11D-06 Max=2.54D-05 NDo=     1
 LinEq1:  Iter=  9 NonCon=     1 RMS=6.00D-07 Max=1.52D-05 NDo=     1
 LinEq1:  Iter= 10 NonCon=     1 RMS=2.44D-07 Max=5.85D-06 NDo=     1
 LinEq1:  Iter= 11 NonCon=     1 RMS=7.79D-08 Max=2.38D-06 NDo=     1
 LinEq1:  Iter= 12 NonCon=     1 RMS=3.60D-08 Max=1.15D-06 NDo=     1
 LinEq1:  Iter= 13 NonCon=     1 RMS=1.26D-08 Max=2.41D-07 NDo=     1
 LinEq1:  Iter= 14 NonCon=     0 RMS=3.80D-09 Max=7.68D-08 NDo=     1
 Linear equations converged to 1.032D-08 1.032D-07 after    14 iterations.
     Minimum is close to point  2 DX=  2.01D-03 DF= -3.48D-10 DXR=  2.00D-03 DFR=  4.01D-06 which will be used.
 LinEq1:  Iter=  0 NonCon=     1 RMS=1.04D-06 Max=3.73D-05 NDo=     1
 LinEq1:  Iter=  1 NonCon=     1 RMS=7.23D-07 Max=2.68D-05 NDo=     1
 LinEq1:  Iter=  2 NonCon=     1 RMS=4.58D-07 Max=2.06D-05 NDo=     1
 LinEq1:  Iter=  3 NonCon=     1 RMS=3.43D-07 Max=1.15D-05 NDo=     1
 LinEq1:  Iter=  4 NonCon=     1 RMS=1.98D-07 Max=4.30D-06 NDo=     1
 LinEq1:  Iter=  5 NonCon=     1 RMS=1.07D-07 Max=2.24D-06 NDo=     1
 LinEq1:  Iter=  6 NonCon=     1 RMS=3.95D-08 Max=8.73D-07 NDo=     1
 LinEq1:  Iter=  7 NonCon=     1 RMS=1.73D-08 Max=4.02D-07 NDo=     1
 LinEq1:  Iter=  8 NonCon=     1 RMS=6.77D-09 Max=1.55D-07 NDo=     1
 LinEq1:  Iter=  9 NonCon=     1 RMS=3.99D-09 Max=1.37D-07 NDo=     1
 LinEq1:  Iter= 10 NonCon=     1 RMS=1.69D-09 Max=6.49D-08 NDo=     1
 LinEq1:  Iter= 11 NonCon=     1 RMS=7.16D-10 Max=3.06D-08 NDo=     1
 LinEq1:  Iter= 12 NonCon=     1 RMS=3.29D-10 Max=1.40D-08 NDo=     1
 LinEq1:  Iter= 13 NonCon=     0 RMS=1.25D-10 Max=4.31D-09 NDo=     1
 Linear equations converged to 6.901D-10 6.901D-09 after    13 iterations.
 SCF Done:  E(UwB97XD) =  -283.050544740     a.u. after    5 cycles
            Convg  =    0.2057D-06                    37 Fock formations.
              S**2 =  0.0000                  -V/T =  2.0054
 <Sx>= 0.0000 <Sy>= 0.0000 <Sz>= 0.0000 <S**2>= 0.0000 S= 0.0000
 <L.S>=  0.00000000000    
 Annihilation of the first spin contaminant:
 S**2 before annihilation     0.0000,   after     0.0000
 DoSCS=F DFT=T ScalE2(SS,OS)=  1.000000  1.000000
 Range of M.O.s used for correlation:     1   299
 NBasis=   299 NAE=    19 NBE=    19 NFC=     0 NFV=     0
 NROrb=    299 NOA=    19 NOB=    19 NVA=   280 NVB=   280

 **** Warning!!: The largest alpha MO coefficient is  0.32427443D+02


 **** Warning!!: The largest beta MO coefficient is  0.32427447D+02

 Symmetrizing basis deriv contribution to polar:
 IMax=3 JMax=2 DiffMx= 0.00D+00
 G2DrvN: will do     9 centers at a time, making    1 passes.
 Calling FoFCou, ICntrl=  3107 FMM=F I1Cent=   0 AccDes= 0.00D+00.
 End of G2Drv F.D. properties file   721 does not exist.
 End of G2Drv F.D. properties file   722 does not exist.
 End of G2Drv F.D. properties file   788 does not exist.
          IDoAtm=11111111
          Differentiating once with respect to nuclear coordinates.
 CalDSu exits because no D1Ps are significant.
          There are    27 degrees of freedom in the 1st order CPHF.  IDoFFX=6 NUNeed=     0.
     21 vectors produced by pass  0 Test12= 3.94D-14 3.70D-09 XBig12= 1.71D-01 9.65D-02.
 AX will form    21 AO Fock derivatives at one time.
     21 vectors produced by pass  1 Test12= 3.94D-14 3.70D-09 XBig12= 5.83D-02 1.00D-01.
     21 vectors produced by pass  2 Test12= 3.94D-14 3.70D-09 XBig12= 3.02D-03 1.30D-02.
     21 vectors produced by pass  3 Test12= 3.94D-14 3.70D-09 XBig12= 6.97D-05 1.26D-03.
     21 vectors produced by pass  4 Test12= 3.94D-14 3.70D-09 XBig12= 7.67D-07 9.62D-05.
     21 vectors produced by pass  5 Test12= 3.94D-14 3.70D-09 XBig12= 7.84D-09 7.25D-06.
     21 vectors produced by pass  6 Test12= 3.94D-14 3.70D-09 XBig12= 7.44D-11 8.51D-07.
     16 vectors produced by pass  7 Test12= 3.94D-14 3.70D-09 XBig12= 6.32D-13 6.78D-08.
      6 vectors produced by pass  8 Test12= 3.94D-14 3.70D-09 XBig12= 7.22D-15 1.88D-08.
 InvSVY:  IOpt=1 It=  1 EMax= 2.44D-15
 Solved reduced A of dimension   169 with    21 vectors.
 End of Minotr F.D. properties file   721 does not exist.
 End of Minotr F.D. properties file   722 does not exist.
 End of Minotr F.D. properties file   788 does not exist.
 Calling FoFJK, ICntrl=    100127 FMM=F ISym2X=0 I1Cent= 0 IOpClX= 1 NMat=1 NMatS=1 NMatT=0.
 -------------------------------------------------------------------
 Center     Atomic                   Forces (Hartrees/Bohr)
 Number     Number              X              Y              Z
 -------------------------------------------------------------------
      1        8          -0.014413397    0.004562502    0.002037343
      2        8           0.008731372    0.003498740   -0.001124563
      3        6           0.006867451   -0.003928962   -0.002779186
      4        7          -0.012243021    0.002333670   -0.001778779
      5        6           0.002093291   -0.012528499    0.009015844
      6        1          -0.000308903    0.000694854   -0.000281256
      7        1           0.011809500    0.004580088   -0.002797516
      8        1          -0.002536293    0.000787606   -0.002291887
 -------------------------------------------------------------------
 Cartesian Forces:  Max     0.014413397 RMS     0.006374237
 IRC-IRC-IRC-IRC-IRC-IRC-IRC-IRC-IRC-IRC-IRC-IRC-IRC-IRC-IRC-IRC-IRC-IRC
 Pt  9 Step number   1 out of a maximum of  20
 Modified Bulirsch-Stoer Extrapolation Cycles:
    EPS =    0.000010000000000
      PEZero:  N= 2 I= 1 D=  3.44D-04 Err=  8.70D-06
 Maximum DWI energy   std dev =  0.000000371 at pt    45
 Maximum DWI gradient std dev =  0.001419124 at pt    12
 CORRECTOR INTEGRATION CONVERGENCE:
   Recorrection delta-x convergence threshold:    0.010000
   Delta-x Convergence Met
 Point Number:   9          Path Number:   1
   CHANGE IN THE REACTION COORDINATE =    0.06609
   NET REACTION COORDINATE UP TO THIS POINT =    0.59480
  # OF POINTS ALONG THE PATH =   9
  # OF STEPS =   1

 Calculating another point on the path.
 IRC-IRC-IRC-IRC-IRC-IRC-IRC-IRC-IRC-IRC-IRC-IRC-IRC-IRC-IRC-IRC-IRC-IRC
                          Input orientation:                          
 ---------------------------------------------------------------------
 Center     Atomic      Atomic             Coordinates (Angstroms)
 Number     Number       Type             X           Y           Z
 ---------------------------------------------------------------------
      1          8           0       -1.053543   -0.927523   -0.081583
      2          8           0        1.216544   -0.790966    0.041209
      3          6           0        1.091350    0.403714   -0.006786
      4          7           0       -0.045752    1.179211   -0.126991
      5          6           0       -1.148472    0.293989    0.177524
      6          1           0        1.920823    1.084484    0.244715
      7          1           0       -1.408482    0.812273   -0.860123
      8          1           0       -1.783452    0.685101    0.987690
 ---------------------------------------------------------------------
                    Distance matrix (angstroms):
                    1          2          3          4          5
     1  O    0.000000
     2  O    2.277503   0.000000
     3  C    2.525540   1.202181   0.000000
     4  N    2.335815   2.345908   1.381610   0.000000
     5  C    1.252293   2.605573   2.250070   1.446492   0.000000
     6  H    3.605758   2.013637   1.102146   2.003636   3.170169
     7  H    1.938813   3.205235   2.672875   1.590333   1.188669
     8  H    2.068010   3.474850   3.054939   2.122795   1.101153
                    6          7          8
     6  H    0.000000
     7  H    3.518385   0.000000
     8  H    3.799102   1.889758   0.000000
 Symmetry turned off by external request.
 Stoichiometry    C2H3NO2
 Framework group  C1[X(C2H3NO2)]
 Deg. of freedom    18
 Full point group                 C1      NOp   1
 Rotational constants (GHZ):           9.8948334           6.0870643           3.9157601
 Standard basis: Aug-CC-pVTZ (5D, 7F)
   299 basis functions,   441 primitive gaussians,   350 cartesian basis functions
    19 alpha electrons       19 beta electrons
       nuclear repulsion energy       169.5283267613 Hartrees.
 NAtoms=    8 NActive=    8 NUniq=    8 SFac= 1.00D+00 NAtFMM=   60 NAOKFM=F Big=F
 Integral buffers will be    131072 words long.
 Raffenetti 2 integral format.
 Two-electron integral symmetry is turned off.
 Nuclear repulsion after empirical dispersion term =      169.5268754589 Hartrees.
 One-electron integrals computed using PRISM.
 NBasis=   299 RedAO= T EigKep=  2.90D-05  NBF=   299
 NBsUse=   299 1.00D-06 EigRej= -1.00D+00 NBFU=   299
 Initial guess from the checkpoint file:  "TSH1-IRC-Reverse.chk"
 B after Tr=     0.000496    0.000331   -0.000276
         Rot=    1.000000    0.000016    0.000239    0.000110 Ang=   0.03 deg.
 Initial guess <Sx>= 0.0000 <Sy>= 0.0000 <Sz>= 0.0000 <S**2>= 0.0000 S= 0.0000
 ExpMin= 2.53D-02 ExpMax= 1.53D+04 ExpMxC= 5.22D+02 IAcc=3 IRadAn=         7 AccDes= 0.00D+00
 Harris functional with IExCor= 4639 and IRadAn=       7 diagonalized for initial guess.
 HarFok:  IExCor= 4639 AccDes= 0.00D+00 IRadAn=         7 IDoV= 1 UseB2=F ITyADJ=14
 ICtDFT=  3500011 ScaDFX=  1.000000  1.000000  1.000000  1.000000
 FoFCou: FMM=F IPFlag=           0 FMFlag=      100000 FMFlg1=           0
         NFxFlg=           0 DoJE=T BraDBF=F KetDBF=T FulRan=T
         wScrn=  0.000000 ICntrl=       500 IOpCl=  0 I1Cent=   200000004 NGrid=           0
         NMat0=    1 NMatS0=      1 NMatT0=    0 NMatD0=    1 NMtDS0=    0 NMtDT0=    0
 Symmetry not used in FoFCou.
 Gradient too large for Newton-Raphson -- use scaled steepest descent instead.
     Minimum is close to point  4 DX=  8.81D-02 DF= -5.49D-07 DXR=  6.84D-02 DFR=  4.70D-03 which will be used.
 Gradient too large for Newton-Raphson -- use scaled steepest descent instead.
     Accept linear search using points  1 and  2.
 LinEq1:  Iter=  0 NonCon=     1 RMS=9.77D-05 Max=3.89D-03 NDo=     1
 AX will form     1 AO Fock derivatives at one time.
 LinEq1:  Iter=  1 NonCon=     1 RMS=3.07D-05 Max=6.14D-04 NDo=     1
 LinEq1:  Iter=  2 NonCon=     1 RMS=2.93D-05 Max=1.39D-03 NDo=     1
 LinEq1:  Iter=  3 NonCon=     1 RMS=2.61D-05 Max=8.51D-04 NDo=     1
 LinEq1:  Iter=  4 NonCon=     1 RMS=1.44D-05 Max=3.83D-04 NDo=     1
 LinEq1:  Iter=  5 NonCon=     1 RMS=8.83D-06 Max=2.30D-04 NDo=     1
 LinEq1:  Iter=  6 NonCon=     1 RMS=6.01D-06 Max=1.43D-04 NDo=     1
 LinEq1:  Iter=  7 NonCon=     1 RMS=2.51D-06 Max=6.84D-05 NDo=     1
 LinEq1:  Iter=  8 NonCon=     1 RMS=1.12D-06 Max=2.55D-05 NDo=     1
 LinEq1:  Iter=  9 NonCon=     1 RMS=5.98D-07 Max=1.58D-05 NDo=     1
 LinEq1:  Iter= 10 NonCon=     1 RMS=2.31D-07 Max=4.79D-06 NDo=     1
 LinEq1:  Iter= 11 NonCon=     1 RMS=7.06D-08 Max=2.09D-06 NDo=     1
 LinEq1:  Iter= 12 NonCon=     1 RMS=3.24D-08 Max=1.13D-06 NDo=     1
 LinEq1:  Iter= 13 NonCon=     1 RMS=1.17D-08 Max=2.79D-07 NDo=     1
 LinEq1:  Iter= 14 NonCon=     0 RMS=3.62D-09 Max=6.71D-08 NDo=     1
 Linear equations converged to 1.032D-08 1.032D-07 after    14 iterations.
     Minimum is close to point  2 DX=  2.00D-03 DF= -3.62D-10 DXR=  2.00D-03 DFR=  4.00D-06 which will be used.
 LinEq1:  Iter=  0 NonCon=     1 RMS=1.06D-06 Max=3.71D-05 NDo=     1
 LinEq1:  Iter=  1 NonCon=     1 RMS=7.22D-07 Max=2.67D-05 NDo=     1
 LinEq1:  Iter=  2 NonCon=     1 RMS=4.68D-07 Max=2.13D-05 NDo=     1
 LinEq1:  Iter=  3 NonCon=     1 RMS=3.34D-07 Max=1.10D-05 NDo=     1
 LinEq1:  Iter=  4 NonCon=     1 RMS=2.05D-07 Max=4.66D-06 NDo=     1
 LinEq1:  Iter=  5 NonCon=     1 RMS=1.07D-07 Max=2.21D-06 NDo=     1
 LinEq1:  Iter=  6 NonCon=     1 RMS=3.88D-08 Max=8.47D-07 NDo=     1
 LinEq1:  Iter=  7 NonCon=     1 RMS=1.70D-08 Max=3.74D-07 NDo=     1
 LinEq1:  Iter=  8 NonCon=     1 RMS=6.86D-09 Max=1.42D-07 NDo=     1
 LinEq1:  Iter=  9 NonCon=     1 RMS=4.12D-09 Max=1.42D-07 NDo=     1
 LinEq1:  Iter= 10 NonCon=     1 RMS=1.78D-09 Max=6.74D-08 NDo=     1
 LinEq1:  Iter= 11 NonCon=     1 RMS=8.76D-10 Max=3.55D-08 NDo=     1
 LinEq1:  Iter= 12 NonCon=     1 RMS=3.71D-10 Max=1.41D-08 NDo=     1
 LinEq1:  Iter= 13 NonCon=     0 RMS=1.33D-10 Max=4.24D-09 NDo=     1
 Linear equations converged to 7.042D-10 7.042D-09 after    13 iterations.
 SCF Done:  E(UwB97XD) =  -283.051659345     a.u. after    5 cycles
            Convg  =    0.6181D-06                    37 Fock formations.
              S**2 =  0.0000                  -V/T =  2.0054
 <Sx>= 0.0000 <Sy>= 0.0000 <Sz>= 0.0000 <S**2>= 0.0000 S= 0.0000
 <L.S>=  0.00000000000    
 Annihilation of the first spin contaminant:
 S**2 before annihilation     0.0000,   after     0.0000
 DoSCS=F DFT=T ScalE2(SS,OS)=  1.000000  1.000000
 Range of M.O.s used for correlation:     1   299
 NBasis=   299 NAE=    19 NBE=    19 NFC=     0 NFV=     0
 NROrb=    299 NOA=    19 NOB=    19 NVA=   280 NVB=   280

 **** Warning!!: The largest alpha MO coefficient is  0.30861259D+02


 **** Warning!!: The largest beta MO coefficient is  0.30861239D+02

 Symmetrizing basis deriv contribution to polar:
 IMax=3 JMax=2 DiffMx= 0.00D+00
 G2DrvN: will do     9 centers at a time, making    1 passes.
 Calling FoFCou, ICntrl=  3107 FMM=F I1Cent=   0 AccDes= 0.00D+00.
 End of G2Drv F.D. properties file   721 does not exist.
 End of G2Drv F.D. properties file   722 does not exist.
 End of G2Drv F.D. properties file   788 does not exist.
          IDoAtm=11111111
          Differentiating once with respect to nuclear coordinates.
 CalDSu exits because no D1Ps are significant.
          There are    27 degrees of freedom in the 1st order CPHF.  IDoFFX=6 NUNeed=     0.
     21 vectors produced by pass  0 Test12= 3.94D-14 3.70D-09 XBig12= 1.69D-01 9.45D-02.
 AX will form    21 AO Fock derivatives at one time.
     21 vectors produced by pass  1 Test12= 3.94D-14 3.70D-09 XBig12= 5.55D-02 9.50D-02.
     21 vectors produced by pass  2 Test12= 3.94D-14 3.70D-09 XBig12= 2.75D-03 1.23D-02.
     21 vectors produced by pass  3 Test12= 3.94D-14 3.70D-09 XBig12= 6.16D-05 1.18D-03.
     21 vectors produced by pass  4 Test12= 3.94D-14 3.70D-09 XBig12= 6.65D-07 8.89D-05.
     21 vectors produced by pass  5 Test12= 3.94D-14 3.70D-09 XBig12= 6.78D-09 6.89D-06.
     21 vectors produced by pass  6 Test12= 3.94D-14 3.70D-09 XBig12= 6.45D-11 7.69D-07.
     16 vectors produced by pass  7 Test12= 3.94D-14 3.70D-09 XBig12= 6.80D-13 1.24D-07.
      4 vectors produced by pass  8 Test12= 3.94D-14 3.70D-09 XBig12= 6.78D-15 1.69D-08.
      1 vectors produced by pass  9 Test12= 3.94D-14 3.70D-09 XBig12= 2.13D-16 4.54D-09.
 InvSVY:  IOpt=1 It=  1 EMax= 1.55D-15
 Solved reduced A of dimension   168 with    21 vectors.
 End of Minotr F.D. properties file   721 does not exist.
 End of Minotr F.D. properties file   722 does not exist.
 End of Minotr F.D. properties file   788 does not exist.
 Calling FoFJK, ICntrl=    100127 FMM=F ISym2X=0 I1Cent= 0 IOpClX= 1 NMat=1 NMatS=1 NMatT=0.
 -------------------------------------------------------------------
 Center     Atomic                   Forces (Hartrees/Bohr)
 Number     Number              X              Y              Z
 -------------------------------------------------------------------
      1        8          -0.016046002    0.005506150    0.002311785
      2        8           0.009544082    0.003936238   -0.001249337
      3        6           0.007887691   -0.004482946   -0.003198353
      4        7          -0.014757322    0.002668588   -0.002556716
      5        6           0.002350211   -0.014881436    0.010824987
      6        1          -0.000333796    0.000754240   -0.000337279
      7        1           0.014245020    0.005617812   -0.003151972
      8        1          -0.002889885    0.000881354   -0.002643114
 -------------------------------------------------------------------
 Cartesian Forces:  Max     0.016046002 RMS     0.007446318
 IRC-IRC-IRC-IRC-IRC-IRC-IRC-IRC-IRC-IRC-IRC-IRC-IRC-IRC-IRC-IRC-IRC-IRC
 Pt 10 Step number   1 out of a maximum of  20
 Modified Bulirsch-Stoer Extrapolation Cycles:
    EPS =    0.000010000000000
      PEZero:  N= 2 I= 1 D=  3.44D-04 Err=  7.94D-06
 Maximum DWI energy   std dev =  0.000000378 at pt    45
 Maximum DWI gradient std dev =  0.001161460 at pt    12
 CORRECTOR INTEGRATION CONVERGENCE:
   Recorrection delta-x convergence threshold:    0.010000
   Delta-x Convergence Met
 Point Number:  10          Path Number:   1
   CHANGE IN THE REACTION COORDINATE =    0.06609
   NET REACTION COORDINATE UP TO THIS POINT =    0.66089
  # OF POINTS ALONG THE PATH =  10
  # OF STEPS =   1

 Calculating another point on the path.
 IRC-IRC-IRC-IRC-IRC-IRC-IRC-IRC-IRC-IRC-IRC-IRC-IRC-IRC-IRC-IRC-IRC-IRC
                          Input orientation:                          
 ---------------------------------------------------------------------
 Center     Atomic      Atomic             Coordinates (Angstroms)
 Number     Number       Type             X           Y           Z
 ---------------------------------------------------------------------
      1          8           0       -1.055392   -0.926864   -0.081314
      2          8           0        1.217634   -0.790510    0.041065
      3          6           0        1.092580    0.403017   -0.007285
      4          7           0       -0.047769    1.179566   -0.127366
      5          6           0       -1.148108    0.291631    0.179247
      6          1           0        1.920224    1.085847    0.244076
      7          1           0       -1.381436    0.823034   -0.865937
      8          1           0       -1.788803    0.686721    0.982785
 ---------------------------------------------------------------------
                    Distance matrix (angstroms):
                    1          2          3          4          5
     1  O    0.000000
     2  O    2.280398   0.000000
     3  C    2.527418   1.201034   0.000000
     4  N    2.335480   2.347511   1.384861   0.000000
     5  C    1.249487   2.605160   2.251196   1.446785   0.000000
     6  H    3.607100   2.013842   1.102014   2.004931   3.170117
     7  H    1.945271   3.190821   2.652254   1.565654   1.195509
     8  H    2.067330   3.479614   3.059917   2.122859   1.101026
                    6          7          8
     6  H    0.000000
     7  H    3.493159   0.000000
     8  H    3.802877   1.897973   0.000000
 Symmetry turned off by external request.
 Stoichiometry    C2H3NO2
 Framework group  C1[X(C2H3NO2)]
 Deg. of freedom    18
 Full point group                 C1      NOp   1
 Rotational constants (GHZ):           9.8972568           6.0813421           3.9141867
 Standard basis: Aug-CC-pVTZ (5D, 7F)
   299 basis functions,   441 primitive gaussians,   350 cartesian basis functions
    19 alpha electrons       19 beta electrons
       nuclear repulsion energy       169.5425525495 Hartrees.
 NAtoms=    8 NActive=    8 NUniq=    8 SFac= 1.00D+00 NAtFMM=   60 NAOKFM=F Big=F
 Integral buffers will be    131072 words long.
 Raffenetti 2 integral format.
 Two-electron integral symmetry is turned off.
 Nuclear repulsion after empirical dispersion term =      169.5410995715 Hartrees.
 One-electron integrals computed using PRISM.
 NBasis=   299 RedAO= T EigKep=  2.94D-05  NBF=   299
 NBsUse=   299 1.00D-06 EigRej= -1.00D+00 NBFU=   299
 Initial guess from the checkpoint file:  "TSH1-IRC-Reverse.chk"
 B after Tr=     0.000510    0.000332   -0.000264
         Rot=    1.000000    0.000009    0.000234    0.000113 Ang=   0.03 deg.
 Initial guess <Sx>= 0.0000 <Sy>= 0.0000 <Sz>= 0.0000 <S**2>= 0.0000 S= 0.0000
 ExpMin= 2.53D-02 ExpMax= 1.53D+04 ExpMxC= 5.22D+02 IAcc=3 IRadAn=         7 AccDes= 0.00D+00
 Harris functional with IExCor= 4639 and IRadAn=       7 diagonalized for initial guess.
 HarFok:  IExCor= 4639 AccDes= 0.00D+00 IRadAn=         7 IDoV= 1 UseB2=F ITyADJ=14
 ICtDFT=  3500011 ScaDFX=  1.000000  1.000000  1.000000  1.000000
 FoFCou: FMM=F IPFlag=           0 FMFlag=      100000 FMFlg1=           0
         NFxFlg=           0 DoJE=T BraDBF=F KetDBF=T FulRan=T
         wScrn=  0.000000 ICntrl=       500 IOpCl=  0 I1Cent=   200000004 NGrid=           0
         NMat0=    1 NMatS0=      1 NMatT0=    0 NMatD0=    1 NMtDS0=    0 NMtDT0=    0
 Symmetry not used in FoFCou.
 Gradient too large for Newton-Raphson -- use scaled steepest descent instead.
     Minimum is close to point  4 DX=  1.00D-01 DF= -7.25D-07 DXR=  7.69D-02 DFR=  5.95D-03 which will be used.
 Gradient too large for Newton-Raphson -- use scaled steepest descent instead.
     Accept linear search using points  1 and  2.
 LinEq1:  Iter=  0 NonCon=     1 RMS=9.96D-05 Max=3.90D-03 NDo=     1
 AX will form     1 AO Fock derivatives at one time.
 LinEq1:  Iter=  1 NonCon=     1 RMS=3.07D-05 Max=6.03D-04 NDo=     1
 LinEq1:  Iter=  2 NonCon=     1 RMS=2.84D-05 Max=1.34D-03 NDo=     1
 LinEq1:  Iter=  3 NonCon=     1 RMS=2.54D-05 Max=8.10D-04 NDo=     1
 LinEq1:  Iter=  4 NonCon=     1 RMS=1.41D-05 Max=3.66D-04 NDo=     1
 LinEq1:  Iter=  5 NonCon=     1 RMS=8.44D-06 Max=2.14D-04 NDo=     1
 LinEq1:  Iter=  6 NonCon=     1 RMS=5.66D-06 Max=1.34D-04 NDo=     1
 LinEq1:  Iter=  7 NonCon=     1 RMS=2.45D-06 Max=6.49D-05 NDo=     1
 LinEq1:  Iter=  8 NonCon=     1 RMS=1.12D-06 Max=2.53D-05 NDo=     1
 LinEq1:  Iter=  9 NonCon=     1 RMS=5.89D-07 Max=1.60D-05 NDo=     1
 LinEq1:  Iter= 10 NonCon=     1 RMS=2.19D-07 Max=4.03D-06 NDo=     1
 LinEq1:  Iter= 11 NonCon=     1 RMS=6.38D-08 Max=1.71D-06 NDo=     1
 LinEq1:  Iter= 12 NonCon=     1 RMS=2.86D-08 Max=1.05D-06 NDo=     1
 LinEq1:  Iter= 13 NonCon=     1 RMS=1.06D-08 Max=3.00D-07 NDo=     1
 LinEq1:  Iter= 14 NonCon=     0 RMS=3.38D-09 Max=6.82D-08 NDo=     1
 Linear equations converged to 1.032D-08 1.032D-07 after    14 iterations.
     Minimum is close to point  2 DX=  1.99D-03 DF= -3.73D-10 DXR=  1.99D-03 DFR=  3.95D-06 which will be used.
 LinEq1:  Iter=  0 NonCon=     1 RMS=1.06D-06 Max=3.65D-05 NDo=     1
 LinEq1:  Iter=  1 NonCon=     1 RMS=7.16D-07 Max=2.63D-05 NDo=     1
 LinEq1:  Iter=  2 NonCon=     1 RMS=4.73D-07 Max=2.16D-05 NDo=     1
 LinEq1:  Iter=  3 NonCon=     1 RMS=3.22D-07 Max=1.05D-05 NDo=     1
 LinEq1:  Iter=  4 NonCon=     1 RMS=2.09D-07 Max=4.84D-06 NDo=     1
 LinEq1:  Iter=  5 NonCon=     1 RMS=1.05D-07 Max=2.14D-06 NDo=     1
 LinEq1:  Iter=  6 NonCon=     1 RMS=3.76D-08 Max=7.98D-07 NDo=     1
 LinEq1:  Iter=  7 NonCon=     1 RMS=1.63D-08 Max=3.09D-07 NDo=     1
 LinEq1:  Iter=  8 NonCon=     1 RMS=6.68D-09 Max=1.19D-07 NDo=     1
 LinEq1:  Iter=  9 NonCon=     1 RMS=3.96D-09 Max=1.13D-07 NDo=     1
 LinEq1:  Iter= 10 NonCon=     1 RMS=1.55D-09 Max=5.03D-08 NDo=     1
 LinEq1:  Iter= 11 NonCon=     1 RMS=7.33D-10 Max=3.08D-08 NDo=     1
 LinEq1:  Iter= 12 NonCon=     1 RMS=3.51D-10 Max=1.18D-08 NDo=     1
 LinEq1:  Iter= 13 NonCon=     0 RMS=1.25D-10 Max=3.90D-09 NDo=     1
 Linear equations converged to 7.156D-10 7.156D-09 after    13 iterations.
 SCF Done:  E(UwB97XD) =  -283.052978948     a.u. after    5 cycles
            Convg  =    0.1068D-06                    37 Fock formations.
              S**2 =  0.0000                  -V/T =  2.0054
 <Sx>= 0.0000 <Sy>= 0.0000 <Sz>= 0.0000 <S**2>= 0.0000 S= 0.0000
 <L.S>=  0.00000000000    
 Annihilation of the first spin contaminant:
 S**2 before annihilation     0.0000,   after     0.0000
 DoSCS=F DFT=T ScalE2(SS,OS)=  1.000000  1.000000
 Range of M.O.s used for correlation:     1   299
 NBasis=   299 NAE=    19 NBE=    19 NFC=     0 NFV=     0
 NROrb=    299 NOA=    19 NOB=    19 NVA=   280 NVB=   280

 **** Warning!!: The largest alpha MO coefficient is  0.31256347D+02


 **** Warning!!: The largest beta MO coefficient is  0.31256333D+02

 Symmetrizing basis deriv contribution to polar:
 IMax=3 JMax=2 DiffMx= 0.00D+00
 G2DrvN: will do     9 centers at a time, making    1 passes.
 Calling FoFCou, ICntrl=  3107 FMM=F I1Cent=   0 AccDes= 0.00D+00.
 End of G2Drv F.D. properties file   721 does not exist.
 End of G2Drv F.D. properties file   722 does not exist.
 End of G2Drv F.D. properties file   788 does not exist.
          IDoAtm=11111111
          Differentiating once with respect to nuclear coordinates.
 CalDSu exits because no D1Ps are significant.
          There are    27 degrees of freedom in the 1st order CPHF.  IDoFFX=6 NUNeed=     0.
     21 vectors produced by pass  0 Test12= 3.94D-14 3.70D-09 XBig12= 1.68D-01 9.24D-02.
 AX will form    21 AO Fock derivatives at one time.
     21 vectors produced by pass  1 Test12= 3.94D-14 3.70D-09 XBig12= 5.28D-02 8.92D-02.
     21 vectors produced by pass  2 Test12= 3.94D-14 3.70D-09 XBig12= 2.49D-03 1.16D-02.
     21 vectors produced by pass  3 Test12= 3.94D-14 3.70D-09 XBig12= 5.42D-05 1.08D-03.
     21 vectors produced by pass  4 Test12= 3.94D-14 3.70D-09 XBig12= 5.78D-07 8.12D-05.
     21 vectors produced by pass  5 Test12= 3.94D-14 3.70D-09 XBig12= 5.90D-09 6.70D-06.
     21 vectors produced by pass  6 Test12= 3.94D-14 3.70D-09 XBig12= 5.58D-11 6.76D-07.
     16 vectors produced by pass  7 Test12= 3.94D-14 3.70D-09 XBig12= 5.74D-13 1.15D-07.
      6 vectors produced by pass  8 Test12= 3.94D-14 3.70D-09 XBig12= 6.14D-15 1.88D-08.
      1 vectors produced by pass  9 Test12= 3.94D-14 3.70D-09 XBig12= 1.60D-16 4.21D-09.
 InvSVY:  IOpt=1 It=  1 EMax= 2.22D-15
 Solved reduced A of dimension   170 with    21 vectors.
 End of Minotr F.D. properties file   721 does not exist.
 End of Minotr F.D. properties file   722 does not exist.
 End of Minotr F.D. properties file   788 does not exist.
 Calling FoFJK, ICntrl=    100127 FMM=F ISym2X=0 I1Cent= 0 IOpClX= 1 NMat=1 NMatS=1 NMatT=0.
 -------------------------------------------------------------------
 Center     Atomic                   Forces (Hartrees/Bohr)
 Number     Number              X              Y              Z
 -------------------------------------------------------------------
      1        8          -0.017662226    0.006533674    0.002588664
      2        8           0.010314274    0.004371175   -0.001372004
      3        6           0.008942496   -0.005018332   -0.003624880
      4        7          -0.017540095    0.002954739   -0.003493469
      5        6           0.002611875   -0.017404733    0.012804997
      6        1          -0.000350579    0.000803375   -0.000398846
      7        1           0.016933665    0.006787138   -0.003496871
      8        1          -0.003249410    0.000972965   -0.003007590
 -------------------------------------------------------------------
 Cartesian Forces:  Max     0.017662226 RMS     0.008601925
 IRC-IRC-IRC-IRC-IRC-IRC-IRC-IRC-IRC-IRC-IRC-IRC-IRC-IRC-IRC-IRC-IRC-IRC
 Pt 11 Step number   1 out of a maximum of  20
 Modified Bulirsch-Stoer Extrapolation Cycles:
    EPS =    0.000010000000000
      PEZero:  N= 2 I= 1 D=  3.44D-04 Err=  7.25D-06
 Maximum DWI energy   std dev =  0.000000384 at pt    45
 Maximum DWI gradient std dev =  0.000964761 at pt    12
 CORRECTOR INTEGRATION CONVERGENCE:
   Recorrection delta-x convergence threshold:    0.010000
   Delta-x Convergence Met
 Point Number:  11          Path Number:   1
   CHANGE IN THE REACTION COORDINATE =    0.06609
   NET REACTION COORDINATE UP TO THIS POINT =    0.72699
  # OF POINTS ALONG THE PATH =  11
  # OF STEPS =   1

 Calculating another point on the path.
 IRC-IRC-IRC-IRC-IRC-IRC-IRC-IRC-IRC-IRC-IRC-IRC-IRC-IRC-IRC-IRC-IRC-IRC
                          Input orientation:                          
 ---------------------------------------------------------------------
 Center     Atomic      Atomic             Coordinates (Angstroms)
 Number     Number       Type             X           Y           Z
 ---------------------------------------------------------------------
      1          8           0       -1.057122   -0.926200   -0.081058
      2          8           0        1.218636   -0.790079    0.040931
      3          6           0        1.093764    0.402356   -0.007765
      4          7           0       -0.049805    1.179896   -0.127795
      5          6           0       -1.147765    0.289291    0.180978
      6          1           0        1.919694    1.087076    0.243435
      7          1           0       -1.354129    0.834071   -0.871407
      8          1           0       -1.793913    0.688239    0.978040
 ---------------------------------------------------------------------
                    Distance matrix (angstroms):
                    1          2          3          4          5
     1  O    0.000000
     2  O    2.283087   0.000000
     3  C    2.529179   1.199944   0.000000
     4  N    2.335062   2.349087   1.388065   0.000000
     5  C    1.246715   2.604708   2.252301   1.447078   0.000000
     6  H    3.608325   2.014001   1.101863   2.006328   3.170120
     7  H    1.952285   3.176372   2.631433   1.540720   1.202866
     8  H    2.066632   3.484114   3.064673   2.122855   1.100898
                    6          7          8
     6  H    0.000000
     7  H    3.467680   0.000000
     8  H    3.806520   1.906603   0.000000
 Symmetry turned off by external request.
 Stoichiometry    C2H3NO2
 Framework group  C1[X(C2H3NO2)]
 Deg. of freedom    18
 Full point group                 C1      NOp   1
 Rotational constants (GHZ):           9.8995292           6.0761718           3.9128195
 Standard basis: Aug-CC-pVTZ (5D, 7F)
   299 basis functions,   441 primitive gaussians,   350 cartesian basis functions
    19 alpha electrons       19 beta electrons
       nuclear repulsion energy       169.5595221186 Hartrees.
 NAtoms=    8 NActive=    8 NUniq=    8 SFac= 1.00D+00 NAtFMM=   60 NAOKFM=F Big=F
 Integral buffers will be    131072 words long.
 Raffenetti 2 integral format.
 Two-electron integral symmetry is turned off.
 Nuclear repulsion after empirical dispersion term =      169.5580674057 Hartrees.
 One-electron integrals computed using PRISM.
 NBasis=   299 RedAO= T EigKep=  2.98D-05  NBF=   299
 NBsUse=   299 1.00D-06 EigRej= -1.00D+00 NBFU=   299
 Initial guess from the checkpoint file:  "TSH1-IRC-Reverse.chk"
 B after Tr=     0.000524    0.000333   -0.000253
         Rot=    1.000000    0.000002    0.000230    0.000116 Ang=   0.03 deg.
 Initial guess <Sx>= 0.0000 <Sy>= 0.0000 <Sz>= 0.0000 <S**2>= 0.0000 S= 0.0000
 ExpMin= 2.53D-02 ExpMax= 1.53D+04 ExpMxC= 5.22D+02 IAcc=3 IRadAn=         7 AccDes= 0.00D+00
 Harris functional with IExCor= 4639 and IRadAn=       7 diagonalized for initial guess.
 HarFok:  IExCor= 4639 AccDes= 0.00D+00 IRadAn=         7 IDoV= 1 UseB2=F ITyADJ=14
 ICtDFT=  3500011 ScaDFX=  1.000000  1.000000  1.000000  1.000000
 FoFCou: FMM=F IPFlag=           0 FMFlag=      100000 FMFlg1=           0
         NFxFlg=           0 DoJE=T BraDBF=F KetDBF=T FulRan=T
         wScrn=  0.000000 ICntrl=       500 IOpCl=  0 I1Cent=   200000004 NGrid=           0
         NMat0=    1 NMatS0=      1 NMatT0=    0 NMatD0=    1 NMtDS0=    0 NMtDT0=    0
 Symmetry not used in FoFCou.
 Gradient too large for Newton-Raphson -- use scaled steepest descent instead.
     Minimum is close to point  4 DX=  1.12D-01 DF= -9.28D-07 DXR=  8.51D-02 DFR=  7.30D-03 which will be used.
 Gradient too large for Newton-Raphson -- use scaled steepest descent instead.
     Accept linear search using points  1 and  2.
 LinEq1:  Iter=  0 NonCon=     1 RMS=1.01D-04 Max=3.87D-03 NDo=     1
 AX will form     1 AO Fock derivatives at one time.
 LinEq1:  Iter=  1 NonCon=     1 RMS=3.04D-05 Max=6.14D-04 NDo=     1
 LinEq1:  Iter=  2 NonCon=     1 RMS=2.73D-05 Max=1.28D-03 NDo=     1
 LinEq1:  Iter=  3 NonCon=     1 RMS=2.42D-05 Max=7.56D-04 NDo=     1
 LinEq1:  Iter=  4 NonCon=     1 RMS=1.37D-05 Max=3.48D-04 NDo=     1
 LinEq1:  Iter=  5 NonCon=     1 RMS=8.01D-06 Max=1.97D-04 NDo=     1
 LinEq1:  Iter=  6 NonCon=     1 RMS=5.26D-06 Max=1.23D-04 NDo=     1
 LinEq1:  Iter=  7 NonCon=     1 RMS=2.37D-06 Max=6.07D-05 NDo=     1
 LinEq1:  Iter=  8 NonCon=     1 RMS=1.10D-06 Max=2.47D-05 NDo=     1
 LinEq1:  Iter=  9 NonCon=     1 RMS=5.73D-07 Max=1.59D-05 NDo=     1
 LinEq1:  Iter= 10 NonCon=     1 RMS=2.06D-07 Max=3.91D-06 NDo=     1
 LinEq1:  Iter= 11 NonCon=     1 RMS=5.74D-08 Max=1.34D-06 NDo=     1
 LinEq1:  Iter= 12 NonCon=     1 RMS=2.46D-08 Max=9.41D-07 NDo=     1
 LinEq1:  Iter= 13 NonCon=     1 RMS=9.40D-09 Max=3.49D-07 NDo=     1
 LinEq1:  Iter= 14 NonCon=     1 RMS=3.30D-09 Max=1.05D-07 NDo=     1
 LinEq1:  Iter= 15 NonCon=     0 RMS=1.11D-09 Max=4.08D-08 NDo=     1
 Linear equations converged to 1.032D-08 1.032D-07 after    15 iterations.
     Minimum is close to point  2 DX=  1.95D-03 DF= -3.73D-10 DXR=  1.95D-03 DFR=  3.80D-06 which will be used.
 LinEq1:  Iter=  0 NonCon=     1 RMS=1.06D-06 Max=3.55D-05 NDo=     1
 LinEq1:  Iter=  1 NonCon=     1 RMS=7.05D-07 Max=2.54D-05 NDo=     1
 LinEq1:  Iter=  2 NonCon=     1 RMS=4.71D-07 Max=2.16D-05 NDo=     1
 LinEq1:  Iter=  3 NonCon=     1 RMS=3.07D-07 Max=9.90D-06 NDo=     1
 LinEq1:  Iter=  4 NonCon=     1 RMS=2.09D-07 Max=4.95D-06 NDo=     1
 LinEq1:  Iter=  5 NonCon=     1 RMS=1.03D-07 Max=2.06D-06 NDo=     1
 LinEq1:  Iter=  6 NonCon=     1 RMS=3.61D-08 Max=7.34D-07 NDo=     1
 LinEq1:  Iter=  7 NonCon=     1 RMS=1.51D-08 Max=2.90D-07 NDo=     1
 LinEq1:  Iter=  8 NonCon=     1 RMS=6.38D-09 Max=1.12D-07 NDo=     1
 LinEq1:  Iter=  9 NonCon=     1 RMS=4.21D-09 Max=1.68D-07 NDo=     1
 LinEq1:  Iter= 10 NonCon=     1 RMS=2.26D-09 Max=8.95D-08 NDo=     1
 LinEq1:  Iter= 11 NonCon=     1 RMS=1.11D-09 Max=3.71D-08 NDo=     1
 LinEq1:  Iter= 12 NonCon=     1 RMS=3.87D-10 Max=7.87D-09 NDo=     1
 LinEq1:  Iter= 13 NonCon=     0 RMS=1.18D-10 Max=2.30D-09 NDo=     1
 Linear equations converged to 7.229D-10 7.229D-09 after    13 iterations.
 SCF Done:  E(UwB97XD) =  -283.054522624     a.u. after    5 cycles
            Convg  =    0.1469D-06                    38 Fock formations.
              S**2 =  0.0000                  -V/T =  2.0054
 <Sx>= 0.0000 <Sy>= 0.0000 <Sz>= 0.0000 <S**2>= 0.0000 S= 0.0000
 <L.S>=  0.00000000000    
 Annihilation of the first spin contaminant:
 S**2 before annihilation     0.0000,   after     0.0000
 DoSCS=F DFT=T ScalE2(SS,OS)=  1.000000  1.000000
 Range of M.O.s used for correlation:     1   299
 NBasis=   299 NAE=    19 NBE=    19 NFC=     0 NFV=     0
 NROrb=    299 NOA=    19 NOB=    19 NVA=   280 NVB=   280

 **** Warning!!: The largest alpha MO coefficient is  0.31258924D+02


 **** Warning!!: The largest beta MO coefficient is  0.31258923D+02

 Symmetrizing basis deriv contribution to polar:
 IMax=3 JMax=2 DiffMx= 0.00D+00
 G2DrvN: will do     9 centers at a time, making    1 passes.
 Calling FoFCou, ICntrl=  3107 FMM=F I1Cent=   0 AccDes= 0.00D+00.
 End of G2Drv F.D. properties file   721 does not exist.
 End of G2Drv F.D. properties file   722 does not exist.
 End of G2Drv F.D. properties file   788 does not exist.
          IDoAtm=11111111
          Differentiating once with respect to nuclear coordinates.
 CalDSu exits because no D1Ps are significant.
          There are    27 degrees of freedom in the 1st order CPHF.  IDoFFX=6 NUNeed=     0.
     21 vectors produced by pass  0 Test12= 3.94D-14 3.70D-09 XBig12= 1.66D-01 9.01D-02.
 AX will form    21 AO Fock derivatives at one time.
     21 vectors produced by pass  1 Test12= 3.94D-14 3.70D-09 XBig12= 5.02D-02 8.33D-02.
     21 vectors produced by pass  2 Test12= 3.94D-14 3.70D-09 XBig12= 2.26D-03 1.07D-02.
     21 vectors produced by pass  3 Test12= 3.94D-14 3.70D-09 XBig12= 4.76D-05 9.79D-04.
     21 vectors produced by pass  4 Test12= 3.94D-14 3.70D-09 XBig12= 5.04D-07 7.33D-05.
     21 vectors produced by pass  5 Test12= 3.94D-14 3.70D-09 XBig12= 5.17D-09 6.42D-06.
     21 vectors produced by pass  6 Test12= 3.94D-14 3.70D-09 XBig12= 4.86D-11 6.64D-07.
     16 vectors produced by pass  7 Test12= 3.94D-14 3.70D-09 XBig12= 4.34D-13 6.93D-08.
      4 vectors produced by pass  8 Test12= 3.94D-14 3.70D-09 XBig12= 3.61D-15 7.00D-09.
 InvSVY:  IOpt=1 It=  1 EMax= 1.55D-15
 Solved reduced A of dimension   167 with    21 vectors.
 End of Minotr F.D. properties file   721 does not exist.
 End of Minotr F.D. properties file   722 does not exist.
 End of Minotr F.D. properties file   788 does not exist.
 Calling FoFJK, ICntrl=    100127 FMM=F ISym2X=0 I1Cent= 0 IOpClX= 1 NMat=1 NMatS=1 NMatT=0.
 -------------------------------------------------------------------
 Center     Atomic                   Forces (Hartrees/Bohr)
 Number     Number              X              Y              Z
 -------------------------------------------------------------------
      1        8          -0.019255104    0.007638044    0.002864573
      2        8           0.011039736    0.004799336   -0.001491493
      3        6           0.010021954   -0.005518741   -0.004054351
      4        7          -0.020590728    0.003170143   -0.004600109
      5        6           0.002876951   -0.020086014    0.014959046
      6        1          -0.000357072    0.000840433   -0.000466101
      7        1           0.019876953    0.008095470   -0.003829163
      8        1          -0.003612690    0.001061329   -0.003382402
 -------------------------------------------------------------------
 Cartesian Forces:  Max     0.020590728 RMS     0.009841284
 IRC-IRC-IRC-IRC-IRC-IRC-IRC-IRC-IRC-IRC-IRC-IRC-IRC-IRC-IRC-IRC-IRC-IRC
 Pt 12 Step number   1 out of a maximum of  20
 Modified Bulirsch-Stoer Extrapolation Cycles:
    EPS =    0.000010000000000
      PEZero:  N= 2 I= 1 D=  3.44D-04 Err=  6.63D-06
 Maximum DWI energy   std dev =  0.000000389 at pt    45
 Maximum DWI gradient std dev =  0.000814724 at pt    12
 CORRECTOR INTEGRATION CONVERGENCE:
   Recorrection delta-x convergence threshold:    0.010000
   Delta-x Convergence Met
 Point Number:  12          Path Number:   1
   CHANGE IN THE REACTION COORDINATE =    0.06609
   NET REACTION COORDINATE UP TO THIS POINT =    0.79308
  # OF POINTS ALONG THE PATH =  12
  # OF STEPS =   1

 Calculating another point on the path.
 IRC-IRC-IRC-IRC-IRC-IRC-IRC-IRC-IRC-IRC-IRC-IRC-IRC-IRC-IRC-IRC-IRC-IRC
                          Input orientation:                          
 ---------------------------------------------------------------------
 Center     Atomic      Atomic             Coordinates (Angstroms)
 Number     Number       Type             X           Y           Z
 ---------------------------------------------------------------------
      1          8           0       -1.058745   -0.925535   -0.080815
      2          8           0        1.219558   -0.789673    0.040805
      3          6           0        1.094905    0.401734   -0.008226
      4          7           0       -0.051857    1.180197   -0.128277
      5          6           0       -1.147439    0.286972    0.182715
      6          1           0        1.919235    1.088177    0.242790
      7          1           0       -1.326598    0.845375   -0.876547
      8          1           0       -1.798795    0.689661    0.973455
 ---------------------------------------------------------------------
                    Distance matrix (angstroms):
                    1          2          3          4          5
     1  O    0.000000
     2  O    2.285588   0.000000
     3  C    2.530834   1.198913   0.000000
     4  N    2.334562   2.350632   1.391215   0.000000
     5  C    1.243981   2.604223   2.253383   1.447365   0.000000
     6  H    3.609449   2.014116   1.101695   2.007825   3.170178
     7  H    1.959862   3.161934   2.610455   1.515578   1.210764
     8  H    2.065918   3.488369   3.069217   2.122788   1.100769
                    6          7          8
     6  H    0.000000
     7  H    3.441991   0.000000
     8  H    3.810043   1.915653   0.000000
 Symmetry turned off by external request.
 Stoichiometry    C2H3NO2
 Framework group  C1[X(C2H3NO2)]
 Deg. of freedom    18
 Full point group                 C1      NOp   1
 Rotational constants (GHZ):           9.9016638           6.0714930           3.9116356
 Standard basis: Aug-CC-pVTZ (5D, 7F)
   299 basis functions,   441 primitive gaussians,   350 cartesian basis functions
    19 alpha electrons       19 beta electrons
       nuclear repulsion energy       169.5789841801 Hartrees.
 NAtoms=    8 NActive=    8 NUniq=    8 SFac= 1.00D+00 NAtFMM=   60 NAOKFM=F Big=F
 Integral buffers will be    131072 words long.
 Raffenetti 2 integral format.
 Two-electron integral symmetry is turned off.
 Nuclear repulsion after empirical dispersion term =      169.5775276483 Hartrees.
 One-electron integrals computed using PRISM.
 NBasis=   299 RedAO= T EigKep=  3.03D-05  NBF=   299
 NBsUse=   299 1.00D-06 EigRej= -1.00D+00 NBFU=   299
 Initial guess from the checkpoint file:  "TSH1-IRC-Reverse.chk"
 B after Tr=     0.000536    0.000334   -0.000243
         Rot=    1.000000   -0.000004    0.000226    0.000119 Ang=  -0.03 deg.
 Initial guess <Sx>= 0.0000 <Sy>= 0.0000 <Sz>= 0.0000 <S**2>= 0.0000 S= 0.0000
 ExpMin= 2.53D-02 ExpMax= 1.53D+04 ExpMxC= 5.22D+02 IAcc=3 IRadAn=         7 AccDes= 0.00D+00
 Harris functional with IExCor= 4639 and IRadAn=       7 diagonalized for initial guess.
 HarFok:  IExCor= 4639 AccDes= 0.00D+00 IRadAn=         7 IDoV= 1 UseB2=F ITyADJ=14
 ICtDFT=  3500011 ScaDFX=  1.000000  1.000000  1.000000  1.000000
 FoFCou: FMM=F IPFlag=           0 FMFlag=      100000 FMFlg1=           0
         NFxFlg=           0 DoJE=T BraDBF=F KetDBF=T FulRan=T
         wScrn=  0.000000 ICntrl=       500 IOpCl=  0 I1Cent=   200000004 NGrid=           0
         NMat0=    1 NMatS0=      1 NMatT0=    0 NMatD0=    1 NMtDS0=    0 NMtDT0=    0
 Symmetry not used in FoFCou.
 Gradient too large for Newton-Raphson -- use scaled steepest descent instead.
     Minimum is close to point  4 DX=  1.22D-01 DF= -1.14D-06 DXR=  9.22D-02 DFR=  8.58D-03 which will be used.
 Gradient too large for Newton-Raphson -- use scaled steepest descent instead.
     Accept linear search using points  1 and  2.
 LinEq1:  Iter=  0 NonCon=     1 RMS=1.03D-04 Max=3.81D-03 NDo=     1
 AX will form     1 AO Fock derivatives at one time.
 LinEq1:  Iter=  1 NonCon=     1 RMS=3.01D-05 Max=6.22D-04 NDo=     1
 LinEq1:  Iter=  2 NonCon=     1 RMS=2.60D-05 Max=1.22D-03 NDo=     1
 LinEq1:  Iter=  3 NonCon=     1 RMS=2.28D-05 Max=6.91D-04 NDo=     1
 LinEq1:  Iter=  4 NonCon=     1 RMS=1.33D-05 Max=3.41D-04 NDo=     1
 LinEq1:  Iter=  5 NonCon=     1 RMS=7.57D-06 Max=1.80D-04 NDo=     1
 LinEq1:  Iter=  6 NonCon=     1 RMS=4.82D-06 Max=1.10D-04 NDo=     1
 LinEq1:  Iter=  7 NonCon=     1 RMS=2.27D-06 Max=5.58D-05 NDo=     1
 LinEq1:  Iter=  8 NonCon=     1 RMS=1.08D-06 Max=2.40D-05 NDo=     1
 LinEq1:  Iter=  9 NonCon=     1 RMS=5.51D-07 Max=1.56D-05 NDo=     1
 LinEq1:  Iter= 10 NonCon=     1 RMS=1.94D-07 Max=3.90D-06 NDo=     1
 LinEq1:  Iter= 11 NonCon=     1 RMS=5.14D-08 Max=1.09D-06 NDo=     1
 LinEq1:  Iter= 12 NonCon=     1 RMS=2.06D-08 Max=6.53D-07 NDo=     1
 LinEq1:  Iter= 13 NonCon=     1 RMS=7.66D-09 Max=2.67D-07 NDo=     1
 LinEq1:  Iter= 14 NonCon=     0 RMS=2.70D-09 Max=8.54D-08 NDo=     1
 Linear equations converged to 1.032D-08 1.032D-07 after    14 iterations.
     Minimum is close to point  2 DX=  1.89D-03 DF= -3.64D-10 DXR=  1.89D-03 DFR=  3.57D-06 which will be used.
 LinEq1:  Iter=  0 NonCon=     1 RMS=1.05D-06 Max=3.53D-05 NDo=     1
 LinEq1:  Iter=  1 NonCon=     1 RMS=6.90D-07 Max=2.40D-05 NDo=     1
 LinEq1:  Iter=  2 NonCon=     1 RMS=4.63D-07 Max=2.10D-05 NDo=     1
 LinEq1:  Iter=  3 NonCon=     1 RMS=2.90D-07 Max=9.23D-06 NDo=     1
 LinEq1:  Iter=  4 NonCon=     1 RMS=2.06D-07 Max=5.04D-06 NDo=     1
 LinEq1:  Iter=  5 NonCon=     1 RMS=1.00D-07 Max=1.92D-06 NDo=     1
 LinEq1:  Iter=  6 NonCon=     1 RMS=3.43D-08 Max=6.50D-07 NDo=     1
 LinEq1:  Iter=  7 NonCon=     1 RMS=1.35D-08 Max=2.01D-07 NDo=     1
 LinEq1:  Iter=  8 NonCon=     1 RMS=5.15D-09 Max=7.85D-08 NDo=     1
 LinEq1:  Iter=  9 NonCon=     1 RMS=3.10D-09 Max=8.31D-08 NDo=     1
 LinEq1:  Iter= 10 NonCon=     1 RMS=1.21D-09 Max=2.65D-08 NDo=     1
 LinEq1:  Iter= 11 NonCon=     1 RMS=4.18D-10 Max=1.10D-08 NDo=     1
 LinEq1:  Iter= 12 NonCon=     0 RMS=1.78D-10 Max=6.50D-09 NDo=     1
 Linear equations converged to 7.277D-10 7.277D-09 after    12 iterations.
 SCF Done:  E(UwB97XD) =  -283.056309726     a.u. after    5 cycles
            Convg  =    0.6120D-08                    36 Fock formations.
              S**2 =  0.0000                  -V/T =  2.0054
 <Sx>= 0.0000 <Sy>= 0.0000 <Sz>= 0.0000 <S**2>= 0.0000 S= 0.0000
 <L.S>=  0.00000000000    
 Annihilation of the first spin contaminant:
 S**2 before annihilation     0.0000,   after     0.0000
 DoSCS=F DFT=T ScalE2(SS,OS)=  1.000000  1.000000
 Range of M.O.s used for correlation:     1   299
 NBasis=   299 NAE=    19 NBE=    19 NFC=     0 NFV=     0
 NROrb=    299 NOA=    19 NOB=    19 NVA=   280 NVB=   280

 **** Warning!!: The largest alpha MO coefficient is  0.30891396D+02


 **** Warning!!: The largest beta MO coefficient is  0.30891396D+02

 Symmetrizing basis deriv contribution to polar:
 IMax=3 JMax=2 DiffMx= 0.00D+00
 G2DrvN: will do     9 centers at a time, making    1 passes.
 Calling FoFCou, ICntrl=  3107 FMM=F I1Cent=   0 AccDes= 0.00D+00.
 End of G2Drv F.D. properties file   721 does not exist.
 End of G2Drv F.D. properties file   722 does not exist.
 End of G2Drv F.D. properties file   788 does not exist.
          IDoAtm=11111111
          Differentiating once with respect to nuclear coordinates.
 CalDSu exits because no D1Ps are significant.
          There are    27 degrees of freedom in the 1st order CPHF.  IDoFFX=6 NUNeed=     0.
     21 vectors produced by pass  0 Test12= 3.94D-14 3.70D-09 XBig12= 1.64D-01 8.76D-02.
 AX will form    21 AO Fock derivatives at one time.
     21 vectors produced by pass  1 Test12= 3.94D-14 3.70D-09 XBig12= 4.76D-02 7.73D-02.
     21 vectors produced by pass  2 Test12= 3.94D-14 3.70D-09 XBig12= 2.06D-03 9.75D-03.
     21 vectors produced by pass  3 Test12= 3.94D-14 3.70D-09 XBig12= 4.17D-05 8.67D-04.
     21 vectors produced by pass  4 Test12= 3.94D-14 3.70D-09 XBig12= 4.41D-07 6.51D-05.
     21 vectors produced by pass  5 Test12= 3.94D-14 3.70D-09 XBig12= 4.56D-09 6.05D-06.
     21 vectors produced by pass  6 Test12= 3.94D-14 3.70D-09 XBig12= 4.31D-11 6.44D-07.
     16 vectors produced by pass  7 Test12= 3.94D-14 3.70D-09 XBig12= 3.87D-13 6.70D-08.
      2 vectors produced by pass  8 Test12= 3.94D-14 3.70D-09 XBig12= 3.07D-15 5.00D-09.
 InvSVY:  IOpt=1 It=  1 EMax= 1.55D-15
 Solved reduced A of dimension   165 with    21 vectors.
 End of Minotr F.D. properties file   721 does not exist.
 End of Minotr F.D. properties file   722 does not exist.
 End of Minotr F.D. properties file   788 does not exist.
 Calling FoFJK, ICntrl=    100127 FMM=F ISym2X=0 I1Cent= 0 IOpClX= 1 NMat=1 NMatS=1 NMatT=0.
 -------------------------------------------------------------------
 Center     Atomic                   Forces (Hartrees/Bohr)
 Number     Number              X              Y              Z
 -------------------------------------------------------------------
      1        8          -0.020817575    0.008810096    0.003135610
      2        8           0.011718649    0.005216357   -0.001606511
      3        6           0.011114879   -0.005966946   -0.004482380
      4        7          -0.023904530    0.003292769   -0.005887784
      5        6           0.003140965   -0.022912578    0.017291214
      6        1          -0.000351019    0.000863756   -0.000539157
      7        1           0.023076331    0.009551327   -0.004146725
      8        1          -0.003977700    0.001145218   -0.003764268
 -------------------------------------------------------------------
 Cartesian Forces:  Max     0.023904530 RMS     0.011164214
 IRC-IRC-IRC-IRC-IRC-IRC-IRC-IRC-IRC-IRC-IRC-IRC-IRC-IRC-IRC-IRC-IRC-IRC
 Pt 13 Step number   1 out of a maximum of  20
 Modified Bulirsch-Stoer Extrapolation Cycles:
    EPS =    0.000010000000000
      PEZero:  N= 2 I= 1 D=  3.44D-04 Err=  6.09D-06
 Maximum DWI energy   std dev =  0.000000395 at pt    45
 Maximum DWI gradient std dev =  0.000693722 at pt    12
 CORRECTOR INTEGRATION CONVERGENCE:
   Recorrection delta-x convergence threshold:    0.010000
   Delta-x Convergence Met
 Point Number:  13          Path Number:   1
   CHANGE IN THE REACTION COORDINATE =    0.06610
   NET REACTION COORDINATE UP TO THIS POINT =    0.85918
  # OF POINTS ALONG THE PATH =  13
  # OF STEPS =   1

 Calculating another point on the path.
 IRC-IRC-IRC-IRC-IRC-IRC-IRC-IRC-IRC-IRC-IRC-IRC-IRC-IRC-IRC-IRC-IRC-IRC
                          Input orientation:                          
 ---------------------------------------------------------------------
 Center     Atomic      Atomic             Coordinates (Angstroms)
 Number     Number       Type             X           Y           Z
 ---------------------------------------------------------------------
      1          8           0       -1.060269   -0.924870   -0.080585
      2          8           0        1.220407   -0.789289    0.040688
      3          6           0        1.096002    0.401152   -0.008667
      4          7           0       -0.053924    1.180465   -0.128808
      5          6           0       -1.147131    0.284679    0.184457
      6          1           0        1.918849    1.089154    0.242143
      7          1           0       -1.298874    0.856944   -0.881372
      8          1           0       -1.803458    0.690992    0.969027
 ---------------------------------------------------------------------
                    Distance matrix (angstroms):
                    1          2          3          4          5
     1  O    0.000000
     2  O    2.287919   0.000000
     3  C    2.532392   1.197942   0.000000
     4  N    2.333986   2.352144   1.394307   0.000000
     5  C    1.241290   2.603712   2.254442   1.447642   0.000000
     6  H    3.610483   2.014188   1.101512   2.009422   3.170291
     7  H    1.968008   3.147548   2.589361   1.490275   1.219223
     8  H    2.065194   3.492393   3.073559   2.122662   1.100639
                    6          7          8
     6  H    0.000000
     7  H    3.416131   0.000000
     8  H    3.813458   1.925129   0.000000
 Symmetry turned off by external request.
 Stoichiometry    C2H3NO2
 Framework group  C1[X(C2H3NO2)]
 Deg. of freedom    18
 Full point group                 C1      NOp   1
 Rotational constants (GHZ):           9.9036667           6.0672515           3.9106137
 Standard basis: Aug-CC-pVTZ (5D, 7F)
   299 basis functions,   441 primitive gaussians,   350 cartesian basis functions
    19 alpha electrons       19 beta electrons
       nuclear repulsion energy       169.6006991419 Hartrees.
 NAtoms=    8 NActive=    8 NUniq=    8 SFac= 1.00D+00 NAtFMM=   60 NAOKFM=F Big=F
 Integral buffers will be    131072 words long.
 Raffenetti 2 integral format.
 Two-electron integral symmetry is turned off.
 Nuclear repulsion after empirical dispersion term =      169.5992406783 Hartrees.
 One-electron integrals computed using PRISM.
 NBasis=   299 RedAO= T EigKep=  3.08D-05  NBF=   299
 NBsUse=   299 1.00D-06 EigRej= -1.00D+00 NBFU=   299
 Initial guess from the checkpoint file:  "TSH1-IRC-Reverse.chk"
 B after Tr=     0.000547    0.000335   -0.000232
         Rot=    1.000000   -0.000011    0.000222    0.000122 Ang=  -0.03 deg.
 Initial guess <Sx>= 0.0000 <Sy>= 0.0000 <Sz>= 0.0000 <S**2>= 0.0000 S= 0.0000
 ExpMin= 2.53D-02 ExpMax= 1.53D+04 ExpMxC= 5.22D+02 IAcc=3 IRadAn=         7 AccDes= 0.00D+00
 Harris functional with IExCor= 4639 and IRadAn=       7 diagonalized for initial guess.
 HarFok:  IExCor= 4639 AccDes= 0.00D+00 IRadAn=         7 IDoV= 1 UseB2=F ITyADJ=14
 ICtDFT=  3500011 ScaDFX=  1.000000  1.000000  1.000000  1.000000
 FoFCou: FMM=F IPFlag=           0 FMFlag=      100000 FMFlg1=           0
         NFxFlg=           0 DoJE=T BraDBF=F KetDBF=T FulRan=T
         wScrn=  0.000000 ICntrl=       500 IOpCl=  0 I1Cent=   200000004 NGrid=           0
         NMat0=    1 NMatS0=      1 NMatT0=    0 NMatD0=    1 NMtDS0=    0 NMtDT0=    0
 Symmetry not used in FoFCou.
 Gradient too large for Newton-Raphson -- use scaled steepest descent instead.
     Minimum is close to point  4 DX=  1.30D-01 DF= -1.34D-06 DXR=  9.76D-02 DFR=  9.62D-03 which will be used.
 Gradient too large for Newton-Raphson -- use scaled steepest descent instead.
     Accept linear search using points  1 and  2.
 LinEq1:  Iter=  0 NonCon=     1 RMS=1.04D-04 Max=3.71D-03 NDo=     1
 AX will form     1 AO Fock derivatives at one time.
 LinEq1:  Iter=  1 NonCon=     1 RMS=2.95D-05 Max=6.24D-04 NDo=     1
 LinEq1:  Iter=  2 NonCon=     1 RMS=2.46D-05 Max=1.15D-03 NDo=     1
 LinEq1:  Iter=  3 NonCon=     1 RMS=2.12D-05 Max=6.17D-04 NDo=     1
 LinEq1:  Iter=  4 NonCon=     1 RMS=1.27D-05 Max=3.37D-04 NDo=     1
 LinEq1:  Iter=  5 NonCon=     1 RMS=7.11D-06 Max=1.64D-04 NDo=     1
 LinEq1:  Iter=  6 NonCon=     1 RMS=4.37D-06 Max=9.73D-05 NDo=     1
 LinEq1:  Iter=  7 NonCon=     1 RMS=2.15D-06 Max=5.01D-05 NDo=     1
 LinEq1:  Iter=  8 NonCon=     1 RMS=1.04D-06 Max=2.45D-05 NDo=     1
 LinEq1:  Iter=  9 NonCon=     1 RMS=5.24D-07 Max=1.50D-05 NDo=     1
 LinEq1:  Iter= 10 NonCon=     1 RMS=1.82D-07 Max=3.89D-06 NDo=     1
 LinEq1:  Iter= 11 NonCon=     1 RMS=4.59D-08 Max=9.65D-07 NDo=     1
 LinEq1:  Iter= 12 NonCon=     1 RMS=1.71D-08 Max=4.00D-07 NDo=     1
 LinEq1:  Iter= 13 NonCon=     1 RMS=6.00D-09 Max=1.84D-07 NDo=     1
 LinEq1:  Iter= 14 NonCon=     0 RMS=2.16D-09 Max=8.35D-08 NDo=     1
 Linear equations converged to 1.032D-08 1.032D-07 after    14 iterations.
     Minimum is close to point  2 DX=  1.80D-03 DF= -3.40D-10 DXR=  1.79D-03 DFR=  3.22D-06 which will be used.
 LinEq1:  Iter=  0 NonCon=     1 RMS=1.04D-06 Max=3.48D-05 NDo=     1
 LinEq1:  Iter=  1 NonCon=     1 RMS=6.69D-07 Max=2.22D-05 NDo=     1
 LinEq1:  Iter=  2 NonCon=     1 RMS=4.48D-07 Max=1.99D-05 NDo=     1
 LinEq1:  Iter=  3 NonCon=     1 RMS=2.70D-07 Max=8.57D-06 NDo=     1
 LinEq1:  Iter=  4 NonCon=     1 RMS=1.97D-07 Max=5.06D-06 NDo=     1
 LinEq1:  Iter=  5 NonCon=     1 RMS=9.62D-08 Max=1.76D-06 NDo=     1
 LinEq1:  Iter=  6 NonCon=     1 RMS=3.26D-08 Max=5.88D-07 NDo=     1
 LinEq1:  Iter=  7 NonCon=     1 RMS=1.21D-08 Max=2.02D-07 NDo=     1
 LinEq1:  Iter=  8 NonCon=     1 RMS=3.89D-09 Max=6.44D-08 NDo=     1
 LinEq1:  Iter=  9 NonCon=     1 RMS=1.99D-09 Max=5.15D-08 NDo=     1
 LinEq1:  Iter= 10 NonCon=     1 RMS=9.54D-10 Max=1.84D-08 NDo=     1
 LinEq1:  Iter= 11 NonCon=     1 RMS=3.84D-10 Max=7.88D-09 NDo=     1
 LinEq1:  Iter= 12 NonCon=     0 RMS=1.31D-10 Max=4.66D-09 NDo=     1
 Linear equations converged to 7.276D-10 7.276D-09 after    12 iterations.
 SCF Done:  E(UwB97XD) =  -283.058359680     a.u. after    5 cycles
            Convg  =    0.4846D-08                    36 Fock formations.
              S**2 =  0.0000                  -V/T =  2.0054
 <Sx>= 0.0000 <Sy>= 0.0000 <Sz>= 0.0000 <S**2>= 0.0000 S= 0.0000
 <L.S>=  0.00000000000    
 Annihilation of the first spin contaminant:
 S**2 before annihilation     0.0000,   after     0.0000
 DoSCS=F DFT=T ScalE2(SS,OS)=  1.000000  1.000000
 Range of M.O.s used for correlation:     1   299
 NBasis=   299 NAE=    19 NBE=    19 NFC=     0 NFV=     0
 NROrb=    299 NOA=    19 NOB=    19 NVA=   280 NVB=   280

 **** Warning!!: The largest alpha MO coefficient is  0.30182810D+02


 **** Warning!!: The largest beta MO coefficient is  0.30182810D+02

 Symmetrizing basis deriv contribution to polar:
 IMax=3 JMax=2 DiffMx= 0.00D+00
 G2DrvN: will do     9 centers at a time, making    1 passes.
 Calling FoFCou, ICntrl=  3107 FMM=F I1Cent=   0 AccDes= 0.00D+00.
 End of G2Drv F.D. properties file   721 does not exist.
 End of G2Drv F.D. properties file   722 does not exist.
 End of G2Drv F.D. properties file   788 does not exist.
          IDoAtm=11111111
          Differentiating once with respect to nuclear coordinates.
 CalDSu exits because no D1Ps are significant.
          There are    27 degrees of freedom in the 1st order CPHF.  IDoFFX=6 NUNeed=     0.
     21 vectors produced by pass  0 Test12= 3.94D-14 3.70D-09 XBig12= 1.63D-01 8.50D-02.
 AX will form    21 AO Fock derivatives at one time.
     21 vectors produced by pass  1 Test12= 3.94D-14 3.70D-09 XBig12= 4.52D-02 7.13D-02.
     21 vectors produced by pass  2 Test12= 3.94D-14 3.70D-09 XBig12= 1.88D-03 8.74D-03.
     21 vectors produced by pass  3 Test12= 3.94D-14 3.70D-09 XBig12= 3.64D-05 7.51D-04.
     21 vectors produced by pass  4 Test12= 3.94D-14 3.70D-09 XBig12= 3.88D-07 5.69D-05.
     21 vectors produced by pass  5 Test12= 3.94D-14 3.70D-09 XBig12= 4.04D-09 5.62D-06.
     21 vectors produced by pass  6 Test12= 3.94D-14 3.70D-09 XBig12= 3.94D-11 6.07D-07.
     16 vectors produced by pass  7 Test12= 3.94D-14 3.70D-09 XBig12= 3.48D-13 6.35D-08.
      2 vectors produced by pass  8 Test12= 3.94D-14 3.70D-09 XBig12= 2.70D-15 4.76D-09.
 InvSVY:  IOpt=1 It=  1 EMax= 2.22D-15
 Solved reduced A of dimension   165 with    21 vectors.
 End of Minotr F.D. properties file   721 does not exist.
 End of Minotr F.D. properties file   722 does not exist.
 End of Minotr F.D. properties file   788 does not exist.
 Calling FoFJK, ICntrl=    100127 FMM=F ISym2X=0 I1Cent= 0 IOpClX= 1 NMat=1 NMatS=1 NMatT=0.
 -------------------------------------------------------------------
 Center     Atomic                   Forces (Hartrees/Bohr)
 Number     Number              X              Y              Z
 -------------------------------------------------------------------
      1        8          -0.022342300    0.010038248    0.003397457
      2        8           0.012349576    0.005618044   -0.001715548
      3        6           0.012208694   -0.006345566   -0.004904511
      4        7          -0.027464658    0.003302729   -0.007363788
      5        6           0.003396373   -0.025867511    0.019801585
      6        1          -0.000330201    0.000871956   -0.000618120
      7        1           0.026525091    0.011158935   -0.004447676
      8        1          -0.004342574    0.001223165   -0.004149401
 -------------------------------------------------------------------
 Cartesian Forces:  Max     0.027464658 RMS     0.012567803
 IRC-IRC-IRC-IRC-IRC-IRC-IRC-IRC-IRC-IRC-IRC-IRC-IRC-IRC-IRC-IRC-IRC-IRC
 Pt 14 Step number   1 out of a maximum of  20
 Modified Bulirsch-Stoer Extrapolation Cycles:
    EPS =    0.000010000000000
      PEZero:  N= 2 I= 1 D=  3.44D-04 Err=  5.58D-06
 Maximum DWI energy   std dev =  0.000000381 at pt    45
 Maximum DWI gradient std dev =  0.000584839 at pt    12
 CORRECTOR INTEGRATION CONVERGENCE:
   Recorrection delta-x convergence threshold:    0.010000
   Delta-x Convergence Met
 Point Number:  14          Path Number:   1
   CHANGE IN THE REACTION COORDINATE =    0.06610
   NET REACTION COORDINATE UP TO THIS POINT =    0.92527
  # OF POINTS ALONG THE PATH =  14
  # OF STEPS =   1

 Calculating another point on the path.
 IRC-IRC-IRC-IRC-IRC-IRC-IRC-IRC-IRC-IRC-IRC-IRC-IRC-IRC-IRC-IRC-IRC-IRC
                          Input orientation:                          
 ---------------------------------------------------------------------
 Center     Atomic      Atomic             Coordinates (Angstroms)
 Number     Number       Type             X           Y           Z
 ---------------------------------------------------------------------
      1          8           0       -1.061702   -0.924208   -0.080366
      2          8           0        1.221192   -0.788928    0.040578
      3          6           0        1.097057    0.400613   -0.009090
      4          7           0       -0.056002    1.180697   -0.129386
      5          6           0       -1.146840    0.282414    0.186203
      6          1           0        1.918538    1.090013    0.241494
      7          1           0       -1.270987    0.868771   -0.885900
      8          1           0       -1.807916    0.692234    0.964755
 ---------------------------------------------------------------------
                    Distance matrix (angstroms):
                    1          2          3          4          5
     1  O    0.000000
     2  O    2.290094   0.000000
     3  C    2.533864   1.197032   0.000000
     4  N    2.333337   2.353621   1.397335   0.000000
     5  C    1.238646   2.603182   2.255478   1.447908   0.000000
     6  H    3.611441   2.014219   1.101316   2.011115   3.170460
     7  H    1.976729   3.133255   2.568190   1.464856   1.228264
     8  H    2.064461   3.496204   3.077707   2.122486   1.100508
                    6          7          8
     6  H    0.000000
     7  H    3.390139   0.000000
     8  H    3.816779   1.935040   0.000000
 Symmetry turned off by external request.
 Stoichiometry    C2H3NO2
 Framework group  C1[X(C2H3NO2)]
 Deg. of freedom    18
 Full point group                 C1      NOp   1
 Rotational constants (GHZ):           9.9055411           6.0633944           3.9097329
 Standard basis: Aug-CC-pVTZ (5D, 7F)
   299 basis functions,   441 primitive gaussians,   350 cartesian basis functions
    19 alpha electrons       19 beta electrons
       nuclear repulsion energy       169.6244304628 Hartrees.
 NAtoms=    8 NActive=    8 NUniq=    8 SFac= 1.00D+00 NAtFMM=   60 NAOKFM=F Big=F
 Integral buffers will be    131072 words long.
 Raffenetti 2 integral format.
 Two-electron integral symmetry is turned off.
 Nuclear repulsion after empirical dispersion term =      169.6229699234 Hartrees.
 One-electron integrals computed using PRISM.
 NBasis=   299 RedAO= T EigKep=  3.13D-05  NBF=   299
 NBsUse=   299 1.00D-06 EigRej= -1.00D+00 NBFU=   299
 Initial guess from the checkpoint file:  "TSH1-IRC-Reverse.chk"
 B after Tr=     0.000558    0.000337   -0.000223
         Rot=    1.000000   -0.000017    0.000218    0.000125 Ang=  -0.03 deg.
 Initial guess <Sx>= 0.0000 <Sy>= 0.0000 <Sz>= 0.0000 <S**2>= 0.0000 S= 0.0000
 ExpMin= 2.53D-02 ExpMax= 1.53D+04 ExpMxC= 5.22D+02 IAcc=3 IRadAn=         7 AccDes= 0.00D+00
 Harris functional with IExCor= 4639 and IRadAn=       7 diagonalized for initial guess.
 HarFok:  IExCor= 4639 AccDes= 0.00D+00 IRadAn=         7 IDoV= 1 UseB2=F ITyADJ=14
 ICtDFT=  3500011 ScaDFX=  1.000000  1.000000  1.000000  1.000000
 FoFCou: FMM=F IPFlag=           0 FMFlag=      100000 FMFlg1=           0
         NFxFlg=           0 DoJE=T BraDBF=F KetDBF=T FulRan=T
         wScrn=  0.000000 ICntrl=       500 IOpCl=  0 I1Cent=   200000004 NGrid=           0
         NMat0=    1 NMatS0=      1 NMatT0=    0 NMatD0=    1 NMtDS0=    0 NMtDT0=    0
 Symmetry not used in FoFCou.
 Gradient too large for Newton-Raphson -- use scaled steepest descent instead.
 Gradient too large for Newton-Raphson -- use scaled steepest descent instead.
     Accept linear search using points  1 and  2.
 LinEq1:  Iter=  0 NonCon=     1 RMS=1.03D-04 Max=3.45D-03 NDo=     1
 AX will form     1 AO Fock derivatives at one time.
 LinEq1:  Iter=  1 NonCon=     1 RMS=2.88D-05 Max=6.57D-04 NDo=     1
 LinEq1:  Iter=  2 NonCon=     1 RMS=2.32D-05 Max=1.07D-03 NDo=     1
 LinEq1:  Iter=  3 NonCon=     1 RMS=1.99D-05 Max=5.51D-04 NDo=     1
 LinEq1:  Iter=  4 NonCon=     1 RMS=1.19D-05 Max=3.35D-04 NDo=     1
 LinEq1:  Iter=  5 NonCon=     1 RMS=6.66D-06 Max=1.65D-04 NDo=     1
 LinEq1:  Iter=  6 NonCon=     1 RMS=4.03D-06 Max=8.49D-05 NDo=     1
 LinEq1:  Iter=  7 NonCon=     1 RMS=1.93D-06 Max=3.84D-05 NDo=     1
 LinEq1:  Iter=  8 NonCon=     1 RMS=8.40D-07 Max=2.23D-05 NDo=     1
 LinEq1:  Iter=  9 NonCon=     1 RMS=4.65D-07 Max=1.30D-05 NDo=     1
 LinEq1:  Iter= 10 NonCon=     1 RMS=1.74D-07 Max=3.95D-06 NDo=     1
 LinEq1:  Iter= 11 NonCon=     1 RMS=4.06D-08 Max=8.40D-07 NDo=     1
 LinEq1:  Iter= 12 NonCon=     1 RMS=1.30D-08 Max=1.91D-07 NDo=     1
 LinEq1:  Iter= 13 NonCon=     0 RMS=4.61D-09 Max=6.73D-08 NDo=     1
 Linear equations converged to 1.032D-08 1.032D-07 after    13 iterations.
     Minimum is close to point  2 DX=  1.68D-03 DF= -2.93D-10 DXR=  1.67D-03 DFR=  2.80D-06 which will be used.
 LinEq1:  Iter=  0 NonCon=     1 RMS=9.89D-07 Max=3.31D-05 NDo=     1
 LinEq1:  Iter=  1 NonCon=     1 RMS=6.29D-07 Max=1.95D-05 NDo=     1
 LinEq1:  Iter=  2 NonCon=     1 RMS=4.15D-07 Max=1.74D-05 NDo=     1
 LinEq1:  Iter=  3 NonCon=     1 RMS=2.42D-07 Max=7.70D-06 NDo=     1
 LinEq1:  Iter=  4 NonCon=     1 RMS=1.80D-07 Max=4.85D-06 NDo=     1
 LinEq1:  Iter=  5 NonCon=     1 RMS=8.99D-08 Max=1.65D-06 NDo=     1
 LinEq1:  Iter=  6 NonCon=     1 RMS=2.99D-08 Max=5.09D-07 NDo=     1
 LinEq1:  Iter=  7 NonCon=     1 RMS=1.10D-08 Max=1.80D-07 NDo=     1
 LinEq1:  Iter=  8 NonCon=     1 RMS=3.40D-09 Max=6.87D-08 NDo=     1
 LinEq1:  Iter=  9 NonCon=     1 RMS=1.48D-09 Max=2.62D-08 NDo=     1
 LinEq1:  Iter= 10 NonCon=     1 RMS=8.58D-10 Max=1.81D-08 NDo=     1
 LinEq1:  Iter= 11 NonCon=     0 RMS=3.39D-10 Max=5.50D-09 NDo=     1
 Linear equations converged to 6.987D-10 6.987D-09 after    11 iterations.
 SCF Done:  E(UwB97XD) =  -283.060690932     a.u. after    5 cycles
            Convg  =    0.1053D-07                    35 Fock formations.
              S**2 =  0.0000                  -V/T =  2.0054
 <Sx>= 0.0000 <Sy>= 0.0000 <Sz>= 0.0000 <S**2>= 0.0000 S= 0.0000
 <L.S>=  0.00000000000    
 Annihilation of the first spin contaminant:
 S**2 before annihilation     0.0000,   after     0.0000
 DoSCS=F DFT=T ScalE2(SS,OS)=  1.000000  1.000000
 Range of M.O.s used for correlation:     1   299
 NBasis=   299 NAE=    19 NBE=    19 NFC=     0 NFV=     0
 NROrb=    299 NOA=    19 NOB=    19 NVA=   280 NVB=   280

 **** Warning!!: The largest alpha MO coefficient is  0.29152184D+02


 **** Warning!!: The largest beta MO coefficient is  0.29152184D+02

 Symmetrizing basis deriv contribution to polar:
 IMax=3 JMax=2 DiffMx= 0.00D+00
 G2DrvN: will do     9 centers at a time, making    1 passes.
 Calling FoFCou, ICntrl=  3107 FMM=F I1Cent=   0 AccDes= 0.00D+00.
 End of G2Drv F.D. properties file   721 does not exist.
 End of G2Drv F.D. properties file   722 does not exist.
 End of G2Drv F.D. properties file   788 does not exist.
          IDoAtm=11111111
          Differentiating once with respect to nuclear coordinates.
 CalDSu exits because no D1Ps are significant.
          There are    27 degrees of freedom in the 1st order CPHF.  IDoFFX=6 NUNeed=     0.
     21 vectors produced by pass  0 Test12= 3.94D-14 3.70D-09 XBig12= 1.61D-01 8.23D-02.
 AX will form    21 AO Fock derivatives at one time.
     21 vectors produced by pass  1 Test12= 3.94D-14 3.70D-09 XBig12= 4.28D-02 6.54D-02.
     21 vectors produced by pass  2 Test12= 3.94D-14 3.70D-09 XBig12= 1.71D-03 7.70D-03.
     21 vectors produced by pass  3 Test12= 3.94D-14 3.70D-09 XBig12= 3.18D-05 6.37D-04.
     21 vectors produced by pass  4 Test12= 3.94D-14 3.70D-09 XBig12= 3.41D-07 4.96D-05.
     21 vectors produced by pass  5 Test12= 3.94D-14 3.70D-09 XBig12= 3.58D-09 5.15D-06.
     21 vectors produced by pass  6 Test12= 3.94D-14 3.70D-09 XBig12= 3.56D-11 5.66D-07.
     16 vectors produced by pass  7 Test12= 3.94D-14 3.70D-09 XBig12= 3.17D-13 5.90D-08.
      2 vectors produced by pass  8 Test12= 3.94D-14 3.70D-09 XBig12= 2.38D-15 4.41D-09.
 InvSVY:  IOpt=1 It=  1 EMax= 1.78D-15
 Solved reduced A of dimension   165 with    21 vectors.
 End of Minotr F.D. properties file   721 does not exist.
 End of Minotr F.D. properties file   722 does not exist.
 End of Minotr F.D. properties file   788 does not exist.
 Calling FoFJK, ICntrl=    100127 FMM=F ISym2X=0 I1Cent= 0 IOpClX= 1 NMat=1 NMatS=1 NMatT=0.
 -------------------------------------------------------------------
 Center     Atomic                   Forces (Hartrees/Bohr)
 Number     Number              X              Y              Z
 -------------------------------------------------------------------
      1        8          -0.023820938    0.011306003    0.003645509
      2        8           0.012931488    0.005999857   -0.001816862
      3        6           0.013288781   -0.006636792   -0.005315935
      4        7          -0.031232979    0.003184484   -0.009025574
      5        6           0.003631907   -0.028922147    0.022476476
      6        1          -0.000292453    0.000864089   -0.000703199
      7        1           0.030199405    0.012911389   -0.004727360
      8        1          -0.004705212    0.001293117   -0.004533055
 -------------------------------------------------------------------
 Cartesian Forces:  Max     0.031232979 RMS     0.014042628
 IRC-IRC-IRC-IRC-IRC-IRC-IRC-IRC-IRC-IRC-IRC-IRC-IRC-IRC-IRC-IRC-IRC-IRC
 Pt 15 Step number   1 out of a maximum of  20
 Modified Bulirsch-Stoer Extrapolation Cycles:
    EPS =    0.000010000000000
      PEZero:  N= 2 I= 1 D=  3.44D-04 Err=  5.09D-06
 Maximum DWI energy   std dev =  0.000000335 at pt    34
 Maximum DWI gradient std dev =  0.000487682 at pt    12
 CORRECTOR INTEGRATION CONVERGENCE:
   Recorrection delta-x convergence threshold:    0.010000
   Delta-x Convergence Met
 Point Number:  15          Path Number:   1
   CHANGE IN THE REACTION COORDINATE =    0.06610
   NET REACTION COORDINATE UP TO THIS POINT =    0.99137
  # OF POINTS ALONG THE PATH =  15
  # OF STEPS =   1

 Calculating another point on the path.
 IRC-IRC-IRC-IRC-IRC-IRC-IRC-IRC-IRC-IRC-IRC-IRC-IRC-IRC-IRC-IRC-IRC-IRC
                          Input orientation:                          
 ---------------------------------------------------------------------
 Center     Atomic      Atomic             Coordinates (Angstroms)
 Number     Number       Type             X           Y           Z
 ---------------------------------------------------------------------
      1          8           0       -1.063052   -0.923551   -0.080159
      2          8           0        1.221919   -0.788588    0.040476
      3          6           0        1.098070    0.400118   -0.009495
      4          7           0       -0.058086    1.180891   -0.130009
      5          6           0       -1.146565    0.280179    0.187953
      6          1           0        1.918304    1.090760    0.240841
      7          1           0       -1.242963    0.880846   -0.890147
      8          1           0       -1.812184    0.693393    0.960633
 ---------------------------------------------------------------------
                    Distance matrix (angstroms):
                    1          2          3          4          5
     1  O    0.000000
     2  O    2.292130   0.000000
     3  C    2.535259   1.196184   0.000000
     4  N    2.332620   2.355063   1.400295   0.000000
     5  C    1.236051   2.602639   2.256493   1.448160   0.000000
     6  H    3.612336   2.014211   1.101108   2.012901   3.170688
     7  H    1.986026   3.119088   2.546976   1.439365   1.237899
     8  H    2.063723   3.499819   3.081677   2.122266   1.100377
                    6          7          8
     6  H    0.000000
     7  H    3.364046   0.000000
     8  H    3.820018   1.945389   0.000000
 Symmetry turned off by external request.
 Stoichiometry    C2H3NO2
 Framework group  C1[X(C2H3NO2)]
 Deg. of freedom    18
 Full point group                 C1      NOp   1
 Rotational constants (GHZ):           9.9072905           6.0598683           3.9089717
 Standard basis: Aug-CC-pVTZ (5D, 7F)
   299 basis functions,   441 primitive gaussians,   350 cartesian basis functions
    19 alpha electrons       19 beta electrons
       nuclear repulsion energy       169.6499572260 Hartrees.
 NAtoms=    8 NActive=    8 NUniq=    8 SFac= 1.00D+00 NAtFMM=   60 NAOKFM=F Big=F
 Integral buffers will be    131072 words long.
 Raffenetti 2 integral format.
 Two-electron integral symmetry is turned off.
 Nuclear repulsion after empirical dispersion term =      169.6484944351 Hartrees.
 One-electron integrals computed using PRISM.
 NBasis=   299 RedAO= T EigKep=  3.18D-05  NBF=   299
 NBsUse=   299 1.00D-06 EigRej= -1.00D+00 NBFU=   299
 Initial guess from the checkpoint file:  "TSH1-IRC-Reverse.chk"
 B after Tr=     0.000567    0.000338   -0.000213
         Rot=    1.000000   -0.000023    0.000214    0.000127 Ang=  -0.03 deg.
 Initial guess <Sx>= 0.0000 <Sy>= 0.0000 <Sz>= 0.0000 <S**2>= 0.0000 S= 0.0000
 ExpMin= 2.53D-02 ExpMax= 1.53D+04 ExpMxC= 5.22D+02 IAcc=3 IRadAn=         7 AccDes= 0.00D+00
 Harris functional with IExCor= 4639 and IRadAn=       7 diagonalized for initial guess.
 HarFok:  IExCor= 4639 AccDes= 0.00D+00 IRadAn=         7 IDoV= 1 UseB2=F ITyADJ=14
 ICtDFT=  3500011 ScaDFX=  1.000000  1.000000  1.000000  1.000000
 FoFCou: FMM=F IPFlag=           0 FMFlag=      100000 FMFlg1=           0
         NFxFlg=           0 DoJE=T BraDBF=F KetDBF=T FulRan=T
         wScrn=  0.000000 ICntrl=       500 IOpCl=  0 I1Cent=   200000004 NGrid=           0
         NMat0=    1 NMatS0=      1 NMatT0=    0 NMatD0=    1 NMtDS0=    0 NMtDT0=    0
 Symmetry not used in FoFCou.
 Gradient too large for Newton-Raphson -- use scaled steepest descent instead.
 Gradient too large for Newton-Raphson -- use scaled steepest descent instead.
     Accept linear search using points  1 and  2.
 Gradient too large for Newton-Raphson -- use scaled steepest descent instead.
     Accept linear search using points  1 and  2.
 Gradient too large for Newton-Raphson -- use scaled steepest descent instead.
     Accept linear search using points  1 and  2.
 LinEq1:  Iter=  0 NonCon=     1 RMS=9.00D-05 Max=2.94D-03 NDo=     1
 AX will form     1 AO Fock derivatives at one time.
 LinEq1:  Iter=  1 NonCon=     1 RMS=2.32D-05 Max=5.03D-04 NDo=     1
 LinEq1:  Iter=  2 NonCon=     1 RMS=1.85D-05 Max=8.48D-04 NDo=     1
 LinEq1:  Iter=  3 NonCon=     1 RMS=1.39D-05 Max=4.09D-04 NDo=     1
 LinEq1:  Iter=  4 NonCon=     1 RMS=9.49D-06 Max=2.61D-04 NDo=     1
 LinEq1:  Iter=  5 NonCon=     1 RMS=4.98D-06 Max=1.42D-04 NDo=     1
 LinEq1:  Iter=  6 NonCon=     1 RMS=2.77D-06 Max=6.00D-05 NDo=     1
 LinEq1:  Iter=  7 NonCon=     1 RMS=1.53D-06 Max=3.58D-05 NDo=     1
 LinEq1:  Iter=  8 NonCon=     1 RMS=7.78D-07 Max=1.77D-05 NDo=     1
 LinEq1:  Iter=  9 NonCon=     1 RMS=3.67D-07 Max=1.07D-05 NDo=     1
 LinEq1:  Iter= 10 NonCon=     1 RMS=1.27D-07 Max=2.86D-06 NDo=     1
 LinEq1:  Iter= 11 NonCon=     1 RMS=3.39D-08 Max=6.74D-07 NDo=     1
 LinEq1:  Iter= 12 NonCon=     1 RMS=1.18D-08 Max=1.84D-07 NDo=     1
 LinEq1:  Iter= 13 NonCon=     0 RMS=3.52D-09 Max=4.38D-08 NDo=     1
 Linear equations converged to 1.032D-08 1.032D-07 after    13 iterations.
     Minimum is close to point  2 DX=  1.36D-03 DF= -1.43D-10 DXR=  1.36D-03 DFR=  1.85D-06 which will be used.
 LinEq1:  Iter=  0 NonCon=     1 RMS=7.76D-07 Max=2.54D-05 NDo=     1
 LinEq1:  Iter=  1 NonCon=     1 RMS=4.72D-07 Max=1.38D-05 NDo=     1
 LinEq1:  Iter=  2 NonCon=     1 RMS=3.14D-07 Max=1.29D-05 NDo=     1
 LinEq1:  Iter=  3 NonCon=     1 RMS=1.76D-07 Max=5.36D-06 NDo=     1
 LinEq1:  Iter=  4 NonCon=     1 RMS=1.31D-07 Max=3.63D-06 NDo=     1
 LinEq1:  Iter=  5 NonCon=     1 RMS=6.63D-08 Max=1.15D-06 NDo=     1
 LinEq1:  Iter=  6 NonCon=     1 RMS=2.24D-08 Max=4.59D-07 NDo=     1
 LinEq1:  Iter=  7 NonCon=     1 RMS=9.04D-09 Max=1.78D-07 NDo=     1
 LinEq1:  Iter=  8 NonCon=     1 RMS=4.01D-09 Max=6.31D-08 NDo=     1
 LinEq1:  Iter=  9 NonCon=     1 RMS=2.10D-09 Max=5.80D-08 NDo=     1
 LinEq1:  Iter= 10 NonCon=     1 RMS=8.68D-10 Max=2.29D-08 NDo=     1
 LinEq1:  Iter= 11 NonCon=     1 RMS=3.16D-10 Max=9.82D-09 NDo=     1
 LinEq1:  Iter= 12 NonCon=     0 RMS=1.08D-10 Max=2.88D-09 NDo=     1
 Linear equations converged to 5.662D-10 5.662D-09 after    12 iterations.
 SCF Done:  E(UwB97XD) =  -283.063319173     a.u. after    7 cycles
            Convg  =    0.3948D-08                    40 Fock formations.
              S**2 =  0.0000                  -V/T =  2.0054
 <Sx>= 0.0000 <Sy>= 0.0000 <Sz>= 0.0000 <S**2>= 0.0000 S= 0.0000
 <L.S>=  0.00000000000    
 Annihilation of the first spin contaminant:
 S**2 before annihilation     0.0000,   after     0.0000
 DoSCS=F DFT=T ScalE2(SS,OS)=  1.000000  1.000000
 Range of M.O.s used for correlation:     1   299
 NBasis=   299 NAE=    19 NBE=    19 NFC=     0 NFV=     0
 NROrb=    299 NOA=    19 NOB=    19 NVA=   280 NVB=   280

 **** Warning!!: The largest alpha MO coefficient is  0.27799290D+02


 **** Warning!!: The largest beta MO coefficient is  0.27799290D+02

 Symmetrizing basis deriv contribution to polar:
 IMax=3 JMax=2 DiffMx= 0.00D+00
 G2DrvN: will do     9 centers at a time, making    1 passes.
 Calling FoFCou, ICntrl=  3107 FMM=F I1Cent=   0 AccDes= 0.00D+00.
 End of G2Drv F.D. properties file   721 does not exist.
 End of G2Drv F.D. properties file   722 does not exist.
 End of G2Drv F.D. properties file   788 does not exist.
          IDoAtm=11111111
          Differentiating once with respect to nuclear coordinates.
 CalDSu exits because no D1Ps are significant.
          There are    27 degrees of freedom in the 1st order CPHF.  IDoFFX=6 NUNeed=     0.
     21 vectors produced by pass  0 Test12= 3.94D-14 3.70D-09 XBig12= 1.60D-01 7.94D-02.
 AX will form    21 AO Fock derivatives at one time.
     21 vectors produced by pass  1 Test12= 3.94D-14 3.70D-09 XBig12= 4.07D-02 5.96D-02.
     21 vectors produced by pass  2 Test12= 3.94D-14 3.70D-09 XBig12= 1.57D-03 6.68D-03.
     21 vectors produced by pass  3 Test12= 3.94D-14 3.70D-09 XBig12= 2.78D-05 5.71D-04.
     21 vectors produced by pass  4 Test12= 3.94D-14 3.70D-09 XBig12= 3.02D-07 4.90D-05.
     21 vectors produced by pass  5 Test12= 3.94D-14 3.70D-09 XBig12= 3.17D-09 4.82D-06.
     21 vectors produced by pass  6 Test12= 3.94D-14 3.70D-09 XBig12= 3.20D-11 5.40D-07.
     16 vectors produced by pass  7 Test12= 3.94D-14 3.70D-09 XBig12= 2.85D-13 5.41D-08.
      2 vectors produced by pass  8 Test12= 3.94D-14 3.70D-09 XBig12= 2.17D-15 3.96D-09.
 InvSVY:  IOpt=1 It=  1 EMax= 1.55D-15
 Solved reduced A of dimension   165 with    21 vectors.
 End of Minotr F.D. properties file   721 does not exist.
 End of Minotr F.D. properties file   722 does not exist.
 End of Minotr F.D. properties file   788 does not exist.
 Calling FoFJK, ICntrl=    100127 FMM=F ISym2X=0 I1Cent= 0 IOpClX= 1 NMat=1 NMatS=1 NMatT=0.
 -------------------------------------------------------------------
 Center     Atomic                   Forces (Hartrees/Bohr)
 Number     Number              X              Y              Z
 -------------------------------------------------------------------
      1        8          -0.025243509    0.012590031    0.003875004
      2        8           0.013463818    0.006357042   -0.001908513
      3        6           0.014338061   -0.006823456   -0.005711133
      4        7          -0.035138280    0.002928994   -0.010851169
      5        6           0.003832164   -0.032027908    0.025277948
      6        1          -0.000235878    0.000839934   -0.000794841
      7        1           0.034046580    0.014783253   -0.004978194
      8        1          -0.005062956    0.001352109   -0.004909103
 -------------------------------------------------------------------
 Cartesian Forces:  Max     0.035138280 RMS     0.015568087
 IRC-IRC-IRC-IRC-IRC-IRC-IRC-IRC-IRC-IRC-IRC-IRC-IRC-IRC-IRC-IRC-IRC-IRC
 Pt 16 Step number   1 out of a maximum of  20
 Modified Bulirsch-Stoer Extrapolation Cycles:
    EPS =    0.000010000000000
      PEZero:  N= 2 I= 1 D=  3.44D-04 Err=  4.57D-06
 Maximum DWI energy   std dev =  0.000000229 at pt    46
 Maximum DWI gradient std dev =  0.000392819 at pt    47
 CORRECTOR INTEGRATION CONVERGENCE:
   Recorrection delta-x convergence threshold:    0.010000
   Delta-x Convergence Met
 Point Number:  16          Path Number:   1
   CHANGE IN THE REACTION COORDINATE =    0.06610
   NET REACTION COORDINATE UP TO THIS POINT =    1.05747
  # OF POINTS ALONG THE PATH =  16
  # OF STEPS =   1

 Calculating another point on the path.
 IRC-IRC-IRC-IRC-IRC-IRC-IRC-IRC-IRC-IRC-IRC-IRC-IRC-IRC-IRC-IRC-IRC-IRC
                          Input orientation:                          
 ---------------------------------------------------------------------
 Center     Atomic      Atomic             Coordinates (Angstroms)
 Number     Number       Type             X           Y           Z
 ---------------------------------------------------------------------
      1          8           0       -1.064329   -0.922899   -0.079963
      2          8           0        1.222594   -0.788266    0.040379
      3          6           0        1.099045    0.399665   -0.009882
      4          7           0       -0.060173    1.181046   -0.130673
      5          6           0       -1.146308    0.277974    0.189706
      6          1           0        1.918146    1.091404    0.240182
      7          1           0       -1.214824    0.893154   -0.894131
      8          1           0       -1.816280    0.694470    0.956654
 ---------------------------------------------------------------------
                    Distance matrix (angstroms):
                    1          2          3          4          5
     1  O    0.000000
     2  O    2.294041   0.000000
     3  C    2.536587   1.195396   0.000000
     4  N    2.331841   2.356468   1.403187   0.000000
     5  C    1.233506   2.602088   2.257488   1.448402   0.000000
     6  H    3.613179   2.014168   1.100891   2.014774   3.170977
     7  H    1.995888   3.105075   2.525750   1.413848   1.248136
     8  H    2.062980   3.503259   3.085486   2.122015   1.100246
                    6          7          8
     6  H    0.000000
     7  H    3.337883   0.000000
     8  H    3.823196   1.956178   0.000000
 Symmetry turned off by external request.
 Stoichiometry    C2H3NO2
 Framework group  C1[X(C2H3NO2)]
 Deg. of freedom    18
 Full point group                 C1      NOp   1
 Rotational constants (GHZ):           9.9089222           6.0566157           3.9083069
 Standard basis: Aug-CC-pVTZ (5D, 7F)
   299 basis functions,   441 primitive gaussians,   350 cartesian basis functions
    19 alpha electrons       19 beta electrons
       nuclear repulsion energy       169.6770681420 Hartrees.
 NAtoms=    8 NActive=    8 NUniq=    8 SFac= 1.00D+00 NAtFMM=   60 NAOKFM=F Big=F
 Integral buffers will be    131072 words long.
 Raffenetti 2 integral format.
 Two-electron integral symmetry is turned off.
 Nuclear repulsion after empirical dispersion term =      169.6756028934 Hartrees.
 One-electron integrals computed using PRISM.
 NBasis=   299 RedAO= T EigKep=  3.23D-05  NBF=   299
 NBsUse=   299 1.00D-06 EigRej= -1.00D+00 NBFU=   299
 Initial guess from the checkpoint file:  "TSH1-IRC-Reverse.chk"
 B after Tr=     0.000576    0.000339   -0.000205
         Rot=    1.000000   -0.000029    0.000210    0.000129 Ang=  -0.03 deg.
 Initial guess <Sx>= 0.0000 <Sy>= 0.0000 <Sz>= 0.0000 <S**2>= 0.0000 S= 0.0000
 ExpMin= 2.53D-02 ExpMax= 1.53D+04 ExpMxC= 5.22D+02 IAcc=3 IRadAn=         7 AccDes= 0.00D+00
 Harris functional with IExCor= 4639 and IRadAn=       7 diagonalized for initial guess.
 HarFok:  IExCor= 4639 AccDes= 0.00D+00 IRadAn=         7 IDoV= 1 UseB2=F ITyADJ=14
 ICtDFT=  3500011 ScaDFX=  1.000000  1.000000  1.000000  1.000000
 FoFCou: FMM=F IPFlag=           0 FMFlag=      100000 FMFlg1=           0
         NFxFlg=           0 DoJE=T BraDBF=F KetDBF=T FulRan=T
         wScrn=  0.000000 ICntrl=       500 IOpCl=  0 I1Cent=   200000004 NGrid=           0
         NMat0=    1 NMatS0=      1 NMatT0=    0 NMatD0=    1 NMtDS0=    0 NMtDT0=    0
 Symmetry not used in FoFCou.
 Gradient too large for Newton-Raphson -- use scaled steepest descent instead.
 Gradient too large for Newton-Raphson -- use scaled steepest descent instead.
     Accept linear search using points  1 and  2.
 Gradient too large for Newton-Raphson -- use scaled steepest descent instead.
     Accept linear search using points  1 and  2.
 Gradient too large for Newton-Raphson -- use scaled steepest descent instead.
     Accept linear search using points  1 and  2.
 LinEq1:  Iter=  0 NonCon=     1 RMS=9.01D-05 Max=2.87D-03 NDo=     1
 AX will form     1 AO Fock derivatives at one time.
 LinEq1:  Iter=  1 NonCon=     1 RMS=2.21D-05 Max=5.23D-04 NDo=     1
 LinEq1:  Iter=  2 NonCon=     1 RMS=1.68D-05 Max=7.60D-04 NDo=     1
 LinEq1:  Iter=  3 NonCon=     1 RMS=1.11D-05 Max=3.49D-04 NDo=     1
 LinEq1:  Iter=  4 NonCon=     1 RMS=8.58D-06 Max=2.45D-04 NDo=     1
 LinEq1:  Iter=  5 NonCon=     1 RMS=4.52D-06 Max=1.39D-04 NDo=     1
 LinEq1:  Iter=  6 NonCon=     1 RMS=2.35D-06 Max=4.76D-05 NDo=     1
 LinEq1:  Iter=  7 NonCon=     1 RMS=1.36D-06 Max=2.99D-05 NDo=     1
 LinEq1:  Iter=  8 NonCon=     1 RMS=7.14D-07 Max=1.70D-05 NDo=     1
 LinEq1:  Iter=  9 NonCon=     1 RMS=3.34D-07 Max=9.89D-06 NDo=     1
 LinEq1:  Iter= 10 NonCon=     1 RMS=1.15D-07 Max=2.66D-06 NDo=     1
 LinEq1:  Iter= 11 NonCon=     1 RMS=2.92D-08 Max=5.74D-07 NDo=     1
 LinEq1:  Iter= 12 NonCon=     1 RMS=1.03D-08 Max=1.50D-07 NDo=     1
 LinEq1:  Iter= 13 NonCon=     0 RMS=3.23D-09 Max=5.29D-08 NDo=     1
 Linear equations converged to 1.032D-08 1.032D-07 after    13 iterations.
     Minimum is close to point  2 DX=  1.12D-03 DF= -9.94D-11 DXR=  1.12D-03 DFR=  1.26D-06 which will be used.
 LinEq1:  Iter=  0 NonCon=     1 RMS=7.31D-07 Max=2.33D-05 NDo=     1
 LinEq1:  Iter=  1 NonCon=     1 RMS=4.37D-07 Max=1.26D-05 NDo=     1
 LinEq1:  Iter=  2 NonCon=     1 RMS=2.81D-07 Max=1.06D-05 NDo=     1
 LinEq1:  Iter=  3 NonCon=     1 RMS=1.54D-07 Max=4.57D-06 NDo=     1
 LinEq1:  Iter=  4 NonCon=     1 RMS=1.15D-07 Max=3.43D-06 NDo=     1
 LinEq1:  Iter=  5 NonCon=     1 RMS=5.99D-08 Max=1.21D-06 NDo=     1
 LinEq1:  Iter=  6 NonCon=     1 RMS=2.14D-08 Max=4.22D-07 NDo=     1
 LinEq1:  Iter=  7 NonCon=     1 RMS=9.53D-09 Max=1.92D-07 NDo=     1
 LinEq1:  Iter=  8 NonCon=     1 RMS=4.56D-09 Max=6.69D-08 NDo=     1
 LinEq1:  Iter=  9 NonCon=     1 RMS=2.10D-09 Max=7.18D-08 NDo=     1
 LinEq1:  Iter= 10 NonCon=     1 RMS=8.26D-10 Max=2.44D-08 NDo=     1
 LinEq1:  Iter= 11 NonCon=     1 RMS=2.94D-10 Max=7.81D-09 NDo=     1
 LinEq1:  Iter= 12 NonCon=     0 RMS=9.72D-11 Max=1.97D-09 NDo=     1
 Linear equations converged to 5.453D-10 5.453D-09 after    12 iterations.
 SCF Done:  E(UwB97XD) =  -283.066254323     a.u. after    7 cycles
            Convg  =    0.3561D-08                    40 Fock formations.
              S**2 =  0.0000                  -V/T =  2.0054
 <Sx>= 0.0000 <Sy>= 0.0000 <Sz>= 0.0000 <S**2>= 0.0000 S= 0.0000
 <L.S>=  0.00000000000    
 Annihilation of the first spin contaminant:
 S**2 before annihilation     0.0000,   after     0.0000
 DoSCS=F DFT=T ScalE2(SS,OS)=  1.000000  1.000000
 Range of M.O.s used for correlation:     1   299
 NBasis=   299 NAE=    19 NBE=    19 NFC=     0 NFV=     0
 NROrb=    299 NOA=    19 NOB=    19 NVA=   280 NVB=   280

 **** Warning!!: The largest alpha MO coefficient is  0.27035135D+02


 **** Warning!!: The largest beta MO coefficient is  0.27035135D+02

 Symmetrizing basis deriv contribution to polar:
 IMax=3 JMax=2 DiffMx= 0.00D+00
 G2DrvN: will do     9 centers at a time, making    1 passes.
 Calling FoFCou, ICntrl=  3107 FMM=F I1Cent=   0 AccDes= 0.00D+00.
 End of G2Drv F.D. properties file   721 does not exist.
 End of G2Drv F.D. properties file   722 does not exist.
 End of G2Drv F.D. properties file   788 does not exist.
          IDoAtm=11111111
          Differentiating once with respect to nuclear coordinates.
 CalDSu exits because no D1Ps are significant.
          There are    27 degrees of freedom in the 1st order CPHF.  IDoFFX=6 NUNeed=     0.
     21 vectors produced by pass  0 Test12= 3.94D-14 3.70D-09 XBig12= 1.59D-01 7.64D-02.
 AX will form    21 AO Fock derivatives at one time.
     21 vectors produced by pass  1 Test12= 3.94D-14 3.70D-09 XBig12= 3.86D-02 5.41D-02.
     21 vectors produced by pass  2 Test12= 3.94D-14 3.70D-09 XBig12= 1.45D-03 5.70D-03.
     21 vectors produced by pass  3 Test12= 3.94D-14 3.70D-09 XBig12= 2.43D-05 5.69D-04.
     21 vectors produced by pass  4 Test12= 3.94D-14 3.70D-09 XBig12= 2.75D-07 4.73D-05.
     21 vectors produced by pass  5 Test12= 3.94D-14 3.70D-09 XBig12= 2.82D-09 4.53D-06.
     21 vectors produced by pass  6 Test12= 3.94D-14 3.70D-09 XBig12= 2.86D-11 5.07D-07.
     16 vectors produced by pass  7 Test12= 3.94D-14 3.70D-09 XBig12= 2.54D-13 4.94D-08.
      1 vectors produced by pass  8 Test12= 3.94D-14 3.70D-09 XBig12= 1.97D-15 3.92D-09.
 InvSVY:  IOpt=1 It=  1 EMax= 2.44D-15
 Solved reduced A of dimension   164 with    21 vectors.
 End of Minotr F.D. properties file   721 does not exist.
 End of Minotr F.D. properties file   722 does not exist.
 End of Minotr F.D. properties file   788 does not exist.
 Calling FoFJK, ICntrl=    100127 FMM=F ISym2X=0 I1Cent= 0 IOpClX= 1 NMat=1 NMatS=1 NMatT=0.
 -------------------------------------------------------------------
 Center     Atomic                   Forces (Hartrees/Bohr)
 Number     Number              X              Y              Z
 -------------------------------------------------------------------
      1        8          -0.026598377    0.013859099    0.004081197
      2        8           0.013946588    0.006684542   -0.001988524
      3        6           0.015337260   -0.006889776   -0.006083734
      4        7          -0.039070420    0.002533637   -0.012789088
      5        6           0.003983446   -0.035106528    0.028134927
      6        1          -0.000159014    0.000800139   -0.000893736
      7        1           0.037972683    0.016722618   -0.005190989
      8        1          -0.005412166    0.001396269   -0.005270051
 -------------------------------------------------------------------
 Cartesian Forces:  Max     0.039070420 RMS     0.017108046
 IRC-IRC-IRC-IRC-IRC-IRC-IRC-IRC-IRC-IRC-IRC-IRC-IRC-IRC-IRC-IRC-IRC-IRC
 Pt 17 Step number   1 out of a maximum of  20
 Modified Bulirsch-Stoer Extrapolation Cycles:
    EPS =    0.000010000000000
      PEZero:  N= 2 I= 1 D=  3.44D-04 Err=  4.00D-06
 Maximum DWI energy   std dev =  0.000000076 at pt    17
 Maximum DWI gradient std dev =  0.000314281 at pt    47
 CORRECTOR INTEGRATION CONVERGENCE:
   Recorrection delta-x convergence threshold:    0.010000
   Delta-x Convergence Met
 Point Number:  17          Path Number:   1
   CHANGE IN THE REACTION COORDINATE =    0.06610
   NET REACTION COORDINATE UP TO THIS POINT =    1.12356
  # OF POINTS ALONG THE PATH =  17
  # OF STEPS =   1

 Calculating another point on the path.
 IRC-IRC-IRC-IRC-IRC-IRC-IRC-IRC-IRC-IRC-IRC-IRC-IRC-IRC-IRC-IRC-IRC-IRC
                          Input orientation:                          
 ---------------------------------------------------------------------
 Center     Atomic      Atomic             Coordinates (Angstroms)
 Number     Number       Type             X           Y           Z
 ---------------------------------------------------------------------
      1          8           0       -1.065543   -0.922254   -0.079777
      2          8           0        1.223226   -0.787961    0.040289
      3          6           0        1.099984    0.399256   -0.010254
      4          7           0       -0.062261    1.181162   -0.131374
      5          6           0       -1.146068    0.275799    0.191461
      6          1           0        1.918065    1.091953    0.239513
      7          1           0       -1.186588    0.905670   -0.897870
      8          1           0       -1.820229    0.695470    0.952806
 ---------------------------------------------------------------------
                    Distance matrix (angstroms):
                    1          2          3          4          5
     1  O    0.000000
     2  O    2.295847   0.000000
     3  C    2.537859   1.194666   0.000000
     4  N    2.331008   2.357836   1.406009   0.000000
     5  C    1.231009   2.601536   2.258468   1.448635   0.000000
     6  H    3.613985   2.014092   1.100667   2.016731   3.171328
     7  H    2.006298   3.091234   2.504541   1.388353   1.258976
     8  H    2.062234   3.506547   3.089154   2.121744   1.100120
                    6          7          8
     6  H    0.000000
     7  H    3.311677   0.000000
     8  H    3.826333   1.967406   0.000000
 Symmetry turned off by external request.
 Stoichiometry    C2H3NO2
 Framework group  C1[X(C2H3NO2)]
 Deg. of freedom    18
 Full point group                 C1      NOp   1
 Rotational constants (GHZ):           9.9104510           6.0535752           3.9077143
 Standard basis: Aug-CC-pVTZ (5D, 7F)
   299 basis functions,   441 primitive gaussians,   350 cartesian basis functions
    19 alpha electrons       19 beta electrons
       nuclear repulsion energy       169.7055740016 Hartrees.
 NAtoms=    8 NActive=    8 NUniq=    8 SFac= 1.00D+00 NAtFMM=   60 NAOKFM=F Big=F
 Integral buffers will be    131072 words long.
 Raffenetti 2 integral format.
 Two-electron integral symmetry is turned off.
 Nuclear repulsion after empirical dispersion term =      169.7041060606 Hartrees.
 One-electron integrals computed using PRISM.
 NBasis=   299 RedAO= T EigKep=  3.28D-05  NBF=   299
 NBsUse=   299 1.00D-06 EigRej= -1.00D+00 NBFU=   299
 Initial guess from the checkpoint file:  "TSH1-IRC-Reverse.chk"
 B after Tr=     0.000583    0.000340   -0.000197
         Rot=    1.000000   -0.000034    0.000207    0.000131 Ang=  -0.03 deg.
 Initial guess <Sx>= 0.0000 <Sy>= 0.0000 <Sz>= 0.0000 <S**2>= 0.0000 S= 0.0000
 ExpMin= 2.53D-02 ExpMax= 1.53D+04 ExpMxC= 5.22D+02 IAcc=3 IRadAn=         7 AccDes= 0.00D+00
 Harris functional with IExCor= 4639 and IRadAn=       7 diagonalized for initial guess.
 HarFok:  IExCor= 4639 AccDes= 0.00D+00 IRadAn=         7 IDoV= 1 UseB2=F ITyADJ=14
 ICtDFT=  3500011 ScaDFX=  1.000000  1.000000  1.000000  1.000000
 FoFCou: FMM=F IPFlag=           0 FMFlag=      100000 FMFlg1=           0
         NFxFlg=           0 DoJE=T BraDBF=F KetDBF=T FulRan=T
         wScrn=  0.000000 ICntrl=       500 IOpCl=  0 I1Cent=   200000004 NGrid=           0
         NMat0=    1 NMatS0=      1 NMatT0=    0 NMatD0=    1 NMtDS0=    0 NMtDT0=    0
 Symmetry not used in FoFCou.
 Gradient too large for Newton-Raphson -- use scaled steepest descent instead.
     Minimum is close to point  4 DX=  1.22D-01 DF= -1.40D-06 DXR=  9.23D-02 DFR=  8.59D-03 which will be used.
 Gradient too large for Newton-Raphson -- use scaled steepest descent instead.
     Accept linear search using points  1 and  2.
 Gradient too large for Newton-Raphson -- use scaled steepest descent instead.
     Accept linear search using points  1 and  2.
 Gradient too large for Newton-Raphson -- use scaled steepest descent instead.
     Accept linear search using points  1 and  2.
 LinEq1:  Iter=  0 NonCon=     1 RMS=9.22D-05 Max=2.83D-03 NDo=     1
 AX will form     1 AO Fock derivatives at one time.
 LinEq1:  Iter=  1 NonCon=     1 RMS=2.19D-05 Max=5.61D-04 NDo=     1
 LinEq1:  Iter=  2 NonCon=     1 RMS=1.60D-05 Max=7.04D-04 NDo=     1
 LinEq1:  Iter=  3 NonCon=     1 RMS=8.22D-06 Max=2.67D-04 NDo=     1
 LinEq1:  Iter=  4 NonCon=     1 RMS=7.32D-06 Max=2.15D-04 NDo=     1
 LinEq1:  Iter=  5 NonCon=     1 RMS=4.11D-06 Max=1.36D-04 NDo=     1
 LinEq1:  Iter=  6 NonCon=     1 RMS=2.02D-06 Max=3.89D-05 NDo=     1
 LinEq1:  Iter=  7 NonCon=     1 RMS=1.21D-06 Max=2.47D-05 NDo=     1
 LinEq1:  Iter=  8 NonCon=     1 RMS=6.61D-07 Max=1.63D-05 NDo=     1
 LinEq1:  Iter=  9 NonCon=     1 RMS=3.04D-07 Max=9.07D-06 NDo=     1
 LinEq1:  Iter= 10 NonCon=     1 RMS=1.04D-07 Max=2.40D-06 NDo=     1
 LinEq1:  Iter= 11 NonCon=     1 RMS=2.51D-08 Max=4.91D-07 NDo=     1
 LinEq1:  Iter= 12 NonCon=     1 RMS=8.91D-09 Max=1.18D-07 NDo=     1
 LinEq1:  Iter= 13 NonCon=     0 RMS=2.92D-09 Max=6.57D-08 NDo=     1
 Linear equations converged to 1.032D-08 1.032D-07 after    13 iterations.
     Minimum is close to point  2 DX=  9.05D-04 DF= -6.82D-11 DXR=  9.05D-04 DFR=  8.18D-07 which will be used.
 LinEq1:  Iter=  0 NonCon=     1 RMS=7.03D-07 Max=2.15D-05 NDo=     1
 LinEq1:  Iter=  1 NonCon=     1 RMS=4.16D-07 Max=1.35D-05 NDo=     1
 LinEq1:  Iter=  2 NonCon=     1 RMS=2.56D-07 Max=8.42D-06 NDo=     1
 LinEq1:  Iter=  3 NonCon=     1 RMS=1.36D-07 Max=3.73D-06 NDo=     1
 LinEq1:  Iter=  4 NonCon=     1 RMS=1.01D-07 Max=3.17D-06 NDo=     1
 LinEq1:  Iter=  5 NonCon=     1 RMS=5.48D-08 Max=1.29D-06 NDo=     1
 LinEq1:  Iter=  6 NonCon=     1 RMS=2.12D-08 Max=3.86D-07 NDo=     1
 LinEq1:  Iter=  7 NonCon=     1 RMS=1.02D-08 Max=2.08D-07 NDo=     1
 LinEq1:  Iter=  8 NonCon=     1 RMS=4.89D-09 Max=9.21D-08 NDo=     1
 LinEq1:  Iter=  9 NonCon=     1 RMS=2.07D-09 Max=7.60D-08 NDo=     1
 LinEq1:  Iter= 10 NonCon=     1 RMS=7.80D-10 Max=2.24D-08 NDo=     1
 LinEq1:  Iter= 11 NonCon=     1 RMS=2.71D-10 Max=5.96D-09 NDo=     1
 LinEq1:  Iter= 12 NonCon=     0 RMS=8.88D-11 Max=1.77D-09 NDo=     1
 Linear equations converged to 5.371D-10 5.371D-09 after    12 iterations.
 SCF Done:  E(UwB97XD) =  -283.069497644     a.u. after    7 cycles
            Convg  =    0.3176D-08                    39 Fock formations.
              S**2 =  0.0000                  -V/T =  2.0054
 <Sx>= 0.0000 <Sy>= 0.0000 <Sz>= 0.0000 <S**2>= 0.0000 S= 0.0000
 <L.S>=  0.00000000000    
 Annihilation of the first spin contaminant:
 S**2 before annihilation     0.0000,   after     0.0000
 DoSCS=F DFT=T ScalE2(SS,OS)=  1.000000  1.000000
 Range of M.O.s used for correlation:     1   299
 NBasis=   299 NAE=    19 NBE=    19 NFC=     0 NFV=     0
 NROrb=    299 NOA=    19 NOB=    19 NVA=   280 NVB=   280

 **** Warning!!: The largest alpha MO coefficient is  0.28389776D+02


 **** Warning!!: The largest beta MO coefficient is  0.28389777D+02

 Symmetrizing basis deriv contribution to polar:
 IMax=3 JMax=2 DiffMx= 0.00D+00
 G2DrvN: will do     9 centers at a time, making    1 passes.
 Calling FoFCou, ICntrl=  3107 FMM=F I1Cent=   0 AccDes= 0.00D+00.
 End of G2Drv F.D. properties file   721 does not exist.
 End of G2Drv F.D. properties file   722 does not exist.
 End of G2Drv F.D. properties file   788 does not exist.
          IDoAtm=11111111
          Differentiating once with respect to nuclear coordinates.
 CalDSu exits because no D1Ps are significant.
          There are    27 degrees of freedom in the 1st order CPHF.  IDoFFX=6 NUNeed=     0.
     21 vectors produced by pass  0 Test12= 3.94D-14 3.70D-09 XBig12= 1.57D-01 7.33D-02.
 AX will form    21 AO Fock derivatives at one time.
     21 vectors produced by pass  1 Test12= 3.94D-14 3.70D-09 XBig12= 3.68D-02 4.90D-02.
     21 vectors produced by pass  2 Test12= 3.94D-14 3.70D-09 XBig12= 1.34D-03 5.15D-03.
     21 vectors produced by pass  3 Test12= 3.94D-14 3.70D-09 XBig12= 2.13D-05 5.66D-04.
     21 vectors produced by pass  4 Test12= 3.94D-14 3.70D-09 XBig12= 2.54D-07 4.86D-05.
     21 vectors produced by pass  5 Test12= 3.94D-14 3.70D-09 XBig12= 2.57D-09 4.34D-06.
     21 vectors produced by pass  6 Test12= 3.94D-14 3.70D-09 XBig12= 2.57D-11 4.74D-07.
     17 vectors produced by pass  7 Test12= 3.94D-14 3.70D-09 XBig12= 2.27D-13 4.53D-08.
      1 vectors produced by pass  8 Test12= 3.94D-14 3.70D-09 XBig12= 1.77D-15 3.78D-09.
 InvSVY:  IOpt=1 It=  1 EMax= 2.44D-15
 Solved reduced A of dimension   165 with    21 vectors.
 End of Minotr F.D. properties file   721 does not exist.
 End of Minotr F.D. properties file   722 does not exist.
 End of Minotr F.D. properties file   788 does not exist.
 Calling FoFJK, ICntrl=    100127 FMM=F ISym2X=0 I1Cent= 0 IOpClX= 1 NMat=1 NMatS=1 NMatT=0.
 -------------------------------------------------------------------
 Center     Atomic                   Forces (Hartrees/Bohr)
 Number     Number              X              Y              Z
 -------------------------------------------------------------------
      1        8          -0.027873653    0.015077272    0.004259421
      2        8           0.014380491    0.006977469   -0.002055169
      3        6           0.016267003   -0.006822589   -0.006426980
      4        7          -0.042899506    0.001997305   -0.014762801
      5        6           0.004080235   -0.038059515    0.030958066
      6        1          -0.000060936    0.000746070   -0.001000605
      7        1           0.041854643    0.018662427   -0.005363820
      8        1          -0.005748277    0.001421560   -0.005608112
 -------------------------------------------------------------------
 Cartesian Forces:  Max     0.042899506 RMS     0.018616079
 IRC-IRC-IRC-IRC-IRC-IRC-IRC-IRC-IRC-IRC-IRC-IRC-IRC-IRC-IRC-IRC-IRC-IRC
 Pt 18 Step number   1 out of a maximum of  20
 Modified Bulirsch-Stoer Extrapolation Cycles:
    EPS =    0.000010000000000
      PEZero:  N= 2 I= 1 D=  3.44D-04 Err=  3.40D-06
 Maximum DWI energy   std dev =  0.000000289 at pt    18
 Maximum DWI gradient std dev =  0.000240049 at pt    35
 CORRECTOR INTEGRATION CONVERGENCE:
   Recorrection delta-x convergence threshold:    0.010000
   Delta-x Convergence Met
 Point Number:  18          Path Number:   1
   CHANGE IN THE REACTION COORDINATE =    0.06610
   NET REACTION COORDINATE UP TO THIS POINT =    1.18966
  # OF POINTS ALONG THE PATH =  18
  # OF STEPS =   1

 Calculating another point on the path.
 IRC-IRC-IRC-IRC-IRC-IRC-IRC-IRC-IRC-IRC-IRC-IRC-IRC-IRC-IRC-IRC-IRC-IRC
                          Input orientation:                          
 ---------------------------------------------------------------------
 Center     Atomic      Atomic             Coordinates (Angstroms)
 Number     Number       Type             X           Y           Z
 ---------------------------------------------------------------------
      1          8           0       -1.066705   -0.921615   -0.079600
      2          8           0        1.223820   -0.787671    0.040204
      3          6           0        1.100892    0.398889   -0.010612
      4          7           0       -0.064345    1.181241   -0.132107
      5          6           0       -1.145844    0.273653    0.193219
      6          1           0        1.918061    1.092416    0.238829
      7          1           0       -1.158273    0.918365   -0.901392
      8          1           0       -1.824056    0.696395    0.949073
 ---------------------------------------------------------------------
                    Distance matrix (angstroms):
                    1          2          3          4          5
     1  O    0.000000
     2  O    2.297564   0.000000
     3  C    2.539088   1.193993   0.000000
     4  N    2.330126   2.359168   1.408763   0.000000
     5  C    1.228560   2.600987   2.259437   1.448859   0.000000
     6  H    3.614767   2.013988   1.100438   2.018766   3.171745
     7  H    2.017239   3.077586   2.483380   1.362932   1.270426
     8  H    2.061481   3.509707   3.092706   2.121464   1.099999
                    6          7          8
     6  H    0.000000
     7  H    3.285457   0.000000
     8  H    3.829454   1.979081   0.000000
 Symmetry turned off by external request.
 Stoichiometry    C2H3NO2
 Framework group  C1[X(C2H3NO2)]
 Deg. of freedom    18
 Full point group                 C1      NOp   1
 Rotational constants (GHZ):           9.9118947           6.0506841           3.9071700
 Standard basis: Aug-CC-pVTZ (5D, 7F)
   299 basis functions,   441 primitive gaussians,   350 cartesian basis functions
    19 alpha electrons       19 beta electrons
       nuclear repulsion energy       169.7352784934 Hartrees.
 NAtoms=    8 NActive=    8 NUniq=    8 SFac= 1.00D+00 NAtFMM=   60 NAOKFM=F Big=F
 Integral buffers will be    131072 words long.
 Raffenetti 2 integral format.
 Two-electron integral symmetry is turned off.
 Nuclear repulsion after empirical dispersion term =      169.7338075968 Hartrees.
 One-electron integrals computed using PRISM.
 NBasis=   299 RedAO= T EigKep=  3.33D-05  NBF=   299
 NBsUse=   299 1.00D-06 EigRej= -1.00D+00 NBFU=   299
 Initial guess from the checkpoint file:  "TSH1-IRC-Reverse.chk"
 B after Tr=     0.000589    0.000341   -0.000190
         Rot=    1.000000   -0.000039    0.000204    0.000133 Ang=  -0.03 deg.
 Initial guess <Sx>= 0.0000 <Sy>= 0.0000 <Sz>= 0.0000 <S**2>= 0.0000 S= 0.0000
 ExpMin= 2.53D-02 ExpMax= 1.53D+04 ExpMxC= 5.22D+02 IAcc=3 IRadAn=         7 AccDes= 0.00D+00
 Harris functional with IExCor= 4639 and IRadAn=       7 diagonalized for initial guess.
 HarFok:  IExCor= 4639 AccDes= 0.00D+00 IRadAn=         7 IDoV= 1 UseB2=F ITyADJ=14
 ICtDFT=  3500011 ScaDFX=  1.000000  1.000000  1.000000  1.000000
 FoFCou: FMM=F IPFlag=           0 FMFlag=      100000 FMFlg1=           0
         NFxFlg=           0 DoJE=T BraDBF=F KetDBF=T FulRan=T
         wScrn=  0.000000 ICntrl=       500 IOpCl=  0 I1Cent=   200000004 NGrid=           0
         NMat0=    1 NMatS0=      1 NMatT0=    0 NMatD0=    1 NMtDS0=    0 NMtDT0=    0
 Symmetry not used in FoFCou.
 Gradient too large for Newton-Raphson -- use scaled steepest descent instead.
     Minimum is close to point  4 DX=  1.06D-01 DF= -1.11D-06 DXR=  8.13D-02 DFR=  6.65D-03 which will be used.
 Gradient too large for Newton-Raphson -- use scaled steepest descent instead.
     Accept linear search using points  1 and  2.
 Gradient too large for Newton-Raphson -- use scaled steepest descent instead.
     Accept linear search using points  1 and  2.
 Gradient too large for Newton-Raphson -- use scaled steepest descent instead.
     Accept linear search using points  1 and  2.
 LinEq1:  Iter=  0 NonCon=     1 RMS=9.13D-05 Max=2.85D-03 NDo=     1
 AX will form     1 AO Fock derivatives at one time.
 LinEq1:  Iter=  1 NonCon=     1 RMS=2.08D-05 Max=5.56D-04 NDo=     1
 LinEq1:  Iter=  2 NonCon=     1 RMS=1.49D-05 Max=6.28D-04 NDo=     1
 LinEq1:  Iter=  3 NonCon=     1 RMS=6.06D-06 Max=1.75D-04 NDo=     1
 LinEq1:  Iter=  4 NonCon=     1 RMS=5.10D-06 Max=1.39D-04 NDo=     1
 LinEq1:  Iter=  5 NonCon=     1 RMS=3.39D-06 Max=1.19D-04 NDo=     1
 LinEq1:  Iter=  6 NonCon=     1 RMS=1.70D-06 Max=3.27D-05 NDo=     1
 LinEq1:  Iter=  7 NonCon=     1 RMS=1.03D-06 Max=2.15D-05 NDo=     1
 LinEq1:  Iter=  8 NonCon=     1 RMS=5.87D-07 Max=1.48D-05 NDo=     1
 LinEq1:  Iter=  9 NonCon=     1 RMS=2.70D-07 Max=8.11D-06 NDo=     1
 LinEq1:  Iter= 10 NonCon=     1 RMS=9.21D-08 Max=2.11D-06 NDo=     1
 LinEq1:  Iter= 11 NonCon=     1 RMS=2.09D-08 Max=4.09D-07 NDo=     1
 LinEq1:  Iter= 12 NonCon=     0 RMS=7.14D-09 Max=9.56D-08 NDo=     1
 Linear equations converged to 1.032D-08 1.032D-07 after    12 iterations.
     Minimum is close to point  2 DX=  7.02D-04 DF= -4.08D-11 DXR=  7.01D-04 DFR=  4.93D-07 which will be used.
 LinEq1:  Iter=  0 NonCon=     1 RMS=6.48D-07 Max=1.89D-05 NDo=     1
 LinEq1:  Iter=  1 NonCon=     1 RMS=3.81D-07 Max=1.36D-05 NDo=     1
 LinEq1:  Iter=  2 NonCon=     1 RMS=2.25D-07 Max=6.05D-06 NDo=     1
 LinEq1:  Iter=  3 NonCon=     1 RMS=1.16D-07 Max=2.72D-06 NDo=     1
 LinEq1:  Iter=  4 NonCon=     1 RMS=8.27D-08 Max=2.57D-06 NDo=     1
 LinEq1:  Iter=  5 NonCon=     1 RMS=4.71D-08 Max=1.27D-06 NDo=     1
 LinEq1:  Iter=  6 NonCon=     1 RMS=2.02D-08 Max=3.88D-07 NDo=     1
 LinEq1:  Iter=  7 NonCon=     1 RMS=1.02D-08 Max=1.95D-07 NDo=     1
 LinEq1:  Iter=  8 NonCon=     1 RMS=4.74D-09 Max=9.37D-08 NDo=     1
 LinEq1:  Iter=  9 NonCon=     1 RMS=1.85D-09 Max=6.65D-08 NDo=     1
 LinEq1:  Iter= 10 NonCon=     1 RMS=6.82D-10 Max=1.88D-08 NDo=     1
 LinEq1:  Iter= 11 NonCon=     0 RMS=2.34D-10 Max=4.63D-09 NDo=     1
 Linear equations converged to 5.049D-10 5.049D-09 after    11 iterations.
 SCF Done:  E(UwB97XD) =  -283.073040618     a.u. after    7 cycles
            Convg  =    0.8338D-08                    37 Fock formations.
              S**2 =  0.0000                  -V/T =  2.0054
 <Sx>= 0.0000 <Sy>= 0.0000 <Sz>= 0.0000 <S**2>= 0.0000 S= 0.0000
 <L.S>=  0.00000000000    
 Annihilation of the first spin contaminant:
 S**2 before annihilation     0.0000,   after     0.0000
 DoSCS=F DFT=T ScalE2(SS,OS)=  1.000000  1.000000
 Range of M.O.s used for correlation:     1   299
 NBasis=   299 NAE=    19 NBE=    19 NFC=     0 NFV=     0
 NROrb=    299 NOA=    19 NOB=    19 NVA=   280 NVB=   280

 **** Warning!!: The largest alpha MO coefficient is  0.29509588D+02


 **** Warning!!: The largest beta MO coefficient is  0.29509588D+02

 Symmetrizing basis deriv contribution to polar:
 IMax=3 JMax=2 DiffMx= 0.00D+00
 G2DrvN: will do     9 centers at a time, making    1 passes.
 Calling FoFCou, ICntrl=  3107 FMM=F I1Cent=   0 AccDes= 0.00D+00.
 End of G2Drv F.D. properties file   721 does not exist.
 End of G2Drv F.D. properties file   722 does not exist.
 End of G2Drv F.D. properties file   788 does not exist.
          IDoAtm=11111111
          Differentiating once with respect to nuclear coordinates.
 CalDSu exits because no D1Ps are significant.
          There are    27 degrees of freedom in the 1st order CPHF.  IDoFFX=6 NUNeed=     0.
     21 vectors produced by pass  0 Test12= 3.94D-14 3.70D-09 XBig12= 1.56D-01 7.01D-02.
 AX will form    21 AO Fock derivatives at one time.
     21 vectors produced by pass  1 Test12= 3.94D-14 3.70D-09 XBig12= 3.51D-02 4.42D-02.
     21 vectors produced by pass  2 Test12= 3.94D-14 3.70D-09 XBig12= 1.24D-03 4.74D-03.
     21 vectors produced by pass  3 Test12= 3.94D-14 3.70D-09 XBig12= 1.88D-05 5.60D-04.
     21 vectors produced by pass  4 Test12= 3.94D-14 3.70D-09 XBig12= 2.38D-07 5.05D-05.
     21 vectors produced by pass  5 Test12= 3.94D-14 3.70D-09 XBig12= 2.43D-09 4.53D-06.
     21 vectors produced by pass  6 Test12= 3.94D-14 3.70D-09 XBig12= 2.35D-11 4.47D-07.
     17 vectors produced by pass  7 Test12= 3.94D-14 3.70D-09 XBig12= 2.05D-13 4.18D-08.
 InvSVY:  IOpt=1 It=  1 EMax= 2.00D-15
 Solved reduced A of dimension   164 with    21 vectors.
 End of Minotr F.D. properties file   721 does not exist.
 End of Minotr F.D. properties file   722 does not exist.
 End of Minotr F.D. properties file   788 does not exist.
 Calling FoFJK, ICntrl=    100127 FMM=F ISym2X=0 I1Cent= 0 IOpClX= 1 NMat=1 NMatS=1 NMatT=0.
 -------------------------------------------------------------------
 Center     Atomic                   Forces (Hartrees/Bohr)
 Number     Number              X              Y              Z
 -------------------------------------------------------------------
      1        8          -0.029059913    0.016210892    0.004405010
      2        8           0.014766838    0.007231870   -0.002107230
      3        6           0.017111140   -0.006612071   -0.006734796
      4        7          -0.046506988    0.001316102   -0.016689650
      5        6           0.004127963   -0.040795295    0.033673029
      6        1           0.000058860    0.000679285   -0.001115795
      7        1           0.045568747    0.020544175   -0.005513708
      8        1          -0.006066647    0.001425042   -0.005916860
 -------------------------------------------------------------------
 Cartesian Forces:  Max     0.046506988 RMS     0.020048086
 IRC-IRC-IRC-IRC-IRC-IRC-IRC-IRC-IRC-IRC-IRC-IRC-IRC-IRC-IRC-IRC-IRC-IRC
 Pt 19 Step number   1 out of a maximum of  20
 Modified Bulirsch-Stoer Extrapolation Cycles:
    EPS =    0.000010000000000
      PEZero:  N= 2 I= 1 D=  3.44D-04 Err=  2.80D-06
 Maximum DWI energy   std dev =  0.000000443 at pt    14
 Maximum DWI gradient std dev =  0.000177240 at pt    35
 CORRECTOR INTEGRATION CONVERGENCE:
   Recorrection delta-x convergence threshold:    0.010000
   Delta-x Convergence Met
 Point Number:  19          Path Number:   1
   CHANGE IN THE REACTION COORDINATE =    0.06610
   NET REACTION COORDINATE UP TO THIS POINT =    1.25576
  # OF POINTS ALONG THE PATH =  19
  # OF STEPS =   1

 Calculating another point on the path.
 IRC-IRC-IRC-IRC-IRC-IRC-IRC-IRC-IRC-IRC-IRC-IRC-IRC-IRC-IRC-IRC-IRC-IRC
                          Input orientation:                          
 ---------------------------------------------------------------------
 Center     Atomic      Atomic             Coordinates (Angstroms)
 Number     Number       Type             X           Y           Z
 ---------------------------------------------------------------------
      1          8           0       -1.067824   -0.920982   -0.079431
      2          8           0        1.224385   -0.787393    0.040124
      3          6           0        1.101773    0.398564   -0.010958
      4          7           0       -0.066424    1.181281   -0.132867
      5          6           0       -1.145636    0.271535    0.194979
      6          1           0        1.918135    1.092801    0.238124
      7          1           0       -1.129901    0.931222   -0.904741
      8          1           0       -1.827784    0.697246    0.945442
 ---------------------------------------------------------------------
                    Distance matrix (angstroms):
                    1          2          3          4          5
     1  O    0.000000
     2  O    2.299208   0.000000
     3  C    2.540284   1.193372   0.000000
     4  N    2.329199   2.360464   1.411451   0.000000
     5  C    1.226154   2.600444   2.260397   1.449075   0.000000
     6  H    3.615538   2.013858   1.100207   2.020876   3.172228
     7  H    2.028707   3.064159   2.462304   1.337647   1.282505
     8  H    2.060720   3.512761   3.096162   2.121185   1.099886
                    6          7          8
     6  H    0.000000
     7  H    3.259260   0.000000
     8  H    3.832580   1.991222   0.000000
 Symmetry turned off by external request.
 Stoichiometry    C2H3NO2
 Framework group  C1[X(C2H3NO2)]
 Deg. of freedom    18
 Full point group                 C1      NOp   1
 Rotational constants (GHZ):           9.9132661           6.0478828           3.9066527
 Standard basis: Aug-CC-pVTZ (5D, 7F)
   299 basis functions,   441 primitive gaussians,   350 cartesian basis functions
    19 alpha electrons       19 beta electrons
       nuclear repulsion energy       169.7659422665 Hartrees.
 NAtoms=    8 NActive=    8 NUniq=    8 SFac= 1.00D+00 NAtFMM=   60 NAOKFM=F Big=F
 Integral buffers will be    131072 words long.
 Raffenetti 2 integral format.
 Two-electron integral symmetry is turned off.
 Nuclear repulsion after empirical dispersion term =      169.7644681197 Hartrees.
 One-electron integrals computed using PRISM.
 NBasis=   299 RedAO= T EigKep=  3.38D-05  NBF=   299
 NBsUse=   299 1.00D-06 EigRej= -1.00D+00 NBFU=   299
 Initial guess from the checkpoint file:  "TSH1-IRC-Reverse.chk"
 B after Tr=     0.000595    0.000341   -0.000185
         Rot=    1.000000   -0.000043    0.000201    0.000135 Ang=  -0.03 deg.
 Initial guess <Sx>= 0.0000 <Sy>= 0.0000 <Sz>= 0.0000 <S**2>= 0.0000 S= 0.0000
 ExpMin= 2.53D-02 ExpMax= 1.53D+04 ExpMxC= 5.22D+02 IAcc=3 IRadAn=         7 AccDes= 0.00D+00
 Harris functional with IExCor= 4639 and IRadAn=       7 diagonalized for initial guess.
 HarFok:  IExCor= 4639 AccDes= 0.00D+00 IRadAn=         7 IDoV= 1 UseB2=F ITyADJ=14
 ICtDFT=  3500011 ScaDFX=  1.000000  1.000000  1.000000  1.000000
 FoFCou: FMM=F IPFlag=           0 FMFlag=      100000 FMFlg1=           0
         NFxFlg=           0 DoJE=T BraDBF=F KetDBF=T FulRan=T
         wScrn=  0.000000 ICntrl=       500 IOpCl=  0 I1Cent=   200000004 NGrid=           0
         NMat0=    1 NMatS0=      1 NMatT0=    0 NMatD0=    1 NMtDS0=    0 NMtDT0=    0
 Symmetry not used in FoFCou.
 Gradient too large for Newton-Raphson -- use scaled steepest descent instead.
     Minimum is close to point  4 DX=  8.88D-02 DF= -8.15D-07 DXR=  6.89D-02 DFR=  4.77D-03 which will be used.
 Gradient too large for Newton-Raphson -- use scaled steepest descent instead.
     Accept linear search using points  1 and  2.
 Gradient too large for Newton-Raphson -- use scaled steepest descent instead.
     Accept linear search using points  1 and  2.
 Gradient too large for Newton-Raphson -- use scaled steepest descent instead.
     Accept linear search using points  1 and  2.
 LinEq1:  Iter=  0 NonCon=     1 RMS=9.02D-05 Max=2.84D-03 NDo=     1
 AX will form     1 AO Fock derivatives at one time.
 LinEq1:  Iter=  1 NonCon=     1 RMS=1.97D-05 Max=5.43D-04 NDo=     1
 LinEq1:  Iter=  2 NonCon=     1 RMS=1.41D-05 Max=5.61D-04 NDo=     1
 LinEq1:  Iter=  3 NonCon=     1 RMS=5.08D-06 Max=1.61D-04 NDo=     1
 LinEq1:  Iter=  4 NonCon=     1 RMS=3.15D-06 Max=8.43D-05 NDo=     1
 LinEq1:  Iter=  5 NonCon=     1 RMS=1.76D-06 Max=4.52D-05 NDo=     1
 LinEq1:  Iter=  6 NonCon=     1 RMS=8.59D-07 Max=1.64D-05 NDo=     1
 LinEq1:  Iter=  7 NonCon=     1 RMS=4.03D-07 Max=8.44D-06 NDo=     1
 LinEq1:  Iter=  8 NonCon=     1 RMS=1.42D-07 Max=4.10D-06 NDo=     1
 LinEq1:  Iter=  9 NonCon=     1 RMS=6.91D-08 Max=2.18D-06 NDo=     1
 LinEq1:  Iter= 10 NonCon=     1 RMS=6.49D-08 Max=1.48D-06 NDo=     1
 LinEq1:  Iter= 11 NonCon=     1 RMS=1.70D-08 Max=3.28D-07 NDo=     1
 LinEq1:  Iter= 12 NonCon=     0 RMS=5.21D-09 Max=7.69D-08 NDo=     1
 Linear equations converged to 1.032D-08 1.032D-07 after    12 iterations.
     Minimum is close to point  2 DX=  5.22D-04 DF= -2.23D-11 DXR=  5.22D-04 DFR=  2.73D-07 which will be used.
 LinEq1:  Iter=  0 NonCon=     1 RMS=5.92D-07 Max=1.63D-05 NDo=     1
 LinEq1:  Iter=  1 NonCon=     1 RMS=3.49D-07 Max=1.35D-05 NDo=     1
 LinEq1:  Iter=  2 NonCon=     1 RMS=1.99D-07 Max=4.01D-06 NDo=     1
 LinEq1:  Iter=  3 NonCon=     1 RMS=9.95D-08 Max=2.60D-06 NDo=     1
 LinEq1:  Iter=  4 NonCon=     1 RMS=6.59D-08 Max=1.71D-06 NDo=     1
 LinEq1:  Iter=  5 NonCon=     1 RMS=3.89D-08 Max=1.08D-06 NDo=     1
 LinEq1:  Iter=  6 NonCon=     1 RMS=1.88D-08 Max=4.37D-07 NDo=     1
 LinEq1:  Iter=  7 NonCon=     1 RMS=9.65D-09 Max=2.28D-07 NDo=     1
 LinEq1:  Iter=  8 NonCon=     1 RMS=4.38D-09 Max=9.38D-08 NDo=     1
 LinEq1:  Iter=  9 NonCon=     1 RMS=1.59D-09 Max=5.09D-08 NDo=     1
 LinEq1:  Iter= 10 NonCon=     1 RMS=5.70D-10 Max=1.47D-08 NDo=     1
 LinEq1:  Iter= 11 NonCon=     0 RMS=1.96D-10 Max=3.60D-09 NDo=     1
 Linear equations converged to 4.705D-10 4.705D-09 after    11 iterations.
 SCF Done:  E(UwB97XD) =  -283.076866764     a.u. after    7 cycles
            Convg  =    0.6771D-08                    37 Fock formations.
              S**2 =  0.0000                  -V/T =  2.0054
 <Sx>= 0.0000 <Sy>= 0.0000 <Sz>= 0.0000 <S**2>= 0.0000 S= 0.0000
 <L.S>=  0.00000000000    
 Annihilation of the first spin contaminant:
 S**2 before annihilation     0.0000,   after     0.0000
 DoSCS=F DFT=T ScalE2(SS,OS)=  1.000000  1.000000
 Range of M.O.s used for correlation:     1   299
 NBasis=   299 NAE=    19 NBE=    19 NFC=     0 NFV=     0
 NROrb=    299 NOA=    19 NOB=    19 NVA=   280 NVB=   280

 **** Warning!!: The largest alpha MO coefficient is  0.30400703D+02


 **** Warning!!: The largest beta MO coefficient is  0.30400703D+02

 Symmetrizing basis deriv contribution to polar:
 IMax=3 JMax=2 DiffMx= 0.00D+00
 G2DrvN: will do     9 centers at a time, making    1 passes.
 Calling FoFCou, ICntrl=  3107 FMM=F I1Cent=   0 AccDes= 0.00D+00.
 End of G2Drv F.D. properties file   721 does not exist.
 End of G2Drv F.D. properties file   722 does not exist.
 End of G2Drv F.D. properties file   788 does not exist.
          IDoAtm=11111111
          Differentiating once with respect to nuclear coordinates.
 CalDSu exits because no D1Ps are significant.
          There are    27 degrees of freedom in the 1st order CPHF.  IDoFFX=6 NUNeed=     0.
     21 vectors produced by pass  0 Test12= 3.94D-14 3.70D-09 XBig12= 1.55D-01 6.69D-02.
 AX will form    21 AO Fock derivatives at one time.
     21 vectors produced by pass  1 Test12= 3.94D-14 3.70D-09 XBig12= 3.35D-02 3.99D-02.
     21 vectors produced by pass  2 Test12= 3.94D-14 3.70D-09 XBig12= 1.16D-03 4.46D-03.
     21 vectors produced by pass  3 Test12= 3.94D-14 3.70D-09 XBig12= 1.73D-05 5.52D-04.
     21 vectors produced by pass  4 Test12= 3.94D-14 3.70D-09 XBig12= 2.26D-07 5.20D-05.
     21 vectors produced by pass  5 Test12= 3.94D-14 3.70D-09 XBig12= 2.33D-09 5.09D-06.
     21 vectors produced by pass  6 Test12= 3.94D-14 3.70D-09 XBig12= 2.18D-11 4.27D-07.
     17 vectors produced by pass  7 Test12= 3.94D-14 3.70D-09 XBig12= 1.90D-13 3.89D-08.
 InvSVY:  IOpt=1 It=  1 EMax= 2.22D-15
 Solved reduced A of dimension   164 with    21 vectors.
 End of Minotr F.D. properties file   721 does not exist.
 End of Minotr F.D. properties file   722 does not exist.
 End of Minotr F.D. properties file   788 does not exist.
 Calling FoFJK, ICntrl=    100127 FMM=F ISym2X=0 I1Cent= 0 IOpClX= 1 NMat=1 NMatS=1 NMatT=0.
 -------------------------------------------------------------------
 Center     Atomic                   Forces (Hartrees/Bohr)
 Number     Number              X              Y              Z
 -------------------------------------------------------------------
      1        8          -0.030152085    0.017234547    0.004513312
      2        8           0.015107349    0.007445579   -0.002144008
      3        6           0.017859238   -0.006252189   -0.007002773
      4        7          -0.049813854    0.000483469   -0.018506278
      5        6           0.004138870   -0.043255086    0.036247241
      6        1           0.000200673    0.000601055   -0.001239053
      7        1           0.049023565    0.022337040   -0.005676252
      8        1          -0.006363757    0.001405585   -0.006192189
 -------------------------------------------------------------------
 Cartesian Forces:  Max     0.049813854 RMS     0.021374880
 IRC-IRC-IRC-IRC-IRC-IRC-IRC-IRC-IRC-IRC-IRC-IRC-IRC-IRC-IRC-IRC-IRC-IRC
 Pt 20 Step number   1 out of a maximum of  20
 Modified Bulirsch-Stoer Extrapolation Cycles:
    EPS =    0.000010000000000
      PEZero:  N= 2 I= 1 D=  3.44D-04 Err=  2.31D-06
 Maximum DWI energy   std dev =  0.000000515 at pt    19
 Maximum DWI gradient std dev =  0.000179247 at pt    17
 CORRECTOR INTEGRATION CONVERGENCE:
   Recorrection delta-x convergence threshold:    0.010000
   Delta-x Convergence Met
 Point Number:  20          Path Number:   1
   CHANGE IN THE REACTION COORDINATE =    0.06610
   NET REACTION COORDINATE UP TO THIS POINT =    1.32186
  # OF POINTS ALONG THE PATH =  20
  # OF STEPS =   1

 Calculating another point on the path.
 IRC-IRC-IRC-IRC-IRC-IRC-IRC-IRC-IRC-IRC-IRC-IRC-IRC-IRC-IRC-IRC-IRC-IRC
                          Input orientation:                          
 ---------------------------------------------------------------------
 Center     Atomic      Atomic             Coordinates (Angstroms)
 Number     Number       Type             X           Y           Z
 ---------------------------------------------------------------------
      1          8           0       -1.068908   -0.920357   -0.079270
      2          8           0        1.224924   -0.787127    0.040048
      3          6           0        1.102631    0.398280   -0.011294
      4          7           0       -0.068498    1.181282   -0.133649
      5          6           0       -1.145441    0.269444    0.196745
      6          1           0        1.918291    1.093115    0.237393
      7          1           0       -1.101492    0.944234   -0.907977
      8          1           0       -1.831433    0.698026    0.941899
 ---------------------------------------------------------------------
                    Distance matrix (angstroms):
                    1          2          3          4          5
     1  O    0.000000
     2  O    2.300794   0.000000
     3  C    2.541457   1.192803   0.000000
     4  N    2.328231   2.361724   1.414074   0.000000
     5  C    1.223792   2.599909   2.261350   1.449281   0.000000
     6  H    3.616310   2.013706   1.099974   2.023061   3.172781
     7  H    2.040714   3.050995   2.441365   1.312575   1.295254
     8  H    2.059949   3.515726   3.099541   2.120915   1.099782
                    6          7          8
     6  H    0.000000
     7  H    3.233130   0.000000
     8  H    3.835734   2.003864   0.000000
 Symmetry turned off by external request.
 Stoichiometry    C2H3NO2
 Framework group  C1[X(C2H3NO2)]
 Deg. of freedom    18
 Full point group                 C1      NOp   1
 Rotational constants (GHZ):           9.9145665           6.0451173           3.9061445
 Standard basis: Aug-CC-pVTZ (5D, 7F)
   299 basis functions,   441 primitive gaussians,   350 cartesian basis functions
    19 alpha electrons       19 beta electrons
       nuclear repulsion energy       169.7972576105 Hartrees.
 NAtoms=    8 NActive=    8 NUniq=    8 SFac= 1.00D+00 NAtFMM=   60 NAOKFM=F Big=F
 Integral buffers will be    131072 words long.
 Raffenetti 2 integral format.
 Two-electron integral symmetry is turned off.
 Nuclear repulsion after empirical dispersion term =      169.7957798849 Hartrees.
 One-electron integrals computed using PRISM.
 NBasis=   299 RedAO= T EigKep=  3.43D-05  NBF=   299
 NBsUse=   299 1.00D-06 EigRej= -1.00D+00 NBFU=   299
 Initial guess from the checkpoint file:  "TSH1-IRC-Reverse.chk"
 B after Tr=     0.000599    0.000342   -0.000181
         Rot=    1.000000   -0.000046    0.000199    0.000136 Ang=  -0.03 deg.
 Initial guess <Sx>= 0.0000 <Sy>= 0.0000 <Sz>= 0.0000 <S**2>= 0.0000 S= 0.0000
 ExpMin= 2.53D-02 ExpMax= 1.53D+04 ExpMxC= 5.22D+02 IAcc=3 IRadAn=         7 AccDes= 0.00D+00
 Harris functional with IExCor= 4639 and IRadAn=       7 diagonalized for initial guess.
 HarFok:  IExCor= 4639 AccDes= 0.00D+00 IRadAn=         7 IDoV= 1 UseB2=F ITyADJ=14
 ICtDFT=  3500011 ScaDFX=  1.000000  1.000000  1.000000  1.000000
 FoFCou: FMM=F IPFlag=           0 FMFlag=      100000 FMFlg1=           0
         NFxFlg=           0 DoJE=T BraDBF=F KetDBF=T FulRan=T
         wScrn=  0.000000 ICntrl=       500 IOpCl=  0 I1Cent=   200000004 NGrid=           0
         NMat0=    1 NMatS0=      1 NMatT0=    0 NMatD0=    1 NMtDS0=    0 NMtDT0=    0
 Symmetry not used in FoFCou.
 Gradient too large for Newton-Raphson -- use scaled steepest descent instead.
     Minimum is close to point  4 DX=  6.95D-02 DF= -5.27D-07 DXR=  5.47D-02 DFR=  3.00D-03 which will be used.
 Gradient too large for Newton-Raphson -- use scaled steepest descent instead.
     Accept linear search using points  1 and  2.
 Gradient too large for Newton-Raphson -- use scaled steepest descent instead.
     Accept linear search using points  1 and  2.
 Gradient too large for Newton-Raphson -- use scaled steepest descent instead.
     Accept linear search using points  1 and  2.
 LinEq1:  Iter=  0 NonCon=     1 RMS=8.88D-05 Max=2.78D-03 NDo=     1
 AX will form     1 AO Fock derivatives at one time.
 LinEq1:  Iter=  1 NonCon=     1 RMS=1.86D-05 Max=5.45D-04 NDo=     1
 LinEq1:  Iter=  2 NonCon=     1 RMS=1.36D-05 Max=5.02D-04 NDo=     1
 LinEq1:  Iter=  3 NonCon=     1 RMS=5.43D-06 Max=1.88D-04 NDo=     1
 LinEq1:  Iter=  4 NonCon=     1 RMS=4.38D-06 Max=1.44D-04 NDo=     1
 LinEq1:  Iter=  5 NonCon=     1 RMS=2.67D-06 Max=5.21D-05 NDo=     1
 LinEq1:  Iter=  6 NonCon=     1 RMS=1.34D-06 Max=3.25D-05 NDo=     1
 LinEq1:  Iter=  7 NonCon=     1 RMS=7.99D-07 Max=1.51D-05 NDo=     1
 LinEq1:  Iter=  8 NonCon=     1 RMS=4.50D-07 Max=1.14D-05 NDo=     1
 LinEq1:  Iter=  9 NonCon=     1 RMS=2.08D-07 Max=6.30D-06 NDo=     1
 LinEq1:  Iter= 10 NonCon=     1 RMS=6.96D-08 Max=1.56D-06 NDo=     1
 LinEq1:  Iter= 11 NonCon=     1 RMS=1.43D-08 Max=2.77D-07 NDo=     1
 LinEq1:  Iter= 12 NonCon=     0 RMS=3.52D-09 Max=5.73D-08 NDo=     1
 Linear equations converged to 1.032D-08 1.032D-07 after    12 iterations.
     Minimum is close to point  2 DX=  3.56D-04 DF= -1.02D-11 DXR=  3.56D-04 DFR=  1.27D-07 which will be used.
 LinEq1:  Iter=  0 NonCon=     1 RMS=5.37D-07 Max=1.38D-05 NDo=     1
 LinEq1:  Iter=  1 NonCon=     1 RMS=3.19D-07 Max=1.31D-05 NDo=     1
 LinEq1:  Iter=  2 NonCon=     1 RMS=1.81D-07 Max=3.73D-06 NDo=     1
 LinEq1:  Iter=  3 NonCon=     1 RMS=8.75D-08 Max=2.38D-06 NDo=     1
 LinEq1:  Iter=  4 NonCon=     1 RMS=5.25D-08 Max=1.55D-06 NDo=     1
 LinEq1:  Iter=  5 NonCon=     1 RMS=3.10D-08 Max=9.88D-07 NDo=     1
 LinEq1:  Iter=  6 NonCon=     1 RMS=1.66D-08 Max=3.60D-07 NDo=     1
 LinEq1:  Iter=  7 NonCon=     1 RMS=8.41D-09 Max=2.17D-07 NDo=     1
 LinEq1:  Iter=  8 NonCon=     1 RMS=3.73D-09 Max=1.01D-07 NDo=     1
 LinEq1:  Iter=  9 NonCon=     1 RMS=1.26D-09 Max=4.20D-08 NDo=     1
 LinEq1:  Iter= 10 NonCon=     1 RMS=4.50D-10 Max=1.26D-08 NDo=     1
 LinEq1:  Iter= 11 NonCon=     0 RMS=1.54D-10 Max=2.54D-09 NDo=     1
 Linear equations converged to 4.358D-10 4.358D-09 after    11 iterations.
 SCF Done:  E(UwB97XD) =  -283.080955012     a.u. after    7 cycles
            Convg  =    0.5113D-08                    37 Fock formations.
              S**2 =  0.0000                  -V/T =  2.0054
 <Sx>= 0.0000 <Sy>= 0.0000 <Sz>= 0.0000 <S**2>= 0.0000 S= 0.0000
 <L.S>=  0.00000000000    
 Annihilation of the first spin contaminant:
 S**2 before annihilation     0.0000,   after     0.0000
 DoSCS=F DFT=T ScalE2(SS,OS)=  1.000000  1.000000
 Range of M.O.s used for correlation:     1   299
 NBasis=   299 NAE=    19 NBE=    19 NFC=     0 NFV=     0
 NROrb=    299 NOA=    19 NOB=    19 NVA=   280 NVB=   280

 **** Warning!!: The largest alpha MO coefficient is  0.31136289D+02


 **** Warning!!: The largest beta MO coefficient is  0.31136288D+02

 Symmetrizing basis deriv contribution to polar:
 IMax=3 JMax=2 DiffMx= 0.00D+00
 G2DrvN: will do     9 centers at a time, making    1 passes.
 Calling FoFCou, ICntrl=  3107 FMM=F I1Cent=   0 AccDes= 0.00D+00.
 End of G2Drv F.D. properties file   721 does not exist.
 End of G2Drv F.D. properties file   722 does not exist.
 End of G2Drv F.D. properties file   788 does not exist.
          IDoAtm=11111111
          Differentiating once with respect to nuclear coordinates.
 CalDSu exits because no D1Ps are significant.
          There are    27 degrees of freedom in the 1st order CPHF.  IDoFFX=6 NUNeed=     0.
     21 vectors produced by pass  0 Test12= 3.94D-14 3.70D-09 XBig12= 1.54D-01 6.38D-02.
 AX will form    21 AO Fock derivatives at one time.
     21 vectors produced by pass  1 Test12= 3.94D-14 3.70D-09 XBig12= 3.22D-02 3.59D-02.
     21 vectors produced by pass  2 Test12= 3.94D-14 3.70D-09 XBig12= 1.10D-03 4.33D-03.
     21 vectors produced by pass  3 Test12= 3.94D-14 3.70D-09 XBig12= 1.62D-05 5.42D-04.
     21 vectors produced by pass  4 Test12= 3.94D-14 3.70D-09 XBig12= 2.17D-07 5.31D-05.
     21 vectors produced by pass  5 Test12= 3.94D-14 3.70D-09 XBig12= 2.26D-09 5.53D-06.
     21 vectors produced by pass  6 Test12= 3.94D-14 3.70D-09 XBig12= 2.09D-11 4.11D-07.
     16 vectors produced by pass  7 Test12= 3.94D-14 3.70D-09 XBig12= 1.83D-13 3.65D-08.
      1 vectors produced by pass  8 Test12= 3.94D-14 3.70D-09 XBig12= 1.45D-15 3.75D-09.
 InvSVY:  IOpt=1 It=  1 EMax= 2.11D-15
 Solved reduced A of dimension   164 with    21 vectors.
 End of Minotr F.D. properties file   721 does not exist.
 End of Minotr F.D. properties file   722 does not exist.
 End of Minotr F.D. properties file   788 does not exist.
 Calling FoFJK, ICntrl=    100127 FMM=F ISym2X=0 I1Cent= 0 IOpClX= 1 NMat=1 NMatS=1 NMatT=0.
 -------------------------------------------------------------------
 Center     Atomic                   Forces (Hartrees/Bohr)
 Number     Number              X              Y              Z
 -------------------------------------------------------------------
      1        8          -0.031148843    0.018131035    0.004580163
      2        8           0.015403902    0.007618694   -0.002165062
      3        6           0.018506404   -0.005741095   -0.007228535
      4        7          -0.052779039   -0.000507189   -0.020173567
      5        6           0.004123396   -0.045414820    0.038686449
      6        1           0.000364617    0.000512384   -0.001369600
      7        1           0.052167201    0.024037550   -0.005898196
      8        1          -0.006637640    0.001363440   -0.006431653
 -------------------------------------------------------------------
 Cartesian Forces:  Max     0.052779039 RMS     0.022583405
 IRC-IRC-IRC-IRC-IRC-IRC-IRC-IRC-IRC-IRC-IRC-IRC-IRC-IRC-IRC-IRC-IRC-IRC
 Pt 21 Step number   1 out of a maximum of  20
 Modified Bulirsch-Stoer Extrapolation Cycles:
    EPS =    0.000010000000000
      PEZero:  N= 2 I= 1 D=  3.44D-04 Err=  2.28D-06
 Maximum DWI energy   std dev =  0.000000559 at pt    19
 Maximum DWI gradient std dev =  0.000232994 at pt    13
 CORRECTOR INTEGRATION CONVERGENCE:
   Recorrection delta-x convergence threshold:    0.010000
   Delta-x Convergence Met
 Point Number:  21          Path Number:   1
   CHANGE IN THE REACTION COORDINATE =    0.06610
   NET REACTION COORDINATE UP TO THIS POINT =    1.38796
  # OF POINTS ALONG THE PATH =  21
  # OF STEPS =   1

 Calculating another point on the path.
 IRC-IRC-IRC-IRC-IRC-IRC-IRC-IRC-IRC-IRC-IRC-IRC-IRC-IRC-IRC-IRC-IRC-IRC
                          Input orientation:                          
 ---------------------------------------------------------------------
 Center     Atomic      Atomic             Coordinates (Angstroms)
 Number     Number       Type             X           Y           Z
 ---------------------------------------------------------------------
      1          8           0       -1.069963   -0.919738   -0.079116
      2          8           0        1.225443   -0.786869    0.039975
      3          6           0        1.103468    0.398037   -0.011620
      4          7           0       -0.070563    1.181242   -0.134448
      5          6           0       -1.145258    0.267379    0.198519
      6          1           0        1.918531    1.093361    0.236631
      7          1           0       -1.073074    0.957404   -0.911175
      8          1           0       -1.835020    0.698734    0.938434
 ---------------------------------------------------------------------
                    Distance matrix (angstroms):
                    1          2          3          4          5
     1  O    0.000000
     2  O    2.302331   0.000000
     3  C    2.542615   1.192285   0.000000
     4  N    2.327225   2.362946   1.416631   0.000000
     5  C    1.221473   2.599384   2.262299   1.449476   0.000000
     6  H    3.617093   2.013532   1.099742   2.025319   3.173406
     7  H    2.053288   3.038151   2.420625   1.287804   1.308727
     8  H    2.059167   3.518619   3.102858   2.120660   1.099687
                    6          7          8
     6  H    0.000000
     7  H    3.207125   0.000000
     8  H    3.838932   2.017059   0.000000
 Symmetry turned off by external request.
 Stoichiometry    C2H3NO2
 Framework group  C1[X(C2H3NO2)]
 Deg. of freedom    18
 Full point group                 C1      NOp   1
 Rotational constants (GHZ):           9.9157843           6.0423398           3.9056301
 Standard basis: Aug-CC-pVTZ (5D, 7F)
   299 basis functions,   441 primitive gaussians,   350 cartesian basis functions
    19 alpha electrons       19 beta electrons
       nuclear repulsion energy       169.8288390486 Hartrees.
 NAtoms=    8 NActive=    8 NUniq=    8 SFac= 1.00D+00 NAtFMM=   60 NAOKFM=F Big=F
 Integral buffers will be    131072 words long.
 Raffenetti 2 integral format.
 Two-electron integral symmetry is turned off.
 Nuclear repulsion after empirical dispersion term =      169.8273573794 Hartrees.
 One-electron integrals computed using PRISM.
 NBasis=   299 RedAO= T EigKep=  3.47D-05  NBF=   299
 NBsUse=   299 1.00D-06 EigRej= -1.00D+00 NBFU=   299
 Initial guess from the checkpoint file:  "TSH1-IRC-Reverse.chk"
 B after Tr=     0.000603    0.000342   -0.000180
         Rot=    1.000000   -0.000049    0.000197    0.000137 Ang=  -0.03 deg.
 Initial guess <Sx>= 0.0000 <Sy>= 0.0000 <Sz>= 0.0000 <S**2>= 0.0000 S= 0.0000
 ExpMin= 2.53D-02 ExpMax= 1.53D+04 ExpMxC= 5.22D+02 IAcc=3 IRadAn=         7 AccDes= 0.00D+00
 Harris functional with IExCor= 4639 and IRadAn=       7 diagonalized for initial guess.
 HarFok:  IExCor= 4639 AccDes= 0.00D+00 IRadAn=         7 IDoV= 1 UseB2=F ITyADJ=14
 ICtDFT=  3500011 ScaDFX=  1.000000  1.000000  1.000000  1.000000
 FoFCou: FMM=F IPFlag=           0 FMFlag=      100000 FMFlg1=           0
         NFxFlg=           0 DoJE=T BraDBF=F KetDBF=T FulRan=T
         wScrn=  0.000000 ICntrl=       500 IOpCl=  0 I1Cent=   200000004 NGrid=           0
         NMat0=    1 NMatS0=      1 NMatT0=    0 NMatD0=    1 NMtDS0=    0 NMtDT0=    0
 Symmetry not used in FoFCou.
 Gradient too large for Newton-Raphson -- use scaled steepest descent instead.
     Minimum is close to point  4 DX=  5.00D-02 DF= -2.88D-07 DXR=  4.00D-02 DFR=  1.60D-03 which will be used.
 Gradient too large for Newton-Raphson -- use scaled steepest descent instead.
     Accept linear search using points  1 and  2.
 Gradient too large for Newton-Raphson -- use scaled steepest descent instead.
     Accept linear search using points  1 and  2.
 Gradient too large for Newton-Raphson -- use scaled steepest descent instead.
     Accept linear search using points  1 and  2.
 LinEq1:  Iter=  0 NonCon=     1 RMS=8.71D-05 Max=2.67D-03 NDo=     1
 AX will form     1 AO Fock derivatives at one time.
 LinEq1:  Iter=  1 NonCon=     1 RMS=1.77D-05 Max=5.47D-04 NDo=     1
 LinEq1:  Iter=  2 NonCon=     1 RMS=1.33D-05 Max=4.55D-04 NDo=     1
 LinEq1:  Iter=  3 NonCon=     1 RMS=6.30D-06 Max=2.16D-04 NDo=     1
 LinEq1:  Iter=  4 NonCon=     1 RMS=5.28D-06 Max=1.68D-04 NDo=     1
 LinEq1:  Iter=  5 NonCon=     1 RMS=2.64D-06 Max=5.92D-05 NDo=     1
 LinEq1:  Iter=  6 NonCon=     1 RMS=1.23D-06 Max=2.73D-05 NDo=     1
 LinEq1:  Iter=  7 NonCon=     1 RMS=7.18D-07 Max=1.28D-05 NDo=     1
 LinEq1:  Iter=  8 NonCon=     1 RMS=3.98D-07 Max=9.74D-06 NDo=     1
 LinEq1:  Iter=  9 NonCon=     1 RMS=1.80D-07 Max=5.33D-06 NDo=     1
 LinEq1:  Iter= 10 NonCon=     1 RMS=5.95D-08 Max=1.29D-06 NDo=     1
 LinEq1:  Iter= 11 NonCon=     1 RMS=1.25D-08 Max=2.30D-07 NDo=     1
 LinEq1:  Iter= 12 NonCon=     0 RMS=3.10D-09 Max=4.85D-08 NDo=     1
 Linear equations converged to 1.032D-08 1.032D-07 after    12 iterations.
     Minimum is close to point  2 DX=  1.97D-04 DF= -3.01D-12 DXR=  1.97D-04 DFR=  3.85D-08 which will be used.
 LinEq1:  Iter=  0 NonCon=     1 RMS=4.82D-07 Max=1.19D-05 NDo=     1
 LinEq1:  Iter=  1 NonCon=     1 RMS=2.89D-07 Max=1.23D-05 NDo=     1
 LinEq1:  Iter=  2 NonCon=     1 RMS=1.68D-07 Max=3.84D-06 NDo=     1
 LinEq1:  Iter=  3 NonCon=     1 RMS=7.91D-08 Max=2.01D-06 NDo=     1
 LinEq1:  Iter=  4 NonCon=     1 RMS=4.37D-08 Max=1.24D-06 NDo=     1
 LinEq1:  Iter=  5 NonCon=     1 RMS=2.53D-08 Max=8.62D-07 NDo=     1
 LinEq1:  Iter=  6 NonCon=     1 RMS=1.40D-08 Max=4.20D-07 NDo=     1
 LinEq1:  Iter=  7 NonCon=     1 RMS=6.81D-09 Max=1.56D-07 NDo=     1
 LinEq1:  Iter=  8 NonCon=     1 RMS=2.81D-09 Max=5.24D-08 NDo=     1
 LinEq1:  Iter=  9 NonCon=     1 RMS=7.82D-10 Max=1.34D-08 NDo=     1
 LinEq1:  Iter= 10 NonCon=     1 RMS=2.55D-10 Max=7.35D-09 NDo=     1
 LinEq1:  Iter= 11 NonCon=     0 RMS=8.87D-11 Max=2.29D-09 NDo=     1
 Linear equations converged to 4.001D-10 4.001D-09 after    11 iterations.
 SCF Done:  E(UwB97XD) =  -283.085281947     a.u. after    7 cycles
            Convg  =    0.2100D-08                    37 Fock formations.
              S**2 =  0.0000                  -V/T =  2.0054
 <Sx>= 0.0000 <Sy>= 0.0000 <Sz>= 0.0000 <S**2>= 0.0000 S= 0.0000
 <L.S>=  0.00000000000    
 Annihilation of the first spin contaminant:
 S**2 before annihilation     0.0000,   after     0.0000
 DoSCS=F DFT=T ScalE2(SS,OS)=  1.000000  1.000000
 Range of M.O.s used for correlation:     1   299
 NBasis=   299 NAE=    19 NBE=    19 NFC=     0 NFV=     0
 NROrb=    299 NOA=    19 NOB=    19 NVA=   280 NVB=   280

 **** Warning!!: The largest alpha MO coefficient is  0.31700028D+02


 **** Warning!!: The largest beta MO coefficient is  0.31700028D+02

 Symmetrizing basis deriv contribution to polar:
 IMax=3 JMax=2 DiffMx= 0.00D+00
 G2DrvN: will do     9 centers at a time, making    1 passes.
 Calling FoFCou, ICntrl=  3107 FMM=F I1Cent=   0 AccDes= 0.00D+00.
 End of G2Drv F.D. properties file   721 does not exist.
 End of G2Drv F.D. properties file   722 does not exist.
 End of G2Drv F.D. properties file   788 does not exist.
          IDoAtm=11111111
          Differentiating once with respect to nuclear coordinates.
 CalDSu exits because no D1Ps are significant.
          There are    27 degrees of freedom in the 1st order CPHF.  IDoFFX=6 NUNeed=     0.
     21 vectors produced by pass  0 Test12= 3.94D-14 3.70D-09 XBig12= 1.53D-01 6.07D-02.
 AX will form    21 AO Fock derivatives at one time.
     21 vectors produced by pass  1 Test12= 3.94D-14 3.70D-09 XBig12= 3.09D-02 3.24D-02.
     21 vectors produced by pass  2 Test12= 3.94D-14 3.70D-09 XBig12= 1.04D-03 4.17D-03.
     21 vectors produced by pass  3 Test12= 3.94D-14 3.70D-09 XBig12= 1.52D-05 5.30D-04.
     21 vectors produced by pass  4 Test12= 3.94D-14 3.70D-09 XBig12= 2.10D-07 5.37D-05.
     21 vectors produced by pass  5 Test12= 3.94D-14 3.70D-09 XBig12= 2.20D-09 5.73D-06.
     21 vectors produced by pass  6 Test12= 3.94D-14 3.70D-09 XBig12= 2.04D-11 4.32D-07.
     16 vectors produced by pass  7 Test12= 3.94D-14 3.70D-09 XBig12= 1.80D-13 3.43D-08.
      1 vectors produced by pass  8 Test12= 3.94D-14 3.70D-09 XBig12= 1.41D-15 4.02D-09.
 InvSVY:  IOpt=1 It=  1 EMax= 2.22D-15
 Solved reduced A of dimension   164 with    21 vectors.
 End of Minotr F.D. properties file   721 does not exist.
 End of Minotr F.D. properties file   722 does not exist.
 End of Minotr F.D. properties file   788 does not exist.
 Calling FoFJK, ICntrl=    100127 FMM=F ISym2X=0 I1Cent= 0 IOpClX= 1 NMat=1 NMatS=1 NMatT=0.
 -------------------------------------------------------------------
 Center     Atomic                   Forces (Hartrees/Bohr)
 Number     Number              X              Y              Z
 -------------------------------------------------------------------
      1        8          -0.032050174    0.018886617    0.004602886
      2        8           0.015658479    0.007753704   -0.002169972
      3        6           0.019051375   -0.005082393   -0.007411404
      4        7          -0.055364490   -0.001653969   -0.021658156
      5        6           0.004081121   -0.047264645    0.040999099
      6        1           0.000550270    0.000414555   -0.001506405
      7        1           0.054960635    0.025647005   -0.006223199
      8        1          -0.006887214    0.001299125   -0.006632849
 -------------------------------------------------------------------
 Cartesian Forces:  Max     0.055364490 RMS     0.023664698
 IRC-IRC-IRC-IRC-IRC-IRC-IRC-IRC-IRC-IRC-IRC-IRC-IRC-IRC-IRC-IRC-IRC-IRC
 Pt 22 Step number   1 out of a maximum of  20
 Modified Bulirsch-Stoer Extrapolation Cycles:
    EPS =    0.000010000000000
      PEZero:  N= 2 I= 1 D=  3.44D-04 Err=  2.38D-06
 Maximum DWI energy   std dev =  0.000000625 at pt    19
 Maximum DWI gradient std dev =  0.000276001 at pt    17
 CORRECTOR INTEGRATION CONVERGENCE:
   Recorrection delta-x convergence threshold:    0.010000
   Delta-x Convergence Met
 Point Number:  22          Path Number:   1
   CHANGE IN THE REACTION COORDINATE =    0.06610
   NET REACTION COORDINATE UP TO THIS POINT =    1.45405
  # OF POINTS ALONG THE PATH =  22
  # OF STEPS =   1

 Calculating another point on the path.
 IRC-IRC-IRC-IRC-IRC-IRC-IRC-IRC-IRC-IRC-IRC-IRC-IRC-IRC-IRC-IRC-IRC-IRC
                          Input orientation:                          
 ---------------------------------------------------------------------
 Center     Atomic      Atomic             Coordinates (Angstroms)
 Number     Number       Type             X           Y           Z
 ---------------------------------------------------------------------
      1          8           0       -1.070997   -0.919126   -0.078970
      2          8           0        1.225945   -0.786621    0.039906
      3          6           0        1.104286    0.397838   -0.011938
      4          7           0       -0.072617    1.181159   -0.135259
      5          6           0       -1.145086    0.265340    0.200305
      6          1           0        1.918859    1.093545    0.235835
      7          1           0       -1.044674    0.970745   -0.914418
      8          1           0       -1.838558    0.699371    0.935040
 ---------------------------------------------------------------------
                    Distance matrix (angstroms):
                    1          2          3          4          5
     1  O    0.000000
     2  O    2.303830   0.000000
     3  C    2.543765   1.191818   0.000000
     4  N    2.326183   2.364129   1.419120   0.000000
     5  C    1.219198   2.598872   2.263245   1.449661   0.000000
     6  H    3.617898   2.013341   1.099513   2.027650   3.174105
     7  H    2.066466   3.025687   2.400151   1.263431   1.322984
     8  H    2.058373   3.521450   3.106126   2.120426   1.099601
                    6          7          8
     6  H    0.000000
     7  H    3.181304   0.000000
     8  H    3.842192   2.030860   0.000000
 Symmetry turned off by external request.
 Stoichiometry    C2H3NO2
 Framework group  C1[X(C2H3NO2)]
 Deg. of freedom    18
 Full point group                 C1      NOp   1
 Rotational constants (GHZ):           9.9169002           6.0395045           3.9050957
 Standard basis: Aug-CC-pVTZ (5D, 7F)
   299 basis functions,   441 primitive gaussians,   350 cartesian basis functions
    19 alpha electrons       19 beta electrons
       nuclear repulsion energy       169.8602356875 Hartrees.
 NAtoms=    8 NActive=    8 NUniq=    8 SFac= 1.00D+00 NAtFMM=   60 NAOKFM=F Big=F
 Integral buffers will be    131072 words long.
 Raffenetti 2 integral format.
 Two-electron integral symmetry is turned off.
 Nuclear repulsion after empirical dispersion term =      169.8587496764 Hartrees.
 One-electron integrals computed using PRISM.
 NBasis=   299 RedAO= T EigKep=  3.52D-05  NBF=   299
 NBsUse=   299 1.00D-06 EigRej= -1.00D+00 NBFU=   299
 Initial guess from the checkpoint file:  "TSH1-IRC-Reverse.chk"
 B after Tr=     0.000605    0.000343   -0.000181
         Rot=    1.000000   -0.000051    0.000196    0.000138 Ang=  -0.03 deg.
 Initial guess <Sx>= 0.0000 <Sy>= 0.0000 <Sz>= 0.0000 <S**2>= 0.0000 S= 0.0000
 ExpMin= 2.53D-02 ExpMax= 1.53D+04 ExpMxC= 5.22D+02 IAcc=3 IRadAn=         7 AccDes= 0.00D+00
 Harris functional with IExCor= 4639 and IRadAn=       7 diagonalized for initial guess.
 HarFok:  IExCor= 4639 AccDes= 0.00D+00 IRadAn=         7 IDoV= 1 UseB2=F ITyADJ=14
 ICtDFT=  3500011 ScaDFX=  1.000000  1.000000  1.000000  1.000000
 FoFCou: FMM=F IPFlag=           0 FMFlag=      100000 FMFlg1=           0
         NFxFlg=           0 DoJE=T BraDBF=F KetDBF=T FulRan=T
         wScrn=  0.000000 ICntrl=       500 IOpCl=  0 I1Cent=   200000004 NGrid=           0
         NMat0=    1 NMatS0=      1 NMatT0=    0 NMatD0=    1 NMtDS0=    0 NMtDT0=    0
 Symmetry not used in FoFCou.
 Gradient too large for Newton-Raphson -- use scaled steepest descent instead.
     Minimum is close to point  4 DX=  3.10D-02 DF= -1.17D-07 DXR=  2.52D-02 DFR=  6.35D-04 which will be used.
 Gradient too large for Newton-Raphson -- use scaled steepest descent instead.
     Accept linear search using points  1 and  2.
 Gradient too large for Newton-Raphson -- use scaled steepest descent instead.
     Accept linear search using points  1 and  2.
 Gradient too large for Newton-Raphson -- use scaled steepest descent instead.
     Accept linear search using points  1 and  2.
 LinEq1:  Iter=  0 NonCon=     1 RMS=8.48D-05 Max=2.51D-03 NDo=     1
 AX will form     1 AO Fock derivatives at one time.
 LinEq1:  Iter=  1 NonCon=     1 RMS=1.68D-05 Max=5.41D-04 NDo=     1
 LinEq1:  Iter=  2 NonCon=     1 RMS=1.31D-05 Max=4.15D-04 NDo=     1
 LinEq1:  Iter=  3 NonCon=     1 RMS=6.80D-06 Max=2.28D-04 NDo=     1
 LinEq1:  Iter=  4 NonCon=     1 RMS=5.35D-06 Max=1.67D-04 NDo=     1
 LinEq1:  Iter=  5 NonCon=     1 RMS=2.39D-06 Max=5.30D-05 NDo=     1
 LinEq1:  Iter=  6 NonCon=     1 RMS=1.12D-06 Max=2.30D-05 NDo=     1
 LinEq1:  Iter=  7 NonCon=     1 RMS=6.52D-07 Max=1.10D-05 NDo=     1
 LinEq1:  Iter=  8 NonCon=     1 RMS=3.48D-07 Max=8.00D-06 NDo=     1
 LinEq1:  Iter=  9 NonCon=     1 RMS=1.54D-07 Max=4.40D-06 NDo=     1
 LinEq1:  Iter= 10 NonCon=     1 RMS=5.09D-08 Max=1.06D-06 NDo=     1
 LinEq1:  Iter= 11 NonCon=     1 RMS=1.16D-08 Max=1.97D-07 NDo=     1
 LinEq1:  Iter= 12 NonCon=     0 RMS=3.70D-09 Max=4.86D-08 NDo=     1
 Linear equations converged to 1.032D-08 1.032D-07 after    12 iterations.
     Minimum is close to point  2 DX=  4.57D-05 DF= -1.71D-13 DXR=  4.57D-05 DFR=  2.26D-09 which will be used.
 LinEq1:  Iter=  0 NonCon=     1 RMS=4.29D-07 Max=1.02D-05 NDo=     1
 LinEq1:  Iter=  1 NonCon=     1 RMS=2.60D-07 Max=1.12D-05 NDo=     1
 LinEq1:  Iter=  2 NonCon=     1 RMS=1.57D-07 Max=3.71D-06 NDo=     1
 LinEq1:  Iter=  3 NonCon=     1 RMS=7.29D-08 Max=1.56D-06 NDo=     1
 LinEq1:  Iter=  4 NonCon=     1 RMS=3.86D-08 Max=8.44D-07 NDo=     1
 LinEq1:  Iter=  5 NonCon=     1 RMS=2.23D-08 Max=5.35D-07 NDo=     1
 LinEq1:  Iter=  6 NonCon=     1 RMS=1.27D-08 Max=2.52D-07 NDo=     1
 LinEq1:  Iter=  7 NonCon=     1 RMS=6.58D-09 Max=1.63D-07 NDo=     1
 LinEq1:  Iter=  8 NonCon=     1 RMS=2.74D-09 Max=6.72D-08 NDo=     1
 LinEq1:  Iter=  9 NonCon=     1 RMS=8.37D-10 Max=2.12D-08 NDo=     1
 LinEq1:  Iter= 10 NonCon=     1 RMS=2.48D-10 Max=6.99D-09 NDo=     1
 LinEq1:  Iter= 11 NonCon=     0 RMS=7.52D-11 Max=1.94D-09 NDo=     1
 Linear equations converged to 3.632D-10 3.632D-09 after    11 iterations.
 SCF Done:  E(UwB97XD) =  -283.089821427     a.u. after    7 cycles
            Convg  =    0.2672D-08                    37 Fock formations.
              S**2 =  0.0000                  -V/T =  2.0054
 <Sx>= 0.0000 <Sy>= 0.0000 <Sz>= 0.0000 <S**2>= 0.0000 S= 0.0000
 <L.S>=  0.00000000000    
 Annihilation of the first spin contaminant:
 S**2 before annihilation     0.0000,   after     0.0000
 DoSCS=F DFT=T ScalE2(SS,OS)=  1.000000  1.000000
 Range of M.O.s used for correlation:     1   299
 NBasis=   299 NAE=    19 NBE=    19 NFC=     0 NFV=     0
 NROrb=    299 NOA=    19 NOB=    19 NVA=   280 NVB=   280

 **** Warning!!: The largest alpha MO coefficient is  0.32023113D+02


 **** Warning!!: The largest beta MO coefficient is  0.32023113D+02

 Symmetrizing basis deriv contribution to polar:
 IMax=3 JMax=2 DiffMx= 0.00D+00
 G2DrvN: will do     9 centers at a time, making    1 passes.
 Calling FoFCou, ICntrl=  3107 FMM=F I1Cent=   0 AccDes= 0.00D+00.
 End of G2Drv F.D. properties file   721 does not exist.
 End of G2Drv F.D. properties file   722 does not exist.
 End of G2Drv F.D. properties file   788 does not exist.
          IDoAtm=11111111
          Differentiating once with respect to nuclear coordinates.
 CalDSu exits because no D1Ps are significant.
          There are    27 degrees of freedom in the 1st order CPHF.  IDoFFX=6 NUNeed=     0.
     21 vectors produced by pass  0 Test12= 3.94D-14 3.70D-09 XBig12= 1.52D-01 5.77D-02.
 AX will form    21 AO Fock derivatives at one time.
     21 vectors produced by pass  1 Test12= 3.94D-14 3.70D-09 XBig12= 2.98D-02 2.93D-02.
     21 vectors produced by pass  2 Test12= 3.94D-14 3.70D-09 XBig12= 9.89D-04 3.98D-03.
     21 vectors produced by pass  3 Test12= 3.94D-14 3.70D-09 XBig12= 1.45D-05 5.15D-04.
     21 vectors produced by pass  4 Test12= 3.94D-14 3.70D-09 XBig12= 2.04D-07 5.39D-05.
     21 vectors produced by pass  5 Test12= 3.94D-14 3.70D-09 XBig12= 2.16D-09 5.64D-06.
     21 vectors produced by pass  6 Test12= 3.94D-14 3.70D-09 XBig12= 2.02D-11 4.27D-07.
     16 vectors produced by pass  7 Test12= 3.94D-14 3.70D-09 XBig12= 1.78D-13 3.20D-08.
      1 vectors produced by pass  8 Test12= 3.94D-14 3.70D-09 XBig12= 1.36D-15 4.17D-09.
 InvSVY:  IOpt=1 It=  1 EMax= 2.44D-15
 Solved reduced A of dimension   164 with    21 vectors.
 End of Minotr F.D. properties file   721 does not exist.
 End of Minotr F.D. properties file   722 does not exist.
 End of Minotr F.D. properties file   788 does not exist.
 Calling FoFJK, ICntrl=    100127 FMM=F ISym2X=0 I1Cent= 0 IOpClX= 1 NMat=1 NMatS=1 NMatT=0.
 -------------------------------------------------------------------
 Center     Atomic                   Forces (Hartrees/Bohr)
 Number     Number              X              Y              Z
 -------------------------------------------------------------------
      1        8          -0.032854745    0.019484432    0.004581302
      2        8           0.015873296    0.007855598   -0.002158406
      3        6           0.019494392   -0.004287600   -0.007551526
      4        7          -0.057500447   -0.002935852   -0.022911332
      5        6           0.003996017   -0.048781707    0.043154856
      6        1           0.000755938    0.000309883   -0.001648516
      7        1           0.057346610    0.027142997   -0.006674607
      8        1          -0.007111061    0.001212250   -0.006791771
 -------------------------------------------------------------------
 Cartesian Forces:  Max     0.057500447 RMS     0.024599397
 IRC-IRC-IRC-IRC-IRC-IRC-IRC-IRC-IRC-IRC-IRC-IRC-IRC-IRC-IRC-IRC-IRC-IRC
 Pt 23 Step number   1 out of a maximum of  20
 Modified Bulirsch-Stoer Extrapolation Cycles:
    EPS =    0.000010000000000
      PEZero:  N= 2 I= 1 D=  3.44D-04 Err=  2.51D-06
 Maximum DWI energy   std dev =  0.000000801 at pt    19
 Maximum DWI gradient std dev =  0.000303803 at pt    17
 CORRECTOR INTEGRATION CONVERGENCE:
   Recorrection delta-x convergence threshold:    0.010000
   Delta-x Convergence Met
 Point Number:  23          Path Number:   1
   CHANGE IN THE REACTION COORDINATE =    0.06610
   NET REACTION COORDINATE UP TO THIS POINT =    1.52015
  # OF POINTS ALONG THE PATH =  23
  # OF STEPS =   1

 Calculating another point on the path.
 IRC-IRC-IRC-IRC-IRC-IRC-IRC-IRC-IRC-IRC-IRC-IRC-IRC-IRC-IRC-IRC-IRC-IRC
                          Input orientation:                          
 ---------------------------------------------------------------------
 Center     Atomic      Atomic             Coordinates (Angstroms)
 Number     Number       Type             X           Y           Z
 ---------------------------------------------------------------------
      1          8           0       -1.072014   -0.918522   -0.078831
      2          8           0        1.226434   -0.786379    0.039841
      3          6           0        1.105089    0.397680   -0.012248
      4          7           0       -0.074658    1.181033   -0.136079
      5          6           0       -1.144925    0.263324    0.202106
      6          1           0        1.919278    1.093669    0.234999
      7          1           0       -1.016318    0.984265   -0.917788
      8          1           0       -1.842062    0.699935    0.931711
 ---------------------------------------------------------------------
                    Distance matrix (angstroms):
                    1          2          3          4          5
     1  O    0.000000
     2  O    2.305299   0.000000
     3  C    2.544916   1.191400   0.000000
     4  N    2.325108   2.365269   1.421541   0.000000
     5  C    1.216964   2.598374   2.264192   1.449838   0.000000
     6  H    3.618734   2.013132   1.099289   2.030053   3.174886
     7  H    2.080277   3.013664   2.380011   1.239560   1.338080
     8  H    2.057565   3.524234   3.109359   2.120223   1.099524
                    6          7          8
     6  H    0.000000
     7  H    3.155727   0.000000
     8  H    3.845532   2.045322   0.000000
 Symmetry turned off by external request.
 Stoichiometry    C2H3NO2
 Framework group  C1[X(C2H3NO2)]
 Deg. of freedom    18
 Full point group                 C1      NOp   1
 Rotational constants (GHZ):           9.9178956           6.0365631           3.9045261
 Standard basis: Aug-CC-pVTZ (5D, 7F)
   299 basis functions,   441 primitive gaussians,   350 cartesian basis functions
    19 alpha electrons       19 beta electrons
       nuclear repulsion energy       169.8909594119 Hartrees.
 NAtoms=    8 NActive=    8 NUniq=    8 SFac= 1.00D+00 NAtFMM=   60 NAOKFM=F Big=F
 Integral buffers will be    131072 words long.
 Raffenetti 2 integral format.
 Two-electron integral symmetry is turned off.
 Nuclear repulsion after empirical dispersion term =      169.8894686345 Hartrees.
 One-electron integrals computed using PRISM.
 NBasis=   299 RedAO= T EigKep=  3.56D-05  NBF=   299
 NBsUse=   299 1.00D-06 EigRej= -1.00D+00 NBFU=   299
 Initial guess from the checkpoint file:  "TSH1-IRC-Reverse.chk"
 B after Tr=     0.000607    0.000345   -0.000184
         Rot=    1.000000   -0.000052    0.000195    0.000139 Ang=  -0.03 deg.
 Initial guess <Sx>= 0.0000 <Sy>= 0.0000 <Sz>= 0.0000 <S**2>= 0.0000 S= 0.0000
 ExpMin= 2.53D-02 ExpMax= 1.53D+04 ExpMxC= 5.22D+02 IAcc=3 IRadAn=         7 AccDes= 0.00D+00
 Harris functional with IExCor= 4639 and IRadAn=       7 diagonalized for initial guess.
 HarFok:  IExCor= 4639 AccDes= 0.00D+00 IRadAn=         7 IDoV= 1 UseB2=F ITyADJ=14
 ICtDFT=  3500011 ScaDFX=  1.000000  1.000000  1.000000  1.000000
 FoFCou: FMM=F IPFlag=           0 FMFlag=      100000 FMFlg1=           0
         NFxFlg=           0 DoJE=T BraDBF=F KetDBF=T FulRan=T
         wScrn=  0.000000 ICntrl=       500 IOpCl=  0 I1Cent=   200000004 NGrid=           0
         NMat0=    1 NMatS0=      1 NMatT0=    0 NMatD0=    1 NMtDS0=    0 NMtDT0=    0
 Symmetry not used in FoFCou.
 Gradient too large for Newton-Raphson -- use scaled steepest descent instead.
     Minimum is close to point  4 DX=  1.03D-02 DF= -1.36D-08 DXR=  8.53D-03 DFR=  7.28D-05 which will be used.
 Gradient too large for Newton-Raphson -- use scaled steepest descent instead.
     Accept linear search using points  1 and  2.
 Gradient too large for Newton-Raphson -- use scaled steepest descent instead.
     Accept linear search using points  1 and  2.
 Gradient too large for Newton-Raphson -- use scaled steepest descent instead.
     Minimum is close to point  2 DX= -5.57D-03 DF= -2.86D-09 DXR=  1.41D-02 DFR=  2.00D-04 which will be used.
 LinEq1:  Iter=  0 NonCon=     1 RMS=8.03D-05 Max=2.28D-03 NDo=     1
 AX will form     1 AO Fock derivatives at one time.
 LinEq1:  Iter=  1 NonCon=     1 RMS=1.53D-05 Max=5.11D-04 NDo=     1
 LinEq1:  Iter=  2 NonCon=     1 RMS=1.20D-05 Max=3.68D-04 NDo=     1
 LinEq1:  Iter=  3 NonCon=     1 RMS=5.93D-06 Max=1.96D-04 NDo=     1
 LinEq1:  Iter=  4 NonCon=     1 RMS=4.86D-06 Max=1.58D-04 NDo=     1
 LinEq1:  Iter=  5 NonCon=     1 RMS=2.00D-06 Max=3.98D-05 NDo=     1
 LinEq1:  Iter=  6 NonCon=     1 RMS=9.61D-07 Max=1.92D-05 NDo=     1
 LinEq1:  Iter=  7 NonCon=     1 RMS=5.33D-07 Max=8.84D-06 NDo=     1
 LinEq1:  Iter=  8 NonCon=     1 RMS=2.85D-07 Max=6.09D-06 NDo=     1
 LinEq1:  Iter=  9 NonCon=     1 RMS=1.26D-07 Max=3.34D-06 NDo=     1
 LinEq1:  Iter= 10 NonCon=     1 RMS=4.25D-08 Max=8.56D-07 NDo=     1
 LinEq1:  Iter= 11 NonCon=     1 RMS=1.16D-08 Max=1.71D-07 NDo=     1
 LinEq1:  Iter= 12 NonCon=     0 RMS=3.91D-09 Max=5.83D-08 NDo=     1
 Linear equations converged to 1.032D-08 1.032D-07 after    12 iterations.
     Accept linear search using points  1 and  2.
     Minimum is close to point  2 DX= -5.06D-05 DF= -1.71D-13 DXR=  5.06D-05 DFR=  2.41D-09 which will be used.
 LinEq1:  Iter=  0 NonCon=     1 RMS=3.63D-07 Max=9.08D-06 NDo=     1
 LinEq1:  Iter=  1 NonCon=     1 RMS=2.21D-07 Max=9.25D-06 NDo=     1
 LinEq1:  Iter=  2 NonCon=     1 RMS=1.40D-07 Max=3.25D-06 NDo=     1
 LinEq1:  Iter=  3 NonCon=     1 RMS=6.43D-08 Max=1.79D-06 NDo=     1
 LinEq1:  Iter=  4 NonCon=     1 RMS=3.35D-08 Max=9.95D-07 NDo=     1
 LinEq1:  Iter=  5 NonCon=     1 RMS=1.91D-08 Max=5.37D-07 NDo=     1
 LinEq1:  Iter=  6 NonCon=     1 RMS=1.10D-08 Max=2.47D-07 NDo=     1
 LinEq1:  Iter=  7 NonCon=     1 RMS=6.11D-09 Max=1.51D-07 NDo=     1
 LinEq1:  Iter=  8 NonCon=     1 RMS=2.46D-09 Max=4.75D-08 NDo=     1
 LinEq1:  Iter=  9 NonCon=     1 RMS=7.33D-10 Max=2.38D-08 NDo=     1
 LinEq1:  Iter= 10 NonCon=     1 RMS=2.02D-10 Max=6.74D-09 NDo=     1
 LinEq1:  Iter= 11 NonCon=     0 RMS=5.16D-11 Max=1.44D-09 NDo=     1
 Linear equations converged to 3.147D-10 3.147D-09 after    11 iterations.
 SCF Done:  E(UwB97XD) =  -283.094541013     a.u. after    7 cycles
            Convg  =    0.2185D-08                    36 Fock formations.
              S**2 =  0.0000                  -V/T =  2.0054
 <Sx>= 0.0000 <Sy>= 0.0000 <Sz>= 0.0000 <S**2>= 0.0000 S= 0.0000
 <L.S>=  0.00000000000    
 Annihilation of the first spin contaminant:
 S**2 before annihilation     0.0000,   after     0.0000
 DoSCS=F DFT=T ScalE2(SS,OS)=  1.000000  1.000000
 Range of M.O.s used for correlation:     1   299
 NBasis=   299 NAE=    19 NBE=    19 NFC=     0 NFV=     0
 NROrb=    299 NOA=    19 NOB=    19 NVA=   280 NVB=   280

 **** Warning!!: The largest alpha MO coefficient is  0.32056798D+02


 **** Warning!!: The largest beta MO coefficient is  0.32056798D+02

 Symmetrizing basis deriv contribution to polar:
 IMax=3 JMax=2 DiffMx= 0.00D+00
 G2DrvN: will do     9 centers at a time, making    1 passes.
 Calling FoFCou, ICntrl=  3107 FMM=F I1Cent=   0 AccDes= 0.00D+00.
 End of G2Drv F.D. properties file   721 does not exist.
 End of G2Drv F.D. properties file   722 does not exist.
 End of G2Drv F.D. properties file   788 does not exist.
          IDoAtm=11111111
          Differentiating once with respect to nuclear coordinates.
 CalDSu exits because no D1Ps are significant.
          There are    27 degrees of freedom in the 1st order CPHF.  IDoFFX=6 NUNeed=     0.
     21 vectors produced by pass  0 Test12= 3.94D-14 3.70D-09 XBig12= 1.52D-01 5.84D-02.
 AX will form    21 AO Fock derivatives at one time.
     21 vectors produced by pass  1 Test12= 3.94D-14 3.70D-09 XBig12= 2.89D-02 2.67D-02.
     21 vectors produced by pass  2 Test12= 3.94D-14 3.70D-09 XBig12= 9.48D-04 3.76D-03.
     21 vectors produced by pass  3 Test12= 3.94D-14 3.70D-09 XBig12= 1.39D-05 4.98D-04.
     21 vectors produced by pass  4 Test12= 3.94D-14 3.70D-09 XBig12= 2.00D-07 5.36D-05.
     21 vectors produced by pass  5 Test12= 3.94D-14 3.70D-09 XBig12= 2.11D-09 5.29D-06.
     21 vectors produced by pass  6 Test12= 3.94D-14 3.70D-09 XBig12= 1.98D-11 3.96D-07.
     16 vectors produced by pass  7 Test12= 3.94D-14 3.70D-09 XBig12= 1.72D-13 3.04D-08.
      1 vectors produced by pass  8 Test12= 3.94D-14 3.70D-09 XBig12= 1.29D-15 4.02D-09.
 InvSVY:  IOpt=1 It=  1 EMax= 2.00D-15
 Solved reduced A of dimension   164 with    21 vectors.
 End of Minotr F.D. properties file   721 does not exist.
 End of Minotr F.D. properties file   722 does not exist.
 End of Minotr F.D. properties file   788 does not exist.
 Calling FoFJK, ICntrl=    100127 FMM=F ISym2X=0 I1Cent= 0 IOpClX= 1 NMat=1 NMatS=1 NMatT=0.
 -------------------------------------------------------------------
 Center     Atomic                   Forces (Hartrees/Bohr)
 Number     Number              X              Y              Z
 -------------------------------------------------------------------
      1        8          -0.033559036    0.019901238    0.004517895
      2        8           0.016050937    0.007931432   -0.002130345
      3        6           0.019836388   -0.003377083   -0.007649056
      4        7          -0.059065208   -0.004306142   -0.023848606
      5        6           0.003846992   -0.049909737    0.045066685
      6        1           0.000978240    0.000201975   -0.001795289
      7        1           0.059218125    0.028457118   -0.007258619
      8        1          -0.007306437    0.001101200   -0.006902665
 -------------------------------------------------------------------
 Cartesian Forces:  Max     0.059218125 RMS     0.025347324
 IRC-IRC-IRC-IRC-IRC-IRC-IRC-IRC-IRC-IRC-IRC-IRC-IRC-IRC-IRC-IRC-IRC-IRC
 Pt 24 Step number   1 out of a maximum of  20
 Modified Bulirsch-Stoer Extrapolation Cycles:
    EPS =    0.000010000000000
      PEZero:  N= 2 I= 1 D=  3.44D-04 Err=  2.55D-06
 Maximum DWI energy   std dev =  0.000001044 at pt    19
 Maximum DWI gradient std dev =  0.000337430 at pt    17
 CORRECTOR INTEGRATION CONVERGENCE:
   Recorrection delta-x convergence threshold:    0.010000
   Delta-x Convergence Met
 Point Number:  24          Path Number:   1
   CHANGE IN THE REACTION COORDINATE =    0.06610
   NET REACTION COORDINATE UP TO THIS POINT =    1.58625
  # OF POINTS ALONG THE PATH =  24
  # OF STEPS =   1

 Calculating another point on the path.
 IRC-IRC-IRC-IRC-IRC-IRC-IRC-IRC-IRC-IRC-IRC-IRC-IRC-IRC-IRC-IRC-IRC-IRC
                          Input orientation:                          
 ---------------------------------------------------------------------
 Center     Atomic      Atomic             Coordinates (Angstroms)
 Number     Number       Type             X           Y           Z
 ---------------------------------------------------------------------
      1          8           0       -1.073021   -0.917926   -0.078698
      2          8           0        1.226913   -0.786142    0.039778
      3          6           0        1.105881    0.397566   -0.012552
      4          7           0       -0.076683    1.180863   -0.136900
      5          6           0       -1.144777    0.261330    0.203925
      6          1           0        1.919794    1.093739    0.234117
      7          1           0       -0.988030    0.997963   -0.921367
      8          1           0       -1.845550    0.700425    0.928437
 ---------------------------------------------------------------------
                    Distance matrix (angstroms):
                    1          2          3          4          5
     1  O    0.000000
     2  O    2.306751   0.000000
     3  C    2.546077   1.191030   0.000000
     4  N    2.324003   2.366366   1.423894   0.000000
     5  C    1.214771   2.597894   2.265145   1.450009   0.000000
     6  H    3.619612   2.012910   1.099072   2.032527   3.175754
     7  H    2.094742   3.002133   2.360271   1.216303   1.354060
     8  H    2.056741   3.526986   3.112576   2.120060   1.099457
                    6          7          8
     6  H    0.000000
     7  H    3.130456   0.000000
     8  H    3.848973   2.060496   0.000000
 Symmetry turned off by external request.
 Stoichiometry    C2H3NO2
 Framework group  C1[X(C2H3NO2)]
 Deg. of freedom    18
 Full point group                 C1      NOp   1
 Rotational constants (GHZ):           9.9187584           6.0334601           3.9039037
 Standard basis: Aug-CC-pVTZ (5D, 7F)
   299 basis functions,   441 primitive gaussians,   350 cartesian basis functions
    19 alpha electrons       19 beta electrons
       nuclear repulsion energy       169.9204749553 Hartrees.
 NAtoms=    8 NActive=    8 NUniq=    8 SFac= 1.00D+00 NAtFMM=   60 NAOKFM=F Big=F
 Integral buffers will be    131072 words long.
 Raffenetti 2 integral format.
 Two-electron integral symmetry is turned off.
 Nuclear repulsion after empirical dispersion term =      169.9189789713 Hartrees.
 One-electron integrals computed using PRISM.
 NBasis=   299 RedAO= T EigKep=  3.60D-05  NBF=   299
 NBsUse=   299 1.00D-06 EigRej= -1.00D+00 NBFU=   299
 Initial guess from the checkpoint file:  "TSH1-IRC-Reverse.chk"
 B after Tr=     0.000608    0.000346   -0.000189
         Rot=    1.000000   -0.000053    0.000195    0.000139 Ang=  -0.03 deg.
 Initial guess <Sx>= 0.0000 <Sy>= 0.0000 <Sz>= 0.0000 <S**2>= 0.0000 S= 0.0000
 ExpMin= 2.53D-02 ExpMax= 1.53D+04 ExpMxC= 5.22D+02 IAcc=3 IRadAn=         7 AccDes= 0.00D+00
 Harris functional with IExCor= 4639 and IRadAn=       7 diagonalized for initial guess.
 HarFok:  IExCor= 4639 AccDes= 0.00D+00 IRadAn=         7 IDoV= 1 UseB2=F ITyADJ=14
 ICtDFT=  3500011 ScaDFX=  1.000000  1.000000  1.000000  1.000000
 FoFCou: FMM=F IPFlag=           0 FMFlag=      100000 FMFlg1=           0
         NFxFlg=           0 DoJE=T BraDBF=F KetDBF=T FulRan=T
         wScrn=  0.000000 ICntrl=       500 IOpCl=  0 I1Cent=   200000004 NGrid=           0
         NMat0=    1 NMatS0=      1 NMatT0=    0 NMatD0=    1 NMtDS0=    0 NMtDT0=    0
 Symmetry not used in FoFCou.
 Gradient too large for Newton-Raphson -- use scaled steepest descent instead.
     Accept linear search using points  3 and  4.
     Minimum is close to point  4 DX= -7.17D-02 DF= -1.97D-07 DXR=  6.36D-02 DFR=  1.05D-03 which will be used.
 Gradient too large for Newton-Raphson -- use scaled steepest descent instead.
     Accept linear search using points  1 and  2.
 Gradient too large for Newton-Raphson -- use scaled steepest descent instead.
     Accept linear search using points  1 and  2.
 Gradient too large for Newton-Raphson -- use scaled steepest descent instead.
     Minimum is close to point  2 DX= -6.05D-03 DF= -3.27D-09 DXR=  1.54D-02 DFR=  2.36D-04 which will be used.
 LinEq1:  Iter=  0 NonCon=     1 RMS=7.80D-05 Max=2.09D-03 NDo=     1
 AX will form     1 AO Fock derivatives at one time.
 LinEq1:  Iter=  1 NonCon=     1 RMS=1.45D-05 Max=4.98D-04 NDo=     1
 LinEq1:  Iter=  2 NonCon=     1 RMS=1.18D-05 Max=3.38D-04 NDo=     1
 LinEq1:  Iter=  3 NonCon=     1 RMS=6.12D-06 Max=1.96D-04 NDo=     1
 LinEq1:  Iter=  4 NonCon=     1 RMS=4.70D-06 Max=1.47D-04 NDo=     1
 LinEq1:  Iter=  5 NonCon=     1 RMS=1.81D-06 Max=3.31D-05 NDo=     1
 LinEq1:  Iter=  6 NonCon=     1 RMS=9.01D-07 Max=1.88D-05 NDo=     1
 LinEq1:  Iter=  7 NonCon=     1 RMS=5.02D-07 Max=8.15D-06 NDo=     1
 LinEq1:  Iter=  8 NonCon=     1 RMS=2.56D-07 Max=4.87D-06 NDo=     1
 LinEq1:  Iter=  9 NonCon=     1 RMS=1.07D-07 Max=2.65D-06 NDo=     1
 LinEq1:  Iter= 10 NonCon=     1 RMS=3.86D-08 Max=7.63D-07 NDo=     1
 LinEq1:  Iter= 11 NonCon=     1 RMS=1.12D-08 Max=1.67D-07 NDo=     1
 LinEq1:  Iter= 12 NonCon=     0 RMS=3.51D-09 Max=5.54D-08 NDo=     1
 Linear equations converged to 1.032D-08 1.032D-07 after    12 iterations.
     Accept linear search using points  1 and  2.
     Minimum is close to point  2 DX= -1.10D-04 DF= -7.96D-13 DXR=  1.10D-04 DFR=  1.18D-08 which will be used.
 LinEq1:  Iter=  0 NonCon=     1 RMS=3.23D-07 Max=9.10D-06 NDo=     1
 LinEq1:  Iter=  1 NonCon=     1 RMS=1.97D-07 Max=7.78D-06 NDo=     1
 LinEq1:  Iter=  2 NonCon=     1 RMS=1.31D-07 Max=2.86D-06 NDo=     1
 LinEq1:  Iter=  3 NonCon=     1 RMS=5.99D-08 Max=1.94D-06 NDo=     1
 LinEq1:  Iter=  4 NonCon=     1 RMS=3.12D-08 Max=1.05D-06 NDo=     1
 LinEq1:  Iter=  5 NonCon=     1 RMS=1.70D-08 Max=4.92D-07 NDo=     1
 LinEq1:  Iter=  6 NonCon=     1 RMS=9.75D-09 Max=2.06D-07 NDo=     1
 LinEq1:  Iter=  7 NonCon=     1 RMS=5.65D-09 Max=1.11D-07 NDo=     1
 LinEq1:  Iter=  8 NonCon=     1 RMS=2.19D-09 Max=4.11D-08 NDo=     1
 LinEq1:  Iter=  9 NonCon=     1 RMS=6.39D-10 Max=2.07D-08 NDo=     1
 LinEq1:  Iter= 10 NonCon=     1 RMS=1.73D-10 Max=5.87D-09 NDo=     1
 LinEq1:  Iter= 11 NonCon=     0 RMS=4.92D-11 Max=1.34D-09 NDo=     1
 Linear equations converged to 2.854D-10 2.854D-09 after    11 iterations.
 SCF Done:  E(UwB97XD) =  -283.099398457     a.u. after    7 cycles
            Convg  =    0.1826D-08                    35 Fock formations.
              S**2 =  0.0000                  -V/T =  2.0053
 <Sx>= 0.0000 <Sy>= 0.0000 <Sz>= 0.0000 <S**2>= 0.0000 S= 0.0000
 <L.S>=  0.00000000000    
 Annihilation of the first spin contaminant:
 S**2 before annihilation     0.0000,   after     0.0000
 DoSCS=F DFT=T ScalE2(SS,OS)=  1.000000  1.000000
 Range of M.O.s used for correlation:     1   299
 NBasis=   299 NAE=    19 NBE=    19 NFC=     0 NFV=     0
 NROrb=    299 NOA=    19 NOB=    19 NVA=   280 NVB=   280

 **** Warning!!: The largest alpha MO coefficient is  0.31799524D+02


 **** Warning!!: The largest beta MO coefficient is  0.31799524D+02

 Symmetrizing basis deriv contribution to polar:
 IMax=3 JMax=2 DiffMx= 0.00D+00
 G2DrvN: will do     9 centers at a time, making    1 passes.
 Calling FoFCou, ICntrl=  3107 FMM=F I1Cent=   0 AccDes= 0.00D+00.
 End of G2Drv F.D. properties file   721 does not exist.
 End of G2Drv F.D. properties file   722 does not exist.
 End of G2Drv F.D. properties file   788 does not exist.
          IDoAtm=11111111
          Differentiating once with respect to nuclear coordinates.
 CalDSu exits because no D1Ps are significant.
          There are    27 degrees of freedom in the 1st order CPHF.  IDoFFX=6 NUNeed=     0.
     21 vectors produced by pass  0 Test12= 3.94D-14 3.70D-09 XBig12= 1.51D-01 5.96D-02.
 AX will form    21 AO Fock derivatives at one time.
     21 vectors produced by pass  1 Test12= 3.94D-14 3.70D-09 XBig12= 2.80D-02 2.43D-02.
     21 vectors produced by pass  2 Test12= 3.94D-14 3.70D-09 XBig12= 9.15D-04 3.85D-03.
     21 vectors produced by pass  3 Test12= 3.94D-14 3.70D-09 XBig12= 1.35D-05 4.81D-04.
     21 vectors produced by pass  4 Test12= 3.94D-14 3.70D-09 XBig12= 1.95D-07 5.28D-05.
     21 vectors produced by pass  5 Test12= 3.94D-14 3.70D-09 XBig12= 2.05D-09 4.78D-06.
     21 vectors produced by pass  6 Test12= 3.94D-14 3.70D-09 XBig12= 1.92D-11 3.59D-07.
     16 vectors produced by pass  7 Test12= 3.94D-14 3.70D-09 XBig12= 1.65D-13 3.12D-08.
 InvSVY:  IOpt=1 It=  1 EMax= 1.78D-15
 Solved reduced A of dimension   163 with    21 vectors.
 End of Minotr F.D. properties file   721 does not exist.
 End of Minotr F.D. properties file   722 does not exist.
 End of Minotr F.D. properties file   788 does not exist.
 Calling FoFJK, ICntrl=    100127 FMM=F ISym2X=0 I1Cent= 0 IOpClX= 1 NMat=1 NMatS=1 NMatT=0.
 -------------------------------------------------------------------
 Center     Atomic                   Forces (Hartrees/Bohr)
 Number     Number              X              Y              Z
 -------------------------------------------------------------------
      1        8          -0.034159059    0.020110660    0.004417097
      2        8           0.016194248    0.007989041   -0.002086250
      3        6           0.020080086   -0.002376929   -0.007704074
      4        7          -0.059926967   -0.005713750   -0.024361810
      5        6           0.003623444   -0.050571126    0.046621734
      6        1           0.001212632    0.000095041   -0.001946312
      7        1           0.060444719    0.029502829   -0.007980649
      8        1          -0.007469103    0.000964233   -0.006959734
 -------------------------------------------------------------------
 Cartesian Forces:  Max     0.060444719 RMS     0.025859451
 IRC-IRC-IRC-IRC-IRC-IRC-IRC-IRC-IRC-IRC-IRC-IRC-IRC-IRC-IRC-IRC-IRC-IRC
 Pt 25 Step number   1 out of a maximum of  20
 Modified Bulirsch-Stoer Extrapolation Cycles:
    EPS =    0.000010000000000
      PEZero:  N= 2 I= 1 D=  3.44D-04 Err=  3.54D-06
 Maximum DWI energy   std dev =  0.000001245 at pt    19
 Maximum DWI gradient std dev =  0.000399013 at pt    17
 CORRECTOR INTEGRATION CONVERGENCE:
   Recorrection delta-x convergence threshold:    0.010000
   Delta-x Convergence Met
 Point Number:  25          Path Number:   1
   CHANGE IN THE REACTION COORDINATE =    0.06610
   NET REACTION COORDINATE UP TO THIS POINT =    1.65235
  # OF POINTS ALONG THE PATH =  25
  # OF STEPS =   1

 Calculating another point on the path.
 IRC-IRC-IRC-IRC-IRC-IRC-IRC-IRC-IRC-IRC-IRC-IRC-IRC-IRC-IRC-IRC-IRC-IRC
                          Input orientation:                          
 ---------------------------------------------------------------------
 Center     Atomic      Atomic             Coordinates (Angstroms)
 Number     Number       Type             X           Y           Z
 ---------------------------------------------------------------------
      1          8           0       -1.074026   -0.917338   -0.078570
      2          8           0        1.227388   -0.785908    0.039718
      3          6           0        1.106666    0.397493   -0.012853
      4          7           0       -0.078689    1.180649   -0.137716
      5          6           0       -1.144641    0.259355    0.205765
      6          1           0        1.920412    1.093759    0.233179
      7          1           0       -0.959834    1.011831   -0.925250
      8          1           0       -1.849045    0.700837    0.925206
 ---------------------------------------------------------------------
                    Distance matrix (angstroms):
                    1          2          3          4          5
     1  O    0.000000
     2  O    2.308197   0.000000
     3  C    2.547257   1.190704   0.000000
     4  N    2.322874   2.367417   1.426180   0.000000
     5  C    1.212616   2.597435   2.266111   1.450178   0.000000
     6  H    3.620547   2.012674   1.098863   2.035071   3.176717
     7  H    2.109881   2.991148   2.341005   1.193787   1.370973
     8  H    2.055897   3.529723   3.115799   2.119949   1.099404
                    6          7          8
     6  H    0.000000
     7  H    3.105557   0.000000
     8  H    3.852544   2.076440   0.000000
 Symmetry turned off by external request.
 Stoichiometry    C2H3NO2
 Framework group  C1[X(C2H3NO2)]
 Deg. of freedom    18
 Full point group                 C1      NOp   1
 Rotational constants (GHZ):           9.9194808           6.0301323           3.9032088
 Standard basis: Aug-CC-pVTZ (5D, 7F)
   299 basis functions,   441 primitive gaussians,   350 cartesian basis functions
    19 alpha electrons       19 beta electrons
       nuclear repulsion energy       169.9481461672 Hartrees.
 NAtoms=    8 NActive=    8 NUniq=    8 SFac= 1.00D+00 NAtFMM=   60 NAOKFM=F Big=F
 Integral buffers will be    131072 words long.
 Raffenetti 2 integral format.
 Two-electron integral symmetry is turned off.
 Nuclear repulsion after empirical dispersion term =      169.9466445288 Hartrees.
 One-electron integrals computed using PRISM.
 NBasis=   299 RedAO= T EigKep=  3.64D-05  NBF=   299
 NBsUse=   299 1.00D-06 EigRej= -1.00D+00 NBFU=   299
 Initial guess from the checkpoint file:  "TSH1-IRC-Reverse.chk"
 B after Tr=     0.000608    0.000347   -0.000197
         Rot=    1.000000   -0.000052    0.000195    0.000140 Ang=  -0.03 deg.
 Initial guess <Sx>= 0.0000 <Sy>= 0.0000 <Sz>= 0.0000 <S**2>= 0.0000 S= 0.0000
 ExpMin= 2.53D-02 ExpMax= 1.53D+04 ExpMxC= 5.22D+02 IAcc=3 IRadAn=         7 AccDes= 0.00D+00
 Harris functional with IExCor= 4639 and IRadAn=       7 diagonalized for initial guess.
 HarFok:  IExCor= 4639 AccDes= 0.00D+00 IRadAn=         7 IDoV= 1 UseB2=F ITyADJ=14
 ICtDFT=  3500011 ScaDFX=  1.000000  1.000000  1.000000  1.000000
 FoFCou: FMM=F IPFlag=           0 FMFlag=      100000 FMFlg1=           0
         NFxFlg=           0 DoJE=T BraDBF=F KetDBF=T FulRan=T
         wScrn=  0.000000 ICntrl=       500 IOpCl=  0 I1Cent=   200000004 NGrid=           0
         NMat0=    1 NMatS0=      1 NMatT0=    0 NMatD0=    1 NMtDS0=    0 NMtDT0=    0
 Symmetry not used in FoFCou.
 Gradient too large for Newton-Raphson -- use scaled steepest descent instead.
     Accept linear search using points  3 and  4.
 Gradient too large for Newton-Raphson -- use scaled steepest descent instead.
     Accept linear search using points  1 and  2.
 Gradient too large for Newton-Raphson -- use scaled steepest descent instead.
     Accept linear search using points  1 and  2.
 Gradient too large for Newton-Raphson -- use scaled steepest descent instead.
     Minimum is close to point  2 DX=  9.33D-03 DF= -7.43D-09 DXR=  2.28D-02 DFR=  5.19D-04 which will be used.
 LinEq1:  Iter=  0 NonCon=     1 RMS=7.79D-05 Max=1.95D-03 NDo=     1
 AX will form     1 AO Fock derivatives at one time.
 LinEq1:  Iter=  1 NonCon=     1 RMS=1.44D-05 Max=4.93D-04 NDo=     1
 LinEq1:  Iter=  2 NonCon=     1 RMS=1.19D-05 Max=3.32D-04 NDo=     1
 LinEq1:  Iter=  3 NonCon=     1 RMS=6.14D-06 Max=1.92D-04 NDo=     1
 LinEq1:  Iter=  4 NonCon=     1 RMS=4.59D-06 Max=1.39D-04 NDo=     1
 LinEq1:  Iter=  5 NonCon=     1 RMS=1.68D-06 Max=2.67D-05 NDo=     1
 LinEq1:  Iter=  6 NonCon=     1 RMS=8.34D-07 Max=1.74D-05 NDo=     1
 LinEq1:  Iter=  7 NonCon=     1 RMS=4.49D-07 Max=7.01D-06 NDo=     1
 LinEq1:  Iter=  8 NonCon=     1 RMS=2.40D-07 Max=5.13D-06 NDo=     1
 LinEq1:  Iter=  9 NonCon=     1 RMS=9.37D-08 Max=2.25D-06 NDo=     1
 LinEq1:  Iter= 10 NonCon=     1 RMS=3.63D-08 Max=6.84D-07 NDo=     1
 LinEq1:  Iter= 11 NonCon=     1 RMS=1.10D-08 Max=1.82D-07 NDo=     1
 LinEq1:  Iter= 12 NonCon=     0 RMS=2.79D-09 Max=4.08D-08 NDo=     1
 Linear equations converged to 1.032D-08 1.032D-07 after    12 iterations.
     Accept linear search using points  1 and  2.
     Minimum is close to point  2 DX= -1.30D-04 DF= -1.14D-12 DXR=  1.30D-04 DFR=  1.67D-08 which will be used.
 LinEq1:  Iter=  0 NonCon=     1 RMS=3.02D-07 Max=9.26D-06 NDo=     1
 LinEq1:  Iter=  1 NonCon=     1 RMS=1.83D-07 Max=6.65D-06 NDo=     1
 LinEq1:  Iter=  2 NonCon=     1 RMS=1.26D-07 Max=2.72D-06 NDo=     1
 LinEq1:  Iter=  3 NonCon=     1 RMS=5.78D-08 Max=1.97D-06 NDo=     1
 LinEq1:  Iter=  4 NonCon=     1 RMS=3.00D-08 Max=1.03D-06 NDo=     1
 LinEq1:  Iter=  5 NonCon=     1 RMS=1.54D-08 Max=4.30D-07 NDo=     1
 LinEq1:  Iter=  6 NonCon=     1 RMS=8.46D-09 Max=1.90D-07 NDo=     1
 LinEq1:  Iter=  7 NonCon=     1 RMS=5.19D-09 Max=8.51D-08 NDo=     1
 LinEq1:  Iter=  8 NonCon=     1 RMS=2.00D-09 Max=3.71D-08 NDo=     1
 LinEq1:  Iter=  9 NonCon=     1 RMS=5.84D-10 Max=1.79D-08 NDo=     1
 LinEq1:  Iter= 10 NonCon=     1 RMS=1.61D-10 Max=5.27D-09 NDo=     1
 LinEq1:  Iter= 11 NonCon=     0 RMS=5.31D-11 Max=1.42D-09 NDo=     1
 Linear equations converged to 2.713D-10 2.713D-09 after    11 iterations.
 SCF Done:  E(UwB97XD) =  -283.104342202     a.u. after    7 cycles
            Convg  =    0.1634D-08                    36 Fock formations.
              S**2 =  0.0000                  -V/T =  2.0053
 <Sx>= 0.0000 <Sy>= 0.0000 <Sz>= 0.0000 <S**2>= 0.0000 S= 0.0000
 <L.S>=  0.00000000000    
 Annihilation of the first spin contaminant:
 S**2 before annihilation     0.0000,   after     0.0000
 DoSCS=F DFT=T ScalE2(SS,OS)=  1.000000  1.000000
 Range of M.O.s used for correlation:     1   299
 NBasis=   299 NAE=    19 NBE=    19 NFC=     0 NFV=     0
 NROrb=    299 NOA=    19 NOB=    19 NVA=   280 NVB=   280

 **** Warning!!: The largest alpha MO coefficient is  0.31285904D+02


 **** Warning!!: The largest beta MO coefficient is  0.31285904D+02

 Symmetrizing basis deriv contribution to polar:
 IMax=3 JMax=2 DiffMx= 0.00D+00
 G2DrvN: will do     9 centers at a time, making    1 passes.
 Calling FoFCou, ICntrl=  3107 FMM=F I1Cent=   0 AccDes= 0.00D+00.
 End of G2Drv F.D. properties file   721 does not exist.
 End of G2Drv F.D. properties file   722 does not exist.
 End of G2Drv F.D. properties file   788 does not exist.
          IDoAtm=11111111
          Differentiating once with respect to nuclear coordinates.
 CalDSu exits because no D1Ps are significant.
          There are    27 degrees of freedom in the 1st order CPHF.  IDoFFX=6 NUNeed=     0.
     21 vectors produced by pass  0 Test12= 3.94D-14 3.70D-09 XBig12= 1.50D-01 6.07D-02.
 AX will form    21 AO Fock derivatives at one time.
     21 vectors produced by pass  1 Test12= 3.94D-14 3.70D-09 XBig12= 2.73D-02 2.24D-02.
     21 vectors produced by pass  2 Test12= 3.94D-14 3.70D-09 XBig12= 8.88D-04 4.11D-03.
     21 vectors produced by pass  3 Test12= 3.94D-14 3.70D-09 XBig12= 1.31D-05 4.65D-04.
     21 vectors produced by pass  4 Test12= 3.94D-14 3.70D-09 XBig12= 1.91D-07 5.14D-05.
     21 vectors produced by pass  5 Test12= 3.94D-14 3.70D-09 XBig12= 1.99D-09 4.19D-06.
     21 vectors produced by pass  6 Test12= 3.94D-14 3.70D-09 XBig12= 1.86D-11 3.78D-07.
     15 vectors produced by pass  7 Test12= 3.94D-14 3.70D-09 XBig12= 1.58D-13 3.16D-08.
 InvSVY:  IOpt=1 It=  1 EMax= 1.44D-15
 Solved reduced A of dimension   162 with    21 vectors.
 End of Minotr F.D. properties file   721 does not exist.
 End of Minotr F.D. properties file   722 does not exist.
 End of Minotr F.D. properties file   788 does not exist.
 Calling FoFJK, ICntrl=    100127 FMM=F ISym2X=0 I1Cent= 0 IOpClX= 1 NMat=1 NMatS=1 NMatT=0.
 -------------------------------------------------------------------
 Center     Atomic                   Forces (Hartrees/Bohr)
 Number     Number              X              Y              Z
 -------------------------------------------------------------------
      1        8          -0.034653112    0.020090533    0.004284055
      2        8           0.016306092    0.008035610   -0.002026906
      3        6           0.020231416   -0.001313948   -0.007717137
      4        7          -0.060001607   -0.007123998   -0.024350733
      5        6           0.003330006   -0.050702011    0.047731642
      6        1           0.001454475   -0.000007170   -0.002101218
      7        1           0.060926908    0.030219969   -0.008860508
      8        1          -0.007594178    0.000801016   -0.006959195
 -------------------------------------------------------------------
 Cartesian Forces:  Max     0.060926908 RMS     0.026100042
 IRC-IRC-IRC-IRC-IRC-IRC-IRC-IRC-IRC-IRC-IRC-IRC-IRC-IRC-IRC-IRC-IRC-IRC
 Pt 26 Step number   1 out of a maximum of  20
 Modified Bulirsch-Stoer Extrapolation Cycles:
    EPS =    0.000010000000000
      PEZero:  N= 2 I= 1 D=  3.44D-04 Err=  4.98D-06
 Maximum DWI energy   std dev =  0.000001334 at pt    19
 Maximum DWI gradient std dev =  0.000481849 at pt    17
 CORRECTOR INTEGRATION CONVERGENCE:
   Recorrection delta-x convergence threshold:    0.010000
   Delta-x Convergence Met
 Point Number:  26          Path Number:   1
   CHANGE IN THE REACTION COORDINATE =    0.06610
   NET REACTION COORDINATE UP TO THIS POINT =    1.71845
  # OF POINTS ALONG THE PATH =  26
  # OF STEPS =   1

 Calculating another point on the path.
 IRC-IRC-IRC-IRC-IRC-IRC-IRC-IRC-IRC-IRC-IRC-IRC-IRC-IRC-IRC-IRC-IRC-IRC
                          Input orientation:                          
 ---------------------------------------------------------------------
 Center     Atomic      Atomic             Coordinates (Angstroms)
 Number     Number       Type             X           Y           Z
 ---------------------------------------------------------------------
      1          8           0       -1.075039   -0.916757   -0.078448
      2          8           0        1.227863   -0.785674    0.039660
      3          6           0        1.107451    0.397463   -0.013151
      4          7           0       -0.080671    1.180389   -0.138518
      5          6           0       -1.144518    0.257397    0.207627
      6          1           0        1.921138    1.093733    0.232174
      7          1           0       -0.931765    1.025865   -0.929554
      8          1           0       -1.852568    0.701165    0.922009
 ---------------------------------------------------------------------
                    Distance matrix (angstroms):
                    1          2          3          4          5
     1  O    0.000000
     2  O    2.309651   0.000000
     3  C    2.548470   1.190421   0.000000
     4  N    2.321723   2.368420   1.428399   0.000000
     5  C    1.210498   2.596999   2.267097   1.450345   0.000000
     6  H    3.621551   2.012427   1.098664   2.037686   3.177784
     7  H    2.125721   2.980779   2.322302   1.172167   1.388880
     8  H    2.055027   3.532461   3.119049   2.119903   1.099366
                    6          7          8
     6  H    0.000000
     7  H    3.081116   0.000000
     8  H    3.856272   2.093225   0.000000
 Symmetry turned off by external request.
 Stoichiometry    C2H3NO2
 Framework group  C1[X(C2H3NO2)]
 Deg. of freedom    18
 Full point group                 C1      NOp   1
 Rotational constants (GHZ):           9.9200518           6.0265109           3.9024211
 Standard basis: Aug-CC-pVTZ (5D, 7F)
   299 basis functions,   441 primitive gaussians,   350 cartesian basis functions
    19 alpha electrons       19 beta electrons
       nuclear repulsion energy       169.9731697514 Hartrees.
 NAtoms=    8 NActive=    8 NUniq=    8 SFac= 1.00D+00 NAtFMM=   60 NAOKFM=F Big=F
 Integral buffers will be    131072 words long.
 Raffenetti 2 integral format.
 Two-electron integral symmetry is turned off.
 Nuclear repulsion after empirical dispersion term =      169.9716620097 Hartrees.
 One-electron integrals computed using PRISM.
 NBasis=   299 RedAO= T EigKep=  3.69D-05  NBF=   299
 NBsUse=   299 1.00D-06 EigRej= -1.00D+00 NBFU=   299
 Initial guess from the checkpoint file:  "TSH1-IRC-Reverse.chk"
 B after Tr=     0.000607    0.000348   -0.000208
         Rot=    1.000000   -0.000050    0.000195    0.000140 Ang=  -0.03 deg.
 Initial guess <Sx>= 0.0000 <Sy>= 0.0000 <Sz>= 0.0000 <S**2>= 0.0000 S= 0.0000
 ExpMin= 2.53D-02 ExpMax= 1.53D+04 ExpMxC= 5.22D+02 IAcc=3 IRadAn=         7 AccDes= 0.00D+00
 Harris functional with IExCor= 4639 and IRadAn=       7 diagonalized for initial guess.
 HarFok:  IExCor= 4639 AccDes= 0.00D+00 IRadAn=         7 IDoV= 1 UseB2=F ITyADJ=14
 ICtDFT=  3500011 ScaDFX=  1.000000  1.000000  1.000000  1.000000
 FoFCou: FMM=F IPFlag=           0 FMFlag=      100000 FMFlg1=           0
         NFxFlg=           0 DoJE=T BraDBF=F KetDBF=T FulRan=T
         wScrn=  0.000000 ICntrl=       500 IOpCl=  0 I1Cent=   200000004 NGrid=           0
         NMat0=    1 NMatS0=      1 NMatT0=    0 NMatD0=    1 NMtDS0=    0 NMtDT0=    0
 Symmetry not used in FoFCou.
 Gradient too large for Newton-Raphson -- use scaled steepest descent instead.
     Accept linear search using points  3 and  4.
 Gradient too large for Newton-Raphson -- use scaled steepest descent instead.
     Accept linear search using points  1 and  2.
 Gradient too large for Newton-Raphson -- use scaled steepest descent instead.
     Accept linear search using points  1 and  2.
 Gradient too large for Newton-Raphson -- use scaled steepest descent instead.
     Minimum is close to point  2 DX=  1.89D-02 DF= -2.82D-08 DXR=  4.52D-02 DFR=  2.05D-03 which will be used.
 LinEq1:  Iter=  0 NonCon=     1 RMS=7.53D-05 Max=1.81D-03 NDo=     1
 AX will form     1 AO Fock derivatives at one time.
 LinEq1:  Iter=  1 NonCon=     1 RMS=1.37D-05 Max=4.72D-04 NDo=     1
 LinEq1:  Iter=  2 NonCon=     1 RMS=1.15D-05 Max=3.10D-04 NDo=     1
 LinEq1:  Iter=  3 NonCon=     1 RMS=5.90D-06 Max=1.81D-04 NDo=     1
 LinEq1:  Iter=  4 NonCon=     1 RMS=4.30D-06 Max=1.25D-04 NDo=     1
 LinEq1:  Iter=  5 NonCon=     1 RMS=1.57D-06 Max=2.20D-05 NDo=     1
 LinEq1:  Iter=  6 NonCon=     1 RMS=7.72D-07 Max=1.60D-05 NDo=     1
 LinEq1:  Iter=  7 NonCon=     1 RMS=4.17D-07 Max=6.84D-06 NDo=     1
 LinEq1:  Iter=  8 NonCon=     1 RMS=2.27D-07 Max=5.29D-06 NDo=     1
 LinEq1:  Iter=  9 NonCon=     1 RMS=8.79D-08 Max=2.05D-06 NDo=     1
 LinEq1:  Iter= 10 NonCon=     1 RMS=3.44D-08 Max=6.27D-07 NDo=     1
 LinEq1:  Iter= 11 NonCon=     1 RMS=1.07D-08 Max=1.78D-07 NDo=     1
 LinEq1:  Iter= 12 NonCon=     0 RMS=2.56D-09 Max=3.61D-08 NDo=     1
 Linear equations converged to 1.032D-08 1.032D-07 after    12 iterations.
     Accept linear search using points  1 and  2.
     Minimum is close to point  2 DX= -1.29D-04 DF= -1.08D-12 DXR=  1.29D-04 DFR=  1.69D-08 which will be used.
 LinEq1:  Iter=  0 NonCon=     1 RMS=2.72D-07 Max=8.85D-06 NDo=     1
 LinEq1:  Iter=  1 NonCon=     1 RMS=1.59D-07 Max=5.14D-06 NDo=     1
 LinEq1:  Iter=  2 NonCon=     1 RMS=1.12D-07 Max=2.44D-06 NDo=     1
 LinEq1:  Iter=  3 NonCon=     1 RMS=5.32D-08 Max=1.87D-06 NDo=     1
 LinEq1:  Iter=  4 NonCon=     1 RMS=2.76D-08 Max=9.56D-07 NDo=     1
 LinEq1:  Iter=  5 NonCon=     1 RMS=1.34D-08 Max=3.66D-07 NDo=     1
 LinEq1:  Iter=  6 NonCon=     1 RMS=7.03D-09 Max=1.62D-07 NDo=     1
 LinEq1:  Iter=  7 NonCon=     1 RMS=4.47D-09 Max=6.52D-08 NDo=     1
 LinEq1:  Iter=  8 NonCon=     1 RMS=1.72D-09 Max=3.10D-08 NDo=     1
 LinEq1:  Iter=  9 NonCon=     1 RMS=5.09D-10 Max=1.46D-08 NDo=     1
 LinEq1:  Iter= 10 NonCon=     1 RMS=1.48D-10 Max=4.60D-09 NDo=     1
 LinEq1:  Iter= 11 NonCon=     0 RMS=5.31D-11 Max=1.45D-09 NDo=     1
 Linear equations converged to 2.479D-10 2.479D-09 after    11 iterations.
 SCF Done:  E(UwB97XD) =  -283.109315964     a.u. after    7 cycles
            Convg  =    0.1454D-08                    36 Fock formations.
              S**2 =  0.0000                  -V/T =  2.0053
 <Sx>= 0.0000 <Sy>= 0.0000 <Sz>= 0.0000 <S**2>= 0.0000 S= 0.0000
 <L.S>=  0.00000000000    
 Annihilation of the first spin contaminant:
 S**2 before annihilation     0.0000,   after     0.0000
 DoSCS=F DFT=T ScalE2(SS,OS)=  1.000000  1.000000
 Range of M.O.s used for correlation:     1   299
 NBasis=   299 NAE=    19 NBE=    19 NFC=     0 NFV=     0
 NROrb=    299 NOA=    19 NOB=    19 NVA=   280 NVB=   280

 **** Warning!!: The largest alpha MO coefficient is  0.30564939D+02


 **** Warning!!: The largest beta MO coefficient is  0.30564939D+02

 Symmetrizing basis deriv contribution to polar:
 IMax=3 JMax=2 DiffMx= 0.00D+00
 G2DrvN: will do     9 centers at a time, making    1 passes.
 Calling FoFCou, ICntrl=  3107 FMM=F I1Cent=   0 AccDes= 0.00D+00.
 End of G2Drv F.D. properties file   721 does not exist.
 End of G2Drv F.D. properties file   722 does not exist.
 End of G2Drv F.D. properties file   788 does not exist.
          IDoAtm=11111111
          Differentiating once with respect to nuclear coordinates.
 CalDSu exits because no D1Ps are significant.
          There are    27 degrees of freedom in the 1st order CPHF.  IDoFFX=6 NUNeed=     0.
     21 vectors produced by pass  0 Test12= 3.94D-14 3.70D-09 XBig12= 1.50D-01 6.16D-02.
 AX will form    21 AO Fock derivatives at one time.
     21 vectors produced by pass  1 Test12= 3.94D-14 3.70D-09 XBig12= 2.67D-02 2.06D-02.
     21 vectors produced by pass  2 Test12= 3.94D-14 3.70D-09 XBig12= 8.66D-04 4.31D-03.
     21 vectors produced by pass  3 Test12= 3.94D-14 3.70D-09 XBig12= 1.28D-05 4.49D-04.
     21 vectors produced by pass  4 Test12= 3.94D-14 3.70D-09 XBig12= 1.86D-07 4.93D-05.
     21 vectors produced by pass  5 Test12= 3.94D-14 3.70D-09 XBig12= 1.92D-09 4.10D-06.
     21 vectors produced by pass  6 Test12= 3.94D-14 3.70D-09 XBig12= 1.79D-11 3.82D-07.
     15 vectors produced by pass  7 Test12= 3.94D-14 3.70D-09 XBig12= 1.51D-13 3.15D-08.
 InvSVY:  IOpt=1 It=  1 EMax= 2.11D-15
 Solved reduced A of dimension   162 with    21 vectors.
 End of Minotr F.D. properties file   721 does not exist.
 End of Minotr F.D. properties file   722 does not exist.
 End of Minotr F.D. properties file   788 does not exist.
 Calling FoFJK, ICntrl=    100127 FMM=F ISym2X=0 I1Cent= 0 IOpClX= 1 NMat=1 NMatS=1 NMatT=0.
 -------------------------------------------------------------------
 Center     Atomic                   Forces (Hartrees/Bohr)
 Number     Number              X              Y              Z
 -------------------------------------------------------------------
      1        8          -0.035042771    0.019827059    0.004123717
      2        8           0.016389099    0.008077221   -0.001953136
      3        6           0.020299647   -0.000212866   -0.007689369
      4        7          -0.059279822   -0.008523361   -0.023756214
      5        6           0.002981436   -0.050272884    0.048357592
      6        1           0.001699646   -0.000101902   -0.002259696
      7        1           0.060630058    0.030593595   -0.009923111
      8        1          -0.007677294    0.000613137   -0.006899784
 -------------------------------------------------------------------
 Cartesian Forces:  Max     0.060630058 RMS     0.026059387
 IRC-IRC-IRC-IRC-IRC-IRC-IRC-IRC-IRC-IRC-IRC-IRC-IRC-IRC-IRC-IRC-IRC-IRC
 Pt 27 Step number   1 out of a maximum of  20
 Modified Bulirsch-Stoer Extrapolation Cycles:
    EPS =    0.000010000000000
      PEZero:  N= 2 I= 1 D=  3.44D-04 Err=  6.70D-06
 Maximum DWI energy   std dev =  0.000001321 at pt    45
 Maximum DWI gradient std dev =  0.000561638 at pt    17
 CORRECTOR INTEGRATION CONVERGENCE:
   Recorrection delta-x convergence threshold:    0.010000
   Delta-x Convergence Met
 Point Number:  27          Path Number:   1
   CHANGE IN THE REACTION COORDINATE =    0.06610
   NET REACTION COORDINATE UP TO THIS POINT =    1.78455
  # OF POINTS ALONG THE PATH =  27
  # OF STEPS =   1

 Calculating another point on the path.
 IRC-IRC-IRC-IRC-IRC-IRC-IRC-IRC-IRC-IRC-IRC-IRC-IRC-IRC-IRC-IRC-IRC-IRC
                          Input orientation:                          
 ---------------------------------------------------------------------
 Center     Atomic      Atomic             Coordinates (Angstroms)
 Number     Number       Type             X           Y           Z
 ---------------------------------------------------------------------
      1          8           0       -1.076066   -0.916185   -0.078330
      2          8           0        1.228342   -0.785437    0.039604
      3          6           0        1.108241    0.397477   -0.013449
      4          7           0       -0.082628    1.180082   -0.139294
      5          6           0       -1.144410    0.255457    0.209513
      6          1           0        1.921982    1.093665    0.231090
      7          1           0       -0.903864    1.040068   -0.934415
      8          1           0       -1.856137    0.701402    0.918836
 ---------------------------------------------------------------------
                    Distance matrix (angstroms):
                    1          2          3          4          5
     1  O    0.000000
     2  O    2.311126   0.000000
     3  C    2.549729   1.190178   0.000000
     4  N    2.320554   2.369369   1.430551   0.000000
     5  C    1.208416   2.596590   2.268109   1.450510   0.000000
     6  H    3.622642   2.012171   1.098477   2.040370   3.178965
     7  H    2.142302   2.971109   2.304272   1.151630   1.407852
     8  H    2.054127   3.535216   3.122349   2.119931   1.099346
                    6          7          8
     6  H    0.000000
     7  H    3.057234   0.000000
     8  H    3.860187   2.110937   0.000000
 Symmetry turned off by external request.
 Stoichiometry    C2H3NO2
 Framework group  C1[X(C2H3NO2)]
 Deg. of freedom    18
 Full point group                 C1      NOp   1
 Rotational constants (GHZ):           9.9204526           6.0225249           3.9015203
 Standard basis: Aug-CC-pVTZ (5D, 7F)
   299 basis functions,   441 primitive gaussians,   350 cartesian basis functions
    19 alpha electrons       19 beta electrons
       nuclear repulsion energy       169.9945516230 Hartrees.
 NAtoms=    8 NActive=    8 NUniq=    8 SFac= 1.00D+00 NAtFMM=   60 NAOKFM=F Big=F
 Integral buffers will be    131072 words long.
 Raffenetti 2 integral format.
 Two-electron integral symmetry is turned off.
 Nuclear repulsion after empirical dispersion term =      169.9930373378 Hartrees.
 One-electron integrals computed using PRISM.
 NBasis=   299 RedAO= T EigKep=  3.74D-05  NBF=   299
 NBsUse=   299 1.00D-06 EigRej= -1.00D+00 NBFU=   299
 Initial guess from the checkpoint file:  "TSH1-IRC-Reverse.chk"
 B after Tr=     0.000604    0.000349   -0.000223
         Rot=    1.000000   -0.000047    0.000196    0.000140 Ang=  -0.03 deg.
 Initial guess <Sx>= 0.0000 <Sy>= 0.0000 <Sz>= 0.0000 <S**2>= 0.0000 S= 0.0000
 ExpMin= 2.53D-02 ExpMax= 1.53D+04 ExpMxC= 5.22D+02 IAcc=3 IRadAn=         7 AccDes= 0.00D+00
 Harris functional with IExCor= 4639 and IRadAn=       7 diagonalized for initial guess.
 HarFok:  IExCor= 4639 AccDes= 0.00D+00 IRadAn=         7 IDoV= 1 UseB2=F ITyADJ=14
 ICtDFT=  3500011 ScaDFX=  1.000000  1.000000  1.000000  1.000000
 FoFCou: FMM=F IPFlag=           0 FMFlag=      100000 FMFlg1=           0
         NFxFlg=           0 DoJE=T BraDBF=F KetDBF=T FulRan=T
         wScrn=  0.000000 ICntrl=       500 IOpCl=  0 I1Cent=   200000004 NGrid=           0
         NMat0=    1 NMatS0=      1 NMatT0=    0 NMatD0=    1 NMtDS0=    0 NMtDT0=    0
 Symmetry not used in FoFCou.
 Gradient too large for Newton-Raphson -- use scaled steepest descent instead.
     Accept linear search using points  3 and  4.
 Gradient too large for Newton-Raphson -- use scaled steepest descent instead.
     Accept linear search using points  1 and  2.
 Gradient too large for Newton-Raphson -- use scaled steepest descent instead.
     Accept linear search using points  1 and  2.
 LinEq1:  Iter=  0 NonCon=     1 RMS=7.94D-05 Max=1.77D-03 NDo=     1
 AX will form     1 AO Fock derivatives at one time.
 LinEq1:  Iter=  1 NonCon=     1 RMS=1.57D-05 Max=5.21D-04 NDo=     1
 LinEq1:  Iter=  2 NonCon=     1 RMS=1.44D-05 Max=3.91D-04 NDo=     1
 LinEq1:  Iter=  3 NonCon=     1 RMS=6.80D-06 Max=2.04D-04 NDo=     1
 LinEq1:  Iter=  4 NonCon=     1 RMS=4.40D-06 Max=1.19D-04 NDo=     1
 LinEq1:  Iter=  5 NonCon=     1 RMS=1.81D-06 Max=2.66D-05 NDo=     1
 LinEq1:  Iter=  6 NonCon=     1 RMS=1.02D-06 Max=2.19D-05 NDo=     1
 LinEq1:  Iter=  7 NonCon=     1 RMS=5.50D-07 Max=8.60D-06 NDo=     1
 LinEq1:  Iter=  8 NonCon=     1 RMS=2.59D-07 Max=5.45D-06 NDo=     1
 LinEq1:  Iter=  9 NonCon=     1 RMS=9.20D-08 Max=2.19D-06 NDo=     1
 LinEq1:  Iter= 10 NonCon=     1 RMS=3.43D-08 Max=6.18D-07 NDo=     1
 LinEq1:  Iter= 11 NonCon=     1 RMS=1.15D-08 Max=1.71D-07 NDo=     1
 LinEq1:  Iter= 12 NonCon=     0 RMS=2.89D-09 Max=3.76D-08 NDo=     1
 Linear equations converged to 1.032D-08 1.032D-07 after    12 iterations.
     Accept linear search using points  1 and  2.
     Minimum is close to point  2 DX= -1.57D-04 DF= -1.76D-12 DXR=  1.57D-04 DFR=  2.43D-08 which will be used.
 LinEq1:  Iter=  0 NonCon=     1 RMS=2.90D-07 Max=9.79D-06 NDo=     1
 LinEq1:  Iter=  1 NonCon=     1 RMS=1.64D-07 Max=4.73D-06 NDo=     1
 LinEq1:  Iter=  2 NonCon=     1 RMS=1.13D-07 Max=2.46D-06 NDo=     1
 LinEq1:  Iter=  3 NonCon=     1 RMS=5.79D-08 Max=2.12D-06 NDo=     1
 LinEq1:  Iter=  4 NonCon=     1 RMS=3.05D-08 Max=1.05D-06 NDo=     1
 LinEq1:  Iter=  5 NonCon=     1 RMS=1.38D-08 Max=3.57D-07 NDo=     1
 LinEq1:  Iter=  6 NonCon=     1 RMS=6.01D-09 Max=1.35D-07 NDo=     1
 LinEq1:  Iter=  7 NonCon=     1 RMS=4.14D-09 Max=5.10D-08 NDo=     1
 LinEq1:  Iter=  8 NonCon=     1 RMS=1.75D-09 Max=3.63D-08 NDo=     1
 LinEq1:  Iter=  9 NonCon=     1 RMS=5.25D-10 Max=1.35D-08 NDo=     1
 LinEq1:  Iter= 10 NonCon=     1 RMS=1.58D-10 Max=4.45D-09 NDo=     1
 LinEq1:  Iter= 11 NonCon=     0 RMS=5.65D-11 Max=1.48D-09 NDo=     1
 Linear equations converged to 2.662D-10 2.662D-09 after    11 iterations.
 SCF Done:  E(UwB97XD) =  -283.114264403     a.u. after    6 cycles
            Convg  =    0.1517D-08                    34 Fock formations.
              S**2 =  0.0000                  -V/T =  2.0053
 <Sx>= 0.0000 <Sy>= 0.0000 <Sz>= 0.0000 <S**2>= 0.0000 S= 0.0000
 <L.S>=  0.00000000000    
 Annihilation of the first spin contaminant:
 S**2 before annihilation     0.0000,   after     0.0000
 DoSCS=F DFT=T ScalE2(SS,OS)=  1.000000  1.000000
 Range of M.O.s used for correlation:     1   299
 NBasis=   299 NAE=    19 NBE=    19 NFC=     0 NFV=     0
 NROrb=    299 NOA=    19 NOB=    19 NVA=   280 NVB=   280

 **** Warning!!: The largest alpha MO coefficient is  0.29685087D+02


 **** Warning!!: The largest beta MO coefficient is  0.29685087D+02

 Symmetrizing basis deriv contribution to polar:
 IMax=3 JMax=2 DiffMx= 0.00D+00
 G2DrvN: will do     9 centers at a time, making    1 passes.
 Calling FoFCou, ICntrl=  3107 FMM=F I1Cent=   0 AccDes= 0.00D+00.
 End of G2Drv F.D. properties file   721 does not exist.
 End of G2Drv F.D. properties file   722 does not exist.
 End of G2Drv F.D. properties file   788 does not exist.
          IDoAtm=11111111
          Differentiating once with respect to nuclear coordinates.
 CalDSu exits because no D1Ps are significant.
          There are    27 degrees of freedom in the 1st order CPHF.  IDoFFX=6 NUNeed=     0.
     21 vectors produced by pass  0 Test12= 3.94D-14 3.70D-09 XBig12= 1.49D-01 6.24D-02.
 AX will form    21 AO Fock derivatives at one time.
     21 vectors produced by pass  1 Test12= 3.94D-14 3.70D-09 XBig12= 2.61D-02 1.92D-02.
     21 vectors produced by pass  2 Test12= 3.94D-14 3.70D-09 XBig12= 8.48D-04 4.46D-03.
     21 vectors produced by pass  3 Test12= 3.94D-14 3.70D-09 XBig12= 1.26D-05 4.35D-04.
     21 vectors produced by pass  4 Test12= 3.94D-14 3.70D-09 XBig12= 1.82D-07 4.65D-05.
     21 vectors produced by pass  5 Test12= 3.94D-14 3.70D-09 XBig12= 1.85D-09 4.18D-06.
     21 vectors produced by pass  6 Test12= 3.94D-14 3.70D-09 XBig12= 1.72D-11 3.75D-07.
     14 vectors produced by pass  7 Test12= 3.94D-14 3.70D-09 XBig12= 1.46D-13 3.09D-08.
 InvSVY:  IOpt=1 It=  1 EMax= 1.67D-15
 Solved reduced A of dimension   161 with    21 vectors.
 End of Minotr F.D. properties file   721 does not exist.
 End of Minotr F.D. properties file   722 does not exist.
 End of Minotr F.D. properties file   788 does not exist.
 Calling FoFJK, ICntrl=    100127 FMM=F ISym2X=0 I1Cent= 0 IOpClX= 1 NMat=1 NMatS=1 NMatT=0.
 -------------------------------------------------------------------
 Center     Atomic                   Forces (Hartrees/Bohr)
 Number     Number              X              Y              Z
 -------------------------------------------------------------------
      1        8          -0.035331883    0.019314812    0.003940748
      2        8           0.016445606    0.008119118   -0.001865564
      3        6           0.020296270    0.000903612   -0.007622223
      4        7          -0.057821554   -0.009912457   -0.022569951
      5        6           0.002597588   -0.049283265    0.048499236
      6        1           0.001944482   -0.000187225   -0.002421596
      7        1           0.059584438    0.030641676   -0.011178479
      8        1          -0.007714946    0.000403729   -0.006782171
 -------------------------------------------------------------------
 Cartesian Forces:  Max     0.059584438 RMS     0.025751972
 IRC-IRC-IRC-IRC-IRC-IRC-IRC-IRC-IRC-IRC-IRC-IRC-IRC-IRC-IRC-IRC-IRC-IRC
 Pt 28 Step number   1 out of a maximum of  20
 Modified Bulirsch-Stoer Extrapolation Cycles:
    EPS =    0.000010000000000
      PEZero:  N= 2 I= 1 D=  3.44D-04 Err=  8.62D-06
 Maximum DWI energy   std dev =  0.000001254 at pt    45
 Maximum DWI gradient std dev =  0.000633837 at pt    17
 CORRECTOR INTEGRATION CONVERGENCE:
   Recorrection delta-x convergence threshold:    0.010000
   Delta-x Convergence Met
 Point Number:  28          Path Number:   1
   CHANGE IN THE REACTION COORDINATE =    0.06610
   NET REACTION COORDINATE UP TO THIS POINT =    1.85065
  # OF POINTS ALONG THE PATH =  28
  # OF STEPS =   1

 Calculating another point on the path.
 IRC-IRC-IRC-IRC-IRC-IRC-IRC-IRC-IRC-IRC-IRC-IRC-IRC-IRC-IRC-IRC-IRC-IRC
                          Input orientation:                          
 ---------------------------------------------------------------------
 Center     Atomic      Atomic             Coordinates (Angstroms)
 Number     Number       Type             X           Y           Z
 ---------------------------------------------------------------------
      1          8           0       -1.077117   -0.915622   -0.078216
      2          8           0        1.228830   -0.785196    0.039550
      3          6           0        1.109043    0.397534   -0.013749
      4          7           0       -0.084554    1.179723   -0.140032
      5          6           0       -1.144315    0.253537    0.211425
      6          1           0        1.922954    1.093559    0.229912
      7          1           0       -0.876185    1.054442   -0.939984
      8          1           0       -1.859768    0.701540    0.915683
 ---------------------------------------------------------------------
                    Distance matrix (angstroms):
                    1          2          3          4          5
     1  O    0.000000
     2  O    2.312634   0.000000
     3  C    2.551045   1.189975   0.000000
     4  N    2.319370   2.370260   1.432633   0.000000
     5  C    1.206376   2.596214   2.269154   1.450667   0.000000
     6  H    3.623835   2.011906   1.098304   2.043127   3.180270
     7  H    2.159669   2.962236   2.287043   1.132386   1.427965
     8  H    2.053191   3.537998   3.125715   2.120041   1.099344
                    6          7          8
     6  H    0.000000
     7  H    3.034034   0.000000
     8  H    3.864316   2.129664   0.000000
 Symmetry turned off by external request.
 Stoichiometry    C2H3NO2
 Framework group  C1[X(C2H3NO2)]
 Deg. of freedom    18
 Full point group                 C1      NOp   1
 Rotational constants (GHZ):           9.9206578           6.0181041           3.9004872
 Standard basis: Aug-CC-pVTZ (5D, 7F)
   299 basis functions,   441 primitive gaussians,   350 cartesian basis functions
    19 alpha electrons       19 beta electrons
       nuclear repulsion energy       170.0111211436 Hartrees.
 NAtoms=    8 NActive=    8 NUniq=    8 SFac= 1.00D+00 NAtFMM=   60 NAOKFM=F Big=F
 Integral buffers will be    131072 words long.
 Raffenetti 2 integral format.
 Two-electron integral symmetry is turned off.
 Nuclear repulsion after empirical dispersion term =      170.0095998982 Hartrees.
 One-electron integrals computed using PRISM.
 NBasis=   299 RedAO= T EigKep=  3.79D-05  NBF=   299
 NBsUse=   299 1.00D-06 EigRej= -1.00D+00 NBFU=   299
 Initial guess from the checkpoint file:  "TSH1-IRC-Reverse.chk"
 B after Tr=     0.000600    0.000350   -0.000242
         Rot=    1.000000   -0.000042    0.000197    0.000139 Ang=  -0.03 deg.
 Initial guess <Sx>= 0.0000 <Sy>= 0.0000 <Sz>= 0.0000 <S**2>= 0.0000 S= 0.0000
 ExpMin= 2.53D-02 ExpMax= 1.53D+04 ExpMxC= 5.22D+02 IAcc=3 IRadAn=         7 AccDes= 0.00D+00
 Harris functional with IExCor= 4639 and IRadAn=       7 diagonalized for initial guess.
 HarFok:  IExCor= 4639 AccDes= 0.00D+00 IRadAn=         7 IDoV= 1 UseB2=F ITyADJ=14
 ICtDFT=  3500011 ScaDFX=  1.000000  1.000000  1.000000  1.000000
 FoFCou: FMM=F IPFlag=           0 FMFlag=      100000 FMFlg1=           0
         NFxFlg=           0 DoJE=T BraDBF=F KetDBF=T FulRan=T
         wScrn=  0.000000 ICntrl=       500 IOpCl=  0 I1Cent=   200000004 NGrid=           0
         NMat0=    1 NMatS0=      1 NMatT0=    0 NMatD0=    1 NMtDS0=    0 NMtDT0=    0
 Symmetry not used in FoFCou.
 Gradient too large for Newton-Raphson -- use scaled steepest descent instead.
     Accept linear search using points  3 and  4.
 Gradient too large for Newton-Raphson -- use scaled steepest descent instead.
     Accept linear search using points  1 and  2.
 Gradient too large for Newton-Raphson -- use scaled steepest descent instead.
     Accept linear search using points  1 and  2.
 LinEq1:  Iter=  0 NonCon=     1 RMS=7.63D-05 Max=1.67D-03 NDo=     1
 AX will form     1 AO Fock derivatives at one time.
 LinEq1:  Iter=  1 NonCon=     1 RMS=1.50D-05 Max=4.97D-04 NDo=     1
 LinEq1:  Iter=  2 NonCon=     1 RMS=1.39D-05 Max=3.75D-04 NDo=     1
 LinEq1:  Iter=  3 NonCon=     1 RMS=6.21D-06 Max=1.83D-04 NDo=     1
 LinEq1:  Iter=  4 NonCon=     1 RMS=4.04D-06 Max=1.08D-04 NDo=     1
 LinEq1:  Iter=  5 NonCon=     1 RMS=1.74D-06 Max=2.37D-05 NDo=     1
 LinEq1:  Iter=  6 NonCon=     1 RMS=9.77D-07 Max=2.07D-05 NDo=     1
 LinEq1:  Iter=  7 NonCon=     1 RMS=5.23D-07 Max=7.90D-06 NDo=     1
 LinEq1:  Iter=  8 NonCon=     1 RMS=2.45D-07 Max=5.31D-06 NDo=     1
 LinEq1:  Iter=  9 NonCon=     1 RMS=8.90D-08 Max=2.09D-06 NDo=     1
 LinEq1:  Iter= 10 NonCon=     1 RMS=3.27D-08 Max=5.71D-07 NDo=     1
 LinEq1:  Iter= 11 NonCon=     1 RMS=1.11D-08 Max=1.49D-07 NDo=     1
 LinEq1:  Iter= 12 NonCon=     0 RMS=3.04D-09 Max=4.08D-08 NDo=     1
 Linear equations converged to 1.032D-08 1.032D-07 after    12 iterations.
     Accept linear search using points  1 and  2.
     Minimum is close to point  2 DX= -1.44D-04 DF= -1.42D-12 DXR=  1.44D-04 DFR=  2.11D-08 which will be used.
 LinEq1:  Iter=  0 NonCon=     1 RMS=2.64D-07 Max=8.82D-06 NDo=     1
 LinEq1:  Iter=  1 NonCon=     1 RMS=1.41D-07 Max=4.19D-06 NDo=     1
 LinEq1:  Iter=  2 NonCon=     1 RMS=9.09D-08 Max=1.92D-06 NDo=     1
 LinEq1:  Iter=  3 NonCon=     1 RMS=5.18D-08 Max=1.91D-06 NDo=     1
 LinEq1:  Iter=  4 NonCon=     1 RMS=2.75D-08 Max=9.31D-07 NDo=     1
 LinEq1:  Iter=  5 NonCon=     1 RMS=1.21D-08 Max=3.06D-07 NDo=     1
 LinEq1:  Iter=  6 NonCon=     1 RMS=4.69D-09 Max=9.93D-08 NDo=     1
 LinEq1:  Iter=  7 NonCon=     1 RMS=3.22D-09 Max=4.23D-08 NDo=     1
 LinEq1:  Iter=  8 NonCon=     1 RMS=1.48D-09 Max=3.32D-08 NDo=     1
 LinEq1:  Iter=  9 NonCon=     1 RMS=4.56D-10 Max=1.05D-08 NDo=     1
 LinEq1:  Iter= 10 NonCon=     1 RMS=1.44D-10 Max=3.78D-09 NDo=     1
 LinEq1:  Iter= 11 NonCon=     0 RMS=5.00D-11 Max=1.31D-09 NDo=     1
 Linear equations converged to 2.462D-10 2.462D-09 after    11 iterations.
 SCF Done:  E(UwB97XD) =  -283.119137736     a.u. after    6 cycles
            Convg  =    0.1339D-08                    34 Fock formations.
              S**2 =  0.0000                  -V/T =  2.0052
 <Sx>= 0.0000 <Sy>= 0.0000 <Sz>= 0.0000 <S**2>= 0.0000 S= 0.0000
 <L.S>=  0.00000000000    
 Annihilation of the first spin contaminant:
 S**2 before annihilation     0.0000,   after     0.0000
 DoSCS=F DFT=T ScalE2(SS,OS)=  1.000000  1.000000
 Range of M.O.s used for correlation:     1   299
 NBasis=   299 NAE=    19 NBE=    19 NFC=     0 NFV=     0
 NROrb=    299 NOA=    19 NOB=    19 NVA=   280 NVB=   280

 **** Warning!!: The largest alpha MO coefficient is  0.30279658D+02


 **** Warning!!: The largest beta MO coefficient is  0.30279658D+02

 Symmetrizing basis deriv contribution to polar:
 IMax=3 JMax=2 DiffMx= 0.00D+00
 G2DrvN: will do     9 centers at a time, making    1 passes.
 Calling FoFCou, ICntrl=  3107 FMM=F I1Cent=   0 AccDes= 0.00D+00.
 End of G2Drv F.D. properties file   721 does not exist.
 End of G2Drv F.D. properties file   722 does not exist.
 End of G2Drv F.D. properties file   788 does not exist.
          IDoAtm=11111111
          Differentiating once with respect to nuclear coordinates.
 CalDSu exits because no D1Ps are significant.
          There are    27 degrees of freedom in the 1st order CPHF.  IDoFFX=6 NUNeed=     0.
     21 vectors produced by pass  0 Test12= 3.94D-14 3.70D-09 XBig12= 1.49D-01 6.30D-02.
 AX will form    21 AO Fock derivatives at one time.
     21 vectors produced by pass  1 Test12= 3.94D-14 3.70D-09 XBig12= 2.57D-02 1.79D-02.
     21 vectors produced by pass  2 Test12= 3.94D-14 3.70D-09 XBig12= 8.33D-04 4.56D-03.
     21 vectors produced by pass  3 Test12= 3.94D-14 3.70D-09 XBig12= 1.24D-05 4.21D-04.
     21 vectors produced by pass  4 Test12= 3.94D-14 3.70D-09 XBig12= 1.78D-07 4.30D-05.
     21 vectors produced by pass  5 Test12= 3.94D-14 3.70D-09 XBig12= 1.79D-09 4.14D-06.
     21 vectors produced by pass  6 Test12= 3.94D-14 3.70D-09 XBig12= 1.66D-11 3.60D-07.
     14 vectors produced by pass  7 Test12= 3.94D-14 3.70D-09 XBig12= 1.42D-13 3.05D-08.
 InvSVY:  IOpt=1 It=  1 EMax= 2.33D-15
 Solved reduced A of dimension   161 with    21 vectors.
 End of Minotr F.D. properties file   721 does not exist.
 End of Minotr F.D. properties file   722 does not exist.
 End of Minotr F.D. properties file   788 does not exist.
 Calling FoFJK, ICntrl=    100127 FMM=F ISym2X=0 I1Cent= 0 IOpClX= 1 NMat=1 NMatS=1 NMatT=0.
 -------------------------------------------------------------------
 Center     Atomic                   Forces (Hartrees/Bohr)
 Number     Number              X              Y              Z
 -------------------------------------------------------------------
      1        8          -0.035525161    0.018555845    0.003740111
      2        8           0.016477797    0.008166008   -0.001764514
      3        6           0.020233420    0.002013682   -0.007517325
      4        7          -0.055741339   -0.011300787   -0.020835261
      5        6           0.002195674   -0.047755125    0.048176351
      6        1           0.002185370   -0.000261642   -0.002586987
      7        1           0.057878445    0.030404962   -0.012604102
      8        1          -0.007704206    0.000177057   -0.006608275
 -------------------------------------------------------------------
 Cartesian Forces:  Max     0.057878445 RMS     0.025211352
 IRC-IRC-IRC-IRC-IRC-IRC-IRC-IRC-IRC-IRC-IRC-IRC-IRC-IRC-IRC-IRC-IRC-IRC
 Pt 29 Step number   1 out of a maximum of  20
 Modified Bulirsch-Stoer Extrapolation Cycles:
    EPS =    0.000010000000000
      PEZero:  N= 2 I= 1 D=  3.44D-04 Err=  1.06D-05
      PEZero:  N= 3 I= 2 D=  3.44D-04 Err=  7.04D-06
      PEZero:  N= 3 I= 1 D=  6.89D-04 Err=  7.28D-09
 Maximum DWI energy   std dev =  0.000001106 at pt    45
 Maximum DWI gradient std dev =  0.000666733 at pt    25
 CORRECTOR INTEGRATION CONVERGENCE:
   Recorrection delta-x convergence threshold:    0.010000
   Delta-x Convergence Met
 Point Number:  29          Path Number:   1
   CHANGE IN THE REACTION COORDINATE =    0.06610
   NET REACTION COORDINATE UP TO THIS POINT =    1.91674
  # OF POINTS ALONG THE PATH =  29
  # OF STEPS =   1

 Calculating another point on the path.
 IRC-IRC-IRC-IRC-IRC-IRC-IRC-IRC-IRC-IRC-IRC-IRC-IRC-IRC-IRC-IRC-IRC-IRC
                          Input orientation:                          
 ---------------------------------------------------------------------
 Center     Atomic      Atomic             Coordinates (Angstroms)
 Number     Number       Type             X           Y           Z
 ---------------------------------------------------------------------
      1          8           0       -1.078198   -0.915073   -0.078106
      2          8           0        1.229331   -0.784947    0.039498
      3          6           0        1.109860    0.397638   -0.014050
      4          7           0       -0.086446    1.179307   -0.140719
      5          6           0       -1.144234    0.251642    0.213362
      6          1           0        1.924064    1.093417    0.228624
      7          1           0       -0.848788    1.068994   -0.946405
      8          1           0       -1.863470    0.701569    0.912549
 ---------------------------------------------------------------------
                    Distance matrix (angstroms):
                    1          2          3          4          5
     1  O    0.000000
     2  O    2.314185   0.000000
     3  C    2.552432   1.189810   0.000000
     4  N    2.318171   2.371084   1.434642   0.000000
     5  C    1.204383   2.595873   2.270236   1.450810   0.000000
     6  H    3.625147   2.011634   1.098147   2.045957   3.181708
     7  H    2.177864   2.954265   2.270750   1.114659   1.449280
     8  H    2.052214   3.540814   3.129161   2.120241   1.099362
                    6          7          8
     6  H    0.000000
     7  H    3.011643   0.000000
     8  H    3.868683   2.149486   0.000000
 Symmetry turned off by external request.
 Stoichiometry    C2H3NO2
 Framework group  C1[X(C2H3NO2)]
 Deg. of freedom    18
 Full point group                 C1      NOp   1
 Rotational constants (GHZ):           9.9206395           6.0131846           3.8993046
 Standard basis: Aug-CC-pVTZ (5D, 7F)
   299 basis functions,   441 primitive gaussians,   350 cartesian basis functions
    19 alpha electrons       19 beta electrons
       nuclear repulsion energy       170.0216187759 Hartrees.
 NAtoms=    8 NActive=    8 NUniq=    8 SFac= 1.00D+00 NAtFMM=   60 NAOKFM=F Big=F
 Integral buffers will be    131072 words long.
 Raffenetti 2 integral format.
 Two-electron integral symmetry is turned off.
 Nuclear repulsion after empirical dispersion term =      170.0200901994 Hartrees.
 One-electron integrals computed using PRISM.
 NBasis=   299 RedAO= T EigKep=  3.85D-05  NBF=   299
 NBsUse=   299 1.00D-06 EigRej= -1.00D+00 NBFU=   299
 Initial guess from the checkpoint file:  "TSH1-IRC-Reverse.chk"
 B after Tr=     0.000595    0.000351   -0.000265
         Rot=    1.000000   -0.000036    0.000198    0.000139 Ang=  -0.03 deg.
 Initial guess <Sx>= 0.0000 <Sy>= 0.0000 <Sz>= 0.0000 <S**2>= 0.0000 S= 0.0000
 ExpMin= 2.53D-02 ExpMax= 1.53D+04 ExpMxC= 5.22D+02 IAcc=3 IRadAn=         7 AccDes= 0.00D+00
 Harris functional with IExCor= 4639 and IRadAn=       7 diagonalized for initial guess.
 HarFok:  IExCor= 4639 AccDes= 0.00D+00 IRadAn=         7 IDoV= 1 UseB2=F ITyADJ=14
 ICtDFT=  3500011 ScaDFX=  1.000000  1.000000  1.000000  1.000000
 FoFCou: FMM=F IPFlag=           0 FMFlag=      100000 FMFlg1=           0
         NFxFlg=           0 DoJE=T BraDBF=F KetDBF=T FulRan=T
         wScrn=  0.000000 ICntrl=       500 IOpCl=  0 I1Cent=   200000004 NGrid=           0
         NMat0=    1 NMatS0=      1 NMatT0=    0 NMatD0=    1 NMtDS0=    0 NMtDT0=    0
 Symmetry not used in FoFCou.
 Gradient too large for Newton-Raphson -- use scaled steepest descent instead.
     Accept linear search using points  3 and  4.
 Gradient too large for Newton-Raphson -- use scaled steepest descent instead.
     Accept linear search using points  1 and  2.
 Gradient too large for Newton-Raphson -- use scaled steepest descent instead.
     Accept linear search using points  1 and  2.
 LinEq1:  Iter=  0 NonCon=     1 RMS=7.29D-05 Max=1.57D-03 NDo=     1
 AX will form     1 AO Fock derivatives at one time.
 LinEq1:  Iter=  1 NonCon=     1 RMS=1.42D-05 Max=4.69D-04 NDo=     1
 LinEq1:  Iter=  2 NonCon=     1 RMS=1.32D-05 Max=3.53D-04 NDo=     1
 LinEq1:  Iter=  3 NonCon=     1 RMS=5.62D-06 Max=1.64D-04 NDo=     1
 LinEq1:  Iter=  4 NonCon=     1 RMS=3.67D-06 Max=9.57D-05 NDo=     1
 LinEq1:  Iter=  5 NonCon=     1 RMS=1.66D-06 Max=2.34D-05 NDo=     1
 LinEq1:  Iter=  6 NonCon=     1 RMS=9.29D-07 Max=1.91D-05 NDo=     1
 LinEq1:  Iter=  7 NonCon=     1 RMS=4.92D-07 Max=7.52D-06 NDo=     1
 LinEq1:  Iter=  8 NonCon=     1 RMS=2.28D-07 Max=4.85D-06 NDo=     1
 LinEq1:  Iter=  9 NonCon=     1 RMS=8.48D-08 Max=1.96D-06 NDo=     1
 LinEq1:  Iter= 10 NonCon=     1 RMS=3.08D-08 Max=5.19D-07 NDo=     1
 LinEq1:  Iter= 11 NonCon=     1 RMS=1.06D-08 Max=1.61D-07 NDo=     1
 LinEq1:  Iter= 12 NonCon=     0 RMS=3.09D-09 Max=4.25D-08 NDo=     1
 Linear equations converged to 1.032D-08 1.032D-07 after    12 iterations.
     Accept linear search using points  1 and  2.
     Minimum is close to point  2 DX= -1.38D-04 DF= -1.19D-12 DXR=  1.38D-04 DFR=  1.93D-08 which will be used.
 LinEq1:  Iter=  0 NonCon=     1 RMS=2.40D-07 Max=7.70D-06 NDo=     1
 LinEq1:  Iter=  1 NonCon=     1 RMS=1.21D-07 Max=3.66D-06 NDo=     1
 LinEq1:  Iter=  2 NonCon=     1 RMS=6.83D-08 Max=1.47D-06 NDo=     1
 LinEq1:  Iter=  3 NonCon=     1 RMS=4.43D-08 Max=1.64D-06 NDo=     1
 LinEq1:  Iter=  4 NonCon=     1 RMS=2.43D-08 Max=8.02D-07 NDo=     1
 LinEq1:  Iter=  5 NonCon=     1 RMS=1.05D-08 Max=2.61D-07 NDo=     1
 LinEq1:  Iter=  6 NonCon=     1 RMS=3.70D-09 Max=7.18D-08 NDo=     1
 LinEq1:  Iter=  7 NonCon=     1 RMS=2.43D-09 Max=3.31D-08 NDo=     1
 LinEq1:  Iter=  8 NonCon=     1 RMS=1.23D-09 Max=2.90D-08 NDo=     1
 LinEq1:  Iter=  9 NonCon=     1 RMS=3.90D-10 Max=7.73D-09 NDo=     1
 LinEq1:  Iter= 10 NonCon=     1 RMS=1.26D-10 Max=3.03D-09 NDo=     1
 LinEq1:  Iter= 11 NonCon=     0 RMS=4.22D-11 Max=1.07D-09 NDo=     1
 Linear equations converged to 2.268D-10 2.268D-09 after    11 iterations.
 SCF Done:  E(UwB97XD) =  -283.123895429     a.u. after    6 cycles
            Convg  =    0.1143D-08                    34 Fock formations.
              S**2 =  0.0000                  -V/T =  2.0052
 <Sx>= 0.0000 <Sy>= 0.0000 <Sz>= 0.0000 <S**2>= 0.0000 S= 0.0000
 <L.S>=  0.00000000000    
 Annihilation of the first spin contaminant:
 S**2 before annihilation     0.0000,   after     0.0000
 DoSCS=F DFT=T ScalE2(SS,OS)=  1.000000  1.000000
 Range of M.O.s used for correlation:     1   299
 NBasis=   299 NAE=    19 NBE=    19 NFC=     0 NFV=     0
 NROrb=    299 NOA=    19 NOB=    19 NVA=   280 NVB=   280

 **** Warning!!: The largest alpha MO coefficient is  0.31269651D+02


 **** Warning!!: The largest beta MO coefficient is  0.31269651D+02

 Symmetrizing basis deriv contribution to polar:
 IMax=3 JMax=2 DiffMx= 0.00D+00
 G2DrvN: will do     9 centers at a time, making    1 passes.
 Calling FoFCou, ICntrl=  3107 FMM=F I1Cent=   0 AccDes= 0.00D+00.
 End of G2Drv F.D. properties file   721 does not exist.
 End of G2Drv F.D. properties file   722 does not exist.
 End of G2Drv F.D. properties file   788 does not exist.
          IDoAtm=11111111
          Differentiating once with respect to nuclear coordinates.
 CalDSu exits because no D1Ps are significant.
          There are    27 degrees of freedom in the 1st order CPHF.  IDoFFX=6 NUNeed=     0.
     21 vectors produced by pass  0 Test12= 3.94D-14 3.70D-09 XBig12= 1.49D-01 6.35D-02.
 AX will form    21 AO Fock derivatives at one time.
     21 vectors produced by pass  1 Test12= 3.94D-14 3.70D-09 XBig12= 2.53D-02 1.69D-02.
     21 vectors produced by pass  2 Test12= 3.94D-14 3.70D-09 XBig12= 8.20D-04 4.61D-03.
     21 vectors produced by pass  3 Test12= 3.94D-14 3.70D-09 XBig12= 1.22D-05 4.07D-04.
     21 vectors produced by pass  4 Test12= 3.94D-14 3.70D-09 XBig12= 1.75D-07 3.90D-05.
     21 vectors produced by pass  5 Test12= 3.94D-14 3.70D-09 XBig12= 1.73D-09 4.01D-06.
     21 vectors produced by pass  6 Test12= 3.94D-14 3.70D-09 XBig12= 1.61D-11 3.45D-07.
     14 vectors produced by pass  7 Test12= 3.94D-14 3.70D-09 XBig12= 1.38D-13 3.05D-08.
 InvSVY:  IOpt=1 It=  1 EMax= 2.44D-15
 Solved reduced A of dimension   161 with    21 vectors.
 End of Minotr F.D. properties file   721 does not exist.
 End of Minotr F.D. properties file   722 does not exist.
 End of Minotr F.D. properties file   788 does not exist.
 Calling FoFJK, ICntrl=    100127 FMM=F ISym2X=0 I1Cent= 0 IOpClX= 1 NMat=1 NMatS=1 NMatT=0.
 -------------------------------------------------------------------
 Center     Atomic                   Forces (Hartrees/Bohr)
 Number     Number              X              Y              Z
 -------------------------------------------------------------------
      1        8          -0.035627715    0.017560385    0.003527692
      2        8           0.016487873    0.008222288   -0.001650059
      3        6           0.020122511    0.003095396   -0.007376356
      4        7          -0.053196870   -0.012699308   -0.018649642
      5        6           0.001786571   -0.045728804    0.047413649
      6        1           0.002418344   -0.000323797   -0.002756202
      7        1           0.055651982    0.029935512   -0.014128103
      8        1          -0.007642697   -0.000061671   -0.006380980
 -------------------------------------------------------------------
 Cartesian Forces:  Max     0.055651982 RMS     0.024484819
 IRC-IRC-IRC-IRC-IRC-IRC-IRC-IRC-IRC-IRC-IRC-IRC-IRC-IRC-IRC-IRC-IRC-IRC
 Pt 30 Step number   1 out of a maximum of  20
 Modified Bulirsch-Stoer Extrapolation Cycles:
    EPS =    0.000010000000000
      PEZero:  N= 2 I= 1 D=  3.44D-04 Err=  1.22D-05
      PEZero:  N= 3 I= 2 D=  3.44D-04 Err=  8.13D-06
      PEZero:  N= 3 I= 1 D=  6.89D-04 Err=  1.10D-08
 Maximum DWI energy   std dev =  0.000000910 at pt    45
 Maximum DWI gradient std dev =  0.000678668 at pt    71
 CORRECTOR INTEGRATION CONVERGENCE:
   Recorrection delta-x convergence threshold:    0.010000
   Delta-x Convergence Met
 Point Number:  30          Path Number:   1
   CHANGE IN THE REACTION COORDINATE =    0.06610
   NET REACTION COORDINATE UP TO THIS POINT =    1.98284
  # OF POINTS ALONG THE PATH =  30
  # OF STEPS =   1

 Calculating another point on the path.
 IRC-IRC-IRC-IRC-IRC-IRC-IRC-IRC-IRC-IRC-IRC-IRC-IRC-IRC-IRC-IRC-IRC-IRC
                          Input orientation:                          
 ---------------------------------------------------------------------
 Center     Atomic      Atomic             Coordinates (Angstroms)
 Number     Number       Type             X           Y           Z
 ---------------------------------------------------------------------
      1          8           0       -1.079315   -0.914541   -0.077999
      2          8           0        1.229848   -0.784688    0.039449
      3          6           0        1.110697    0.397789   -0.014355
      4          7           0       -0.088300    1.178827   -0.141344
      5          6           0       -1.144168    0.249782    0.215319
      6          1           0        1.925322    1.093242    0.227210
      7          1           0       -0.821732    1.083724   -0.953793
      8          1           0       -1.867246    0.701478    0.909442
 ---------------------------------------------------------------------
                    Distance matrix (angstroms):
                    1          2          3          4          5
     1  O    0.000000
     2  O    2.315791   0.000000
     3  C    2.553902   1.189682   0.000000
     4  N    2.316962   2.371833   1.436573   0.000000
     5  C    1.202451   2.595575   2.271359   1.450927   0.000000
     6  H    3.626595   2.011359   1.098008   2.048861   3.183290
     7  H    2.196912   2.947282   2.255512   1.098654   1.471817
     8  H    2.051193   3.543666   3.132695   2.120533   1.099399
                    6          7          8
     6  H    0.000000
     7  H    2.990178   0.000000
     8  H    3.873305   2.170450   0.000000
 Symmetry turned off by external request.
 Stoichiometry    C2H3NO2
 Framework group  C1[X(C2H3NO2)]
 Deg. of freedom    18
 Full point group                 C1      NOp   1
 Rotational constants (GHZ):           9.9203757           6.0077154           3.8979582
 Standard basis: Aug-CC-pVTZ (5D, 7F)
   299 basis functions,   441 primitive gaussians,   350 cartesian basis functions
    19 alpha electrons       19 beta electrons
       nuclear repulsion energy       170.0248507740 Hartrees.
 NAtoms=    8 NActive=    8 NUniq=    8 SFac= 1.00D+00 NAtFMM=   60 NAOKFM=F Big=F
 Integral buffers will be    131072 words long.
 Raffenetti 2 integral format.
 Two-electron integral symmetry is turned off.
 Nuclear repulsion after empirical dispersion term =      170.0233145707 Hartrees.
 One-electron integrals computed using PRISM.
 NBasis=   299 RedAO= T EigKep=  3.92D-05  NBF=   299
 NBsUse=   299 1.00D-06 EigRej= -1.00D+00 NBFU=   299
 Initial guess from the checkpoint file:  "TSH1-IRC-Reverse.chk"
 B after Tr=     0.000588    0.000352   -0.000290
         Rot=    1.000000   -0.000028    0.000199    0.000137 Ang=  -0.03 deg.
 Initial guess <Sx>= 0.0000 <Sy>= 0.0000 <Sz>= 0.0000 <S**2>= 0.0000 S= 0.0000
 ExpMin= 2.53D-02 ExpMax= 1.53D+04 ExpMxC= 5.22D+02 IAcc=3 IRadAn=         7 AccDes= 0.00D+00
 Harris functional with IExCor= 4639 and IRadAn=       7 diagonalized for initial guess.
 HarFok:  IExCor= 4639 AccDes= 0.00D+00 IRadAn=         7 IDoV= 1 UseB2=F ITyADJ=14
 ICtDFT=  3500011 ScaDFX=  1.000000  1.000000  1.000000  1.000000
 FoFCou: FMM=F IPFlag=           0 FMFlag=      100000 FMFlg1=           0
         NFxFlg=           0 DoJE=T BraDBF=F KetDBF=T FulRan=T
         wScrn=  0.000000 ICntrl=       500 IOpCl=  0 I1Cent=   200000004 NGrid=           0
         NMat0=    1 NMatS0=      1 NMatT0=    0 NMatD0=    1 NMtDS0=    0 NMtDT0=    0
 Symmetry not used in FoFCou.
 Gradient too large for Newton-Raphson -- use scaled steepest descent instead.
     Accept linear search using points  3 and  4.
 Gradient too large for Newton-Raphson -- use scaled steepest descent instead.
     Accept linear search using points  1 and  2.
 Gradient too large for Newton-Raphson -- use scaled steepest descent instead.
     Accept linear search using points  1 and  2.
 LinEq1:  Iter=  0 NonCon=     1 RMS=6.93D-05 Max=1.48D-03 NDo=     1
 AX will form     1 AO Fock derivatives at one time.
 LinEq1:  Iter=  1 NonCon=     1 RMS=1.34D-05 Max=4.42D-04 NDo=     1
 LinEq1:  Iter=  2 NonCon=     1 RMS=1.25D-05 Max=3.31D-04 NDo=     1
 LinEq1:  Iter=  3 NonCon=     1 RMS=5.08D-06 Max=1.47D-04 NDo=     1
 LinEq1:  Iter=  4 NonCon=     1 RMS=3.30D-06 Max=8.34D-05 NDo=     1
 LinEq1:  Iter=  5 NonCon=     1 RMS=1.59D-06 Max=2.51D-05 NDo=     1
 LinEq1:  Iter=  6 NonCon=     1 RMS=8.71D-07 Max=1.73D-05 NDo=     1
 LinEq1:  Iter=  7 NonCon=     1 RMS=4.57D-07 Max=7.12D-06 NDo=     1
 LinEq1:  Iter=  8 NonCon=     1 RMS=2.10D-07 Max=4.16D-06 NDo=     1
 LinEq1:  Iter=  9 NonCon=     1 RMS=7.92D-08 Max=1.81D-06 NDo=     1
 LinEq1:  Iter= 10 NonCon=     1 RMS=2.84D-08 Max=4.62D-07 NDo=     1
 LinEq1:  Iter= 11 NonCon=     1 RMS=9.87D-09 Max=1.79D-07 NDo=     1
 LinEq1:  Iter= 12 NonCon=     0 RMS=3.04D-09 Max=4.21D-08 NDo=     1
 Linear equations converged to 1.032D-08 1.032D-07 after    12 iterations.
     Accept linear search using points  1 and  2.
     Minimum is close to point  2 DX= -1.39D-04 DF= -1.08D-12 DXR=  1.39D-04 DFR=  1.91D-08 which will be used.
 LinEq1:  Iter=  0 NonCon=     1 RMS=2.15D-07 Max=6.49D-06 NDo=     1
 LinEq1:  Iter=  1 NonCon=     1 RMS=1.04D-07 Max=3.27D-06 NDo=     1
 LinEq1:  Iter=  2 NonCon=     1 RMS=4.81D-08 Max=1.14D-06 NDo=     1
 LinEq1:  Iter=  3 NonCon=     1 RMS=3.49D-08 Max=1.27D-06 NDo=     1
 LinEq1:  Iter=  4 NonCon=     1 RMS=2.07D-08 Max=6.54D-07 NDo=     1
 LinEq1:  Iter=  5 NonCon=     1 RMS=8.97D-09 Max=2.18D-07 NDo=     1
 LinEq1:  Iter=  6 NonCon=     1 RMS=2.98D-09 Max=5.28D-08 NDo=     1
 LinEq1:  Iter=  7 NonCon=     1 RMS=1.83D-09 Max=2.50D-08 NDo=     1
 LinEq1:  Iter=  8 NonCon=     1 RMS=1.01D-09 Max=2.41D-08 NDo=     1
 LinEq1:  Iter=  9 NonCon=     1 RMS=3.28D-10 Max=5.26D-09 NDo=     1
 LinEq1:  Iter= 10 NonCon=     1 RMS=1.08D-10 Max=2.26D-09 NDo=     1
 LinEq1:  Iter= 11 NonCon=     0 RMS=3.47D-11 Max=8.18D-10 NDo=     1
 Linear equations converged to 2.068D-10 2.068D-09 after    11 iterations.
 SCF Done:  E(UwB97XD) =  -283.128508014     a.u. after    6 cycles
            Convg  =    0.9556D-09                    34 Fock formations.
              S**2 =  0.0000                  -V/T =  2.0051
 <Sx>= 0.0000 <Sy>= 0.0000 <Sz>= 0.0000 <S**2>= 0.0000 S= 0.0000
 <L.S>=  0.00000000000    
 Annihilation of the first spin contaminant:
 S**2 before annihilation     0.0000,   after     0.0000
 DoSCS=F DFT=T ScalE2(SS,OS)=  1.000000  1.000000
 Range of M.O.s used for correlation:     1   299
 NBasis=   299 NAE=    19 NBE=    19 NFC=     0 NFV=     0
 NROrb=    299 NOA=    19 NOB=    19 NVA=   280 NVB=   280

 **** Warning!!: The largest alpha MO coefficient is  0.32215363D+02


 **** Warning!!: The largest beta MO coefficient is  0.32215363D+02

 Symmetrizing basis deriv contribution to polar:
 IMax=3 JMax=2 DiffMx= 0.00D+00
 G2DrvN: will do     9 centers at a time, making    1 passes.
 Calling FoFCou, ICntrl=  3107 FMM=F I1Cent=   0 AccDes= 0.00D+00.
 End of G2Drv F.D. properties file   721 does not exist.
 End of G2Drv F.D. properties file   722 does not exist.
 End of G2Drv F.D. properties file   788 does not exist.
          IDoAtm=11111111
          Differentiating once with respect to nuclear coordinates.
 CalDSu exits because no D1Ps are significant.
          There are    27 degrees of freedom in the 1st order CPHF.  IDoFFX=6 NUNeed=     0.
     21 vectors produced by pass  0 Test12= 3.94D-14 3.70D-09 XBig12= 1.48D-01 6.40D-02.
 AX will form    21 AO Fock derivatives at one time.
     21 vectors produced by pass  1 Test12= 3.94D-14 3.70D-09 XBig12= 2.49D-02 1.64D-02.
     21 vectors produced by pass  2 Test12= 3.94D-14 3.70D-09 XBig12= 8.09D-04 4.62D-03.
     21 vectors produced by pass  3 Test12= 3.94D-14 3.70D-09 XBig12= 1.21D-05 3.91D-04.
     21 vectors produced by pass  4 Test12= 3.94D-14 3.70D-09 XBig12= 1.74D-07 3.83D-05.
     21 vectors produced by pass  5 Test12= 3.94D-14 3.70D-09 XBig12= 1.69D-09 3.82D-06.
     21 vectors produced by pass  6 Test12= 3.94D-14 3.70D-09 XBig12= 1.57D-11 3.40D-07.
     14 vectors produced by pass  7 Test12= 3.94D-14 3.70D-09 XBig12= 1.35D-13 3.03D-08.
 InvSVY:  IOpt=1 It=  1 EMax= 2.22D-15
 Solved reduced A of dimension   161 with    21 vectors.
 End of Minotr F.D. properties file   721 does not exist.
 End of Minotr F.D. properties file   722 does not exist.
 End of Minotr F.D. properties file   788 does not exist.
 Calling FoFJK, ICntrl=    100127 FMM=F ISym2X=0 I1Cent= 0 IOpClX= 1 NMat=1 NMatS=1 NMatT=0.
 -------------------------------------------------------------------
 Center     Atomic                   Forces (Hartrees/Bohr)
 Number     Number              X              Y              Z
 -------------------------------------------------------------------
      1        8          -0.035645240    0.016347809    0.003310283
      2        8           0.016478147    0.008291931   -0.001522145
      3        6           0.019972876    0.004126818   -0.007201011
      4        7          -0.050364123   -0.014110898   -0.016155286
      5        6           0.001375046   -0.043261549    0.046238040
      6        1           0.002638946   -0.000372372   -0.002929860
      7        1           0.053073273    0.029284727   -0.015635758
      8        1          -0.007528924   -0.000306466   -0.006104263
 -------------------------------------------------------------------
 Cartesian Forces:  Max     0.053073273 RMS     0.023625403
 IRC-IRC-IRC-IRC-IRC-IRC-IRC-IRC-IRC-IRC-IRC-IRC-IRC-IRC-IRC-IRC-IRC-IRC
 Pt 31 Step number   1 out of a maximum of  20
 Modified Bulirsch-Stoer Extrapolation Cycles:
    EPS =    0.000010000000000
      PEZero:  N= 2 I= 1 D=  3.44D-04 Err=  1.32D-05
      PEZero:  N= 3 I= 2 D=  3.44D-04 Err=  8.77D-06
      PEZero:  N= 3 I= 1 D=  6.89D-04 Err=  1.52D-08
 Maximum DWI energy   std dev =  0.000000704 at pt    45
 Maximum DWI gradient std dev =  0.000646222 at pt    47
 CORRECTOR INTEGRATION CONVERGENCE:
   Recorrection delta-x convergence threshold:    0.010000
   Delta-x Convergence Met
 Point Number:  31          Path Number:   1
   CHANGE IN THE REACTION COORDINATE =    0.06609
   NET REACTION COORDINATE UP TO THIS POINT =    2.04893
  # OF POINTS ALONG THE PATH =  31
  # OF STEPS =   1

 Calculating another point on the path.
 IRC-IRC-IRC-IRC-IRC-IRC-IRC-IRC-IRC-IRC-IRC-IRC-IRC-IRC-IRC-IRC-IRC-IRC
                          Input orientation:                          
 ---------------------------------------------------------------------
 Center     Atomic      Atomic             Coordinates (Angstroms)
 Number     Number       Type             X           Y           Z
 ---------------------------------------------------------------------
      1          8           0       -1.080473   -0.914031   -0.077895
      2          8           0        1.230383   -0.784417    0.039401
      3          6           0        1.111559    0.397989   -0.014663
      4          7           0       -0.090115    1.178277   -0.141896
      5          6           0       -1.144117    0.247968    0.217289
      6          1           0        1.926736    1.093040    0.225654
      7          1           0       -0.795066    1.098624   -0.962201
      8          1           0       -1.871089    0.701257    0.906375
 ---------------------------------------------------------------------
                    Distance matrix (angstroms):
                    1          2          3          4          5
     1  O    0.000000
     2  O    2.317458   0.000000
     3  C    2.555464   1.189591   0.000000
     4  N    2.315741   2.372499   1.438422   0.000000
     5  C    1.200595   2.595325   2.272528   1.451002   0.000000
     6  H    3.628193   2.011081   1.097890   2.051840   3.185021
     7  H    2.216808   2.941342   2.241414   1.084528   1.495543
     8  H    2.050127   3.546548   3.136315   2.120917   1.099454
                    6          7          8
     6  H    0.000000
     7  H    2.969720   0.000000
     8  H    3.878190   2.192556   0.000000
 Symmetry turned off by external request.
 Stoichiometry    C2H3NO2
 Framework group  C1[X(C2H3NO2)]
 Deg. of freedom    18
 Full point group                 C1      NOp   1
 Rotational constants (GHZ):           9.9198591           6.0016641           3.8964378
 Standard basis: Aug-CC-pVTZ (5D, 7F)
   299 basis functions,   441 primitive gaussians,   350 cartesian basis functions
    19 alpha electrons       19 beta electrons
       nuclear repulsion energy       170.0198658618 Hartrees.
 NAtoms=    8 NActive=    8 NUniq=    8 SFac= 1.00D+00 NAtFMM=   60 NAOKFM=F Big=F
 Integral buffers will be    131072 words long.
 Raffenetti 2 integral format.
 Two-electron integral symmetry is turned off.
 Nuclear repulsion after empirical dispersion term =      170.0183218428 Hartrees.
 One-electron integrals computed using PRISM.
 NBasis=   299 RedAO= T EigKep=  3.99D-05  NBF=   299
 NBsUse=   299 1.00D-06 EigRej= -1.00D+00 NBFU=   299
 Initial guess from the checkpoint file:  "TSH1-IRC-Reverse.chk"
 B after Tr=     0.000581    0.000352   -0.000317
         Rot=    1.000000   -0.000020    0.000200    0.000136 Ang=  -0.03 deg.
 Initial guess <Sx>= 0.0000 <Sy>= 0.0000 <Sz>= 0.0000 <S**2>= 0.0000 S= 0.0000
 ExpMin= 2.53D-02 ExpMax= 1.53D+04 ExpMxC= 5.22D+02 IAcc=3 IRadAn=         7 AccDes= 0.00D+00
 Harris functional with IExCor= 4639 and IRadAn=       7 diagonalized for initial guess.
 HarFok:  IExCor= 4639 AccDes= 0.00D+00 IRadAn=         7 IDoV= 1 UseB2=F ITyADJ=14
 ICtDFT=  3500011 ScaDFX=  1.000000  1.000000  1.000000  1.000000
 FoFCou: FMM=F IPFlag=           0 FMFlag=      100000 FMFlg1=           0
         NFxFlg=           0 DoJE=T BraDBF=F KetDBF=T FulRan=T
         wScrn=  0.000000 ICntrl=       500 IOpCl=  0 I1Cent=   200000004 NGrid=           0
         NMat0=    1 NMatS0=      1 NMatT0=    0 NMatD0=    1 NMtDS0=    0 NMtDT0=    0
 Symmetry not used in FoFCou.
 Gradient too large for Newton-Raphson -- use scaled steepest descent instead.
     Accept linear search using points  3 and  4.
 Gradient too large for Newton-Raphson -- use scaled steepest descent instead.
 Gradient too large for Newton-Raphson -- use scaled steepest descent instead.
 LinEq1:  Iter=  0 NonCon=     1 RMS=6.52D-05 Max=1.40D-03 NDo=     1
 AX will form     1 AO Fock derivatives at one time.
 LinEq1:  Iter=  1 NonCon=     1 RMS=1.19D-05 Max=4.00D-04 NDo=     1
 LinEq1:  Iter=  2 NonCon=     1 RMS=1.09D-05 Max=2.77D-04 NDo=     1
 LinEq1:  Iter=  3 NonCon=     1 RMS=4.55D-06 Max=1.30D-04 NDo=     1
 LinEq1:  Iter=  4 NonCon=     1 RMS=2.96D-06 Max=7.25D-05 NDo=     1
 LinEq1:  Iter=  5 NonCon=     1 RMS=1.31D-06 Max=2.17D-05 NDo=     1
 LinEq1:  Iter=  6 NonCon=     1 RMS=6.72D-07 Max=1.28D-05 NDo=     1
 LinEq1:  Iter=  7 NonCon=     1 RMS=3.93D-07 Max=6.31D-06 NDo=     1
 LinEq1:  Iter=  8 NonCon=     1 RMS=1.82D-07 Max=3.65D-06 NDo=     1
 LinEq1:  Iter=  9 NonCon=     1 RMS=6.98D-08 Max=1.64D-06 NDo=     1
 LinEq1:  Iter= 10 NonCon=     1 RMS=2.46D-08 Max=3.80D-07 NDo=     1
 LinEq1:  Iter= 11 NonCon=     1 RMS=8.59D-09 Max=1.75D-07 NDo=     1
 LinEq1:  Iter= 12 NonCon=     0 RMS=2.85D-09 Max=3.94D-08 NDo=     1
 Linear equations converged to 1.032D-08 1.032D-07 after    12 iterations.
     Accept linear search using points  1 and  2.
     Minimum is close to point  2 DX= -1.36D-04 DF= -9.09D-13 DXR=  1.36D-04 DFR=  1.83D-08 which will be used.
 LinEq1:  Iter=  0 NonCon=     1 RMS=1.87D-07 Max=5.13D-06 NDo=     1
 LinEq1:  Iter=  1 NonCon=     1 RMS=8.77D-08 Max=2.81D-06 NDo=     1
 LinEq1:  Iter=  2 NonCon=     1 RMS=3.23D-08 Max=9.10D-07 NDo=     1
 LinEq1:  Iter=  3 NonCon=     1 RMS=2.21D-08 Max=7.72D-07 NDo=     1
 LinEq1:  Iter=  4 NonCon=     1 RMS=1.56D-08 Max=4.45D-07 NDo=     1
 LinEq1:  Iter=  5 NonCon=     1 RMS=7.30D-09 Max=1.73D-07 NDo=     1
 LinEq1:  Iter=  6 NonCon=     1 RMS=2.43D-09 Max=4.19D-08 NDo=     1
 LinEq1:  Iter=  7 NonCon=     1 RMS=1.50D-09 Max=2.31D-08 NDo=     1
 LinEq1:  Iter=  8 NonCon=     1 RMS=8.20D-10 Max=1.90D-08 NDo=     1
 LinEq1:  Iter=  9 NonCon=     1 RMS=2.68D-10 Max=4.53D-09 NDo=     1
 LinEq1:  Iter= 10 NonCon=     0 RMS=8.88D-11 Max=1.65D-09 NDo=     1
 Linear equations converged to 1.836D-10 1.836D-09 after    10 iterations.
 SCF Done:  E(UwB97XD) =  -283.132956750     a.u. after    6 cycles
            Convg  =    0.2485D-08                    35 Fock formations.
              S**2 =  0.0000                  -V/T =  2.0051
 <Sx>= 0.0000 <Sy>= 0.0000 <Sz>= 0.0000 <S**2>= 0.0000 S= 0.0000
 <L.S>=  0.00000000000    
 Annihilation of the first spin contaminant:
 S**2 before annihilation     0.0000,   after     0.0000
 DoSCS=F DFT=T ScalE2(SS,OS)=  1.000000  1.000000
 Range of M.O.s used for correlation:     1   299
 NBasis=   299 NAE=    19 NBE=    19 NFC=     0 NFV=     0
 NROrb=    299 NOA=    19 NOB=    19 NVA=   280 NVB=   280

 **** Warning!!: The largest alpha MO coefficient is  0.33114050D+02


 **** Warning!!: The largest beta MO coefficient is  0.33114050D+02

 Symmetrizing basis deriv contribution to polar:
 IMax=3 JMax=2 DiffMx= 0.00D+00
 G2DrvN: will do     9 centers at a time, making    1 passes.
 Calling FoFCou, ICntrl=  3107 FMM=F I1Cent=   0 AccDes= 0.00D+00.
 End of G2Drv F.D. properties file   721 does not exist.
 End of G2Drv F.D. properties file   722 does not exist.
 End of G2Drv F.D. properties file   788 does not exist.
          IDoAtm=11111111
          Differentiating once with respect to nuclear coordinates.
 CalDSu exits because no D1Ps are significant.
          There are    27 degrees of freedom in the 1st order CPHF.  IDoFFX=6 NUNeed=     0.
     21 vectors produced by pass  0 Test12= 3.94D-14 3.70D-09 XBig12= 1.48D-01 6.44D-02.
 AX will form    21 AO Fock derivatives at one time.
     21 vectors produced by pass  1 Test12= 3.94D-14 3.70D-09 XBig12= 2.46D-02 1.68D-02.
     21 vectors produced by pass  2 Test12= 3.94D-14 3.70D-09 XBig12= 8.01D-04 4.59D-03.
     21 vectors produced by pass  3 Test12= 3.94D-14 3.70D-09 XBig12= 1.22D-05 3.81D-04.
     21 vectors produced by pass  4 Test12= 3.94D-14 3.70D-09 XBig12= 1.74D-07 3.67D-05.
     21 vectors produced by pass  5 Test12= 3.94D-14 3.70D-09 XBig12= 1.67D-09 3.58D-06.
     21 vectors produced by pass  6 Test12= 3.94D-14 3.70D-09 XBig12= 1.54D-11 3.42D-07.
     14 vectors produced by pass  7 Test12= 3.94D-14 3.70D-09 XBig12= 1.33D-13 3.00D-08.
 InvSVY:  IOpt=1 It=  1 EMax= 2.55D-15
 Solved reduced A of dimension   161 with    21 vectors.
 End of Minotr F.D. properties file   721 does not exist.
 End of Minotr F.D. properties file   722 does not exist.
 End of Minotr F.D. properties file   788 does not exist.
 Calling FoFJK, ICntrl=    100127 FMM=F ISym2X=0 I1Cent= 0 IOpClX= 1 NMat=1 NMatS=1 NMatT=0.
 -------------------------------------------------------------------
 Center     Atomic                   Forces (Hartrees/Bohr)
 Number     Number              X              Y              Z
 -------------------------------------------------------------------
      1        8          -0.035584062    0.014947579    0.003095218
      2        8           0.016451068    0.008378119   -0.001380700
      3        6           0.019790767    0.005087474   -0.006993104
      4        7          -0.047418034   -0.015527715   -0.013527614
      5        6           0.000962730   -0.040425379    0.044680106
      6        1           0.002842369   -0.000406164   -0.003108744
      7        1           0.050317724    0.028496803   -0.016981704
      8        1          -0.007362562   -0.000550717   -0.005783458
 -------------------------------------------------------------------
 Cartesian Forces:  Max     0.050317724 RMS     0.022685023
 IRC-IRC-IRC-IRC-IRC-IRC-IRC-IRC-IRC-IRC-IRC-IRC-IRC-IRC-IRC-IRC-IRC-IRC
 Pt 32 Step number   1 out of a maximum of  20
 Modified Bulirsch-Stoer Extrapolation Cycles:
    EPS =    0.000010000000000
      PEZero:  N= 2 I= 1 D=  3.44D-04 Err=  1.31D-05
      PEZero:  N= 3 I= 2 D=  3.44D-04 Err=  8.75D-06
      PEZero:  N= 3 I= 1 D=  6.89D-04 Err=  1.89D-08
 Maximum DWI energy   std dev =  0.000000513 at pt    34
 Maximum DWI gradient std dev =  0.000550993 at pt    35
 CORRECTOR INTEGRATION CONVERGENCE:
   Recorrection delta-x convergence threshold:    0.010000
   Delta-x Convergence Met
 Point Number:  32          Path Number:   1
   CHANGE IN THE REACTION COORDINATE =    0.06609
   NET REACTION COORDINATE UP TO THIS POINT =    2.11503
  # OF POINTS ALONG THE PATH =  32
  # OF STEPS =   1

 Calculating another point on the path.
 IRC-IRC-IRC-IRC-IRC-IRC-IRC-IRC-IRC-IRC-IRC-IRC-IRC-IRC-IRC-IRC-IRC-IRC
                          Input orientation:                          
 ---------------------------------------------------------------------
 Center     Atomic      Atomic             Coordinates (Angstroms)
 Number     Number       Type             X           Y           Z
 ---------------------------------------------------------------------
      1          8           0       -1.081674   -0.913551   -0.077794
      2          8           0        1.230938   -0.784132    0.039357
      3          6           0        1.112446    0.398239   -0.014973
      4          7           0       -0.091890    1.177650   -0.142368
      5          6           0       -1.144083    0.246215    0.219261
      6          1           0        1.928312    1.092816    0.223936
      7          1           0       -0.768809    1.113679   -0.971605
      8          1           0       -1.874985    0.700898    0.903366
 ---------------------------------------------------------------------
                    Distance matrix (angstroms):
                    1          2          3          4          5
     1  O    0.000000
     2  O    2.319191   0.000000
     3  C    2.557128   1.189535   0.000000
     4  N    2.314512   2.373076   1.440187   0.000000
     5  C    1.198831   2.595131   2.273742   1.451019   0.000000
     6  H    3.629954   2.010805   1.097794   2.054895   3.186905
     7  H    2.237509   2.936447   2.228479   1.072354   1.520358
     8  H    2.049016   3.549449   3.140016   2.121387   1.099524
                    6          7          8
     6  H    0.000000
     7  H    2.950290   0.000000
     8  H    3.883336   2.215746   0.000000
 Symmetry turned off by external request.
 Stoichiometry    C2H3NO2
 Framework group  C1[X(C2H3NO2)]
 Deg. of freedom    18
 Full point group                 C1      NOp   1
 Rotational constants (GHZ):           9.9191068           5.9950204           3.8947375
 Standard basis: Aug-CC-pVTZ (5D, 7F)
   299 basis functions,   441 primitive gaussians,   350 cartesian basis functions
    19 alpha electrons       19 beta electrons
       nuclear repulsion energy       170.0061430398 Hartrees.
 NAtoms=    8 NActive=    8 NUniq=    8 SFac= 1.00D+00 NAtFMM=   60 NAOKFM=F Big=F
 Integral buffers will be    131072 words long.
 Raffenetti 2 integral format.
 Two-electron integral symmetry is turned off.
 Nuclear repulsion after empirical dispersion term =      170.0045911510 Hartrees.
 One-electron integrals computed using PRISM.
 NBasis=   299 RedAO= T EigKep=  4.07D-05  NBF=   299
 NBsUse=   299 1.00D-06 EigRej= -1.00D+00 NBFU=   299
 Initial guess from the checkpoint file:  "TSH1-IRC-Reverse.chk"
 B after Tr=     0.000573    0.000352   -0.000343
         Rot=    1.000000   -0.000012    0.000199    0.000134 Ang=  -0.03 deg.
 Initial guess <Sx>= 0.0000 <Sy>= 0.0000 <Sz>= 0.0000 <S**2>= 0.0000 S= 0.0000
 ExpMin= 2.53D-02 ExpMax= 1.53D+04 ExpMxC= 5.22D+02 IAcc=3 IRadAn=         7 AccDes= 0.00D+00
 Harris functional with IExCor= 4639 and IRadAn=       7 diagonalized for initial guess.
 HarFok:  IExCor= 4639 AccDes= 0.00D+00 IRadAn=         7 IDoV= 1 UseB2=F ITyADJ=14
 ICtDFT=  3500011 ScaDFX=  1.000000  1.000000  1.000000  1.000000
 FoFCou: FMM=F IPFlag=           0 FMFlag=      100000 FMFlg1=           0
         NFxFlg=           0 DoJE=T BraDBF=F KetDBF=T FulRan=T
         wScrn=  0.000000 ICntrl=       500 IOpCl=  0 I1Cent=   200000004 NGrid=           0
         NMat0=    1 NMatS0=      1 NMatT0=    0 NMatD0=    1 NMtDS0=    0 NMtDT0=    0
 Symmetry not used in FoFCou.
 Gradient too large for Newton-Raphson -- use scaled steepest descent instead.
     Accept linear search using points  3 and  4.
 Gradient too large for Newton-Raphson -- use scaled steepest descent instead.
     Minimum is close to point  2 DX=  3.41D-02 DF= -1.00D-07 DXR=  6.39D-02 DFR=  4.10D-03 which will be used.
 Gradient too large for Newton-Raphson -- use scaled steepest descent instead.
     Accept linear search using points  1 and  2.
 LinEq1:  Iter=  0 NonCon=     1 RMS=6.22D-05 Max=1.35D-03 NDo=     1
 AX will form     1 AO Fock derivatives at one time.
 LinEq1:  Iter=  1 NonCon=     1 RMS=1.15D-05 Max=3.85D-04 NDo=     1
 LinEq1:  Iter=  2 NonCon=     1 RMS=1.07D-05 Max=2.71D-04 NDo=     1
 LinEq1:  Iter=  3 NonCon=     1 RMS=4.08D-06 Max=1.16D-04 NDo=     1
 LinEq1:  Iter=  4 NonCon=     1 RMS=2.54D-06 Max=5.87D-05 NDo=     1
 LinEq1:  Iter=  5 NonCon=     1 RMS=1.34D-06 Max=2.43D-05 NDo=     1
 LinEq1:  Iter=  6 NonCon=     1 RMS=7.11D-07 Max=1.27D-05 NDo=     1
 LinEq1:  Iter=  7 NonCon=     1 RMS=3.66D-07 Max=6.17D-06 NDo=     1
 LinEq1:  Iter=  8 NonCon=     1 RMS=1.69D-07 Max=3.50D-06 NDo=     1
 LinEq1:  Iter=  9 NonCon=     1 RMS=6.54D-08 Max=1.48D-06 NDo=     1
 LinEq1:  Iter= 10 NonCon=     1 RMS=2.30D-08 Max=3.51D-07 NDo=     1
 LinEq1:  Iter= 11 NonCon=     1 RMS=8.16D-09 Max=1.77D-07 NDo=     1
 LinEq1:  Iter= 12 NonCon=     0 RMS=2.70D-09 Max=3.99D-08 NDo=     1
 Linear equations converged to 1.032D-08 1.032D-07 after    12 iterations.
     Accept linear search using points  1 and  2.
     Minimum is close to point  2 DX= -1.73D-04 DF= -1.36D-12 DXR=  1.73D-04 DFR=  2.96D-08 which will be used.
 LinEq1:  Iter=  0 NonCon=     1 RMS=1.67D-07 Max=4.11D-06 NDo=     1
 LinEq1:  Iter=  1 NonCon=     1 RMS=7.79D-08 Max=2.57D-06 NDo=     1
 LinEq1:  Iter=  2 NonCon=     1 RMS=2.46D-08 Max=8.12D-07 NDo=     1
 LinEq1:  Iter=  3 NonCon=     1 RMS=1.16D-08 Max=4.20D-07 NDo=     1
 LinEq1:  Iter=  4 NonCon=     1 RMS=7.13D-09 Max=2.27D-07 NDo=     1
 LinEq1:  Iter=  5 NonCon=     1 RMS=5.27D-09 Max=1.13D-07 NDo=     1
 LinEq1:  Iter=  6 NonCon=     1 RMS=1.92D-09 Max=3.68D-08 NDo=     1
 LinEq1:  Iter=  7 NonCon=     1 RMS=1.01D-09 Max=1.67D-08 NDo=     1
 LinEq1:  Iter=  8 NonCon=     1 RMS=6.45D-10 Max=1.43D-08 NDo=     1
 LinEq1:  Iter=  9 NonCon=     1 RMS=2.18D-10 Max=4.18D-09 NDo=     1
 LinEq1:  Iter= 10 NonCon=     0 RMS=7.20D-11 Max=1.09D-09 NDo=     1
 Linear equations converged to 1.659D-10 1.659D-09 after    10 iterations.
 SCF Done:  E(UwB97XD) =  -283.137231751     a.u. after    6 cycles
            Convg  =    0.2084D-08                    33 Fock formations.
              S**2 =  0.0000                  -V/T =  2.0051
 <Sx>= 0.0000 <Sy>= 0.0000 <Sz>= 0.0000 <S**2>= 0.0000 S= 0.0000
 <L.S>=  0.00000000000    
 Annihilation of the first spin contaminant:
 S**2 before annihilation     0.0000,   after     0.0000
 DoSCS=F DFT=T ScalE2(SS,OS)=  1.000000  1.000000
 Range of M.O.s used for correlation:     1   299
 NBasis=   299 NAE=    19 NBE=    19 NFC=     0 NFV=     0
 NROrb=    299 NOA=    19 NOB=    19 NVA=   280 NVB=   280

 **** Warning!!: The largest alpha MO coefficient is  0.33961947D+02


 **** Warning!!: The largest beta MO coefficient is  0.33961947D+02

 Symmetrizing basis deriv contribution to polar:
 IMax=3 JMax=2 DiffMx= 0.00D+00
 G2DrvN: will do     9 centers at a time, making    1 passes.
 Calling FoFCou, ICntrl=  3107 FMM=F I1Cent=   0 AccDes= 0.00D+00.
 End of G2Drv F.D. properties file   721 does not exist.
 End of G2Drv F.D. properties file   722 does not exist.
 End of G2Drv F.D. properties file   788 does not exist.
          IDoAtm=11111111
          Differentiating once with respect to nuclear coordinates.
 CalDSu exits because no D1Ps are significant.
          There are    27 degrees of freedom in the 1st order CPHF.  IDoFFX=6 NUNeed=     0.
     21 vectors produced by pass  0 Test12= 3.94D-14 3.70D-09 XBig12= 1.48D-01 6.48D-02.
 AX will form    21 AO Fock derivatives at one time.
     21 vectors produced by pass  1 Test12= 3.94D-14 3.70D-09 XBig12= 2.43D-02 1.70D-02.
     21 vectors produced by pass  2 Test12= 3.94D-14 3.70D-09 XBig12= 7.95D-04 4.52D-03.
     21 vectors produced by pass  3 Test12= 3.94D-14 3.70D-09 XBig12= 1.23D-05 3.90D-04.
     21 vectors produced by pass  4 Test12= 3.94D-14 3.70D-09 XBig12= 1.75D-07 3.62D-05.
     21 vectors produced by pass  5 Test12= 3.94D-14 3.70D-09 XBig12= 1.66D-09 3.29D-06.
     21 vectors produced by pass  6 Test12= 3.94D-14 3.70D-09 XBig12= 1.54D-11 3.25D-07.
     14 vectors produced by pass  7 Test12= 3.94D-14 3.70D-09 XBig12= 1.32D-13 2.99D-08.
 InvSVY:  IOpt=1 It=  1 EMax= 2.11D-15
 Solved reduced A of dimension   161 with    21 vectors.
 End of Minotr F.D. properties file   721 does not exist.
 End of Minotr F.D. properties file   722 does not exist.
 End of Minotr F.D. properties file   788 does not exist.
 Calling FoFJK, ICntrl=    100127 FMM=F ISym2X=0 I1Cent= 0 IOpClX= 1 NMat=1 NMatS=1 NMatT=0.
 -------------------------------------------------------------------
 Center     Atomic                   Forces (Hartrees/Bohr)
 Number     Number              X              Y              Z
 -------------------------------------------------------------------
      1        8          -0.035450854    0.013399036    0.002889779
      2        8           0.016409310    0.008482821   -0.001225632
      3        6           0.019578777    0.005960320   -0.006754730
      4        7          -0.044508437   -0.016932037   -0.010947731
      5        6           0.000547072   -0.037308194    0.042777531
      6        1           0.003023805   -0.000424207   -0.003293599
      7        1           0.047545083    0.027609699   -0.018020375
      8        1          -0.007144756   -0.000787437   -0.005425242
 -------------------------------------------------------------------
 Cartesian Forces:  Max     0.047545083 RMS     0.021708635
 IRC-IRC-IRC-IRC-IRC-IRC-IRC-IRC-IRC-IRC-IRC-IRC-IRC-IRC-IRC-IRC-IRC-IRC
 Pt 33 Step number   1 out of a maximum of  20
 Modified Bulirsch-Stoer Extrapolation Cycles:
    EPS =    0.000010000000000
      PEZero:  N= 2 I= 1 D=  3.44D-04 Err=  1.20D-05
      PEZero:  N= 3 I= 2 D=  3.44D-04 Err=  7.98D-06
      PEZero:  N= 3 I= 1 D=  6.89D-04 Err=  2.10D-08
 Maximum DWI energy   std dev =  0.000000351 at pt    34
 Maximum DWI gradient std dev =  0.000404374 at pt    35
 CORRECTOR INTEGRATION CONVERGENCE:
   Recorrection delta-x convergence threshold:    0.010000
   Delta-x Convergence Met
 Point Number:  33          Path Number:   1
   CHANGE IN THE REACTION COORDINATE =    0.06609
   NET REACTION COORDINATE UP TO THIS POINT =    2.18112
  # OF POINTS ALONG THE PATH =  33
  # OF STEPS =   1

 Calculating another point on the path.
 IRC-IRC-IRC-IRC-IRC-IRC-IRC-IRC-IRC-IRC-IRC-IRC-IRC-IRC-IRC-IRC-IRC-IRC
                          Input orientation:                          
 ---------------------------------------------------------------------
 Center     Atomic      Atomic             Coordinates (Angstroms)
 Number     Number       Type             X           Y           Z
 ---------------------------------------------------------------------
      1          8           0       -1.082921   -0.913107   -0.077695
      2          8           0        1.231516   -0.783831    0.039317
      3          6           0        1.113362    0.398538   -0.015284
      4          7           0       -0.093627    1.176940   -0.142761
      5          6           0       -1.144067    0.244538    0.221222
      6          1           0        1.930050    1.092577    0.222038
      7          1           0       -0.742945    1.128871   -0.981892
      8          1           0       -1.878915    0.700394    0.900436
 ---------------------------------------------------------------------
                    Distance matrix (angstroms):
                    1          2          3          4          5
     1  O    0.000000
     2  O    2.320997   0.000000
     3  C    2.558900   1.189511   0.000000
     4  N    2.313273   2.373558   1.441868   0.000000
     5  C    1.197177   2.595000   2.275002   1.450958   0.000000
     6  H    3.631888   2.010533   1.097722   2.058025   3.188945
     7  H    2.258945   2.932540   2.216662   1.062104   1.546101
     8  H    2.047860   3.552356   3.143785   2.121935   1.099608
                    6          7          8
     6  H    0.000000
     7  H    2.931837   0.000000
     8  H    3.888734   2.239906   0.000000
 Symmetry turned off by external request.
 Stoichiometry    C2H3NO2
 Framework group  C1[X(C2H3NO2)]
 Deg. of freedom    18
 Full point group                 C1      NOp   1
 Rotational constants (GHZ):           9.9181643           5.9877952           3.8928554
 Standard basis: Aug-CC-pVTZ (5D, 7F)
   299 basis functions,   441 primitive gaussians,   350 cartesian basis functions
    19 alpha electrons       19 beta electrons
       nuclear repulsion energy       169.9836919655 Hartrees.
 NAtoms=    8 NActive=    8 NUniq=    8 SFac= 1.00D+00 NAtFMM=   60 NAOKFM=F Big=F
 Integral buffers will be    131072 words long.
 Raffenetti 2 integral format.
 Two-electron integral symmetry is turned off.
 Nuclear repulsion after empirical dispersion term =      169.9821323018 Hartrees.
 One-electron integrals computed using PRISM.
 NBasis=   299 RedAO= T EigKep=  4.15D-05  NBF=   299
 NBsUse=   299 1.00D-06 EigRej= -1.00D+00 NBFU=   299
 Initial guess from the checkpoint file:  "TSH1-IRC-Reverse.chk"
 B after Tr=     0.000567    0.000352   -0.000367
         Rot=    1.000000   -0.000005    0.000198    0.000133 Ang=  -0.03 deg.
 Initial guess <Sx>= 0.0000 <Sy>= 0.0000 <Sz>= 0.0000 <S**2>= 0.0000 S= 0.0000
 ExpMin= 2.53D-02 ExpMax= 1.53D+04 ExpMxC= 5.22D+02 IAcc=3 IRadAn=         7 AccDes= 0.00D+00
 Harris functional with IExCor= 4639 and IRadAn=       7 diagonalized for initial guess.
 HarFok:  IExCor= 4639 AccDes= 0.00D+00 IRadAn=         7 IDoV= 1 UseB2=F ITyADJ=14
 ICtDFT=  3500011 ScaDFX=  1.000000  1.000000  1.000000  1.000000
 FoFCou: FMM=F IPFlag=           0 FMFlag=      100000 FMFlg1=           0
         NFxFlg=           0 DoJE=T BraDBF=F KetDBF=T FulRan=T
         wScrn=  0.000000 ICntrl=       500 IOpCl=  0 I1Cent=   200000004 NGrid=           0
         NMat0=    1 NMatS0=      1 NMatT0=    0 NMatD0=    1 NMtDS0=    0 NMtDT0=    0
 Symmetry not used in FoFCou.
 Gradient too large for Newton-Raphson -- use scaled steepest descent instead.
     Accept linear search using points  3 and  4.
 Gradient too large for Newton-Raphson -- use scaled steepest descent instead.
     Minimum is close to point  2 DX=  7.14D-03 DF= -4.40D-09 DXR=  1.41D-02 DFR=  1.98D-04 which will be used.
 Gradient too large for Newton-Raphson -- use scaled steepest descent instead.
 LinEq1:  Iter=  0 NonCon=     1 RMS=5.90D-05 Max=1.30D-03 NDo=     1
 AX will form     1 AO Fock derivatives at one time.
 LinEq1:  Iter=  1 NonCon=     1 RMS=1.06D-05 Max=3.60D-04 NDo=     1
 LinEq1:  Iter=  2 NonCon=     1 RMS=9.85D-06 Max=2.40D-04 NDo=     1
 LinEq1:  Iter=  3 NonCon=     1 RMS=3.70D-06 Max=1.03D-04 NDo=     1
 LinEq1:  Iter=  4 NonCon=     1 RMS=2.21D-06 Max=4.83D-05 NDo=     1
 LinEq1:  Iter=  5 NonCon=     1 RMS=1.22D-06 Max=2.24D-05 NDo=     1
 LinEq1:  Iter=  6 NonCon=     1 RMS=6.37D-07 Max=1.04D-05 NDo=     1
 LinEq1:  Iter=  7 NonCon=     1 RMS=3.15D-07 Max=5.69D-06 NDo=     1
 LinEq1:  Iter=  8 NonCon=     1 RMS=1.48D-07 Max=3.22D-06 NDo=     1
 LinEq1:  Iter=  9 NonCon=     1 RMS=5.89D-08 Max=1.33D-06 NDo=     1
 LinEq1:  Iter= 10 NonCon=     1 RMS=2.07D-08 Max=3.16D-07 NDo=     1
 LinEq1:  Iter= 11 NonCon=     1 RMS=7.36D-09 Max=1.65D-07 NDo=     1
 LinEq1:  Iter= 12 NonCon=     0 RMS=2.49D-09 Max=4.02D-08 NDo=     1
 Linear equations converged to 1.032D-08 1.032D-07 after    12 iterations.
     Accept linear search using points  1 and  2.
     Minimum is close to point  2 DX= -1.99D-04 DF= -1.65D-12 DXR=  1.99D-04 DFR=  3.95D-08 which will be used.
 LinEq1:  Iter=  0 NonCon=     1 RMS=1.45D-07 Max=3.10D-06 NDo=     1
 LinEq1:  Iter=  1 NonCon=     1 RMS=6.77D-08 Max=2.28D-06 NDo=     1
 LinEq1:  Iter=  2 NonCon=     1 RMS=2.09D-08 Max=7.29D-07 NDo=     1
 LinEq1:  Iter=  3 NonCon=     1 RMS=1.11D-08 Max=3.21D-07 NDo=     1
 LinEq1:  Iter=  4 NonCon=     1 RMS=8.08D-09 Max=2.34D-07 NDo=     1
 LinEq1:  Iter=  5 NonCon=     1 RMS=4.67D-09 Max=1.16D-07 NDo=     1
 LinEq1:  Iter=  6 NonCon=     1 RMS=1.61D-09 Max=2.96D-08 NDo=     1
 LinEq1:  Iter=  7 NonCon=     1 RMS=7.56D-10 Max=1.21D-08 NDo=     1
 LinEq1:  Iter=  8 NonCon=     1 RMS=4.98D-10 Max=1.07D-08 NDo=     1
 LinEq1:  Iter=  9 NonCon=     1 RMS=1.75D-10 Max=3.58D-09 NDo=     1
 LinEq1:  Iter= 10 NonCon=     0 RMS=5.64D-11 Max=8.85D-10 NDo=     1
 Linear equations converged to 1.469D-10 1.469D-09 after    10 iterations.
 SCF Done:  E(UwB97XD) =  -283.141329091     a.u. after    6 cycles
            Convg  =    0.1726D-08                    34 Fock formations.
              S**2 =  0.0000                  -V/T =  2.0050
 <Sx>= 0.0000 <Sy>= 0.0000 <Sz>= 0.0000 <S**2>= 0.0000 S= 0.0000
 <L.S>=  0.00000000000    
 Annihilation of the first spin contaminant:
 S**2 before annihilation     0.0000,   after     0.0000
 DoSCS=F DFT=T ScalE2(SS,OS)=  1.000000  1.000000
 Range of M.O.s used for correlation:     1   299
 NBasis=   299 NAE=    19 NBE=    19 NFC=     0 NFV=     0
 NROrb=    299 NOA=    19 NOB=    19 NVA=   280 NVB=   280

 **** Warning!!: The largest alpha MO coefficient is  0.34744429D+02


 **** Warning!!: The largest beta MO coefficient is  0.34744429D+02

 Symmetrizing basis deriv contribution to polar:
 IMax=3 JMax=2 DiffMx= 0.00D+00
 G2DrvN: will do     9 centers at a time, making    1 passes.
 Calling FoFCou, ICntrl=  3107 FMM=F I1Cent=   0 AccDes= 0.00D+00.
 End of G2Drv F.D. properties file   721 does not exist.
 End of G2Drv F.D. properties file   722 does not exist.
 End of G2Drv F.D. properties file   788 does not exist.
          IDoAtm=11111111
          Differentiating once with respect to nuclear coordinates.
 CalDSu exits because no D1Ps are significant.
          There are    27 degrees of freedom in the 1st order CPHF.  IDoFFX=6 NUNeed=     0.
     21 vectors produced by pass  0 Test12= 3.94D-14 3.70D-09 XBig12= 1.47D-01 6.52D-02.
 AX will form    21 AO Fock derivatives at one time.
     21 vectors produced by pass  1 Test12= 3.94D-14 3.70D-09 XBig12= 2.41D-02 1.68D-02.
     21 vectors produced by pass  2 Test12= 3.94D-14 3.70D-09 XBig12= 7.91D-04 4.41D-03.
     21 vectors produced by pass  3 Test12= 3.94D-14 3.70D-09 XBig12= 1.24D-05 4.02D-04.
     21 vectors produced by pass  4 Test12= 3.94D-14 3.70D-09 XBig12= 1.78D-07 3.61D-05.
     21 vectors produced by pass  5 Test12= 3.94D-14 3.70D-09 XBig12= 1.68D-09 3.25D-06.
     21 vectors produced by pass  6 Test12= 3.94D-14 3.70D-09 XBig12= 1.55D-11 3.08D-07.
     14 vectors produced by pass  7 Test12= 3.94D-14 3.70D-09 XBig12= 1.32D-13 2.99D-08.
 InvSVY:  IOpt=1 It=  1 EMax= 2.11D-15
 Solved reduced A of dimension   161 with    21 vectors.
 End of Minotr F.D. properties file   721 does not exist.
 End of Minotr F.D. properties file   722 does not exist.
 End of Minotr F.D. properties file   788 does not exist.
 Calling FoFJK, ICntrl=    100127 FMM=F ISym2X=0 I1Cent= 0 IOpClX= 1 NMat=1 NMatS=1 NMatT=0.
 -------------------------------------------------------------------
 Center     Atomic                   Forces (Hartrees/Bohr)
 Number     Number              X              Y              Z
 -------------------------------------------------------------------
      1        8          -0.035252474    0.011748713    0.002700594
      2        8           0.016355691    0.008606611   -0.001056811
      3        6           0.019335978    0.006733219   -0.006488423
      4        7          -0.041739024   -0.018297848   -0.008570578
      5        6           0.000122410   -0.034007656    0.040574085
      6        1           0.003178891   -0.000425894   -0.003484887
      7        1           0.044876817    0.026652613   -0.018636691
      8        1          -0.006878289   -0.001009758   -0.005037288
 -------------------------------------------------------------------
 Cartesian Forces:  Max     0.044876817 RMS     0.020729442
 IRC-IRC-IRC-IRC-IRC-IRC-IRC-IRC-IRC-IRC-IRC-IRC-IRC-IRC-IRC-IRC-IRC-IRC
 Pt 34 Step number   1 out of a maximum of  20
 Modified Bulirsch-Stoer Extrapolation Cycles:
    EPS =    0.000010000000000
      PEZero:  N= 2 I= 1 D=  3.44D-04 Err=  9.81D-06
 Maximum DWI energy   std dev =  0.000000233 at pt    34
 Maximum DWI gradient std dev =  0.000233089 at pt    34
 CORRECTOR INTEGRATION CONVERGENCE:
   Recorrection delta-x convergence threshold:    0.010000
   Delta-x Convergence Met
 Point Number:  34          Path Number:   1
   CHANGE IN THE REACTION COORDINATE =    0.06610
   NET REACTION COORDINATE UP TO THIS POINT =    2.24722
  # OF POINTS ALONG THE PATH =  34
  # OF STEPS =   1

 Calculating another point on the path.
 IRC-IRC-IRC-IRC-IRC-IRC-IRC-IRC-IRC-IRC-IRC-IRC-IRC-IRC-IRC-IRC-IRC-IRC
                          Input orientation:                          
 ---------------------------------------------------------------------
 Center     Atomic      Atomic             Coordinates (Angstroms)
 Number     Number       Type             X           Y           Z
 ---------------------------------------------------------------------
      1          8           0       -1.084217   -0.912705   -0.077599
      2          8           0        1.232118   -0.783511    0.039281
      3          6           0        1.114306    0.398886   -0.015596
      4          7           0       -0.095331    1.176141   -0.143076
      5          6           0       -1.144072    0.242949    0.223158
      6          1           0        1.931951    1.092330    0.219940
      7          1           0       -0.717418    1.144181   -0.992876
      8          1           0       -1.882855    0.699742    0.897607
 ---------------------------------------------------------------------
                    Distance matrix (angstroms):
                    1          2          3          4          5
     1  O    0.000000
     2  O    2.322878   0.000000
     3  C    2.560785   1.189518   0.000000
     4  N    2.312025   2.373944   1.443467   0.000000
     5  C    1.195647   2.594939   2.276310   1.450804   0.000000
     6  H    3.634001   2.010269   1.097673   2.061231   3.191140
     7  H    2.281020   2.929511   2.205845   1.053648   1.572574
     8  H    2.046664   3.555252   3.147606   2.122550   1.099701
                    6          7          8
     6  H    0.000000
     7  H    2.914235   0.000000
     8  H    3.894367   2.264882   0.000000
 Symmetry turned off by external request.
 Stoichiometry    C2H3NO2
 Framework group  C1[X(C2H3NO2)]
 Deg. of freedom    18
 Full point group                 C1      NOp   1
 Rotational constants (GHZ):           9.9171056           5.9800147           3.8907920
 Standard basis: Aug-CC-pVTZ (5D, 7F)
   299 basis functions,   441 primitive gaussians,   350 cartesian basis functions
    19 alpha electrons       19 beta electrons
       nuclear repulsion energy       169.9530367738 Hartrees.
 NAtoms=    8 NActive=    8 NUniq=    8 SFac= 1.00D+00 NAtFMM=   60 NAOKFM=F Big=F
 Integral buffers will be    131072 words long.
 Raffenetti 2 integral format.
 Two-electron integral symmetry is turned off.
 Nuclear repulsion after empirical dispersion term =      169.9514695758 Hartrees.
 One-electron integrals computed using PRISM.
 NBasis=   299 RedAO= T EigKep=  4.22D-05  NBF=   299
 NBsUse=   299 1.00D-06 EigRej= -1.00D+00 NBFU=   299
 Initial guess from the checkpoint file:  "TSH1-IRC-Reverse.chk"
 B after Tr=     0.000562    0.000351   -0.000386
         Rot=    1.000000    0.000001    0.000196    0.000131 Ang=   0.03 deg.
 Initial guess <Sx>= 0.0000 <Sy>= 0.0000 <Sz>= 0.0000 <S**2>= 0.0000 S= 0.0000
 ExpMin= 2.53D-02 ExpMax= 1.53D+04 ExpMxC= 5.22D+02 IAcc=3 IRadAn=         7 AccDes= 0.00D+00
 Harris functional with IExCor= 4639 and IRadAn=       7 diagonalized for initial guess.
 HarFok:  IExCor= 4639 AccDes= 0.00D+00 IRadAn=         7 IDoV= 1 UseB2=F ITyADJ=14
 ICtDFT=  3500011 ScaDFX=  1.000000  1.000000  1.000000  1.000000
 FoFCou: FMM=F IPFlag=           0 FMFlag=      100000 FMFlg1=           0
         NFxFlg=           0 DoJE=T BraDBF=F KetDBF=T FulRan=T
         wScrn=  0.000000 ICntrl=       500 IOpCl=  0 I1Cent=   200000004 NGrid=           0
         NMat0=    1 NMatS0=      1 NMatT0=    0 NMatD0=    1 NMtDS0=    0 NMtDT0=    0
 Symmetry not used in FoFCou.
 Gradient too large for Newton-Raphson -- use scaled steepest descent instead.
     Accept linear search using points  3 and  4.
 Gradient too large for Newton-Raphson -- use scaled steepest descent instead.
     Accept linear search using points  1 and  2.
 LinEq1:  Iter=  0 NonCon=     1 RMS=6.40D-05 Max=1.36D-03 NDo=     1
 AX will form     1 AO Fock derivatives at one time.
 LinEq1:  Iter=  1 NonCon=     1 RMS=1.47D-05 Max=4.63D-04 NDo=     1
 LinEq1:  Iter=  2 NonCon=     1 RMS=1.31D-05 Max=3.78D-04 NDo=     1
 LinEq1:  Iter=  3 NonCon=     1 RMS=5.16D-06 Max=1.33D-04 NDo=     1
 LinEq1:  Iter=  4 NonCon=     1 RMS=3.17D-06 Max=7.33D-05 NDo=     1
 LinEq1:  Iter=  5 NonCon=     1 RMS=2.00D-06 Max=3.83D-05 NDo=     1
 LinEq1:  Iter=  6 NonCon=     1 RMS=8.98D-07 Max=1.57D-05 NDo=     1
 LinEq1:  Iter=  7 NonCon=     1 RMS=3.59D-07 Max=8.16D-06 NDo=     1
 LinEq1:  Iter=  8 NonCon=     1 RMS=1.79D-07 Max=3.27D-06 NDo=     1
 LinEq1:  Iter=  9 NonCon=     1 RMS=7.01D-08 Max=1.78D-06 NDo=     1
 LinEq1:  Iter= 10 NonCon=     1 RMS=2.51D-08 Max=4.21D-07 NDo=     1
 LinEq1:  Iter= 11 NonCon=     1 RMS=9.23D-09 Max=1.99D-07 NDo=     1
 LinEq1:  Iter= 12 NonCon=     0 RMS=2.66D-09 Max=4.90D-08 NDo=     1
 Linear equations converged to 1.032D-08 1.032D-07 after    12 iterations.
     Accept linear search using points  1 and  2.
     Minimum is close to point  2 DX= -2.92D-04 DF= -4.32D-12 DXR=  2.92D-04 DFR=  8.57D-08 which will be used.
 LinEq1:  Iter=  0 NonCon=     1 RMS=1.59D-07 Max=3.15D-06 NDo=     1
 LinEq1:  Iter=  1 NonCon=     1 RMS=8.17D-08 Max=2.75D-06 NDo=     1
 LinEq1:  Iter=  2 NonCon=     1 RMS=2.52D-08 Max=8.66D-07 NDo=     1
 LinEq1:  Iter=  3 NonCon=     1 RMS=1.66D-08 Max=4.62D-07 NDo=     1
 LinEq1:  Iter=  4 NonCon=     1 RMS=1.10D-08 Max=3.36D-07 NDo=     1
[truncated: 370,333 more chars]
