# Supplementary material for: An Experimental and Master Equation Investigation of Kinetics of the CH2OO + RCN Reactions (R = H, CH3, C2H5) and Their Atmospheric Relevance
Source: J Phys Chem A. 2023 Jan 5;127(2):477–88. doi: 10.1021/acs.jpca.2c07073 (PMC9869398; doi:10.1021/acs.jpca.2c07073)
Supplement: Supplementary file 2 — jp2c07073_si_002.zip [file jp2c07073_si_002.zip › wb97XD/IRC/TSH/TSH2-IRC-Forward-INCOMPLETE.log]

 Entering Gaussian System, Link 0=/appl/soft/chem/gaussian/G16RevB.01/g16/g16
 Initial command:
 /appl/soft/chem/gaussian/G16RevB.01/g16/l1.exe "/scratch/kurten/scratch_lauri/Cyan/IRC/AltDec/TSH2-IRC/11590699.GAUSS_SCRDIR/Gau-263131.inp" -scrdir="/scratch/kurten/scratch_lauri/Cyan/IRC/AltDec/TSH2-IRC/11590699.GAUSS_SCRDIR/"
 Entering Link 1 = /appl/soft/chem/gaussian/G16RevB.01/g16/l1.exe PID=    263143.
  
 Copyright (c) 1988-2017, Gaussian, Inc.  All Rights Reserved.
  
 This is part of the Gaussian(R) 16 program.  It is based on
 the Gaussian(R) 09 system (copyright 2009, Gaussian, Inc.),
 the Gaussian(R) 03 system (copyright 2003, Gaussian, Inc.),
 the Gaussian(R) 98 system (copyright 1998, Gaussian, Inc.),
 the Gaussian(R) 94 system (copyright 1995, Gaussian, Inc.),
 the Gaussian 92(TM) system (copyright 1992, Gaussian, Inc.),
 the Gaussian 90(TM) system (copyright 1990, Gaussian, Inc.),
 the Gaussian 88(TM) system (copyright 1988, Gaussian, Inc.),
 the Gaussian 86(TM) system (copyright 1986, Carnegie Mellon
 University), and the Gaussian 82(TM) system (copyright 1983,
 Carnegie Mellon University). Gaussian is a federally registered
 trademark of Gaussian, Inc.
  
 This software contains proprietary and confidential information,
 including trade secrets, belonging to Gaussian, Inc.
  
 This software is provided under written license and may be
 used, copied, transmitted, or stored only in accord with that
 written license.
  
 The following legend is applicable only to US Government
 contracts under FAR:
  
                    RESTRICTED RIGHTS LEGEND
  
 Use, reproduction and disclosure by the US Government is
 subject to restrictions as set forth in subparagraphs (a)
 and (c) of the Commercial Computer Software - Restricted
 Rights clause in FAR 52.227-19.
  
 Gaussian, Inc.
 340 Quinnipiac St., Bldg. 40, Wallingford CT 06492
  
  
 ---------------------------------------------------------------
 Warning -- This program may not be used in any manner that
 competes with the business of Gaussian, Inc. or will provide
 assistance to any competitor of Gaussian, Inc.  The licensee
 of this program is prohibited from giving any competitor of
 Gaussian, Inc. access to this program.  By using this program,
 the user acknowledges that Gaussian, Inc. is engaged in the
 business of creating and licensing software in the field of
 computational chemistry and represents and warrants to the
 licensee that it is not a competitor of Gaussian, Inc. and that
 it will not use this program in any manner prohibited above.
 ---------------------------------------------------------------
  

 Cite this work as:
 Gaussian 16, Revision B.01,
 M. J. Frisch, G. W. Trucks, H. B. Schlegel, G. E. Scuseria, 
 M. A. Robb, J. R. Cheeseman, G. Scalmani, V. Barone, 
 G. A. Petersson, H. Nakatsuji, X. Li, M. Caricato, A. V. Marenich, 
 J. Bloino, B. G. Janesko, R. Gomperts, B. Mennucci, H. P. Hratchian, 
 J. V. Ortiz, A. F. Izmaylov, J. L. Sonnenberg, D. Williams-Young, 
 F. Ding, F. Lipparini, F. Egidi, J. Goings, B. Peng, A. Petrone, 
 T. Henderson, D. Ranasinghe, V. G. Zakrzewski, J. Gao, N. Rega, 
 G. Zheng, W. Liang, M. Hada, M. Ehara, K. Toyota, R. Fukuda, 
 J. Hasegawa, M. Ishida, T. Nakajima, Y. Honda, O. Kitao, H. Nakai, 
 T. Vreven, K. Throssell, J. A. Montgomery, Jr., J. E. Peralta, 
 F. Ogliaro, M. J. Bearpark, J. J. Heyd, E. N. Brothers, K. N. Kudin, 
 V. N. Staroverov, T. A. Keith, R. Kobayashi, J. Normand, 
 K. Raghavachari, A. P. Rendell, J. C. Burant, S. S. Iyengar, 
 J. Tomasi, M. Cossi, J. M. Millam, M. Klene, C. Adamo, R. Cammi, 
 J. W. Ochterski, R. L. Martin, K. Morokuma, O. Farkas, 
 J. B. Foresman, and D. J. Fox, Gaussian, Inc., Wallingford CT, 2016.
 
 ******************************************
 Gaussian 16:  ES64L-G16RevB.01 20-Dec-2017
                 2-May-2022 
 ******************************************
 %mem=12GB
 %NprocShared=8
 Will use up to    8 processors via shared memory.
 %chk=TSH2-IRC-Forward
 ----------------------------------------------------------------------
 # UWB97XD aug-cc-pVTZ IRC(CalcAll,Forward,MaxPoints=200,Stepsize=5) sc
 f=qc Integral(Grid=SuperFineGrid) MaxDisk=32GB
 ----------------------------------------------------------------------
 1/10=4,18=10,22=1,26=5,38=1,39=5,42=200,44=3,71=1,172=1/1,23;
 2/12=2,17=6,18=5,29=1,40=1/2;
 3/5=16,6=1,7=10,11=2,25=1,30=1,71=2,74=-58,75=-7,116=2,140=1/1,2,3;
 4//1;
 5/5=2,8=3,38=5/8;
 8/6=4,10=90,11=11/1;
 11/6=1,8=1,9=11,15=111,16=1/1,2,10;
 10/6=1,13=1/2;
 6/7=2,8=2,9=2,10=2,18=1,28=1/1;
 7/10=1,25=1/1,2,3,16;
 1/10=4,18=10,22=1,26=5,39=5,42=200,44=3,71=1/23(2);
 2/29=1/2;
 99/5=20/99;
 2/29=1/2;
 3/5=16,6=1,7=10,11=2,25=1,30=1,71=2,74=-58,75=-7,116=2,140=1/1,2,3;
 4/5=5,16=3,69=1/1;
 5/5=2,8=3,38=5/8;
 8/6=4,10=90,11=11/1;
 11/6=1,8=1,9=11,15=111,16=1/1,2,10;
 10/6=1,13=1/2;
 7/10=1,25=1/1,2,3,16;
 1/10=4,18=10,22=1,26=5,39=5,42=200,44=3,71=1/23(-8);
 2/29=1/2;
 6/7=2,8=2,9=2,10=2,18=1,19=2,28=1/1;
 99/5=20/99;
 ----------------
 TSH2-IRC-Forward
 ----------------
 Symbolic Z-matrix:
 Charge =  0 Multiplicity = 1
 O                    -1.81828   0.58515  -0.06481 
 O                     0.32658   1.26201   0.03239 
 C                     0.70312   0.10508  -0.09151 
 N                    -0.10673  -0.99277  -0.18281 
 C                    -1.40693  -0.6146    0.17512 
 H                    -1.74814  -1.13027   1.09513 
 H                    -1.93553  -1.15807  -0.67874 
 C                     2.1722   -0.24704   0.05297 
 H                     2.38637  -1.14879  -0.51337 
 H                     2.38693  -0.4365    1.10388 
 H                     2.78072   0.58515  -0.28735 
 
 IRC-IRC-IRC-IRC-IRC-IRC-IRC-IRC-IRC-IRC-IRC-IRC-IRC-IRC-IRC-IRC-IRC-IRC
 ------------------------------------------------------------------------
 INPUT DATA FOR L123
 ------------------------------------------------------------------------
 GENERAL PARAMETERS:
 Rxn path following direction = Forward
 Maximum points per path      = 200
 Step size                    =   0.050 bohr
 Integration scheme           = HPC                                 
    Redo corrector integration= Yes                                 
    DWI Weight Power          =  2
    DWI will use Hessian update vectors when possible.
    Max correction cycles     =  20
 Initial Hessian              = CalcFC
 Hessian evaluation           = Analytic at all predictor steps
                              = Update at all corrector steps
 Hessian updating method      = Bofill                              
 ------------------------------------------------------------------------
 IRC-IRC-IRC-IRC-IRC-IRC-IRC-IRC-IRC-IRC-IRC-IRC-IRC-IRC-IRC-IRC-IRC-IRC
                          Input orientation:                          
 ---------------------------------------------------------------------
 Center     Atomic      Atomic             Coordinates (Angstroms)
 Number     Number       Type             X           Y           Z
 ---------------------------------------------------------------------
      1          8           0       -1.818280    0.585150   -0.064810
      2          8           0        0.326580    1.262010    0.032390
      3          6           0        0.703120    0.105080   -0.091510
      4          7           0       -0.106730   -0.992770   -0.182810
      5          6           0       -1.406930   -0.614600    0.175120
      6          1           0       -1.748140   -1.130270    1.095130
      7          1           0       -1.935530   -1.158070   -0.678740
      8          6           0        2.172200   -0.247040    0.052970
      9          1           0        2.386370   -1.148790   -0.513370
     10          1           0        2.386930   -0.436500    1.103880
     11          1           0        2.780720    0.585150   -0.287350
 ---------------------------------------------------------------------
                    Distance matrix (angstroms):
                    1          2          3          4          5
     1  O    0.000000
     2  O    2.251224   0.000000
     3  C    2.566834   1.222956   0.000000
     4  N    2.330914   2.306101   1.367285   0.000000
     5  C    1.290804   2.558729   2.245293   1.400588   0.000000
     6  H    2.071967   3.340192   2.990465   2.084769   1.108494
     7  H    1.851884   3.388161   2.983766   1.902046   1.141864
     8  C    4.078032   2.384108   1.517583   2.409404   3.600027
     9  H    4.570212   3.217537   2.140908   2.519754   3.892108
    10  H    4.482566   2.877163   2.134826   2.860655   3.909947
    11  H    4.604381   2.565770   2.141318   3.292131   4.380604
                    6          7          8          9         10
     6  H    0.000000
     7  H    1.783957   0.000000
     8  C    4.151537   4.270693   0.000000
     9  H    4.436416   4.325073   1.086169   0.000000
    10  H    4.192875   4.730968   1.089227   1.767160   0.000000
    11  H    5.036317   5.043314   1.085659   1.792525   1.770412
                   11
    11  H    0.000000
 Symmetry turned off by external request.
 Stoichiometry    C3H5NO2
 Framework group  C1[X(C3H5NO2)]
 Deg. of freedom    27
 Full point group                 C1      NOp   1
 Rotational constants (GHZ):           8.5947015           2.9495730           2.2810433
 Standard basis: Aug-CC-pVTZ (5D, 7F)
   391 basis functions,   567 primitive gaussians,   455 cartesian basis functions
    23 alpha electrons       23 beta electrons
       nuclear repulsion energy       233.8535674454 Hartrees.
 NAtoms=   11 NActive=   11 NUniq=   11 SFac= 1.00D+00 NAtFMM=   60 NAOKFM=F Big=F
 Integral buffers will be    131072 words long.
 Raffenetti 2 integral format.
 Two-electron integral symmetry is turned off.
 Nuclear repulsion after empirical dispersion term =      233.8506086924 Hartrees.
 One-electron integrals computed using PRISM.
 NBasis=   391 RedAO= T EigKep=  1.42D-05  NBF=   391
 NBsUse=   391 1.00D-06 EigRej= -1.00D+00 NBFU=   391
 ExpMin= 2.53D-02 ExpMax= 1.53D+04 ExpMxC= 5.22D+02 IAcc=3 IRadAn=         7 AccDes= 0.00D+00
 Harris functional with IExCor= 4639 and IRadAn=       7 diagonalized for initial guess.
 HarFok:  IExCor= 4639 AccDes= 0.00D+00 IRadAn=         7 IDoV= 1 UseB2=F ITyADJ=14
 ICtDFT=  3500011 ScaDFX=  1.000000  1.000000  1.000000  1.000000
 FoFCou: FMM=F IPFlag=           0 FMFlag=      100000 FMFlg1=           0
         NFxFlg=           0 DoJE=T BraDBF=F KetDBF=T FulRan=T
         wScrn=  0.000000 ICntrl=       500 IOpCl=  0 I1Cent=   200000004 NGrid=           0
         NMat0=    1 NMatS0=      1 NMatT0=    0 NMatD0=    1 NMtDS0=    0 NMtDT0=    0
 Symmetry not used in FoFCou.
 Initial guess <Sx>= 0.0000 <Sy>= 0.0000 <Sz>= 0.0000 <S**2>= 0.0000 S= 0.0000
 Gradient too large for Newton-Raphson -- use scaled steepest descent instead.
     Minimum is close to point  3 DX=  2.78D-02 DF= -3.10D-04 DXR=  5.27D-02 DFR=  2.76D-03 which will be used.
 Gradient too large for Newton-Raphson -- use scaled steepest descent instead.
 Gradient too large for Newton-Raphson -- use scaled steepest descent instead.
     Accept linear search using points  1 and  2.
 Gradient too large for Newton-Raphson -- use scaled steepest descent instead.
 Gradient too large for Newton-Raphson -- use scaled steepest descent instead.
     Accept linear search using points  1 and  2.
 LinEq1:  Iter=  0 NonCon=     1 RMS=1.03D-04 Max=6.26D-03 NDo=     1
 AX will form     1 AO Fock derivatives at one time.
 LinEq1:  Iter=  1 NonCon=     1 RMS=4.93D-05 Max=2.40D-03 NDo=     1
 LinEq1:  Iter=  2 NonCon=     1 RMS=4.58D-05 Max=1.56D-03 NDo=     1
 LinEq1:  Iter=  3 NonCon=     1 RMS=1.84D-05 Max=5.11D-04 NDo=     1
 LinEq1:  Iter=  4 NonCon=     1 RMS=7.59D-06 Max=3.79D-04 NDo=     1
 LinEq1:  Iter=  5 NonCon=     1 RMS=6.33D-06 Max=2.12D-04 NDo=     1
 LinEq1:  Iter=  6 NonCon=     1 RMS=5.15D-06 Max=1.47D-04 NDo=     1
 LinEq1:  Iter=  7 NonCon=     1 RMS=2.51D-06 Max=6.78D-05 NDo=     1
 LinEq1:  Iter=  8 NonCon=     1 RMS=1.00D-06 Max=2.75D-05 NDo=     1
 LinEq1:  Iter=  9 NonCon=     1 RMS=3.94D-07 Max=8.61D-06 NDo=     1
 LinEq1:  Iter= 10 NonCon=     1 RMS=2.43D-07 Max=5.93D-06 NDo=     1
 LinEq1:  Iter= 11 NonCon=     1 RMS=9.39D-08 Max=1.92D-06 NDo=     1
 LinEq1:  Iter= 12 NonCon=     1 RMS=3.98D-08 Max=1.17D-06 NDo=     1
 LinEq1:  Iter= 13 NonCon=     1 RMS=1.58D-08 Max=4.34D-07 NDo=     1
 LinEq1:  Iter= 14 NonCon=     1 RMS=7.45D-09 Max=1.97D-07 NDo=     1
 LinEq1:  Iter= 15 NonCon=     0 RMS=3.34D-09 Max=9.44D-08 NDo=     1
 Linear equations converged to 1.301D-08 1.301D-07 after    15 iterations.
     Accept linear search using points  1 and  2.
     Minimum is close to point  2 DX= -3.97D-03 DF= -3.07D-09 DXR=  3.99D-03 DFR=  1.60D-05 which will be used.
 LinEq1:  Iter=  0 NonCon=     1 RMS=1.01D-05 Max=6.88D-04 NDo=     1
 LinEq1:  Iter=  1 NonCon=     1 RMS=4.24D-06 Max=1.16D-04 NDo=     1
 LinEq1:  Iter=  2 NonCon=     1 RMS=3.69D-06 Max=1.43D-04 NDo=     1
 LinEq1:  Iter=  3 NonCon=     1 RMS=2.26D-06 Max=7.02D-05 NDo=     1
 LinEq1:  Iter=  4 NonCon=     1 RMS=1.73D-06 Max=8.48D-05 NDo=     1
 LinEq1:  Iter=  5 NonCon=     1 RMS=8.47D-07 Max=3.46D-05 NDo=     1
 LinEq1:  Iter=  6 NonCon=     1 RMS=3.09D-07 Max=6.59D-06 NDo=     1
 LinEq1:  Iter=  7 NonCon=     1 RMS=1.57D-07 Max=4.58D-06 NDo=     1
 LinEq1:  Iter=  8 NonCon=     1 RMS=7.68D-08 Max=2.64D-06 NDo=     1
 LinEq1:  Iter=  9 NonCon=     1 RMS=4.42D-08 Max=2.16D-06 NDo=     1
 LinEq1:  Iter= 10 NonCon=     1 RMS=2.28D-08 Max=7.86D-07 NDo=     1
 LinEq1:  Iter= 11 NonCon=     1 RMS=7.99D-09 Max=2.07D-07 NDo=     1
 LinEq1:  Iter= 12 NonCon=     1 RMS=2.97D-09 Max=8.48D-08 NDo=     1
 LinEq1:  Iter= 13 NonCon=     0 RMS=1.09D-09 Max=3.03D-08 NDo=     1
 Linear equations converged to 6.684D-09 6.684D-08 after    13 iterations.
     Minimum is close to point  2 DX=  5.80D-05 DF=  0.00D+00 DXR=  5.80D-05 DFR=  0.00D+00 which will be used.
 SCF Done:  E(UwB97XD) =  -322.371451383     a.u. after    8 cycles
            Convg  =    0.1950D-06                    46 Fock formations.
              S**2 =  0.0000                  -V/T =  2.0056
 <Sx>= 0.0000 <Sy>= 0.0000 <Sz>= 0.0000 <S**2>= 0.0000 S= 0.0000
 <L.S>=  0.00000000000    
 Annihilation of the first spin contaminant:
 S**2 before annihilation     0.0000,   after     0.0000
 DoSCS=F DFT=T ScalE2(SS,OS)=  1.000000  1.000000
 Range of M.O.s used for correlation:     1   391
 NBasis=   391 NAE=    23 NBE=    23 NFC=     0 NFV=     0
 NROrb=    391 NOA=    23 NOB=    23 NVA=   368 NVB=   368

 **** Warning!!: The largest alpha MO coefficient is  0.46941624D+02


 **** Warning!!: The largest beta MO coefficient is  0.46941624D+02

 Symmetrizing basis deriv contribution to polar:
 IMax=3 JMax=2 DiffMx= 0.00D+00
 G2DrvN: will do    12 centers at a time, making    1 passes.
 Calling FoFCou, ICntrl=  3107 FMM=F I1Cent=   0 AccDes= 0.00D+00.
 End of G2Drv F.D. properties file   721 does not exist.
 End of G2Drv F.D. properties file   722 does not exist.
 End of G2Drv F.D. properties file   788 does not exist.
          IDoAtm=11111111111
          Differentiating once with respect to nuclear coordinates.
 CalDSu exits because no D1Ps are significant.
          There are    36 degrees of freedom in the 1st order CPHF.  IDoFFX=6 NUNeed=     0.
     30 vectors produced by pass  0 Test12= 4.70D-14 2.78D-09 XBig12= 1.78D-01 1.24D-01.
 AX will form    30 AO Fock derivatives at one time.
     30 vectors produced by pass  1 Test12= 4.70D-14 2.78D-09 XBig12= 7.04D-02 5.86D-02.
     30 vectors produced by pass  2 Test12= 4.70D-14 2.78D-09 XBig12= 6.65D-03 1.13D-02.
     30 vectors produced by pass  3 Test12= 4.70D-14 2.78D-09 XBig12= 1.44D-04 9.02D-04.
     30 vectors produced by pass  4 Test12= 4.70D-14 2.78D-09 XBig12= 1.79D-06 1.22D-04.
     30 vectors produced by pass  5 Test12= 4.70D-14 2.78D-09 XBig12= 2.03D-08 1.18D-05.
     30 vectors produced by pass  6 Test12= 4.70D-14 2.78D-09 XBig12= 2.18D-10 1.31D-06.
     16 vectors produced by pass  7 Test12= 4.70D-14 2.78D-09 XBig12= 2.11D-12 1.38D-07.
      2 vectors produced by pass  8 Test12= 4.70D-14 2.78D-09 XBig12= 1.54D-14 9.32D-09.
 InvSVY:  IOpt=1 It=  1 EMax= 1.44D-15
 Solved reduced A of dimension   228 with    30 vectors.
 End of Minotr F.D. properties file   721 does not exist.
 End of Minotr F.D. properties file   722 does not exist.
 End of Minotr F.D. properties file   788 does not exist.

 **********************************************************************

            Population analysis using the SCF Density.

 **********************************************************************

 Alpha  occ. eigenvalues --  -19.29415 -19.28629 -14.46904 -10.41317 -10.39682
 Alpha  occ. eigenvalues --  -10.30922  -1.19883  -1.14793  -1.01537  -0.86301
 Alpha  occ. eigenvalues --   -0.77265  -0.64203  -0.61584  -0.58692  -0.56853
 Alpha  occ. eigenvalues --   -0.54852  -0.52947  -0.49777  -0.47058  -0.45205
 Alpha  occ. eigenvalues --   -0.38743  -0.37306  -0.34259
 Alpha virt. eigenvalues --   -0.11555   0.02859   0.03664   0.04135   0.05290
 Alpha virt. eigenvalues --    0.05578   0.07560   0.07747   0.08559   0.10716
 Alpha virt. eigenvalues --    0.11242   0.11474   0.11857   0.12712   0.12955
 Alpha virt. eigenvalues --    0.13528   0.13692   0.15611   0.16182   0.17188
 Alpha virt. eigenvalues --    0.18458   0.19330   0.20650   0.21612   0.21925
 Alpha virt. eigenvalues --    0.23110   0.23415   0.23994   0.24747   0.25666
 Alpha virt. eigenvalues --    0.26784   0.27520   0.28023   0.29527   0.30090
 Alpha virt. eigenvalues --    0.31108   0.31469   0.32445   0.32558   0.33730
 Alpha virt. eigenvalues --    0.34569   0.34904   0.35723   0.37260   0.37376
 Alpha virt. eigenvalues --    0.37738   0.38296   0.38955   0.39801   0.40218
 Alpha virt. eigenvalues --    0.41325   0.41879   0.42176   0.43407   0.44472
 Alpha virt. eigenvalues --    0.45004   0.45636   0.46300   0.47617   0.47864
 Alpha virt. eigenvalues --    0.49105   0.49718   0.49955   0.51295   0.52855
 Alpha virt. eigenvalues --    0.54141   0.54729   0.56675   0.58045   0.59130
 Alpha virt. eigenvalues --    0.59916   0.60851   0.62480   0.63947   0.64465
 Alpha virt. eigenvalues --    0.66260   0.66717   0.69180   0.69883   0.70320
 Alpha virt. eigenvalues --    0.70940   0.72809   0.73875   0.74599   0.75237
 Alpha virt. eigenvalues --    0.75903   0.77107   0.79073   0.79970   0.81040
 Alpha virt. eigenvalues --    0.81534   0.83200   0.84540   0.85311   0.85771
 Alpha virt. eigenvalues --    0.87315   0.87561   0.89010   0.89859   0.90598
 Alpha virt. eigenvalues --    0.91461   0.93838   0.94364   0.94585   0.94750
 Alpha virt. eigenvalues --    0.96695   0.98008   0.99348   1.00338   1.01739
 Alpha virt. eigenvalues --    1.02303   1.02511   1.03476   1.04718   1.06513
 Alpha virt. eigenvalues --    1.07405   1.08687   1.10418   1.11320   1.12367
 Alpha virt. eigenvalues --    1.14041   1.14429   1.15017   1.16320   1.17173
 Alpha virt. eigenvalues --    1.18014   1.19048   1.19943   1.21410   1.22041
 Alpha virt. eigenvalues --    1.24381   1.25959   1.28041   1.28673   1.30147
 Alpha virt. eigenvalues --    1.30967   1.32591   1.33719   1.34792   1.35962
 Alpha virt. eigenvalues --    1.36986   1.38667   1.40785   1.41052   1.42223
 Alpha virt. eigenvalues --    1.44023   1.45646   1.47315   1.49130   1.50103
 Alpha virt. eigenvalues --    1.51626   1.53033   1.54287   1.55649   1.56532
 Alpha virt. eigenvalues --    1.57615   1.58688   1.59046   1.61127   1.61743
 Alpha virt. eigenvalues --    1.63094   1.65139   1.65960   1.69397   1.71621
 Alpha virt. eigenvalues --    1.72738   1.73320   1.77388   1.78690   1.79499
 Alpha virt. eigenvalues --    1.80937   1.82018   1.82917   1.84365   1.85184
 Alpha virt. eigenvalues --    1.88424   1.88751   1.91401   1.93856   1.95076
 Alpha virt. eigenvalues --    2.01624   2.02120   2.04296   2.05682   2.07486
 Alpha virt. eigenvalues --    2.07815   2.10706   2.11831   2.12614   2.15389
 Alpha virt. eigenvalues --    2.18487   2.19629   2.20954   2.24995   2.27509
 Alpha virt. eigenvalues --    2.27628   2.28508   2.31014   2.32979   2.34507
 Alpha virt. eigenvalues --    2.36667   2.37478   2.39619   2.41431   2.44054
 Alpha virt. eigenvalues --    2.46352   2.48631   2.50516   2.55738   2.59148
 Alpha virt. eigenvalues --    2.61359   2.61758   2.64922   2.68484   2.69492
 Alpha virt. eigenvalues --    2.73093   2.75288   2.75619   2.78769   2.81329
 Alpha virt. eigenvalues --    2.83667   2.86498   2.90172   2.91629   2.96528
 Alpha virt. eigenvalues --    3.03345   3.04870   3.07570   3.10844   3.12648
 Alpha virt. eigenvalues --    3.16948   3.21873   3.25311   3.27027   3.29665
 Alpha virt. eigenvalues --    3.31048   3.34759   3.36963   3.38018   3.38878
 Alpha virt. eigenvalues --    3.41423   3.41941   3.46471   3.48145   3.50133
 Alpha virt. eigenvalues --    3.54056   3.56674   3.59730   3.61233   3.62980
 Alpha virt. eigenvalues --    3.63987   3.65768   3.68068   3.68899   3.71497
 Alpha virt. eigenvalues --    3.73531   3.75367   3.76800   3.81757   3.83260
 Alpha virt. eigenvalues --    3.85047   3.87187   3.88667   3.90960   3.91584
 Alpha virt. eigenvalues --    3.91917   3.94073   3.96626   3.98509   3.99720
 Alpha virt. eigenvalues --    4.02370   4.06299   4.07393   4.13706   4.15214
 Alpha virt. eigenvalues --    4.17550   4.21750   4.22684   4.27575   4.28191
 Alpha virt. eigenvalues --    4.31947   4.35830   4.38032   4.43245   4.45145
 Alpha virt. eigenvalues --    4.51104   4.51439   4.53766   4.54874   4.58823
 Alpha virt. eigenvalues --    4.60193   4.61169   4.66238   4.68691   4.72819
 Alpha virt. eigenvalues --    4.77202   4.79481   4.82779   4.84616   4.87234
 Alpha virt. eigenvalues --    4.89635   4.90672   4.92688   4.98334   4.99835
 Alpha virt. eigenvalues --    5.07078   5.10907   5.12250   5.16329   5.18507
 Alpha virt. eigenvalues --    5.21560   5.26057   5.29102   5.35227   5.38219
 Alpha virt. eigenvalues --    5.40485   5.40842   5.42972   5.45688   5.51108
 Alpha virt. eigenvalues --    5.52514   5.57042   5.63088   5.76636   5.78221
 Alpha virt. eigenvalues --    5.81960   5.87395   5.87720   5.94507   5.98533
 Alpha virt. eigenvalues --    6.01286   6.05009   6.10011   6.24746   6.29651
 Alpha virt. eigenvalues --    6.36571   6.39144   6.42592   6.47050   6.48770
 Alpha virt. eigenvalues --    6.50795   6.52978   6.59865   6.62321   6.66489
 Alpha virt. eigenvalues --    6.75400   6.79971   6.85006   6.91138   6.92743
 Alpha virt. eigenvalues --    6.95150   7.00255   7.02862   7.09941   7.19635
 Alpha virt. eigenvalues --    7.20746   7.26397   7.37650   7.38444   7.44257
 Alpha virt. eigenvalues --    7.50250   7.52767  13.97495  14.78523  15.28796
 Alpha virt. eigenvalues --   16.42118  17.91933  18.76337
  Beta  occ. eigenvalues --  -19.29415 -19.28629 -14.46904 -10.41317 -10.39682
  Beta  occ. eigenvalues --  -10.30922  -1.19883  -1.14793  -1.01537  -0.86301
  Beta  occ. eigenvalues --   -0.77265  -0.64203  -0.61584  -0.58692  -0.56853
  Beta  occ. eigenvalues --   -0.54852  -0.52947  -0.49777  -0.47058  -0.45205
  Beta  occ. eigenvalues --   -0.38743  -0.37306  -0.34259
  Beta virt. eigenvalues --   -0.11555   0.02859   0.03664   0.04135   0.05290
  Beta virt. eigenvalues --    0.05578   0.07560   0.07747   0.08559   0.10716
  Beta virt. eigenvalues --    0.11242   0.11474   0.11857   0.12712   0.12955
  Beta virt. eigenvalues --    0.13528   0.13692   0.15611   0.16182   0.17188
  Beta virt. eigenvalues --    0.18458   0.19330   0.20650   0.21612   0.21925
  Beta virt. eigenvalues --    0.23110   0.23415   0.23994   0.24747   0.25666
  Beta virt. eigenvalues --    0.26784   0.27520   0.28023   0.29527   0.30090
  Beta virt. eigenvalues --    0.31108   0.31469   0.32445   0.32558   0.33730
  Beta virt. eigenvalues --    0.34569   0.34904   0.35723   0.37260   0.37376
  Beta virt. eigenvalues --    0.37738   0.38296   0.38955   0.39801   0.40218
  Beta virt. eigenvalues --    0.41325   0.41879   0.42176   0.43407   0.44472
  Beta virt. eigenvalues --    0.45004   0.45636   0.46300   0.47617   0.47864
  Beta virt. eigenvalues --    0.49105   0.49718   0.49955   0.51295   0.52855
  Beta virt. eigenvalues --    0.54141   0.54729   0.56675   0.58045   0.59130
  Beta virt. eigenvalues --    0.59916   0.60851   0.62480   0.63947   0.64465
  Beta virt. eigenvalues --    0.66260   0.66717   0.69180   0.69883   0.70320
  Beta virt. eigenvalues --    0.70940   0.72809   0.73875   0.74599   0.75237
  Beta virt. eigenvalues --    0.75903   0.77107   0.79073   0.79970   0.81040
  Beta virt. eigenvalues --    0.81534   0.83200   0.84540   0.85311   0.85771
  Beta virt. eigenvalues --    0.87315   0.87561   0.89010   0.89859   0.90598
  Beta virt. eigenvalues --    0.91461   0.93838   0.94364   0.94585   0.94750
  Beta virt. eigenvalues --    0.96695   0.98008   0.99348   1.00338   1.01739
  Beta virt. eigenvalues --    1.02303   1.02511   1.03476   1.04718   1.06513
  Beta virt. eigenvalues --    1.07405   1.08687   1.10418   1.11320   1.12367
  Beta virt. eigenvalues --    1.14041   1.14429   1.15017   1.16320   1.17173
  Beta virt. eigenvalues --    1.18014   1.19048   1.19943   1.21410   1.22041
  Beta virt. eigenvalues --    1.24381   1.25959   1.28041   1.28673   1.30147
  Beta virt. eigenvalues --    1.30967   1.32591   1.33719   1.34792   1.35962
  Beta virt. eigenvalues --    1.36986   1.38667   1.40785   1.41052   1.42223
  Beta virt. eigenvalues --    1.44023   1.45646   1.47315   1.49130   1.50103
  Beta virt. eigenvalues --    1.51626   1.53033   1.54287   1.55649   1.56532
  Beta virt. eigenvalues --    1.57615   1.58688   1.59046   1.61127   1.61743
  Beta virt. eigenvalues --    1.63094   1.65139   1.65960   1.69397   1.71621
  Beta virt. eigenvalues --    1.72738   1.73320   1.77388   1.78690   1.79499
  Beta virt. eigenvalues --    1.80937   1.82018   1.82917   1.84365   1.85184
  Beta virt. eigenvalues --    1.88424   1.88751   1.91401   1.93856   1.95076
  Beta virt. eigenvalues --    2.01624   2.02120   2.04296   2.05682   2.07486
  Beta virt. eigenvalues --    2.07815   2.10706   2.11831   2.12614   2.15389
  Beta virt. eigenvalues --    2.18487   2.19629   2.20954   2.24995   2.27509
  Beta virt. eigenvalues --    2.27628   2.28508   2.31014   2.32979   2.34507
  Beta virt. eigenvalues --    2.36667   2.37478   2.39619   2.41431   2.44054
  Beta virt. eigenvalues --    2.46352   2.48631   2.50516   2.55738   2.59148
  Beta virt. eigenvalues --    2.61359   2.61758   2.64922   2.68484   2.69492
  Beta virt. eigenvalues --    2.73093   2.75288   2.75619   2.78769   2.81329
  Beta virt. eigenvalues --    2.83667   2.86498   2.90172   2.91629   2.96528
  Beta virt. eigenvalues --    3.03345   3.04870   3.07570   3.10844   3.12648
  Beta virt. eigenvalues --    3.16948   3.21873   3.25311   3.27027   3.29665
  Beta virt. eigenvalues --    3.31048   3.34759   3.36963   3.38018   3.38878
  Beta virt. eigenvalues --    3.41423   3.41941   3.46471   3.48145   3.50133
  Beta virt. eigenvalues --    3.54056   3.56674   3.59730   3.61233   3.62980
  Beta virt. eigenvalues --    3.63987   3.65768   3.68068   3.68899   3.71497
  Beta virt. eigenvalues --    3.73531   3.75367   3.76800   3.81757   3.83260
  Beta virt. eigenvalues --    3.85047   3.87187   3.88667   3.90960   3.91584
  Beta virt. eigenvalues --    3.91917   3.94073   3.96626   3.98509   3.99720
  Beta virt. eigenvalues --    4.02370   4.06299   4.07393   4.13706   4.15214
  Beta virt. eigenvalues --    4.17550   4.21750   4.22684   4.27575   4.28191
  Beta virt. eigenvalues --    4.31947   4.35830   4.38032   4.43245   4.45145
  Beta virt. eigenvalues --    4.51104   4.51439   4.53766   4.54874   4.58823
  Beta virt. eigenvalues --    4.60193   4.61169   4.66238   4.68691   4.72819
  Beta virt. eigenvalues --    4.77202   4.79481   4.82779   4.84616   4.87234
  Beta virt. eigenvalues --    4.89635   4.90672   4.92688   4.98334   4.99835
  Beta virt. eigenvalues --    5.07078   5.10907   5.12250   5.16329   5.18507
  Beta virt. eigenvalues --    5.21560   5.26057   5.29102   5.35227   5.38219
  Beta virt. eigenvalues --    5.40485   5.40842   5.42972   5.45688   5.51108
  Beta virt. eigenvalues --    5.52514   5.57042   5.63088   5.76636   5.78221
  Beta virt. eigenvalues --    5.81960   5.87395   5.87720   5.94507   5.98533
  Beta virt. eigenvalues --    6.01286   6.05009   6.10011   6.24746   6.29651
  Beta virt. eigenvalues --    6.36571   6.39144   6.42592   6.47050   6.48770
  Beta virt. eigenvalues --    6.50795   6.52978   6.59865   6.62321   6.66489
  Beta virt. eigenvalues --    6.75400   6.79971   6.85006   6.91138   6.92743
  Beta virt. eigenvalues --    6.95150   7.00255   7.02862   7.09941   7.19635
  Beta virt. eigenvalues --    7.20746   7.26397   7.37650   7.38444   7.44257
  Beta virt. eigenvalues --    7.50250   7.52767  13.97495  14.78523  15.28796
  Beta virt. eigenvalues --   16.42118  17.91933  18.76337
          Condensed to atoms (all electrons):
               1          2          3          4          5          6
     1  O    8.543438  -0.016607   0.036527  -0.039223  -0.010917  -0.023851
     2  O   -0.016607   8.628493   0.134873  -0.095083  -0.007276   0.004844
     3  C    0.036527   0.134873   5.571826   0.065230  -0.020956  -0.004244
     4  N   -0.039223  -0.095083   0.065230   7.449213  -0.074494   0.001953
     5  C   -0.010917  -0.007276  -0.020956  -0.074494   5.497560   0.352925
     6  H   -0.023851   0.004844  -0.004244   0.001953   0.352925   0.357186
     7  H    0.078866  -0.020282   0.017767   0.056428   0.173741  -0.025950
     8  C   -0.002292  -0.053106  -0.276869   0.047963  -0.049748   0.000360
     9  H   -0.000195  -0.010480  -0.002506   0.008612  -0.000945   0.000504
    10  H    0.000459   0.021777  -0.031103   0.005590  -0.007141  -0.001226
    11  H    0.000418  -0.008879  -0.006222  -0.017616   0.001696  -0.000209
               7          8          9         10         11
     1  O    0.078866  -0.002292  -0.000195   0.000459   0.000418
     2  O   -0.020282  -0.053106  -0.010480   0.021777  -0.008879
     3  C    0.017767  -0.276869  -0.002506  -0.031103  -0.006222
     4  N    0.056428   0.047963   0.008612   0.005590  -0.017616
     5  C    0.173741  -0.049748  -0.000945  -0.007141   0.001696
     6  H   -0.025950   0.000360   0.000504  -0.001226  -0.000209
     7  H    0.342834   0.004175  -0.000375   0.001038   0.000381
     8  C    0.004175   5.763994   0.382817   0.390795   0.399698
     9  H   -0.000375   0.382817   0.346408  -0.001672  -0.000917
    10  H    0.001038   0.390795  -0.001672   0.363533   0.007770
    11  H    0.000381   0.399698  -0.000917   0.007770   0.361863
          Atomic-Atomic Spin Densities.
               1          2          3          4          5          6
     1  O    0.000000   0.000000   0.000000   0.000000   0.000000   0.000000
     2  O    0.000000   0.000000   0.000000   0.000000   0.000000   0.000000
     3  C    0.000000   0.000000   0.000000   0.000000   0.000000   0.000000
     4  N    0.000000   0.000000   0.000000   0.000000   0.000000   0.000000
     5  C    0.000000   0.000000   0.000000   0.000000   0.000000   0.000000
     6  H    0.000000   0.000000   0.000000   0.000000   0.000000   0.000000
     7  H    0.000000   0.000000   0.000000   0.000000   0.000000   0.000000
     8  C    0.000000   0.000000   0.000000   0.000000   0.000000   0.000000
     9  H    0.000000   0.000000   0.000000   0.000000   0.000000   0.000000
    10  H    0.000000   0.000000   0.000000   0.000000   0.000000   0.000000
    11  H    0.000000   0.000000   0.000000   0.000000   0.000000   0.000000
               7          8          9         10         11
     1  O    0.000000   0.000000   0.000000   0.000000   0.000000
     2  O    0.000000   0.000000   0.000000   0.000000   0.000000
     3  C    0.000000   0.000000   0.000000   0.000000   0.000000
     4  N    0.000000   0.000000   0.000000   0.000000   0.000000
     5  C    0.000000   0.000000   0.000000   0.000000   0.000000
     6  H    0.000000   0.000000   0.000000   0.000000   0.000000
     7  H    0.000000   0.000000   0.000000   0.000000   0.000000
     8  C    0.000000   0.000000   0.000000   0.000000   0.000000
     9  H    0.000000   0.000000   0.000000   0.000000   0.000000
    10  H    0.000000   0.000000   0.000000   0.000000   0.000000
    11  H    0.000000   0.000000   0.000000   0.000000   0.000000
 Mulliken charges and spin densities:
               1          2
     1  O   -0.566624   0.000000
     2  O   -0.578275   0.000000
     3  C    0.515676   0.000000
     4  N   -0.408572   0.000000
     5  C    0.145554   0.000000
     6  H    0.337708   0.000000
     7  H    0.371376   0.000000
     8  C   -0.607788   0.000000
     9  H    0.278748   0.000000
    10  H    0.250180   0.000000
    11  H    0.262016   0.000000
 Sum of Mulliken charges =   0.00000   0.00000
 Mulliken charges and spin densities with hydrogens summed into heavy atoms:
               1          2
     1  O   -0.566624   0.000000
     2  O   -0.578275   0.000000
     3  C    0.515676   0.000000
     4  N   -0.408572   0.000000
     5  C    0.854639   0.000000
     8  C    0.183157   0.000000
 APT charges:
               1
     1  O   -0.514291
     2  O   -0.396942
     3  C    0.517374
     4  N   -0.565872
     5  C   -0.291260
     6  H    0.643636
     7  H    0.707365
     8  C   -1.935694
     9  H    0.608780
    10  H    0.532943
    11  H    0.693960
 Sum of APT charges =   0.00000
 APT charges with hydrogens summed into heavy atoms:
               1
     1  O   -0.514291
     2  O   -0.396942
     3  C    0.517374
     4  N   -0.565872
     5  C    1.059741
     8  C   -0.100011
 Electronic spatial extent (au):  <R**2>=            539.6836
 Charge=              0.0000 electrons
 Dipole moment (field-independent basis, Debye):
    X=              0.9656    Y=             -2.5801    Z=              0.2338  Tot=              2.7648
 Quadrupole moment (field-independent basis, Debye-Ang):
   XX=            -29.6465   YY=            -39.5758   ZZ=            -33.3867
   XY=              4.7576   XZ=              0.3018   YZ=             -0.3383
 Traceless Quadrupole moment (field-independent basis, Debye-Ang):
   XX=              4.5565   YY=             -5.3728   ZZ=              0.8163
   XY=              4.7576   XZ=              0.3018   YZ=             -0.3383
 Octapole moment (field-independent basis, Debye-Ang**2):
  XXX=              3.1862  YYY=              5.0102  ZZZ=              1.2621  XYY=             -4.2501
  XXY=             -9.4942  XXZ=             -1.8198  XZZ=             -2.5715  YZZ=              0.2346
  YYZ=             -0.6778  XYZ=             -1.3935
 Hexadecapole moment (field-independent basis, Debye-Ang**3):
 XXXX=           -458.5424 YYYY=           -177.7987 ZZZZ=            -46.9531 XXXY=             20.6501
 XXXZ=              5.0250 YYYX=              2.0541 YYYZ=             -0.4081 ZZZX=              2.3848
 ZZZY=             -1.3319 XXYY=            -98.3859 XXZZ=            -80.0531 YYZZ=            -34.9637
 XXYZ=              1.1518 YYXZ=             -0.3947 ZZXY=              2.2461
 N-N= 2.338506086924D+02 E-N=-1.222805028982D+03  KE= 3.205751784810D+02
  Exact polarizability:   0.000   0.000   0.000   0.000   0.000   0.000
 Approx polarizability: 102.550   0.688  82.342   1.654   2.465  46.785
                          Isotropic Fermi Contact Couplings
        Atom                 a.u.       MegaHertz       Gauss      10(-4) cm-1
     1  O(17)              0.00000       0.00000       0.00000       0.00000
     2  O(17)              0.00000       0.00000       0.00000       0.00000
     3  C(13)              0.00000       0.00000       0.00000       0.00000
     4  N(14)              0.00000       0.00000       0.00000       0.00000
     5  C(13)              0.00000       0.00000       0.00000       0.00000
     6  H(1)               0.00000       0.00000       0.00000       0.00000
     7  H(1)               0.00000       0.00000       0.00000       0.00000
     8  C(13)              0.00000       0.00000       0.00000       0.00000
     9  H(1)               0.00000       0.00000       0.00000       0.00000
    10  H(1)               0.00000       0.00000       0.00000       0.00000
    11  H(1)               0.00000       0.00000       0.00000       0.00000
 --------------------------------------------------------
       Center         ----  Spin Dipole Couplings  ----
                      3XX-RR        3YY-RR        3ZZ-RR
 --------------------------------------------------------
     1   Atom        0.000000      0.000000      0.000000
     2   Atom        0.000000      0.000000      0.000000
     3   Atom        0.000000      0.000000      0.000000
     4   Atom        0.000000      0.000000      0.000000
     5   Atom        0.000000      0.000000      0.000000
     6   Atom        0.000000      0.000000      0.000000
     7   Atom        0.000000      0.000000      0.000000
     8   Atom        0.000000      0.000000      0.000000
     9   Atom        0.000000      0.000000      0.000000
    10   Atom        0.000000      0.000000      0.000000
    11   Atom        0.000000      0.000000      0.000000
 --------------------------------------------------------
                        XY            XZ            YZ
 --------------------------------------------------------
     1   Atom        0.000000      0.000000      0.000000
     2   Atom        0.000000      0.000000      0.000000
     3   Atom        0.000000      0.000000      0.000000
     4   Atom        0.000000      0.000000      0.000000
     5   Atom        0.000000      0.000000      0.000000
     6   Atom        0.000000      0.000000      0.000000
     7   Atom        0.000000      0.000000      0.000000
     8   Atom        0.000000      0.000000      0.000000
     9   Atom        0.000000      0.000000      0.000000
    10   Atom        0.000000      0.000000      0.000000
    11   Atom        0.000000      0.000000      0.000000
 --------------------------------------------------------


 ---------------------------------------------------------------------------------
              Anisotropic Spin Dipole Couplings in Principal Axis System
 ---------------------------------------------------------------------------------

       Atom             a.u.   MegaHertz   Gauss  10(-4) cm-1        Axes

              Baa     0.0000     0.000     0.000     0.000 -0.4825  0.8636 -0.1462
     1 O(17)  Bbb     0.0000     0.000     0.000     0.000 -0.5009 -0.1351  0.8549
              Bcc     0.0000     0.000     0.000     0.000  0.7185  0.4858  0.4978
 
              Baa     0.0000     0.000     0.000     0.000 -0.4303 -0.1617  0.8881
     2 O(17)  Bbb     0.0000     0.000     0.000     0.000 -0.1296  0.9847  0.1164
              Bcc     0.0000     0.000     0.000     0.000  0.8933  0.0650  0.4446
 
              Baa     0.0000     0.000     0.000     0.000  0.4002  0.9050 -0.1439
     3 C(13)  Bbb     0.0000     0.000     0.000     0.000 -0.5453  0.3614  0.7564
              Bcc     0.0000     0.000     0.000     0.000  0.7366 -0.2242  0.6381
 
              Baa     0.0000     0.000     0.000     0.000  0.3289 -0.0445  0.9433
     4 N(14)  Bbb     0.0000     0.000     0.000     0.000 -0.2420  0.9616  0.1298
              Bcc     0.0000     0.000     0.000     0.000  0.9129  0.2709 -0.3055
 
              Baa     0.0000     0.000     0.000     0.000  0.8826  0.0627 -0.4659
     5 C(13)  Bbb     0.0000     0.000     0.000     0.000  0.4583  0.1058  0.8825
              Bcc     0.0000     0.000     0.000     0.000 -0.1046  0.9924 -0.0647
 
              Baa     0.0000     0.000     0.000     0.000  0.9293  0.0325 -0.3680
     6 H(1)   Bbb     0.0000     0.000     0.000     0.000  0.2000  0.7933  0.5751
              Bcc     0.0000     0.000     0.000     0.000  0.3106 -0.6080  0.7306
 
              Baa     0.0000     0.000     0.000     0.000  0.9959  0.0264 -0.0865
     7 H(1)   Bbb     0.0000     0.000     0.000     0.000  0.0901 -0.2078  0.9740
              Bcc     0.0000     0.000     0.000     0.000 -0.0077  0.9778  0.2093
 
              Baa     0.0000     0.000     0.000     0.000  0.7322  0.2931 -0.6148
     8 C(13)  Bbb     0.0000     0.000     0.000     0.000 -0.0920  0.9369  0.3372
              Bcc     0.0000     0.000     0.000     0.000  0.6748 -0.1903  0.7130
 
              Baa     0.0000     0.000     0.000     0.000 -0.4185  0.7722  0.4781
     9 H(1)   Bbb     0.0000     0.000     0.000     0.000  0.8703  0.4915 -0.0320
              Bcc     0.0000     0.000     0.000     0.000  0.2597 -0.4027  0.8777
 
              Baa     0.0000     0.000     0.000     0.000  0.6205 -0.0378  0.7833
    10 H(1)   Bbb     0.0000     0.000     0.000     0.000  0.5832  0.6900 -0.4287
              Bcc     0.0000     0.000     0.000     0.000 -0.5242  0.7229  0.4502
 
              Baa     0.0000     0.000     0.000     0.000  0.5640  0.8152 -0.1314
    11 H(1)   Bbb     0.0000     0.000     0.000     0.000  0.7529 -0.5731 -0.3237
              Bcc     0.0000     0.000     0.000     0.000  0.3392 -0.0836  0.9370
 

 ---------------------------------------------------------------------------------

 Calling FoFJK, ICntrl=    100127 FMM=F ISym2X=0 I1Cent= 0 IOpClX= 1 NMat=1 NMatS=1 NMatT=0.
 -------------------------------------------------------------------
 Center     Atomic                   Forces (Hartrees/Bohr)
 Number     Number              X              Y              Z
 -------------------------------------------------------------------
      1        8          -0.000001300    0.000002868   -0.000000037
      2        8           0.000001513   -0.000000846    0.000001048
      3        6          -0.000006868    0.000001075   -0.000001883
      4        7           0.000003055   -0.000000473    0.000000024
      5        6           0.000002081    0.000001457    0.000001321
      6        1          -0.000001000    0.000000951   -0.000001300
      7        1          -0.000001078    0.000000964   -0.000000782
      8        6           0.000005525   -0.000005584    0.000004416
      9        1          -0.000001429    0.000000813    0.000001225
     10        1          -0.000000902   -0.000001110   -0.000003873
     11        1           0.000000403   -0.000000116   -0.000000159
 -------------------------------------------------------------------
 Cartesian Forces:  Max     0.000006868 RMS     0.000002416
 IRC-IRC-IRC-IRC-IRC-IRC-IRC-IRC-IRC-IRC-IRC-IRC-IRC-IRC-IRC-IRC-IRC-IRC
          ******** Start new reaction path calculation ********
 Supplied step size of   0.0500 bohr.
    Integration on MW PES will use step size of   0.0844 sqrt(amu)*bohr.
 Point Number:   0          Path Number:   1
 Calculating another point on the path.
 IRC-IRC-IRC-IRC-IRC-IRC-IRC-IRC-IRC-IRC-IRC-IRC-IRC-IRC-IRC-IRC-IRC-IRC
                          Input orientation:                          
 ---------------------------------------------------------------------
 Center     Atomic      Atomic             Coordinates (Angstroms)
 Number     Number       Type             X           Y           Z
 ---------------------------------------------------------------------
      1          8           0       -1.780510    0.545024   -0.056018
      2          8           0        0.374790    1.225837    0.040067
      3          6           0        0.749670    0.070122   -0.083616
      4          7           0       -0.063948   -1.029615   -0.172297
      5          6           0       -1.362833   -0.650312    0.183440
      6          1           0       -1.712433   -1.176368    1.094745
      7          1           0       -1.876892   -1.192714   -0.682783
      8          6           0        2.217139   -0.285869    0.060458
      9          1           0        2.431138   -1.187636   -0.505991
     10          1           0        2.431372   -0.476223    1.111382
     11          1           0        2.826867    0.545951   -0.278700
 ---------------------------------------------------------------------
                    Distance matrix (angstroms):
                    1          2          3          4          5
     1  O    0.000000
     2  O    2.262312   0.000000
     3  C    2.574510   1.221273   0.000000
     4  N    2.332294   2.307521   1.370861   0.000000
     5  C    1.288651   2.561215   2.247891   1.399115   0.000000
     6  H    2.071734   3.352526   3.000703   2.084330   1.108797
     7  H    1.849826   3.382598   2.975329   1.890492   1.144027
     8  C    4.084745   2.383258   1.516889   2.410537   3.600575
     9  H    4.576305   3.217390   2.141890   2.522257   3.893360
    10  H    4.488398   2.876500   2.134159   2.860192   3.909908
    11  H    4.612755   2.564476   2.139911   3.294017   4.381576
                    6          7          8          9         10
     6  H    0.000000
     7  H    1.785195   0.000000
     8  C    4.159840   4.258622   0.000000
     9  H    4.442034   4.311659   1.086206   0.000000
    10  H    4.202571   4.721602   1.089299   1.766919   0.000000
    11  H    5.045590   5.031063   1.085690   1.792648   1.770193
                   11
    11  H    0.000000
 Symmetry turned off by external request.
 Stoichiometry    C3H5NO2
 Framework group  C1[X(C3H5NO2)]
 Deg. of freedom    27
 Full point group                 C1      NOp   1
 Rotational constants (GHZ):           8.5982388           2.9414695           2.2761192
 Standard basis: Aug-CC-pVTZ (5D, 7F)
   391 basis functions,   567 primitive gaussians,   455 cartesian basis functions
    23 alpha electrons       23 beta electrons
       nuclear repulsion energy       233.7470376088 Hartrees.
 NAtoms=   11 NActive=   11 NUniq=   11 SFac= 1.00D+00 NAtFMM=   60 NAOKFM=F Big=F
 Integral buffers will be    131072 words long.
 Raffenetti 2 integral format.
 Two-electron integral symmetry is turned off.
 Nuclear repulsion after empirical dispersion term =      233.7440788551 Hartrees.
 One-electron integrals computed using PRISM.
 NBasis=   391 RedAO= T EigKep=  1.43D-05  NBF=   391
 NBsUse=   391 1.00D-06 EigRej= -1.00D+00 NBFU=   391
 Initial guess from the checkpoint file:  "TSH2-IRC-Forward.chk"
 B after Tr=     0.083416   -0.070816    0.015063
         Rot=    1.000000   -0.000284    0.000138   -0.000006 Ang=  -0.04 deg.
 Initial guess <Sx>= 0.0000 <Sy>= 0.0000 <Sz>= 0.0000 <S**2>= 0.0000 S= 0.0000
 ExpMin= 2.53D-02 ExpMax= 1.53D+04 ExpMxC= 5.22D+02 IAcc=3 IRadAn=         7 AccDes= 0.00D+00
 Harris functional with IExCor= 4639 and IRadAn=       7 diagonalized for initial guess.
 HarFok:  IExCor= 4639 AccDes= 0.00D+00 IRadAn=         7 IDoV= 1 UseB2=F ITyADJ=14
 ICtDFT=  3500011 ScaDFX=  1.000000  1.000000  1.000000  1.000000
 FoFCou: FMM=F IPFlag=           0 FMFlag=      100000 FMFlg1=           0
         NFxFlg=           0 DoJE=T BraDBF=F KetDBF=T FulRan=T
         wScrn=  0.000000 ICntrl=       500 IOpCl=  0 I1Cent=   200000004 NGrid=           0
         NMat0=    1 NMatS0=      1 NMatT0=    0 NMatD0=    1 NMtDS0=    0 NMtDT0=    0
 Symmetry not used in FoFCou.
 Gradient too large for Newton-Raphson -- use scaled steepest descent instead.
     Accept linear search using points  3 and  4.
     Minimum is close to point  4 DX= -7.75D-02 DF= -9.43D-08 DXR=  6.91D-02 DFR=  1.30D-03 which will be used.
 Gradient too large for Newton-Raphson -- use scaled steepest descent instead.
     Accept linear search using points  1 and  2.
 LinEq1:  Iter=  0 NonCon=     1 RMS=6.11D-05 Max=3.57D-03 NDo=     1
 AX will form     1 AO Fock derivatives at one time.
 LinEq1:  Iter=  1 NonCon=     1 RMS=2.02D-05 Max=6.10D-04 NDo=     1
 LinEq1:  Iter=  2 NonCon=     1 RMS=2.57D-05 Max=1.51D-03 NDo=     1
 LinEq1:  Iter=  3 NonCon=     1 RMS=1.81D-05 Max=7.29D-04 NDo=     1
 LinEq1:  Iter=  4 NonCon=     1 RMS=1.14D-05 Max=4.40D-04 NDo=     1
 LinEq1:  Iter=  5 NonCon=     1 RMS=9.13D-06 Max=3.09D-04 NDo=     1
 LinEq1:  Iter=  6 NonCon=     1 RMS=5.61D-06 Max=1.91D-04 NDo=     1
 LinEq1:  Iter=  7 NonCon=     1 RMS=2.15D-06 Max=6.11D-05 NDo=     1
 LinEq1:  Iter=  8 NonCon=     1 RMS=8.44D-07 Max=2.73D-05 NDo=     1
 LinEq1:  Iter=  9 NonCon=     1 RMS=3.43D-07 Max=1.21D-05 NDo=     1
 LinEq1:  Iter= 10 NonCon=     1 RMS=1.88D-07 Max=5.28D-06 NDo=     1
 LinEq1:  Iter= 11 NonCon=     1 RMS=9.99D-08 Max=3.05D-06 NDo=     1
 LinEq1:  Iter= 12 NonCon=     1 RMS=4.41D-08 Max=1.40D-06 NDo=     1
 LinEq1:  Iter= 13 NonCon=     1 RMS=1.99D-08 Max=4.48D-07 NDo=     1
 LinEq1:  Iter= 14 NonCon=     1 RMS=6.13D-09 Max=1.47D-07 NDo=     1
 LinEq1:  Iter= 15 NonCon=     0 RMS=1.67D-09 Max=4.73D-08 NDo=     1
 Linear equations converged to 1.301D-08 1.301D-07 after    15 iterations.
     Minimum is close to point  2 DX=  3.64D-03 DF= -8.65D-10 DXR=  3.62D-03 DFR=  1.31D-05 which will be used.
 LinEq1:  Iter=  0 NonCon=     1 RMS=9.21D-07 Max=5.16D-05 NDo=     1
 LinEq1:  Iter=  1 NonCon=     1 RMS=7.88D-07 Max=3.30D-05 NDo=     1
 LinEq1:  Iter=  2 NonCon=     1 RMS=5.45D-07 Max=2.81D-05 NDo=     1
 LinEq1:  Iter=  3 NonCon=     1 RMS=5.25D-07 Max=1.91D-05 NDo=     1
 LinEq1:  Iter=  4 NonCon=     1 RMS=2.89D-07 Max=1.10D-05 NDo=     1
 LinEq1:  Iter=  5 NonCon=     1 RMS=1.38D-07 Max=2.56D-06 NDo=     1
 LinEq1:  Iter=  6 NonCon=     1 RMS=5.74D-08 Max=1.08D-06 NDo=     1
 LinEq1:  Iter=  7 NonCon=     1 RMS=2.24D-08 Max=7.40D-07 NDo=     1
 LinEq1:  Iter=  8 NonCon=     1 RMS=1.08D-08 Max=3.10D-07 NDo=     1
 LinEq1:  Iter=  9 NonCon=     1 RMS=5.80D-09 Max=1.87D-07 NDo=     1
 LinEq1:  Iter= 10 NonCon=     1 RMS=2.68D-09 Max=7.77D-08 NDo=     1
 LinEq1:  Iter= 11 NonCon=     1 RMS=1.22D-09 Max=3.84D-08 NDo=     1
 LinEq1:  Iter= 12 NonCon=     1 RMS=4.84D-10 Max=1.51D-08 NDo=     1
 LinEq1:  Iter= 13 NonCon=     0 RMS=1.65D-10 Max=4.58D-09 NDo=     1
 Linear equations converged to 8.180D-10 8.180D-09 after    13 iterations.
 SCF Done:  E(UwB97XD) =  -322.371473945     a.u. after    5 cycles
            Convg  =    0.2295D-07                    37 Fock formations.
              S**2 =  0.0000                  -V/T =  2.0056
 <Sx>= 0.0000 <Sy>= 0.0000 <Sz>= 0.0000 <S**2>= 0.0000 S= 0.0000
 <L.S>=  0.00000000000    
 Annihilation of the first spin contaminant:
 S**2 before annihilation     0.0000,   after     0.0000
 DoSCS=F DFT=T ScalE2(SS,OS)=  1.000000  1.000000
 Range of M.O.s used for correlation:     1   391
 NBasis=   391 NAE=    23 NBE=    23 NFC=     0 NFV=     0
 NROrb=    391 NOA=    23 NOB=    23 NVA=   368 NVB=   368

 **** Warning!!: The largest alpha MO coefficient is  0.48070685D+02


 **** Warning!!: The largest beta MO coefficient is  0.48070685D+02

 Symmetrizing basis deriv contribution to polar:
 IMax=3 JMax=2 DiffMx= 0.00D+00
 G2DrvN: will do    12 centers at a time, making    1 passes.
 Calling FoFCou, ICntrl=  3107 FMM=F I1Cent=   0 AccDes= 0.00D+00.
 End of G2Drv F.D. properties file   721 does not exist.
 End of G2Drv F.D. properties file   722 does not exist.
 End of G2Drv F.D. properties file   788 does not exist.
          IDoAtm=11111111111
          Differentiating once with respect to nuclear coordinates.
 CalDSu exits because no D1Ps are significant.
          There are    36 degrees of freedom in the 1st order CPHF.  IDoFFX=6 NUNeed=     0.
     30 vectors produced by pass  0 Test12= 4.70D-14 2.78D-09 XBig12= 1.77D-01 1.22D-01.
 AX will form    30 AO Fock derivatives at one time.
     30 vectors produced by pass  1 Test12= 4.70D-14 2.78D-09 XBig12= 6.92D-02 5.84D-02.
     30 vectors produced by pass  2 Test12= 4.70D-14 2.78D-09 XBig12= 6.46D-03 1.09D-02.
     30 vectors produced by pass  3 Test12= 4.70D-14 2.78D-09 XBig12= 1.38D-04 9.11D-04.
     30 vectors produced by pass  4 Test12= 4.70D-14 2.78D-09 XBig12= 1.70D-06 1.16D-04.
     30 vectors produced by pass  5 Test12= 4.70D-14 2.78D-09 XBig12= 1.92D-08 1.15D-05.
     30 vectors produced by pass  6 Test12= 4.70D-14 2.78D-09 XBig12= 2.08D-10 1.27D-06.
     16 vectors produced by pass  7 Test12= 4.70D-14 2.78D-09 XBig12= 2.02D-12 1.35D-07.
      2 vectors produced by pass  8 Test12= 4.70D-14 2.78D-09 XBig12= 1.47D-14 9.33D-09.
 InvSVY:  IOpt=1 It=  1 EMax= 2.44D-15
 Solved reduced A of dimension   228 with    30 vectors.
 End of Minotr F.D. properties file   721 does not exist.
 End of Minotr F.D. properties file   722 does not exist.
 End of Minotr F.D. properties file   788 does not exist.
 Calling FoFJK, ICntrl=    100127 FMM=F ISym2X=0 I1Cent= 0 IOpClX= 1 NMat=1 NMatS=1 NMatT=0.
 -------------------------------------------------------------------
 Center     Atomic                   Forces (Hartrees/Bohr)
 Number     Number              X              Y              Z
 -------------------------------------------------------------------
      1        8          -0.001161252   -0.000525417    0.000112426
      2        8           0.000747600    0.000250101   -0.000099853
      3        6           0.000372631    0.000283388   -0.000055954
      4        7          -0.000213599    0.000081832    0.000377180
      5        6          -0.000075190    0.000197664    0.000063352
      6        1          -0.000078481   -0.000076373   -0.000164880
      7        1           0.000238657    0.000063963   -0.000113341
      8        6           0.000133211   -0.000207106   -0.000103165
      9        1           0.000006384   -0.000015959   -0.000008999
     10        1           0.000002286   -0.000028884   -0.000012151
     11        1           0.000027752   -0.000023210    0.000005385
 -------------------------------------------------------------------
 Cartesian Forces:  Max     0.001161252 RMS     0.000297531
 IRC-IRC-IRC-IRC-IRC-IRC-IRC-IRC-IRC-IRC-IRC-IRC-IRC-IRC-IRC-IRC-IRC-IRC
 Pt  1 Step number   1 out of a maximum of  20
 Modified Bulirsch-Stoer Extrapolation Cycles:
    EPS =    0.000010000000000
      PEZero:  N= 2 I= 1 D=  2.20D-04 Err=  3.47D-04
      PEZero:  N= 3 I= 2 D=  2.20D-04 Err=  2.31D-04
      PEZero:  N= 3 I= 1 D=  4.40D-04 Err=  9.63D-08
 Maximum DWI energy   std dev =  0.000000023 at pt    52
 Maximum DWI gradient std dev =  0.045184000 at pt    41
 CORRECTOR INTEGRATION CONVERGENCE:
   Recorrection delta-x convergence threshold:    0.010000
   Delta-x Convergence Met
 Point Number:   1          Path Number:   1
   CHANGE IN THE REACTION COORDINATE =    0.08439
   NET REACTION COORDINATE UP TO THIS POINT =    0.08439
  # OF POINTS ALONG THE PATH =   1
  # OF STEPS =   1

 Calculating another point on the path.
 IRC-IRC-IRC-IRC-IRC-IRC-IRC-IRC-IRC-IRC-IRC-IRC-IRC-IRC-IRC-IRC-IRC-IRC
                          Input orientation:                          
 ---------------------------------------------------------------------
 Center     Atomic      Atomic             Coordinates (Angstroms)
 Number     Number       Type             X           Y           Z
 ---------------------------------------------------------------------
      1          8           0       -1.786352    0.542389   -0.055373
      2          8           0        0.378684    1.226945    0.039516
      3          6           0        0.752041    0.072422   -0.084022
      4          7           0       -0.065138   -1.029243   -0.170040
      5          6           0       -1.363065   -0.648600    0.183806
      6          1           0       -1.721216   -1.185062    1.085724
      7          1           0       -1.859091   -1.190074   -0.696373
      8          6           0        2.217977   -0.287308    0.059730
      9          1           0        2.431846   -1.189080   -0.506813
     10          1           0        2.431633   -0.478524    1.110678
     11          1           0        2.828876    0.544163   -0.278274
 ---------------------------------------------------------------------
                    Distance matrix (angstroms):
                    1          2          3          4          5
     1  O    0.000000
     2  O    2.272663   0.000000
     3  C    2.581690   1.219664   0.000000
     4  N    2.333613   2.308956   1.374353   0.000000
     5  C    1.286403   2.563626   2.250617   1.398109   0.000000
     6  H    2.071335   3.364804   3.011075   2.084182   1.108838
     7  H    1.848676   3.375078   2.964267   1.876476   1.146277
     8  C    4.091002   2.382514   1.516259   2.411613   3.601359
     9  H    4.582027   3.217317   2.142869   2.524658   3.894923
    10  H    4.493699   2.875868   2.133513   2.859614   3.909955
    11  H    4.620607   2.563323   2.138578   3.295851   4.382758
                    6          7          8          9         10
     6  H    0.000000
     7  H    1.787430   0.000000
     8  C    4.168437   4.243721   0.000000
     9  H    4.447934   4.295123   1.086233   0.000000
    10  H    4.212597   4.709782   1.089360   1.766683   0.000000
    11  H    5.055101   5.015916   1.085720   1.792761   1.769994
                   11
    11  H    0.000000
 Symmetry turned off by external request.
 Stoichiometry    C3H5NO2
 Framework group  C1[X(C3H5NO2)]
 Deg. of freedom    27
 Full point group                 C1      NOp   1
 Rotational constants (GHZ):           8.6010093           2.9339233           2.2715296
 Standard basis: Aug-CC-pVTZ (5D, 7F)
   391 basis functions,   567 primitive gaussians,   455 cartesian basis functions
    23 alpha electrons       23 beta electrons
       nuclear repulsion energy       233.6486008998 Hartrees.
 NAtoms=   11 NActive=   11 NUniq=   11 SFac= 1.00D+00 NAtFMM=   60 NAOKFM=F Big=F
 Integral buffers will be    131072 words long.
 Raffenetti 2 integral format.
 Two-electron integral symmetry is turned off.
 Nuclear repulsion after empirical dispersion term =      233.6456415844 Hartrees.
 One-electron integrals computed using PRISM.
 NBasis=   391 RedAO= T EigKep=  1.43D-05  NBF=   391
 NBsUse=   391 1.00D-06 EigRej= -1.00D+00 NBFU=   391
 Initial guess from the checkpoint file:  "TSH2-IRC-Forward.chk"
 B after Tr=     0.000247   -0.000229   -0.000466
         Rot=    1.000000   -0.000300    0.000153   -0.000011 Ang=  -0.04 deg.
 Initial guess <Sx>= 0.0000 <Sy>= 0.0000 <Sz>= 0.0000 <S**2>= 0.0000 S= 0.0000
 ExpMin= 2.53D-02 ExpMax= 1.53D+04 ExpMxC= 5.22D+02 IAcc=3 IRadAn=         7 AccDes= 0.00D+00
 Harris functional with IExCor= 4639 and IRadAn=       7 diagonalized for initial guess.
 HarFok:  IExCor= 4639 AccDes= 0.00D+00 IRadAn=         7 IDoV= 1 UseB2=F ITyADJ=14
 ICtDFT=  3500011 ScaDFX=  1.000000  1.000000  1.000000  1.000000
 FoFCou: FMM=F IPFlag=           0 FMFlag=      100000 FMFlg1=           0
         NFxFlg=           0 DoJE=T BraDBF=F KetDBF=T FulRan=T
         wScrn=  0.000000 ICntrl=       500 IOpCl=  0 I1Cent=   200000004 NGrid=           0
         NMat0=    1 NMatS0=      1 NMatT0=    0 NMatD0=    1 NMtDS0=    0 NMtDT0=    0
 Symmetry not used in FoFCou.
 Gradient too large for Newton-Raphson -- use scaled steepest descent instead.
     Minimum is close to point  4 DX=  4.79D-03 DF= -1.30D-09 DXR=  3.97D-03 DFR=  1.58D-05 which will be used.
 Gradient too large for Newton-Raphson -- use scaled steepest descent instead.
     Accept linear search using points  1 and  2.
 LinEq1:  Iter=  0 NonCon=     1 RMS=6.12D-05 Max=3.41D-03 NDo=     1
 AX will form     1 AO Fock derivatives at one time.
 LinEq1:  Iter=  1 NonCon=     1 RMS=2.09D-05 Max=6.95D-04 NDo=     1
 LinEq1:  Iter=  2 NonCon=     1 RMS=2.77D-05 Max=1.68D-03 NDo=     1
 LinEq1:  Iter=  3 NonCon=     1 RMS=1.90D-05 Max=7.46D-04 NDo=     1
 LinEq1:  Iter=  4 NonCon=     1 RMS=1.18D-05 Max=4.52D-04 NDo=     1
 LinEq1:  Iter=  5 NonCon=     1 RMS=9.21D-06 Max=2.76D-04 NDo=     1
 LinEq1:  Iter=  6 NonCon=     1 RMS=5.61D-06 Max=1.79D-04 NDo=     1
 LinEq1:  Iter=  7 NonCon=     1 RMS=2.19D-06 Max=6.03D-05 NDo=     1
 LinEq1:  Iter=  8 NonCon=     1 RMS=8.49D-07 Max=2.82D-05 NDo=     1
 LinEq1:  Iter=  9 NonCon=     1 RMS=3.43D-07 Max=1.23D-05 NDo=     1
 LinEq1:  Iter= 10 NonCon=     1 RMS=1.86D-07 Max=5.05D-06 NDo=     1
 LinEq1:  Iter= 11 NonCon=     1 RMS=9.92D-08 Max=2.97D-06 NDo=     1
 LinEq1:  Iter= 12 NonCon=     1 RMS=4.32D-08 Max=1.41D-06 NDo=     1
 LinEq1:  Iter= 13 NonCon=     1 RMS=1.95D-08 Max=4.71D-07 NDo=     1
 LinEq1:  Iter= 14 NonCon=     1 RMS=6.08D-09 Max=1.36D-07 NDo=     1
 LinEq1:  Iter= 15 NonCon=     0 RMS=1.64D-09 Max=4.65D-08 NDo=     1
 Linear equations converged to 1.301D-08 1.301D-07 after    15 iterations.
     Minimum is close to point  2 DX=  3.70D-03 DF= -8.79D-10 DXR=  3.68D-03 DFR=  1.36D-05 which will be used.
 LinEq1:  Iter=  0 NonCon=     1 RMS=9.45D-07 Max=5.40D-05 NDo=     1
 LinEq1:  Iter=  1 NonCon=     1 RMS=7.73D-07 Max=3.47D-05 NDo=     1
 LinEq1:  Iter=  2 NonCon=     1 RMS=5.79D-07 Max=3.14D-05 NDo=     1
 LinEq1:  Iter=  3 NonCon=     1 RMS=5.11D-07 Max=1.79D-05 NDo=     1
 LinEq1:  Iter=  4 NonCon=     1 RMS=2.77D-07 Max=1.08D-05 NDo=     1
 LinEq1:  Iter=  5 NonCon=     1 RMS=1.30D-07 Max=2.21D-06 NDo=     1
 LinEq1:  Iter=  6 NonCon=     1 RMS=5.13D-08 Max=1.03D-06 NDo=     1
 LinEq1:  Iter=  7 NonCon=     1 RMS=2.03D-08 Max=6.26D-07 NDo=     1
 LinEq1:  Iter=  8 NonCon=     1 RMS=9.68D-09 Max=3.27D-07 NDo=     1
 LinEq1:  Iter=  9 NonCon=     1 RMS=5.28D-09 Max=1.84D-07 NDo=     1
 LinEq1:  Iter= 10 NonCon=     1 RMS=3.03D-09 Max=1.33D-07 NDo=     1
 LinEq1:  Iter= 11 NonCon=     1 RMS=1.94D-09 Max=9.06D-08 NDo=     1
 LinEq1:  Iter= 12 NonCon=     1 RMS=1.06D-09 Max=4.71D-08 NDo=     1
 LinEq1:  Iter= 13 NonCon=     1 RMS=4.49D-10 Max=1.81D-08 NDo=     1
 LinEq1:  Iter= 14 NonCon=     0 RMS=1.97D-10 Max=5.92D-09 NDo=     1
 Linear equations converged to 8.028D-10 8.028D-09 after    14 iterations.
 SCF Done:  E(UwB97XD) =  -322.371543027     a.u. after    5 cycles
            Convg  =    0.1010D-06                    39 Fock formations.
              S**2 =  0.0000                  -V/T =  2.0056
 <Sx>= 0.0000 <Sy>= 0.0000 <Sz>= 0.0000 <S**2>= 0.0000 S= 0.0000
 <L.S>=  0.00000000000    
 Annihilation of the first spin contaminant:
 S**2 before annihilation     0.0000,   after     0.0000
 DoSCS=F DFT=T ScalE2(SS,OS)=  1.000000  1.000000
 Range of M.O.s used for correlation:     1   391
 NBasis=   391 NAE=    23 NBE=    23 NFC=     0 NFV=     0
 NROrb=    391 NOA=    23 NOB=    23 NVA=   368 NVB=   368

 **** Warning!!: The largest alpha MO coefficient is  0.48970005D+02


 **** Warning!!: The largest beta MO coefficient is  0.48970005D+02

 Symmetrizing basis deriv contribution to polar:
 IMax=3 JMax=2 DiffMx= 0.00D+00
 G2DrvN: will do    12 centers at a time, making    1 passes.
 Calling FoFCou, ICntrl=  3107 FMM=F I1Cent=   0 AccDes= 0.00D+00.
 End of G2Drv F.D. properties file   721 does not exist.
 End of G2Drv F.D. properties file   722 does not exist.
 End of G2Drv F.D. properties file   788 does not exist.
          IDoAtm=11111111111
          Differentiating once with respect to nuclear coordinates.
 CalDSu exits because no D1Ps are significant.
          There are    36 degrees of freedom in the 1st order CPHF.  IDoFFX=6 NUNeed=     0.
     30 vectors produced by pass  0 Test12= 4.70D-14 2.78D-09 XBig12= 1.76D-01 1.21D-01.
 AX will form    30 AO Fock derivatives at one time.
     30 vectors produced by pass  1 Test12= 4.70D-14 2.78D-09 XBig12= 6.78D-02 5.79D-02.
     30 vectors produced by pass  2 Test12= 4.70D-14 2.78D-09 XBig12= 6.26D-03 1.11D-02.
     30 vectors produced by pass  3 Test12= 4.70D-14 2.78D-09 XBig12= 1.32D-04 9.21D-04.
     30 vectors produced by pass  4 Test12= 4.70D-14 2.78D-09 XBig12= 1.61D-06 1.11D-04.
     30 vectors produced by pass  5 Test12= 4.70D-14 2.78D-09 XBig12= 1.81D-08 1.12D-05.
     30 vectors produced by pass  6 Test12= 4.70D-14 2.78D-09 XBig12= 1.97D-10 1.23D-06.
     16 vectors produced by pass  7 Test12= 4.70D-14 2.78D-09 XBig12= 1.90D-12 1.30D-07.
      3 vectors produced by pass  8 Test12= 4.70D-14 2.78D-09 XBig12= 1.38D-14 9.13D-09.
      2 vectors produced by pass  9 Test12= 4.70D-14 2.78D-09 XBig12= 1.32D-16 4.00D-09.
 InvSVY:  IOpt=1 It=  1 EMax= 2.55D-15
 Solved reduced A of dimension   231 with    30 vectors.
 End of Minotr F.D. properties file   721 does not exist.
 End of Minotr F.D. properties file   722 does not exist.
 End of Minotr F.D. properties file   788 does not exist.
 Calling FoFJK, ICntrl=    100127 FMM=F ISym2X=0 I1Cent= 0 IOpClX= 1 NMat=1 NMatS=1 NMatT=0.
 -------------------------------------------------------------------
 Center     Atomic                   Forces (Hartrees/Bohr)
 Number     Number              X              Y              Z
 -------------------------------------------------------------------
      1        8          -0.002253786   -0.001042340    0.000252047
      2        8           0.001491323    0.000458599   -0.000216329
      3        6           0.000714516    0.000631131   -0.000125687
      4        7          -0.000430480    0.000115155    0.000756609
      5        6          -0.000157094    0.000460636    0.000141040
      6        1          -0.000191489   -0.000185133   -0.000282188
      7        1           0.000515240    0.000103817   -0.000282291
      8        6           0.000239290   -0.000408491   -0.000216543
      9        1           0.000016772   -0.000034482   -0.000020076
     10        1           0.000005386   -0.000054633   -0.000016800
     11        1           0.000050323   -0.000044261    0.000010217
 -------------------------------------------------------------------
 Cartesian Forces:  Max     0.002253786 RMS     0.000589053
 IRC-IRC-IRC-IRC-IRC-IRC-IRC-IRC-IRC-IRC-IRC-IRC-IRC-IRC-IRC-IRC-IRC-IRC
 Pt  2 Step number   1 out of a maximum of  20
 Modified Bulirsch-Stoer Extrapolation Cycles:
    EPS =    0.000010000000000
      PEZero:  N= 2 I= 1 D=  4.39D-04 Err=  2.84D-05
      PEZero:  N= 3 I= 2 D=  4.39D-04 Err=  1.89D-05
      PEZero:  N= 3 I= 1 D=  8.79D-04 Err=  1.40D-08
 Maximum DWI energy   std dev =  0.000000077 at pt    70
 Maximum DWI gradient std dev =  0.028684135 at pt    11
 CORRECTOR INTEGRATION CONVERGENCE:
   Recorrection delta-x convergence threshold:    0.010000
   Delta-x Convergence Met
 Point Number:   2          Path Number:   1
   CHANGE IN THE REACTION COORDINATE =    0.08436
   NET REACTION COORDINATE UP TO THIS POINT =    0.16874
  # OF POINTS ALONG THE PATH =   2
  # OF STEPS =   1

 Calculating another point on the path.
 IRC-IRC-IRC-IRC-IRC-IRC-IRC-IRC-IRC-IRC-IRC-IRC-IRC-IRC-IRC-IRC-IRC-IRC
                          Input orientation:                          
 ---------------------------------------------------------------------
 Center     Atomic      Atomic             Coordinates (Angstroms)
 Number     Number       Type             X           Y           Z
 ---------------------------------------------------------------------
      1          8           0       -1.791864    0.539833   -0.054707
      2          8           0        0.382385    1.228000    0.038960
      3          6           0        0.754298    0.074667   -0.084486
      4          7           0       -0.066311   -1.028986   -0.167890
      5          6           0       -1.363487   -0.646832    0.184383
      6          1           0       -1.730093   -1.193580    1.076603
      7          1           0       -1.838958   -1.187641   -0.710573
      8          6           0        2.218748   -0.288674    0.059012
      9          1           0        2.432563   -1.190458   -0.507579
     10          1           0        2.431812   -0.480640    1.110009
     11          1           0        2.830739    0.542477   -0.277898
 ---------------------------------------------------------------------
                    Distance matrix (angstroms):
                    1          2          3          4          5
     1  O    0.000000
     2  O    2.282478   0.000000
     3  C    2.588475   1.218087   0.000000
     4  N    2.334852   2.310433   1.377827   0.000000
     5  C    1.284073   2.565972   2.253412   1.397427   0.000000
     6  H    2.070845   3.376880   3.021387   2.084232   1.108779
     7  H    1.848390   3.366227   2.951336   1.860632   1.148692
     8  C    4.096872   2.381791   1.515659   2.412683   3.602277
     9  H    4.587459   3.217277   2.143857   2.527021   3.896708
    10  H    4.498596   2.875196   2.132895   2.859079   3.910077
    11  H    4.627988   2.562182   2.137256   3.297650   4.384027
                    6          7          8          9         10
     6  H    0.000000
     7  H    1.790499   0.000000
     8  C    4.177043   4.226745   0.000000
     9  H    4.453914   4.276342   1.086258   0.000000
    10  H    4.222660   4.696153   1.089424   1.766475   0.000000
    11  H    5.064559   4.998658   1.085750   1.792863   1.769801
                   11
    11  H    0.000000
 Symmetry turned off by external request.
 Stoichiometry    C3H5NO2
 Framework group  C1[X(C3H5NO2)]
 Deg. of freedom    27
 Full point group                 C1      NOp   1
 Rotational constants (GHZ):           8.6031336           2.9268329           2.2672227
 Standard basis: Aug-CC-pVTZ (5D, 7F)
   391 basis functions,   567 primitive gaussians,   455 cartesian basis functions
    23 alpha electrons       23 beta electrons
       nuclear repulsion energy       233.5567894695 Hartrees.
 NAtoms=   11 NActive=   11 NUniq=   11 SFac= 1.00D+00 NAtFMM=   60 NAOKFM=F Big=F
 Integral buffers will be    131072 words long.
 Raffenetti 2 integral format.
 Two-electron integral symmetry is turned off.
 Nuclear repulsion after empirical dispersion term =      233.5538291077 Hartrees.
 One-electron integrals computed using PRISM.
 NBasis=   391 RedAO= T EigKep=  1.43D-05  NBF=   391
 NBsUse=   391 1.00D-06 EigRej= -1.00D+00 NBFU=   391
 Initial guess from the checkpoint file:  "TSH2-IRC-Forward.chk"
 B after Tr=     0.000287   -0.000224   -0.000481
         Rot=    1.000000   -0.000300    0.000160   -0.000020 Ang=  -0.04 deg.
 Initial guess <Sx>= 0.0000 <Sy>= 0.0000 <Sz>= 0.0000 <S**2>= 0.0000 S= 0.0000
 ExpMin= 2.53D-02 ExpMax= 1.53D+04 ExpMxC= 5.22D+02 IAcc=3 IRadAn=         7 AccDes= 0.00D+00
 Harris functional with IExCor= 4639 and IRadAn=       7 diagonalized for initial guess.
 HarFok:  IExCor= 4639 AccDes= 0.00D+00 IRadAn=         7 IDoV= 1 UseB2=F ITyADJ=14
 ICtDFT=  3500011 ScaDFX=  1.000000  1.000000  1.000000  1.000000
 FoFCou: FMM=F IPFlag=           0 FMFlag=      100000 FMFlg1=           0
         NFxFlg=           0 DoJE=T BraDBF=F KetDBF=T FulRan=T
         wScrn=  0.000000 ICntrl=       500 IOpCl=  0 I1Cent=   200000004 NGrid=           0
         NMat0=    1 NMatS0=      1 NMatT0=    0 NMatD0=    1 NMtDS0=    0 NMtDT0=    0
 Symmetry not used in FoFCou.
 Gradient too large for Newton-Raphson -- use scaled steepest descent instead.
     Minimum is close to point  4 DX=  1.20D-02 DF= -8.80D-09 DXR=  9.92D-03 DFR=  9.84D-05 which will be used.
 Gradient too large for Newton-Raphson -- use scaled steepest descent instead.
     Accept linear search using points  1 and  2.
 LinEq1:  Iter=  0 NonCon=     1 RMS=6.16D-05 Max=3.29D-03 NDo=     1
 AX will form     1 AO Fock derivatives at one time.
 LinEq1:  Iter=  1 NonCon=     1 RMS=2.14D-05 Max=7.46D-04 NDo=     1
 LinEq1:  Iter=  2 NonCon=     1 RMS=2.88D-05 Max=1.78D-03 NDo=     1
 LinEq1:  Iter=  3 NonCon=     1 RMS=1.94D-05 Max=7.57D-04 NDo=     1
 LinEq1:  Iter=  4 NonCon=     1 RMS=1.19D-05 Max=4.48D-04 NDo=     1
 LinEq1:  Iter=  5 NonCon=     1 RMS=9.07D-06 Max=2.53D-04 NDo=     1
 LinEq1:  Iter=  6 NonCon=     1 RMS=5.55D-06 Max=1.70D-04 NDo=     1
 LinEq1:  Iter=  7 NonCon=     1 RMS=2.20D-06 Max=5.88D-05 NDo=     1
 LinEq1:  Iter=  8 NonCon=     1 RMS=8.48D-07 Max=2.86D-05 NDo=     1
 LinEq1:  Iter=  9 NonCon=     1 RMS=3.34D-07 Max=1.22D-05 NDo=     1
 LinEq1:  Iter= 10 NonCon=     1 RMS=1.74D-07 Max=4.62D-06 NDo=     1
 LinEq1:  Iter= 11 NonCon=     1 RMS=9.56D-08 Max=2.83D-06 NDo=     1
 LinEq1:  Iter= 12 NonCon=     1 RMS=4.17D-08 Max=1.40D-06 NDo=     1
 LinEq1:  Iter= 13 NonCon=     1 RMS=1.90D-08 Max=4.73D-07 NDo=     1
 LinEq1:  Iter= 14 NonCon=     1 RMS=6.05D-09 Max=1.59D-07 NDo=     1
 LinEq1:  Iter= 15 NonCon=     0 RMS=1.78D-09 Max=7.07D-08 NDo=     1
 Linear equations converged to 1.301D-08 1.301D-07 after    15 iterations.
     Minimum is close to point  2 DX=  3.64D-03 DF= -8.51D-10 DXR=  3.62D-03 DFR=  1.31D-05 which will be used.
 LinEq1:  Iter=  0 NonCon=     1 RMS=9.57D-07 Max=5.48D-05 NDo=     1
 LinEq1:  Iter=  1 NonCon=     1 RMS=7.60D-07 Max=3.57D-05 NDo=     1
 LinEq1:  Iter=  2 NonCon=     1 RMS=6.05D-07 Max=3.37D-05 NDo=     1
 LinEq1:  Iter=  3 NonCon=     1 RMS=4.94D-07 Max=1.68D-05 NDo=     1
 LinEq1:  Iter=  4 NonCon=     1 RMS=2.69D-07 Max=1.05D-05 NDo=     1
 LinEq1:  Iter=  5 NonCon=     1 RMS=1.25D-07 Max=2.53D-06 NDo=     1
 LinEq1:  Iter=  6 NonCon=     1 RMS=4.81D-08 Max=1.14D-06 NDo=     1
 LinEq1:  Iter=  7 NonCon=     1 RMS=2.10D-08 Max=8.78D-07 NDo=     1
 LinEq1:  Iter=  8 NonCon=     1 RMS=1.31D-08 Max=6.21D-07 NDo=     1
 LinEq1:  Iter=  9 NonCon=     1 RMS=8.78D-09 Max=3.68D-07 NDo=     1
 LinEq1:  Iter= 10 NonCon=     1 RMS=4.97D-09 Max=1.96D-07 NDo=     1
 LinEq1:  Iter= 11 NonCon=     1 RMS=2.86D-09 Max=1.07D-07 NDo=     1
 LinEq1:  Iter= 12 NonCon=     1 RMS=1.13D-09 Max=3.54D-08 NDo=     1
 LinEq1:  Iter= 13 NonCon=     1 RMS=4.51D-10 Max=1.43D-08 NDo=     1
 LinEq1:  Iter= 14 NonCon=     0 RMS=1.99D-10 Max=5.19D-09 NDo=     1
 Linear equations converged to 7.918D-10 7.918D-09 after    14 iterations.
 SCF Done:  E(UwB97XD) =  -322.371662057     a.u. after    5 cycles
            Convg  =    0.9948D-07                    39 Fock formations.
              S**2 =  0.0000                  -V/T =  2.0056
 <Sx>= 0.0000 <Sy>= 0.0000 <Sz>= 0.0000 <S**2>= 0.0000 S= 0.0000
 <L.S>=  0.00000000000    
 Annihilation of the first spin contaminant:
 S**2 before annihilation     0.0000,   after     0.0000
 DoSCS=F DFT=T ScalE2(SS,OS)=  1.000000  1.000000
 Range of M.O.s used for correlation:     1   391
 NBasis=   391 NAE=    23 NBE=    23 NFC=     0 NFV=     0
 NROrb=    391 NOA=    23 NOB=    23 NVA=   368 NVB=   368

 **** Warning!!: The largest alpha MO coefficient is  0.49575618D+02


 **** Warning!!: The largest beta MO coefficient is  0.49575618D+02

 Symmetrizing basis deriv contribution to polar:
 IMax=3 JMax=2 DiffMx= 0.00D+00
 G2DrvN: will do    12 centers at a time, making    1 passes.
 Calling FoFCou, ICntrl=  3107 FMM=F I1Cent=   0 AccDes= 0.00D+00.
 End of G2Drv F.D. properties file   721 does not exist.
 End of G2Drv F.D. properties file   722 does not exist.
 End of G2Drv F.D. properties file   788 does not exist.
          IDoAtm=11111111111
          Differentiating once with respect to nuclear coordinates.
 CalDSu exits because no D1Ps are significant.
          There are    36 degrees of freedom in the 1st order CPHF.  IDoFFX=6 NUNeed=     0.
     30 vectors produced by pass  0 Test12= 4.70D-14 2.78D-09 XBig12= 1.76D-01 1.19D-01.
 AX will form    30 AO Fock derivatives at one time.
     30 vectors produced by pass  1 Test12= 4.70D-14 2.78D-09 XBig12= 6.63D-02 5.72D-02.
     30 vectors produced by pass  2 Test12= 4.70D-14 2.78D-09 XBig12= 6.05D-03 1.13D-02.
     30 vectors produced by pass  3 Test12= 4.70D-14 2.78D-09 XBig12= 1.27D-04 9.31D-04.
     30 vectors produced by pass  4 Test12= 4.70D-14 2.78D-09 XBig12= 1.53D-06 1.05D-04.
     30 vectors produced by pass  5 Test12= 4.70D-14 2.78D-09 XBig12= 1.71D-08 1.12D-05.
     30 vectors produced by pass  6 Test12= 4.70D-14 2.78D-09 XBig12= 1.84D-10 1.18D-06.
     16 vectors produced by pass  7 Test12= 4.70D-14 2.78D-09 XBig12= 1.77D-12 1.24D-07.
      2 vectors produced by pass  8 Test12= 4.70D-14 2.78D-09 XBig12= 1.28D-14 8.73D-09.
 InvSVY:  IOpt=1 It=  1 EMax= 3.33D-15
 Solved reduced A of dimension   228 with    30 vectors.
 End of Minotr F.D. properties file   721 does not exist.
 End of Minotr F.D. properties file   722 does not exist.
 End of Minotr F.D. properties file   788 does not exist.
 Calling FoFJK, ICntrl=    100127 FMM=F ISym2X=0 I1Cent= 0 IOpClX= 1 NMat=1 NMatS=1 NMatT=0.
 -------------------------------------------------------------------
 Center     Atomic                   Forces (Hartrees/Bohr)
 Number     Number              X              Y              Z
 -------------------------------------------------------------------
      1        8          -0.003281155   -0.001560900    0.000411612
      2        8           0.002200354    0.000655918   -0.000340214
      3        6           0.001037280    0.000992524   -0.000228392
      4        7          -0.000653372    0.000102957    0.001118368
      5        6          -0.000305924    0.000780968    0.000310247
      6        1          -0.000320454   -0.000297914   -0.000409547
      7        1           0.000881948    0.000135931   -0.000492626
      8        6           0.000338476   -0.000613263   -0.000329616
      9        1           0.000026487   -0.000052061   -0.000029088
     10        1           0.000004924   -0.000079442   -0.000025040
     11        1           0.000071436   -0.000064718    0.000014297
 -------------------------------------------------------------------
 Cartesian Forces:  Max     0.003281155 RMS     0.000876956
 IRC-IRC-IRC-IRC-IRC-IRC-IRC-IRC-IRC-IRC-IRC-IRC-IRC-IRC-IRC-IRC-IRC-IRC
 Pt  3 Step number   1 out of a maximum of  20
 Modified Bulirsch-Stoer Extrapolation Cycles:
    EPS =    0.000010000000000
      PEZero:  N= 2 I= 1 D=  4.39D-04 Err=  3.34D-05
      PEZero:  N= 3 I= 2 D=  4.39D-04 Err=  2.23D-05
      PEZero:  N= 3 I= 1 D=  8.79D-04 Err=  1.29D-08
 Maximum DWI energy   std dev =  0.000000112 at pt    69
 Maximum DWI gradient std dev =  0.017940279 at pt    23
 CORRECTOR INTEGRATION CONVERGENCE:
   Recorrection delta-x convergence threshold:    0.010000
   Delta-x Convergence Met
 Point Number:   3          Path Number:   1
   CHANGE IN THE REACTION COORDINATE =    0.08436
   NET REACTION COORDINATE UP TO THIS POINT =    0.25310
  # OF POINTS ALONG THE PATH =   3
  # OF STEPS =   1

 Calculating another point on the path.
 IRC-IRC-IRC-IRC-IRC-IRC-IRC-IRC-IRC-IRC-IRC-IRC-IRC-IRC-IRC-IRC-IRC-IRC
                          Input orientation:                          
 ---------------------------------------------------------------------
 Center     Atomic      Atomic             Coordinates (Angstroms)
 Number     Number       Type             X           Y           Z
 ---------------------------------------------------------------------
      1          8           0       -1.796956    0.537388   -0.054027
      2          8           0        0.385837    1.228981    0.038410
      3          6           0        0.756407    0.076854   -0.085019
      4          7           0       -0.067470   -1.028873   -0.165894
      5          6           0       -1.364113   -0.644984    0.185199
      6          1           0       -1.739038   -1.201826    1.067463
      7          1           0       -1.816207   -1.185463   -0.725355
      8          6           0        2.219435   -0.289972    0.058317
      9          1           0        2.433260   -1.191770   -0.508285
     10          1           0        2.431890   -0.482597    1.109380
     11          1           0        2.832440    0.540890   -0.277555
 ---------------------------------------------------------------------
                    Distance matrix (angstroms):
                    1          2          3          4          5
     1  O    0.000000
     2  O    2.291600   0.000000
     3  C    2.594747   1.216533   0.000000
     4  N    2.335981   2.311954   1.381284   0.000000
     5  C    1.281634   2.568194   2.256252   1.397112   0.000000
     6  H    2.070257   3.388638   3.031581   2.084520   1.108617
     7  H    1.849126   3.355872   2.936294   1.842715   1.151354
     8  C    4.102261   2.381113   1.515110   2.413748   3.603326
     9  H    4.592501   3.217274   2.144854   2.529312   3.898710
    10  H    4.503001   2.874510   2.132327   2.858591   3.910259
    11  H    4.634791   2.561087   2.135957   3.299409   4.385374
                    6          7          8          9         10
     6  H    0.000000
     7  H    1.794553   0.000000
     8  C    4.185614   4.207429   0.000000
     9  H    4.459950   4.255013   1.086277   0.000000
    10  H    4.232693   4.680450   1.089484   1.766287   0.000000
    11  H    5.073909   4.979030   1.085780   1.792957   1.769620
                   11
    11  H    0.000000
 Symmetry turned off by external request.
 Stoichiometry    C3H5NO2
 Framework group  C1[X(C3H5NO2)]
 Deg. of freedom    27
 Full point group                 C1      NOp   1
 Rotational constants (GHZ):           8.6045251           2.9203203           2.2632780
 Standard basis: Aug-CC-pVTZ (5D, 7F)
   391 basis functions,   567 primitive gaussians,   455 cartesian basis functions
    23 alpha electrons       23 beta electrons
       nuclear repulsion energy       233.4736396117 Hartrees.
 NAtoms=   11 NActive=   11 NUniq=   11 SFac= 1.00D+00 NAtFMM=   60 NAOKFM=F Big=F
 Integral buffers will be    131072 words long.
 Raffenetti 2 integral format.
 Two-electron integral symmetry is turned off.
 Nuclear repulsion after empirical dispersion term =      233.4706776578 Hartrees.
 One-electron integrals computed using PRISM.
 NBasis=   391 RedAO= T EigKep=  1.43D-05  NBF=   391
 NBsUse=   391 1.00D-06 EigRej= -1.00D+00 NBFU=   391
 Initial guess from the checkpoint file:  "TSH2-IRC-Forward.chk"
 B after Tr=     0.000332   -0.000219   -0.000493
         Rot=    1.000000   -0.000300    0.000168   -0.000028 Ang=  -0.04 deg.
 Initial guess <Sx>= 0.0000 <Sy>= 0.0000 <Sz>= 0.0000 <S**2>= 0.0000 S= 0.0000
 ExpMin= 2.53D-02 ExpMax= 1.53D+04 ExpMxC= 5.22D+02 IAcc=3 IRadAn=         7 AccDes= 0.00D+00
 Harris functional with IExCor= 4639 and IRadAn=       7 diagonalized for initial guess.
 HarFok:  IExCor= 4639 AccDes= 0.00D+00 IRadAn=         7 IDoV= 1 UseB2=F ITyADJ=14
 ICtDFT=  3500011 ScaDFX=  1.000000  1.000000  1.000000  1.000000
 FoFCou: FMM=F IPFlag=           0 FMFlag=      100000 FMFlg1=           0
         NFxFlg=           0 DoJE=T BraDBF=F KetDBF=T FulRan=T
         wScrn=  0.000000 ICntrl=       500 IOpCl=  0 I1Cent=   200000004 NGrid=           0
         NMat0=    1 NMatS0=      1 NMatT0=    0 NMatD0=    1 NMtDS0=    0 NMtDT0=    0
 Symmetry not used in FoFCou.
 Gradient too large for Newton-Raphson -- use scaled steepest descent instead.
     Minimum is close to point  4 DX=  1.76D-02 DF= -2.06D-08 DXR=  1.45D-02 DFR=  2.09D-04 which will be used.
 Gradient too large for Newton-Raphson -- use scaled steepest descent instead.
     Accept linear search using points  1 and  2.
 LinEq1:  Iter=  0 NonCon=     1 RMS=6.27D-05 Max=3.15D-03 NDo=     1
 AX will form     1 AO Fock derivatives at one time.
 LinEq1:  Iter=  1 NonCon=     1 RMS=2.20D-05 Max=7.94D-04 NDo=     1
 LinEq1:  Iter=  2 NonCon=     1 RMS=2.96D-05 Max=1.86D-03 NDo=     1
 LinEq1:  Iter=  3 NonCon=     1 RMS=1.99D-05 Max=7.66D-04 NDo=     1
 LinEq1:  Iter=  4 NonCon=     1 RMS=1.19D-05 Max=4.42D-04 NDo=     1
 LinEq1:  Iter=  5 NonCon=     1 RMS=8.94D-06 Max=2.36D-04 NDo=     1
 LinEq1:  Iter=  6 NonCon=     1 RMS=5.52D-06 Max=1.62D-04 NDo=     1
 LinEq1:  Iter=  7 NonCon=     1 RMS=2.22D-06 Max=5.70D-05 NDo=     1
 LinEq1:  Iter=  8 NonCon=     1 RMS=8.50D-07 Max=2.91D-05 NDo=     1
 LinEq1:  Iter=  9 NonCon=     1 RMS=3.23D-07 Max=1.19D-05 NDo=     1
 LinEq1:  Iter= 10 NonCon=     1 RMS=1.57D-07 Max=4.13D-06 NDo=     1
 LinEq1:  Iter= 11 NonCon=     1 RMS=8.94D-08 Max=2.57D-06 NDo=     1
 LinEq1:  Iter= 12 NonCon=     1 RMS=3.92D-08 Max=1.35D-06 NDo=     1
 LinEq1:  Iter= 13 NonCon=     1 RMS=1.84D-08 Max=4.47D-07 NDo=     1
 LinEq1:  Iter= 14 NonCon=     1 RMS=5.96D-09 Max=1.52D-07 NDo=     1
 LinEq1:  Iter= 15 NonCon=     0 RMS=1.60D-09 Max=4.35D-08 NDo=     1
 Linear equations converged to 1.301D-08 1.301D-07 after    15 iterations.
     Minimum is close to point  2 DX=  3.43D-03 DF= -7.66D-10 DXR=  3.41D-03 DFR=  1.17D-05 which will be used.
 LinEq1:  Iter=  0 NonCon=     1 RMS=9.43D-07 Max=5.39D-05 NDo=     1
 LinEq1:  Iter=  1 NonCon=     1 RMS=7.34D-07 Max=3.53D-05 NDo=     1
 LinEq1:  Iter=  2 NonCon=     1 RMS=6.13D-07 Max=3.46D-05 NDo=     1
 LinEq1:  Iter=  3 NonCon=     1 RMS=4.68D-07 Max=1.48D-05 NDo=     1
 LinEq1:  Iter=  4 NonCon=     1 RMS=2.59D-07 Max=9.68D-06 NDo=     1
 LinEq1:  Iter=  5 NonCon=     1 RMS=1.19D-07 Max=2.72D-06 NDo=     1
 LinEq1:  Iter=  6 NonCon=     1 RMS=4.42D-08 Max=1.14D-06 NDo=     1
 LinEq1:  Iter=  7 NonCon=     1 RMS=1.82D-08 Max=4.63D-07 NDo=     1
 LinEq1:  Iter=  8 NonCon=     1 RMS=7.67D-09 Max=2.44D-07 NDo=     1
 LinEq1:  Iter=  9 NonCon=     1 RMS=3.40D-09 Max=1.41D-07 NDo=     1
 LinEq1:  Iter= 10 NonCon=     1 RMS=1.88D-09 Max=8.28D-08 NDo=     1
 LinEq1:  Iter= 11 NonCon=     1 RMS=1.45D-09 Max=6.54D-08 NDo=     1
 LinEq1:  Iter= 12 NonCon=     1 RMS=8.75D-10 Max=3.71D-08 NDo=     1
 LinEq1:  Iter= 13 NonCon=     1 RMS=4.24D-10 Max=1.66D-08 NDo=     1
 LinEq1:  Iter= 14 NonCon=     0 RMS=1.92D-10 Max=5.42D-09 NDo=     1
 Linear equations converged to 7.678D-10 7.678D-09 after    14 iterations.
 SCF Done:  E(UwB97XD) =  -322.371837065     a.u. after    5 cycles
            Convg  =    0.9939D-07                    39 Fock formations.
              S**2 =  0.0000                  -V/T =  2.0056
 <Sx>= 0.0000 <Sy>= 0.0000 <Sz>= 0.0000 <S**2>= 0.0000 S= 0.0000
 <L.S>=  0.00000000000    
 Annihilation of the first spin contaminant:
 S**2 before annihilation     0.0000,   after     0.0000
 DoSCS=F DFT=T ScalE2(SS,OS)=  1.000000  1.000000
 Range of M.O.s used for correlation:     1   391
 NBasis=   391 NAE=    23 NBE=    23 NFC=     0 NFV=     0
 NROrb=    391 NOA=    23 NOB=    23 NVA=   368 NVB=   368

 **** Warning!!: The largest alpha MO coefficient is  0.49842391D+02


 **** Warning!!: The largest beta MO coefficient is  0.49842390D+02

 Symmetrizing basis deriv contribution to polar:
 IMax=3 JMax=2 DiffMx= 0.00D+00
 G2DrvN: will do    12 centers at a time, making    1 passes.
 Calling FoFCou, ICntrl=  3107 FMM=F I1Cent=   0 AccDes= 0.00D+00.
 End of G2Drv F.D. properties file   721 does not exist.
 End of G2Drv F.D. properties file   722 does not exist.
 End of G2Drv F.D. properties file   788 does not exist.
          IDoAtm=11111111111
          Differentiating once with respect to nuclear coordinates.
 CalDSu exits because no D1Ps are significant.
          There are    36 degrees of freedom in the 1st order CPHF.  IDoFFX=6 NUNeed=     0.
     30 vectors produced by pass  0 Test12= 4.70D-14 2.78D-09 XBig12= 1.75D-01 1.17D-01.
 AX will form    30 AO Fock derivatives at one time.
     30 vectors produced by pass  1 Test12= 4.70D-14 2.78D-09 XBig12= 6.48D-02 5.64D-02.
     30 vectors produced by pass  2 Test12= 4.70D-14 2.78D-09 XBig12= 5.84D-03 1.15D-02.
     30 vectors produced by pass  3 Test12= 4.70D-14 2.78D-09 XBig12= 1.21D-04 9.59D-04.
     30 vectors produced by pass  4 Test12= 4.70D-14 2.78D-09 XBig12= 1.45D-06 9.94D-05.
     30 vectors produced by pass  5 Test12= 4.70D-14 2.78D-09 XBig12= 1.61D-08 1.12D-05.
     30 vectors produced by pass  6 Test12= 4.70D-14 2.78D-09 XBig12= 1.72D-10 1.11D-06.
     16 vectors produced by pass  7 Test12= 4.70D-14 2.78D-09 XBig12= 1.64D-12 1.16D-07.
      3 vectors produced by pass  8 Test12= 4.70D-14 2.78D-09 XBig12= 1.19D-14 8.86D-09.
      1 vectors produced by pass  9 Test12= 4.70D-14 2.78D-09 XBig12= 2.49D-16 7.01D-09.
 InvSVY:  IOpt=1 It=  1 EMax= 3.44D-15
 Solved reduced A of dimension   230 with    30 vectors.
 End of Minotr F.D. properties file   721 does not exist.
 End of Minotr F.D. properties file   722 does not exist.
 End of Minotr F.D. properties file   788 does not exist.
 Calling FoFJK, ICntrl=    100127 FMM=F ISym2X=0 I1Cent= 0 IOpClX= 1 NMat=1 NMatS=1 NMatT=0.
 -------------------------------------------------------------------
 Center     Atomic                   Forces (Hartrees/Bohr)
 Number     Number              X              Y              Z
 -------------------------------------------------------------------
      1        8          -0.004232891   -0.002095390    0.000592924
      2        8           0.002874438    0.000836553   -0.000472428
      3        6           0.001348961    0.001383912   -0.000368303
      4        7          -0.000910166    0.000022076    0.001443887
      5        6          -0.000539323    0.001184578    0.000593471
      6        1          -0.000465999   -0.000415902   -0.000550060
      7        1           0.001378132    0.000161647   -0.000742766
      8        6           0.000418545   -0.000820101   -0.000444779
      9        1           0.000036751   -0.000069831   -0.000037347
     10        1           0.000001416   -0.000102853   -0.000032893
     11        1           0.000090135   -0.000084691    0.000018295
 -------------------------------------------------------------------
 Cartesian Forces:  Max     0.004232891 RMS     0.001166785
 IRC-IRC-IRC-IRC-IRC-IRC-IRC-IRC-IRC-IRC-IRC-IRC-IRC-IRC-IRC-IRC-IRC-IRC
 Pt  4 Step number   1 out of a maximum of  20
 Modified Bulirsch-Stoer Extrapolation Cycles:
    EPS =    0.000010000000000
      PEZero:  N= 2 I= 1 D=  4.39D-04 Err=  3.65D-05
      PEZero:  N= 3 I= 2 D=  4.39D-04 Err=  2.43D-05
      PEZero:  N= 3 I= 1 D=  8.79D-04 Err=  2.17D-08
 Maximum DWI energy   std dev =  0.000000162 at pt    69
 Maximum DWI gradient std dev =  0.013632477 at pt    12
 CORRECTOR INTEGRATION CONVERGENCE:
   Recorrection delta-x convergence threshold:    0.010000
   Delta-x Convergence Met
 Point Number:   4          Path Number:   1
   CHANGE IN THE REACTION COORDINATE =    0.08435
   NET REACTION COORDINATE UP TO THIS POINT =    0.33745
  # OF POINTS ALONG THE PATH =   4
  # OF STEPS =   1

 Calculating another point on the path.
 IRC-IRC-IRC-IRC-IRC-IRC-IRC-IRC-IRC-IRC-IRC-IRC-IRC-IRC-IRC-IRC-IRC-IRC
                          Input orientation:                          
 ---------------------------------------------------------------------
 Center     Atomic      Atomic             Coordinates (Angstroms)
 Number     Number       Type             X           Y           Z
 ---------------------------------------------------------------------
      1          8           0       -1.801560    0.535072   -0.053344
      2          8           0        0.388995    1.229866    0.037876
      3          6           0        0.758347    0.078978   -0.085618
      4          7           0       -0.068628   -1.028927   -0.164104
      5          6           0       -1.364938   -0.643038    0.186273
      6          1           0       -1.747938   -1.209691    1.058437
      7          1           0       -1.790730   -1.183621   -0.740513
      8          6           0        2.220026   -0.291191    0.057660
      9          1           0        2.433930   -1.193001   -0.508920
     10          1           0        2.431864   -0.484375    1.108803
     11          1           0        2.833950    0.539425   -0.277242
 ---------------------------------------------------------------------
                    Distance matrix (angstroms):
                    1          2          3          4          5
     1  O    0.000000
     2  O    2.299911   0.000000
     3  C    2.600421   1.214996   0.000000
     4  N    2.336968   2.313517   1.384738   0.000000
     5  C    1.279062   2.570228   2.259108   1.397174   0.000000
     6  H    2.069572   3.399921   3.041544   2.085033   1.108357
     7  H    1.851007   3.343952   2.919047   1.822585   1.154324
     8  C    4.107091   2.380479   1.514616   2.414823   3.604484
     9  H    4.597082   3.217301   2.145855   2.531523   3.900916
    10  H    4.506855   2.873816   2.131823   2.858196   3.910491
    11  H    4.640917   2.560042   2.134681   3.301134   4.386767
                    6          7          8          9         10
     6  H    0.000000
     7  H    1.799648   0.000000
     8  C    4.194036   4.185652   0.000000
     9  H    4.465971   4.231013   1.086291   0.000000
    10  H    4.242566   4.662533   1.089540   1.766121   0.000000
    11  H    5.083025   4.956933   1.085811   1.793040   1.769452
                   11
    11  H    0.000000
 Symmetry turned off by external request.
 Stoichiometry    C3H5NO2
 Framework group  C1[X(C3H5NO2)]
 Deg. of freedom    27
 Full point group                 C1      NOp   1
 Rotational constants (GHZ):           8.6051816           2.9144845           2.2597635
 Standard basis: Aug-CC-pVTZ (5D, 7F)
   391 basis functions,   567 primitive gaussians,   455 cartesian basis functions
    23 alpha electrons       23 beta electrons
       nuclear repulsion energy       233.4011826867 Hartrees.
 NAtoms=   11 NActive=   11 NUniq=   11 SFac= 1.00D+00 NAtFMM=   60 NAOKFM=F Big=F
 Integral buffers will be    131072 words long.
 Raffenetti 2 integral format.
 Two-electron integral symmetry is turned off.
 Nuclear repulsion after empirical dispersion term =      233.3982185737 Hartrees.
 One-electron integrals computed using PRISM.
 NBasis=   391 RedAO= T EigKep=  1.43D-05  NBF=   391
 NBsUse=   391 1.00D-06 EigRej= -1.00D+00 NBFU=   391
 Initial guess from the checkpoint file:  "TSH2-IRC-Forward.chk"
 B after Tr=     0.000381   -0.000212   -0.000498
         Rot=    1.000000   -0.000295    0.000175   -0.000036 Ang=  -0.04 deg.
 Initial guess <Sx>= 0.0000 <Sy>= 0.0000 <Sz>= 0.0000 <S**2>= 0.0000 S= 0.0000
 ExpMin= 2.53D-02 ExpMax= 1.53D+04 ExpMxC= 5.22D+02 IAcc=3 IRadAn=         7 AccDes= 0.00D+00
 Harris functional with IExCor= 4639 and IRadAn=       7 diagonalized for initial guess.
 HarFok:  IExCor= 4639 AccDes= 0.00D+00 IRadAn=         7 IDoV= 1 UseB2=F ITyADJ=14
 ICtDFT=  3500011 ScaDFX=  1.000000  1.000000  1.000000  1.000000
 FoFCou: FMM=F IPFlag=           0 FMFlag=      100000 FMFlg1=           0
         NFxFlg=           0 DoJE=T BraDBF=F KetDBF=T FulRan=T
         wScrn=  0.000000 ICntrl=       500 IOpCl=  0 I1Cent=   200000004 NGrid=           0
         NMat0=    1 NMatS0=      1 NMatT0=    0 NMatD0=    1 NMtDS0=    0 NMtDT0=    0
 Symmetry not used in FoFCou.
 Gradient too large for Newton-Raphson -- use scaled steepest descent instead.
     Minimum is close to point  4 DX=  2.09D-02 DF= -3.21D-08 DXR=  1.71D-02 DFR=  2.92D-04 which will be used.
 Gradient too large for Newton-Raphson -- use scaled steepest descent instead.
     Accept linear search using points  1 and  2.
 LinEq1:  Iter=  0 NonCon=     1 RMS=6.43D-05 Max=3.01D-03 NDo=     1
 AX will form     1 AO Fock derivatives at one time.
 LinEq1:  Iter=  1 NonCon=     1 RMS=2.28D-05 Max=8.35D-04 NDo=     1
 LinEq1:  Iter=  2 NonCon=     1 RMS=3.02D-05 Max=1.92D-03 NDo=     1
 LinEq1:  Iter=  3 NonCon=     1 RMS=2.03D-05 Max=7.72D-04 NDo=     1
 LinEq1:  Iter=  4 NonCon=     1 RMS=1.19D-05 Max=4.30D-04 NDo=     1
 LinEq1:  Iter=  5 NonCon=     1 RMS=8.77D-06 Max=2.24D-04 NDo=     1
 LinEq1:  Iter=  6 NonCon=     1 RMS=5.48D-06 Max=1.55D-04 NDo=     1
 LinEq1:  Iter=  7 NonCon=     1 RMS=2.24D-06 Max=5.62D-05 NDo=     1
 LinEq1:  Iter=  8 NonCon=     1 RMS=8.53D-07 Max=2.95D-05 NDo=     1
 LinEq1:  Iter=  9 NonCon=     1 RMS=3.12D-07 Max=1.16D-05 NDo=     1
 LinEq1:  Iter= 10 NonCon=     1 RMS=1.35D-07 Max=3.71D-06 NDo=     1
 LinEq1:  Iter= 11 NonCon=     1 RMS=7.80D-08 Max=2.20D-06 NDo=     1
 LinEq1:  Iter= 12 NonCon=     1 RMS=3.42D-08 Max=1.21D-06 NDo=     1
 LinEq1:  Iter= 13 NonCon=     1 RMS=1.72D-08 Max=3.89D-07 NDo=     1
 LinEq1:  Iter= 14 NonCon=     1 RMS=5.93D-09 Max=1.65D-07 NDo=     1
 LinEq1:  Iter= 15 NonCon=     0 RMS=1.71D-09 Max=6.38D-08 NDo=     1
 Linear equations converged to 1.301D-08 1.301D-07 after    15 iterations.
     Minimum is close to point  2 DX=  3.11D-03 DF= -6.54D-10 DXR=  3.11D-03 DFR=  9.64D-06 which will be used.
 LinEq1:  Iter=  0 NonCon=     1 RMS=9.11D-07 Max=5.17D-05 NDo=     1
 LinEq1:  Iter=  1 NonCon=     1 RMS=6.99D-07 Max=3.42D-05 NDo=     1
 LinEq1:  Iter=  2 NonCon=     1 RMS=6.06D-07 Max=3.49D-05 NDo=     1
 LinEq1:  Iter=  3 NonCon=     1 RMS=4.39D-07 Max=1.33D-05 NDo=     1
 LinEq1:  Iter=  4 NonCon=     1 RMS=2.48D-07 Max=8.74D-06 NDo=     1
 LinEq1:  Iter=  5 NonCon=     1 RMS=1.12D-07 Max=2.83D-06 NDo=     1
 LinEq1:  Iter=  6 NonCon=     1 RMS=4.21D-08 Max=1.19D-06 NDo=     1
 LinEq1:  Iter=  7 NonCon=     1 RMS=1.89D-08 Max=7.34D-07 NDo=     1
 LinEq1:  Iter=  8 NonCon=     1 RMS=1.03D-08 Max=4.90D-07 NDo=     1
 LinEq1:  Iter=  9 NonCon=     1 RMS=6.20D-09 Max=2.39D-07 NDo=     1
 LinEq1:  Iter= 10 NonCon=     1 RMS=2.67D-09 Max=1.09D-07 NDo=     1
 LinEq1:  Iter= 11 NonCon=     1 RMS=1.15D-09 Max=3.37D-08 NDo=     1
 LinEq1:  Iter= 12 NonCon=     1 RMS=5.29D-10 Max=1.83D-08 NDo=     1
 LinEq1:  Iter= 13 NonCon=     0 RMS=2.53D-10 Max=6.48D-09 NDo=     1
 Linear equations converged to 7.341D-10 7.341D-09 after    13 iterations.
 SCF Done:  E(UwB97XD) =  -322.372077635     a.u. after    5 cycles
            Convg  =    0.1234D-06                    38 Fock formations.
              S**2 =  0.0000                  -V/T =  2.0055
 <Sx>= 0.0000 <Sy>= 0.0000 <Sz>= 0.0000 <S**2>= 0.0000 S= 0.0000
 <L.S>=  0.00000000000    
 Annihilation of the first spin contaminant:
 S**2 before annihilation     0.0000,   after     0.0000
 DoSCS=F DFT=T ScalE2(SS,OS)=  1.000000  1.000000
 Range of M.O.s used for correlation:     1   391
 NBasis=   391 NAE=    23 NBE=    23 NFC=     0 NFV=     0
 NROrb=    391 NOA=    23 NOB=    23 NVA=   368 NVB=   368

 **** Warning!!: The largest alpha MO coefficient is  0.49763186D+02


 **** Warning!!: The largest beta MO coefficient is  0.49763186D+02

 Symmetrizing basis deriv contribution to polar:
 IMax=3 JMax=2 DiffMx= 0.00D+00
 G2DrvN: will do    12 centers at a time, making    1 passes.
 Calling FoFCou, ICntrl=  3107 FMM=F I1Cent=   0 AccDes= 0.00D+00.
 End of G2Drv F.D. properties file   721 does not exist.
 End of G2Drv F.D. properties file   722 does not exist.
 End of G2Drv F.D. properties file   788 does not exist.
          IDoAtm=11111111111
          Differentiating once with respect to nuclear coordinates.
 CalDSu exits because no D1Ps are significant.
          There are    36 degrees of freedom in the 1st order CPHF.  IDoFFX=6 NUNeed=     0.
     30 vectors produced by pass  0 Test12= 4.70D-14 2.78D-09 XBig12= 1.74D-01 1.15D-01.
 AX will form    30 AO Fock derivatives at one time.
     30 vectors produced by pass  1 Test12= 4.70D-14 2.78D-09 XBig12= 6.34D-02 5.53D-02.
     30 vectors produced by pass  2 Test12= 4.70D-14 2.78D-09 XBig12= 5.64D-03 1.16D-02.
     30 vectors produced by pass  3 Test12= 4.70D-14 2.78D-09 XBig12= 1.16D-04 9.86D-04.
     30 vectors produced by pass  4 Test12= 4.70D-14 2.78D-09 XBig12= 1.38D-06 9.38D-05.
     30 vectors produced by pass  5 Test12= 4.70D-14 2.78D-09 XBig12= 1.51D-08 1.11D-05.
     30 vectors produced by pass  6 Test12= 4.70D-14 2.78D-09 XBig12= 1.61D-10 1.04D-06.
     16 vectors produced by pass  7 Test12= 4.70D-14 2.78D-09 XBig12= 1.50D-12 1.06D-07.
      5 vectors produced by pass  8 Test12= 4.70D-14 2.78D-09 XBig12= 1.10D-14 9.43D-09.
      1 vectors produced by pass  9 Test12= 4.70D-14 2.78D-09 XBig12= 2.65D-16 6.68D-09.
 InvSVY:  IOpt=1 It=  1 EMax= 2.00D-15
 Solved reduced A of dimension   232 with    30 vectors.
 End of Minotr F.D. properties file   721 does not exist.
 End of Minotr F.D. properties file   722 does not exist.
 End of Minotr F.D. properties file   788 does not exist.
 Calling FoFJK, ICntrl=    100127 FMM=F ISym2X=0 I1Cent= 0 IOpClX= 1 NMat=1 NMatS=1 NMatT=0.
 -------------------------------------------------------------------
 Center     Atomic                   Forces (Hartrees/Bohr)
 Number     Number              X              Y              Z
 -------------------------------------------------------------------
      1        8          -0.005111319   -0.002664299    0.000798457
      2        8           0.003520989    0.000996383   -0.000611900
      3        6           0.001653754    0.001822831   -0.000554316
      4        7          -0.001227805   -0.000153490    0.001712359
      5        6          -0.000871025    0.001710844    0.001024914
      6        1          -0.000631204   -0.000540485   -0.000705748
      7        1           0.002044011    0.000175978   -0.001040460
      8        6           0.000474500   -0.001030971   -0.000560965
      9        1           0.000047809   -0.000087867   -0.000044633
     10        1          -0.000005557   -0.000124842   -0.000040193
     11        1           0.000105847   -0.000104081    0.000022485
 -------------------------------------------------------------------
 Cartesian Forces:  Max     0.005111319 RMS     0.001470158
 IRC-IRC-IRC-IRC-IRC-IRC-IRC-IRC-IRC-IRC-IRC-IRC-IRC-IRC-IRC-IRC-IRC-IRC
 Pt  5 Step number   1 out of a maximum of  20
 Modified Bulirsch-Stoer Extrapolation Cycles:
    EPS =    0.000010000000000
      PEZero:  N= 2 I= 1 D=  4.39D-04 Err=  3.67D-05
      PEZero:  N= 3 I= 2 D=  4.39D-04 Err=  2.45D-05
      PEZero:  N= 3 I= 1 D=  8.79D-04 Err=  2.12D-08
 Maximum DWI energy   std dev =  0.000000234 at pt    68
 Maximum DWI gradient std dev =  0.011040589 at pt    12
 CORRECTOR INTEGRATION CONVERGENCE:
   Recorrection delta-x convergence threshold:    0.010000
   Delta-x Convergence Met
 Point Number:   5          Path Number:   1
   CHANGE IN THE REACTION COORDINATE =    0.08434
   NET REACTION COORDINATE UP TO THIS POINT =    0.42179
  # OF POINTS ALONG THE PATH =   5
  # OF STEPS =   1

 Calculating another point on the path.
 IRC-IRC-IRC-IRC-IRC-IRC-IRC-IRC-IRC-IRC-IRC-IRC-IRC-IRC-IRC-IRC-IRC-IRC
                          Input orientation:                          
 ---------------------------------------------------------------------
 Center     Atomic      Atomic             Coordinates (Angstroms)
 Number     Number       Type             X           Y           Z
 ---------------------------------------------------------------------
      1          8           0       -1.805643    0.532895   -0.052670
      2          8           0        0.391835    1.230643    0.037371
      3          6           0        0.760105    0.081030   -0.086277
      4          7           0       -0.069799   -1.029162   -0.162563
      5          6           0       -1.365939   -0.640984    0.187601
      6          1           0       -1.756654   -1.217071    1.049667
      7          1           0       -1.762629   -1.182186   -0.755757
      8          6           0        2.220512   -0.292316    0.057052
      9          1           0        2.434567   -1.194136   -0.509475
     10          1           0        2.431741   -0.485959    1.108286
     11          1           0        2.835250    0.538100   -0.276954
 ---------------------------------------------------------------------
                    Distance matrix (angstroms):
                    1          2          3          4          5
     1  O    0.000000
     2  O    2.307351   0.000000
     3  C    2.605451   1.213474   0.000000
     4  N    2.337788   2.315123   1.388196   0.000000
     5  C    1.276347   2.572028   2.261941   1.397597   0.000000
     6  H    2.068798   3.410579   3.051149   2.085735   1.108012
     7  H    1.854099   3.330542   2.899673   1.800269   1.157664
     8  C    4.111318   2.379884   1.514173   2.415926   3.605724
     9  H    4.601161   3.217350   2.146851   2.533656   3.903299
    10  H    4.510133   2.873116   2.131391   2.857942   3.910763
    11  H    4.646312   2.559041   2.133424   3.302833   4.388171
                    6          7          8          9         10
     6  H    0.000000
     7  H    1.805771   0.000000
     8  C    4.202179   4.161483   0.000000
     9  H    4.471888   4.204432   1.086302   0.000000
    10  H    4.252130   4.642427   1.089591   1.765977   0.000000
    11  H    5.091771   4.932457   1.085842   1.793113   1.769296
                   11
    11  H    0.000000
 Symmetry turned off by external request.
 Stoichiometry    C3H5NO2
 Framework group  C1[X(C3H5NO2)]
 Deg. of freedom    27
 Full point group                 C1      NOp   1
 Rotational constants (GHZ):           8.6051489           2.9093785           2.2567171
 Standard basis: Aug-CC-pVTZ (5D, 7F)
   391 basis functions,   567 primitive gaussians,   455 cartesian basis functions
    23 alpha electrons       23 beta electrons
       nuclear repulsion energy       233.3407044307 Hartrees.
 NAtoms=   11 NActive=   11 NUniq=   11 SFac= 1.00D+00 NAtFMM=   60 NAOKFM=F Big=F
 Integral buffers will be    131072 words long.
 Raffenetti 2 integral format.
 Two-electron integral symmetry is turned off.
 Nuclear repulsion after empirical dispersion term =      233.3377376115 Hartrees.
 One-electron integrals computed using PRISM.
 NBasis=   391 RedAO= T EigKep=  1.43D-05  NBF=   391
 NBsUse=   391 1.00D-06 EigRej= -1.00D+00 NBFU=   391
 Initial guess from the checkpoint file:  "TSH2-IRC-Forward.chk"
 B after Tr=     0.000430   -0.000204   -0.000495
         Rot=    1.000000   -0.000285    0.000179   -0.000044 Ang=  -0.04 deg.
 Initial guess <Sx>= 0.0000 <Sy>= 0.0000 <Sz>= 0.0000 <S**2>= 0.0000 S= 0.0000
 ExpMin= 2.53D-02 ExpMax= 1.53D+04 ExpMxC= 5.22D+02 IAcc=3 IRadAn=         7 AccDes= 0.00D+00
 Harris functional with IExCor= 4639 and IRadAn=       7 diagonalized for initial guess.
 HarFok:  IExCor= 4639 AccDes= 0.00D+00 IRadAn=         7 IDoV= 1 UseB2=F ITyADJ=14
 ICtDFT=  3500011 ScaDFX=  1.000000  1.000000  1.000000  1.000000
 FoFCou: FMM=F IPFlag=           0 FMFlag=      100000 FMFlg1=           0
         NFxFlg=           0 DoJE=T BraDBF=F KetDBF=T FulRan=T
         wScrn=  0.000000 ICntrl=       500 IOpCl=  0 I1Cent=   200000004 NGrid=           0
         NMat0=    1 NMatS0=      1 NMatT0=    0 NMatD0=    1 NMtDS0=    0 NMtDT0=    0
 Symmetry not used in FoFCou.
 Gradient too large for Newton-Raphson -- use scaled steepest descent instead.
     Minimum is close to point  4 DX=  2.27D-02 DF= -4.19D-08 DXR=  1.86D-02 DFR=  3.45D-04 which will be used.
 Gradient too large for Newton-Raphson -- use scaled steepest descent instead.
     Accept linear search using points  1 and  2.
 LinEq1:  Iter=  0 NonCon=     1 RMS=6.65D-05 Max=2.87D-03 NDo=     1
 AX will form     1 AO Fock derivatives at one time.
 LinEq1:  Iter=  1 NonCon=     1 RMS=2.38D-05 Max=8.65D-04 NDo=     1
 LinEq1:  Iter=  2 NonCon=     1 RMS=3.05D-05 Max=1.94D-03 NDo=     1
 LinEq1:  Iter=  3 NonCon=     1 RMS=2.06D-05 Max=7.71D-04 NDo=     1
 LinEq1:  Iter=  4 NonCon=     1 RMS=1.18D-05 Max=4.12D-04 NDo=     1
 LinEq1:  Iter=  5 NonCon=     1 RMS=8.54D-06 Max=2.16D-04 NDo=     1
 LinEq1:  Iter=  6 NonCon=     1 RMS=5.43D-06 Max=1.51D-04 NDo=     1
 LinEq1:  Iter=  7 NonCon=     1 RMS=2.27D-06 Max=5.85D-05 NDo=     1
 LinEq1:  Iter=  8 NonCon=     1 RMS=8.55D-07 Max=2.97D-05 NDo=     1
 LinEq1:  Iter=  9 NonCon=     1 RMS=3.03D-07 Max=1.12D-05 NDo=     1
 LinEq1:  Iter= 10 NonCon=     1 RMS=1.18D-07 Max=3.55D-06 NDo=     1
 LinEq1:  Iter= 11 NonCon=     1 RMS=6.20D-08 Max=1.70D-06 NDo=     1
 LinEq1:  Iter= 12 NonCon=     1 RMS=2.25D-08 Max=7.85D-07 NDo=     1
 LinEq1:  Iter= 13 NonCon=     1 RMS=1.21D-08 Max=2.84D-07 NDo=     1
 LinEq1:  Iter= 14 NonCon=     1 RMS=5.62D-09 Max=1.70D-07 NDo=     1
 LinEq1:  Iter= 15 NonCon=     0 RMS=1.60D-09 Max=4.08D-08 NDo=     1
 Linear equations converged to 1.301D-08 1.301D-07 after    15 iterations.
     Minimum is close to point  2 DX=  2.77D-03 DF= -5.42D-10 DXR=  2.76D-03 DFR=  7.61D-06 which will be used.
 LinEq1:  Iter=  0 NonCon=     1 RMS=8.67D-07 Max=4.86D-05 NDo=     1
 LinEq1:  Iter=  1 NonCon=     1 RMS=6.60D-07 Max=3.21D-05 NDo=     1
 LinEq1:  Iter=  2 NonCon=     1 RMS=5.87D-07 Max=3.42D-05 NDo=     1
 LinEq1:  Iter=  3 NonCon=     1 RMS=4.12D-07 Max=1.19D-05 NDo=     1
 LinEq1:  Iter=  4 NonCon=     1 RMS=2.38D-07 Max=7.78D-06 NDo=     1
 LinEq1:  Iter=  5 NonCon=     1 RMS=1.06D-07 Max=2.83D-06 NDo=     1
 LinEq1:  Iter=  6 NonCon=     1 RMS=4.01D-08 Max=1.15D-06 NDo=     1
 LinEq1:  Iter=  7 NonCon=     1 RMS=1.77D-08 Max=4.43D-07 NDo=     1
 LinEq1:  Iter=  8 NonCon=     1 RMS=7.07D-09 Max=2.58D-07 NDo=     1
 LinEq1:  Iter=  9 NonCon=     1 RMS=3.74D-09 Max=1.85D-07 NDo=     1
 LinEq1:  Iter= 10 NonCon=     1 RMS=2.50D-09 Max=1.02D-07 NDo=     1
 LinEq1:  Iter= 11 NonCon=     1 RMS=1.66D-09 Max=6.62D-08 NDo=     1
 LinEq1:  Iter= 12 NonCon=     1 RMS=7.66D-10 Max=2.73D-08 NDo=     1
 LinEq1:  Iter= 13 NonCon=     1 RMS=3.77D-10 Max=1.12D-08 NDo=     1
 LinEq1:  Iter= 14 NonCon=     0 RMS=1.67D-10 Max=5.02D-09 NDo=     1
 Linear equations converged to 6.968D-10 6.968D-09 after    14 iterations.
 SCF Done:  E(UwB97XD) =  -322.372398090     a.u. after    5 cycles
            Convg  =    0.7574D-07                    39 Fock formations.
              S**2 =  0.0000                  -V/T =  2.0055
 <Sx>= 0.0000 <Sy>= 0.0000 <Sz>= 0.0000 <S**2>= 0.0000 S= 0.0000
 <L.S>=  0.00000000000    
 Annihilation of the first spin contaminant:
 S**2 before annihilation     0.0000,   after     0.0000
 DoSCS=F DFT=T ScalE2(SS,OS)=  1.000000  1.000000
 Range of M.O.s used for correlation:     1   391
 NBasis=   391 NAE=    23 NBE=    23 NFC=     0 NFV=     0
 NROrb=    391 NOA=    23 NOB=    23 NVA=   368 NVB=   368

 **** Warning!!: The largest alpha MO coefficient is  0.49380650D+02


 **** Warning!!: The largest beta MO coefficient is  0.49380650D+02

 Symmetrizing basis deriv contribution to polar:
 IMax=3 JMax=2 DiffMx= 0.00D+00
 G2DrvN: will do    12 centers at a time, making    1 passes.
 Calling FoFCou, ICntrl=  3107 FMM=F I1Cent=   0 AccDes= 0.00D+00.
 End of G2Drv F.D. properties file   721 does not exist.
 End of G2Drv F.D. properties file   722 does not exist.
 End of G2Drv F.D. properties file   788 does not exist.
          IDoAtm=11111111111
          Differentiating once with respect to nuclear coordinates.
 CalDSu exits because no D1Ps are significant.
          There are    36 degrees of freedom in the 1st order CPHF.  IDoFFX=6 NUNeed=     0.
     30 vectors produced by pass  0 Test12= 4.70D-14 2.78D-09 XBig12= 1.73D-01 1.13D-01.
 AX will form    30 AO Fock derivatives at one time.
     30 vectors produced by pass  1 Test12= 4.70D-14 2.78D-09 XBig12= 6.22D-02 5.41D-02.
     30 vectors produced by pass  2 Test12= 4.70D-14 2.78D-09 XBig12= 5.46D-03 1.16D-02.
     30 vectors produced by pass  3 Test12= 4.70D-14 2.78D-09 XBig12= 1.12D-04 1.01D-03.
     30 vectors produced by pass  4 Test12= 4.70D-14 2.78D-09 XBig12= 1.32D-06 9.35D-05.
     30 vectors produced by pass  5 Test12= 4.70D-14 2.78D-09 XBig12= 1.43D-08 1.10D-05.
     30 vectors produced by pass  6 Test12= 4.70D-14 2.78D-09 XBig12= 1.50D-10 9.61D-07.
     16 vectors produced by pass  7 Test12= 4.70D-14 2.78D-09 XBig12= 1.37D-12 9.49D-08.
      6 vectors produced by pass  8 Test12= 4.70D-14 2.78D-09 XBig12= 1.13D-14 1.96D-08.
      1 vectors produced by pass  9 Test12= 4.70D-14 2.78D-09 XBig12= 6.77D-16 9.71D-09.
 InvSVY:  IOpt=1 It=  1 EMax= 1.33D-15
 Solved reduced A of dimension   233 with    30 vectors.
 End of Minotr F.D. properties file   721 does not exist.
 End of Minotr F.D. properties file   722 does not exist.
 End of Minotr F.D. properties file   788 does not exist.
 Calling FoFJK, ICntrl=    100127 FMM=F ISym2X=0 I1Cent= 0 IOpClX= 1 NMat=1 NMatS=1 NMatT=0.
 -------------------------------------------------------------------
 Center     Atomic                   Forces (Hartrees/Bohr)
 Number     Number              X              Y              Z
 -------------------------------------------------------------------
      1        8          -0.005930984   -0.003294592    0.001029425
      2        8           0.004156330    0.001132184   -0.000756449
      3        6           0.001961424    0.002328854   -0.000794033
      4        7          -0.001643084   -0.000450541    0.001899721
      5        6          -0.001315310    0.002405696    0.001640845
      6        1          -0.000818730   -0.000673130   -0.000879512
      7        1           0.002925822    0.000174108   -0.001392053
      8        6           0.000502452   -0.001248008   -0.000677594
      9        1           0.000060176   -0.000106295   -0.000050737
     10        1          -0.000016246   -0.000145469   -0.000046806
     11        1           0.000118150   -0.000122807    0.000027194
 -------------------------------------------------------------------
 Cartesian Forces:  Max     0.005930984 RMS     0.001805782
 IRC-IRC-IRC-IRC-IRC-IRC-IRC-IRC-IRC-IRC-IRC-IRC-IRC-IRC-IRC-IRC-IRC-IRC
 Pt  6 Step number   1 out of a maximum of  20
 Modified Bulirsch-Stoer Extrapolation Cycles:
    EPS =    0.000010000000000
      PEZero:  N= 2 I= 1 D=  4.39D-04 Err=  3.40D-05
      PEZero:  N= 3 I= 2 D=  4.39D-04 Err=  2.26D-05
      PEZero:  N= 3 I= 1 D=  8.79D-04 Err=  8.67D-09
 Maximum DWI energy   std dev =  0.000000326 at pt    68
 Maximum DWI gradient std dev =  0.009045073 at pt    12
 CORRECTOR INTEGRATION CONVERGENCE:
   Recorrection delta-x convergence threshold:    0.010000
   Delta-x Convergence Met
 Point Number:   6          Path Number:   1
   CHANGE IN THE REACTION COORDINATE =    0.08434
   NET REACTION COORDINATE UP TO THIS POINT =    0.50613
  # OF POINTS ALONG THE PATH =   6
  # OF STEPS =   1

 Calculating another point on the path.
 IRC-IRC-IRC-IRC-IRC-IRC-IRC-IRC-IRC-IRC-IRC-IRC-IRC-IRC-IRC-IRC-IRC-IRC
                          Input orientation:                          
 ---------------------------------------------------------------------
 Center     Atomic      Atomic             Coordinates (Angstroms)
 Number     Number       Type             X           Y           Z
 ---------------------------------------------------------------------
      1          8           0       -1.809206    0.530855   -0.052019
      2          8           0        0.394359    1.231305    0.036903
      3          6           0        0.761683    0.083004   -0.086981
      4          7           0       -0.071000   -1.029577   -0.161299
      5          6           0       -1.367088   -0.638824    0.189160
      6          1           0       -1.765057   -1.223897    1.041273
      7          1           0       -1.732180   -1.181184   -0.770786
      8          6           0        2.220893   -0.293340    0.056501
      9          1           0        2.435170   -1.195166   -0.509947
     10          1           0        2.431534   -0.487346    1.107836
     11          1           0        2.836336    0.536924   -0.276689
 ---------------------------------------------------------------------
                    Distance matrix (angstroms):
                    1          2          3          4          5
     1  O    0.000000
     2  O    2.313922   0.000000
     3  C    2.609840   1.211970   0.000000
     4  N    2.338429   2.316772   1.391660   0.000000
     5  C    1.273493   2.573569   2.264719   1.398339   0.000000
     6  H    2.067944   3.420505   3.060288   2.086569   1.107604
     7  H    1.858397   3.315816   2.878387   1.775944   1.161440
     8  C    4.114945   2.379318   1.513775   2.417076   3.607016
     9  H    4.604734   3.217409   2.147831   2.535717   3.905820
    10  H    4.512857   2.872411   2.131030   2.857866   3.911066
    11  H    4.650976   2.558077   2.132187   3.304519   4.389553
                    6          7          8          9         10
     6  H    0.000000
     7  H    1.812860   0.000000
     8  C    4.209930   4.135149   0.000000
     9  H    4.477613   4.175529   1.086310   0.000000
    10  H    4.261258   4.620298   1.089639   1.765855   0.000000
    11  H    5.100033   4.905851   1.085875   1.793177   1.769153
                   11
    11  H    0.000000
 Symmetry turned off by external request.
 Stoichiometry    C3H5NO2
 Framework group  C1[X(C3H5NO2)]
 Deg. of freedom    27
 Full point group                 C1      NOp   1
 Rotational constants (GHZ):           8.6045259           2.9050004           2.2541410
 Standard basis: Aug-CC-pVTZ (5D, 7F)
   391 basis functions,   567 primitive gaussians,   455 cartesian basis functions
    23 alpha electrons       23 beta electrons
       nuclear repulsion energy       233.2926144659 Hartrees.
 NAtoms=   11 NActive=   11 NUniq=   11 SFac= 1.00D+00 NAtFMM=   60 NAOKFM=F Big=F
 Integral buffers will be    131072 words long.
 Raffenetti 2 integral format.
 Two-electron integral symmetry is turned off.
 Nuclear repulsion after empirical dispersion term =      233.2896444500 Hartrees.
 One-electron integrals computed using PRISM.
 NBasis=   391 RedAO= T EigKep=  1.43D-05  NBF=   391
 NBsUse=   391 1.00D-06 EigRej= -1.00D+00 NBFU=   391
 Initial guess from the checkpoint file:  "TSH2-IRC-Forward.chk"
 B after Tr=     0.000477   -0.000194   -0.000482
         Rot=    1.000000   -0.000271    0.000180   -0.000051 Ang=  -0.04 deg.
 Initial guess <Sx>= 0.0000 <Sy>= 0.0000 <Sz>= 0.0000 <S**2>= 0.0000 S= 0.0000
 ExpMin= 2.53D-02 ExpMax= 1.53D+04 ExpMxC= 5.22D+02 IAcc=3 IRadAn=         7 AccDes= 0.00D+00
 Harris functional with IExCor= 4639 and IRadAn=       7 diagonalized for initial guess.
 HarFok:  IExCor= 4639 AccDes= 0.00D+00 IRadAn=         7 IDoV= 1 UseB2=F ITyADJ=14
 ICtDFT=  3500011 ScaDFX=  1.000000  1.000000  1.000000  1.000000
 FoFCou: FMM=F IPFlag=           0 FMFlag=      100000 FMFlg1=           0
         NFxFlg=           0 DoJE=T BraDBF=F KetDBF=T FulRan=T
         wScrn=  0.000000 ICntrl=       500 IOpCl=  0 I1Cent=   200000004 NGrid=           0
         NMat0=    1 NMatS0=      1 NMatT0=    0 NMatD0=    1 NMtDS0=    0 NMtDT0=    0
 Symmetry not used in FoFCou.
 Gradient too large for Newton-Raphson -- use scaled steepest descent instead.
     Minimum is close to point  4 DX=  2.46D-02 DF= -5.39D-08 DXR=  2.01D-02 DFR=  4.05D-04 which will be used.
 Gradient too large for Newton-Raphson -- use scaled steepest descent instead.
     Accept linear search using points  1 and  2.
 LinEq1:  Iter=  0 NonCon=     1 RMS=6.92D-05 Max=2.74D-03 NDo=     1
 AX will form     1 AO Fock derivatives at one time.
 LinEq1:  Iter=  1 NonCon=     1 RMS=2.47D-05 Max=8.73D-04 NDo=     1
 LinEq1:  Iter=  2 NonCon=     1 RMS=3.04D-05 Max=1.90D-03 NDo=     1
 LinEq1:  Iter=  3 NonCon=     1 RMS=2.09D-05 Max=8.24D-04 NDo=     1
 LinEq1:  Iter=  4 NonCon=     1 RMS=1.17D-05 Max=3.90D-04 NDo=     1
 LinEq1:  Iter=  5 NonCon=     1 RMS=8.28D-06 Max=2.11D-04 NDo=     1
 LinEq1:  Iter=  6 NonCon=     1 RMS=5.38D-06 Max=1.49D-04 NDo=     1
 LinEq1:  Iter=  7 NonCon=     1 RMS=2.29D-06 Max=6.06D-05 NDo=     1
 LinEq1:  Iter=  8 NonCon=     1 RMS=8.59D-07 Max=2.96D-05 NDo=     1
 LinEq1:  Iter=  9 NonCon=     1 RMS=2.99D-07 Max=1.08D-05 NDo=     1
 LinEq1:  Iter= 10 NonCon=     1 RMS=1.22D-07 Max=3.96D-06 NDo=     1
 LinEq1:  Iter= 11 NonCon=     1 RMS=6.62D-08 Max=2.24D-06 NDo=     1
 LinEq1:  Iter= 12 NonCon=     1 RMS=2.79D-08 Max=6.00D-07 NDo=     1
 LinEq1:  Iter= 13 NonCon=     1 RMS=1.44D-08 Max=4.30D-07 NDo=     1
 LinEq1:  Iter= 14 NonCon=     1 RMS=5.56D-09 Max=1.39D-07 NDo=     1
 LinEq1:  Iter= 15 NonCon=     0 RMS=1.62D-09 Max=3.88D-08 NDo=     1
 Linear equations converged to 1.301D-08 1.301D-07 after    15 iterations.
     Minimum is close to point  2 DX=  2.45D-03 DF= -4.53D-10 DXR=  2.45D-03 DFR=  5.98D-06 which will be used.
 LinEq1:  Iter=  0 NonCon=     1 RMS=8.25D-07 Max=4.55D-05 NDo=     1
 LinEq1:  Iter=  1 NonCon=     1 RMS=6.23D-07 Max=2.97D-05 NDo=     1
 LinEq1:  Iter=  2 NonCon=     1 RMS=5.65D-07 Max=3.33D-05 NDo=     1
 LinEq1:  Iter=  3 NonCon=     1 RMS=3.89D-07 Max=1.12D-05 NDo=     1
 LinEq1:  Iter=  4 NonCon=     1 RMS=2.33D-07 Max=6.95D-06 NDo=     1
 LinEq1:  Iter=  5 NonCon=     1 RMS=1.01D-07 Max=2.80D-06 NDo=     1
 LinEq1:  Iter=  6 NonCon=     1 RMS=3.94D-08 Max=1.07D-06 NDo=     1
 LinEq1:  Iter=  7 NonCon=     1 RMS=1.75D-08 Max=3.68D-07 NDo=     1
 LinEq1:  Iter=  8 NonCon=     1 RMS=6.44D-09 Max=2.39D-07 NDo=     1
 LinEq1:  Iter=  9 NonCon=     1 RMS=3.26D-09 Max=1.48D-07 NDo=     1
 LinEq1:  Iter= 10 NonCon=     1 RMS=2.21D-09 Max=9.91D-08 NDo=     1
 LinEq1:  Iter= 11 NonCon=     1 RMS=1.48D-09 Max=6.50D-08 NDo=     1
 LinEq1:  Iter= 12 NonCon=     1 RMS=7.04D-10 Max=2.67D-08 NDo=     1
 LinEq1:  Iter= 13 NonCon=     1 RMS=3.48D-10 Max=1.28D-08 NDo=     1
 LinEq1:  Iter= 14 NonCon=     0 RMS=1.48D-10 Max=5.11D-09 NDo=     1
 Linear equations converged to 6.638D-10 6.638D-09 after    14 iterations.
 SCF Done:  E(UwB97XD) =  -322.372818145     a.u. after    5 cycles
            Convg  =    0.6406D-07                    39 Fock formations.
              S**2 =  0.0000                  -V/T =  2.0055
 <Sx>= 0.0000 <Sy>= 0.0000 <Sz>= 0.0000 <S**2>= 0.0000 S= 0.0000
 <L.S>=  0.00000000000    
 Annihilation of the first spin contaminant:
 S**2 before annihilation     0.0000,   after     0.0000
 DoSCS=F DFT=T ScalE2(SS,OS)=  1.000000  1.000000
 Range of M.O.s used for correlation:     1   391
 NBasis=   391 NAE=    23 NBE=    23 NFC=     0 NFV=     0
 NROrb=    391 NOA=    23 NOB=    23 NVA=   368 NVB=   368

 **** Warning!!: The largest alpha MO coefficient is  0.48767912D+02


 **** Warning!!: The largest beta MO coefficient is  0.48767912D+02

 Symmetrizing basis deriv contribution to polar:
 IMax=3 JMax=2 DiffMx= 0.00D+00
 G2DrvN: will do    12 centers at a time, making    1 passes.
 Calling FoFCou, ICntrl=  3107 FMM=F I1Cent=   0 AccDes= 0.00D+00.
 End of G2Drv F.D. properties file   721 does not exist.
 End of G2Drv F.D. properties file   722 does not exist.
 End of G2Drv F.D. properties file   788 does not exist.
          IDoAtm=11111111111
          Differentiating once with respect to nuclear coordinates.
 CalDSu exits because no D1Ps are significant.
          There are    36 degrees of freedom in the 1st order CPHF.  IDoFFX=6 NUNeed=     0.
     30 vectors produced by pass  0 Test12= 4.70D-14 2.78D-09 XBig12= 1.72D-01 1.10D-01.
 AX will form    30 AO Fock derivatives at one time.
     30 vectors produced by pass  1 Test12= 4.70D-14 2.78D-09 XBig12= 6.10D-02 5.27D-02.
     30 vectors produced by pass  2 Test12= 4.70D-14 2.78D-09 XBig12= 5.29D-03 1.15D-02.
     30 vectors produced by pass  3 Test12= 4.70D-14 2.78D-09 XBig12= 1.08D-04 1.03D-03.
     30 vectors produced by pass  4 Test12= 4.70D-14 2.78D-09 XBig12= 1.26D-06 9.33D-05.
     30 vectors produced by pass  5 Test12= 4.70D-14 2.78D-09 XBig12= 1.35D-08 1.08D-05.
     30 vectors produced by pass  6 Test12= 4.70D-14 2.78D-09 XBig12= 1.39D-10 9.06D-07.
     17 vectors produced by pass  7 Test12= 4.70D-14 2.78D-09 XBig12= 1.25D-12 8.26D-08.
      5 vectors produced by pass  8 Test12= 4.70D-14 2.78D-09 XBig12= 1.07D-14 2.01D-08.
      1 vectors produced by pass  9 Test12= 4.70D-14 2.78D-09 XBig12= 4.64D-16 8.02D-09.
 InvSVY:  IOpt=1 It=  1 EMax= 1.78D-15
 Solved reduced A of dimension   233 with    30 vectors.
 End of Minotr F.D. properties file   721 does not exist.
 End of Minotr F.D. properties file   722 does not exist.
 End of Minotr F.D. properties file   788 does not exist.
 Calling FoFJK, ICntrl=    100127 FMM=F ISym2X=0 I1Cent= 0 IOpClX= 1 NMat=1 NMatS=1 NMatT=0.
 -------------------------------------------------------------------
 Center     Atomic                   Forces (Hartrees/Bohr)
 Number     Number              X              Y              Z
 -------------------------------------------------------------------
      1        8          -0.006707113   -0.004015840    0.001285915
      2        8           0.004794792    0.001240426   -0.000903408
      3        6           0.002284389    0.002919413   -0.001092246
      4        7          -0.002199452   -0.000893241    0.001979790
      5        6          -0.001885351    0.003315458    0.002475108
      6        1          -0.001030203   -0.000815003   -0.001074538
      7        1           0.004072496    0.000152091   -0.001800405
      8        6           0.000499865   -0.001472439   -0.000794761
      9        1           0.000074398   -0.000125163   -0.000055499
     10        1          -0.000030723   -0.000164872   -0.000052697
     11        1           0.000126902   -0.000140829    0.000032741
 -------------------------------------------------------------------
 Cartesian Forces:  Max     0.006707113 RMS     0.002196036
 IRC-IRC-IRC-IRC-IRC-IRC-IRC-IRC-IRC-IRC-IRC-IRC-IRC-IRC-IRC-IRC-IRC-IRC
 Pt  7 Step number   1 out of a maximum of  20
 Modified Bulirsch-Stoer Extrapolation Cycles:
    EPS =    0.000010000000000
      PEZero:  N= 2 I= 1 D=  4.39D-04 Err=  3.02D-05
      PEZero:  N= 3 I= 2 D=  4.39D-04 Err=  2.02D-05
      PEZero:  N= 3 I= 1 D=  8.79D-04 Err=  1.87D-08
 Maximum DWI energy   std dev =  0.000000425 at pt    68
 Maximum DWI gradient std dev =  0.007334015 at pt    12
 CORRECTOR INTEGRATION CONVERGENCE:
   Recorrection delta-x convergence threshold:    0.010000
   Delta-x Convergence Met
 Point Number:   7          Path Number:   1
   CHANGE IN THE REACTION COORDINATE =    0.08434
   NET REACTION COORDINATE UP TO THIS POINT =    0.59047
  # OF POINTS ALONG THE PATH =   7
  # OF STEPS =   1

 Calculating another point on the path.
 IRC-IRC-IRC-IRC-IRC-IRC-IRC-IRC-IRC-IRC-IRC-IRC-IRC-IRC-IRC-IRC-IRC-IRC
                          Input orientation:                          
 ---------------------------------------------------------------------
 Center     Atomic      Atomic             Coordinates (Angstroms)
 Number     Number       Type             X           Y           Z
 ---------------------------------------------------------------------
      1          8           0       -1.812283    0.528945   -0.051401
      2          8           0        0.396584    1.231857    0.036479
      3          6           0        0.763095    0.084893   -0.087714
      4          7           0       -0.072245   -1.030156   -0.160316
      5          6           0       -1.368346   -0.636564    0.190915
      6          1           0       -1.773055   -1.230146    1.033329
      7          1           0       -1.699746   -1.180612   -0.785345
      8          6           0        2.221176   -0.294261    0.056007
      9          1           0        2.435739   -1.196092   -0.510339
     10          1           0        2.431263   -0.488545    1.107449
     11          1           0        2.837223    0.535895   -0.276443
 ---------------------------------------------------------------------
                    Distance matrix (angstroms):
                    1          2          3          4          5
     1  O    0.000000
     2  O    2.319677   0.000000
     3  C    2.613632   1.210488   0.000000
     4  N    2.338887   2.318454   1.395133   0.000000
     5  C    1.270516   2.574846   2.267416   1.399341   0.000000
     6  H    2.067022   3.429650   3.068895   2.087471   1.107154
     7  H    1.863847   3.300000   2.855482   1.749874   1.165717
     8  C    4.118009   2.378772   1.513412   2.418288   3.608329
     9  H    4.607827   3.217468   2.148784   2.537723   3.908439
    10  H    4.515075   2.871704   2.130735   2.857992   3.911390
    11  H    4.654954   2.557147   2.130969   3.306207   4.390888
                    6          7          8          9         10
     6  H    0.000000
     7  H    1.820825   0.000000
     8  C    4.217217   4.106960   0.000000
     9  H    4.483081   4.144648   1.086317   0.000000
    10  H    4.269866   4.596397   1.089685   1.765753   0.000000
    11  H    5.107745   4.877444   1.085908   1.793231   1.769022
                   11
    11  H    0.000000
 Symmetry turned off by external request.
 Stoichiometry    C3H5NO2
 Framework group  C1[X(C3H5NO2)]
 Deg. of freedom    27
 Full point group                 C1      NOp   1
 Rotational constants (GHZ):           8.6034472           2.9013033           2.2520078
 Standard basis: Aug-CC-pVTZ (5D, 7F)
   391 basis functions,   567 primitive gaussians,   455 cartesian basis functions
    23 alpha electrons       23 beta electrons
       nuclear repulsion energy       233.2565787957 Hartrees.
 NAtoms=   11 NActive=   11 NUniq=   11 SFac= 1.00D+00 NAtFMM=   60 NAOKFM=F Big=F
 Integral buffers will be    131072 words long.
 Raffenetti 2 integral format.
 Two-electron integral symmetry is turned off.
 Nuclear repulsion after empirical dispersion term =      233.2536051723 Hartrees.
 One-electron integrals computed using PRISM.
 NBasis=   391 RedAO= T EigKep=  1.43D-05  NBF=   391
 NBsUse=   391 1.00D-06 EigRej= -1.00D+00 NBFU=   391
 Initial guess from the checkpoint file:  "TSH2-IRC-Forward.chk"
 B after Tr=     0.000518   -0.000184   -0.000464
         Rot=    1.000000   -0.000254    0.000179   -0.000058 Ang=  -0.04 deg.
 Initial guess <Sx>= 0.0000 <Sy>= 0.0000 <Sz>= 0.0000 <S**2>= 0.0000 S= 0.0000
 ExpMin= 2.53D-02 ExpMax= 1.53D+04 ExpMxC= 5.22D+02 IAcc=3 IRadAn=         7 AccDes= 0.00D+00
 Harris functional with IExCor= 4639 and IRadAn=       7 diagonalized for initial guess.
 HarFok:  IExCor= 4639 AccDes= 0.00D+00 IRadAn=         7 IDoV= 1 UseB2=F ITyADJ=14
 ICtDFT=  3500011 ScaDFX=  1.000000  1.000000  1.000000  1.000000
 FoFCou: FMM=F IPFlag=           0 FMFlag=      100000 FMFlg1=           0
         NFxFlg=           0 DoJE=T BraDBF=F KetDBF=T FulRan=T
         wScrn=  0.000000 ICntrl=       500 IOpCl=  0 I1Cent=   200000004 NGrid=           0
         NMat0=    1 NMatS0=      1 NMatT0=    0 NMatD0=    1 NMtDS0=    0 NMtDT0=    0
 Symmetry not used in FoFCou.
 Gradient too large for Newton-Raphson -- use scaled steepest descent instead.
     Minimum is close to point  4 DX=  2.72D-02 DF= -7.08D-08 DXR=  2.22D-02 DFR=  4.92D-04 which will be used.
 Gradient too large for Newton-Raphson -- use scaled steepest descent instead.
     Accept linear search using points  1 and  2.
 LinEq1:  Iter=  0 NonCon=     1 RMS=7.22D-05 Max=2.64D-03 NDo=     1
 AX will form     1 AO Fock derivatives at one time.
 LinEq1:  Iter=  1 NonCon=     1 RMS=2.53D-05 Max=8.53D-04 NDo=     1
 LinEq1:  Iter=  2 NonCon=     1 RMS=3.01D-05 Max=1.84D-03 NDo=     1
 LinEq1:  Iter=  3 NonCon=     1 RMS=2.10D-05 Max=8.96D-04 NDo=     1
 LinEq1:  Iter=  4 NonCon=     1 RMS=1.15D-05 Max=3.65D-04 NDo=     1
 LinEq1:  Iter=  5 NonCon=     1 RMS=7.95D-06 Max=2.07D-04 NDo=     1
 LinEq1:  Iter=  6 NonCon=     1 RMS=5.29D-06 Max=1.49D-04 NDo=     1
 LinEq1:  Iter=  7 NonCon=     1 RMS=2.31D-06 Max=6.24D-05 NDo=     1
 LinEq1:  Iter=  8 NonCon=     1 RMS=8.64D-07 Max=2.92D-05 NDo=     1
 LinEq1:  Iter=  9 NonCon=     1 RMS=3.06D-07 Max=1.04D-05 NDo=     1
 LinEq1:  Iter= 10 NonCon=     1 RMS=1.56D-07 Max=5.12D-06 NDo=     1
 LinEq1:  Iter= 11 NonCon=     1 RMS=8.67D-08 Max=2.68D-06 NDo=     1
 LinEq1:  Iter= 12 NonCon=     1 RMS=3.71D-08 Max=9.42D-07 NDo=     1
 LinEq1:  Iter= 13 NonCon=     1 RMS=1.61D-08 Max=4.28D-07 NDo=     1
 LinEq1:  Iter= 14 NonCon=     1 RMS=5.58D-09 Max=1.48D-07 NDo=     1
 LinEq1:  Iter= 15 NonCon=     0 RMS=1.64D-09 Max=3.82D-08 NDo=     1
 Linear equations converged to 1.301D-08 1.301D-07 after    15 iterations.
     Minimum is close to point  2 DX=  2.20D-03 DF= -3.95D-10 DXR=  2.20D-03 DFR=  4.84D-06 which will be used.
 LinEq1:  Iter=  0 NonCon=     1 RMS=7.92D-07 Max=4.29D-05 NDo=     1
 LinEq1:  Iter=  1 NonCon=     1 RMS=5.93D-07 Max=2.72D-05 NDo=     1
 LinEq1:  Iter=  2 NonCon=     1 RMS=5.45D-07 Max=3.24D-05 NDo=     1
 LinEq1:  Iter=  3 NonCon=     1 RMS=3.73D-07 Max=1.10D-05 NDo=     1
 LinEq1:  Iter=  4 NonCon=     1 RMS=2.30D-07 Max=6.33D-06 NDo=     1
 LinEq1:  Iter=  5 NonCon=     1 RMS=9.91D-08 Max=2.74D-06 NDo=     1
 LinEq1:  Iter=  6 NonCon=     1 RMS=3.93D-08 Max=9.13D-07 NDo=     1
 LinEq1:  Iter=  7 NonCon=     1 RMS=1.72D-08 Max=3.77D-07 NDo=     1
 LinEq1:  Iter=  8 NonCon=     1 RMS=6.29D-09 Max=2.07D-07 NDo=     1
 LinEq1:  Iter=  9 NonCon=     1 RMS=3.67D-09 Max=1.79D-07 NDo=     1
 LinEq1:  Iter= 10 NonCon=     1 RMS=2.69D-09 Max=1.15D-07 NDo=     1
 LinEq1:  Iter= 11 NonCon=     1 RMS=1.54D-09 Max=5.83D-08 NDo=     1
 LinEq1:  Iter= 12 NonCon=     1 RMS=6.69D-10 Max=2.24D-08 NDo=     1
 LinEq1:  Iter= 13 NonCon=     1 RMS=3.19D-10 Max=1.14D-08 NDo=     1
 LinEq1:  Iter= 14 NonCon=     0 RMS=1.29D-10 Max=3.94D-09 NDo=     1
 Linear equations converged to 6.412D-10 6.412D-09 after    14 iterations.
 SCF Done:  E(UwB97XD) =  -322.373362761     a.u. after    5 cycles
            Convg  =    0.5465D-07                    39 Fock formations.
              S**2 =  0.0000                  -V/T =  2.0055
 <Sx>= 0.0000 <Sy>= 0.0000 <Sz>= 0.0000 <S**2>= 0.0000 S= 0.0000
 <L.S>=  0.00000000000    
 Annihilation of the first spin contaminant:
 S**2 before annihilation     0.0000,   after     0.0000
 DoSCS=F DFT=T ScalE2(SS,OS)=  1.000000  1.000000
 Range of M.O.s used for correlation:     1   391
 NBasis=   391 NAE=    23 NBE=    23 NFC=     0 NFV=     0
 NROrb=    391 NOA=    23 NOB=    23 NVA=   368 NVB=   368

 **** Warning!!: The largest alpha MO coefficient is  0.47993833D+02


 **** Warning!!: The largest beta MO coefficient is  0.47993833D+02

 Symmetrizing basis deriv contribution to polar:
 IMax=3 JMax=2 DiffMx= 0.00D+00
 G2DrvN: will do    12 centers at a time, making    1 passes.
 Calling FoFCou, ICntrl=  3107 FMM=F I1Cent=   0 AccDes= 0.00D+00.
 End of G2Drv F.D. properties file   721 does not exist.
 End of G2Drv F.D. properties file   722 does not exist.
 End of G2Drv F.D. properties file   788 does not exist.
          IDoAtm=11111111111
          Differentiating once with respect to nuclear coordinates.
 CalDSu exits because no D1Ps are significant.
          There are    36 degrees of freedom in the 1st order CPHF.  IDoFFX=6 NUNeed=     0.
     30 vectors produced by pass  0 Test12= 4.70D-14 2.78D-09 XBig12= 1.71D-01 1.07D-01.
 AX will form    30 AO Fock derivatives at one time.
     30 vectors produced by pass  1 Test12= 4.70D-14 2.78D-09 XBig12= 6.00D-02 5.11D-02.
     30 vectors produced by pass  2 Test12= 4.70D-14 2.78D-09 XBig12= 5.12D-03 1.14D-02.
     30 vectors produced by pass  3 Test12= 4.70D-14 2.78D-09 XBig12= 1.04D-04 1.05D-03.
     30 vectors produced by pass  4 Test12= 4.70D-14 2.78D-09 XBig12= 1.20D-06 9.23D-05.
     30 vectors produced by pass  5 Test12= 4.70D-14 2.78D-09 XBig12= 1.27D-08 1.07D-05.
     30 vectors produced by pass  6 Test12= 4.70D-14 2.78D-09 XBig12= 1.29D-10 8.86D-07.
     17 vectors produced by pass  7 Test12= 4.70D-14 2.78D-09 XBig12= 1.14D-12 8.01D-08.
      6 vectors produced by pass  8 Test12= 4.70D-14 2.78D-09 XBig12= 1.00D-14 2.05D-08.
      1 vectors produced by pass  9 Test12= 4.70D-14 2.78D-09 XBig12= 5.40D-16 7.73D-09.
 InvSVY:  IOpt=1 It=  1 EMax= 2.11D-15
 Solved reduced A of dimension   234 with    30 vectors.
 End of Minotr F.D. properties file   721 does not exist.
 End of Minotr F.D. properties file   722 does not exist.
 End of Minotr F.D. properties file   788 does not exist.
 Calling FoFJK, ICntrl=    100127 FMM=F ISym2X=0 I1Cent= 0 IOpClX= 1 NMat=1 NMatS=1 NMatT=0.
 -------------------------------------------------------------------
 Center     Atomic                   Forces (Hartrees/Bohr)
 Number     Number              X              Y              Z
 -------------------------------------------------------------------
      1        8          -0.007448258   -0.004854449    0.001567077
      2        8           0.005442749    0.001316625   -0.001050382
      3        6           0.002634819    0.003606239   -0.001450332
      4        7          -0.002943400   -0.001500269    0.001925922
      5        6          -0.002590079    0.004481185    0.003553334
      6        1          -0.001265842   -0.000966498   -0.001293386
      7        1           0.005530334    0.000106712   -0.002261764
      8        6           0.000465409   -0.001703693   -0.000913097
      9        1           0.000090867   -0.000144477   -0.000058899
     10        1          -0.000048893   -0.000183244   -0.000057881
     11        1           0.000132294   -0.000158131    0.000039406
 -------------------------------------------------------------------
 Cartesian Forces:  Max     0.007448258 RMS     0.002663092
 IRC-IRC-IRC-IRC-IRC-IRC-IRC-IRC-IRC-IRC-IRC-IRC-IRC-IRC-IRC-IRC-IRC-IRC
 Pt  8 Step number   1 out of a maximum of  20
 Modified Bulirsch-Stoer Extrapolation Cycles:
    EPS =    0.000010000000000
      PEZero:  N= 2 I= 1 D=  4.39D-04 Err=  2.74D-05
      PEZero:  N= 3 I= 2 D=  4.39D-04 Err=  1.83D-05
      PEZero:  N= 3 I= 1 D=  8.79D-04 Err=  2.32D-08
 Maximum DWI energy   std dev =  0.000000517 at pt    67
 Maximum DWI gradient std dev =  0.005832219 at pt    12
 CORRECTOR INTEGRATION CONVERGENCE:
   Recorrection delta-x convergence threshold:    0.010000
   Delta-x Convergence Met
 Point Number:   8          Path Number:   1
   CHANGE IN THE REACTION COORDINATE =    0.08435
   NET REACTION COORDINATE UP TO THIS POINT =    0.67483
  # OF POINTS ALONG THE PATH =   8
  # OF STEPS =   1

 Calculating another point on the path.
 IRC-IRC-IRC-IRC-IRC-IRC-IRC-IRC-IRC-IRC-IRC-IRC-IRC-IRC-IRC-IRC-IRC-IRC
                          Input orientation:                          
 ---------------------------------------------------------------------
 Center     Atomic      Atomic             Coordinates (Angstroms)
 Number     Number       Type             X           Y           Z
 ---------------------------------------------------------------------
      1          8           0       -1.814926    0.527150   -0.050821
      2          8           0        0.398539    1.232308    0.036098
      3          6           0        0.764362    0.086697   -0.088459
      4          7           0       -0.073545   -1.030875   -0.159599
      5          6           0       -1.369680   -0.634218    0.192825
      6          1           0       -1.780599   -1.235836    1.025860
      7          1           0       -1.665699   -1.180443   -0.799252
      8          6           0        2.221374   -0.295085    0.055569
      9          1           0        2.436278   -1.196918   -0.510659
     10          1           0        2.430944   -0.489577    1.107122
     11          1           0        2.837935    0.535002   -0.276211
 ---------------------------------------------------------------------
                    Distance matrix (angstroms):
                    1          2          3          4          5
     1  O    0.000000
     2  O    2.324701   0.000000
     3  C    2.616896   1.209035   0.000000
     4  N    2.339163   2.320163   1.398612   0.000000
     5  C    1.267432   2.575866   2.270016   1.400537   0.000000
     6  H    2.066044   3.438023   3.076950   2.088385   1.106682
     7  H    1.870372   3.283330   2.831265   1.722347   1.170557
     8  C    4.120572   2.378242   1.513072   2.419574   3.609643
     9  H    4.610488   3.217524   2.149703   2.539690   3.911117
    10  H    4.516855   2.871001   2.130494   2.858331   3.911727
    11  H    4.658324   2.556252   2.129773   3.307913   4.392163
                    6          7          8          9         10
     6  H    0.000000
     7  H    1.829564   0.000000
     8  C    4.224010   4.077243   0.000000
     9  H    4.488257   4.112149   1.086324   0.000000
    10  H    4.277920   4.571000   1.089729   1.765666   0.000000
    11  H    5.114891   4.847581   1.085942   1.793276   1.768902
                   11
    11  H    0.000000
 Symmetry turned off by external request.
 Stoichiometry    C3H5NO2
 Framework group  C1[X(C3H5NO2)]
 Deg. of freedom    27
 Full point group                 C1      NOp   1
 Rotational constants (GHZ):           8.6020553           2.8982116           2.2502704
 Standard basis: Aug-CC-pVTZ (5D, 7F)
   391 basis functions,   567 primitive gaussians,   455 cartesian basis functions
    23 alpha electrons       23 beta electrons
       nuclear repulsion energy       233.2317424700 Hartrees.
 NAtoms=   11 NActive=   11 NUniq=   11 SFac= 1.00D+00 NAtFMM=   60 NAOKFM=F Big=F
 Integral buffers will be    131072 words long.
 Raffenetti 2 integral format.
 Two-electron integral symmetry is turned off.
 Nuclear repulsion after empirical dispersion term =      233.2287649172 Hartrees.
 One-electron integrals computed using PRISM.
 NBasis=   391 RedAO= T EigKep=  1.43D-05  NBF=   391
 NBsUse=   391 1.00D-06 EigRej= -1.00D+00 NBFU=   391
 Initial guess from the checkpoint file:  "TSH2-IRC-Forward.chk"
 B after Tr=     0.000554   -0.000174   -0.000440
         Rot=    1.000000   -0.000236    0.000177   -0.000064 Ang=  -0.03 deg.
 Initial guess <Sx>= 0.0000 <Sy>= 0.0000 <Sz>= 0.0000 <S**2>= 0.0000 S= 0.0000
 ExpMin= 2.53D-02 ExpMax= 1.53D+04 ExpMxC= 5.22D+02 IAcc=3 IRadAn=         7 AccDes= 0.00D+00
 Harris functional with IExCor= 4639 and IRadAn=       7 diagonalized for initial guess.
 HarFok:  IExCor= 4639 AccDes= 0.00D+00 IRadAn=         7 IDoV= 1 UseB2=F ITyADJ=14
 ICtDFT=  3500011 ScaDFX=  1.000000  1.000000  1.000000  1.000000
 FoFCou: FMM=F IPFlag=           0 FMFlag=      100000 FMFlg1=           0
         NFxFlg=           0 DoJE=T BraDBF=F KetDBF=T FulRan=T
         wScrn=  0.000000 ICntrl=       500 IOpCl=  0 I1Cent=   200000004 NGrid=           0
         NMat0=    1 NMatS0=      1 NMatT0=    0 NMatD0=    1 NMtDS0=    0 NMtDT0=    0
 Symmetry not used in FoFCou.
 Gradient too large for Newton-Raphson -- use scaled steepest descent instead.
     Minimum is close to point  4 DX=  3.17D-02 DF= -1.03D-07 DXR=  2.58D-02 DFR=  6.64D-04 which will be used.
 Gradient too large for Newton-Raphson -- use scaled steepest descent instead.
     Accept linear search using points  1 and  2.
 LinEq1:  Iter=  0 NonCon=     1 RMS=7.54D-05 Max=2.55D-03 NDo=     1
 AX will form     1 AO Fock derivatives at one time.
 LinEq1:  Iter=  1 NonCon=     1 RMS=2.56D-05 Max=8.10D-04 NDo=     1
 LinEq1:  Iter=  2 NonCon=     1 RMS=2.97D-05 Max=1.75D-03 NDo=     1
 LinEq1:  Iter=  3 NonCon=     1 RMS=2.11D-05 Max=9.42D-04 NDo=     1
 LinEq1:  Iter=  4 NonCon=     1 RMS=1.13D-05 Max=3.38D-04 NDo=     1
 LinEq1:  Iter=  5 NonCon=     1 RMS=7.56D-06 Max=2.01D-04 NDo=     1
 LinEq1:  Iter=  6 NonCon=     1 RMS=5.11D-06 Max=1.47D-04 NDo=     1
 LinEq1:  Iter=  7 NonCon=     1 RMS=2.31D-06 Max=6.39D-05 NDo=     1
 LinEq1:  Iter=  8 NonCon=     1 RMS=8.71D-07 Max=2.83D-05 NDo=     1
 LinEq1:  Iter=  9 NonCon=     1 RMS=3.27D-07 Max=1.00D-05 NDo=     1
 LinEq1:  Iter= 10 NonCon=     1 RMS=2.01D-07 Max=6.80D-06 NDo=     1
 LinEq1:  Iter= 11 NonCon=     1 RMS=9.53D-08 Max=3.19D-06 NDo=     1
 LinEq1:  Iter= 12 NonCon=     1 RMS=3.91D-08 Max=1.05D-06 NDo=     1
 LinEq1:  Iter= 13 NonCon=     1 RMS=1.59D-08 Max=3.92D-07 NDo=     1
 LinEq1:  Iter= 14 NonCon=     1 RMS=5.39D-09 Max=1.40D-07 NDo=     1
 LinEq1:  Iter= 15 NonCon=     0 RMS=1.59D-09 Max=3.57D-08 NDo=     1
 Linear equations converged to 1.301D-08 1.301D-07 after    15 iterations.
     Minimum is close to point  2 DX=  2.04D-03 DF= -3.66D-10 DXR=  2.04D-03 DFR=  4.15D-06 which will be used.
 LinEq1:  Iter=  0 NonCon=     1 RMS=7.74D-07 Max=4.08D-05 NDo=     1
 LinEq1:  Iter=  1 NonCon=     1 RMS=5.73D-07 Max=2.50D-05 NDo=     1
 LinEq1:  Iter=  2 NonCon=     1 RMS=5.31D-07 Max=3.17D-05 NDo=     1
 LinEq1:  Iter=  3 NonCon=     1 RMS=3.61D-07 Max=1.11D-05 NDo=     1
 LinEq1:  Iter=  4 NonCon=     1 RMS=2.31D-07 Max=5.92D-06 NDo=     1
 LinEq1:  Iter=  5 NonCon=     1 RMS=9.86D-08 Max=2.66D-06 NDo=     1
 LinEq1:  Iter=  6 NonCon=     1 RMS=3.96D-08 Max=6.88D-07 NDo=     1
 LinEq1:  Iter=  7 NonCon=     1 RMS=1.70D-08 Max=3.93D-07 NDo=     1
 LinEq1:  Iter=  8 NonCon=     1 RMS=5.83D-09 Max=1.59D-07 NDo=     1
 LinEq1:  Iter=  9 NonCon=     1 RMS=3.11D-09 Max=1.27D-07 NDo=     1
 LinEq1:  Iter= 10 NonCon=     1 RMS=1.72D-09 Max=8.03D-08 NDo=     1
 LinEq1:  Iter= 11 NonCon=     1 RMS=9.86D-10 Max=4.46D-08 NDo=     1
 LinEq1:  Iter= 12 NonCon=     1 RMS=5.72D-10 Max=2.33D-08 NDo=     1
 LinEq1:  Iter= 13 NonCon=     1 RMS=2.83D-10 Max=1.18D-08 NDo=     1
 LinEq1:  Iter= 14 NonCon=     0 RMS=1.13D-10 Max=4.12D-09 NDo=     1
 Linear equations converged to 6.315D-10 6.315D-09 after    14 iterations.
 SCF Done:  E(UwB97XD) =  -322.374061312     a.u. after    5 cycles
            Convg  =    0.5107D-07                    39 Fock formations.
              S**2 =  0.0000                  -V/T =  2.0055
 <Sx>= 0.0000 <Sy>= 0.0000 <Sz>= 0.0000 <S**2>= 0.0000 S= 0.0000
 <L.S>=  0.00000000000    
 Annihilation of the first spin contaminant:
 S**2 before annihilation     0.0000,   after     0.0000
 DoSCS=F DFT=T ScalE2(SS,OS)=  1.000000  1.000000
 Range of M.O.s used for correlation:     1   391
 NBasis=   391 NAE=    23 NBE=    23 NFC=     0 NFV=     0
 NROrb=    391 NOA=    23 NOB=    23 NVA=   368 NVB=   368

 **** Warning!!: The largest alpha MO coefficient is  0.47100554D+02


 **** Warning!!: The largest beta MO coefficient is  0.47100554D+02

 Symmetrizing basis deriv contribution to polar:
 IMax=3 JMax=2 DiffMx= 0.00D+00
 G2DrvN: will do    12 centers at a time, making    1 passes.
 Calling FoFCou, ICntrl=  3107 FMM=F I1Cent=   0 AccDes= 0.00D+00.
 End of G2Drv F.D. properties file   721 does not exist.
 End of G2Drv F.D. properties file   722 does not exist.
 End of G2Drv F.D. properties file   788 does not exist.
          IDoAtm=11111111111
          Differentiating once with respect to nuclear coordinates.
 CalDSu exits because no D1Ps are significant.
          There are    36 degrees of freedom in the 1st order CPHF.  IDoFFX=6 NUNeed=     0.
     30 vectors produced by pass  0 Test12= 4.70D-14 2.78D-09 XBig12= 1.69D-01 1.04D-01.
 AX will form    30 AO Fock derivatives at one time.
     30 vectors produced by pass  1 Test12= 4.70D-14 2.78D-09 XBig12= 5.89D-02 4.93D-02.
     30 vectors produced by pass  2 Test12= 4.70D-14 2.78D-09 XBig12= 4.97D-03 1.12D-02.
     30 vectors produced by pass  3 Test12= 4.70D-14 2.78D-09 XBig12= 1.01D-04 1.07D-03.
     30 vectors produced by pass  4 Test12= 4.70D-14 2.78D-09 XBig12= 1.15D-06 9.06D-05.
     30 vectors produced by pass  5 Test12= 4.70D-14 2.78D-09 XBig12= 1.20D-08 1.04D-05.
     30 vectors produced by pass  6 Test12= 4.70D-14 2.78D-09 XBig12= 1.19D-10 9.05D-07.
     16 vectors produced by pass  7 Test12= 4.70D-14 2.78D-09 XBig12= 1.03D-12 8.10D-08.
      4 vectors produced by pass  8 Test12= 4.70D-14 2.78D-09 XBig12= 8.02D-15 1.14D-08.
      1 vectors produced by pass  9 Test12= 4.70D-14 2.78D-09 XBig12= 2.64D-16 7.06D-09.
 InvSVY:  IOpt=1 It=  1 EMax= 1.78D-15
 Solved reduced A of dimension   231 with    30 vectors.
 End of Minotr F.D. properties file   721 does not exist.
 End of Minotr F.D. properties file   722 does not exist.
 End of Minotr F.D. properties file   788 does not exist.
 Calling FoFJK, ICntrl=    100127 FMM=F ISym2X=0 I1Cent= 0 IOpClX= 1 NMat=1 NMatS=1 NMatT=0.
 -------------------------------------------------------------------
 Center     Atomic                   Forces (Hartrees/Bohr)
 Number     Number              X              Y              Z
 -------------------------------------------------------------------
      1        8          -0.008157074   -0.005830091    0.001871220
      2        8           0.006100235    0.001356776   -0.001195489
      3        6           0.003023195    0.004392495   -0.001866226
      4        7          -0.003921451   -0.002281796    0.001712886
      5        6          -0.003432716    0.005933450    0.004893348
      6        1          -0.001524246   -0.001127047   -0.001537304
      7        1           0.007339088    0.000035287   -0.002768711
      8        6           0.000398958   -0.001939349   -0.001033705
      9        1           0.000109726   -0.000164158   -0.000061007
     10        1          -0.000070590   -0.000200807   -0.000062422
     11        1           0.000134875   -0.000174758    0.000047410
 -------------------------------------------------------------------
 Cartesian Forces:  Max     0.008157074 RMS     0.003226308
 IRC-IRC-IRC-IRC-IRC-IRC-IRC-IRC-IRC-IRC-IRC-IRC-IRC-IRC-IRC-IRC-IRC-IRC
 Pt  9 Step number   1 out of a maximum of  20
 Modified Bulirsch-Stoer Extrapolation Cycles:
    EPS =    0.000010000000000
      PEZero:  N= 2 I= 1 D=  4.39D-04 Err=  2.39D-05
      PEZero:  N= 3 I= 2 D=  4.39D-04 Err=  1.59D-05
      PEZero:  N= 3 I= 1 D=  8.79D-04 Err=  2.51D-08
 Maximum DWI energy   std dev =  0.000000597 at pt    67
 Maximum DWI gradient std dev =  0.004574689 at pt    12
 CORRECTOR INTEGRATION CONVERGENCE:
   Recorrection delta-x convergence threshold:    0.010000
   Delta-x Convergence Met
 Point Number:   9          Path Number:   1
   CHANGE IN THE REACTION COORDINATE =    0.08436
   NET REACTION COORDINATE UP TO THIS POINT =    0.75919
  # OF POINTS ALONG THE PATH =   9
  # OF STEPS =   1

 Calculating another point on the path.
 IRC-IRC-IRC-IRC-IRC-IRC-IRC-IRC-IRC-IRC-IRC-IRC-IRC-IRC-IRC-IRC-IRC-IRC
                          Input orientation:                          
 ---------------------------------------------------------------------
 Center     Atomic      Atomic             Coordinates (Angstroms)
 Number     Number       Type             X           Y           Z
 ---------------------------------------------------------------------
      1          8           0       -1.817196    0.525453   -0.050279
      2          8           0        0.400258    1.232669    0.035760
      3          6           0        0.765508    0.088417   -0.089204
      4          7           0       -0.074910   -1.031707   -0.159125
      5          6           0       -1.371060   -0.631801    0.194854
      6          1           0       -1.787676   -1.241008    1.018862
      7          1           0       -1.630369   -1.180638   -0.812400
      8          6           0        2.221501   -0.295819    0.055180
      9          1           0        2.436787   -1.197653   -0.510919
     10          1           0        2.430594   -0.490463    1.106846
     11          1           0        2.838504    0.534228   -0.275992
 ---------------------------------------------------------------------
                    Distance matrix (angstroms):
                    1          2          3          4          5
     1  O    0.000000
     2  O    2.329090   0.000000
     3  C    2.619709   1.207616   0.000000
     4  N    2.339265   2.321888   1.402095   0.000000
     5  C    1.264264   2.576650   2.272514   1.401867   0.000000
     6  H    2.065023   3.445667   3.084465   2.089264   1.106206
     7  H    1.877893   3.266018   2.806018   1.693635   1.176020
     8  C    4.122703   2.377725   1.512746   2.420942   3.610939
     9  H    4.612771   3.217573   2.150580   2.541637   3.913822
    10  H    4.518268   2.870309   2.130294   2.858877   3.912068
    11  H    4.661176   2.555396   2.128603   3.309651   4.393375
                    6          7          8          9         10
     6  H    0.000000
     7  H    1.838997   0.000000
     8  C    4.230315   4.046294   0.000000
     9  H    4.493127   4.078350   1.086334   0.000000
    10  H    4.285424   4.544366   1.089774   1.765592   0.000000
    11  H    5.121488   4.816567   1.085976   1.793315   1.768791
                   11
    11  H    0.000000
 Symmetry turned off by external request.
 Stoichiometry    C3H5NO2
 Framework group  C1[X(C3H5NO2)]
 Deg. of freedom    27
 Full point group                 C1      NOp   1
 Rotational constants (GHZ):           8.6004746           2.8956398           2.2488746
 Standard basis: Aug-CC-pVTZ (5D, 7F)
   391 basis functions,   567 primitive gaussians,   455 cartesian basis functions
    23 alpha electrons       23 beta electrons
       nuclear repulsion energy       233.2169790148 Hartrees.
 NAtoms=   11 NActive=   11 NUniq=   11 SFac= 1.00D+00 NAtFMM=   60 NAOKFM=F Big=F
 Integral buffers will be    131072 words long.
 Raffenetti 2 integral format.
 Two-electron integral symmetry is turned off.
 Nuclear repulsion after empirical dispersion term =      233.2139972874 Hartrees.
 One-electron integrals computed using PRISM.
 NBasis=   391 RedAO= T EigKep=  1.43D-05  NBF=   391
 NBsUse=   391 1.00D-06 EigRej= -1.00D+00 NBFU=   391
 Initial guess from the checkpoint file:  "TSH2-IRC-Forward.chk"
 B after Tr=     0.000584   -0.000165   -0.000416
         Rot=    1.000000   -0.000218    0.000173   -0.000069 Ang=  -0.03 deg.
 Initial guess <Sx>= 0.0000 <Sy>= 0.0000 <Sz>= 0.0000 <S**2>= 0.0000 S= 0.0000
 ExpMin= 2.53D-02 ExpMax= 1.53D+04 ExpMxC= 5.22D+02 IAcc=3 IRadAn=         7 AccDes= 0.00D+00
 Harris functional with IExCor= 4639 and IRadAn=       7 diagonalized for initial guess.
 HarFok:  IExCor= 4639 AccDes= 0.00D+00 IRadAn=         7 IDoV= 1 UseB2=F ITyADJ=14
 ICtDFT=  3500011 ScaDFX=  1.000000  1.000000  1.000000  1.000000
 FoFCou: FMM=F IPFlag=           0 FMFlag=      100000 FMFlg1=           0
         NFxFlg=           0 DoJE=T BraDBF=F KetDBF=T FulRan=T
         wScrn=  0.000000 ICntrl=       500 IOpCl=  0 I1Cent=   200000004 NGrid=           0
         NMat0=    1 NMatS0=      1 NMatT0=    0 NMatD0=    1 NMtDS0=    0 NMtDT0=    0
 Symmetry not used in FoFCou.
 Gradient too large for Newton-Raphson -- use scaled steepest descent instead.
     Minimum is close to point  4 DX=  3.81D-02 DF= -1.55D-07 DXR=  3.07D-02 DFR=  9.46D-04 which will be used.
 Gradient too large for Newton-Raphson -- use scaled steepest descent instead.
     Accept linear search using points  1 and  2.
 LinEq1:  Iter=  0 NonCon=     1 RMS=7.87D-05 Max=2.50D-03 NDo=     1
 AX will form     1 AO Fock derivatives at one time.
 LinEq1:  Iter=  1 NonCon=     1 RMS=2.58D-05 Max=7.58D-04 NDo=     1
 LinEq1:  Iter=  2 NonCon=     1 RMS=2.93D-05 Max=1.67D-03 NDo=     1
 LinEq1:  Iter=  3 NonCon=     1 RMS=2.11D-05 Max=9.64D-04 NDo=     1
 LinEq1:  Iter=  4 NonCon=     1 RMS=1.11D-05 Max=3.32D-04 NDo=     1
 LinEq1:  Iter=  5 NonCon=     1 RMS=7.10D-06 Max=1.90D-04 NDo=     1
 LinEq1:  Iter=  6 NonCon=     1 RMS=4.82D-06 Max=1.42D-04 NDo=     1
 LinEq1:  Iter=  7 NonCon=     1 RMS=2.29D-06 Max=6.46D-05 NDo=     1
 LinEq1:  Iter=  8 NonCon=     1 RMS=8.79D-07 Max=2.69D-05 NDo=     1
 LinEq1:  Iter=  9 NonCon=     1 RMS=3.57D-07 Max=9.62D-06 NDo=     1
 LinEq1:  Iter= 10 NonCon=     1 RMS=2.31D-07 Max=8.08D-06 NDo=     1
 LinEq1:  Iter= 11 NonCon=     1 RMS=9.51D-08 Max=3.54D-06 NDo=     1
 LinEq1:  Iter= 12 NonCon=     1 RMS=3.95D-08 Max=1.06D-06 NDo=     1
 LinEq1:  Iter= 13 NonCon=     1 RMS=1.56D-08 Max=3.61D-07 NDo=     1
 LinEq1:  Iter= 14 NonCon=     0 RMS=5.16D-09 Max=1.29D-07 NDo=     1
 Linear equations converged to 1.301D-08 1.301D-07 after    14 iterations.
     Minimum is close to point  2 DX=  1.95D-03 DF= -3.63D-10 DXR=  1.95D-03 DFR=  3.80D-06 which will be used.
 LinEq1:  Iter=  0 NonCon=     1 RMS=7.70D-07 Max=3.95D-05 NDo=     1
 LinEq1:  Iter=  1 NonCon=     1 RMS=5.64D-07 Max=2.34D-05 NDo=     1
 LinEq1:  Iter=  2 NonCon=     1 RMS=5.23D-07 Max=3.14D-05 NDo=     1
 LinEq1:  Iter=  3 NonCon=     1 RMS=3.53D-07 Max=1.15D-05 NDo=     1
 LinEq1:  Iter=  4 NonCon=     1 RMS=2.32D-07 Max=5.84D-06 NDo=     1
 LinEq1:  Iter=  5 NonCon=     1 RMS=9.90D-08 Max=2.57D-06 NDo=     1
 LinEq1:  Iter=  6 NonCon=     1 RMS=4.01D-08 Max=5.83D-07 NDo=     1
 LinEq1:  Iter=  7 NonCon=     1 RMS=1.67D-08 Max=3.85D-07 NDo=     1
 LinEq1:  Iter=  8 NonCon=     1 RMS=5.74D-09 Max=1.06D-07 NDo=     1
 LinEq1:  Iter=  9 NonCon=     1 RMS=3.23D-09 Max=1.35D-07 NDo=     1
 LinEq1:  Iter= 10 NonCon=     1 RMS=1.98D-09 Max=9.56D-08 NDo=     1
 LinEq1:  Iter= 11 NonCon=     1 RMS=1.16D-09 Max=4.35D-08 NDo=     1
 LinEq1:  Iter= 12 NonCon=     1 RMS=5.64D-10 Max=1.96D-08 NDo=     1
 LinEq1:  Iter= 13 NonCon=     1 RMS=2.47D-10 Max=9.72D-09 NDo=     1
 LinEq1:  Iter= 14 NonCon=     0 RMS=9.33D-11 Max=3.89D-09 NDo=     1
 Linear equations converged to 6.347D-10 6.347D-09 after    14 iterations.
 SCF Done:  E(UwB97XD) =  -322.374946833     a.u. after    5 cycles
            Convg  =    0.3803D-07                    38 Fock formations.
              S**2 =  0.0000                  -V/T =  2.0055
 <Sx>= 0.0000 <Sy>= 0.0000 <Sz>= 0.0000 <S**2>= 0.0000 S= 0.0000
 <L.S>=  0.00000000000    
 Annihilation of the first spin contaminant:
 S**2 before annihilation     0.0000,   after     0.0000
 DoSCS=F DFT=T ScalE2(SS,OS)=  1.000000  1.000000
 Range of M.O.s used for correlation:     1   391
 NBasis=   391 NAE=    23 NBE=    23 NFC=     0 NFV=     0
 NROrb=    391 NOA=    23 NOB=    23 NVA=   368 NVB=   368

 **** Warning!!: The largest alpha MO coefficient is  0.46097973D+02


 **** Warning!!: The largest beta MO coefficient is  0.46097973D+02

 Symmetrizing basis deriv contribution to polar:
 IMax=3 JMax=2 DiffMx= 0.00D+00
 G2DrvN: will do    12 centers at a time, making    1 passes.
 Calling FoFCou, ICntrl=  3107 FMM=F I1Cent=   0 AccDes= 0.00D+00.
 End of G2Drv F.D. properties file   721 does not exist.
 End of G2Drv F.D. properties file   722 does not exist.
 End of G2Drv F.D. properties file   788 does not exist.
          IDoAtm=11111111111
          Differentiating once with respect to nuclear coordinates.
 CalDSu exits because no D1Ps are significant.
          There are    36 degrees of freedom in the 1st order CPHF.  IDoFFX=6 NUNeed=     0.
     30 vectors produced by pass  0 Test12= 4.70D-14 2.78D-09 XBig12= 1.68D-01 1.01D-01.
 AX will form    30 AO Fock derivatives at one time.
     30 vectors produced by pass  1 Test12= 4.70D-14 2.78D-09 XBig12= 5.80D-02 4.73D-02.
     30 vectors produced by pass  2 Test12= 4.70D-14 2.78D-09 XBig12= 4.83D-03 1.11D-02.
     30 vectors produced by pass  3 Test12= 4.70D-14 2.78D-09 XBig12= 9.71D-05 1.07D-03.
     30 vectors produced by pass  4 Test12= 4.70D-14 2.78D-09 XBig12= 1.09D-06 8.82D-05.
     30 vectors produced by pass  5 Test12= 4.70D-14 2.78D-09 XBig12= 1.12D-08 1.01D-05.
     30 vectors produced by pass  6 Test12= 4.70D-14 2.78D-09 XBig12= 1.10D-10 9.17D-07.
     16 vectors produced by pass  7 Test12= 4.70D-14 2.78D-09 XBig12= 9.41D-13 8.18D-08.
      1 vectors produced by pass  8 Test12= 4.70D-14 2.78D-09 XBig12= 7.04D-15 7.16D-09.
      1 vectors produced by pass  9 Test12= 4.70D-14 2.78D-09 XBig12= 2.34D-16 6.22D-09.
 InvSVY:  IOpt=1 It=  1 EMax= 1.78D-15
 Solved reduced A of dimension   228 with    30 vectors.
 End of Minotr F.D. properties file   721 does not exist.
 End of Minotr F.D. properties file   722 does not exist.
 End of Minotr F.D. properties file   788 does not exist.
 Calling FoFJK, ICntrl=    100127 FMM=F ISym2X=0 I1Cent= 0 IOpClX= 1 NMat=1 NMatS=1 NMatT=0.
 -------------------------------------------------------------------
 Center     Atomic                   Forces (Hartrees/Bohr)
 Number     Number              X              Y              Z
 -------------------------------------------------------------------
      1        8          -0.008832959   -0.006956211    0.002196121
      2        8           0.006764511    0.001358235   -0.001337219
      3        6           0.003457489    0.005273351   -0.002335044
      4        7          -0.005178683   -0.003238777    0.001317511
      5        6          -0.004413562    0.007690913    0.006505482
      6        1          -0.001803421   -0.001295696   -0.001806178
      7        1           0.009534553   -0.000063548   -0.003311290
      8        6           0.000301354   -0.002175584   -0.001157968
      9        1           0.000130909   -0.000184097   -0.000061954
     10        1          -0.000095634   -0.000217784   -0.000066393
     11        1           0.000135443   -0.000190802    0.000056930
 -------------------------------------------------------------------
 Cartesian Forces:  Max     0.009534553 RMS     0.003901217
 IRC-IRC-IRC-IRC-IRC-IRC-IRC-IRC-IRC-IRC-IRC-IRC-IRC-IRC-IRC-IRC-IRC-IRC
 Pt 10 Step number   1 out of a maximum of  20
 Modified Bulirsch-Stoer Extrapolation Cycles:
    EPS =    0.000010000000000
      PEZero:  N= 2 I= 1 D=  4.39D-04 Err=  2.04D-05
      PEZero:  N= 3 I= 2 D=  4.39D-04 Err=  1.36D-05
      PEZero:  N= 3 I= 1 D=  8.79D-04 Err=  2.51D-08
 Maximum DWI energy   std dev =  0.000000667 at pt    67
 Maximum DWI gradient std dev =  0.003560380 at pt    12
 CORRECTOR INTEGRATION CONVERGENCE:
   Recorrection delta-x convergence threshold:    0.010000
   Delta-x Convergence Met
 Point Number:  10          Path Number:   1
   CHANGE IN THE REACTION COORDINATE =    0.08437
   NET REACTION COORDINATE UP TO THIS POINT =    0.84355
  # OF POINTS ALONG THE PATH =  10
  # OF STEPS =   1

 Calculating another point on the path.
 IRC-IRC-IRC-IRC-IRC-IRC-IRC-IRC-IRC-IRC-IRC-IRC-IRC-IRC-IRC-IRC-IRC-IRC
                          Input orientation:                          
 ---------------------------------------------------------------------
 Center     Atomic      Atomic             Coordinates (Angstroms)
 Number     Number       Type             X           Y           Z
 ---------------------------------------------------------------------
      1          8           0       -1.819150    0.523841   -0.049775
      2          8           0        0.401772    1.232954    0.035460
      3          6           0        0.766554    0.090053   -0.089939
      4          7           0       -0.076344   -1.032626   -0.158866
      5          6           0       -1.372461   -0.629328    0.196969
      6          1           0       -1.794297   -1.245714    1.012307
      7          1           0       -1.594021   -1.181153   -0.824746
      8          6           0        2.221570   -0.296471    0.054833
      9          1           0        2.437269   -1.198308   -0.511127
     10          1           0        2.430225   -0.491228    1.106612
     11          1           0        2.838957    0.533557   -0.275782
 ---------------------------------------------------------------------
                    Distance matrix (angstroms):
                    1          2          3          4          5
     1  O    0.000000
     2  O    2.332938   0.000000
     3  C    2.622145   1.206239   0.000000
     4  N    2.339202   2.323620   1.405573   0.000000
     5  C    1.261036   2.577224   2.274909   1.403278   0.000000
     6  H    2.063967   3.452643   3.091468   2.090076   1.105737
     7  H    1.886337   3.248239   2.779968   1.663972   1.182160
     8  C    4.124472   2.377221   1.512426   2.422395   3.612209
     9  H    4.614731   3.217614   2.151410   2.543578   3.916527
    10  H    4.519378   2.869632   2.130123   2.859621   3.912409
    11  H    4.663597   2.554584   2.127461   3.311431   4.394524
                    6          7          8          9         10
     6  H    0.000000
     7  H    1.849066   0.000000
     8  C    4.236155   4.014357   0.000000
     9  H    4.497694   4.043508   1.086345   0.000000
    10  H    4.292403   4.516713   1.089820   1.765529   0.000000
    11  H    5.127575   4.784652   1.086011   1.793348   1.768689
                   11
    11  H    0.000000
 Symmetry turned off by external request.
 Stoichiometry    C3H5NO2
 Framework group  C1[X(C3H5NO2)]
 Deg. of freedom    27
 Full point group                 C1      NOp   1
 Rotational constants (GHZ):           8.5988046           2.8935046           2.2477670
 Standard basis: Aug-CC-pVTZ (5D, 7F)
   391 basis functions,   567 primitive gaussians,   455 cartesian basis functions
    23 alpha electrons       23 beta electrons
       nuclear repulsion energy       233.2111191789 Hartrees.
 NAtoms=   11 NActive=   11 NUniq=   11 SFac= 1.00D+00 NAtFMM=   60 NAOKFM=F Big=F
 Integral buffers will be    131072 words long.
 Raffenetti 2 integral format.
 Two-electron integral symmetry is turned off.
 Nuclear repulsion after empirical dispersion term =      233.2081330890 Hartrees.
 One-electron integrals computed using PRISM.
 NBasis=   391 RedAO= T EigKep=  1.43D-05  NBF=   391
 NBsUse=   391 1.00D-06 EigRej= -1.00D+00 NBFU=   391
 Initial guess from the checkpoint file:  "TSH2-IRC-Forward.chk"
 B after Tr=     0.000610   -0.000158   -0.000390
         Rot=    1.000000   -0.000200    0.000169   -0.000073 Ang=  -0.03 deg.
 Initial guess <Sx>= 0.0000 <Sy>= 0.0000 <Sz>= 0.0000 <S**2>= 0.0000 S= 0.0000
 ExpMin= 2.53D-02 ExpMax= 1.53D+04 ExpMxC= 5.22D+02 IAcc=3 IRadAn=         7 AccDes= 0.00D+00
 Harris functional with IExCor= 4639 and IRadAn=       7 diagonalized for initial guess.
 HarFok:  IExCor= 4639 AccDes= 0.00D+00 IRadAn=         7 IDoV= 1 UseB2=F ITyADJ=14
 ICtDFT=  3500011 ScaDFX=  1.000000  1.000000  1.000000  1.000000
 FoFCou: FMM=F IPFlag=           0 FMFlag=      100000 FMFlg1=           0
         NFxFlg=           0 DoJE=T BraDBF=F KetDBF=T FulRan=T
         wScrn=  0.000000 ICntrl=       500 IOpCl=  0 I1Cent=   200000004 NGrid=           0
         NMat0=    1 NMatS0=      1 NMatT0=    0 NMatD0=    1 NMtDS0=    0 NMtDT0=    0
 Symmetry not used in FoFCou.
 Gradient too large for Newton-Raphson -- use scaled steepest descent instead.
     Minimum is close to point  4 DX=  4.61D-02 DF= -2.38D-07 DXR=  3.70D-02 DFR=  1.37D-03 which will be used.
 Gradient too large for Newton-Raphson -- use scaled steepest descent instead.
     Accept linear search using points  1 and  2.
 LinEq1:  Iter=  0 NonCon=     1 RMS=8.20D-05 Max=2.59D-03 NDo=     1
 AX will form     1 AO Fock derivatives at one time.
 LinEq1:  Iter=  1 NonCon=     1 RMS=2.59D-05 Max=7.02D-04 NDo=     1
 LinEq1:  Iter=  2 NonCon=     1 RMS=2.89D-05 Max=1.59D-03 NDo=     1
 LinEq1:  Iter=  3 NonCon=     1 RMS=2.10D-05 Max=9.66D-04 NDo=     1
 LinEq1:  Iter=  4 NonCon=     1 RMS=1.09D-05 Max=3.56D-04 NDo=     1
 LinEq1:  Iter=  5 NonCon=     1 RMS=6.66D-06 Max=1.80D-04 NDo=     1
 LinEq1:  Iter=  6 NonCon=     1 RMS=4.42D-06 Max=1.32D-04 NDo=     1
 LinEq1:  Iter=  7 NonCon=     1 RMS=2.26D-06 Max=6.42D-05 NDo=     1
 LinEq1:  Iter=  8 NonCon=     1 RMS=8.84D-07 Max=2.50D-05 NDo=     1
 LinEq1:  Iter=  9 NonCon=     1 RMS=3.86D-07 Max=9.25D-06 NDo=     1
 LinEq1:  Iter= 10 NonCon=     1 RMS=2.42D-07 Max=8.46D-06 NDo=     1
 LinEq1:  Iter= 11 NonCon=     1 RMS=9.06D-08 Max=3.64D-06 NDo=     1
 LinEq1:  Iter= 12 NonCon=     1 RMS=3.87D-08 Max=1.19D-06 NDo=     1
 LinEq1:  Iter= 13 NonCon=     1 RMS=1.51D-08 Max=3.27D-07 NDo=     1
 LinEq1:  Iter= 14 NonCon=     0 RMS=4.90D-09 Max=1.14D-07 NDo=     1
 Linear equations converged to 1.301D-08 1.301D-07 after    14 iterations.
     Minimum is close to point  2 DX=  1.91D-03 DF= -3.76D-10 DXR=  1.90D-03 DFR=  3.63D-06 which will be used.
 LinEq1:  Iter=  0 NonCon=     1 RMS=7.80D-07 Max=3.86D-05 NDo=     1
 LinEq1:  Iter=  1 NonCon=     1 RMS=5.65D-07 Max=2.21D-05 NDo=     1
 LinEq1:  Iter=  2 NonCon=     1 RMS=5.20D-07 Max=3.12D-05 NDo=     1
 LinEq1:  Iter=  3 NonCon=     1 RMS=3.46D-07 Max=1.20D-05 NDo=     1
 LinEq1:  Iter=  4 NonCon=     1 RMS=2.34D-07 Max=6.28D-06 NDo=     1
 LinEq1:  Iter=  5 NonCon=     1 RMS=1.01D-07 Max=2.48D-06 NDo=     1
 LinEq1:  Iter=  6 NonCon=     1 RMS=4.08D-08 Max=6.97D-07 NDo=     1
 LinEq1:  Iter=  7 NonCon=     1 RMS=1.68D-08 Max=3.58D-07 NDo=     1
 LinEq1:  Iter=  8 NonCon=     1 RMS=5.65D-09 Max=9.98D-08 NDo=     1
 LinEq1:  Iter=  9 NonCon=     1 RMS=3.02D-09 Max=8.59D-08 NDo=     1
 LinEq1:  Iter= 10 NonCon=     1 RMS=1.37D-09 Max=4.28D-08 NDo=     1
 LinEq1:  Iter= 11 NonCon=     1 RMS=6.23D-10 Max=3.01D-08 NDo=     1
 LinEq1:  Iter= 12 NonCon=     1 RMS=4.29D-10 Max=2.02D-08 NDo=     1
 LinEq1:  Iter= 13 NonCon=     1 RMS=2.09D-10 Max=8.00D-09 NDo=     1
 LinEq1:  Iter= 14 NonCon=     0 RMS=7.51D-11 Max=3.08D-09 NDo=     1
 Linear equations converged to 6.496D-10 6.496D-09 after    14 iterations.
 SCF Done:  E(UwB97XD) =  -322.376055124     a.u. after    5 cycles
            Convg  =    0.3774D-07                    38 Fock formations.
              S**2 =  0.0000                  -V/T =  2.0055
 <Sx>= 0.0000 <Sy>= 0.0000 <Sz>= 0.0000 <S**2>= 0.0000 S= 0.0000
 <L.S>=  0.00000000000    
 Annihilation of the first spin contaminant:
 S**2 before annihilation     0.0000,   after     0.0000
 DoSCS=F DFT=T ScalE2(SS,OS)=  1.000000  1.000000
 Range of M.O.s used for correlation:     1   391
 NBasis=   391 NAE=    23 NBE=    23 NFC=     0 NFV=     0
 NROrb=    391 NOA=    23 NOB=    23 NVA=   368 NVB=   368

 **** Warning!!: The largest alpha MO coefficient is  0.44971531D+02


 **** Warning!!: The largest beta MO coefficient is  0.44971531D+02

 Symmetrizing basis deriv contribution to polar:
 IMax=3 JMax=2 DiffMx= 0.00D+00
 G2DrvN: will do    12 centers at a time, making    1 passes.
 Calling FoFCou, ICntrl=  3107 FMM=F I1Cent=   0 AccDes= 0.00D+00.
 End of G2Drv F.D. properties file   721 does not exist.
 End of G2Drv F.D. properties file   722 does not exist.
 End of G2Drv F.D. properties file   788 does not exist.
          IDoAtm=11111111111
          Differentiating once with respect to nuclear coordinates.
 CalDSu exits because no D1Ps are significant.
          There are    36 degrees of freedom in the 1st order CPHF.  IDoFFX=6 NUNeed=     0.
     30 vectors produced by pass  0 Test12= 4.70D-14 2.78D-09 XBig12= 1.66D-01 9.74D-02.
 AX will form    30 AO Fock derivatives at one time.
     30 vectors produced by pass  1 Test12= 4.70D-14 2.78D-09 XBig12= 5.71D-02 4.53D-02.
     30 vectors produced by pass  2 Test12= 4.70D-14 2.78D-09 XBig12= 4.71D-03 1.10D-02.
     30 vectors produced by pass  3 Test12= 4.70D-14 2.78D-09 XBig12= 9.38D-05 1.07D-03.
     30 vectors produced by pass  4 Test12= 4.70D-14 2.78D-09 XBig12= 1.04D-06 8.51D-05.
     30 vectors produced by pass  5 Test12= 4.70D-14 2.78D-09 XBig12= 1.05D-08 9.79D-06.
     30 vectors produced by pass  6 Test12= 4.70D-14 2.78D-09 XBig12= 1.00D-10 9.18D-07.
     16 vectors produced by pass  7 Test12= 4.70D-14 2.78D-09 XBig12= 8.55D-13 8.23D-08.
      3 vectors produced by pass  8 Test12= 4.70D-14 2.78D-09 XBig12= 6.29D-15 6.54D-09.
 InvSVY:  IOpt=1 It=  1 EMax= 2.89D-15
 Solved reduced A of dimension   229 with    30 vectors.
 End of Minotr F.D. properties file   721 does not exist.
 End of Minotr F.D. properties file   722 does not exist.
 End of Minotr F.D. properties file   788 does not exist.
 Calling FoFJK, ICntrl=    100127 FMM=F ISym2X=0 I1Cent= 0 IOpClX= 1 NMat=1 NMatS=1 NMatT=0.
 -------------------------------------------------------------------
 Center     Atomic                   Forces (Hartrees/Bohr)
 Number     Number              X              Y              Z
 -------------------------------------------------------------------
      1        8          -0.009473951   -0.008239515    0.002538977
      2        8           0.007431685    0.001320643   -0.001474237
      3        6           0.003942797    0.006235775   -0.002849641
      4        7          -0.006756435   -0.004362383    0.000719263
      5        6          -0.005524797    0.009760872    0.008393595
      6        1          -0.002100907   -0.001471029   -0.002098719
      7        1           0.012141965   -0.000191882   -0.003878176
      8        6           0.000174375   -0.002407542   -0.001287425
      9        1           0.000154161   -0.000204163   -0.000061889
     10        1          -0.000123898   -0.000234368   -0.000069854
     11        1           0.000135007   -0.000206410    0.000068106
 -------------------------------------------------------------------
 Cartesian Forces:  Max     0.012141965 RMS     0.004698222
 IRC-IRC-IRC-IRC-IRC-IRC-IRC-IRC-IRC-IRC-IRC-IRC-IRC-IRC-IRC-IRC-IRC-IRC
 Pt 11 Step number   1 out of a maximum of  20
 Modified Bulirsch-Stoer Extrapolation Cycles:
    EPS =    0.000010000000000
      PEZero:  N= 2 I= 1 D=  4.39D-04 Err=  1.71D-05
      PEZero:  N= 3 I= 2 D=  4.39D-04 Err=  1.14D-05
      PEZero:  N= 3 I= 1 D=  8.79D-04 Err=  2.33D-08
 Maximum DWI energy   std dev =  0.000000716 at pt    67
 Maximum DWI gradient std dev =  0.002764706 at pt    12
 CORRECTOR INTEGRATION CONVERGENCE:
   Recorrection delta-x convergence threshold:    0.010000
   Delta-x Convergence Met
 Point Number:  11          Path Number:   1
   CHANGE IN THE REACTION COORDINATE =    0.08437
   NET REACTION COORDINATE UP TO THIS POINT =    0.92793
  # OF POINTS ALONG THE PATH =  11
  # OF STEPS =   1

 Calculating another point on the path.
 IRC-IRC-IRC-IRC-IRC-IRC-IRC-IRC-IRC-IRC-IRC-IRC-IRC-IRC-IRC-IRC-IRC-IRC
                          Input orientation:                          
 ---------------------------------------------------------------------
 Center     Atomic      Atomic             Coordinates (Angstroms)
 Number     Number       Type             X           Y           Z
 ---------------------------------------------------------------------
      1          8           0       -1.820838    0.522300   -0.049306
      2          8           0        0.403113    1.233174    0.035194
      3          6           0        0.767519    0.091607   -0.090657
      4          7           0       -0.077850   -1.033607   -0.158796
      5          6           0       -1.373867   -0.626815    0.199145
      6          1           0       -1.800489   -1.250006    1.006162
      7          1           0       -1.556866   -1.181946   -0.836286
      8          6           0        2.221594   -0.297052    0.054522
      9          1           0        2.437726   -1.198894   -0.511295
     10          1           0        2.429844   -0.491892    1.106415
     11          1           0        2.839324    0.532971   -0.275579
 ---------------------------------------------------------------------
                    Distance matrix (angstroms):
                    1          2          3          4          5
     1  O    0.000000
     2  O    2.336331   0.000000
     3  C    2.624271   1.204909   0.000000
     4  N    2.338984   2.325351   1.409041   0.000000
     5  C    1.257767   2.577615   2.277202   1.404729   0.000000
     6  H    2.062885   3.459021   3.097999   2.090799   1.105282
     7  H    1.895646   3.230140   2.753301   1.633551   1.189024
     8  C    4.125939   2.376728   1.512107   2.423934   3.613446
     9  H    4.616417   3.217647   2.152189   2.545524   3.919214
    10  H    4.520241   2.868973   2.129971   2.860549   3.912743
    11  H    4.665664   2.553818   2.126352   3.313262   4.395616
                    6          7          8          9         10
     6  H    0.000000
     7  H    1.859731   0.000000
     8  C    4.241567   3.981625   0.000000
     9  H    4.501972   4.007827   1.086361   0.000000
    10  H    4.298896   4.488220   1.089867   1.765474   0.000000
    11  H    5.133198   4.752033   1.086045   1.793376   1.768594
                   11
    11  H    0.000000
 Symmetry turned off by external request.
 Stoichiometry    C3H5NO2
 Framework group  C1[X(C3H5NO2)]
 Deg. of freedom    27
 Full point group                 C1      NOp   1
 Rotational constants (GHZ):           8.5971187           2.8917312           2.2468990
 Standard basis: Aug-CC-pVTZ (5D, 7F)
   391 basis functions,   567 primitive gaussians,   455 cartesian basis functions
    23 alpha electrons       23 beta electrons
       nuclear repulsion energy       233.2130518222 Hartrees.
 NAtoms=   11 NActive=   11 NUniq=   11 SFac= 1.00D+00 NAtFMM=   60 NAOKFM=F Big=F
 Integral buffers will be    131072 words long.
 Raffenetti 2 integral format.
 Two-electron integral symmetry is turned off.
 Nuclear repulsion after empirical dispersion term =      233.2100612183 Hartrees.
 One-electron integrals computed using PRISM.
 NBasis=   391 RedAO= T EigKep=  1.43D-05  NBF=   391
 NBsUse=   391 1.00D-06 EigRej= -1.00D+00 NBFU=   391
 Initial guess from the checkpoint file:  "TSH2-IRC-Forward.chk"
 B after Tr=     0.000632   -0.000151   -0.000366
         Rot=    1.000000   -0.000184    0.000165   -0.000077 Ang=  -0.03 deg.
 Initial guess <Sx>= 0.0000 <Sy>= 0.0000 <Sz>= 0.0000 <S**2>= 0.0000 S= 0.0000
 ExpMin= 2.53D-02 ExpMax= 1.53D+04 ExpMxC= 5.22D+02 IAcc=3 IRadAn=         7 AccDes= 0.00D+00
 Harris functional with IExCor= 4639 and IRadAn=       7 diagonalized for initial guess.
 HarFok:  IExCor= 4639 AccDes= 0.00D+00 IRadAn=         7 IDoV= 1 UseB2=F ITyADJ=14
 ICtDFT=  3500011 ScaDFX=  1.000000  1.000000  1.000000  1.000000
 FoFCou: FMM=F IPFlag=           0 FMFlag=      100000 FMFlg1=           0
         NFxFlg=           0 DoJE=T BraDBF=F KetDBF=T FulRan=T
         wScrn=  0.000000 ICntrl=       500 IOpCl=  0 I1Cent=   200000004 NGrid=           0
         NMat0=    1 NMatS0=      1 NMatT0=    0 NMatD0=    1 NMtDS0=    0 NMtDT0=    0
 Symmetry not used in FoFCou.
 Gradient too large for Newton-Raphson -- use scaled steepest descent instead.
     Minimum is close to point  4 DX=  5.44D-02 DF= -3.44D-07 DXR=  4.34D-02 DFR=  1.89D-03 which will be used.
 Gradient too large for Newton-Raphson -- use scaled steepest descent instead.
     Accept linear search using points  1 and  2.
 Gradient too large for Newton-Raphson -- use scaled steepest descent instead.
     Accept linear search using points  1 and  2.
 Gradient too large for Newton-Raphson -- use scaled steepest descent instead.
     Accept linear search using points  1 and  2.
 LinEq1:  Iter=  0 NonCon=     1 RMS=7.44D-05 Max=2.49D-03 NDo=     1
 AX will form     1 AO Fock derivatives at one time.
 LinEq1:  Iter=  1 NonCon=     1 RMS=2.04D-05 Max=4.70D-04 NDo=     1
 LinEq1:  Iter=  2 NonCon=     1 RMS=2.25D-05 Max=1.30D-03 NDo=     1
 LinEq1:  Iter=  3 NonCon=     1 RMS=1.85D-05 Max=7.54D-04 NDo=     1
 LinEq1:  Iter=  4 NonCon=     1 RMS=1.01D-05 Max=3.55D-04 NDo=     1
 LinEq1:  Iter=  5 NonCon=     1 RMS=6.53D-06 Max=1.72D-04 NDo=     1
 LinEq1:  Iter=  6 NonCon=     1 RMS=4.38D-06 Max=1.53D-04 NDo=     1
 LinEq1:  Iter=  7 NonCon=     1 RMS=1.90D-06 Max=6.03D-05 NDo=     1
 LinEq1:  Iter=  8 NonCon=     1 RMS=8.62D-07 Max=2.63D-05 NDo=     1
 LinEq1:  Iter=  9 NonCon=     1 RMS=4.20D-07 Max=1.10D-05 NDo=     1
 LinEq1:  Iter= 10 NonCon=     1 RMS=2.13D-07 Max=7.44D-06 NDo=     1
 LinEq1:  Iter= 11 NonCon=     1 RMS=7.49D-08 Max=3.04D-06 NDo=     1
 LinEq1:  Iter= 12 NonCon=     1 RMS=3.29D-08 Max=1.15D-06 NDo=     1
 LinEq1:  Iter= 13 NonCon=     1 RMS=1.17D-08 Max=2.48D-07 NDo=     1
 LinEq1:  Iter= 14 NonCon=     0 RMS=3.56D-09 Max=7.50D-08 NDo=     1
 Linear equations converged to 1.301D-08 1.301D-07 after    14 iterations.
     Minimum is close to point  2 DX=  1.87D-03 DF= -2.83D-10 DXR=  1.86D-03 DFR=  3.48D-06 which will be used.
 LinEq1:  Iter=  0 NonCon=     1 RMS=6.74D-07 Max=3.22D-05 NDo=     1
 LinEq1:  Iter=  1 NonCon=     1 RMS=4.69D-07 Max=1.87D-05 NDo=     1
 LinEq1:  Iter=  2 NonCon=     1 RMS=4.34D-07 Max=2.57D-05 NDo=     1
 LinEq1:  Iter=  3 NonCon=     1 RMS=2.78D-07 Max=9.69D-06 NDo=     1
 LinEq1:  Iter=  4 NonCon=     1 RMS=1.92D-07 Max=5.30D-06 NDo=     1
 LinEq1:  Iter=  5 NonCon=     1 RMS=8.34D-08 Max=1.82D-06 NDo=     1
 LinEq1:  Iter=  6 NonCon=     1 RMS=3.24D-08 Max=5.48D-07 NDo=     1
 LinEq1:  Iter=  7 NonCon=     1 RMS=1.32D-08 Max=2.51D-07 NDo=     1
 LinEq1:  Iter=  8 NonCon=     1 RMS=4.57D-09 Max=1.04D-07 NDo=     1
 LinEq1:  Iter=  9 NonCon=     1 RMS=2.55D-09 Max=1.07D-07 NDo=     1
 LinEq1:  Iter= 10 NonCon=     1 RMS=1.31D-09 Max=5.80D-08 NDo=     1
 LinEq1:  Iter= 11 NonCon=     1 RMS=6.66D-10 Max=3.59D-08 NDo=     1
 LinEq1:  Iter= 12 NonCon=     1 RMS=4.02D-10 Max=1.68D-08 NDo=     1
 LinEq1:  Iter= 13 NonCon=     1 RMS=2.01D-10 Max=9.56D-09 NDo=     1
 LinEq1:  Iter= 14 NonCon=     0 RMS=8.00D-11 Max=3.31D-09 NDo=     1
 Linear equations converged to 5.672D-10 5.672D-09 after    14 iterations.
 SCF Done:  E(UwB97XD) =  -322.377423730     a.u. after    7 cycles
            Convg  =    0.7210D-07                    42 Fock formations.
              S**2 =  0.0000                  -V/T =  2.0055
 <Sx>= 0.0000 <Sy>= 0.0000 <Sz>= 0.0000 <S**2>= 0.0000 S= 0.0000
 <L.S>=  0.00000000000    
 Annihilation of the first spin contaminant:
 S**2 before annihilation     0.0000,   after     0.0000
 DoSCS=F DFT=T ScalE2(SS,OS)=  1.000000  1.000000
 Range of M.O.s used for correlation:     1   391
 NBasis=   391 NAE=    23 NBE=    23 NFC=     0 NFV=     0
 NROrb=    391 NOA=    23 NOB=    23 NVA=   368 NVB=   368

 **** Warning!!: The largest alpha MO coefficient is  0.45571255D+02


 **** Warning!!: The largest beta MO coefficient is  0.45571254D+02

 Symmetrizing basis deriv contribution to polar:
 IMax=3 JMax=2 DiffMx= 0.00D+00
 G2DrvN: will do    12 centers at a time, making    1 passes.
 Calling FoFCou, ICntrl=  3107 FMM=F I1Cent=   0 AccDes= 0.00D+00.
 End of G2Drv F.D. properties file   721 does not exist.
 End of G2Drv F.D. properties file   722 does not exist.
 End of G2Drv F.D. properties file   788 does not exist.
          IDoAtm=11111111111
          Differentiating once with respect to nuclear coordinates.
 CalDSu exits because no D1Ps are significant.
          There are    36 degrees of freedom in the 1st order CPHF.  IDoFFX=6 NUNeed=     0.
     30 vectors produced by pass  0 Test12= 4.70D-14 2.78D-09 XBig12= 1.65D-01 9.35D-02.
 AX will form    30 AO Fock derivatives at one time.
     30 vectors produced by pass  1 Test12= 4.70D-14 2.78D-09 XBig12= 5.62D-02 4.31D-02.
     30 vectors produced by pass  2 Test12= 4.70D-14 2.78D-09 XBig12= 4.60D-03 1.08D-02.
     30 vectors produced by pass  3 Test12= 4.70D-14 2.78D-09 XBig12= 9.07D-05 1.05D-03.
     30 vectors produced by pass  4 Test12= 4.70D-14 2.78D-09 XBig12= 9.79D-07 8.12D-05.
     30 vectors produced by pass  5 Test12= 4.70D-14 2.78D-09 XBig12= 9.78D-09 9.33D-06.
     30 vectors produced by pass  6 Test12= 4.70D-14 2.78D-09 XBig12= 9.17D-11 9.02D-07.
     16 vectors produced by pass  7 Test12= 4.70D-14 2.78D-09 XBig12= 7.76D-13 8.21D-08.
      4 vectors produced by pass  8 Test12= 4.70D-14 2.78D-09 XBig12= 5.94D-15 6.87D-09.
      1 vectors produced by pass  9 Test12= 4.70D-14 2.78D-09 XBig12= 1.03D-16 3.78D-09.
 InvSVY:  IOpt=1 It=  1 EMax= 2.00D-15
 Solved reduced A of dimension   231 with    30 vectors.
 End of Minotr F.D. properties file   721 does not exist.
 End of Minotr F.D. properties file   722 does not exist.
 End of Minotr F.D. properties file   788 does not exist.
 Calling FoFJK, ICntrl=    100127 FMM=F ISym2X=0 I1Cent= 0 IOpClX= 1 NMat=1 NMatS=1 NMatT=0.
 -------------------------------------------------------------------
 Center     Atomic                   Forces (Hartrees/Bohr)
 Number     Number              X              Y              Z
 -------------------------------------------------------------------
      1        8          -0.010077766   -0.009679207    0.002895959
      2        8           0.008097019    0.001246131   -0.001605237
      3        6           0.004481248    0.007258497   -0.003401254
      4        7          -0.008691145   -0.005633831   -0.000099653
      5        6          -0.006752490    0.012139129    0.010556018
      6        1          -0.002413701   -0.001651042   -0.002412388
      7        1           0.015177590   -0.000353353   -0.004456989
      8        6           0.000020783   -0.002629591   -0.001423687
      9        1           0.000179039   -0.000224215   -0.000060971
     10        1          -0.000155340   -0.000250724   -0.000072861
     11        1           0.000134762   -0.000221794    0.000081064
 -------------------------------------------------------------------
 Cartesian Forces:  Max     0.015177590 RMS     0.005622592
 IRC-IRC-IRC-IRC-IRC-IRC-IRC-IRC-IRC-IRC-IRC-IRC-IRC-IRC-IRC-IRC-IRC-IRC
 Pt 12 Step number   1 out of a maximum of  20
 Modified Bulirsch-Stoer Extrapolation Cycles:
    EPS =    0.000010000000000
      PEZero:  N= 2 I= 1 D=  4.40D-04 Err=  1.42D-05
      PEZero:  N= 3 I= 2 D=  4.40D-04 Err=  9.49D-06
      PEZero:  N= 3 I= 1 D=  8.79D-04 Err=  2.09D-08
 Maximum DWI energy   std dev =  0.000000747 at pt    67
 Maximum DWI gradient std dev =  0.002159831 at pt    12
 CORRECTOR INTEGRATION CONVERGENCE:
   Recorrection delta-x convergence threshold:    0.010000
   Delta-x Convergence Met
 Point Number:  12          Path Number:   1
   CHANGE IN THE REACTION COORDINATE =    0.08438
   NET REACTION COORDINATE UP TO THIS POINT =    1.01231
  # OF POINTS ALONG THE PATH =  12
  # OF STEPS =   1

 Calculating another point on the path.
 IRC-IRC-IRC-IRC-IRC-IRC-IRC-IRC-IRC-IRC-IRC-IRC-IRC-IRC-IRC-IRC-IRC-IRC
                          Input orientation:                          
 ---------------------------------------------------------------------
 Center     Atomic      Atomic             Coordinates (Angstroms)
 Number     Number       Type             X           Y           Z
 ---------------------------------------------------------------------
      1          8           0       -1.822307    0.520821   -0.048871
      2          8           0        0.404308    1.233342    0.034958
      3          6           0        0.768417    0.093079   -0.091353
      4          7           0       -0.079429   -1.034628   -0.158890
      5          6           0       -1.375262   -0.624278    0.201363
      6          1           0       -1.806285   -1.253933    1.000388
      7          1           0       -1.519062   -1.182988   -0.847041
      8          6           0        2.221582   -0.297569    0.054240
      9          1           0        2.438158   -1.199419   -0.511429
     10          1           0        2.429457   -0.492474    1.106247
     11          1           0        2.839625    0.532455   -0.275381
 ---------------------------------------------------------------------
                    Distance matrix (angstroms):
                    1          2          3          4          5
     1  O    0.000000
     2  O    2.339343   0.000000
     3  C    2.626141   1.203632   0.000000
     4  N    2.338621   2.327073   1.412490   0.000000
     5  C    1.254479   2.577850   2.279396   1.406184   0.000000
     6  H    2.061784   3.464868   3.104099   2.091423   1.104847
     7  H    1.905780   3.211841   2.726164   1.602531   1.196656
     8  C    4.127157   2.376246   1.511784   2.425558   3.614647
     9  H    4.617872   3.217672   2.152916   2.547486   3.921866
    10  H    4.520902   2.868333   2.129829   2.861645   3.913065
    11  H    4.667446   2.553101   2.125281   3.315147   4.396657
                    6          7          8          9         10
     6  H    0.000000
     7  H    1.870968   0.000000
     8  C    4.246591   3.948251   0.000000
     9  H    4.505980   3.971460   1.086379   0.000000
    10  H    4.304943   4.459030   1.089917   1.765424   0.000000
    11  H    5.138409   4.718865   1.086079   1.793400   1.768506
                   11
    11  H    0.000000
 Symmetry turned off by external request.
 Stoichiometry    C3H5NO2
 Framework group  C1[X(C3H5NO2)]
 Deg. of freedom    27
 Full point group                 C1      NOp   1
 Rotational constants (GHZ):           8.5954681           2.8902553           2.2462287
 Standard basis: Aug-CC-pVTZ (5D, 7F)
   391 basis functions,   567 primitive gaussians,   455 cartesian basis functions
    23 alpha electrons       23 beta electrons
       nuclear repulsion energy       233.2217941063 Hartrees.
 NAtoms=   11 NActive=   11 NUniq=   11 SFac= 1.00D+00 NAtFMM=   60 NAOKFM=F Big=F
 Integral buffers will be    131072 words long.
 Raffenetti 2 integral format.
 Two-electron integral symmetry is turned off.
 Nuclear repulsion after empirical dispersion term =      233.2187988508 Hartrees.
 One-electron integrals computed using PRISM.
 NBasis=   391 RedAO= T EigKep=  1.42D-05  NBF=   391
 NBsUse=   391 1.00D-06 EigRej= -1.00D+00 NBFU=   391
 Initial guess from the checkpoint file:  "TSH2-IRC-Forward.chk"
 B after Tr=     0.000651   -0.000145   -0.000343
         Rot=    1.000000   -0.000169    0.000161   -0.000080 Ang=  -0.03 deg.
 Initial guess <Sx>= 0.0000 <Sy>= 0.0000 <Sz>= 0.0000 <S**2>= 0.0000 S= 0.0000
 ExpMin= 2.53D-02 ExpMax= 1.53D+04 ExpMxC= 5.22D+02 IAcc=3 IRadAn=         7 AccDes= 0.00D+00
 Harris functional with IExCor= 4639 and IRadAn=       7 diagonalized for initial guess.
 HarFok:  IExCor= 4639 AccDes= 0.00D+00 IRadAn=         7 IDoV= 1 UseB2=F ITyADJ=14
 ICtDFT=  3500011 ScaDFX=  1.000000  1.000000  1.000000  1.000000
 FoFCou: FMM=F IPFlag=           0 FMFlag=      100000 FMFlg1=           0
         NFxFlg=           0 DoJE=T BraDBF=F KetDBF=T FulRan=T
         wScrn=  0.000000 ICntrl=       500 IOpCl=  0 I1Cent=   200000004 NGrid=           0
         NMat0=    1 NMatS0=      1 NMatT0=    0 NMatD0=    1 NMtDS0=    0 NMtDT0=    0
 Symmetry not used in FoFCou.
 Gradient too large for Newton-Raphson -- use scaled steepest descent instead.
     Minimum is close to point  4 DX=  6.34D-02 DF= -4.85D-07 DXR=  5.02D-02 DFR=  2.53D-03 which will be used.
 Gradient too large for Newton-Raphson -- use scaled steepest descent instead.
     Accept linear search using points  1 and  2.
 Gradient too large for Newton-Raphson -- use scaled steepest descent instead.
     Accept linear search using points  1 and  2.
 Gradient too large for Newton-Raphson -- use scaled steepest descent instead.
     Accept linear search using points  1 and  2.
 LinEq1:  Iter=  0 NonCon=     1 RMS=7.72D-05 Max=2.80D-03 NDo=     1
 AX will form     1 AO Fock derivatives at one time.
 LinEq1:  Iter=  1 NonCon=     1 RMS=2.03D-05 Max=4.90D-04 NDo=     1
 LinEq1:  Iter=  2 NonCon=     1 RMS=2.17D-05 Max=1.23D-03 NDo=     1
 LinEq1:  Iter=  3 NonCon=     1 RMS=1.80D-05 Max=7.17D-04 NDo=     1
 LinEq1:  Iter=  4 NonCon=     1 RMS=9.82D-06 Max=3.66D-04 NDo=     1
 LinEq1:  Iter=  5 NonCon=     1 RMS=5.97D-06 Max=1.54D-04 NDo=     1
 LinEq1:  Iter=  6 NonCon=     1 RMS=4.02D-06 Max=1.39D-04 NDo=     1
 LinEq1:  Iter=  7 NonCon=     1 RMS=1.86D-06 Max=5.86D-05 NDo=     1
 LinEq1:  Iter=  8 NonCon=     1 RMS=8.55D-07 Max=2.61D-05 NDo=     1
 LinEq1:  Iter=  9 NonCon=     1 RMS=4.15D-07 Max=1.16D-05 NDo=     1
 LinEq1:  Iter= 10 NonCon=     1 RMS=1.99D-07 Max=6.32D-06 NDo=     1
 LinEq1:  Iter= 11 NonCon=     1 RMS=6.67D-08 Max=2.75D-06 NDo=     1
 LinEq1:  Iter= 12 NonCon=     1 RMS=2.99D-08 Max=1.22D-06 NDo=     1
 LinEq1:  Iter= 13 NonCon=     1 RMS=1.10D-08 Max=2.61D-07 NDo=     1
 LinEq1:  Iter= 14 NonCon=     0 RMS=3.33D-09 Max=7.06D-08 NDo=     1
 Linear equations converged to 1.301D-08 1.301D-07 after    14 iterations.
     Minimum is close to point  2 DX=  1.80D-03 DF= -2.84D-10 DXR=  1.80D-03 DFR=  3.22D-06 which will be used.
 LinEq1:  Iter=  0 NonCon=     1 RMS=6.88D-07 Max=3.14D-05 NDo=     1
 LinEq1:  Iter=  1 NonCon=     1 RMS=4.72D-07 Max=1.81D-05 NDo=     1
 LinEq1:  Iter=  2 NonCon=     1 RMS=4.25D-07 Max=2.52D-05 NDo=     1
 LinEq1:  Iter=  3 NonCon=     1 RMS=2.68D-07 Max=9.82D-06 NDo=     1
 LinEq1:  Iter=  4 NonCon=     1 RMS=1.90D-07 Max=5.64D-06 NDo=     1
 LinEq1:  Iter=  5 NonCon=     1 RMS=8.34D-08 Max=1.73D-06 NDo=     1
 LinEq1:  Iter=  6 NonCon=     1 RMS=3.23D-08 Max=6.40D-07 NDo=     1
 LinEq1:  Iter=  7 NonCon=     1 RMS=1.30D-08 Max=2.84D-07 NDo=     1
 LinEq1:  Iter=  8 NonCon=     1 RMS=4.30D-09 Max=9.17D-08 NDo=     1
 LinEq1:  Iter=  9 NonCon=     1 RMS=2.22D-09 Max=6.61D-08 NDo=     1
 LinEq1:  Iter= 10 NonCon=     1 RMS=1.14D-09 Max=3.52D-08 NDo=     1
 LinEq1:  Iter= 11 NonCon=     1 RMS=6.09D-10 Max=3.13D-08 NDo=     1
 LinEq1:  Iter= 12 NonCon=     1 RMS=3.77D-10 Max=1.57D-08 NDo=     1
 LinEq1:  Iter= 13 NonCon=     0 RMS=1.62D-10 Max=5.32D-09 NDo=     1
 Linear equations converged to 5.871D-10 5.871D-09 after    13 iterations.
 LinEq1:  Iter=  0 NonCon=     1 RMS=1.11D-08 Max=3.64D-07 NDo=     1
 LinEq1:  Iter=  1 NonCon=     1 RMS=6.71D-09 Max=4.13D-07 NDo=     1
 LinEq1:  Iter=  2 NonCon=     1 RMS=5.08D-09 Max=3.87D-07 NDo=     1
 LinEq1:  Iter=  3 NonCon=     1 RMS=5.64D-09 Max=3.26D-07 NDo=     1
 LinEq1:  Iter=  4 NonCon=     1 RMS=3.56D-09 Max=1.71D-07 NDo=     1
 LinEq1:  Iter=  5 NonCon=     1 RMS=1.92D-09 Max=9.14D-08 NDo=     1
 LinEq1:  Iter=  6 NonCon=     1 RMS=1.18D-09 Max=4.51D-08 NDo=     1
 LinEq1:  Iter=  7 NonCon=     1 RMS=5.48D-10 Max=1.94D-08 NDo=     1
 LinEq1:  Iter=  8 NonCon=     1 RMS=3.66D-10 Max=1.65D-08 NDo=     1
 LinEq1:  Iter=  9 NonCon=     1 RMS=2.25D-10 Max=8.74D-09 NDo=     1
 LinEq1:  Iter= 10 NonCon=     1 RMS=9.31D-11 Max=2.32D-09 NDo=     1
 LinEq1:  Iter= 11 NonCon=     1 RMS=4.07D-11 Max=1.25D-09 NDo=     1
 LinEq1:  Iter= 12 NonCon=     1 RMS=1.60D-11 Max=1.21D-09 NDo=     1
 LinEq1:  Iter= 13 NonCon=     1 RMS=6.12D-12 Max=2.80D-10 NDo=     1
 LinEq1:  Iter= 14 NonCon=     0 RMS=4.58D-12 Max=1.53D-10 NDo=     1
 Linear equations converged to 2.594D-11 2.594D-10 after    14 iterations.
 Restarting incremental Fock formation.
 QCLLim is confused:  Bigger=T Turned=T
 NLin=  8 IMin12=  1  2 I12=  0  2 IX=  1 XLMin= 0.000D+00 XLMax= 0.000D+00
 X = 0.000D+00 1.000D+00 2.000D+00 4.000D+00 8.000D+00 1.600D+01 3.200D+01 6.400D+01
 DE= 0.000D+00 1.478D-12 2.387D-12 1.376D-11 8.492D-11 3.673D-10 1.572D-09 6.483D-09
 Search did not lower the energy significantly.
 No lower point found -- using Newton-Raphson step.
 SCF Done:  E(UwB97XD) =  -322.379091182     a.u. after    8 cycles
            Convg  =    0.8102D-08                    71 Fock formations.
              S**2 =  0.0000                  -V/T =  2.0055
 <Sx>= 0.0000 <Sy>= 0.0000 <Sz>= 0.0000 <S**2>= 0.0000 S= 0.0000
 <L.S>=  0.00000000000    
 Annihilation of the first spin contaminant:
 S**2 before annihilation     0.0000,   after     0.0000
 DoSCS=F DFT=T ScalE2(SS,OS)=  1.000000  1.000000
 Range of M.O.s used for correlation:     1   391
 NBasis=   391 NAE=    23 NBE=    23 NFC=     0 NFV=     0
 NROrb=    391 NOA=    23 NOB=    23 NVA=   368 NVB=   368

 **** Warning!!: The largest alpha MO coefficient is  0.46186651D+02


 **** Warning!!: The largest beta MO coefficient is  0.46186651D+02

 Symmetrizing basis deriv contribution to polar:
 IMax=3 JMax=2 DiffMx= 0.00D+00
 G2DrvN: will do    12 centers at a time, making    1 passes.
 Calling FoFCou, ICntrl=  3107 FMM=F I1Cent=   0 AccDes= 0.00D+00.
 End of G2Drv F.D. properties file   721 does not exist.
 End of G2Drv F.D. properties file   722 does not exist.
 End of G2Drv F.D. properties file   788 does not exist.
          IDoAtm=11111111111
          Differentiating once with respect to nuclear coordinates.
 CalDSu exits because no D1Ps are significant.
          There are    36 degrees of freedom in the 1st order CPHF.  IDoFFX=6 NUNeed=     0.
     30 vectors produced by pass  0 Test12= 4.70D-14 2.78D-09 XBig12= 1.63D-01 8.94D-02.
 AX will form    30 AO Fock derivatives at one time.
     30 vectors produced by pass  1 Test12= 4.70D-14 2.78D-09 XBig12= 5.54D-02 4.08D-02.
     30 vectors produced by pass  2 Test12= 4.70D-14 2.78D-09 XBig12= 4.50D-03 1.07D-02.
     30 vectors produced by pass  3 Test12= 4.70D-14 2.78D-09 XBig12= 8.77D-05 1.01D-03.
     30 vectors produced by pass  4 Test12= 4.70D-14 2.78D-09 XBig12= 9.20D-07 8.50D-05.
     30 vectors produced by pass  5 Test12= 4.70D-14 2.78D-09 XBig12= 9.06D-09 8.73D-06.
     30 vectors produced by pass  6 Test12= 4.70D-14 2.78D-09 XBig12= 8.32D-11 8.59D-07.
     16 vectors produced by pass  7 Test12= 4.70D-14 2.78D-09 XBig12= 7.01D-13 7.98D-08.
      1 vectors produced by pass  8 Test12= 4.70D-14 2.78D-09 XBig12= 5.20D-15 5.23D-09.
 InvSVY:  IOpt=1 It=  1 EMax= 2.44D-15
 Solved reduced A of dimension   227 with    30 vectors.
 End of Minotr F.D. properties file   721 does not exist.
 End of Minotr F.D. properties file   722 does not exist.
 End of Minotr F.D. properties file   788 does not exist.
 Calling FoFJK, ICntrl=    100127 FMM=F ISym2X=0 I1Cent= 0 IOpClX= 1 NMat=1 NMatS=1 NMatT=0.
 -------------------------------------------------------------------
 Center     Atomic                   Forces (Hartrees/Bohr)
 Number     Number              X              Y              Z
 -------------------------------------------------------------------
      1        8          -0.010642030   -0.011267505    0.003262128
      2        8           0.008755002    0.001138882   -0.001728851
      3        6           0.005071882    0.008313209   -0.003980042
      4        7          -0.011013604   -0.007025540   -0.001155474
      5        6          -0.008081162    0.014811548    0.012990113
      6        1          -0.002738551   -0.001833337   -0.002743662
      7        1           0.018653211   -0.000553329   -0.005037011
      8        6          -0.000155733   -0.002835645   -0.001568311
      9        1           0.000204959   -0.000244094   -0.000059339
     10        1          -0.000189996   -0.000266979   -0.000075463
     11        1           0.000136023   -0.000237210    0.000095913
 -------------------------------------------------------------------
 Cartesian Forces:  Max     0.018653211 RMS     0.006675871
 IRC-IRC-IRC-IRC-IRC-IRC-IRC-IRC-IRC-IRC-IRC-IRC-IRC-IRC-IRC-IRC-IRC-IRC
 Pt 13 Step number   1 out of a maximum of  20
 Modified Bulirsch-Stoer Extrapolation Cycles:
    EPS =    0.000010000000000
      PEZero:  N= 2 I= 1 D=  4.40D-04 Err=  1.19D-05
      PEZero:  N= 3 I= 2 D=  4.40D-04 Err=  7.91D-06
      PEZero:  N= 3 I= 1 D=  8.79D-04 Err=  1.85D-08
 Maximum DWI energy   std dev =  0.000000772 at pt    67
 Maximum DWI gradient std dev =  0.001702911 at pt    12
 CORRECTOR INTEGRATION CONVERGENCE:
   Recorrection delta-x convergence threshold:    0.010000
   Delta-x Convergence Met
 Point Number:  13          Path Number:   1
   CHANGE IN THE REACTION COORDINATE =    0.08438
   NET REACTION COORDINATE UP TO THIS POINT =    1.09669
  # OF POINTS ALONG THE PATH =  13
  # OF STEPS =   1

 Calculating another point on the path.
 IRC-IRC-IRC-IRC-IRC-IRC-IRC-IRC-IRC-IRC-IRC-IRC-IRC-IRC-IRC-IRC-IRC-IRC
                          Input orientation:                          
 ---------------------------------------------------------------------
 Center     Atomic      Atomic             Coordinates (Angstroms)
 Number     Number       Type             X           Y           Z
 ---------------------------------------------------------------------
      1          8           0       -1.823591    0.519396   -0.048465
      2          8           0        0.405377    1.233468    0.034747
      3          6           0        0.769261    0.094469   -0.092024
      4          7           0       -0.081081   -1.035671   -0.159126
      5          6           0       -1.376639   -0.621727    0.203609
      6          1           0       -1.811716   -1.257536    0.994953
      7          1           0       -1.480726   -1.184259   -0.857044
      8          6           0        2.221543   -0.298030    0.053982
      9          1           0        2.438566   -1.199893   -0.511538
     10          1           0        2.429068   -0.492988    1.106102
     11          1           0        2.839880    0.531998   -0.275188
 ---------------------------------------------------------------------
                    Distance matrix (angstroms):
                    1          2          3          4          5
     1  O    0.000000
     2  O    2.342034   0.000000
     3  C    2.627801   1.202415   0.000000
     4  N    2.338123   2.328780   1.415909   0.000000
     5  C    1.251188   2.577953   2.281495   1.407620   0.000000
     6  H    2.060668   3.470245   3.109804   2.091942   1.104433
     7  H    1.916715   3.193443   2.698674   1.571042   1.205098
     8  C    4.128170   2.375776   1.511455   2.427263   3.615809
     9  H    4.619131   3.217690   2.153588   2.549467   3.924474
    10  H    4.521400   2.867713   2.129689   2.862893   3.913371
    11  H    4.668996   2.552435   2.124252   3.317088   4.397654
                    6          7          8          9         10
     6  H    0.000000
     7  H    1.882769   0.000000
     8  C    4.251265   3.914353   0.000000
     9  H    4.509738   3.934522   1.086402   0.000000
    10  H    4.310585   4.429254   1.089969   1.765379   0.000000
    11  H    5.143252   4.685268   1.086113   1.793422   1.768424
                   11
    11  H    0.000000
 Symmetry turned off by external request.
 Stoichiometry    C3H5NO2
 Framework group  C1[X(C3H5NO2)]
 Deg. of freedom    27
 Full point group                 C1      NOp   1
 Rotational constants (GHZ):           8.5938846           2.8890237           2.2457214
 Standard basis: Aug-CC-pVTZ (5D, 7F)
   391 basis functions,   567 primitive gaussians,   455 cartesian basis functions
    23 alpha electrons       23 beta electrons
       nuclear repulsion energy       233.2364981932 Hartrees.
 NAtoms=   11 NActive=   11 NUniq=   11 SFac= 1.00D+00 NAtFMM=   60 NAOKFM=F Big=F
 Integral buffers will be    131072 words long.
 Raffenetti 2 integral format.
 Two-electron integral symmetry is turned off.
 Nuclear repulsion after empirical dispersion term =      233.2334981400 Hartrees.
 One-electron integrals computed using PRISM.
 NBasis=   391 RedAO= T EigKep=  1.42D-05  NBF=   391
 NBsUse=   391 1.00D-06 EigRej= -1.00D+00 NBFU=   391
 Initial guess from the checkpoint file:  "TSH2-IRC-Forward.chk"
 B after Tr=     0.000667   -0.000141   -0.000321
         Rot=    1.000000   -0.000155    0.000157   -0.000082 Ang=  -0.03 deg.
 Initial guess <Sx>= 0.0000 <Sy>= 0.0000 <Sz>= 0.0000 <S**2>= 0.0000 S= 0.0000
 ExpMin= 2.53D-02 ExpMax= 1.53D+04 ExpMxC= 5.22D+02 IAcc=3 IRadAn=         7 AccDes= 0.00D+00
 Harris functional with IExCor= 4639 and IRadAn=       7 diagonalized for initial guess.
 HarFok:  IExCor= 4639 AccDes= 0.00D+00 IRadAn=         7 IDoV= 1 UseB2=F ITyADJ=14
 ICtDFT=  3500011 ScaDFX=  1.000000  1.000000  1.000000  1.000000
 FoFCou: FMM=F IPFlag=           0 FMFlag=      100000 FMFlg1=           0
         NFxFlg=           0 DoJE=T BraDBF=F KetDBF=T FulRan=T
         wScrn=  0.000000 ICntrl=       500 IOpCl=  0 I1Cent=   200000004 NGrid=           0
         NMat0=    1 NMatS0=      1 NMatT0=    0 NMatD0=    1 NMtDS0=    0 NMtDT0=    0
 Symmetry not used in FoFCou.
 Gradient too large for Newton-Raphson -- use scaled steepest descent instead.
     Minimum is close to point  4 DX=  7.33D-02 DF= -6.70D-07 DXR=  5.76D-02 DFR=  3.32D-03 which will be used.
 Gradient too large for Newton-Raphson -- use scaled steepest descent instead.
     Accept linear search using points  1 and  2.
 Gradient too large for Newton-Raphson -- use scaled steepest descent instead.
     Accept linear search using points  1 and  2.
 Gradient too large for Newton-Raphson -- use scaled steepest descent instead.
     Accept linear search using points  1 and  2.
 LinEq1:  Iter=  0 NonCon=     1 RMS=7.98D-05 Max=3.13D-03 NDo=     1
 AX will form     1 AO Fock derivatives at one time.
 LinEq1:  Iter=  1 NonCon=     1 RMS=2.01D-05 Max=5.07D-04 NDo=     1
 LinEq1:  Iter=  2 NonCon=     1 RMS=2.07D-05 Max=1.16D-03 NDo=     1
 LinEq1:  Iter=  3 NonCon=     1 RMS=1.73D-05 Max=6.86D-04 NDo=     1
 LinEq1:  Iter=  4 NonCon=     1 RMS=9.51D-06 Max=3.72D-04 NDo=     1
 LinEq1:  Iter=  5 NonCon=     1 RMS=5.45D-06 Max=1.54D-04 NDo=     1
 LinEq1:  Iter=  6 NonCon=     1 RMS=3.57D-06 Max=1.20D-04 NDo=     1
 LinEq1:  Iter=  7 NonCon=     1 RMS=1.80D-06 Max=5.56D-05 NDo=     1
 LinEq1:  Iter=  8 NonCon=     1 RMS=8.38D-07 Max=2.54D-05 NDo=     1
 LinEq1:  Iter=  9 NonCon=     1 RMS=4.05D-07 Max=1.18D-05 NDo=     1
 LinEq1:  Iter= 10 NonCon=     1 RMS=1.83D-07 Max=4.89D-06 NDo=     1
 LinEq1:  Iter= 11 NonCon=     1 RMS=5.80D-08 Max=2.23D-06 NDo=     1
 LinEq1:  Iter= 12 NonCon=     1 RMS=2.58D-08 Max=1.19D-06 NDo=     1
 LinEq1:  Iter= 13 NonCon=     1 RMS=9.92D-09 Max=3.05D-07 NDo=     1
 LinEq1:  Iter= 14 NonCon=     0 RMS=3.07D-09 Max=6.66D-08 NDo=     1
 Linear equations converged to 1.301D-08 1.301D-07 after    14 iterations.
     Minimum is close to point  2 DX=  1.73D-03 DF= -2.84D-10 DXR=  1.73D-03 DFR=  3.00D-06 which will be used.
 LinEq1:  Iter=  0 NonCon=     1 RMS=7.03D-07 Max=3.05D-05 NDo=     1
 LinEq1:  Iter=  1 NonCon=     1 RMS=4.75D-07 Max=1.72D-05 NDo=     1
 LinEq1:  Iter=  2 NonCon=     1 RMS=4.13D-07 Max=2.43D-05 NDo=     1
 LinEq1:  Iter=  3 NonCon=     1 RMS=2.56D-07 Max=9.71D-06 NDo=     1
 LinEq1:  Iter=  4 NonCon=     1 RMS=1.85D-07 Max=5.85D-06 NDo=     1
 LinEq1:  Iter=  5 NonCon=     1 RMS=8.26D-08 Max=1.63D-06 NDo=     1
 LinEq1:  Iter=  6 NonCon=     1 RMS=3.20D-08 Max=6.80D-07 NDo=     1
 LinEq1:  Iter=  7 NonCon=     1 RMS=1.26D-08 Max=3.16D-07 NDo=     1
 LinEq1:  Iter=  8 NonCon=     1 RMS=3.96D-09 Max=7.60D-08 NDo=     1
 LinEq1:  Iter=  9 NonCon=     1 RMS=1.69D-09 Max=4.02D-08 NDo=     1
 LinEq1:  Iter= 10 NonCon=     1 RMS=8.18D-10 Max=1.77D-08 NDo=     1
 LinEq1:  Iter= 11 NonCon=     0 RMS=3.32D-10 Max=5.64D-09 NDo=     1
 Linear equations converged to 6.093D-10 6.093D-09 after    11 iterations.
 SCF Done:  E(UwB97XD) =  -322.381096650     a.u. after    7 cycles
            Convg  =    0.1587D-07                    39 Fock formations.
              S**2 =  0.0000                  -V/T =  2.0055
 <Sx>= 0.0000 <Sy>= 0.0000 <Sz>= 0.0000 <S**2>= 0.0000 S= 0.0000
 <L.S>=  0.00000000000    
 Annihilation of the first spin contaminant:
 S**2 before annihilation     0.0000,   after     0.0000
 DoSCS=F DFT=T ScalE2(SS,OS)=  1.000000  1.000000
 Range of M.O.s used for correlation:     1   391
 NBasis=   391 NAE=    23 NBE=    23 NFC=     0 NFV=     0
 NROrb=    391 NOA=    23 NOB=    23 NVA=   368 NVB=   368

 **** Warning!!: The largest alpha MO coefficient is  0.46799892D+02


 **** Warning!!: The largest beta MO coefficient is  0.46799892D+02

 Symmetrizing basis deriv contribution to polar:
 IMax=3 JMax=2 DiffMx= 0.00D+00
 G2DrvN: will do    12 centers at a time, making    1 passes.
 Calling FoFCou, ICntrl=  3107 FMM=F I1Cent=   0 AccDes= 0.00D+00.
 End of G2Drv F.D. properties file   721 does not exist.
 End of G2Drv F.D. properties file   722 does not exist.
 End of G2Drv F.D. properties file   788 does not exist.
          IDoAtm=11111111111
          Differentiating once with respect to nuclear coordinates.
 CalDSu exits because no D1Ps are significant.
          There are    36 degrees of freedom in the 1st order CPHF.  IDoFFX=6 NUNeed=     0.
     30 vectors produced by pass  0 Test12= 4.70D-14 2.78D-09 XBig12= 1.61D-01 8.50D-02.
 AX will form    30 AO Fock derivatives at one time.
     30 vectors produced by pass  1 Test12= 4.70D-14 2.78D-09 XBig12= 5.47D-02 3.83D-02.
     30 vectors produced by pass  2 Test12= 4.70D-14 2.78D-09 XBig12= 4.42D-03 1.06D-02.
     30 vectors produced by pass  3 Test12= 4.70D-14 2.78D-09 XBig12= 8.47D-05 9.60D-04.
     30 vectors produced by pass  4 Test12= 4.70D-14 2.78D-09 XBig12= 8.63D-07 7.28D-05.
     30 vectors produced by pass  5 Test12= 4.70D-14 2.78D-09 XBig12= 8.38D-09 7.95D-06.
     30 vectors produced by pass  6 Test12= 4.70D-14 2.78D-09 XBig12= 7.53D-11 7.81D-07.
     17 vectors produced by pass  7 Test12= 4.70D-14 2.78D-09 XBig12= 6.32D-13 7.37D-08.
      1 vectors produced by pass  8 Test12= 4.70D-14 2.78D-09 XBig12= 4.62D-15 4.97D-09.
 InvSVY:  IOpt=1 It=  1 EMax= 1.78D-15
 Solved reduced A of dimension   228 with    30 vectors.
 End of Minotr F.D. properties file   721 does not exist.
 End of Minotr F.D. properties file   722 does not exist.
 End of Minotr F.D. properties file   788 does not exist.
 Calling FoFJK, ICntrl=    100127 FMM=F ISym2X=0 I1Cent= 0 IOpClX= 1 NMat=1 NMatS=1 NMatT=0.
 -------------------------------------------------------------------
 Center     Atomic                   Forces (Hartrees/Bohr)
 Number     Number              X              Y              Z
 -------------------------------------------------------------------
      1        8          -0.011164493   -0.012990893    0.003631368
      2        8           0.009399541    0.001004436   -0.001843567
      3        6           0.005710842    0.009366219   -0.004575498
      4        7          -0.013748508   -0.008503025   -0.002464648
      5        6          -0.009493733    0.017756657    0.015693905
      6        1          -0.003072382   -0.002015407   -0.003088241
      7        1           0.022575912   -0.000798777   -0.005608554
      8        6          -0.000350629   -0.003019412   -0.001722704
      9        1           0.000231248   -0.000263641   -0.000057113
     10        1          -0.000227958   -0.000283239   -0.000077691
     11        1           0.000140159   -0.000252918    0.000112743
 -------------------------------------------------------------------
 Cartesian Forces:  Max     0.022575912 RMS     0.007856918
 IRC-IRC-IRC-IRC-IRC-IRC-IRC-IRC-IRC-IRC-IRC-IRC-IRC-IRC-IRC-IRC-IRC-IRC
 Pt 14 Step number   1 out of a maximum of  20
 Modified Bulirsch-Stoer Extrapolation Cycles:
    EPS =    0.000010000000000
      PEZero:  N= 2 I= 1 D=  4.40D-04 Err=  9.92D-06
 Maximum DWI energy   std dev =  0.000000783 at pt    45
 Maximum DWI gradient std dev =  0.001356542 at pt    12
 CORRECTOR INTEGRATION CONVERGENCE:
   Recorrection delta-x convergence threshold:    0.010000
   Delta-x Convergence Met
 Point Number:  14          Path Number:   1
   CHANGE IN THE REACTION COORDINATE =    0.08438
   NET REACTION COORDINATE UP TO THIS POINT =    1.18107
  # OF POINTS ALONG THE PATH =  14
  # OF STEPS =   1

 Calculating another point on the path.
 IRC-IRC-IRC-IRC-IRC-IRC-IRC-IRC-IRC-IRC-IRC-IRC-IRC-IRC-IRC-IRC-IRC-IRC
                          Input orientation:                          
 ---------------------------------------------------------------------
 Center     Atomic      Atomic             Coordinates (Angstroms)
 Number     Number       Type             X           Y           Z
 ---------------------------------------------------------------------
      1          8           0       -1.824721    0.518020   -0.048087
      2          8           0        0.406340    1.233559    0.034559
      3          6           0        0.770058    0.095775   -0.092668
      4          7           0       -0.082805   -1.036719   -0.159487
      5          6           0       -1.377988   -0.619176    0.205872
      6          1           0       -1.816816   -1.260852    0.989829
      7          1           0       -1.441948   -1.185749   -0.866339
      8          6           0        2.221483   -0.298440    0.053744
      9          1           0        2.438950   -1.200322   -0.511625
     10          1           0        2.428679   -0.493446    1.105978
     11          1           0        2.840104    0.531589   -0.274996
 ---------------------------------------------------------------------
                    Distance matrix (angstroms):
                    1          2          3          4          5
     1  O    0.000000
     2  O    2.344453   0.000000
     3  C    2.629288   1.201261   0.000000
     4  N    2.337497   2.330467   1.419290   0.000000
     5  C    1.247911   2.577945   2.283502   1.409017   0.000000
     6  H    2.059543   3.475204   3.115149   2.092357   1.104041
     7  H    1.928440   3.175033   2.670925   1.539194   1.214386
     8  C    4.129013   2.375317   1.511118   2.429046   3.616933
     9  H    4.620223   3.217701   2.154204   2.551474   3.927029
    10  H    4.521763   2.867113   2.129544   2.864280   3.913657
    11  H    4.670361   2.551822   2.123269   3.319086   4.398613
                    6          7          8          9         10
     6  H    0.000000
     7  H    1.895132   0.000000
     8  C    4.255625   3.880025   0.000000
     9  H    4.513266   3.897102   1.086428   0.000000
    10  H    4.315857   4.398985   1.090025   1.765338   0.000000
    11  H    5.147769   4.651334   1.086144   1.793441   1.768349
                   11
    11  H    0.000000
 Symmetry turned off by external request.
 Stoichiometry    C3H5NO2
 Framework group  C1[X(C3H5NO2)]
 Deg. of freedom    27
 Full point group                 C1      NOp   1
 Rotational constants (GHZ):           8.5923863           2.8879927           2.2453483
 Standard basis: Aug-CC-pVTZ (5D, 7F)
   391 basis functions,   567 primitive gaussians,   455 cartesian basis functions
    23 alpha electrons       23 beta electrons
       nuclear repulsion energy       233.2564438989 Hartrees.
 NAtoms=   11 NActive=   11 NUniq=   11 SFac= 1.00D+00 NAtFMM=   60 NAOKFM=F Big=F
 Integral buffers will be    131072 words long.
 Raffenetti 2 integral format.
 Two-electron integral symmetry is turned off.
 Nuclear repulsion after empirical dispersion term =      233.2534388742 Hartrees.
 One-electron integrals computed using PRISM.
 NBasis=   391 RedAO= T EigKep=  1.42D-05  NBF=   391
 NBsUse=   391 1.00D-06 EigRej= -1.00D+00 NBFU=   391
 Initial guess from the checkpoint file:  "TSH2-IRC-Forward.chk"
 B after Tr=     0.000681   -0.000137   -0.000301
         Rot=    1.000000   -0.000142    0.000153   -0.000084 Ang=  -0.03 deg.
 Initial guess <Sx>= 0.0000 <Sy>= 0.0000 <Sz>= 0.0000 <S**2>= 0.0000 S= 0.0000
 ExpMin= 2.53D-02 ExpMax= 1.53D+04 ExpMxC= 5.22D+02 IAcc=3 IRadAn=         7 AccDes= 0.00D+00
 Harris functional with IExCor= 4639 and IRadAn=       7 diagonalized for initial guess.
 HarFok:  IExCor= 4639 AccDes= 0.00D+00 IRadAn=         7 IDoV= 1 UseB2=F ITyADJ=14
 ICtDFT=  3500011 ScaDFX=  1.000000  1.000000  1.000000  1.000000
 FoFCou: FMM=F IPFlag=           0 FMFlag=      100000 FMFlg1=           0
         NFxFlg=           0 DoJE=T BraDBF=F KetDBF=T FulRan=T
         wScrn=  0.000000 ICntrl=       500 IOpCl=  0 I1Cent=   200000004 NGrid=           0
         NMat0=    1 NMatS0=      1 NMatT0=    0 NMatD0=    1 NMtDS0=    0 NMtDT0=    0
 Symmetry not used in FoFCou.
 Gradient too large for Newton-Raphson -- use scaled steepest descent instead.
     Minimum is close to point  4 DX=  8.20D-02 DF= -8.70D-07 DXR=  6.40D-02 DFR=  4.11D-03 which will be used.
 Gradient too large for Newton-Raphson -- use scaled steepest descent instead.
     Accept linear search using points  1 and  2.
 Gradient too large for Newton-Raphson -- use scaled steepest descent instead.
     Accept linear search using points  1 and  2.
 Gradient too large for Newton-Raphson -- use scaled steepest descent instead.
     Accept linear search using points  1 and  2.
 LinEq1:  Iter=  0 NonCon=     1 RMS=8.26D-05 Max=3.48D-03 NDo=     1
 AX will form     1 AO Fock derivatives at one time.
 LinEq1:  Iter=  1 NonCon=     1 RMS=1.99D-05 Max=5.21D-04 NDo=     1
 LinEq1:  Iter=  2 NonCon=     1 RMS=1.96D-05 Max=1.08D-03 NDo=     1
 LinEq1:  Iter=  3 NonCon=     1 RMS=1.65D-05 Max=6.68D-04 NDo=     1
 LinEq1:  Iter=  4 NonCon=     1 RMS=9.19D-06 Max=3.74D-04 NDo=     1
 LinEq1:  Iter=  5 NonCon=     1 RMS=4.99D-06 Max=1.58D-04 NDo=     1
 LinEq1:  Iter=  6 NonCon=     1 RMS=3.05D-06 Max=9.87D-05 NDo=     1
 LinEq1:  Iter=  7 NonCon=     1 RMS=1.69D-06 Max=5.08D-05 NDo=     1
 LinEq1:  Iter=  8 NonCon=     1 RMS=8.12D-07 Max=2.39D-05 NDo=     1
 LinEq1:  Iter=  9 NonCon=     1 RMS=3.93D-07 Max=1.19D-05 NDo=     1
 LinEq1:  Iter= 10 NonCon=     1 RMS=1.69D-07 Max=3.58D-06 NDo=     1
 LinEq1:  Iter= 11 NonCon=     1 RMS=5.00D-08 Max=1.56D-06 NDo=     1
 LinEq1:  Iter= 12 NonCon=     1 RMS=2.12D-08 Max=1.01D-06 NDo=     1
 LinEq1:  Iter= 13 NonCon=     1 RMS=8.54D-09 Max=3.42D-07 NDo=     1
 LinEq1:  Iter= 14 NonCon=     0 RMS=2.77D-09 Max=7.12D-08 NDo=     1
 Linear equations converged to 1.301D-08 1.301D-07 after    14 iterations.
     Minimum is close to point  2 DX=  1.65D-03 DF= -2.77D-10 DXR=  1.65D-03 DFR=  2.72D-06 which will be used.
 LinEq1:  Iter=  0 NonCon=     1 RMS=7.19D-07 Max=2.94D-05 NDo=     1
 LinEq1:  Iter=  1 NonCon=     1 RMS=4.77D-07 Max=1.62D-05 NDo=     1
 LinEq1:  Iter=  2 NonCon=     1 RMS=3.98D-07 Max=2.31D-05 NDo=     1
 LinEq1:  Iter=  3 NonCon=     1 RMS=2.41D-07 Max=9.38D-06 NDo=     1
 LinEq1:  Iter=  4 NonCon=     1 RMS=1.77D-07 Max=5.95D-06 NDo=     1
 LinEq1:  Iter=  5 NonCon=     1 RMS=8.11D-08 Max=1.51D-06 NDo=     1
 LinEq1:  Iter=  6 NonCon=     1 RMS=3.14D-08 Max=7.04D-07 NDo=     1
 LinEq1:  Iter=  7 NonCon=     1 RMS=1.22D-08 Max=3.36D-07 NDo=     1
 LinEq1:  Iter=  8 NonCon=     1 RMS=3.77D-09 Max=9.14D-08 NDo=     1
 LinEq1:  Iter=  9 NonCon=     1 RMS=1.32D-09 Max=3.37D-08 NDo=     1
 LinEq1:  Iter= 10 NonCon=     1 RMS=5.45D-10 Max=1.26D-08 NDo=     1
 LinEq1:  Iter= 11 NonCon=     1 RMS=2.29D-10 Max=9.97D-09 NDo=     1
 LinEq1:  Iter= 12 NonCon=     0 RMS=1.20D-10 Max=4.25D-09 NDo=     1
 Linear equations converged to 6.346D-10 6.346D-09 after    12 iterations.
 SCF Done:  E(UwB97XD) =  -322.383479444     a.u. after    7 cycles
            Convg  =    0.6068D-08                    40 Fock formations.
              S**2 =  0.0000                  -V/T =  2.0055
 <Sx>= 0.0000 <Sy>= 0.0000 <Sz>= 0.0000 <S**2>= 0.0000 S= 0.0000
 <L.S>=  0.00000000000    
 Annihilation of the first spin contaminant:
 S**2 before annihilation     0.0000,   after     0.0000
 DoSCS=F DFT=T ScalE2(SS,OS)=  1.000000  1.000000
 Range of M.O.s used for correlation:     1   391
 NBasis=   391 NAE=    23 NBE=    23 NFC=     0 NFV=     0
 NROrb=    391 NOA=    23 NOB=    23 NVA=   368 NVB=   368

 **** Warning!!: The largest alpha MO coefficient is  0.47388864D+02


 **** Warning!!: The largest beta MO coefficient is  0.47388864D+02

 Symmetrizing basis deriv contribution to polar:
 IMax=3 JMax=2 DiffMx= 0.00D+00
 G2DrvN: will do    12 centers at a time, making    1 passes.
 Calling FoFCou, ICntrl=  3107 FMM=F I1Cent=   0 AccDes= 0.00D+00.
 End of G2Drv F.D. properties file   721 does not exist.
 End of G2Drv F.D. properties file   722 does not exist.
 End of G2Drv F.D. properties file   788 does not exist.
          IDoAtm=11111111111
          Differentiating once with respect to nuclear coordinates.
 CalDSu exits because no D1Ps are significant.
          There are    36 degrees of freedom in the 1st order CPHF.  IDoFFX=6 NUNeed=     0.
     30 vectors produced by pass  0 Test12= 4.70D-14 2.78D-09 XBig12= 1.59D-01 8.04D-02.
 AX will form    30 AO Fock derivatives at one time.
     30 vectors produced by pass  1 Test12= 4.70D-14 2.78D-09 XBig12= 5.40D-02 3.58D-02.
     30 vectors produced by pass  2 Test12= 4.70D-14 2.78D-09 XBig12= 4.34D-03 1.05D-02.
     30 vectors produced by pass  3 Test12= 4.70D-14 2.78D-09 XBig12= 8.19D-05 9.44D-04.
     30 vectors produced by pass  4 Test12= 4.70D-14 2.78D-09 XBig12= 8.10D-07 7.53D-05.
     30 vectors produced by pass  5 Test12= 4.70D-14 2.78D-09 XBig12= 7.79D-09 6.98D-06.
     30 vectors produced by pass  6 Test12= 4.70D-14 2.78D-09 XBig12= 6.89D-11 6.91D-07.
     17 vectors produced by pass  7 Test12= 4.70D-14 2.78D-09 XBig12= 5.74D-13 6.22D-08.
      1 vectors produced by pass  8 Test12= 4.70D-14 2.78D-09 XBig12= 4.12D-15 4.83D-09.
 InvSVY:  IOpt=1 It=  1 EMax= 1.78D-15
 Solved reduced A of dimension   228 with    30 vectors.
 End of Minotr F.D. properties file   721 does not exist.
 End of Minotr F.D. properties file   722 does not exist.
 End of Minotr F.D. properties file   788 does not exist.
 Calling FoFJK, ICntrl=    100127 FMM=F ISym2X=0 I1Cent= 0 IOpClX= 1 NMat=1 NMatS=1 NMatT=0.
 -------------------------------------------------------------------
 Center     Atomic                   Forces (Hartrees/Bohr)
 Number     Number              X              Y              Z
 -------------------------------------------------------------------
      1        8          -0.011643559   -0.014829845    0.003996208
      2        8           0.010024079    0.000849583   -0.001947646
      3        6           0.006391582    0.010378939   -0.005176715
      4        7          -0.016910354   -0.010026296   -0.004043612
      5        6          -0.010974768    0.020947161    0.018667423
      6        1          -0.003412234   -0.002194526   -0.003441191
      7        1           0.026947328   -0.001098986   -0.006164036
      8        6          -0.000558437   -0.003174584   -0.001888086
      9        1           0.000257161   -0.000282680   -0.000054374
     10        1          -0.000269371   -0.000299582   -0.000079595
     11        1           0.000148572   -0.000269186    0.000131626
 -------------------------------------------------------------------
 Cartesian Forces:  Max     0.026947328 RMS     0.009162544
 IRC-IRC-IRC-IRC-IRC-IRC-IRC-IRC-IRC-IRC-IRC-IRC-IRC-IRC-IRC-IRC-IRC-IRC
 Pt 15 Step number   1 out of a maximum of  20
 Modified Bulirsch-Stoer Extrapolation Cycles:
    EPS =    0.000010000000000
      PEZero:  N= 2 I= 1 D=  4.40D-04 Err=  8.51D-06
 Maximum DWI energy   std dev =  0.000000784 at pt    45
 Maximum DWI gradient std dev =  0.001091968 at pt    12
 CORRECTOR INTEGRATION CONVERGENCE:
   Recorrection delta-x convergence threshold:    0.010000
   Delta-x Convergence Met
 Point Number:  15          Path Number:   1
   CHANGE IN THE REACTION COORDINATE =    0.08439
   NET REACTION COORDINATE UP TO THIS POINT =    1.26546
  # OF POINTS ALONG THE PATH =  15
  # OF STEPS =   1

 Calculating another point on the path.
 IRC-IRC-IRC-IRC-IRC-IRC-IRC-IRC-IRC-IRC-IRC-IRC-IRC-IRC-IRC-IRC-IRC-IRC
                          Input orientation:                          
 ---------------------------------------------------------------------
 Center     Atomic      Atomic             Coordinates (Angstroms)
 Number     Number       Type             X           Y           Z
 ---------------------------------------------------------------------
      1          8           0       -1.825722    0.516689   -0.047735
      2          8           0        0.407211    1.233622    0.034391
      3          6           0        0.770815    0.096998   -0.093283
      4          7           0       -0.084598   -1.037758   -0.159961
      5          6           0       -1.379306   -0.616634    0.208147
      6          1           0       -1.821612   -1.263910    0.984991
      7          1           0       -1.402797   -1.187456   -0.874973
      8          6           0        2.221408   -0.298804    0.053522
      9          1           0        2.439312   -1.200713   -0.511696
     10          1           0        2.428289   -0.493858    1.105870
     11          1           0        2.840310    0.531218   -0.274807
 ---------------------------------------------------------------------
                    Distance matrix (angstroms):
                    1          2          3          4          5
     1  O    0.000000
     2  O    2.346642   0.000000
     3  C    2.630631   1.200177   0.000000
     4  N    2.336753   2.332127   1.422620   0.000000
     5  C    1.244662   2.577845   2.285422   1.410362   0.000000
     6  H    2.058416   3.479793   3.120164   2.092673   1.103670
     7  H    1.940953   3.156690   2.643000   1.507083   1.224556
     8  C    4.129715   2.374870   1.510772   2.430903   3.618020
     9  H    4.621173   3.217706   2.154763   2.553506   3.929525
    10  H    4.522015   2.866533   2.129389   2.865790   3.913919
    11  H    4.671577   2.551264   2.122336   3.321138   4.399542
                    6          7          8          9         10
     6  H    0.000000
     7  H    1.908066   0.000000
     8  C    4.259704   3.845343   0.000000
     9  H    4.516585   3.859267   1.086458   0.000000
    10  H    4.320793   4.368299   1.090083   1.765300   0.000000
    11  H    5.151999   4.617141   1.086175   1.793460   1.768279
                   11
    11  H    0.000000
 Symmetry turned off by external request.
 Stoichiometry    C3H5NO2
 Framework group  C1[X(C3H5NO2)]
 Deg. of freedom    27
 Full point group                 C1      NOp   1
 Rotational constants (GHZ):           8.5909797           2.8871255           2.2450855
 Standard basis: Aug-CC-pVTZ (5D, 7F)
   391 basis functions,   567 primitive gaussians,   455 cartesian basis functions
    23 alpha electrons       23 beta electrons
       nuclear repulsion energy       233.2810004847 Hartrees.
 NAtoms=   11 NActive=   11 NUniq=   11 SFac= 1.00D+00 NAtFMM=   60 NAOKFM=F Big=F
 Integral buffers will be    131072 words long.
 Raffenetti 2 integral format.
 Two-electron integral symmetry is turned off.
 Nuclear repulsion after empirical dispersion term =      233.2779902696 Hartrees.
 One-electron integrals computed using PRISM.
 NBasis=   391 RedAO= T EigKep=  1.41D-05  NBF=   391
 NBsUse=   391 1.00D-06 EigRej= -1.00D+00 NBFU=   391
 Initial guess from the checkpoint file:  "TSH2-IRC-Forward.chk"
 B after Tr=     0.000694   -0.000134   -0.000282
         Rot=    1.000000   -0.000130    0.000150   -0.000086 Ang=  -0.02 deg.
 Initial guess <Sx>= 0.0000 <Sy>= 0.0000 <Sz>= 0.0000 <S**2>= 0.0000 S= 0.0000
 ExpMin= 2.53D-02 ExpMax= 1.53D+04 ExpMxC= 5.22D+02 IAcc=3 IRadAn=         7 AccDes= 0.00D+00
 Harris functional with IExCor= 4639 and IRadAn=       7 diagonalized for initial guess.
 HarFok:  IExCor= 4639 AccDes= 0.00D+00 IRadAn=         7 IDoV= 1 UseB2=F ITyADJ=14
 ICtDFT=  3500011 ScaDFX=  1.000000  1.000000  1.000000  1.000000
 FoFCou: FMM=F IPFlag=           0 FMFlag=      100000 FMFlg1=           0
         NFxFlg=           0 DoJE=T BraDBF=F KetDBF=T FulRan=T
         wScrn=  0.000000 ICntrl=       500 IOpCl=  0 I1Cent=   200000004 NGrid=           0
         NMat0=    1 NMatS0=      1 NMatT0=    0 NMatD0=    1 NMtDS0=    0 NMtDT0=    0
 Symmetry not used in FoFCou.
 Gradient too large for Newton-Raphson -- use scaled steepest descent instead.
     Minimum is close to point  4 DX=  8.96D-02 DF= -1.08D-06 DXR=  6.95D-02 DFR=  4.85D-03 which will be used.
 Gradient too large for Newton-Raphson -- use scaled steepest descent instead.
     Accept linear search using points  1 and  2.
 Gradient too large for Newton-Raphson -- use scaled steepest descent instead.
     Accept linear search using points  1 and  2.
 Gradient too large for Newton-Raphson -- use scaled steepest descent instead.
     Accept linear search using points  1 and  2.
 LinEq1:  Iter=  0 NonCon=     1 RMS=8.48D-05 Max=3.80D-03 NDo=     1
 AX will form     1 AO Fock derivatives at one time.
 LinEq1:  Iter=  1 NonCon=     1 RMS=1.96D-05 Max=5.24D-04 NDo=     1
 LinEq1:  Iter=  2 NonCon=     1 RMS=1.83D-05 Max=1.00D-03 NDo=     1
 LinEq1:  Iter=  3 NonCon=     1 RMS=1.54D-05 Max=6.38D-04 NDo=     1
 LinEq1:  Iter=  4 NonCon=     1 RMS=8.83D-06 Max=3.71D-04 NDo=     1
 LinEq1:  Iter=  5 NonCon=     1 RMS=4.59D-06 Max=1.59D-04 NDo=     1
 LinEq1:  Iter=  6 NonCon=     1 RMS=2.51D-06 Max=7.78D-05 NDo=     1
 LinEq1:  Iter=  7 NonCon=     1 RMS=1.53D-06 Max=4.35D-05 NDo=     1
 LinEq1:  Iter=  8 NonCon=     1 RMS=7.68D-07 Max=2.17D-05 NDo=     1
 LinEq1:  Iter=  9 NonCon=     1 RMS=3.74D-07 Max=1.17D-05 NDo=     1
 LinEq1:  Iter= 10 NonCon=     1 RMS=1.55D-07 Max=3.69D-06 NDo=     1
 LinEq1:  Iter= 11 NonCon=     1 RMS=4.31D-08 Max=8.33D-07 NDo=     1
 LinEq1:  Iter= 12 NonCon=     1 RMS=1.66D-08 Max=6.56D-07 NDo=     1
 LinEq1:  Iter= 13 NonCon=     1 RMS=6.63D-09 Max=3.10D-07 NDo=     1
 LinEq1:  Iter= 14 NonCon=     0 RMS=2.33D-09 Max=9.15D-08 NDo=     1
 Linear equations converged to 1.301D-08 1.301D-07 after    14 iterations.
     Minimum is close to point  2 DX=  1.53D-03 DF= -2.54D-10 DXR=  1.53D-03 DFR=  2.34D-06 which will be used.
 LinEq1:  Iter=  0 NonCon=     1 RMS=7.28D-07 Max=2.79D-05 NDo=     1
 LinEq1:  Iter=  1 NonCon=     1 RMS=4.73D-07 Max=1.46D-05 NDo=     1
 LinEq1:  Iter=  2 NonCon=     1 RMS=3.75D-07 Max=2.11D-05 NDo=     1
 LinEq1:  Iter=  3 NonCon=     1 RMS=2.21D-07 Max=8.73D-06 NDo=     1
 LinEq1:  Iter=  4 NonCon=     1 RMS=1.65D-07 Max=5.82D-06 NDo=     1
 LinEq1:  Iter=  5 NonCon=     1 RMS=7.78D-08 Max=1.51D-06 NDo=     1
 LinEq1:  Iter=  6 NonCon=     1 RMS=3.03D-08 Max=6.79D-07 NDo=     1
 LinEq1:  Iter=  7 NonCon=     1 RMS=1.17D-08 Max=3.45D-07 NDo=     1
 LinEq1:  Iter=  8 NonCon=     1 RMS=3.96D-09 Max=1.00D-07 NDo=     1
 LinEq1:  Iter=  9 NonCon=     1 RMS=1.87D-09 Max=5.38D-08 NDo=     1
 LinEq1:  Iter= 10 NonCon=     1 RMS=1.10D-09 Max=3.06D-08 NDo=     1
 LinEq1:  Iter= 11 NonCon=     1 RMS=4.40D-10 Max=1.93D-08 NDo=     1
 LinEq1:  Iter= 12 NonCon=     1 RMS=1.89D-10 Max=7.24D-09 NDo=     1
 LinEq1:  Iter= 13 NonCon=     0 RMS=7.09D-11 Max=2.00D-09 NDo=     1
 Linear equations converged to 6.553D-10 6.553D-09 after    13 iterations.
 SCF Done:  E(UwB97XD) =  -322.386278436     a.u. after    7 cycles
            Convg  =    0.4520D-08                    41 Fock formations.
              S**2 =  0.0000                  -V/T =  2.0055
 <Sx>= 0.0000 <Sy>= 0.0000 <Sz>= 0.0000 <S**2>= 0.0000 S= 0.0000
 <L.S>=  0.00000000000    
 Annihilation of the first spin contaminant:
 S**2 before annihilation     0.0000,   after     0.0000
 DoSCS=F DFT=T ScalE2(SS,OS)=  1.000000  1.000000
 Range of M.O.s used for correlation:     1   391
 NBasis=   391 NAE=    23 NBE=    23 NFC=     0 NFV=     0
 NROrb=    391 NOA=    23 NOB=    23 NVA=   368 NVB=   368

 **** Warning!!: The largest alpha MO coefficient is  0.47929619D+02


 **** Warning!!: The largest beta MO coefficient is  0.47929619D+02

 Symmetrizing basis deriv contribution to polar:
 IMax=3 JMax=2 DiffMx= 0.00D+00
 G2DrvN: will do    12 centers at a time, making    1 passes.
 Calling FoFCou, ICntrl=  3107 FMM=F I1Cent=   0 AccDes= 0.00D+00.
 End of G2Drv F.D. properties file   721 does not exist.
 End of G2Drv F.D. properties file   722 does not exist.
 End of G2Drv F.D. properties file   788 does not exist.
          IDoAtm=11111111111
          Differentiating once with respect to nuclear coordinates.
 CalDSu exits because no D1Ps are significant.
          There are    36 degrees of freedom in the 1st order CPHF.  IDoFFX=6 NUNeed=     0.
     30 vectors produced by pass  0 Test12= 4.70D-14 2.78D-09 XBig12= 1.57D-01 7.56D-02.
 AX will form    30 AO Fock derivatives at one time.
     30 vectors produced by pass  1 Test12= 4.70D-14 2.78D-09 XBig12= 5.33D-02 3.54D-02.
     30 vectors produced by pass  2 Test12= 4.70D-14 2.78D-09 XBig12= 4.26D-03 1.03D-02.
     30 vectors produced by pass  3 Test12= 4.70D-14 2.78D-09 XBig12= 7.93D-05 9.50D-04.
     30 vectors produced by pass  4 Test12= 4.70D-14 2.78D-09 XBig12= 7.68D-07 7.67D-05.
     30 vectors produced by pass  5 Test12= 4.70D-14 2.78D-09 XBig12= 7.37D-09 5.96D-06.
     30 vectors produced by pass  6 Test12= 4.70D-14 2.78D-09 XBig12= 6.46D-11 6.34D-07.
     17 vectors produced by pass  7 Test12= 4.70D-14 2.78D-09 XBig12= 5.37D-13 6.12D-08.
      1 vectors produced by pass  8 Test12= 4.70D-14 2.78D-09 XBig12= 3.82D-15 4.77D-09.
 InvSVY:  IOpt=1 It=  1 EMax= 1.78D-15
 Solved reduced A of dimension   228 with    30 vectors.
 End of Minotr F.D. properties file   721 does not exist.
 End of Minotr F.D. properties file   722 does not exist.
 End of Minotr F.D. properties file   788 does not exist.
 Calling FoFJK, ICntrl=    100127 FMM=F ISym2X=0 I1Cent= 0 IOpClX= 1 NMat=1 NMatS=1 NMatT=0.
 -------------------------------------------------------------------
 Center     Atomic                   Forces (Hartrees/Bohr)
 Number     Number              X              Y              Z
 -------------------------------------------------------------------
      1        8          -0.012078693   -0.016758687    0.004347971
      2        8           0.010621892    0.000681931   -0.002039137
      3        6           0.007104815    0.011309518   -0.005772380
      4        7          -0.020495421   -0.011550736   -0.005907228
      5        6          -0.012512496    0.024347412    0.021908709
      6        1          -0.003755536   -0.002367670   -0.003796752
      7        1           0.031758062   -0.001463219   -0.006695903
      8        6          -0.000772779   -0.003295198   -0.002065449
      9        1           0.000281947   -0.000301031   -0.000051178
     10        1          -0.000314422   -0.000316066   -0.000081234
     11        1           0.000162631   -0.000286255    0.000152581
 -------------------------------------------------------------------
 Cartesian Forces:  Max     0.031758062 RMS     0.010586498
 IRC-IRC-IRC-IRC-IRC-IRC-IRC-IRC-IRC-IRC-IRC-IRC-IRC-IRC-IRC-IRC-IRC-IRC
 Pt 16 Step number   1 out of a maximum of  20
 Modified Bulirsch-Stoer Extrapolation Cycles:
    EPS =    0.000010000000000
      PEZero:  N= 2 I= 1 D=  4.40D-04 Err=  8.12D-06
 Maximum DWI energy   std dev =  0.000000756 at pt    45
 Maximum DWI gradient std dev =  0.000885112 at pt    12
 CORRECTOR INTEGRATION CONVERGENCE:
   Recorrection delta-x convergence threshold:    0.010000
   Delta-x Convergence Met
 Point Number:  16          Path Number:   1
   CHANGE IN THE REACTION COORDINATE =    0.08439
   NET REACTION COORDINATE UP TO THIS POINT =    1.34984
  # OF POINTS ALONG THE PATH =  16
  # OF STEPS =   1

 Calculating another point on the path.
 IRC-IRC-IRC-IRC-IRC-IRC-IRC-IRC-IRC-IRC-IRC-IRC-IRC-IRC-IRC-IRC-IRC-IRC
                          Input orientation:                          
 ---------------------------------------------------------------------
 Center     Atomic      Atomic             Coordinates (Angstroms)
 Number     Number       Type             X           Y           Z
 ---------------------------------------------------------------------
      1          8           0       -1.826613    0.515402   -0.047408
      2          8           0        0.408003    1.233665    0.034240
      3          6           0        0.771537    0.098134   -0.093869
      4          7           0       -0.086454   -1.038777   -0.160534
      5          6           0       -1.380592   -0.614109    0.210430
      6          1           0       -1.826135   -1.266735    0.980420
      7          1           0       -1.363329   -1.189381   -0.882992
      8          6           0        2.221323   -0.299128    0.053314
      9          1           0        2.439651   -1.201069   -0.511752
     10          1           0        2.427900   -0.494231    1.105775
     11          1           0        2.840507    0.530878   -0.274619
 ---------------------------------------------------------------------
                    Distance matrix (angstroms):
                    1          2          3          4          5
     1  O    0.000000
     2  O    2.348632   0.000000
     3  C    2.631853   1.199166   0.000000
     4  N    2.335899   2.333756   1.425889   0.000000
     5  C    1.241455   2.577670   2.287257   1.411648   0.000000
     6  H    2.057290   3.484053   3.124878   2.092900   1.103319
     7  H    1.954256   3.138484   2.614968   1.474800   1.235641
     8  C    4.130301   2.374436   1.510417   2.432827   3.619073
     9  H    4.622001   3.217706   2.155263   2.555562   3.931962
    10  H    4.522176   2.865973   2.129221   2.867411   3.914157
    11  H    4.672673   2.550761   2.121456   3.323241   4.400448
                    6          7          8          9         10
     6  H    0.000000
     7  H    1.921582   0.000000
     8  C    4.263532   3.810374   0.000000
     9  H    4.519714   3.821074   1.086492   0.000000
    10  H    4.325424   4.337262   1.090144   1.765263   0.000000
    11  H    5.155976   4.582755   1.086204   1.793477   1.768214
                   11
    11  H    0.000000
 Symmetry turned off by external request.
 Stoichiometry    C3H5NO2
 Framework group  C1[X(C3H5NO2)]
 Deg. of freedom    27
 Full point group                 C1      NOp   1
 Rotational constants (GHZ):           8.5896644           2.8863906           2.2449125
 Standard basis: Aug-CC-pVTZ (5D, 7F)
   391 basis functions,   567 primitive gaussians,   455 cartesian basis functions
    23 alpha electrons       23 beta electrons
       nuclear repulsion energy       233.3096077435 Hartrees.
 NAtoms=   11 NActive=   11 NUniq=   11 SFac= 1.00D+00 NAtFMM=   60 NAOKFM=F Big=F
 Integral buffers will be    131072 words long.
 Raffenetti 2 integral format.
 Two-electron integral symmetry is turned off.
 Nuclear repulsion after empirical dispersion term =      233.3065920607 Hartrees.
 One-electron integrals computed using PRISM.
 NBasis=   391 RedAO= T EigKep=  1.41D-05  NBF=   391
 NBsUse=   391 1.00D-06 EigRej= -1.00D+00 NBFU=   391
 Initial guess from the checkpoint file:  "TSH2-IRC-Forward.chk"
 B after Tr=     0.000705   -0.000133   -0.000265
         Rot=    1.000000   -0.000119    0.000147   -0.000088 Ang=  -0.02 deg.
 Initial guess <Sx>= 0.0000 <Sy>= 0.0000 <Sz>= 0.0000 <S**2>= 0.0000 S= 0.0000
 ExpMin= 2.53D-02 ExpMax= 1.53D+04 ExpMxC= 5.22D+02 IAcc=3 IRadAn=         7 AccDes= 0.00D+00
 Harris functional with IExCor= 4639 and IRadAn=       7 diagonalized for initial guess.
 HarFok:  IExCor= 4639 AccDes= 0.00D+00 IRadAn=         7 IDoV= 1 UseB2=F ITyADJ=14
 ICtDFT=  3500011 ScaDFX=  1.000000  1.000000  1.000000  1.000000
 FoFCou: FMM=F IPFlag=           0 FMFlag=      100000 FMFlg1=           0
         NFxFlg=           0 DoJE=T BraDBF=F KetDBF=T FulRan=T
         wScrn=  0.000000 ICntrl=       500 IOpCl=  0 I1Cent=   200000004 NGrid=           0
         NMat0=    1 NMatS0=      1 NMatT0=    0 NMatD0=    1 NMtDS0=    0 NMtDT0=    0
 Symmetry not used in FoFCou.
 Gradient too large for Newton-Raphson -- use scaled steepest descent instead.
     Minimum is close to point  4 DX=  9.45D-02 DF= -1.26D-06 DXR=  7.30D-02 DFR=  5.36D-03 which will be used.
 Gradient too large for Newton-Raphson -- use scaled steepest descent instead.
     Accept linear search using points  1 and  2.
 Gradient too large for Newton-Raphson -- use scaled steepest descent instead.
     Accept linear search using points  1 and  2.
 Gradient too large for Newton-Raphson -- use scaled steepest descent instead.
     Accept linear search using points  1 and  2.
 LinEq1:  Iter=  0 NonCon=     1 RMS=8.66D-05 Max=4.06D-03 NDo=     1
 AX will form     1 AO Fock derivatives at one time.
 LinEq1:  Iter=  1 NonCon=     1 RMS=1.90D-05 Max=5.16D-04 NDo=     1
 LinEq1:  Iter=  2 NonCon=     1 RMS=1.68D-05 Max=9.13D-04 NDo=     1
 LinEq1:  Iter=  3 NonCon=     1 RMS=1.39D-05 Max=5.89D-04 NDo=     1
 LinEq1:  Iter=  4 NonCon=     1 RMS=8.39D-06 Max=3.63D-04 NDo=     1
 LinEq1:  Iter=  5 NonCon=     1 RMS=4.23D-06 Max=1.57D-04 NDo=     1
 LinEq1:  Iter=  6 NonCon=     1 RMS=2.06D-06 Max=6.11D-05 NDo=     1
 LinEq1:  Iter=  7 NonCon=     1 RMS=1.31D-06 Max=3.41D-05 NDo=     1
 LinEq1:  Iter=  8 NonCon=     1 RMS=7.01D-07 Max=1.89D-05 NDo=     1
 LinEq1:  Iter=  9 NonCon=     1 RMS=3.49D-07 Max=1.12D-05 NDo=     1
 LinEq1:  Iter= 10 NonCon=     1 RMS=1.42D-07 Max=3.64D-06 NDo=     1
 LinEq1:  Iter= 11 NonCon=     1 RMS=3.77D-08 Max=7.09D-07 NDo=     1
 LinEq1:  Iter= 12 NonCon=     1 RMS=1.33D-08 Max=2.52D-07 NDo=     1
 LinEq1:  Iter= 13 NonCon=     1 RMS=4.65D-09 Max=1.52D-07 NDo=     1
 LinEq1:  Iter= 14 NonCon=     0 RMS=1.56D-09 Max=7.71D-08 NDo=     1
 Linear equations converged to 1.301D-08 1.301D-07 after    14 iterations.
     Minimum is close to point  2 DX=  1.36D-03 DF= -2.11D-10 DXR=  1.36D-03 DFR=  1.84D-06 which will be used.
 LinEq1:  Iter=  0 NonCon=     1 RMS=7.25D-07 Max=2.58D-05 NDo=     1
 LinEq1:  Iter=  1 NonCon=     1 RMS=4.60D-07 Max=1.49D-05 NDo=     1
 LinEq1:  Iter=  2 NonCon=     1 RMS=3.44D-07 Max=1.83D-05 NDo=     1
 LinEq1:  Iter=  3 NonCon=     1 RMS=1.97D-07 Max=7.76D-06 NDo=     1
 LinEq1:  Iter=  4 NonCon=     1 RMS=1.48D-07 Max=5.45D-06 NDo=     1
 LinEq1:  Iter=  5 NonCon=     1 RMS=7.26D-08 Max=1.61D-06 NDo=     1
 LinEq1:  Iter=  6 NonCon=     1 RMS=2.88D-08 Max=6.29D-07 NDo=     1
 LinEq1:  Iter=  7 NonCon=     1 RMS=1.13D-08 Max=3.45D-07 NDo=     1
 LinEq1:  Iter=  8 NonCon=     1 RMS=4.53D-09 Max=9.75D-08 NDo=     1
 LinEq1:  Iter=  9 NonCon=     1 RMS=2.50D-09 Max=8.49D-08 NDo=     1
 LinEq1:  Iter= 10 NonCon=     1 RMS=1.21D-09 Max=4.47D-08 NDo=     1
 LinEq1:  Iter= 11 NonCon=     1 RMS=4.41D-10 Max=1.77D-08 NDo=     1
 LinEq1:  Iter= 12 NonCon=     0 RMS=1.77D-10 Max=5.69D-09 NDo=     1
 Linear equations converged to 6.685D-10 6.685D-09 after    12 iterations.
 SCF Done:  E(UwB97XD) =  -322.389530361     a.u. after    7 cycles
            Convg  =    0.7091D-08                    40 Fock formations.
              S**2 =  0.0000                  -V/T =  2.0056
 <Sx>= 0.0000 <Sy>= 0.0000 <Sz>= 0.0000 <S**2>= 0.0000 S= 0.0000
 <L.S>=  0.00000000000    
 Annihilation of the first spin contaminant:
 S**2 before annihilation     0.0000,   after     0.0000
 DoSCS=F DFT=T ScalE2(SS,OS)=  1.000000  1.000000
 Range of M.O.s used for correlation:     1   391
 NBasis=   391 NAE=    23 NBE=    23 NFC=     0 NFV=     0
 NROrb=    391 NOA=    23 NOB=    23 NVA=   368 NVB=   368

 **** Warning!!: The largest alpha MO coefficient is  0.48400068D+02


 **** Warning!!: The largest beta MO coefficient is  0.48400068D+02

 Symmetrizing basis deriv contribution to polar:
 IMax=3 JMax=2 DiffMx= 0.00D+00
 G2DrvN: will do    12 centers at a time, making    1 passes.
 Calling FoFCou, ICntrl=  3107 FMM=F I1Cent=   0 AccDes= 0.00D+00.
 End of G2Drv F.D. properties file   721 does not exist.
 End of G2Drv F.D. properties file   722 does not exist.
 End of G2Drv F.D. properties file   788 does not exist.
          IDoAtm=11111111111
          Differentiating once with respect to nuclear coordinates.
 CalDSu exits because no D1Ps are significant.
          There are    36 degrees of freedom in the 1st order CPHF.  IDoFFX=6 NUNeed=     0.
     30 vectors produced by pass  0 Test12= 4.70D-14 2.78D-09 XBig12= 1.55D-01 7.06D-02.
 AX will form    30 AO Fock derivatives at one time.
     30 vectors produced by pass  1 Test12= 4.70D-14 2.78D-09 XBig12= 5.27D-02 3.73D-02.
     30 vectors produced by pass  2 Test12= 4.70D-14 2.78D-09 XBig12= 4.17D-03 1.01D-02.
     30 vectors produced by pass  3 Test12= 4.70D-14 2.78D-09 XBig12= 7.70D-05 9.53D-04.
     30 vectors produced by pass  4 Test12= 4.70D-14 2.78D-09 XBig12= 7.42D-07 7.74D-05.
     30 vectors produced by pass  5 Test12= 4.70D-14 2.78D-09 XBig12= 7.14D-09 6.31D-06.
     30 vectors produced by pass  6 Test12= 4.70D-14 2.78D-09 XBig12= 6.30D-11 5.86D-07.
     17 vectors produced by pass  7 Test12= 4.70D-14 2.78D-09 XBig12= 5.22D-13 6.44D-08.
      1 vectors produced by pass  8 Test12= 4.70D-14 2.78D-09 XBig12= 3.73D-15 4.91D-09.
 InvSVY:  IOpt=1 It=  1 EMax= 2.89D-15
 Solved reduced A of dimension   228 with    30 vectors.
 End of Minotr F.D. properties file   721 does not exist.
 End of Minotr F.D. properties file   722 does not exist.
 End of Minotr F.D. properties file   788 does not exist.
 Calling FoFJK, ICntrl=    100127 FMM=F ISym2X=0 I1Cent= 0 IOpClX= 1 NMat=1 NMatS=1 NMatT=0.
 -------------------------------------------------------------------
 Center     Atomic                   Forces (Hartrees/Bohr)
 Number     Number              X              Y              Z
 -------------------------------------------------------------------
      1        8          -0.012471036   -0.018742359    0.004677090
      2        8           0.011186206    0.000510141   -0.002115937
      3        6           0.007837773    0.012113910   -0.006350115
      4        7          -0.024458550   -0.013025471   -0.008055574
      5        6          -0.014100367    0.027900545    0.025393737
      6        1          -0.004100033   -0.002530982   -0.004147418
      7        1           0.036967157   -0.001894039   -0.007191482
      8        6          -0.000986276   -0.003376212   -0.002255536
      9        1           0.000304920   -0.000318500   -0.000047550
     10        1          -0.000363352   -0.000332703   -0.000082718
     11        1           0.000183559   -0.000304331    0.000175504
 -------------------------------------------------------------------
 Cartesian Forces:  Max     0.036967157 RMS     0.012113456
 IRC-IRC-IRC-IRC-IRC-IRC-IRC-IRC-IRC-IRC-IRC-IRC-IRC-IRC-IRC-IRC-IRC-IRC
 Pt 17 Step number   1 out of a maximum of  20
 Modified Bulirsch-Stoer Extrapolation Cycles:
    EPS =    0.000010000000000
      PEZero:  N= 2 I= 1 D=  4.40D-04 Err=  7.70D-06
 Maximum DWI energy   std dev =  0.000000652 at pt    34
 Maximum DWI gradient std dev =  0.000713271 at pt    12
 CORRECTOR INTEGRATION CONVERGENCE:
   Recorrection delta-x convergence threshold:    0.010000
   Delta-x Convergence Met
 Point Number:  17          Path Number:   1
   CHANGE IN THE REACTION COORDINATE =    0.08439
   NET REACTION COORDINATE UP TO THIS POINT =    1.43423
  # OF POINTS ALONG THE PATH =  17
  # OF STEPS =   1

 Calculating another point on the path.
 IRC-IRC-IRC-IRC-IRC-IRC-IRC-IRC-IRC-IRC-IRC-IRC-IRC-IRC-IRC-IRC-IRC-IRC
                          Input orientation:                          
 ---------------------------------------------------------------------
 Center     Atomic      Atomic             Coordinates (Angstroms)
 Number     Number       Type             X           Y           Z
 ---------------------------------------------------------------------
      1          8           0       -1.827411    0.514156   -0.047103
      2          8           0        0.408726    1.233691    0.034104
      3          6           0        0.772227    0.099184   -0.094427
      4          7           0       -0.088367   -1.039767   -0.161198
      5          6           0       -1.381846   -0.611609    0.212719
      6          1           0       -1.830415   -1.269350    0.976095
      7          1           0       -1.323590   -1.191518   -0.890440
      8          6           0        2.221231   -0.299414    0.053115
      9          1           0        2.439967   -1.201397   -0.511798
     10          1           0        2.427511   -0.494573    1.105691
     11          1           0        2.840703    0.530564   -0.274431
 ---------------------------------------------------------------------
                    Distance matrix (angstroms):
                    1          2          3          4          5
     1  O    0.000000
     2  O    2.350454   0.000000
     3  C    2.632975   1.198232   0.000000
     4  N    2.334946   2.335350   1.429087   0.000000
     5  C    1.238299   2.577438   2.289016   1.412877   0.000000
     6  H    2.056170   3.488025   3.129321   2.093055   1.102987
     7  H    1.968344   3.120471   2.586889   1.442428   1.247658
     8  C    4.130793   2.374015   1.510054   2.434809   3.620098
     9  H    4.622725   3.217701   2.155705   2.557639   3.934340
    10  H    4.522260   2.865430   2.129037   2.869126   3.914371
    11  H    4.673675   2.550313   2.120633   3.325389   4.401341
                    6          7          8          9         10
     6  H    0.000000
     7  H    1.935688   0.000000
     8  C    4.267143   3.775169   0.000000
     9  H    4.522677   3.782569   1.086529   0.000000
    10  H    4.329782   4.305930   1.090208   1.765227   0.000000
    11  H    5.159734   4.548227   1.086230   1.793494   1.768155
                   11
    11  H    0.000000
 Symmetry turned off by external request.
 Stoichiometry    C3H5NO2
 Framework group  C1[X(C3H5NO2)]
 Deg. of freedom    27
 Full point group                 C1      NOp   1
 Rotational constants (GHZ):           8.5884394           2.8857590           2.2448103
 Standard basis: Aug-CC-pVTZ (5D, 7F)
   391 basis functions,   567 primitive gaussians,   455 cartesian basis functions
    23 alpha electrons       23 beta electrons
       nuclear repulsion energy       233.3417789014 Hartrees.
 NAtoms=   11 NActive=   11 NUniq=   11 SFac= 1.00D+00 NAtFMM=   60 NAOKFM=F Big=F
 Integral buffers will be    131072 words long.
 Raffenetti 2 integral format.
 Two-electron integral symmetry is turned off.
 Nuclear repulsion after empirical dispersion term =      233.3387574082 Hartrees.
 One-electron integrals computed using PRISM.
 NBasis=   391 RedAO= T EigKep=  1.41D-05  NBF=   391
 NBsUse=   391 1.00D-06 EigRej= -1.00D+00 NBFU=   391
 Initial guess from the checkpoint file:  "TSH2-IRC-Forward.chk"
 B after Tr=     0.000715   -0.000131   -0.000249
         Rot=    1.000000   -0.000108    0.000144   -0.000089 Ang=  -0.02 deg.
 Initial guess <Sx>= 0.0000 <Sy>= 0.0000 <Sz>= 0.0000 <S**2>= 0.0000 S= 0.0000
 ExpMin= 2.53D-02 ExpMax= 1.53D+04 ExpMxC= 5.22D+02 IAcc=3 IRadAn=         7 AccDes= 0.00D+00
 Harris functional with IExCor= 4639 and IRadAn=       7 diagonalized for initial guess.
 HarFok:  IExCor= 4639 AccDes= 0.00D+00 IRadAn=         7 IDoV= 1 UseB2=F ITyADJ=14
 ICtDFT=  3500011 ScaDFX=  1.000000  1.000000  1.000000  1.000000
 FoFCou: FMM=F IPFlag=           0 FMFlag=      100000 FMFlg1=           0
         NFxFlg=           0 DoJE=T BraDBF=F KetDBF=T FulRan=T
         wScrn=  0.000000 ICntrl=       500 IOpCl=  0 I1Cent=   200000004 NGrid=           0
         NMat0=    1 NMatS0=      1 NMatT0=    0 NMatD0=    1 NMtDS0=    0 NMtDT0=    0
 Symmetry not used in FoFCou.
 Gradient too large for Newton-Raphson -- use scaled steepest descent instead.
     Minimum is close to point  4 DX=  9.41D-02 DF= -1.31D-06 DXR=  7.27D-02 DFR=  5.31D-03 which will be used.
 Gradient too large for Newton-Raphson -- use scaled steepest descent instead.
     Accept linear search using points  1 and  2.
 Gradient too large for Newton-Raphson -- use scaled steepest descent instead.
     Accept linear search using points  1 and  2.
 Gradient too large for Newton-Raphson -- use scaled steepest descent instead.
     Accept linear search using points  1 and  2.
 LinEq1:  Iter=  0 NonCon=     1 RMS=8.79D-05 Max=4.25D-03 NDo=     1
 AX will form     1 AO Fock derivatives at one time.
 LinEq1:  Iter=  1 NonCon=     1 RMS=1.83D-05 Max=4.94D-04 NDo=     1
 LinEq1:  Iter=  2 NonCon=     1 RMS=1.52D-05 Max=8.14D-04 NDo=     1
 LinEq1:  Iter=  3 NonCon=     1 RMS=1.19D-05 Max=5.10D-04 NDo=     1
 LinEq1:  Iter=  4 NonCon=     1 RMS=7.85D-06 Max=3.48D-04 NDo=     1
 LinEq1:  Iter=  5 NonCon=     1 RMS=3.91D-06 Max=1.50D-04 NDo=     1
 LinEq1:  Iter=  6 NonCon=     1 RMS=1.73D-06 Max=4.95D-05 NDo=     1
 LinEq1:  Iter=  7 NonCon=     1 RMS=1.07D-06 Max=2.45D-05 NDo=     1
 LinEq1:  Iter=  8 NonCon=     1 RMS=6.08D-07 Max=1.76D-05 NDo=     1
 LinEq1:  Iter=  9 NonCon=     1 RMS=3.18D-07 Max=1.04D-05 NDo=     1
 LinEq1:  Iter= 10 NonCon=     1 RMS=1.28D-07 Max=3.45D-06 NDo=     1
 LinEq1:  Iter= 11 NonCon=     1 RMS=3.34D-08 Max=6.15D-07 NDo=     1
 LinEq1:  Iter= 12 NonCon=     1 RMS=1.16D-08 Max=1.79D-07 NDo=     1
 LinEq1:  Iter= 13 NonCon=     0 RMS=3.80D-09 Max=6.13D-08 NDo=     1
 Linear equations converged to 1.301D-08 1.301D-07 after    13 iterations.
     Minimum is close to point  2 DX=  1.13D-03 DF= -1.52D-10 DXR=  1.13D-03 DFR=  1.28D-06 which will be used.
 LinEq1:  Iter=  0 NonCon=     1 RMS=7.11D-07 Max=2.64D-05 NDo=     1
 LinEq1:  Iter=  1 NonCon=     1 RMS=4.40D-07 Max=1.58D-05 NDo=     1
 LinEq1:  Iter=  2 NonCon=     1 RMS=3.06D-07 Max=1.48D-05 NDo=     1
 LinEq1:  Iter=  3 NonCon=     1 RMS=1.71D-07 Max=6.50D-06 NDo=     1
 LinEq1:  Iter=  4 NonCon=     1 RMS=1.27D-07 Max=4.86D-06 NDo=     1
 LinEq1:  Iter=  5 NonCon=     1 RMS=6.56D-08 Max=1.65D-06 NDo=     1
 LinEq1:  Iter=  6 NonCon=     1 RMS=2.69D-08 Max=5.38D-07 NDo=     1
 LinEq1:  Iter=  7 NonCon=     1 RMS=1.10D-08 Max=3.27D-07 NDo=     1
 LinEq1:  Iter=  8 NonCon=     1 RMS=5.02D-09 Max=9.14D-08 NDo=     1
 LinEq1:  Iter=  9 NonCon=     1 RMS=2.66D-09 Max=1.03D-07 NDo=     1
 LinEq1:  Iter= 10 NonCon=     1 RMS=1.16D-09 Max=4.60D-08 NDo=     1
 LinEq1:  Iter= 11 NonCon=     1 RMS=4.03D-10 Max=1.37D-08 NDo=     1
 LinEq1:  Iter= 12 NonCon=     0 RMS=1.52D-10 Max=3.91D-09 NDo=     1
 Linear equations converged to 6.724D-10 6.724D-09 after    12 iterations.
 SCF Done:  E(UwB97XD) =  -322.393265159     a.u. after    7 cycles
            Convg  =    0.6095D-08                    39 Fock formations.
              S**2 =  0.0000                  -V/T =  2.0056
 <Sx>= 0.0000 <Sy>= 0.0000 <Sz>= 0.0000 <S**2>= 0.0000 S= 0.0000
 <L.S>=  0.00000000000    
 Annihilation of the first spin contaminant:
 S**2 before annihilation     0.0000,   after     0.0000
 DoSCS=F DFT=T ScalE2(SS,OS)=  1.000000  1.000000
 Range of M.O.s used for correlation:     1   391
 NBasis=   391 NAE=    23 NBE=    23 NFC=     0 NFV=     0
 NROrb=    391 NOA=    23 NOB=    23 NVA=   368 NVB=   368

 **** Warning!!: The largest alpha MO coefficient is  0.48784258D+02


 **** Warning!!: The largest beta MO coefficient is  0.48784258D+02

 Symmetrizing basis deriv contribution to polar:
 IMax=3 JMax=2 DiffMx= 0.00D+00
 G2DrvN: will do    12 centers at a time, making    1 passes.
 Calling FoFCou, ICntrl=  3107 FMM=F I1Cent=   0 AccDes= 0.00D+00.
 End of G2Drv F.D. properties file   721 does not exist.
 End of G2Drv F.D. properties file   722 does not exist.
 End of G2Drv F.D. properties file   788 does not exist.
          IDoAtm=11111111111
          Differentiating once with respect to nuclear coordinates.
 CalDSu exits because no D1Ps are significant.
          There are    36 degrees of freedom in the 1st order CPHF.  IDoFFX=6 NUNeed=     0.
     30 vectors produced by pass  0 Test12= 4.70D-14 2.78D-09 XBig12= 1.52D-01 7.28D-02.
 AX will form    30 AO Fock derivatives at one time.
     30 vectors produced by pass  1 Test12= 4.70D-14 2.78D-09 XBig12= 5.22D-02 3.93D-02.
     30 vectors produced by pass  2 Test12= 4.70D-14 2.78D-09 XBig12= 4.08D-03 9.72D-03.
     30 vectors produced by pass  3 Test12= 4.70D-14 2.78D-09 XBig12= 7.52D-05 9.51D-04.
     30 vectors produced by pass  4 Test12= 4.70D-14 2.78D-09 XBig12= 7.34D-07 7.77D-05.
     30 vectors produced by pass  5 Test12= 4.70D-14 2.78D-09 XBig12= 7.11D-09 6.46D-06.
     30 vectors produced by pass  6 Test12= 4.70D-14 2.78D-09 XBig12= 6.35D-11 6.29D-07.
     17 vectors produced by pass  7 Test12= 4.70D-14 2.78D-09 XBig12= 5.22D-13 6.35D-08.
      1 vectors produced by pass  8 Test12= 4.70D-14 2.78D-09 XBig12= 3.77D-15 4.80D-09.
 InvSVY:  IOpt=1 It=  1 EMax= 2.89D-15
 Solved reduced A of dimension   228 with    30 vectors.
 End of Minotr F.D. properties file   721 does not exist.
 End of Minotr F.D. properties file   722 does not exist.
 End of Minotr F.D. properties file   788 does not exist.
 Calling FoFJK, ICntrl=    100127 FMM=F ISym2X=0 I1Cent= 0 IOpClX= 1 NMat=1 NMatS=1 NMatT=0.
 -------------------------------------------------------------------
 Center     Atomic                   Forces (Hartrees/Bohr)
 Number     Number              X              Y              Z
 -------------------------------------------------------------------
      1        8          -0.012824286   -0.020731121    0.004973641
      2        8           0.011710269    0.000344435   -0.002176112
      3        6           0.008572972    0.012747624   -0.006895176
      4        7          -0.028685227   -0.014387012   -0.010450856
      5        6          -0.015724590    0.031506938    0.029045417
      6        1          -0.004443122   -0.002678717   -0.004482980
      7        1           0.042463235   -0.002379885   -0.007627456
      8        6          -0.001190588   -0.003414408   -0.002458791
      9        1           0.000325545   -0.000334871   -0.000043520
     10        1          -0.000416469   -0.000349410   -0.000084239
     11        1           0.000212262   -0.000323573    0.000200072
 -------------------------------------------------------------------
 Cartesian Forces:  Max     0.042463235 RMS     0.013707944
 IRC-IRC-IRC-IRC-IRC-IRC-IRC-IRC-IRC-IRC-IRC-IRC-IRC-IRC-IRC-IRC-IRC-IRC
 Pt 18 Step number   1 out of a maximum of  20
 Modified Bulirsch-Stoer Extrapolation Cycles:
    EPS =    0.000010000000000
      PEZero:  N= 2 I= 1 D=  4.40D-04 Err=  7.29D-06
 Maximum DWI energy   std dev =  0.000000394 at pt    35
 Maximum DWI gradient std dev =  0.000559779 at pt    47
 CORRECTOR INTEGRATION CONVERGENCE:
   Recorrection delta-x convergence threshold:    0.010000
   Delta-x Convergence Met
 Point Number:  18          Path Number:   1
   CHANGE IN THE REACTION COORDINATE =    0.08439
   NET REACTION COORDINATE UP TO THIS POINT =    1.51862
  # OF POINTS ALONG THE PATH =  18
  # OF STEPS =   1

 Calculating another point on the path.
 IRC-IRC-IRC-IRC-IRC-IRC-IRC-IRC-IRC-IRC-IRC-IRC-IRC-IRC-IRC-IRC-IRC-IRC
                          Input orientation:                          
 ---------------------------------------------------------------------
 Center     Atomic      Atomic             Coordinates (Angstroms)
 Number     Number       Type             X           Y           Z
 ---------------------------------------------------------------------
      1          8           0       -1.828134    0.512947   -0.046818
      2          8           0        0.409392    1.233706    0.033982
      3          6           0        0.772889    0.100149   -0.094958
      4          7           0       -0.090327   -1.040722   -0.161942
      5          6           0       -1.383073   -0.609139    0.215011
      6          1           0       -1.834491   -1.271777    0.971996
      7          1           0       -1.283618   -1.193849   -0.897357
      8          6           0        2.221136   -0.299668    0.052925
      9          1           0        2.440263   -1.201699   -0.511834
     10          1           0        2.427119   -0.494889    1.105616
     11          1           0        2.840905    0.530270   -0.274243
 ---------------------------------------------------------------------
                    Distance matrix (angstroms):
                    1          2          3          4          5
     1  O    0.000000
     2  O    2.352136   0.000000
     3  C    2.634017   1.197375   0.000000
     4  N    2.333906   2.336905   1.432206   0.000000
     5  C    1.235197   2.577165   2.290708   1.414055   0.000000
     6  H    2.055058   3.491750   3.133528   2.093158   1.102675
     7  H    1.983197   3.102692   2.558808   1.410045   1.260611
     8  C    4.131208   2.373607   1.509682   2.436840   3.621100
     9  H    4.623362   3.217694   2.156092   2.559731   3.936665
    10  H    4.522280   2.864901   2.128831   2.870918   3.914561
    11  H    4.674607   2.549918   2.119867   3.327574   4.402229
                    6          7          8          9         10
     6  H    0.000000
     7  H    1.950388   0.000000
     8  C    4.270573   3.739773   0.000000
     9  H    4.525504   3.743793   1.086568   0.000000
    10  H    4.333904   4.274344   1.090274   1.765191   0.000000
    11  H    5.163314   4.513596   1.086255   1.793511   1.768101
                   11
    11  H    0.000000
 Symmetry turned off by external request.
 Stoichiometry    C3H5NO2
 Framework group  C1[X(C3H5NO2)]
 Deg. of freedom    27
 Full point group                 C1      NOp   1
 Rotational constants (GHZ):           8.5873092           2.8852024           2.2447610
 Standard basis: Aug-CC-pVTZ (5D, 7F)
   391 basis functions,   567 primitive gaussians,   455 cartesian basis functions
    23 alpha electrons       23 beta electrons
       nuclear repulsion energy       233.3771105533 Hartrees.
 NAtoms=   11 NActive=   11 NUniq=   11 SFac= 1.00D+00 NAtFMM=   60 NAOKFM=F Big=F
 Integral buffers will be    131072 words long.
 Raffenetti 2 integral format.
 Two-electron integral symmetry is turned off.
 Nuclear repulsion after empirical dispersion term =      233.3740828393 Hartrees.
 One-electron integrals computed using PRISM.
 NBasis=   391 RedAO= T EigKep=  1.41D-05  NBF=   391
 NBsUse=   391 1.00D-06 EigRej= -1.00D+00 NBFU=   391
 Initial guess from the checkpoint file:  "TSH2-IRC-Forward.chk"
 B after Tr=     0.000723   -0.000131   -0.000235
         Rot=    1.000000   -0.000099    0.000141   -0.000090 Ang=  -0.02 deg.
 Initial guess <Sx>= 0.0000 <Sy>= 0.0000 <Sz>= 0.0000 <S**2>= 0.0000 S= 0.0000
 ExpMin= 2.53D-02 ExpMax= 1.53D+04 ExpMxC= 5.22D+02 IAcc=3 IRadAn=         7 AccDes= 0.00D+00
 Harris functional with IExCor= 4639 and IRadAn=       7 diagonalized for initial guess.
 HarFok:  IExCor= 4639 AccDes= 0.00D+00 IRadAn=         7 IDoV= 1 UseB2=F ITyADJ=14
 ICtDFT=  3500011 ScaDFX=  1.000000  1.000000  1.000000  1.000000
 FoFCou: FMM=F IPFlag=           0 FMFlag=      100000 FMFlg1=           0
         NFxFlg=           0 DoJE=T BraDBF=F KetDBF=T FulRan=T
         wScrn=  0.000000 ICntrl=       500 IOpCl=  0 I1Cent=   200000004 NGrid=           0
         NMat0=    1 NMatS0=      1 NMatT0=    0 NMatD0=    1 NMtDS0=    0 NMtDT0=    0
 Symmetry not used in FoFCou.
 Gradient too large for Newton-Raphson -- use scaled steepest descent instead.
     Minimum is close to point  4 DX=  8.72D-02 DF= -1.19D-06 DXR=  6.77D-02 DFR=  4.61D-03 which will be used.
 Gradient too large for Newton-Raphson -- use scaled steepest descent instead.
     Accept linear search using points  1 and  2.
 Gradient too large for Newton-Raphson -- use scaled steepest descent instead.
     Accept linear search using points  1 and  2.
 Gradient too large for Newton-Raphson -- use scaled steepest descent instead.
     Accept linear search using points  1 and  2.
 LinEq1:  Iter=  0 NonCon=     1 RMS=8.84D-05 Max=4.32D-03 NDo=     1
 AX will form     1 AO Fock derivatives at one time.
 LinEq1:  Iter=  1 NonCon=     1 RMS=1.73D-05 Max=4.57D-04 NDo=     1
 LinEq1:  Iter=  2 NonCon=     1 RMS=1.35D-05 Max=7.08D-04 NDo=     1
 LinEq1:  Iter=  3 NonCon=     1 RMS=9.48D-06 Max=3.89D-04 NDo=     1
 LinEq1:  Iter=  4 NonCon=     1 RMS=7.13D-06 Max=3.23D-04 NDo=     1
 LinEq1:  Iter=  5 NonCon=     1 RMS=3.58D-06 Max=1.40D-04 NDo=     1
 LinEq1:  Iter=  6 NonCon=     1 RMS=1.50D-06 Max=4.20D-05 NDo=     1
 LinEq1:  Iter=  7 NonCon=     1 RMS=8.76D-07 Max=1.89D-05 NDo=     1
 LinEq1:  Iter=  8 NonCon=     1 RMS=5.05D-07 Max=1.52D-05 NDo=     1
 LinEq1:  Iter=  9 NonCon=     1 RMS=2.82D-07 Max=9.39D-06 NDo=     1
 LinEq1:  Iter= 10 NonCon=     1 RMS=1.14D-07 Max=3.14D-06 NDo=     1
 LinEq1:  Iter= 11 NonCon=     1 RMS=2.92D-08 Max=5.27D-07 NDo=     1
 LinEq1:  Iter= 12 NonCon=     1 RMS=1.05D-08 Max=1.81D-07 NDo=     1
 LinEq1:  Iter= 13 NonCon=     0 RMS=3.62D-09 Max=1.04D-07 NDo=     1
 Linear equations converged to 1.301D-08 1.301D-07 after    13 iterations.
     Minimum is close to point  2 DX=  8.68D-04 DF= -9.19D-11 DXR=  8.67D-04 DFR=  7.52D-07 which will be used.
 LinEq1:  Iter=  0 NonCon=     1 RMS=6.82D-07 Max=2.65D-05 NDo=     1
 LinEq1:  Iter=  1 NonCon=     1 RMS=4.13D-07 Max=1.67D-05 NDo=     1
 LinEq1:  Iter=  2 NonCon=     1 RMS=2.65D-07 Max=1.09D-05 NDo=     1
 LinEq1:  Iter=  3 NonCon=     1 RMS=1.43D-07 Max=4.91D-06 NDo=     1
 LinEq1:  Iter=  4 NonCon=     1 RMS=1.04D-07 Max=4.01D-06 NDo=     1
 LinEq1:  Iter=  5 NonCon=     1 RMS=5.68D-08 Max=1.61D-06 NDo=     1
 LinEq1:  Iter=  6 NonCon=     1 RMS=2.47D-08 Max=5.43D-07 NDo=     1
 LinEq1:  Iter=  7 NonCon=     1 RMS=1.05D-08 Max=2.80D-07 NDo=     1
 LinEq1:  Iter=  8 NonCon=     1 RMS=5.10D-09 Max=1.05D-07 NDo=     1
 LinEq1:  Iter=  9 NonCon=     1 RMS=2.50D-09 Max=1.04D-07 NDo=     1
 LinEq1:  Iter= 10 NonCon=     1 RMS=1.04D-09 Max=4.02D-08 NDo=     1
 LinEq1:  Iter= 11 NonCon=     1 RMS=3.47D-10 Max=9.30D-09 NDo=     1
 LinEq1:  Iter= 12 NonCon=     0 RMS=1.22D-10 Max=2.49D-09 NDo=     1
 Linear equations converged to 6.634D-10 6.634D-09 after    12 iterations.
 SCF Done:  E(UwB97XD) =  -322.397498386     a.u. after    7 cycles
            Convg  =    0.4865D-08                    39 Fock formations.
              S**2 =  0.0000                  -V/T =  2.0056
 <Sx>= 0.0000 <Sy>= 0.0000 <Sz>= 0.0000 <S**2>= 0.0000 S= 0.0000
 <L.S>=  0.00000000000    
 Annihilation of the first spin contaminant:
 S**2 before annihilation     0.0000,   after     0.0000
 DoSCS=F DFT=T ScalE2(SS,OS)=  1.000000  1.000000
 Range of M.O.s used for correlation:     1   391
 NBasis=   391 NAE=    23 NBE=    23 NFC=     0 NFV=     0
 NROrb=    391 NOA=    23 NOB=    23 NVA=   368 NVB=   368

 **** Warning!!: The largest alpha MO coefficient is  0.49076307D+02


 **** Warning!!: The largest beta MO coefficient is  0.49076307D+02

 Symmetrizing basis deriv contribution to polar:
 IMax=3 JMax=2 DiffMx= 0.00D+00
 G2DrvN: will do    12 centers at a time, making    1 passes.
 Calling FoFCou, ICntrl=  3107 FMM=F I1Cent=   0 AccDes= 0.00D+00.
 End of G2Drv F.D. properties file   721 does not exist.
 End of G2Drv F.D. properties file   722 does not exist.
 End of G2Drv F.D. properties file   788 does not exist.
          IDoAtm=11111111111
          Differentiating once with respect to nuclear coordinates.
 CalDSu exits because no D1Ps are significant.
          There are    36 degrees of freedom in the 1st order CPHF.  IDoFFX=6 NUNeed=     0.
     30 vectors produced by pass  0 Test12= 4.70D-14 2.78D-09 XBig12= 1.50D-01 7.65D-02.
 AX will form    30 AO Fock derivatives at one time.
     30 vectors produced by pass  1 Test12= 4.70D-14 2.78D-09 XBig12= 5.16D-02 4.13D-02.
     30 vectors produced by pass  2 Test12= 4.70D-14 2.78D-09 XBig12= 3.97D-03 9.28D-03.
     30 vectors produced by pass  3 Test12= 4.70D-14 2.78D-09 XBig12= 7.37D-05 9.40D-04.
     30 vectors produced by pass  4 Test12= 4.70D-14 2.78D-09 XBig12= 7.41D-07 7.79D-05.
     30 vectors produced by pass  5 Test12= 4.70D-14 2.78D-09 XBig12= 7.20D-09 6.73D-06.
     30 vectors produced by pass  6 Test12= 4.70D-14 2.78D-09 XBig12= 6.51D-11 7.70D-07.
     17 vectors produced by pass  7 Test12= 4.70D-14 2.78D-09 XBig12= 5.30D-13 5.91D-08.
      1 vectors produced by pass  8 Test12= 4.70D-14 2.78D-09 XBig12= 3.87D-15 4.28D-09.
 InvSVY:  IOpt=1 It=  1 EMax= 2.66D-15
 Solved reduced A of dimension   228 with    30 vectors.
 End of Minotr F.D. properties file   721 does not exist.
 End of Minotr F.D. properties file   722 does not exist.
 End of Minotr F.D. properties file   788 does not exist.
 Calling FoFJK, ICntrl=    100127 FMM=F ISym2X=0 I1Cent= 0 IOpClX= 1 NMat=1 NMatS=1 NMatT=0.
 -------------------------------------------------------------------
 Center     Atomic                   Forces (Hartrees/Bohr)
 Number     Number              X              Y              Z
 -------------------------------------------------------------------
      1        8          -0.013145588   -0.022660155    0.005227798
      2        8           0.012187758    0.000196339   -0.002218355
      3        6           0.009288588    0.013169592   -0.007390132
      4        7          -0.032982569   -0.015557755   -0.012996081
      5        6          -0.017348982    0.035016016    0.032719984
      6        1          -0.004780978   -0.002803120   -0.004790842
      7        1           0.048040155   -0.002891817   -0.007977592
      8        6          -0.001376983   -0.003409088   -0.002675272
      9        1           0.000343501   -0.000349924   -0.000039132
     10        1          -0.000474071   -0.000366005   -0.000086091
     11        1           0.000249171   -0.000344081    0.000225713
 -------------------------------------------------------------------
 Cartesian Forces:  Max     0.048040155 RMS     0.015307941
 IRC-IRC-IRC-IRC-IRC-IRC-IRC-IRC-IRC-IRC-IRC-IRC-IRC-IRC-IRC-IRC-IRC-IRC
 Pt 19 Step number   1 out of a maximum of  20
 Modified Bulirsch-Stoer Extrapolation Cycles:
    EPS =    0.000010000000000
      PEZero:  N= 2 I= 1 D=  4.40D-04 Err=  6.81D-06
 Maximum DWI energy   std dev =  0.000000362 at pt    13
 Maximum DWI gradient std dev =  0.000441648 at pt    47
 CORRECTOR INTEGRATION CONVERGENCE:
   Recorrection delta-x convergence threshold:    0.010000
   Delta-x Convergence Met
 Point Number:  19          Path Number:   1
   CHANGE IN THE REACTION COORDINATE =    0.08439
   NET REACTION COORDINATE UP TO THIS POINT =    1.60301
  # OF POINTS ALONG THE PATH =  19
  # OF STEPS =   1

 Calculating another point on the path.
 IRC-IRC-IRC-IRC-IRC-IRC-IRC-IRC-IRC-IRC-IRC-IRC-IRC-IRC-IRC-IRC-IRC-IRC
                          Input orientation:                          
 ---------------------------------------------------------------------
 Center     Atomic      Atomic             Coordinates (Angstroms)
 Number     Number       Type             X           Y           Z
 ---------------------------------------------------------------------
      1          8           0       -1.828797    0.511772   -0.046552
      2          8           0        0.410010    1.233712    0.033871
      3          6           0        0.773529    0.101033   -0.095464
      4          7           0       -0.092324   -1.041636   -0.162755
      5          6           0       -1.384279   -0.606701    0.217305
      6          1           0       -1.838403   -1.274037    0.968095
      7          1           0       -1.243450   -1.196342   -0.903787
      8          6           0        2.221039   -0.299893    0.052740
      9          1           0        2.440542   -1.201982   -0.511864
     10          1           0        2.426720   -0.495185    1.105547
     11          1           0        2.841119    0.529989   -0.274055
 ---------------------------------------------------------------------
                    Distance matrix (angstroms):
                    1          2          3          4          5
     1  O    0.000000
     2  O    2.353704   0.000000
     3  C    2.634995   1.196593   0.000000
     4  N    2.332792   2.338420   1.435243   0.000000
     5  C    1.232152   2.576866   2.292345   1.415189   0.000000
     6  H    2.053951   3.495274   3.137541   2.093233   1.102385
     7  H    1.998783   3.085173   2.530766   1.377735   1.274502
     8  C    4.131565   2.373210   1.509302   2.438908   3.622089
     9  H    4.623929   3.217683   2.156425   2.561835   3.938946
    10  H    4.522247   2.864383   2.128601   2.872766   3.914731
    11  H    4.675490   2.549575   2.119157   3.329787   4.403122
                    6          7          8          9         10
     6  H    0.000000
     7  H    1.965693   0.000000
     8  C    4.273862   3.704221   0.000000
     9  H    4.528227   3.704785   1.086610   0.000000
    10  H    4.337831   4.242546   1.090342   1.765154   0.000000
    11  H    5.166756   4.478893   1.086278   1.793527   1.768052
                   11
    11  H    0.000000
 Symmetry turned off by external request.
 Stoichiometry    C3H5NO2
 Framework group  C1[X(C3H5NO2)]
 Deg. of freedom    27
 Full point group                 C1      NOp   1
 Rotational constants (GHZ):           8.5862842           2.8846933           2.2447474
 Standard basis: Aug-CC-pVTZ (5D, 7F)
   391 basis functions,   567 primitive gaussians,   455 cartesian basis functions
    23 alpha electrons       23 beta electrons
       nuclear repulsion energy       233.4152627868 Hartrees.
 NAtoms=   11 NActive=   11 NUniq=   11 SFac= 1.00D+00 NAtFMM=   60 NAOKFM=F Big=F
 Integral buffers will be    131072 words long.
 Raffenetti 2 integral format.
 Two-electron integral symmetry is turned off.
 Nuclear repulsion after empirical dispersion term =      233.4122283733 Hartrees.
 One-electron integrals computed using PRISM.
 NBasis=   391 RedAO= T EigKep=  1.40D-05  NBF=   391
 NBsUse=   391 1.00D-06 EigRej= -1.00D+00 NBFU=   391
 Initial guess from the checkpoint file:  "TSH2-IRC-Forward.chk"
 B after Tr=     0.000730   -0.000130   -0.000221
         Rot=    1.000000   -0.000090    0.000139   -0.000091 Ang=  -0.02 deg.
 Initial guess <Sx>= 0.0000 <Sy>= 0.0000 <Sz>= 0.0000 <S**2>= 0.0000 S= 0.0000
 ExpMin= 2.53D-02 ExpMax= 1.53D+04 ExpMxC= 5.22D+02 IAcc=3 IRadAn=         7 AccDes= 0.00D+00
 Harris functional with IExCor= 4639 and IRadAn=       7 diagonalized for initial guess.
 HarFok:  IExCor= 4639 AccDes= 0.00D+00 IRadAn=         7 IDoV= 1 UseB2=F ITyADJ=14
 ICtDFT=  3500011 ScaDFX=  1.000000  1.000000  1.000000  1.000000
 FoFCou: FMM=F IPFlag=           0 FMFlag=      100000 FMFlg1=           0
         NFxFlg=           0 DoJE=T BraDBF=F KetDBF=T FulRan=T
         wScrn=  0.000000 ICntrl=       500 IOpCl=  0 I1Cent=   200000004 NGrid=           0
         NMat0=    1 NMatS0=      1 NMatT0=    0 NMatD0=    1 NMtDS0=    0 NMtDT0=    0
 Symmetry not used in FoFCou.
 Gradient too large for Newton-Raphson -- use scaled steepest descent instead.
     Minimum is close to point  4 DX=  7.34D-02 DF= -8.90D-07 DXR=  5.76D-02 DFR=  3.33D-03 which will be used.
 Gradient too large for Newton-Raphson -- use scaled steepest descent instead.
     Accept linear search using points  1 and  2.
 Gradient too large for Newton-Raphson -- use scaled steepest descent instead.
     Accept linear search using points  1 and  2.
 Gradient too large for Newton-Raphson -- use scaled steepest descent instead.
     Accept linear search using points  1 and  2.
 LinEq1:  Iter=  0 NonCon=     1 RMS=8.83D-05 Max=4.29D-03 NDo=     1
 AX will form     1 AO Fock derivatives at one time.
 LinEq1:  Iter=  1 NonCon=     1 RMS=1.64D-05 Max=4.10D-04 NDo=     1
 LinEq1:  Iter=  2 NonCon=     1 RMS=1.19D-05 Max=6.02D-04 NDo=     1
 LinEq1:  Iter=  3 NonCon=     1 RMS=6.80D-06 Max=2.34D-04 NDo=     1
 LinEq1:  Iter=  4 NonCon=     1 RMS=6.06D-06 Max=2.76D-04 NDo=     1
 LinEq1:  Iter=  5 NonCon=     1 RMS=3.21D-06 Max=1.28D-04 NDo=     1
 LinEq1:  Iter=  6 NonCon=     1 RMS=1.34D-06 Max=3.59D-05 NDo=     1
 LinEq1:  Iter=  7 NonCon=     1 RMS=7.27D-07 Max=1.53D-05 NDo=     1
 LinEq1:  Iter=  8 NonCon=     1 RMS=4.11D-07 Max=1.24D-05 NDo=     1
 LinEq1:  Iter=  9 NonCon=     1 RMS=2.45D-07 Max=8.25D-06 NDo=     1
 LinEq1:  Iter= 10 NonCon=     1 RMS=9.91D-08 Max=2.77D-06 NDo=     1
 LinEq1:  Iter= 11 NonCon=     1 RMS=2.52D-08 Max=4.70D-07 NDo=     1
 LinEq1:  Iter= 12 NonCon=     1 RMS=9.31D-09 Max=2.07D-07 NDo=     1
 LinEq1:  Iter= 13 NonCon=     0 RMS=3.33D-09 Max=1.13D-07 NDo=     1
 Linear equations converged to 1.301D-08 1.301D-07 after    13 iterations.
     Minimum is close to point  2 DX=  6.07D-04 DF= -4.55D-11 DXR=  6.06D-04 DFR=  3.68D-07 which will be used.
 LinEq1:  Iter=  0 NonCon=     1 RMS=6.41D-07 Max=2.54D-05 NDo=     1
 LinEq1:  Iter=  1 NonCon=     1 RMS=3.83D-07 Max=1.72D-05 NDo=     1
 LinEq1:  Iter=  2 NonCon=     1 RMS=2.27D-07 Max=7.16D-06 NDo=     1
 LinEq1:  Iter=  3 NonCon=     1 RMS=1.18D-07 Max=3.95D-06 NDo=     1
 LinEq1:  Iter=  4 NonCon=     1 RMS=8.08D-08 Max=2.80D-06 NDo=     1
 LinEq1:  Iter=  5 NonCon=     1 RMS=4.70D-08 Max=1.39D-06 NDo=     1
 LinEq1:  Iter=  6 NonCon=     1 RMS=2.21D-08 Max=5.78D-07 NDo=     1
 LinEq1:  Iter=  7 NonCon=     1 RMS=9.87D-09 Max=2.64D-07 NDo=     1
 LinEq1:  Iter=  8 NonCon=     1 RMS=4.85D-09 Max=1.15D-07 NDo=     1
 LinEq1:  Iter=  9 NonCon=     1 RMS=2.21D-09 Max=8.63D-08 NDo=     1
 LinEq1:  Iter= 10 NonCon=     1 RMS=8.89D-10 Max=3.12D-08 NDo=     1
 LinEq1:  Iter= 11 NonCon=     0 RMS=2.92D-10 Max=6.28D-09 NDo=     1
 Linear equations converged to 6.400D-10 6.400D-09 after    11 iterations.
 SCF Done:  E(UwB97XD) =  -322.402224188     a.u. after    7 cycles
            Convg  =    0.1175D-07                    38 Fock formations.
              S**2 =  0.0000                  -V/T =  2.0056
 <Sx>= 0.0000 <Sy>= 0.0000 <Sz>= 0.0000 <S**2>= 0.0000 S= 0.0000
 <L.S>=  0.00000000000    
 Annihilation of the first spin contaminant:
 S**2 before annihilation     0.0000,   after     0.0000
 DoSCS=F DFT=T ScalE2(SS,OS)=  1.000000  1.000000
 Range of M.O.s used for correlation:     1   391
 NBasis=   391 NAE=    23 NBE=    23 NFC=     0 NFV=     0
 NROrb=    391 NOA=    23 NOB=    23 NVA=   368 NVB=   368

 **** Warning!!: The largest alpha MO coefficient is  0.49279812D+02


 **** Warning!!: The largest beta MO coefficient is  0.49279812D+02

 Symmetrizing basis deriv contribution to polar:
 IMax=3 JMax=2 DiffMx= 0.00D+00
 G2DrvN: will do    12 centers at a time, making    1 passes.
 Calling FoFCou, ICntrl=  3107 FMM=F I1Cent=   0 AccDes= 0.00D+00.
 End of G2Drv F.D. properties file   721 does not exist.
 End of G2Drv F.D. properties file   722 does not exist.
 End of G2Drv F.D. properties file   788 does not exist.
          IDoAtm=11111111111
          Differentiating once with respect to nuclear coordinates.
 CalDSu exits because no D1Ps are significant.
          There are    36 degrees of freedom in the 1st order CPHF.  IDoFFX=6 NUNeed=     0.
     30 vectors produced by pass  0 Test12= 4.70D-14 2.78D-09 XBig12= 1.48D-01 7.90D-02.
 AX will form    30 AO Fock derivatives at one time.
     30 vectors produced by pass  1 Test12= 4.70D-14 2.78D-09 XBig12= 5.11D-02 4.30D-02.
     30 vectors produced by pass  2 Test12= 4.70D-14 2.78D-09 XBig12= 3.84D-03 8.76D-03.
     30 vectors produced by pass  3 Test12= 4.70D-14 2.78D-09 XBig12= 7.26D-05 9.21D-04.
     30 vectors produced by pass  4 Test12= 4.70D-14 2.78D-09 XBig12= 7.55D-07 7.77D-05.
     30 vectors produced by pass  5 Test12= 4.70D-14 2.78D-09 XBig12= 7.33D-09 7.73D-06.
     30 vectors produced by pass  6 Test12= 4.70D-14 2.78D-09 XBig12= 6.66D-11 8.70D-07.
     17 vectors produced by pass  7 Test12= 4.70D-14 2.78D-09 XBig12= 5.34D-13 5.26D-08.
      1 vectors produced by pass  8 Test12= 4.70D-14 2.78D-09 XBig12= 3.94D-15 3.62D-09.
 InvSVY:  IOpt=1 It=  1 EMax= 1.78D-15
 Solved reduced A of dimension   228 with    30 vectors.
 End of Minotr F.D. properties file   721 does not exist.
 End of Minotr F.D. properties file   722 does not exist.
 End of Minotr F.D. properties file   788 does not exist.
 Calling FoFJK, ICntrl=    100127 FMM=F ISym2X=0 I1Cent= 0 IOpClX= 1 NMat=1 NMatS=1 NMatT=0.
 -------------------------------------------------------------------
 Center     Atomic                   Forces (Hartrees/Bohr)
 Number     Number              X              Y              Z
 -------------------------------------------------------------------
      1        8          -0.013445316   -0.024460805    0.005429778
      2        8           0.012613537    0.000077152   -0.002242242
      3        6           0.009962796    0.013346297   -0.007817275
      4        7          -0.037137241   -0.016454988   -0.015555377
      5        6          -0.018908393    0.038263469    0.036259596
      6        1          -0.005108302   -0.002896383   -0.005059200
      7        1           0.053443537   -0.003401634   -0.008239411
      8        6          -0.001537329   -0.003361447   -0.002904602
      9        1           0.000358601   -0.000363484   -0.000034448
     10        1          -0.000536264   -0.000382285   -0.000088593
     11        1           0.000294373   -0.000365892    0.000251774
 -------------------------------------------------------------------
 Cartesian Forces:  Max     0.053443537 RMS     0.016840015
 IRC-IRC-IRC-IRC-IRC-IRC-IRC-IRC-IRC-IRC-IRC-IRC-IRC-IRC-IRC-IRC-IRC-IRC
 Pt 20 Step number   1 out of a maximum of  20
 Modified Bulirsch-Stoer Extrapolation Cycles:
    EPS =    0.000010000000000
      PEZero:  N= 2 I= 1 D=  4.40D-04 Err=  6.09D-06
 Maximum DWI energy   std dev =  0.000000787 at pt    18
 Maximum DWI gradient std dev =  0.000326964 at pt    35
 CORRECTOR INTEGRATION CONVERGENCE:
   Recorrection delta-x convergence threshold:    0.010000
   Delta-x Convergence Met
 Point Number:  20          Path Number:   1
   CHANGE IN THE REACTION COORDINATE =    0.08439
   NET REACTION COORDINATE UP TO THIS POINT =    1.68740
  # OF POINTS ALONG THE PATH =  20
  # OF STEPS =   1

 Calculating another point on the path.
 IRC-IRC-IRC-IRC-IRC-IRC-IRC-IRC-IRC-IRC-IRC-IRC-IRC-IRC-IRC-IRC-IRC-IRC
                          Input orientation:                          
 ---------------------------------------------------------------------
 Center     Atomic      Atomic             Coordinates (Angstroms)
 Number     Number       Type             X           Y           Z
 ---------------------------------------------------------------------
      1          8           0       -1.829414    0.510624   -0.046302
      2          8           0        0.410591    1.233713    0.033769
      3          6           0        0.774150    0.101841   -0.095947
      4          7           0       -0.094351   -1.042506   -0.163626
      5          6           0       -1.385467   -0.604296    0.219599
      6          1           0       -1.842195   -1.276148    0.964368
      7          1           0       -1.203121   -1.198971   -0.909800
      8          6           0        2.220942   -0.300094    0.052557
      9          1           0        2.440805   -1.202248   -0.511887
     10          1           0        2.426311   -0.495466    1.105482
     11          1           0        2.841349    0.529718   -0.273864
 ---------------------------------------------------------------------
                    Distance matrix (angstroms):
                    1          2          3          4          5
     1  O    0.000000
     2  O    2.355184   0.000000
     3  C    2.635927   1.195883   0.000000
     4  N    2.331613   2.339894   1.438195   0.000000
     5  C    1.229162   2.576555   2.293937   1.416287   0.000000
     6  H    2.052845   3.498637   3.141399   2.093303   1.102119
     7  H    2.015089   3.067954   2.502812   1.345596   1.289352
     8  C    4.131878   2.372822   1.508910   2.441002   3.623068
     9  H    4.624442   3.217671   2.156708   2.563946   3.941189
    10  H    4.522169   2.863870   2.128342   2.874652   3.914879
    11  H    4.676341   2.549280   2.118500   3.332022   4.404028
                    6          7          8          9         10
     6  H    0.000000
     7  H    1.981635   0.000000
     8  C    4.277050   3.668558   0.000000
     9  H    4.530880   3.665589   1.086654   0.000000
    10  H    4.341603   4.210588   1.090411   1.765115   0.000000
    11  H    5.170101   4.444155   1.086298   1.793543   1.768008
                   11
    11  H    0.000000
 Symmetry turned off by external request.
 Stoichiometry    C3H5NO2
 Framework group  C1[X(C3H5NO2)]
 Deg. of freedom    27
 Full point group                 C1      NOp   1
 Rotational constants (GHZ):           8.5853705           2.8842066           2.2447548
 Standard basis: Aug-CC-pVTZ (5D, 7F)
   391 basis functions,   567 primitive gaussians,   455 cartesian basis functions
    23 alpha electrons       23 beta electrons
       nuclear repulsion energy       233.4558744532 Hartrees.
 NAtoms=   11 NActive=   11 NUniq=   11 SFac= 1.00D+00 NAtFMM=   60 NAOKFM=F Big=F
 Integral buffers will be    131072 words long.
 Raffenetti 2 integral format.
 Two-electron integral symmetry is turned off.
 Nuclear repulsion after empirical dispersion term =      233.4528327885 Hartrees.
 One-electron integrals computed using PRISM.
 NBasis=   391 RedAO= T EigKep=  1.40D-05  NBF=   391
 NBsUse=   391 1.00D-06 EigRej= -1.00D+00 NBFU=   391
 Initial guess from the checkpoint file:  "TSH2-IRC-Forward.chk"
 B after Tr=     0.000735   -0.000129   -0.000210
         Rot=    1.000000   -0.000083    0.000137   -0.000092 Ang=  -0.02 deg.
 Initial guess <Sx>= 0.0000 <Sy>= 0.0000 <Sz>= 0.0000 <S**2>= 0.0000 S= 0.0000
 ExpMin= 2.53D-02 ExpMax= 1.53D+04 ExpMxC= 5.22D+02 IAcc=3 IRadAn=         7 AccDes= 0.00D+00
 Harris functional with IExCor= 4639 and IRadAn=       7 diagonalized for initial guess.
 HarFok:  IExCor= 4639 AccDes= 0.00D+00 IRadAn=         7 IDoV= 1 UseB2=F ITyADJ=14
 ICtDFT=  3500011 ScaDFX=  1.000000  1.000000  1.000000  1.000000
 FoFCou: FMM=F IPFlag=           0 FMFlag=      100000 FMFlg1=           0
         NFxFlg=           0 DoJE=T BraDBF=F KetDBF=T FulRan=T
         wScrn=  0.000000 ICntrl=       500 IOpCl=  0 I1Cent=   200000004 NGrid=           0
         NMat0=    1 NMatS0=      1 NMatT0=    0 NMatD0=    1 NMtDS0=    0 NMtDT0=    0
 Symmetry not used in FoFCou.
 Gradient too large for Newton-Raphson -- use scaled steepest descent instead.
     Minimum is close to point  4 DX=  5.57D-02 DF= -5.45D-07 DXR=  4.44D-02 DFR=  1.97D-03 which will be used.
 Gradient too large for Newton-Raphson -- use scaled steepest descent instead.
     Accept linear search using points  1 and  2.
 Gradient too large for Newton-Raphson -- use scaled steepest descent instead.
     Accept linear search using points  1 and  2.
 Gradient too large for Newton-Raphson -- use scaled steepest descent instead.
     Accept linear search using points  1 and  2.
 LinEq1:  Iter=  0 NonCon=     1 RMS=8.77D-05 Max=4.15D-03 NDo=     1
 AX will form     1 AO Fock derivatives at one time.
 LinEq1:  Iter=  1 NonCon=     1 RMS=1.54D-05 Max=4.15D-04 NDo=     1
 LinEq1:  Iter=  2 NonCon=     1 RMS=1.07D-05 Max=5.03D-04 NDo=     1
 LinEq1:  Iter=  3 NonCon=     1 RMS=4.39D-06 Max=1.54D-04 NDo=     1
 LinEq1:  Iter=  4 NonCon=     1 RMS=3.87D-06 Max=1.61D-04 NDo=     1
 LinEq1:  Iter=  5 NonCon=     1 RMS=2.64D-06 Max=1.18D-04 NDo=     1
 LinEq1:  Iter=  6 NonCon=     1 RMS=1.19D-06 Max=2.77D-05 NDo=     1
 LinEq1:  Iter=  7 NonCon=     1 RMS=6.32D-07 Max=1.40D-05 NDo=     1
 LinEq1:  Iter=  8 NonCon=     1 RMS=3.55D-07 Max=1.11D-05 NDo=     1
 LinEq1:  Iter=  9 NonCon=     1 RMS=2.13D-07 Max=7.22D-06 NDo=     1
 LinEq1:  Iter= 10 NonCon=     1 RMS=8.49D-08 Max=2.35D-06 NDo=     1
 LinEq1:  Iter= 11 NonCon=     1 RMS=2.14D-08 Max=4.36D-07 NDo=     1
 LinEq1:  Iter= 12 NonCon=     1 RMS=8.11D-09 Max=1.87D-07 NDo=     1
 LinEq1:  Iter= 13 NonCon=     0 RMS=2.91D-09 Max=9.90D-08 NDo=     1
 Linear equations converged to 1.301D-08 1.301D-07 after    13 iterations.
     Minimum is close to point  2 DX=  3.63D-04 DF= -1.63D-11 DXR=  3.63D-04 DFR=  1.32D-07 which will be used.
 LinEq1:  Iter=  0 NonCon=     1 RMS=5.91D-07 Max=2.33D-05 NDo=     1
 LinEq1:  Iter=  1 NonCon=     1 RMS=3.51D-07 Max=1.73D-05 NDo=     1
 LinEq1:  Iter=  2 NonCon=     1 RMS=1.98D-07 Max=4.87D-06 NDo=     1
 LinEq1:  Iter=  3 NonCon=     1 RMS=1.00D-07 Max=3.53D-06 NDo=     1
 LinEq1:  Iter=  4 NonCon=     1 RMS=6.12D-08 Max=2.51D-06 NDo=     1
 LinEq1:  Iter=  5 NonCon=     1 RMS=3.71D-08 Max=1.47D-06 NDo=     1
 LinEq1:  Iter=  6 NonCon=     1 RMS=1.91D-08 Max=4.79D-07 NDo=     1
 LinEq1:  Iter=  7 NonCon=     1 RMS=8.96D-09 Max=2.76D-07 NDo=     1
 LinEq1:  Iter=  8 NonCon=     1 RMS=4.32D-09 Max=1.32D-07 NDo=     1
 LinEq1:  Iter=  9 NonCon=     1 RMS=1.78D-09 Max=7.36D-08 NDo=     1
 LinEq1:  Iter= 10 NonCon=     1 RMS=7.15D-10 Max=2.82D-08 NDo=     1
 LinEq1:  Iter= 11 NonCon=     0 RMS=2.43D-10 Max=5.31D-09 NDo=     1
 Linear equations converged to 6.058D-10 6.058D-09 after    11 iterations.
 SCF Done:  E(UwB97XD) =  -322.407415925     a.u. after    7 cycles
            Convg  =    0.8778D-08                    38 Fock formations.
              S**2 =  0.0000                  -V/T =  2.0056
 <Sx>= 0.0000 <Sy>= 0.0000 <Sz>= 0.0000 <S**2>= 0.0000 S= 0.0000
 <L.S>=  0.00000000000    
 Annihilation of the first spin contaminant:
 S**2 before annihilation     0.0000,   after     0.0000
 DoSCS=F DFT=T ScalE2(SS,OS)=  1.000000  1.000000
 Range of M.O.s used for correlation:     1   391
 NBasis=   391 NAE=    23 NBE=    23 NFC=     0 NFV=     0
 NROrb=    391 NOA=    23 NOB=    23 NVA=   368 NVB=   368

 **** Warning!!: The largest alpha MO coefficient is  0.49405878D+02


 **** Warning!!: The largest beta MO coefficient is  0.49405879D+02

 Symmetrizing basis deriv contribution to polar:
 IMax=3 JMax=2 DiffMx= 0.00D+00
 G2DrvN: will do    12 centers at a time, making    1 passes.
 Calling FoFCou, ICntrl=  3107 FMM=F I1Cent=   0 AccDes= 0.00D+00.
 End of G2Drv F.D. properties file   721 does not exist.
 End of G2Drv F.D. properties file   722 does not exist.
 End of G2Drv F.D. properties file   788 does not exist.
          IDoAtm=11111111111
          Differentiating once with respect to nuclear coordinates.
 CalDSu exits because no D1Ps are significant.
          There are    36 degrees of freedom in the 1st order CPHF.  IDoFFX=6 NUNeed=     0.
     30 vectors produced by pass  0 Test12= 4.70D-14 2.78D-09 XBig12= 1.46D-01 8.05D-02.
 AX will form    30 AO Fock derivatives at one time.
     30 vectors produced by pass  1 Test12= 4.70D-14 2.78D-09 XBig12= 5.06D-02 4.44D-02.
     30 vectors produced by pass  2 Test12= 4.70D-14 2.78D-09 XBig12= 3.69D-03 8.18D-03.
     30 vectors produced by pass  3 Test12= 4.70D-14 2.78D-09 XBig12= 7.18D-05 8.91D-04.
     30 vectors produced by pass  4 Test12= 4.70D-14 2.78D-09 XBig12= 7.69D-07 7.73D-05.
     30 vectors produced by pass  5 Test12= 4.70D-14 2.78D-09 XBig12= 7.44D-09 8.31D-06.
     30 vectors produced by pass  6 Test12= 4.70D-14 2.78D-09 XBig12= 6.72D-11 9.04D-07.
     16 vectors produced by pass  7 Test12= 4.70D-14 2.78D-09 XBig12= 5.29D-13 5.21D-08.
      1 vectors produced by pass  8 Test12= 4.70D-14 2.78D-09 XBig12= 3.93D-15 3.66D-09.
 InvSVY:  IOpt=1 It=  1 EMax= 1.78D-15
 Solved reduced A of dimension   227 with    30 vectors.
 End of Minotr F.D. properties file   721 does not exist.
 End of Minotr F.D. properties file   722 does not exist.
 End of Minotr F.D. properties file   788 does not exist.
 Calling FoFJK, ICntrl=    100127 FMM=F ISym2X=0 I1Cent= 0 IOpClX= 1 NMat=1 NMatS=1 NMatT=0.
 -------------------------------------------------------------------
 Center     Atomic                   Forces (Hartrees/Bohr)
 Number     Number              X              Y              Z
 -------------------------------------------------------------------
      1        8          -0.013734744   -0.026078902    0.005569912
      2        8           0.012984570   -0.000005008   -0.002247752
      3        6           0.010580002    0.013254768   -0.008162975
      4        7          -0.040990203   -0.017007926   -0.018002584
      5        6          -0.020333536    0.041135272    0.039575662
      6        1          -0.005419804   -0.002953842   -0.005280397
      7        1           0.058462716   -0.003908917   -0.008462150
      8        6          -0.001664786   -0.003272873   -0.003145994
      9        1           0.000370653   -0.000375464   -0.000029504
     10        1          -0.000602811   -0.000398167   -0.000091996
     11        1           0.000347944   -0.000388941    0.000277778
 -------------------------------------------------------------------
 Cartesian Forces:  Max     0.058462716 RMS     0.018247741
 IRC-IRC-IRC-IRC-IRC-IRC-IRC-IRC-IRC-IRC-IRC-IRC-IRC-IRC-IRC-IRC-IRC-IRC
 Pt 21 Step number   1 out of a maximum of  20
 Modified Bulirsch-Stoer Extrapolation Cycles:
    EPS =    0.000010000000000
      PEZero:  N= 2 I= 1 D=  4.40D-04 Err=  4.90D-06
 Maximum DWI energy   std dev =  0.000001016 at pt    19
 Maximum DWI gradient std dev =  0.000207262 at pt    35
 CORRECTOR INTEGRATION CONVERGENCE:
   Recorrection delta-x convergence threshold:    0.010000
   Delta-x Convergence Met
 Point Number:  21          Path Number:   1
   CHANGE IN THE REACTION COORDINATE =    0.08439
   NET REACTION COORDINATE UP TO THIS POINT =    1.77179
  # OF POINTS ALONG THE PATH =  21
  # OF STEPS =   1

 Calculating another point on the path.
 IRC-IRC-IRC-IRC-IRC-IRC-IRC-IRC-IRC-IRC-IRC-IRC-IRC-IRC-IRC-IRC-IRC-IRC
                          Input orientation:                          
 ---------------------------------------------------------------------
 Center     Atomic      Atomic             Coordinates (Angstroms)
 Number     Number       Type             X           Y           Z
 ---------------------------------------------------------------------
      1          8           0       -1.829995    0.509500   -0.046067
      2          8           0        0.411143    1.233711    0.033674
      3          6           0        0.774757    0.102574   -0.096412
      4          7           0       -0.096400   -1.043328   -0.164543
      5          6           0       -1.386640   -0.601925    0.221898
      6          1           0       -1.845900   -1.278126    0.960793
      7          1           0       -1.162668   -1.201740   -0.915505
      8          6           0        2.220846   -0.300274    0.052375
      9          1           0        2.441055   -1.202501   -0.511904
     10          1           0        2.425887   -0.495736    1.105419
     11          1           0        2.841599    0.529451   -0.273671
 ---------------------------------------------------------------------
                    Distance matrix (angstroms):
                    1          2          3          4          5
     1  O    0.000000
     2  O    2.356595   0.000000
     3  C    2.636828   1.195244   0.000000
     4  N    2.330379   2.341324   1.441058   0.000000
     5  C    1.226228   2.576240   2.295491   1.417354   0.000000
     6  H    2.051737   3.501873   3.145133   2.093385   1.101877
     7  H    2.032140   3.051106   2.475029   1.313761   1.305231
     8  C    4.132159   2.372443   1.508508   2.443115   3.624042
     9  H    4.624913   3.217659   2.156943   2.566061   3.943400
    10  H    4.522052   2.863358   2.128051   2.876559   3.915002
    11  H    4.677179   2.549031   2.117895   3.334274   4.404953
                    6          7          8          9         10
     6  H    0.000000
     7  H    1.998283   0.000000
     8  C    4.280168   3.632850   0.000000
     9  H    4.533491   3.626253   1.086700   0.000000
    10  H    4.345252   4.178553   1.090482   1.765073   0.000000
    11  H    5.173383   4.409437   1.086317   1.793558   1.767969
                   11
    11  H    0.000000
 Symmetry turned off by external request.
 Stoichiometry    C3H5NO2
 Framework group  C1[X(C3H5NO2)]
 Deg. of freedom    27
 Full point group                 C1      NOp   1
 Rotational constants (GHZ):           8.5845577           2.8837200           2.2447710
 Standard basis: Aug-CC-pVTZ (5D, 7F)
   391 basis functions,   567 primitive gaussians,   455 cartesian basis functions
    23 alpha electrons       23 beta electrons
       nuclear repulsion energy       233.4984284377 Hartrees.
 NAtoms=   11 NActive=   11 NUniq=   11 SFac= 1.00D+00 NAtFMM=   60 NAOKFM=F Big=F
 Integral buffers will be    131072 words long.
 Raffenetti 2 integral format.
 Two-electron integral symmetry is turned off.
 Nuclear repulsion after empirical dispersion term =      233.4953788884 Hartrees.
 One-electron integrals computed using PRISM.
 NBasis=   391 RedAO= T EigKep=  1.40D-05  NBF=   391
 NBsUse=   391 1.00D-06 EigRej= -1.00D+00 NBFU=   391
 Initial guess from the checkpoint file:  "TSH2-IRC-Forward.chk"
 B after Tr=     0.000739   -0.000129   -0.000201
         Rot=    1.000000   -0.000077    0.000135   -0.000092 Ang=  -0.02 deg.
 Initial guess <Sx>= 0.0000 <Sy>= 0.0000 <Sz>= 0.0000 <S**2>= 0.0000 S= 0.0000
 ExpMin= 2.53D-02 ExpMax= 1.53D+04 ExpMxC= 5.22D+02 IAcc=3 IRadAn=         7 AccDes= 0.00D+00
 Harris functional with IExCor= 4639 and IRadAn=       7 diagonalized for initial guess.
 HarFok:  IExCor= 4639 AccDes= 0.00D+00 IRadAn=         7 IDoV= 1 UseB2=F ITyADJ=14
 ICtDFT=  3500011 ScaDFX=  1.000000  1.000000  1.000000  1.000000
 FoFCou: FMM=F IPFlag=           0 FMFlag=      100000 FMFlg1=           0
         NFxFlg=           0 DoJE=T BraDBF=F KetDBF=T FulRan=T
         wScrn=  0.000000 ICntrl=       500 IOpCl=  0 I1Cent=   200000004 NGrid=           0
         NMat0=    1 NMatS0=      1 NMatT0=    0 NMatD0=    1 NMtDS0=    0 NMtDT0=    0
 Symmetry not used in FoFCou.
 Gradient too large for Newton-Raphson -- use scaled steepest descent instead.
     Minimum is close to point  4 DX=  3.73D-02 DF= -2.60D-07 DXR=  3.01D-02 DFR=  9.08D-04 which will be used.
 Gradient too large for Newton-Raphson -- use scaled steepest descent instead.
     Accept linear search using points  1 and  2.
 Gradient too large for Newton-Raphson -- use scaled steepest descent instead.
     Accept linear search using points  1 and  2.
 Gradient too large for Newton-Raphson -- use scaled steepest descent instead.
     Accept linear search using points  1 and  2.
 LinEq1:  Iter=  0 NonCon=     1 RMS=8.64D-05 Max=3.92D-03 NDo=     1
 AX will form     1 AO Fock derivatives at one time.
 LinEq1:  Iter=  1 NonCon=     1 RMS=1.44D-05 Max=4.39D-04 NDo=     1
 LinEq1:  Iter=  2 NonCon=     1 RMS=1.01D-05 Max=4.16D-04 NDo=     1
 LinEq1:  Iter=  3 NonCon=     1 RMS=3.79D-06 Max=1.82D-04 NDo=     1
 LinEq1:  Iter=  4 NonCon=     1 RMS=2.65D-06 Max=1.13D-04 NDo=     1
 LinEq1:  Iter=  5 NonCon=     1 RMS=1.78D-06 Max=5.08D-05 NDo=     1
 LinEq1:  Iter=  6 NonCon=     1 RMS=1.01D-06 Max=3.94D-05 NDo=     1
 LinEq1:  Iter=  7 NonCon=     1 RMS=5.80D-07 Max=1.15D-05 NDo=     1
 LinEq1:  Iter=  8 NonCon=     1 RMS=3.26D-07 Max=9.10D-06 NDo=     1
 LinEq1:  Iter=  9 NonCon=     1 RMS=1.87D-07 Max=6.51D-06 NDo=     1
 LinEq1:  Iter= 10 NonCon=     1 RMS=7.10D-08 Max=1.97D-06 NDo=     1
 LinEq1:  Iter= 11 NonCon=     1 RMS=1.81D-08 Max=3.74D-07 NDo=     1
 LinEq1:  Iter= 12 NonCon=     1 RMS=7.02D-09 Max=1.54D-07 NDo=     1
 LinEq1:  Iter= 13 NonCon=     0 RMS=2.44D-09 Max=7.92D-08 NDo=     1
 Linear equations converged to 1.301D-08 1.301D-07 after    13 iterations.
     Minimum is close to point  2 DX=  1.31D-04 DF= -2.05D-12 DXR=  1.31D-04 DFR=  1.68D-08 which will be used.
 LinEq1:  Iter=  0 NonCon=     1 RMS=5.35D-07 Max=2.03D-05 NDo=     1
 LinEq1:  Iter=  1 NonCon=     1 RMS=3.20D-07 Max=1.69D-05 NDo=     1
 LinEq1:  Iter=  2 NonCon=     1 RMS=1.80D-07 Max=5.36D-06 NDo=     1
 LinEq1:  Iter=  3 NonCon=     1 RMS=8.89D-08 Max=3.02D-06 NDo=     1
 LinEq1:  Iter=  4 NonCon=     1 RMS=4.82D-08 Max=1.93D-06 NDo=     1
 LinEq1:  Iter=  5 NonCon=     1 RMS=2.94D-08 Max=1.28D-06 NDo=     1
 LinEq1:  Iter=  6 NonCon=     1 RMS=1.58D-08 Max=5.77D-07 NDo=     1
 LinEq1:  Iter=  7 NonCon=     1 RMS=7.64D-09 Max=1.91D-07 NDo=     1
 LinEq1:  Iter=  8 NonCon=     1 RMS=3.48D-09 Max=8.65D-08 NDo=     1
 LinEq1:  Iter=  9 NonCon=     1 RMS=1.19D-09 Max=1.92D-08 NDo=     1
 LinEq1:  Iter= 10 NonCon=     1 RMS=4.13D-10 Max=1.58D-08 NDo=     1
 LinEq1:  Iter= 11 NonCon=     1 RMS=1.53D-10 Max=6.11D-09 NDo=     1
 LinEq1:  Iter= 12 NonCon=     0 RMS=5.60D-11 Max=2.51D-09 NDo=     1
 Linear equations converged to 5.631D-10 5.631D-09 after    12 iterations.
 SCF Done:  E(UwB97XD) =  -322.413033181     a.u. after    7 cycles
            Convg  =    0.1614D-08                    39 Fock formations.
              S**2 =  0.0000                  -V/T =  2.0056
 <Sx>= 0.0000 <Sy>= 0.0000 <Sz>= 0.0000 <S**2>= 0.0000 S= 0.0000
 <L.S>=  0.00000000000    
 Annihilation of the first spin contaminant:
 S**2 before annihilation     0.0000,   after     0.0000
 DoSCS=F DFT=T ScalE2(SS,OS)=  1.000000  1.000000
 Range of M.O.s used for correlation:     1   391
 NBasis=   391 NAE=    23 NBE=    23 NFC=     0 NFV=     0
 NROrb=    391 NOA=    23 NOB=    23 NVA=   368 NVB=   368

 **** Warning!!: The largest alpha MO coefficient is  0.49468879D+02


 **** Warning!!: The largest beta MO coefficient is  0.49468879D+02

 Symmetrizing basis deriv contribution to polar:
 IMax=3 JMax=2 DiffMx= 0.00D+00
 G2DrvN: will do    12 centers at a time, making    1 passes.
 Calling FoFCou, ICntrl=  3107 FMM=F I1Cent=   0 AccDes= 0.00D+00.
 End of G2Drv F.D. properties file   721 does not exist.
 End of G2Drv F.D. properties file   722 does not exist.
 End of G2Drv F.D. properties file   788 does not exist.
          IDoAtm=11111111111
          Differentiating once with respect to nuclear coordinates.
 CalDSu exits because no D1Ps are significant.
          There are    36 degrees of freedom in the 1st order CPHF.  IDoFFX=6 NUNeed=     0.
     30 vectors produced by pass  0 Test12= 4.70D-14 2.78D-09 XBig12= 1.47D-01 8.12D-02.
 AX will form    30 AO Fock derivatives at one time.
     30 vectors produced by pass  1 Test12= 4.70D-14 2.78D-09 XBig12= 5.00D-02 4.53D-02.
     30 vectors produced by pass  2 Test12= 4.70D-14 2.78D-09 XBig12= 3.53D-03 7.61D-03.
     30 vectors produced by pass  3 Test12= 4.70D-14 2.78D-09 XBig12= 7.09D-05 8.51D-04.
     30 vectors produced by pass  4 Test12= 4.70D-14 2.78D-09 XBig12= 7.79D-07 7.65D-05.
     30 vectors produced by pass  5 Test12= 4.70D-14 2.78D-09 XBig12= 7.49D-09 8.45D-06.
     30 vectors produced by pass  6 Test12= 4.70D-14 2.78D-09 XBig12= 6.67D-11 8.71D-07.
     17 vectors produced by pass  7 Test12= 4.70D-14 2.78D-09 XBig12= 5.11D-13 5.15D-08.
      1 vectors produced by pass  8 Test12= 4.70D-14 2.78D-09 XBig12= 3.76D-15 3.89D-09.
 InvSVY:  IOpt=1 It=  1 EMax= 2.66D-15
 Solved reduced A of dimension   228 with    30 vectors.
 End of Minotr F.D. properties file   721 does not exist.
 End of Minotr F.D. properties file   722 does not exist.
 End of Minotr F.D. properties file   788 does not exist.
 Calling FoFJK, ICntrl=    100127 FMM=F ISym2X=0 I1Cent= 0 IOpClX= 1 NMat=1 NMatS=1 NMatT=0.
 -------------------------------------------------------------------
 Center     Atomic                   Forces (Hartrees/Bohr)
 Number     Number              X              Y              Z
 -------------------------------------------------------------------
      1        8          -0.014024340   -0.027478117    0.005640062
      2        8           0.013300259   -0.000047023   -0.002234738
      3        6           0.011132152    0.012884008   -0.008419366
      4        7          -0.044443851   -0.017170417   -0.020250846
      5        6          -0.021586827    0.043580922    0.042655893
      6        1          -0.005711715   -0.002974196   -0.005450006
      7        1           0.062971587   -0.004438035   -0.008725470
      8        6          -0.001753540   -0.003144536   -0.003398222
      9        1           0.000379473   -0.000385853   -0.000024282
     10        1          -0.000673183   -0.000413713   -0.000096485
     11        1           0.000409986   -0.000413040    0.000303460
 -------------------------------------------------------------------
 Cartesian Forces:  Max     0.062971587 RMS     0.019500988
 IRC-IRC-IRC-IRC-IRC-IRC-IRC-IRC-IRC-IRC-IRC-IRC-IRC-IRC-IRC-IRC-IRC-IRC
 Pt 22 Step number   1 out of a maximum of  20
 Modified Bulirsch-Stoer Extrapolation Cycles:
    EPS =    0.000010000000000
      PEZero:  N= 2 I= 1 D=  4.40D-04 Err=  3.57D-06
 Maximum DWI energy   std dev =  0.000001203 at pt    19
 Maximum DWI gradient std dev =  0.000260535 at pt    13
 CORRECTOR INTEGRATION CONVERGENCE:
   Recorrection delta-x convergence threshold:    0.010000
   Delta-x Convergence Met
 Point Number:  22          Path Number:   1
   CHANGE IN THE REACTION COORDINATE =    0.08439
   NET REACTION COORDINATE UP TO THIS POINT =    1.85618
  # OF POINTS ALONG THE PATH =  22
  # OF STEPS =   1

 Calculating another point on the path.
 IRC-IRC-IRC-IRC-IRC-IRC-IRC-IRC-IRC-IRC-IRC-IRC-IRC-IRC-IRC-IRC-IRC-IRC
                          Input orientation:                          
 ---------------------------------------------------------------------
 Center     Atomic      Atomic             Coordinates (Angstroms)
 Number     Number       Type             X           Y           Z
 ---------------------------------------------------------------------
      1          8           0       -1.830552    0.508396   -0.045845
      2          8           0        0.411671    1.233709    0.033587
      3          6           0        0.775354    0.103235   -0.096858
      4          7           0       -0.098464   -1.044096   -0.165498
      5          6           0       -1.387800   -0.599587    0.224207
      6          1           0       -1.849548   -1.279980    0.957354
      7          1           0       -1.122127   -1.204677   -0.921043
      8          6           0        2.220752   -0.300435    0.052190
      9          1           0        2.441294   -1.202745   -0.511918
     10          1           0        2.425445   -0.495999    1.105357
     11          1           0        2.841876    0.529186   -0.273474
 ---------------------------------------------------------------------
                    Distance matrix (angstroms):
                    1          2          3          4          5
     1  O    0.000000
     2  O    2.357955   0.000000
     3  C    2.637708   1.194676   0.000000
     4  N    2.329093   2.342705   1.443827   0.000000
     5  C    1.223349   2.575928   2.297014   1.418395   0.000000
     6  H    2.050623   3.505009   3.148770   2.093497   1.101657
     7  H    2.049989   3.034729   2.447519   1.282389   1.322238
     8  C    4.132419   2.372070   1.508092   2.445237   3.625015
     9  H    4.625353   3.217647   2.157131   2.568179   3.945584
    10  H    4.521901   2.862842   2.127722   2.878472   3.915097
    11  H    4.678016   2.548830   2.117343   3.336536   4.405902
                    6          7          8          9         10
     6  H    0.000000
     7  H    2.015734   0.000000
     8  C    4.283243   3.597177   0.000000
     9  H    4.536082   3.586831   1.086747   0.000000
    10  H    4.348803   4.146539   1.090553   1.765027   0.000000
    11  H    5.176628   4.374809   1.086334   1.793574   1.767935
                   11
    11  H    0.000000
 Symmetry turned off by external request.
 Stoichiometry    C3H5NO2
 Framework group  C1[X(C3H5NO2)]
 Deg. of freedom    27
 Full point group                 C1      NOp   1
 Rotational constants (GHZ):           8.5838203           2.8832127           2.2447858
 Standard basis: Aug-CC-pVTZ (5D, 7F)
   391 basis functions,   567 primitive gaussians,   455 cartesian basis functions
    23 alpha electrons       23 beta electrons
       nuclear repulsion energy       233.5422427488 Hartrees.
 NAtoms=   11 NActive=   11 NUniq=   11 SFac= 1.00D+00 NAtFMM=   60 NAOKFM=F Big=F
 Integral buffers will be    131072 words long.
 Raffenetti 2 integral format.
 Two-electron integral symmetry is turned off.
 Nuclear repulsion after empirical dispersion term =      233.5391845986 Hartrees.
 One-electron integrals computed using PRISM.
 NBasis=   391 RedAO= T EigKep=  1.39D-05  NBF=   391
 NBsUse=   391 1.00D-06 EigRej= -1.00D+00 NBFU=   391
 Initial guess from the checkpoint file:  "TSH2-IRC-Forward.chk"
 B after Tr=     0.000742   -0.000130   -0.000195
         Rot=    1.000000   -0.000072    0.000135   -0.000092 Ang=  -0.02 deg.
 Initial guess <Sx>= 0.0000 <Sy>= 0.0000 <Sz>= 0.0000 <S**2>= 0.0000 S= 0.0000
 ExpMin= 2.53D-02 ExpMax= 1.53D+04 ExpMxC= 5.22D+02 IAcc=3 IRadAn=         7 AccDes= 0.00D+00
 Harris functional with IExCor= 4639 and IRadAn=       7 diagonalized for initial guess.
 HarFok:  IExCor= 4639 AccDes= 0.00D+00 IRadAn=         7 IDoV= 1 UseB2=F ITyADJ=14
 ICtDFT=  3500011 ScaDFX=  1.000000  1.000000  1.000000  1.000000
 FoFCou: FMM=F IPFlag=           0 FMFlag=      100000 FMFlg1=           0
         NFxFlg=           0 DoJE=T BraDBF=F KetDBF=T FulRan=T
         wScrn=  0.000000 ICntrl=       500 IOpCl=  0 I1Cent=   200000004 NGrid=           0
         NMat0=    1 NMatS0=      1 NMatT0=    0 NMatD0=    1 NMtDS0=    0 NMtDT0=    0
 Symmetry not used in FoFCou.
 Gradient too large for Newton-Raphson -- use scaled steepest descent instead.
     Minimum is close to point  4 DX=  1.68D-02 DF= -5.63D-08 DXR=  1.38D-02 DFR=  1.90D-04 which will be used.
 Gradient too large for Newton-Raphson -- use scaled steepest descent instead.
     Accept linear search using points  1 and  2.
 Gradient too large for Newton-Raphson -- use scaled steepest descent instead.
     Accept linear search using points  1 and  2.
 Gradient too large for Newton-Raphson -- use scaled steepest descent instead.
     Minimum is close to point  2 DX=  4.31D-02 DF= -2.14D-07 DXR=  9.73D-02 DFR=  9.56D-03 which will be used.
 Gradient too large for Newton-Raphson -- use scaled steepest descent instead.
     Accept linear search using points  1 and  2.
 LinEq1:  Iter=  0 NonCon=     1 RMS=7.83D-05 Max=3.37D-03 NDo=     1
 AX will form     1 AO Fock derivatives at one time.
 LinEq1:  Iter=  1 NonCon=     1 RMS=1.30D-05 Max=4.33D-04 NDo=     1
 LinEq1:  Iter=  2 NonCon=     1 RMS=9.56D-06 Max=3.53D-04 NDo=     1
 LinEq1:  Iter=  3 NonCon=     1 RMS=4.22D-06 Max=1.99D-04 NDo=     1
 LinEq1:  Iter=  4 NonCon=     1 RMS=3.74D-06 Max=1.65D-04 NDo=     1
 LinEq1:  Iter=  5 NonCon=     1 RMS=1.84D-06 Max=4.23D-05 NDo=     1
 LinEq1:  Iter=  6 NonCon=     1 RMS=8.80D-07 Max=2.73D-05 NDo=     1
 LinEq1:  Iter=  7 NonCon=     1 RMS=4.73D-07 Max=8.65D-06 NDo=     1
 LinEq1:  Iter=  8 NonCon=     1 RMS=2.73D-07 Max=7.94D-06 NDo=     1
 LinEq1:  Iter=  9 NonCon=     1 RMS=1.41D-07 Max=4.86D-06 NDo=     1
 LinEq1:  Iter= 10 NonCon=     1 RMS=4.93D-08 Max=1.28D-06 NDo=     1
 LinEq1:  Iter= 11 NonCon=     1 RMS=1.39D-08 Max=2.71D-07 NDo=     1
 LinEq1:  Iter= 12 NonCon=     0 RMS=5.34D-09 Max=1.07D-07 NDo=     1
 Linear equations converged to 1.301D-08 1.301D-07 after    12 iterations.
     Accept linear search using points  1 and  2.
     Minimum is close to point  2 DX= -6.61D-05 DF= -4.55D-13 DXR=  6.61D-05 DFR=  4.51D-09 which will be used.
 LinEq1:  Iter=  0 NonCon=     1 RMS=4.14D-07 Max=1.45D-05 NDo=     1
 LinEq1:  Iter=  1 NonCon=     1 RMS=2.50D-07 Max=1.36D-05 NDo=     1
 LinEq1:  Iter=  2 NonCon=     1 RMS=1.49D-07 Max=4.56D-06 NDo=     1
 LinEq1:  Iter=  3 NonCon=     1 RMS=7.22D-08 Max=2.18D-06 NDo=     1
 LinEq1:  Iter=  4 NonCon=     1 RMS=3.72D-08 Max=1.10D-06 NDo=     1
 LinEq1:  Iter=  5 NonCon=     1 RMS=2.26D-08 Max=6.78D-07 NDo=     1
 LinEq1:  Iter=  6 NonCon=     1 RMS=1.24D-08 Max=2.93D-07 NDo=     1
 LinEq1:  Iter=  7 NonCon=     1 RMS=6.42D-09 Max=1.52D-07 NDo=     1
 LinEq1:  Iter=  8 NonCon=     1 RMS=2.85D-09 Max=7.32D-08 NDo=     1
 LinEq1:  Iter=  9 NonCon=     1 RMS=1.00D-09 Max=2.87D-08 NDo=     1
 LinEq1:  Iter= 10 NonCon=     1 RMS=3.49D-10 Max=1.18D-08 NDo=     1
 LinEq1:  Iter= 11 NonCon=     0 RMS=1.30D-10 Max=4.24D-09 NDo=     1
 Linear equations converged to 4.488D-10 4.488D-09 after    11 iterations.
 SCF Done:  E(UwB97XD) =  -322.419026256     a.u. after    8 cycles
            Convg  =    0.3934D-08                    38 Fock formations.
              S**2 =  0.0000                  -V/T =  2.0056
 <Sx>= 0.0000 <Sy>= 0.0000 <Sz>= 0.0000 <S**2>= 0.0000 S= 0.0000
 <L.S>=  0.00000000000    
 Annihilation of the first spin contaminant:
 S**2 before annihilation     0.0000,   after     0.0000
 DoSCS=F DFT=T ScalE2(SS,OS)=  1.000000  1.000000
 Range of M.O.s used for correlation:     1   391
 NBasis=   391 NAE=    23 NBE=    23 NFC=     0 NFV=     0
 NROrb=    391 NOA=    23 NOB=    23 NVA=   368 NVB=   368

 **** Warning!!: The largest alpha MO coefficient is  0.49483397D+02


 **** Warning!!: The largest beta MO coefficient is  0.49483397D+02

 Symmetrizing basis deriv contribution to polar:
 IMax=3 JMax=2 DiffMx= 0.00D+00
 G2DrvN: will do    12 centers at a time, making    1 passes.
 Calling FoFCou, ICntrl=  3107 FMM=F I1Cent=   0 AccDes= 0.00D+00.
 End of G2Drv F.D. properties file   721 does not exist.
 End of G2Drv F.D. properties file   722 does not exist.
 End of G2Drv F.D. properties file   788 does not exist.
          IDoAtm=11111111111
          Differentiating once with respect to nuclear coordinates.
 CalDSu exits because no D1Ps are significant.
          There are    36 degrees of freedom in the 1st order CPHF.  IDoFFX=6 NUNeed=     0.
     30 vectors produced by pass  0 Test12= 4.70D-14 2.78D-09 XBig12= 1.48D-01 8.10D-02.
 AX will form    30 AO Fock derivatives at one time.
     30 vectors produced by pass  1 Test12= 4.70D-14 2.78D-09 XBig12= 4.94D-02 4.55D-02.
     30 vectors produced by pass  2 Test12= 4.70D-14 2.78D-09 XBig12= 3.37D-03 7.48D-03.
     30 vectors produced by pass  3 Test12= 4.70D-14 2.78D-09 XBig12= 6.98D-05 8.04D-04.
     30 vectors produced by pass  4 Test12= 4.70D-14 2.78D-09 XBig12= 7.83D-07 7.53D-05.
     30 vectors produced by pass  5 Test12= 4.70D-14 2.78D-09 XBig12= 7.46D-09 8.21D-06.
     30 vectors produced by pass  6 Test12= 4.70D-14 2.78D-09 XBig12= 6.48D-11 7.91D-07.
     17 vectors produced by pass  7 Test12= 4.70D-14 2.78D-09 XBig12= 4.82D-13 4.81D-08.
      1 vectors produced by pass  8 Test12= 4.70D-14 2.78D-09 XBig12= 3.52D-15 4.16D-09.
 InvSVY:  IOpt=1 It=  1 EMax= 2.22D-15
 Solved reduced A of dimension   228 with    30 vectors.
 End of Minotr F.D. properties file   721 does not exist.
 End of Minotr F.D. properties file   722 does not exist.
 End of Minotr F.D. properties file   788 does not exist.
 Calling FoFJK, ICntrl=    100127 FMM=F ISym2X=0 I1Cent= 0 IOpClX= 1 NMat=1 NMatS=1 NMatT=0.
 -------------------------------------------------------------------
 Center     Atomic                   Forces (Hartrees/Bohr)
 Number     Number              X              Y              Z
 -------------------------------------------------------------------
      1        8          -0.014323982   -0.028625926    0.005636369
      2        8           0.013562484   -0.000051296   -0.002203259
      3        6           0.011613803    0.012239470   -0.008582242
      4        7          -0.047365207   -0.016915846   -0.022210366
      5        6          -0.022665489    0.045555840    0.045470953
      6        1          -0.005981598   -0.002956508   -0.005562496
      7        1           0.066840119   -0.005004725   -0.009097059
      8        6          -0.001798663   -0.002979496   -0.003659391
      9        1           0.000385138   -0.000394664   -0.000018740
     10        1          -0.000746687   -0.000429012   -0.000102268
     11        1           0.000480082   -0.000437839    0.000328501
 -------------------------------------------------------------------
 Cartesian Forces:  Max     0.066840119 RMS     0.020568481
 IRC-IRC-IRC-IRC-IRC-IRC-IRC-IRC-IRC-IRC-IRC-IRC-IRC-IRC-IRC-IRC-IRC-IRC
 Pt 23 Step number   1 out of a maximum of  20
 Modified Bulirsch-Stoer Extrapolation Cycles:
    EPS =    0.000010000000000
      PEZero:  N= 2 I= 1 D=  4.40D-04 Err=  3.52D-06
 Maximum DWI energy   std dev =  0.000001559 at pt    19
 Maximum DWI gradient std dev =  0.000328000 at pt    17
 CORRECTOR INTEGRATION CONVERGENCE:
   Recorrection delta-x convergence threshold:    0.010000
   Delta-x Convergence Met
 Point Number:  23          Path Number:   1
   CHANGE IN THE REACTION COORDINATE =    0.08439
   NET REACTION COORDINATE UP TO THIS POINT =    1.94057
  # OF POINTS ALONG THE PATH =  23
  # OF STEPS =   1

 Calculating another point on the path.
 IRC-IRC-IRC-IRC-IRC-IRC-IRC-IRC-IRC-IRC-IRC-IRC-IRC-IRC-IRC-IRC-IRC-IRC
                          Input orientation:                          
 ---------------------------------------------------------------------
 Center     Atomic      Atomic             Coordinates (Angstroms)
 Number     Number       Type             X           Y           Z
 ---------------------------------------------------------------------
      1          8           0       -1.831093    0.507309   -0.045635
      2          8           0        0.412182    1.233707    0.033506
      3          6           0        0.775942    0.103824   -0.097287
      4          7           0       -0.100537   -1.044806   -0.166482
      5          6           0       -1.388951   -0.597280    0.226534
      6          1           0       -1.853166   -1.281719    0.954038
      7          1           0       -1.081536   -1.207813   -0.926563
      8          6           0        2.220663   -0.300579    0.052001
      9          1           0        2.441523   -1.202981   -0.511927
     10          1           0        2.424980   -0.496258    1.105295
     11          1           0        2.842182    0.528919   -0.273272
 ---------------------------------------------------------------------
                    Distance matrix (angstroms):
                    1          2          3          4          5
     1  O    0.000000
     2  O    2.359279   0.000000
     3  C    2.638579   1.194179   0.000000
     4  N    2.327765   2.344034   1.446497   0.000000
     5  C    1.220525   2.575627   2.298515   1.419420   0.000000
     6  H    2.049501   3.508069   3.152336   2.093658   1.101460
     7  H    2.068698   3.018931   2.420396   1.251661   1.340480
     8  C    4.132667   2.371703   1.507662   2.447361   3.625990
     9  H    4.625772   3.217634   2.157273   2.570296   3.947750
    10  H    4.521719   2.862318   2.127352   2.880374   3.915163
    11  H    4.678866   2.548674   2.116843   3.338804   4.406883
                    6          7          8          9         10
     6  H    0.000000
     7  H    2.034093   0.000000
     8  C    4.286303   3.561626   0.000000
     9  H    4.538679   3.547379   1.086796   0.000000
    10  H    4.352283   4.114659   1.090625   1.764976   0.000000
    11  H    5.179865   4.340345   1.086350   1.793590   1.767906
                   11
    11  H    0.000000
 Symmetry turned off by external request.
 Stoichiometry    C3H5NO2
 Framework group  C1[X(C3H5NO2)]
 Deg. of freedom    27
 Full point group                 C1      NOp   1
 Rotational constants (GHZ):           8.5831299           2.8826634           2.2447889
 Standard basis: Aug-CC-pVTZ (5D, 7F)
   391 basis functions,   567 primitive gaussians,   455 cartesian basis functions
    23 alpha electrons       23 beta electrons
       nuclear repulsion energy       233.5865070788 Hartrees.
 NAtoms=   11 NActive=   11 NUniq=   11 SFac= 1.00D+00 NAtFMM=   60 NAOKFM=F Big=F
 Integral buffers will be    131072 words long.
 Raffenetti 2 integral format.
 Two-electron integral symmetry is turned off.
 Nuclear repulsion after empirical dispersion term =      233.5834395391 Hartrees.
 One-electron integrals computed using PRISM.
 NBasis=   391 RedAO= T EigKep=  1.39D-05  NBF=   391
 NBsUse=   391 1.00D-06 EigRej= -1.00D+00 NBFU=   391
 Initial guess from the checkpoint file:  "TSH2-IRC-Forward.chk"
 B after Tr=     0.000743   -0.000132   -0.000193
         Rot=    1.000000   -0.000068    0.000134   -0.000093 Ang=  -0.02 deg.
 Initial guess <Sx>= 0.0000 <Sy>= 0.0000 <Sz>= 0.0000 <S**2>= 0.0000 S= 0.0000
 ExpMin= 2.53D-02 ExpMax= 1.53D+04 ExpMxC= 5.22D+02 IAcc=3 IRadAn=         7 AccDes= 0.00D+00
 Harris functional with IExCor= 4639 and IRadAn=       7 diagonalized for initial guess.
 HarFok:  IExCor= 4639 AccDes= 0.00D+00 IRadAn=         7 IDoV= 1 UseB2=F ITyADJ=14
 ICtDFT=  3500011 ScaDFX=  1.000000  1.000000  1.000000  1.000000
 FoFCou: FMM=F IPFlag=           0 FMFlag=      100000 FMFlg1=           0
         NFxFlg=           0 DoJE=T BraDBF=F KetDBF=T FulRan=T
         wScrn=  0.000000 ICntrl=       500 IOpCl=  0 I1Cent=   200000004 NGrid=           0
         NMat0=    1 NMatS0=      1 NMatT0=    0 NMatD0=    1 NMtDS0=    0 NMtDT0=    0
 Symmetry not used in FoFCou.
 Gradient too large for Newton-Raphson -- use scaled steepest descent instead.
     Accept linear search using points  3 and  4.
     Minimum is close to point  4 DX= -4.77D-02 DF= -1.09D-07 DXR=  4.14D-02 DFR=  3.59D-04 which will be used.
 Gradient too large for Newton-Raphson -- use scaled steepest descent instead.
     Accept linear search using points  1 and  2.
 Gradient too large for Newton-Raphson -- use scaled steepest descent instead.
     Accept linear search using points  1 and  2.
 Gradient too large for Newton-Raphson -- use scaled steepest descent instead.
 Gradient too large for Newton-Raphson -- use scaled steepest descent instead.
     Accept linear search using points  1 and  2.
 LinEq1:  Iter=  0 NonCon=     1 RMS=7.54D-05 Max=2.98D-03 NDo=     1
 AX will form     1 AO Fock derivatives at one time.
 LinEq1:  Iter=  1 NonCon=     1 RMS=1.23D-05 Max=4.36D-04 NDo=     1
 LinEq1:  Iter=  2 NonCon=     1 RMS=9.62D-06 Max=3.33D-04 NDo=     1
 LinEq1:  Iter=  3 NonCon=     1 RMS=4.91D-06 Max=2.15D-04 NDo=     1
 LinEq1:  Iter=  4 NonCon=     1 RMS=3.95D-06 Max=1.60D-04 NDo=     1
 LinEq1:  Iter=  5 NonCon=     1 RMS=1.59D-06 Max=3.71D-05 NDo=     1
 LinEq1:  Iter=  6 NonCon=     1 RMS=8.06D-07 Max=2.19D-05 NDo=     1
 LinEq1:  Iter=  7 NonCon=     1 RMS=4.42D-07 Max=8.38D-06 NDo=     1
 LinEq1:  Iter=  8 NonCon=     1 RMS=2.43D-07 Max=6.72D-06 NDo=     1
 LinEq1:  Iter=  9 NonCon=     1 RMS=1.14D-07 Max=3.81D-06 NDo=     1
 LinEq1:  Iter= 10 NonCon=     1 RMS=3.75D-08 Max=9.30D-07 NDo=     1
 LinEq1:  Iter= 11 NonCon=     1 RMS=1.18D-08 Max=1.96D-07 NDo=     1
 LinEq1:  Iter= 12 NonCon=     0 RMS=4.38D-09 Max=7.13D-08 NDo=     1
 Linear equations converged to 1.301D-08 1.301D-07 after    12 iterations.
     Accept linear search using points  1 and  2.
     Minimum is close to point  2 DX= -1.83D-04 DF= -3.18D-12 DXR=  1.83D-04 DFR=  3.37D-08 which will be used.
 LinEq1:  Iter=  0 NonCon=     1 RMS=3.56D-07 Max=1.10D-05 NDo=     1
 LinEq1:  Iter=  1 NonCon=     1 RMS=2.19D-07 Max=1.17D-05 NDo=     1
 LinEq1:  Iter=  2 NonCon=     1 RMS=1.39D-07 Max=4.03D-06 NDo=     1
 LinEq1:  Iter=  3 NonCon=     1 RMS=6.51D-08 Max=2.38D-06 NDo=     1
 LinEq1:  Iter=  4 NonCon=     1 RMS=3.26D-08 Max=1.26D-06 NDo=     1
 LinEq1:  Iter=  5 NonCon=     1 RMS=1.96D-08 Max=7.31D-07 NDo=     1
 LinEq1:  Iter=  6 NonCon=     1 RMS=1.09D-08 Max=3.11D-07 NDo=     1
 LinEq1:  Iter=  7 NonCon=     1 RMS=6.12D-09 Max=1.48D-07 NDo=     1
 LinEq1:  Iter=  8 NonCon=     1 RMS=2.59D-09 Max=5.28D-08 NDo=     1
 LinEq1:  Iter=  9 NonCon=     1 RMS=8.71D-10 Max=3.32D-08 NDo=     1
 LinEq1:  Iter= 10 NonCon=     1 RMS=2.98D-10 Max=1.24D-08 NDo=     1
 LinEq1:  Iter= 11 NonCon=     0 RMS=1.05D-10 Max=3.70D-09 NDo=     1
 Linear equations converged to 3.965D-10 3.965D-09 after    11 iterations.
 SCF Done:  E(UwB97XD) =  -322.425331148     a.u. after    8 cycles
            Convg  =    0.3547D-08                    38 Fock formations.
              S**2 =  0.0000                  -V/T =  2.0056
 <Sx>= 0.0000 <Sy>= 0.0000 <Sz>= 0.0000 <S**2>= 0.0000 S= 0.0000
 <L.S>=  0.00000000000    
 Annihilation of the first spin contaminant:
 S**2 before annihilation     0.0000,   after     0.0000
 DoSCS=F DFT=T ScalE2(SS,OS)=  1.000000  1.000000
 Range of M.O.s used for correlation:     1   391
 NBasis=   391 NAE=    23 NBE=    23 NFC=     0 NFV=     0
 NROrb=    391 NOA=    23 NOB=    23 NVA=   368 NVB=   368

 **** Warning!!: The largest alpha MO coefficient is  0.49462913D+02


 **** Warning!!: The largest beta MO coefficient is  0.49462913D+02

 Symmetrizing basis deriv contribution to polar:
 IMax=3 JMax=2 DiffMx= 0.00D+00
 G2DrvN: will do    12 centers at a time, making    1 passes.
 Calling FoFCou, ICntrl=  3107 FMM=F I1Cent=   0 AccDes= 0.00D+00.
 End of G2Drv F.D. properties file   721 does not exist.
 End of G2Drv F.D. properties file   722 does not exist.
 End of G2Drv F.D. properties file   788 does not exist.
          IDoAtm=11111111111
          Differentiating once with respect to nuclear coordinates.
 CalDSu exits because no D1Ps are significant.
          There are    36 degrees of freedom in the 1st order CPHF.  IDoFFX=6 NUNeed=     0.
     30 vectors produced by pass  0 Test12= 4.70D-14 2.78D-09 XBig12= 1.48D-01 8.01D-02.
 AX will form    30 AO Fock derivatives at one time.
     30 vectors produced by pass  1 Test12= 4.70D-14 2.78D-09 XBig12= 4.88D-02 4.50D-02.
     30 vectors produced by pass  2 Test12= 4.70D-14 2.78D-09 XBig12= 3.20D-03 7.35D-03.
     30 vectors produced by pass  3 Test12= 4.70D-14 2.78D-09 XBig12= 6.84D-05 8.12D-04.
     30 vectors produced by pass  4 Test12= 4.70D-14 2.78D-09 XBig12= 7.80D-07 7.44D-05.
     30 vectors produced by pass  5 Test12= 4.70D-14 2.78D-09 XBig12= 7.35D-09 7.67D-06.
     30 vectors produced by pass  6 Test12= 4.70D-14 2.78D-09 XBig12= 6.18D-11 6.87D-07.
     17 vectors produced by pass  7 Test12= 4.70D-14 2.78D-09 XBig12= 4.46D-13 4.75D-08.
      1 vectors produced by pass  8 Test12= 4.70D-14 2.78D-09 XBig12= 3.23D-15 4.19D-09.
 InvSVY:  IOpt=1 It=  1 EMax= 3.55D-15
 Solved reduced A of dimension   228 with    30 vectors.
 End of Minotr F.D. properties file   721 does not exist.
 End of Minotr F.D. properties file   722 does not exist.
 End of Minotr F.D. properties file   788 does not exist.
 Calling FoFJK, ICntrl=    100127 FMM=F ISym2X=0 I1Cent= 0 IOpClX= 1 NMat=1 NMatS=1 NMatT=0.
 -------------------------------------------------------------------
 Center     Atomic                   Forces (Hartrees/Bohr)
 Number     Number              X              Y              Z
 -------------------------------------------------------------------
      1        8          -0.014644692   -0.029478944    0.005561245
      2        8           0.013775280   -0.000024653   -0.002154584
      3        6           0.012017834    0.011347296   -0.008648257
      4        7          -0.049530674   -0.016230089   -0.023735973
      5        6          -0.023570374    0.046961759    0.047890895
      6        1          -0.006226083   -0.002897281   -0.005608792
      7        1           0.069852890   -0.005584458   -0.009607564
      8        6          -0.001796631   -0.002784817   -0.003926796
      9        1           0.000388181   -0.000401907   -0.000012873
     10        1          -0.000822506   -0.000444047   -0.000109628
     11        1           0.000556774   -0.000462858    0.000352327
 -------------------------------------------------------------------
 Cartesian Forces:  Max     0.069852890 RMS     0.021391854
 IRC-IRC-IRC-IRC-IRC-IRC-IRC-IRC-IRC-IRC-IRC-IRC-IRC-IRC-IRC-IRC-IRC-IRC
 Pt 24 Step number   1 out of a maximum of  20
 Modified Bulirsch-Stoer Extrapolation Cycles:
    EPS =    0.000010000000000
      PEZero:  N= 2 I= 1 D=  4.40D-04 Err=  3.43D-06
 Maximum DWI energy   std dev =  0.000002121 at pt    14
 Maximum DWI gradient std dev =  0.000418521 at pt    17
 CORRECTOR INTEGRATION CONVERGENCE:
   Recorrection delta-x convergence threshold:    0.010000
   Delta-x Convergence Met
 Point Number:  24          Path Number:   1
   CHANGE IN THE REACTION COORDINATE =    0.08439
   NET REACTION COORDINATE UP TO THIS POINT =    2.02497
  # OF POINTS ALONG THE PATH =  24
  # OF STEPS =   1

 Calculating another point on the path.
 IRC-IRC-IRC-IRC-IRC-IRC-IRC-IRC-IRC-IRC-IRC-IRC-IRC-IRC-IRC-IRC-IRC-IRC
                          Input orientation:                          
 ---------------------------------------------------------------------
 Center     Atomic      Atomic             Coordinates (Angstroms)
 Number     Number       Type             X           Y           Z
 ---------------------------------------------------------------------
      1          8           0       -1.831627    0.506235   -0.045437
      2          8           0        0.412681    1.233707    0.033429
      3          6           0        0.776528    0.104344   -0.097702
      4          7           0       -0.102607   -1.045454   -0.167482
      5          6           0       -1.390102   -0.595002    0.228883
      6          1           0       -1.856790   -1.283351    0.950832
      7          1           0       -1.040932   -1.211166   -0.932224
      8          6           0        2.220577   -0.300707    0.051806
      9          1           0        2.441746   -1.203213   -0.511933
     10          1           0        2.424488   -0.496516    1.105230
     11          1           0        2.842523    0.528648   -0.273064
 ---------------------------------------------------------------------
                    Distance matrix (angstroms):
                    1          2          3          4          5
     1  O    0.000000
     2  O    2.360583   0.000000
     3  C    2.639454   1.193750   0.000000
     4  N    2.326401   2.345306   1.449063   0.000000
     5  C    1.217751   2.575345   2.300005   1.420442   0.000000
     6  H    2.048366   3.511084   3.155865   2.093891   1.101287
     7  H    2.088314   3.003811   2.393774   1.221779   1.360054
     8  C    4.132913   2.371339   1.507216   2.449473   3.626978
     9  H    4.626180   3.217623   2.157370   2.572404   3.949909
    10  H    4.521510   2.861781   2.126935   2.882245   3.915198
    11  H    4.679743   2.548564   2.116394   3.341068   4.407908
                    6          7          8          9         10
     6  H    0.000000
     7  H    2.053469   0.000000
     8  C    4.289378   3.526286   0.000000
     9  H    4.541312   3.507955   1.086846   0.000000
    10  H    4.355720   4.083023   1.090698   1.764917   0.000000
    11  H    5.183128   4.306120   1.086364   1.793606   1.767882
                   11
    11  H    0.000000
 Symmetry turned off by external request.
 Stoichiometry    C3H5NO2
 Framework group  C1[X(C3H5NO2)]
 Deg. of freedom    27
 Full point group                 C1      NOp   1
 Rotational constants (GHZ):           8.5824646           2.8820481           2.2447692
 Standard basis: Aug-CC-pVTZ (5D, 7F)
   391 basis functions,   567 primitive gaussians,   455 cartesian basis functions
    23 alpha electrons       23 beta electrons
       nuclear repulsion energy       233.6303141060 Hartrees.
 NAtoms=   11 NActive=   11 NUniq=   11 SFac= 1.00D+00 NAtFMM=   60 NAOKFM=F Big=F
 Integral buffers will be    131072 words long.
 Raffenetti 2 integral format.
 Two-electron integral symmetry is turned off.
 Nuclear repulsion after empirical dispersion term =      233.6272363363 Hartrees.
 One-electron integrals computed using PRISM.
 NBasis=   391 RedAO= T EigKep=  1.39D-05  NBF=   391
 NBsUse=   391 1.00D-06 EigRej= -1.00D+00 NBFU=   391
 Initial guess from the checkpoint file:  "TSH2-IRC-Forward.chk"
 B after Tr=     0.000743   -0.000134   -0.000194
         Rot=    1.000000   -0.000066    0.000134   -0.000093 Ang=  -0.02 deg.
 Initial guess <Sx>= 0.0000 <Sy>= 0.0000 <Sz>= 0.0000 <S**2>= 0.0000 S= 0.0000
 ExpMin= 2.53D-02 ExpMax= 1.53D+04 ExpMxC= 5.22D+02 IAcc=3 IRadAn=         7 AccDes= 0.00D+00
 Harris functional with IExCor= 4639 and IRadAn=       7 diagonalized for initial guess.
 HarFok:  IExCor= 4639 AccDes= 0.00D+00 IRadAn=         7 IDoV= 1 UseB2=F ITyADJ=14
 ICtDFT=  3500011 ScaDFX=  1.000000  1.000000  1.000000  1.000000
 FoFCou: FMM=F IPFlag=           0 FMFlag=      100000 FMFlg1=           0
         NFxFlg=           0 DoJE=T BraDBF=F KetDBF=T FulRan=T
         wScrn=  0.000000 ICntrl=       500 IOpCl=  0 I1Cent=   200000004 NGrid=           0
         NMat0=    1 NMatS0=      1 NMatT0=    0 NMatD0=    1 NMtDS0=    0 NMtDT0=    0
 Symmetry not used in FoFCou.
 Gradient too large for Newton-Raphson -- use scaled steepest descent instead.
     Accept linear search using points  3 and  4.
 Gradient too large for Newton-Raphson -- use scaled steepest descent instead.
     Accept linear search using points  1 and  2.
 Gradient too large for Newton-Raphson -- use scaled steepest descent instead.
     Accept linear search using points  1 and  2.
 Gradient too large for Newton-Raphson -- use scaled steepest descent instead.
     Minimum is close to point  2 DX=  4.24D-02 DF= -2.13D-07 DXR=  9.59D-02 DFR=  9.29D-03 which will be used.
 Gradient too large for Newton-Raphson -- use scaled steepest descent instead.
     Accept linear search using points  1 and  2.
 LinEq1:  Iter=  0 NonCon=     1 RMS=7.55D-05 Max=2.64D-03 NDo=     1
 AX will form     1 AO Fock derivatives at one time.
 LinEq1:  Iter=  1 NonCon=     1 RMS=1.25D-05 Max=4.50D-04 NDo=     1
 LinEq1:  Iter=  2 NonCon=     1 RMS=1.04D-05 Max=3.40D-04 NDo=     1
 LinEq1:  Iter=  3 NonCon=     1 RMS=5.46D-06 Max=2.23D-04 NDo=     1
 LinEq1:  Iter=  4 NonCon=     1 RMS=3.96D-06 Max=1.46D-04 NDo=     1
 LinEq1:  Iter=  5 NonCon=     1 RMS=1.44D-06 Max=3.20D-05 NDo=     1
 LinEq1:  Iter=  6 NonCon=     1 RMS=7.88D-07 Max=1.87D-05 NDo=     1
 LinEq1:  Iter=  7 NonCon=     1 RMS=4.34D-07 Max=8.32D-06 NDo=     1
 LinEq1:  Iter=  8 NonCon=     1 RMS=2.21D-07 Max=6.04D-06 NDo=     1
 LinEq1:  Iter=  9 NonCon=     1 RMS=9.29D-08 Max=2.94D-06 NDo=     1
 LinEq1:  Iter= 10 NonCon=     1 RMS=3.06D-08 Max=7.00D-07 NDo=     1
 LinEq1:  Iter= 11 NonCon=     1 RMS=1.10D-08 Max=1.58D-07 NDo=     1
 LinEq1:  Iter= 12 NonCon=     0 RMS=3.50D-09 Max=6.00D-08 NDo=     1
 Linear equations converged to 1.301D-08 1.301D-07 after    12 iterations.
     Accept linear search using points  1 and  2.
     Minimum is close to point  2 DX= -2.44D-04 DF= -5.68D-12 DXR=  2.44D-04 DFR=  5.92D-08 which will be used.
 LinEq1:  Iter=  0 NonCon=     1 RMS=3.29D-07 Max=1.05D-05 NDo=     1
 LinEq1:  Iter=  1 NonCon=     1 RMS=2.06D-07 Max=1.02D-05 NDo=     1
 LinEq1:  Iter=  2 NonCon=     1 RMS=1.38D-07 Max=3.77D-06 NDo=     1
 LinEq1:  Iter=  3 NonCon=     1 RMS=6.21D-08 Max=2.56D-06 NDo=     1
 LinEq1:  Iter=  4 NonCon=     1 RMS=3.13D-08 Max=1.33D-06 NDo=     1
 LinEq1:  Iter=  5 NonCon=     1 RMS=1.75D-08 Max=6.40D-07 NDo=     1
 LinEq1:  Iter=  6 NonCon=     1 RMS=9.32D-09 Max=2.59D-07 NDo=     1
 LinEq1:  Iter=  7 NonCon=     1 RMS=5.72D-09 Max=1.09D-07 NDo=     1
 LinEq1:  Iter=  8 NonCon=     1 RMS=2.36D-09 Max=5.25D-08 NDo=     1
 LinEq1:  Iter=  9 NonCon=     1 RMS=7.52D-10 Max=2.83D-08 NDo=     1
 LinEq1:  Iter= 10 NonCon=     1 RMS=2.49D-10 Max=9.99D-09 NDo=     1
 LinEq1:  Iter= 11 NonCon=     0 RMS=8.83D-11 Max=3.10D-09 NDo=     1
 Linear equations converged to 3.748D-10 3.748D-09 after    11 iterations.
 SCF Done:  E(UwB97XD) =  -322.431861507     a.u. after    8 cycles
            Convg  =    0.2917D-08                    38 Fock formations.
              S**2 =  0.0000                  -V/T =  2.0056
 <Sx>= 0.0000 <Sy>= 0.0000 <Sz>= 0.0000 <S**2>= 0.0000 S= 0.0000
 <L.S>=  0.00000000000    
 Annihilation of the first spin contaminant:
 S**2 before annihilation     0.0000,   after     0.0000
 DoSCS=F DFT=T ScalE2(SS,OS)=  1.000000  1.000000
 Range of M.O.s used for correlation:     1   391
 NBasis=   391 NAE=    23 NBE=    23 NFC=     0 NFV=     0
 NROrb=    391 NOA=    23 NOB=    23 NVA=   368 NVB=   368

 **** Warning!!: The largest alpha MO coefficient is  0.49419292D+02


 **** Warning!!: The largest beta MO coefficient is  0.49419292D+02

 Symmetrizing basis deriv contribution to polar:
 IMax=3 JMax=2 DiffMx= 0.00D+00
 G2DrvN: will do    12 centers at a time, making    1 passes.
 Calling FoFCou, ICntrl=  3107 FMM=F I1Cent=   0 AccDes= 0.00D+00.
 End of G2Drv F.D. properties file   721 does not exist.
 End of G2Drv F.D. properties file   722 does not exist.
 End of G2Drv F.D. properties file   788 does not exist.
          IDoAtm=11111111111
          Differentiating once with respect to nuclear coordinates.
 CalDSu exits because no D1Ps are significant.
          There are    36 degrees of freedom in the 1st order CPHF.  IDoFFX=6 NUNeed=     0.
     30 vectors produced by pass  0 Test12= 4.70D-14 2.78D-09 XBig12= 1.47D-01 7.83D-02.
 AX will form    30 AO Fock derivatives at one time.
     30 vectors produced by pass  1 Test12= 4.70D-14 2.78D-09 XBig12= 4.82D-02 4.36D-02.
     30 vectors produced by pass  2 Test12= 4.70D-14 2.78D-09 XBig12= 3.03D-03 7.89D-03.
     30 vectors produced by pass  3 Test12= 4.70D-14 2.78D-09 XBig12= 6.66D-05 8.37D-04.
     30 vectors produced by pass  4 Test12= 4.70D-14 2.78D-09 XBig12= 7.70D-07 7.89D-05.
     30 vectors produced by pass  5 Test12= 4.70D-14 2.78D-09 XBig12= 7.17D-09 6.95D-06.
     30 vectors produced by pass  6 Test12= 4.70D-14 2.78D-09 XBig12= 5.83D-11 5.75D-07.
     17 vectors produced by pass  7 Test12= 4.70D-14 2.78D-09 XBig12= 4.09D-13 4.45D-08.
      1 vectors produced by pass  8 Test12= 4.70D-14 2.78D-09 XBig12= 2.95D-15 3.88D-09.
 InvSVY:  IOpt=1 It=  1 EMax= 2.44D-15
 Solved reduced A of dimension   228 with    30 vectors.
 End of Minotr F.D. properties file   721 does not exist.
 End of Minotr F.D. properties file   722 does not exist.
 End of Minotr F.D. properties file   788 does not exist.
 Calling FoFJK, ICntrl=    100127 FMM=F ISym2X=0 I1Cent= 0 IOpClX= 1 NMat=1 NMatS=1 NMatT=0.
 -------------------------------------------------------------------
 Center     Atomic                   Forces (Hartrees/Bohr)
 Number     Number              X              Y              Z
 -------------------------------------------------------------------
      1        8          -0.014999017   -0.029988320    0.005422104
      2        8           0.013944103    0.000023837   -0.002091399
      3        6           0.012337288    0.010250790   -0.008614530
      4        7          -0.050685640   -0.015102685   -0.024624789
      5        6          -0.024271769    0.047667995    0.049724191
      6        1          -0.006439142   -0.002791627   -0.005579506
      7        1           0.071732453   -0.006135548   -0.010287392
      8        6          -0.001745905   -0.002570512   -0.004197308
      9        1           0.000389458   -0.000407632   -0.000006759
     10        1          -0.000899649   -0.000458719   -0.000118844
     11        1           0.000637822   -0.000487581    0.000374231
 -------------------------------------------------------------------
 Cartesian Forces:  Max     0.071732453 RMS     0.021895172
 IRC-IRC-IRC-IRC-IRC-IRC-IRC-IRC-IRC-IRC-IRC-IRC-IRC-IRC-IRC-IRC-IRC-IRC
 Pt 25 Step number   1 out of a maximum of  20
 Modified Bulirsch-Stoer Extrapolation Cycles:
    EPS =    0.000010000000000
      PEZero:  N= 2 I= 1 D=  4.40D-04 Err=  3.45D-06
 Maximum DWI energy   std dev =  0.000002577 at pt    19
 Maximum DWI gradient std dev =  0.000557474 at pt    13
 CORRECTOR INTEGRATION CONVERGENCE:
   Recorrection delta-x convergence threshold:    0.010000
   Delta-x Convergence Met
 Point Number:  25          Path Number:   1
   CHANGE IN THE REACTION COORDINATE =    0.08439
   NET REACTION COORDINATE UP TO THIS POINT =    2.10936
  # OF POINTS ALONG THE PATH =  25
  # OF STEPS =   1

 Calculating another point on the path.
 IRC-IRC-IRC-IRC-IRC-IRC-IRC-IRC-IRC-IRC-IRC-IRC-IRC-IRC-IRC-IRC-IRC-IRC
                          Input orientation:                          
 ---------------------------------------------------------------------
 Center     Atomic      Atomic             Coordinates (Angstroms)
 Number     Number       Type             X           Y           Z
 ---------------------------------------------------------------------
      1          8           0       -1.832164    0.505169   -0.045248
      2          8           0        0.413178    1.233708    0.033356
      3          6           0        0.777116    0.104800   -0.098106
      4          7           0       -0.104664   -1.046036   -0.168486
      5          6           0       -1.391259   -0.592749    0.231260
      6          1           0       -1.860459   -1.284881    0.947721
      7          1           0       -1.000357   -1.214753   -0.938218
      8          6           0        2.220497   -0.300823    0.051602
      9          1           0        2.441965   -1.203443   -0.511935
     10          1           0        2.423961   -0.496778    1.105160
     11          1           0        2.842905    0.528367   -0.272848
 ---------------------------------------------------------------------
                    Distance matrix (angstroms):
                    1          2          3          4          5
     1  O    0.000000
     2  O    2.361886   0.000000
     3  C    2.640347   1.193385   0.000000
     4  N    2.325012   2.346515   1.451520   0.000000
     5  C    1.215022   2.575093   2.301501   1.421475   0.000000
     6  H    2.047210   3.514083   3.159394   2.094226   1.101142
     7  H    2.108893   2.989481   2.367787   1.192987   1.381077
     8  C    4.133167   2.370975   1.506749   2.451562   3.627986
     9  H    4.626589   3.217612   2.157423   2.574500   3.952074
    10  H    4.521277   2.861223   2.126463   2.884060   3.915204
    11  H    4.680663   2.548498   2.115994   3.343322   4.408987
                    6          7          8          9         10
     6  H    0.000000
     7  H    2.073997   0.000000
     8  C    4.292506   3.491262   0.000000
     9  H    4.544016   3.468634   1.086896   0.000000
    10  H    4.359146   4.051769   1.090771   1.764850   0.000000
    11  H    5.186453   4.272217   1.086378   1.793623   1.767864
                   11
    11  H    0.000000
 Symmetry turned off by external request.
 Stoichiometry    C3H5NO2
 Framework group  C1[X(C3H5NO2)]
 Deg. of freedom    27
 Full point group                 C1      NOp   1
 Rotational constants (GHZ):           8.5818032           2.8813399           2.2447144
 Standard basis: Aug-CC-pVTZ (5D, 7F)
   391 basis functions,   567 primitive gaussians,   455 cartesian basis functions
    23 alpha electrons       23 beta electrons
       nuclear repulsion energy       233.6725171114 Hartrees.
 NAtoms=   11 NActive=   11 NUniq=   11 SFac= 1.00D+00 NAtFMM=   60 NAOKFM=F Big=F
 Integral buffers will be    131072 words long.
 Raffenetti 2 integral format.
 Two-electron integral symmetry is turned off.
 Nuclear repulsion after empirical dispersion term =      233.6694282380 Hartrees.
 One-electron integrals computed using PRISM.
 NBasis=   391 RedAO= T EigKep=  1.39D-05  NBF=   391
 NBsUse=   391 1.00D-06 EigRej= -1.00D+00 NBFU=   391
 Initial guess from the checkpoint file:  "TSH2-IRC-Forward.chk"
 B after Tr=     0.000742   -0.000137   -0.000199
         Rot=    1.000000   -0.000066    0.000135   -0.000092 Ang=  -0.02 deg.
 Initial guess <Sx>= 0.0000 <Sy>= 0.0000 <Sz>= 0.0000 <S**2>= 0.0000 S= 0.0000
 ExpMin= 2.53D-02 ExpMax= 1.53D+04 ExpMxC= 5.22D+02 IAcc=3 IRadAn=         7 AccDes= 0.00D+00
 Harris functional with IExCor= 4639 and IRadAn=       7 diagonalized for initial guess.
 HarFok:  IExCor= 4639 AccDes= 0.00D+00 IRadAn=         7 IDoV= 1 UseB2=F ITyADJ=14
 ICtDFT=  3500011 ScaDFX=  1.000000  1.000000  1.000000  1.000000
 FoFCou: FMM=F IPFlag=           0 FMFlag=      100000 FMFlg1=           0
         NFxFlg=           0 DoJE=T BraDBF=F KetDBF=T FulRan=T
         wScrn=  0.000000 ICntrl=       500 IOpCl=  0 I1Cent=   200000004 NGrid=           0
         NMat0=    1 NMatS0=      1 NMatT0=    0 NMatD0=    1 NMtDS0=    0 NMtDT0=    0
 Symmetry not used in FoFCou.
 Gradient too large for Newton-Raphson -- use scaled steepest descent instead.
     Accept linear search using points  3 and  4.
 Gradient too large for Newton-Raphson -- use scaled steepest descent instead.
     Accept linear search using points  1 and  2.
 Gradient too large for Newton-Raphson -- use scaled steepest descent instead.
     Accept linear search using points  1 and  2.
 Gradient too large for Newton-Raphson -- use scaled steepest descent instead.
 Gradient too large for Newton-Raphson -- use scaled steepest descent instead.
     Accept linear search using points  1 and  2.
 LinEq1:  Iter=  0 NonCon=     1 RMS=7.23D-05 Max=2.19D-03 NDo=     1
 AX will form     1 AO Fock derivatives at one time.
 LinEq1:  Iter=  1 NonCon=     1 RMS=1.21D-05 Max=4.36D-04 NDo=     1
 LinEq1:  Iter=  2 NonCon=     1 RMS=1.04D-05 Max=3.20D-04 NDo=     1
 LinEq1:  Iter=  3 NonCon=     1 RMS=5.30D-06 Max=2.05D-04 NDo=     1
 LinEq1:  Iter=  4 NonCon=     1 RMS=3.68D-06 Max=1.38D-04 NDo=     1
 LinEq1:  Iter=  5 NonCon=     1 RMS=1.32D-06 Max=2.68D-05 NDo=     1
 LinEq1:  Iter=  6 NonCon=     1 RMS=7.58D-07 Max=1.88D-05 NDo=     1
 LinEq1:  Iter=  7 NonCon=     1 RMS=4.24D-07 Max=7.74D-06 NDo=     1
 LinEq1:  Iter=  8 NonCon=     1 RMS=2.05D-07 Max=6.18D-06 NDo=     1
 LinEq1:  Iter=  9 NonCon=     1 RMS=8.12D-08 Max=2.51D-06 NDo=     1
 LinEq1:  Iter= 10 NonCon=     1 RMS=2.84D-08 Max=6.20D-07 NDo=     1
 LinEq1:  Iter= 11 NonCon=     1 RMS=1.01D-08 Max=1.51D-07 NDo=     1
 LinEq1:  Iter= 12 NonCon=     0 RMS=2.93D-09 Max=5.60D-08 NDo=     1
 Linear equations converged to 1.301D-08 1.301D-07 after    12 iterations.
     Accept linear search using points  1 and  2.
     Minimum is close to point  2 DX= -2.43D-04 DF= -5.23D-12 DXR=  2.43D-04 DFR=  5.88D-08 which will be used.
 LinEq1:  Iter=  0 NonCon=     1 RMS=2.87D-07 Max=1.05D-05 NDo=     1
 LinEq1:  Iter=  1 NonCon=     1 RMS=1.76D-07 Max=7.51D-06 NDo=     1
 LinEq1:  Iter=  2 NonCon=     1 RMS=1.22D-07 Max=3.34D-06 NDo=     1
 LinEq1:  Iter=  3 NonCon=     1 RMS=5.53D-08 Max=2.44D-06 NDo=     1
 LinEq1:  Iter=  4 NonCon=     1 RMS=2.85D-08 Max=1.23D-06 NDo=     1
 LinEq1:  Iter=  5 NonCon=     1 RMS=1.47D-08 Max=5.10D-07 NDo=     1
 LinEq1:  Iter=  6 NonCon=     1 RMS=7.30D-09 Max=2.09D-07 NDo=     1
 LinEq1:  Iter=  7 NonCon=     1 RMS=4.73D-09 Max=8.27D-08 NDo=     1
 LinEq1:  Iter=  8 NonCon=     1 RMS=1.95D-09 Max=4.85D-08 NDo=     1
 LinEq1:  Iter=  9 NonCon=     1 RMS=6.05D-10 Max=2.13D-08 NDo=     1
 LinEq1:  Iter= 10 NonCon=     1 RMS=1.99D-10 Max=7.52D-09 NDo=     1
 LinEq1:  Iter= 11 NonCon=     0 RMS=7.47D-11 Max=2.53D-09 NDo=     1
 Linear equations converged to 3.339D-10 3.339D-09 after    11 iterations.
 SCF Done:  E(UwB97XD) =  -322.438509773     a.u. after    8 cycles
            Convg  =    0.2326D-08                    39 Fock formations.
              S**2 =  0.0000                  -V/T =  2.0055
 <Sx>= 0.0000 <Sy>= 0.0000 <Sz>= 0.0000 <S**2>= 0.0000 S= 0.0000
 <L.S>=  0.00000000000    
 Annihilation of the first spin contaminant:
 S**2 before annihilation     0.0000,   after     0.0000
 DoSCS=F DFT=T ScalE2(SS,OS)=  1.000000  1.000000
 Range of M.O.s used for correlation:     1   391
 NBasis=   391 NAE=    23 NBE=    23 NFC=     0 NFV=     0
 NROrb=    391 NOA=    23 NOB=    23 NVA=   368 NVB=   368

 **** Warning!!: The largest alpha MO coefficient is  0.49362332D+02


 **** Warning!!: The largest beta MO coefficient is  0.49362332D+02

 Symmetrizing basis deriv contribution to polar:
 IMax=3 JMax=2 DiffMx= 0.00D+00
 G2DrvN: will do    12 centers at a time, making    1 passes.
 Calling FoFCou, ICntrl=  3107 FMM=F I1Cent=   0 AccDes= 0.00D+00.
 End of G2Drv F.D. properties file   721 does not exist.
 End of G2Drv F.D. properties file   722 does not exist.
 End of G2Drv F.D. properties file   788 does not exist.
          IDoAtm=11111111111
          Differentiating once with respect to nuclear coordinates.
 CalDSu exits because no D1Ps are significant.
          There are    36 degrees of freedom in the 1st order CPHF.  IDoFFX=6 NUNeed=     0.
     30 vectors produced by pass  0 Test12= 4.70D-14 2.78D-09 XBig12= 1.46D-01 7.54D-02.
 AX will form    30 AO Fock derivatives at one time.
     30 vectors produced by pass  1 Test12= 4.70D-14 2.78D-09 XBig12= 4.75D-02 4.09D-02.
     30 vectors produced by pass  2 Test12= 4.70D-14 2.78D-09 XBig12= 2.87D-03 8.20D-03.
     30 vectors produced by pass  3 Test12= 4.70D-14 2.78D-09 XBig12= 6.44D-05 8.51D-04.
     30 vectors produced by pass  4 Test12= 4.70D-14 2.78D-09 XBig12= 7.53D-07 8.13D-05.
     30 vectors produced by pass  5 Test12= 4.70D-14 2.78D-09 XBig12= 6.92D-09 6.15D-06.
     30 vectors produced by pass  6 Test12= 4.70D-14 2.78D-09 XBig12= 5.47D-11 5.18D-07.
     17 vectors produced by pass  7 Test12= 4.70D-14 2.78D-09 XBig12= 3.77D-13 3.84D-08.
      1 vectors produced by pass  8 Test12= 4.70D-14 2.78D-09 XBig12= 2.72D-15 4.11D-09.
 InvSVY:  IOpt=1 It=  1 EMax= 1.67D-15
 Solved reduced A of dimension   228 with    30 vectors.
 End of Minotr F.D. properties file   721 does not exist.
 End of Minotr F.D. properties file   722 does not exist.
 End of Minotr F.D. properties file   788 does not exist.
 Calling FoFJK, ICntrl=    100127 FMM=F ISym2X=0 I1Cent= 0 IOpClX= 1 NMat=1 NMatS=1 NMatT=0.
 -------------------------------------------------------------------
 Center     Atomic                   Forces (Hartrees/Bohr)
 Number     Number              X              Y              Z
 -------------------------------------------------------------------
      1        8          -0.015399656   -0.030115949    0.005227924
      2        8           0.014074717    0.000085229   -0.002016774
      3        6           0.012570321    0.008999245   -0.008479997
      4        7          -0.050681480   -0.013529776   -0.024690830
      5        6          -0.024715965    0.047583035    0.050832686
      6        1          -0.006612654   -0.002636675   -0.005469517
      7        1           0.072277190   -0.006642507   -0.011198417
      8        6          -0.001646394   -0.002346115   -0.004468110
      9        1           0.000389812   -0.000411971   -0.000000546
     10        1          -0.000976956   -0.000472960   -0.000130075
     11        1           0.000721066   -0.000511556    0.000393657
 -------------------------------------------------------------------
 Cartesian Forces:  Max     0.072277190 RMS     0.022025860
 IRC-IRC-IRC-IRC-IRC-IRC-IRC-IRC-IRC-IRC-IRC-IRC-IRC-IRC-IRC-IRC-IRC-IRC
 Pt 26 Step number   1 out of a maximum of  20
 Modified Bulirsch-Stoer Extrapolation Cycles:
    EPS =    0.000010000000000
      PEZero:  N= 2 I= 1 D=  4.40D-04 Err=  6.21D-06
 Maximum DWI energy   std dev =  0.000002733 at pt    19
 Maximum DWI gradient std dev =  0.000732165 at pt    17
 CORRECTOR INTEGRATION CONVERGENCE:
   Recorrection delta-x convergence threshold:    0.010000
   Delta-x Convergence Met
 Point Number:  26          Path Number:   1
   CHANGE IN THE REACTION COORDINATE =    0.08439
   NET REACTION COORDINATE UP TO THIS POINT =    2.19375
  # OF POINTS ALONG THE PATH =  26
  # OF STEPS =   1

 Calculating another point on the path.
 IRC-IRC-IRC-IRC-IRC-IRC-IRC-IRC-IRC-IRC-IRC-IRC-IRC-IRC-IRC-IRC-IRC-IRC
                          Input orientation:                          
 ---------------------------------------------------------------------
 Center     Atomic      Atomic             Coordinates (Angstroms)
 Number     Number       Type             X           Y           Z
 ---------------------------------------------------------------------
      1          8           0       -1.832717    0.504106   -0.045067
      2          8           0        0.413678    1.233712    0.033286
      3          6           0        0.777713    0.105193   -0.098501
      4          7           0       -0.106697   -1.046545   -0.169473
      5          6           0       -1.392431   -0.590519    0.233671
      6          1           0       -1.864213   -1.286309    0.944696
      7          1           0       -0.959868   -1.218610   -0.944796
      8          6           0        2.220423   -0.300929    0.051385
      9          1           0        2.442184   -1.203676   -0.511934
     10          1           0        2.423391   -0.497047    1.105084
     11          1           0        2.843333    0.528073   -0.272622
 ---------------------------------------------------------------------
                    Distance matrix (angstroms):
                    1          2          3          4          5
     1  O    0.000000
     2  O    2.363208   0.000000
     3  C    2.641274   1.193082   0.000000
     4  N    2.323605   2.347653   1.453863   0.000000
     5  C    1.212333   2.574879   2.303015   1.422531   0.000000
     6  H    2.046023   3.517096   3.162960   2.094689   1.101026
     7  H    2.130523   2.976098   2.342618   1.165604   1.403706
     8  C    4.133440   2.370607   1.506258   2.453611   3.629022
     9  H    4.627014   3.217602   2.157435   2.576580   3.954258
    10  H    4.521019   2.860634   2.125927   2.885791   3.915175
    11  H    4.681645   2.548477   2.115640   3.345556   4.410134
                    6          7          8          9         10
     6  H    0.000000
     7  H    2.095853   0.000000
     8  C    4.295722   3.456698   0.000000
     9  H    4.546829   3.429512   1.086949   0.000000
    10  H    4.362592   4.021082   1.090844   1.764772   0.000000
    11  H    5.189879   4.238757   1.086390   1.793640   1.767851
                   11
    11  H    0.000000
 Symmetry turned off by external request.
 Stoichiometry    C3H5NO2
 Framework group  C1[X(C3H5NO2)]
 Deg. of freedom    27
 Full point group                 C1      NOp   1
 Rotational constants (GHZ):           8.5811110           2.8805093           2.2446125
 Standard basis: Aug-CC-pVTZ (5D, 7F)
   391 basis functions,   567 primitive gaussians,   455 cartesian basis functions
    23 alpha electrons       23 beta electrons
       nuclear repulsion energy       233.7115313813 Hartrees.
 NAtoms=   11 NActive=   11 NUniq=   11 SFac= 1.00D+00 NAtFMM=   60 NAOKFM=F Big=F
 Integral buffers will be    131072 words long.
 Raffenetti 2 integral format.
 Two-electron integral symmetry is turned off.
 Nuclear repulsion after empirical dispersion term =      233.7084305164 Hartrees.
 One-electron integrals computed using PRISM.
 NBasis=   391 RedAO= T EigKep=  1.40D-05  NBF=   391
 NBsUse=   391 1.00D-06 EigRej= -1.00D+00 NBFU=   391
 Initial guess from the checkpoint file:  "TSH2-IRC-Forward.chk"
 B after Tr=     0.000738   -0.000141   -0.000209
         Rot=    1.000000   -0.000068    0.000136   -0.000092 Ang=  -0.02 deg.
 Initial guess <Sx>= 0.0000 <Sy>= 0.0000 <Sz>= 0.0000 <S**2>= 0.0000 S= 0.0000
 ExpMin= 2.53D-02 ExpMax= 1.53D+04 ExpMxC= 5.22D+02 IAcc=3 IRadAn=         7 AccDes= 0.00D+00
 Harris functional with IExCor= 4639 and IRadAn=       7 diagonalized for initial guess.
 HarFok:  IExCor= 4639 AccDes= 0.00D+00 IRadAn=         7 IDoV= 1 UseB2=F ITyADJ=14
 ICtDFT=  3500011 ScaDFX=  1.000000  1.000000  1.000000  1.000000
 FoFCou: FMM=F IPFlag=           0 FMFlag=      100000 FMFlg1=           0
         NFxFlg=           0 DoJE=T BraDBF=F KetDBF=T FulRan=T
         wScrn=  0.000000 ICntrl=       500 IOpCl=  0 I1Cent=   200000004 NGrid=           0
         NMat0=    1 NMatS0=      1 NMatT0=    0 NMatD0=    1 NMtDS0=    0 NMtDT0=    0
 Symmetry not used in FoFCou.
 Gradient too large for Newton-Raphson -- use scaled steepest descent instead.
     Accept linear search using points  3 and  4.
 Gradient too large for Newton-Raphson -- use scaled steepest descent instead.
     Accept linear search using points  1 and  2.
 Gradient too large for Newton-Raphson -- use scaled steepest descent instead.
     Accept linear search using points  1 and  2.
 Gradient too large for Newton-Raphson -- use scaled steepest descent instead.
 Gradient too large for Newton-Raphson -- use scaled steepest descent instead.
     Accept linear search using points  1 and  2.
 LinEq1:  Iter=  0 NonCon=     1 RMS=6.92D-05 Max=1.89D-03 NDo=     1
 AX will form     1 AO Fock derivatives at one time.
 LinEq1:  Iter=  1 NonCon=     1 RMS=1.17D-05 Max=4.18D-04 NDo=     1
 LinEq1:  Iter=  2 NonCon=     1 RMS=1.03D-05 Max=2.98D-04 NDo=     1
 LinEq1:  Iter=  3 NonCon=     1 RMS=5.00D-06 Max=1.85D-04 NDo=     1
 LinEq1:  Iter=  4 NonCon=     1 RMS=3.39D-06 Max=1.26D-04 NDo=     1
 LinEq1:  Iter=  5 NonCon=     1 RMS=1.30D-06 Max=2.62D-05 NDo=     1
 LinEq1:  Iter=  6 NonCon=     1 RMS=7.51D-07 Max=1.87D-05 NDo=     1
 LinEq1:  Iter=  7 NonCon=     1 RMS=4.25D-07 Max=7.84D-06 NDo=     1
 LinEq1:  Iter=  8 NonCon=     1 RMS=1.99D-07 Max=6.50D-06 NDo=     1
 LinEq1:  Iter=  9 NonCon=     1 RMS=7.91D-08 Max=2.36D-06 NDo=     1
 LinEq1:  Iter= 10 NonCon=     1 RMS=2.85D-08 Max=6.37D-07 NDo=     1
 LinEq1:  Iter= 11 NonCon=     1 RMS=9.72D-09 Max=1.67D-07 NDo=     1
 LinEq1:  Iter= 12 NonCon=     0 RMS=3.02D-09 Max=6.07D-08 NDo=     1
 Linear equations converged to 1.301D-08 1.301D-07 after    12 iterations.
     Accept linear search using points  1 and  2.
     Minimum is close to point  2 DX= -2.10D-04 DF= -3.64D-12 DXR=  2.10D-04 DFR=  4.42D-08 which will be used.
 LinEq1:  Iter=  0 NonCon=     1 RMS=2.57D-07 Max=1.00D-05 NDo=     1
 LinEq1:  Iter=  1 NonCon=     1 RMS=1.48D-07 Max=6.64D-06 NDo=     1
 LinEq1:  Iter=  2 NonCon=     1 RMS=1.02D-07 Max=2.64D-06 NDo=     1
 LinEq1:  Iter=  3 NonCon=     1 RMS=4.95D-08 Max=2.26D-06 NDo=     1
 LinEq1:  Iter=  4 NonCon=     1 RMS=2.61D-08 Max=1.11D-06 NDo=     1
 LinEq1:  Iter=  5 NonCon=     1 RMS=1.25D-08 Max=4.18D-07 NDo=     1
 LinEq1:  Iter=  6 NonCon=     1 RMS=5.68D-09 Max=1.60D-07 NDo=     1
 LinEq1:  Iter=  7 NonCon=     1 RMS=3.79D-09 Max=6.99D-08 NDo=     1
 LinEq1:  Iter=  8 NonCon=     1 RMS=1.62D-09 Max=4.45D-08 NDo=     1
 LinEq1:  Iter=  9 NonCon=     1 RMS=5.05D-10 Max=1.62D-08 NDo=     1
 LinEq1:  Iter= 10 NonCon=     1 RMS=1.74D-10 Max=6.14D-09 NDo=     1
 LinEq1:  Iter= 11 NonCon=     0 RMS=6.62D-11 Max=2.21D-09 NDo=     1
 Linear equations converged to 3.042D-10 3.042D-09 after    11 iterations.
 SCF Done:  E(UwB97XD) =  -322.445159181     a.u. after    8 cycles
            Convg  =    0.2001D-08                    39 Fock formations.
              S**2 =  0.0000                  -V/T =  2.0055
 <Sx>= 0.0000 <Sy>= 0.0000 <Sz>= 0.0000 <S**2>= 0.0000 S= 0.0000
 <L.S>=  0.00000000000    
 Annihilation of the first spin contaminant:
 S**2 before annihilation     0.0000,   after     0.0000
 DoSCS=F DFT=T ScalE2(SS,OS)=  1.000000  1.000000
 Range of M.O.s used for correlation:     1   391
 NBasis=   391 NAE=    23 NBE=    23 NFC=     0 NFV=     0
 NROrb=    391 NOA=    23 NOB=    23 NVA=   368 NVB=   368

 **** Warning!!: The largest alpha MO coefficient is  0.49299606D+02


 **** Warning!!: The largest beta MO coefficient is  0.49299606D+02

 Symmetrizing basis deriv contribution to polar:
 IMax=3 JMax=2 DiffMx= 0.00D+00
 G2DrvN: will do    12 centers at a time, making    1 passes.
 Calling FoFCou, ICntrl=  3107 FMM=F I1Cent=   0 AccDes= 0.00D+00.
 End of G2Drv F.D. properties file   721 does not exist.
 End of G2Drv F.D. properties file   722 does not exist.
 End of G2Drv F.D. properties file   788 does not exist.
          IDoAtm=11111111111
          Differentiating once with respect to nuclear coordinates.
 CalDSu exits because no D1Ps are significant.
          There are    36 degrees of freedom in the 1st order CPHF.  IDoFFX=6 NUNeed=     0.
     30 vectors produced by pass  0 Test12= 4.70D-14 2.78D-09 XBig12= 1.44D-01 7.12D-02.
 AX will form    30 AO Fock derivatives at one time.
     30 vectors produced by pass  1 Test12= 4.70D-14 2.78D-09 XBig12= 4.68D-02 3.91D-02.
     30 vectors produced by pass  2 Test12= 4.70D-14 2.78D-09 XBig12= 2.71D-03 8.22D-03.
     30 vectors produced by pass  3 Test12= 4.70D-14 2.78D-09 XBig12= 6.19D-05 8.54D-04.
     30 vectors produced by pass  4 Test12= 4.70D-14 2.78D-09 XBig12= 7.30D-07 8.13D-05.
     30 vectors produced by pass  5 Test12= 4.70D-14 2.78D-09 XBig12= 6.64D-09 5.98D-06.
     30 vectors produced by pass  6 Test12= 4.70D-14 2.78D-09 XBig12= 5.12D-11 4.78D-07.
     16 vectors produced by pass  7 Test12= 4.70D-14 2.78D-09 XBig12= 3.52D-13 3.21D-08.
      1 vectors produced by pass  8 Test12= 4.70D-14 2.78D-09 XBig12= 2.60D-15 4.52D-09.
 InvSVY:  IOpt=1 It=  1 EMax= 2.22D-15
 Solved reduced A of dimension   227 with    30 vectors.
 End of Minotr F.D. properties file   721 does not exist.
 End of Minotr F.D. properties file   722 does not exist.
 End of Minotr F.D. properties file   788 does not exist.
 Calling FoFJK, ICntrl=    100127 FMM=F ISym2X=0 I1Cent= 0 IOpClX= 1 NMat=1 NMatS=1 NMatT=0.
 -------------------------------------------------------------------
 Center     Atomic                   Forces (Hartrees/Bohr)
 Number     Number              X              Y              Z
 -------------------------------------------------------------------
      1        8          -0.015857559   -0.029841835    0.004987600
      2        8           0.014172684    0.000151446   -0.001933177
      3        6           0.012720963    0.007641099   -0.008245885
      4        7          -0.049532736   -0.011525432   -0.023831021
      5        6          -0.024852381    0.046681959    0.051173210
      6        1          -0.006738042   -0.002433078   -0.005278667
      7        1           0.071443967   -0.007118772   -0.012407553
      8        6          -0.001498476   -0.002119077   -0.004737015
      9        1           0.000389921   -0.000415124    0.000005584
     10        1          -0.001053169   -0.000486784   -0.000143351
     11        1           0.000804827   -0.000534402    0.000410275
 -------------------------------------------------------------------
 Cartesian Forces:  Max     0.071443967 RMS     0.021776766
 IRC-IRC-IRC-IRC-IRC-IRC-IRC-IRC-IRC-IRC-IRC-IRC-IRC-IRC-IRC-IRC-IRC-IRC
 Pt 27 Step number   1 out of a maximum of  20
 Modified Bulirsch-Stoer Extrapolation Cycles:
    EPS =    0.000010000000000
      PEZero:  N= 2 I= 1 D=  4.40D-04 Err=  9.92D-06
 Maximum DWI energy   std dev =  0.000002665 at pt    45
 Maximum DWI gradient std dev =  0.000900400 at pt    17
 CORRECTOR INTEGRATION CONVERGENCE:
   Recorrection delta-x convergence threshold:    0.010000
   Delta-x Convergence Met
 Point Number:  27          Path Number:   1
   CHANGE IN THE REACTION COORDINATE =    0.08439
   NET REACTION COORDINATE UP TO THIS POINT =    2.27814
  # OF POINTS ALONG THE PATH =  27
  # OF STEPS =   1

 Calculating another point on the path.
 IRC-IRC-IRC-IRC-IRC-IRC-IRC-IRC-IRC-IRC-IRC-IRC-IRC-IRC-IRC-IRC-IRC-IRC
                          Input orientation:                          
 ---------------------------------------------------------------------
 Center     Atomic      Atomic             Coordinates (Angstroms)
 Number     Number       Type             X           Y           Z
 ---------------------------------------------------------------------
      1          8           0       -1.833297    0.503042   -0.044893
      2          8           0        0.414189    1.233719    0.033218
      3          6           0        0.778326    0.105526   -0.098890
      4          7           0       -0.108696   -1.046972   -0.170423
      5          6           0       -1.393621   -0.588315    0.236120
      6          1           0       -1.868087   -1.287632    0.941751
      7          1           0       -0.919544   -1.222798   -0.952261
      8          6           0        2.220355   -0.301025    0.051151
      9          1           0        2.442406   -1.203913   -0.511929
     10          1           0        2.422768   -0.497329    1.104998
     11          1           0        2.843817    0.527762   -0.272383
 ---------------------------------------------------------------------
                    Distance matrix (angstroms):
                    1          2          3          4          5
     1  O    0.000000
     2  O    2.364569   0.000000
     3  C    2.642254   1.192840   0.000000
     4  N    2.322186   2.348709   1.456083   0.000000
     5  C    1.209687   2.574714   2.304560   1.423613   0.000000
     6  H    2.044796   3.520146   3.166595   2.095306   1.100944
     7  H    2.153320   2.963864   2.318502   1.140026   1.428135
     8  C    4.133744   2.370231   1.505737   2.455609   3.630092
     9  H    4.627468   3.217592   2.157405   2.578640   3.956468
    10  H    4.520739   2.860005   2.125317   2.887407   3.915105
    11  H    4.682709   2.548501   2.115334   3.347763   4.411358
                    6          7          8          9         10
     6  H    0.000000
     7  H    2.119250   0.000000
     8  C    4.299061   3.422787   0.000000
     9  H    4.549786   3.390717   1.087002   0.000000
    10  H    4.366082   3.991199   1.090917   1.764680   0.000000
    11  H    5.193440   4.205898   1.086401   1.793659   1.767844
                   11
    11  H    0.000000
 Symmetry turned off by external request.
 Stoichiometry    C3H5NO2
 Framework group  C1[X(C3H5NO2)]
 Deg. of freedom    27
 Full point group                 C1      NOp   1
 Rotational constants (GHZ):           8.5803366           2.8795258           2.2444513
 Standard basis: Aug-CC-pVTZ (5D, 7F)
   391 basis functions,   567 primitive gaussians,   455 cartesian basis functions
    23 alpha electrons       23 beta electrons
       nuclear repulsion energy       233.7452729941 Hartrees.
 NAtoms=   11 NActive=   11 NUniq=   11 SFac= 1.00D+00 NAtFMM=   60 NAOKFM=F Big=F
 Integral buffers will be    131072 words long.
 Raffenetti 2 integral format.
 Two-electron integral symmetry is turned off.
 Nuclear repulsion after empirical dispersion term =      233.7421592676 Hartrees.
 One-electron integrals computed using PRISM.
 NBasis=   391 RedAO= T EigKep=  1.40D-05  NBF=   391
 NBsUse=   391 1.00D-06 EigRej= -1.00D+00 NBFU=   391
 Initial guess from the checkpoint file:  "TSH2-IRC-Forward.chk"
 B after Tr=     0.000733   -0.000147   -0.000226
         Rot=    1.000000   -0.000071    0.000138   -0.000091 Ang=  -0.02 deg.
 Initial guess <Sx>= 0.0000 <Sy>= 0.0000 <Sz>= 0.0000 <S**2>= 0.0000 S= 0.0000
 ExpMin= 2.53D-02 ExpMax= 1.53D+04 ExpMxC= 5.22D+02 IAcc=3 IRadAn=         7 AccDes= 0.00D+00
 Harris functional with IExCor= 4639 and IRadAn=       7 diagonalized for initial guess.
 HarFok:  IExCor= 4639 AccDes= 0.00D+00 IRadAn=         7 IDoV= 1 UseB2=F ITyADJ=14
 ICtDFT=  3500011 ScaDFX=  1.000000  1.000000  1.000000  1.000000
 FoFCou: FMM=F IPFlag=           0 FMFlag=      100000 FMFlg1=           0
         NFxFlg=           0 DoJE=T BraDBF=F KetDBF=T FulRan=T
         wScrn=  0.000000 ICntrl=       500 IOpCl=  0 I1Cent=   200000004 NGrid=           0
         NMat0=    1 NMatS0=      1 NMatT0=    0 NMatD0=    1 NMtDS0=    0 NMtDT0=    0
 Symmetry not used in FoFCou.
 Gradient too large for Newton-Raphson -- use scaled steepest descent instead.
     Accept linear search using points  3 and  4.
 Gradient too large for Newton-Raphson -- use scaled steepest descent instead.
     Accept linear search using points  1 and  2.
 Gradient too large for Newton-Raphson -- use scaled steepest descent instead.
     Accept linear search using points  1 and  2.
 Gradient too large for Newton-Raphson -- use scaled steepest descent instead.
 Gradient too large for Newton-Raphson -- use scaled steepest descent instead.
     Accept linear search using points  1 and  2.
 LinEq1:  Iter=  0 NonCon=     1 RMS=6.57D-05 Max=1.85D-03 NDo=     1
 AX will form     1 AO Fock derivatives at one time.
 LinEq1:  Iter=  1 NonCon=     1 RMS=1.13D-05 Max=3.94D-04 NDo=     1
 LinEq1:  Iter=  2 NonCon=     1 RMS=1.00D-05 Max=2.77D-04 NDo=     1
 LinEq1:  Iter=  3 NonCon=     1 RMS=4.61D-06 Max=1.64D-04 NDo=     1
 LinEq1:  Iter=  4 NonCon=     1 RMS=3.08D-06 Max=1.11D-04 NDo=     1
 LinEq1:  Iter=  5 NonCon=     1 RMS=1.30D-06 Max=2.78D-05 NDo=     1
 LinEq1:  Iter=  6 NonCon=     1 RMS=7.42D-07 Max=1.74D-05 NDo=     1
 LinEq1:  Iter=  7 NonCon=     1 RMS=4.18D-07 Max=7.73D-06 NDo=     1
 LinEq1:  Iter=  8 NonCon=     1 RMS=1.90D-07 Max=6.22D-06 NDo=     1
 LinEq1:  Iter=  9 NonCon=     1 RMS=7.53D-08 Max=2.00D-06 NDo=     1
 LinEq1:  Iter= 10 NonCon=     1 RMS=2.76D-08 Max=6.08D-07 NDo=     1
 LinEq1:  Iter= 11 NonCon=     1 RMS=9.35D-09 Max=1.64D-07 NDo=     1
 LinEq1:  Iter= 12 NonCon=     0 RMS=3.01D-09 Max=5.81D-08 NDo=     1
 Linear equations converged to 1.301D-08 1.301D-07 after    12 iterations.
     Accept linear search using points  1 and  2.
     Minimum is close to point  2 DX= -1.63D-04 DF= -1.99D-12 DXR=  1.63D-04 DFR=  2.66D-08 which will be used.
 LinEq1:  Iter=  0 NonCon=     1 RMS=2.33D-07 Max=9.08D-06 NDo=     1
 LinEq1:  Iter=  1 NonCon=     1 RMS=1.23D-07 Max=5.18D-06 NDo=     1
 LinEq1:  Iter=  2 NonCon=     1 RMS=7.53D-08 Max=1.87D-06 NDo=     1
 LinEq1:  Iter=  3 NonCon=     1 RMS=4.30D-08 Max=1.99D-06 NDo=     1
 LinEq1:  Iter=  4 NonCon=     1 RMS=2.35D-08 Max=9.78D-07 NDo=     1
 LinEq1:  Iter=  5 NonCon=     1 RMS=1.06D-08 Max=3.49D-07 NDo=     1
 LinEq1:  Iter=  6 NonCon=     1 RMS=4.44D-09 Max=1.18D-07 NDo=     1
 LinEq1:  Iter=  7 NonCon=     1 RMS=2.97D-09 Max=5.57D-08 NDo=     1
 LinEq1:  Iter=  8 NonCon=     1 RMS=1.34D-09 Max=3.97D-08 NDo=     1
 LinEq1:  Iter=  9 NonCon=     1 RMS=4.34D-10 Max=1.24D-08 NDo=     1
 LinEq1:  Iter= 10 NonCon=     1 RMS=1.57D-10 Max=5.25D-09 NDo=     1
 LinEq1:  Iter= 11 NonCon=     0 RMS=5.57D-11 Max=1.85D-09 NDo=     1
 Linear equations converged to 2.799D-10 2.799D-09 after    11 iterations.
 SCF Done:  E(UwB97XD) =  -322.451698687     a.u. after    8 cycles
            Convg  =    0.1712D-08                    39 Fock formations.
              S**2 =  0.0000                  -V/T =  2.0055
 <Sx>= 0.0000 <Sy>= 0.0000 <Sz>= 0.0000 <S**2>= 0.0000 S= 0.0000
 <L.S>=  0.00000000000    
 Annihilation of the first spin contaminant:
 S**2 before annihilation     0.0000,   after     0.0000
 DoSCS=F DFT=T ScalE2(SS,OS)=  1.000000  1.000000
 Range of M.O.s used for correlation:     1   391
 NBasis=   391 NAE=    23 NBE=    23 NFC=     0 NFV=     0
 NROrb=    391 NOA=    23 NOB=    23 NVA=   368 NVB=   368

 **** Warning!!: The largest alpha MO coefficient is  0.49236719D+02


 **** Warning!!: The largest beta MO coefficient is  0.49236719D+02

 Symmetrizing basis deriv contribution to polar:
 IMax=3 JMax=2 DiffMx= 0.00D+00
 G2DrvN: will do    12 centers at a time, making    1 passes.
 Calling FoFCou, ICntrl=  3107 FMM=F I1Cent=   0 AccDes= 0.00D+00.
 End of G2Drv F.D. properties file   721 does not exist.
 End of G2Drv F.D. properties file   722 does not exist.
 End of G2Drv F.D. properties file   788 does not exist.
          IDoAtm=11111111111
          Differentiating once with respect to nuclear coordinates.
 CalDSu exits because no D1Ps are significant.
          There are    36 degrees of freedom in the 1st order CPHF.  IDoFFX=6 NUNeed=     0.
     30 vectors produced by pass  0 Test12= 4.70D-14 2.78D-09 XBig12= 1.42D-01 6.90D-02.
 AX will form    30 AO Fock derivatives at one time.
     30 vectors produced by pass  1 Test12= 4.70D-14 2.78D-09 XBig12= 4.60D-02 3.99D-02.
     30 vectors produced by pass  2 Test12= 4.70D-14 2.78D-09 XBig12= 2.57D-03 7.95D-03.
     30 vectors produced by pass  3 Test12= 4.70D-14 2.78D-09 XBig12= 5.92D-05 8.49D-04.
     30 vectors produced by pass  4 Test12= 4.70D-14 2.78D-09 XBig12= 7.01D-07 7.93D-05.
     30 vectors produced by pass  5 Test12= 4.70D-14 2.78D-09 XBig12= 6.32D-09 5.67D-06.
     30 vectors produced by pass  6 Test12= 4.70D-14 2.78D-09 XBig12= 4.80D-11 4.34D-07.
     16 vectors produced by pass  7 Test12= 4.70D-14 2.78D-09 XBig12= 3.33D-13 3.26D-08.
      1 vectors produced by pass  8 Test12= 4.70D-14 2.78D-09 XBig12= 2.51D-15 4.50D-09.
 InvSVY:  IOpt=1 It=  1 EMax= 2.22D-15
 Solved reduced A of dimension   227 with    30 vectors.
 End of Minotr F.D. properties file   721 does not exist.
 End of Minotr F.D. properties file   722 does not exist.
 End of Minotr F.D. properties file   788 does not exist.
 Calling FoFJK, ICntrl=    100127 FMM=F ISym2X=0 I1Cent= 0 IOpClX= 1 NMat=1 NMatS=1 NMatT=0.
slurmstepd: error: *** STEP 11590699.0 ON r02c21 CANCELLED AT 2022-05-05T10:48:11 DUE TO TIME LIMIT ***
srun: Job step aborted: Waiting up to 32 seconds for job step to finish.
Error: software termination
   rax 0xfffffffffffffffc, rbx 0x00007ffc769ed590, rcx 0xffffffffffffffff
   rdx 0x0000000000000000, rsp 0x00007ffc769ed558, rbp 0x0000000000000001
   rsi 0x00007ffc769ed590, rdi 0x00000000000403e7, r8  0x00007f451f396700
   r9  0x0000000000000000, r10 0x0000000000000000, r11 0x0000000000000246
   r12 0x00007ffc769ed5b0, r13 0x0000000000000000, r14 0x00000000000000e4
   r15 0x00007ffc769f0000
