# Supplementary material for: An Experimental and Master Equation Investigation of Kinetics of the CH2OO + RCN Reactions (R = H, CH3, C2H5) and Their Atmospheric Relevance
Source: J Phys Chem A. 2023 Jan 5;127(2):477–88. doi: 10.1021/acs.jpca.2c07073 (PMC9869398; doi:10.1021/acs.jpca.2c07073)
Supplement: Supplementary file 2 — jp2c07073_si_002.zip [file jp2c07073_si_002.zip › wb97XD/IRC/TSH/TSH2-IRC-Reverse-INCOMPLETE.log]

 Entering Gaussian System, Link 0=/appl/soft/chem/gaussian/G16RevB.01/g16/g16
 Initial command:
 /appl/soft/chem/gaussian/G16RevB.01/g16/l1.exe "/scratch/kurten/scratch_lauri/Cyan/IRC/AltDec/TSH2-IRC/11590700.GAUSS_SCRDIR/Gau-263137.inp" -scrdir="/scratch/kurten/scratch_lauri/Cyan/IRC/AltDec/TSH2-IRC/11590700.GAUSS_SCRDIR/"
 Entering Link 1 = /appl/soft/chem/gaussian/G16RevB.01/g16/l1.exe PID=    263142.
  
 Copyright (c) 1988-2017, Gaussian, Inc.  All Rights Reserved.
  
 This is part of the Gaussian(R) 16 program.  It is based on
 the Gaussian(R) 09 system (copyright 2009, Gaussian, Inc.),
 the Gaussian(R) 03 system (copyright 2003, Gaussian, Inc.),
 the Gaussian(R) 98 system (copyright 1998, Gaussian, Inc.),
 the Gaussian(R) 94 system (copyright 1995, Gaussian, Inc.),
 the Gaussian 92(TM) system (copyright 1992, Gaussian, Inc.),
 the Gaussian 90(TM) system (copyright 1990, Gaussian, Inc.),
 the Gaussian 88(TM) system (copyright 1988, Gaussian, Inc.),
 the Gaussian 86(TM) system (copyright 1986, Carnegie Mellon
 University), and the Gaussian 82(TM) system (copyright 1983,
 Carnegie Mellon University). Gaussian is a federally registered
 trademark of Gaussian, Inc.
  
 This software contains proprietary and confidential information,
 including trade secrets, belonging to Gaussian, Inc.
  
 This software is provided under written license and may be
 used, copied, transmitted, or stored only in accord with that
 written license.
  
 The following legend is applicable only to US Government
 contracts under FAR:
  
                    RESTRICTED RIGHTS LEGEND
  
 Use, reproduction and disclosure by the US Government is
 subject to restrictions as set forth in subparagraphs (a)
 and (c) of the Commercial Computer Software - Restricted
 Rights clause in FAR 52.227-19.
  
 Gaussian, Inc.
 340 Quinnipiac St., Bldg. 40, Wallingford CT 06492
  
  
 ---------------------------------------------------------------
 Warning -- This program may not be used in any manner that
 competes with the business of Gaussian, Inc. or will provide
 assistance to any competitor of Gaussian, Inc.  The licensee
 of this program is prohibited from giving any competitor of
 Gaussian, Inc. access to this program.  By using this program,
 the user acknowledges that Gaussian, Inc. is engaged in the
 business of creating and licensing software in the field of
 computational chemistry and represents and warrants to the
 licensee that it is not a competitor of Gaussian, Inc. and that
 it will not use this program in any manner prohibited above.
 ---------------------------------------------------------------
  

 Cite this work as:
 Gaussian 16, Revision B.01,
 M. J. Frisch, G. W. Trucks, H. B. Schlegel, G. E. Scuseria, 
 M. A. Robb, J. R. Cheeseman, G. Scalmani, V. Barone, 
 G. A. Petersson, H. Nakatsuji, X. Li, M. Caricato, A. V. Marenich, 
 J. Bloino, B. G. Janesko, R. Gomperts, B. Mennucci, H. P. Hratchian, 
 J. V. Ortiz, A. F. Izmaylov, J. L. Sonnenberg, D. Williams-Young, 
 F. Ding, F. Lipparini, F. Egidi, J. Goings, B. Peng, A. Petrone, 
 T. Henderson, D. Ranasinghe, V. G. Zakrzewski, J. Gao, N. Rega, 
 G. Zheng, W. Liang, M. Hada, M. Ehara, K. Toyota, R. Fukuda, 
 J. Hasegawa, M. Ishida, T. Nakajima, Y. Honda, O. Kitao, H. Nakai, 
 T. Vreven, K. Throssell, J. A. Montgomery, Jr., J. E. Peralta, 
 F. Ogliaro, M. J. Bearpark, J. J. Heyd, E. N. Brothers, K. N. Kudin, 
 V. N. Staroverov, T. A. Keith, R. Kobayashi, J. Normand, 
 K. Raghavachari, A. P. Rendell, J. C. Burant, S. S. Iyengar, 
 J. Tomasi, M. Cossi, J. M. Millam, M. Klene, C. Adamo, R. Cammi, 
 J. W. Ochterski, R. L. Martin, K. Morokuma, O. Farkas, 
 J. B. Foresman, and D. J. Fox, Gaussian, Inc., Wallingford CT, 2016.
 
 ******************************************
 Gaussian 16:  ES64L-G16RevB.01 20-Dec-2017
                 2-May-2022 
 ******************************************
 %mem=12GB
 %NprocShared=8
 Will use up to    8 processors via shared memory.
 %chk=TSH2-IRC-Reverse
 ----------------------------------------------------------------------
 # UWB97XD aug-cc-pVTZ IRC(CalcAll,Reverse,MaxPoints=200,Stepsize=5) sc
 f=qc Integral(Grid=SuperFineGrid) MaxDisk=32GB
 ----------------------------------------------------------------------
 1/10=4,18=10,22=2,26=5,38=1,39=5,42=200,44=3,71=1,172=1/1,23;
 2/12=2,17=6,18=5,29=1,40=1/2;
 3/5=16,6=1,7=10,11=2,25=1,30=1,71=2,74=-58,75=-7,116=2,140=1/1,2,3;
 4//1;
 5/5=2,8=3,38=5/8;
 8/6=4,10=90,11=11/1;
 11/6=1,8=1,9=11,15=111,16=1/1,2,10;
 10/6=1,13=1/2;
 6/7=2,8=2,9=2,10=2,18=1,28=1/1;
 7/10=1,25=1/1,2,3,16;
 1/10=4,18=10,22=2,26=5,39=5,42=200,44=3,71=1/23(2);
 2/29=1/2;
 99/5=20/99;
 2/29=1/2;
 3/5=16,6=1,7=10,11=2,25=1,30=1,71=2,74=-58,75=-7,116=2,140=1/1,2,3;
 4/5=5,16=3,69=1/1;
 5/5=2,8=3,38=5/8;
 8/6=4,10=90,11=11/1;
 11/6=1,8=1,9=11,15=111,16=1/1,2,10;
 10/6=1,13=1/2;
 7/10=1,25=1/1,2,3,16;
 1/10=4,18=10,22=2,26=5,39=5,42=200,44=3,71=1/23(-8);
 2/29=1/2;
 6/7=2,8=2,9=2,10=2,18=1,19=2,28=1/1;
 99/5=20/99;
 ----------------
 TSH2-IRC-Reverse
 ----------------
 Symbolic Z-matrix:
 Charge =  0 Multiplicity = 1
 O                    -1.81828   0.58515  -0.06481 
 O                     0.32658   1.26201   0.03239 
 C                     0.70312   0.10508  -0.09151 
 N                    -0.10673  -0.99277  -0.18281 
 C                    -1.40693  -0.6146    0.17512 
 H                    -1.74814  -1.13027   1.09513 
 H                    -1.93553  -1.15807  -0.67874 
 C                     2.1722   -0.24704   0.05297 
 H                     2.38637  -1.14879  -0.51337 
 H                     2.38693  -0.4365    1.10388 
 H                     2.78072   0.58515  -0.28735 
 
 IRC-IRC-IRC-IRC-IRC-IRC-IRC-IRC-IRC-IRC-IRC-IRC-IRC-IRC-IRC-IRC-IRC-IRC
 ------------------------------------------------------------------------
 INPUT DATA FOR L123
 ------------------------------------------------------------------------
 GENERAL PARAMETERS:
 Rxn path following direction = Reverse
 Maximum points per path      = 200
 Step size                    =   0.050 bohr
 Integration scheme           = HPC                                 
    Redo corrector integration= Yes                                 
    DWI Weight Power          =  2
    DWI will use Hessian update vectors when possible.
    Max correction cycles     =  20
 Initial Hessian              = CalcFC
 Hessian evaluation           = Analytic at all predictor steps
                              = Update at all corrector steps
 Hessian updating method      = Bofill                              
 ------------------------------------------------------------------------
 IRC-IRC-IRC-IRC-IRC-IRC-IRC-IRC-IRC-IRC-IRC-IRC-IRC-IRC-IRC-IRC-IRC-IRC
                          Input orientation:                          
 ---------------------------------------------------------------------
 Center     Atomic      Atomic             Coordinates (Angstroms)
 Number     Number       Type             X           Y           Z
 ---------------------------------------------------------------------
      1          8           0       -1.818280    0.585150   -0.064810
      2          8           0        0.326580    1.262010    0.032390
      3          6           0        0.703120    0.105080   -0.091510
      4          7           0       -0.106730   -0.992770   -0.182810
      5          6           0       -1.406930   -0.614600    0.175120
      6          1           0       -1.748140   -1.130270    1.095130
      7          1           0       -1.935530   -1.158070   -0.678740
      8          6           0        2.172200   -0.247040    0.052970
      9          1           0        2.386370   -1.148790   -0.513370
     10          1           0        2.386930   -0.436500    1.103880
     11          1           0        2.780720    0.585150   -0.287350
 ---------------------------------------------------------------------
                    Distance matrix (angstroms):
                    1          2          3          4          5
     1  O    0.000000
     2  O    2.251224   0.000000
     3  C    2.566834   1.222956   0.000000
     4  N    2.330914   2.306101   1.367285   0.000000
     5  C    1.290804   2.558729   2.245293   1.400588   0.000000
     6  H    2.071967   3.340192   2.990465   2.084769   1.108494
     7  H    1.851884   3.388161   2.983766   1.902046   1.141864
     8  C    4.078032   2.384108   1.517583   2.409404   3.600027
     9  H    4.570212   3.217537   2.140908   2.519754   3.892108
    10  H    4.482566   2.877163   2.134826   2.860655   3.909947
    11  H    4.604381   2.565770   2.141318   3.292131   4.380604
                    6          7          8          9         10
     6  H    0.000000
     7  H    1.783957   0.000000
     8  C    4.151537   4.270693   0.000000
     9  H    4.436416   4.325073   1.086169   0.000000
    10  H    4.192875   4.730968   1.089227   1.767160   0.000000
    11  H    5.036317   5.043314   1.085659   1.792525   1.770412
                   11
    11  H    0.000000
 Symmetry turned off by external request.
 Stoichiometry    C3H5NO2
 Framework group  C1[X(C3H5NO2)]
 Deg. of freedom    27
 Full point group                 C1      NOp   1
 Rotational constants (GHZ):           8.5947015           2.9495730           2.2810433
 Standard basis: Aug-CC-pVTZ (5D, 7F)
   391 basis functions,   567 primitive gaussians,   455 cartesian basis functions
    23 alpha electrons       23 beta electrons
       nuclear repulsion energy       233.8535674454 Hartrees.
 NAtoms=   11 NActive=   11 NUniq=   11 SFac= 1.00D+00 NAtFMM=   60 NAOKFM=F Big=F
 Integral buffers will be    131072 words long.
 Raffenetti 2 integral format.
 Two-electron integral symmetry is turned off.
 Nuclear repulsion after empirical dispersion term =      233.8506086924 Hartrees.
 One-electron integrals computed using PRISM.
 NBasis=   391 RedAO= T EigKep=  1.42D-05  NBF=   391
 NBsUse=   391 1.00D-06 EigRej= -1.00D+00 NBFU=   391
 ExpMin= 2.53D-02 ExpMax= 1.53D+04 ExpMxC= 5.22D+02 IAcc=3 IRadAn=         7 AccDes= 0.00D+00
 Harris functional with IExCor= 4639 and IRadAn=       7 diagonalized for initial guess.
 HarFok:  IExCor= 4639 AccDes= 0.00D+00 IRadAn=         7 IDoV= 1 UseB2=F ITyADJ=14
 ICtDFT=  3500011 ScaDFX=  1.000000  1.000000  1.000000  1.000000
 FoFCou: FMM=F IPFlag=           0 FMFlag=      100000 FMFlg1=           0
         NFxFlg=           0 DoJE=T BraDBF=F KetDBF=T FulRan=T
         wScrn=  0.000000 ICntrl=       500 IOpCl=  0 I1Cent=   200000004 NGrid=           0
         NMat0=    1 NMatS0=      1 NMatT0=    0 NMatD0=    1 NMtDS0=    0 NMtDT0=    0
 Symmetry not used in FoFCou.
 Initial guess <Sx>= 0.0000 <Sy>= 0.0000 <Sz>= 0.0000 <S**2>= 0.0000 S= 0.0000
 Gradient too large for Newton-Raphson -- use scaled steepest descent instead.
     Minimum is close to point  3 DX=  2.78D-02 DF= -3.10D-04 DXR=  5.27D-02 DFR=  2.76D-03 which will be used.
 Gradient too large for Newton-Raphson -- use scaled steepest descent instead.
 Gradient too large for Newton-Raphson -- use scaled steepest descent instead.
     Accept linear search using points  1 and  2.
 Gradient too large for Newton-Raphson -- use scaled steepest descent instead.
 Gradient too large for Newton-Raphson -- use scaled steepest descent instead.
     Accept linear search using points  1 and  2.
 LinEq1:  Iter=  0 NonCon=     1 RMS=1.03D-04 Max=6.26D-03 NDo=     1
 AX will form     1 AO Fock derivatives at one time.
 LinEq1:  Iter=  1 NonCon=     1 RMS=4.93D-05 Max=2.40D-03 NDo=     1
 LinEq1:  Iter=  2 NonCon=     1 RMS=4.58D-05 Max=1.56D-03 NDo=     1
 LinEq1:  Iter=  3 NonCon=     1 RMS=1.84D-05 Max=5.11D-04 NDo=     1
 LinEq1:  Iter=  4 NonCon=     1 RMS=7.59D-06 Max=3.79D-04 NDo=     1
 LinEq1:  Iter=  5 NonCon=     1 RMS=6.33D-06 Max=2.12D-04 NDo=     1
 LinEq1:  Iter=  6 NonCon=     1 RMS=5.15D-06 Max=1.47D-04 NDo=     1
 LinEq1:  Iter=  7 NonCon=     1 RMS=2.51D-06 Max=6.78D-05 NDo=     1
 LinEq1:  Iter=  8 NonCon=     1 RMS=1.00D-06 Max=2.75D-05 NDo=     1
 LinEq1:  Iter=  9 NonCon=     1 RMS=3.94D-07 Max=8.61D-06 NDo=     1
 LinEq1:  Iter= 10 NonCon=     1 RMS=2.43D-07 Max=5.93D-06 NDo=     1
 LinEq1:  Iter= 11 NonCon=     1 RMS=9.39D-08 Max=1.92D-06 NDo=     1
 LinEq1:  Iter= 12 NonCon=     1 RMS=3.98D-08 Max=1.17D-06 NDo=     1
 LinEq1:  Iter= 13 NonCon=     1 RMS=1.58D-08 Max=4.34D-07 NDo=     1
 LinEq1:  Iter= 14 NonCon=     1 RMS=7.45D-09 Max=1.97D-07 NDo=     1
 LinEq1:  Iter= 15 NonCon=     0 RMS=3.34D-09 Max=9.44D-08 NDo=     1
 Linear equations converged to 1.301D-08 1.301D-07 after    15 iterations.
     Accept linear search using points  1 and  2.
     Minimum is close to point  2 DX= -3.97D-03 DF= -3.07D-09 DXR=  3.99D-03 DFR=  1.60D-05 which will be used.
 LinEq1:  Iter=  0 NonCon=     1 RMS=1.01D-05 Max=6.88D-04 NDo=     1
 LinEq1:  Iter=  1 NonCon=     1 RMS=4.24D-06 Max=1.16D-04 NDo=     1
 LinEq1:  Iter=  2 NonCon=     1 RMS=3.69D-06 Max=1.43D-04 NDo=     1
 LinEq1:  Iter=  3 NonCon=     1 RMS=2.26D-06 Max=7.02D-05 NDo=     1
 LinEq1:  Iter=  4 NonCon=     1 RMS=1.73D-06 Max=8.48D-05 NDo=     1
 LinEq1:  Iter=  5 NonCon=     1 RMS=8.47D-07 Max=3.46D-05 NDo=     1
 LinEq1:  Iter=  6 NonCon=     1 RMS=3.09D-07 Max=6.59D-06 NDo=     1
 LinEq1:  Iter=  7 NonCon=     1 RMS=1.57D-07 Max=4.58D-06 NDo=     1
 LinEq1:  Iter=  8 NonCon=     1 RMS=7.68D-08 Max=2.64D-06 NDo=     1
 LinEq1:  Iter=  9 NonCon=     1 RMS=4.42D-08 Max=2.16D-06 NDo=     1
 LinEq1:  Iter= 10 NonCon=     1 RMS=2.28D-08 Max=7.86D-07 NDo=     1
 LinEq1:  Iter= 11 NonCon=     1 RMS=7.99D-09 Max=2.07D-07 NDo=     1
 LinEq1:  Iter= 12 NonCon=     1 RMS=2.97D-09 Max=8.48D-08 NDo=     1
 LinEq1:  Iter= 13 NonCon=     0 RMS=1.09D-09 Max=3.03D-08 NDo=     1
 Linear equations converged to 6.684D-09 6.684D-08 after    13 iterations.
     Minimum is close to point  2 DX=  6.17D-05 DF=  0.00D+00 DXR=  6.17D-05 DFR=  0.00D+00 which will be used.
 SCF Done:  E(UwB97XD) =  -322.371451383     a.u. after    8 cycles
            Convg  =    0.1950D-06                    46 Fock formations.
              S**2 =  0.0000                  -V/T =  2.0056
 <Sx>= 0.0000 <Sy>= 0.0000 <Sz>= 0.0000 <S**2>= 0.0000 S= 0.0000
 <L.S>=  0.00000000000    
 Annihilation of the first spin contaminant:
 S**2 before annihilation     0.0000,   after     0.0000
 DoSCS=F DFT=T ScalE2(SS,OS)=  1.000000  1.000000
 Range of M.O.s used for correlation:     1   391
 NBasis=   391 NAE=    23 NBE=    23 NFC=     0 NFV=     0
 NROrb=    391 NOA=    23 NOB=    23 NVA=   368 NVB=   368

 **** Warning!!: The largest alpha MO coefficient is  0.46941624D+02


 **** Warning!!: The largest beta MO coefficient is  0.46941624D+02

 Symmetrizing basis deriv contribution to polar:
 IMax=3 JMax=2 DiffMx= 0.00D+00
 G2DrvN: will do    12 centers at a time, making    1 passes.
 Calling FoFCou, ICntrl=  3107 FMM=F I1Cent=   0 AccDes= 0.00D+00.
 End of G2Drv F.D. properties file   721 does not exist.
 End of G2Drv F.D. properties file   722 does not exist.
 End of G2Drv F.D. properties file   788 does not exist.
          IDoAtm=11111111111
          Differentiating once with respect to nuclear coordinates.
 CalDSu exits because no D1Ps are significant.
          There are    36 degrees of freedom in the 1st order CPHF.  IDoFFX=6 NUNeed=     0.
     30 vectors produced by pass  0 Test12= 4.70D-14 2.78D-09 XBig12= 1.78D-01 1.24D-01.
 AX will form    30 AO Fock derivatives at one time.
     30 vectors produced by pass  1 Test12= 4.70D-14 2.78D-09 XBig12= 7.04D-02 5.86D-02.
     30 vectors produced by pass  2 Test12= 4.70D-14 2.78D-09 XBig12= 6.65D-03 1.13D-02.
     30 vectors produced by pass  3 Test12= 4.70D-14 2.78D-09 XBig12= 1.44D-04 9.02D-04.
     30 vectors produced by pass  4 Test12= 4.70D-14 2.78D-09 XBig12= 1.79D-06 1.22D-04.
     30 vectors produced by pass  5 Test12= 4.70D-14 2.78D-09 XBig12= 2.03D-08 1.18D-05.
     30 vectors produced by pass  6 Test12= 4.70D-14 2.78D-09 XBig12= 2.18D-10 1.31D-06.
     16 vectors produced by pass  7 Test12= 4.70D-14 2.78D-09 XBig12= 2.11D-12 1.38D-07.
      2 vectors produced by pass  8 Test12= 4.70D-14 2.78D-09 XBig12= 1.54D-14 9.32D-09.
 InvSVY:  IOpt=1 It=  1 EMax= 2.22D-15
 Solved reduced A of dimension   228 with    30 vectors.
 End of Minotr F.D. properties file   721 does not exist.
 End of Minotr F.D. properties file   722 does not exist.
 End of Minotr F.D. properties file   788 does not exist.

 **********************************************************************

            Population analysis using the SCF Density.

 **********************************************************************

 Alpha  occ. eigenvalues --  -19.29415 -19.28629 -14.46904 -10.41317 -10.39682
 Alpha  occ. eigenvalues --  -10.30922  -1.19883  -1.14793  -1.01537  -0.86301
 Alpha  occ. eigenvalues --   -0.77265  -0.64203  -0.61584  -0.58692  -0.56853
 Alpha  occ. eigenvalues --   -0.54852  -0.52947  -0.49777  -0.47058  -0.45205
 Alpha  occ. eigenvalues --   -0.38743  -0.37306  -0.34259
 Alpha virt. eigenvalues --   -0.11555   0.02859   0.03664   0.04135   0.05290
 Alpha virt. eigenvalues --    0.05578   0.07560   0.07747   0.08559   0.10716
 Alpha virt. eigenvalues --    0.11242   0.11474   0.11857   0.12712   0.12955
 Alpha virt. eigenvalues --    0.13528   0.13692   0.15611   0.16182   0.17188
 Alpha virt. eigenvalues --    0.18458   0.19330   0.20650   0.21612   0.21925
 Alpha virt. eigenvalues --    0.23110   0.23415   0.23994   0.24747   0.25666
 Alpha virt. eigenvalues --    0.26784   0.27520   0.28023   0.29527   0.30090
 Alpha virt. eigenvalues --    0.31108   0.31469   0.32445   0.32558   0.33730
 Alpha virt. eigenvalues --    0.34569   0.34904   0.35723   0.37260   0.37376
 Alpha virt. eigenvalues --    0.37738   0.38296   0.38955   0.39801   0.40218
 Alpha virt. eigenvalues --    0.41325   0.41879   0.42176   0.43407   0.44472
 Alpha virt. eigenvalues --    0.45004   0.45636   0.46300   0.47617   0.47864
 Alpha virt. eigenvalues --    0.49105   0.49718   0.49955   0.51295   0.52855
 Alpha virt. eigenvalues --    0.54141   0.54729   0.56675   0.58045   0.59130
 Alpha virt. eigenvalues --    0.59916   0.60851   0.62480   0.63947   0.64465
 Alpha virt. eigenvalues --    0.66260   0.66717   0.69180   0.69883   0.70320
 Alpha virt. eigenvalues --    0.70940   0.72809   0.73875   0.74599   0.75237
 Alpha virt. eigenvalues --    0.75903   0.77107   0.79073   0.79970   0.81040
 Alpha virt. eigenvalues --    0.81534   0.83200   0.84540   0.85311   0.85771
 Alpha virt. eigenvalues --    0.87315   0.87561   0.89010   0.89859   0.90598
 Alpha virt. eigenvalues --    0.91461   0.93838   0.94364   0.94585   0.94750
 Alpha virt. eigenvalues --    0.96695   0.98008   0.99348   1.00338   1.01739
 Alpha virt. eigenvalues --    1.02303   1.02511   1.03476   1.04718   1.06513
 Alpha virt. eigenvalues --    1.07405   1.08687   1.10418   1.11320   1.12367
 Alpha virt. eigenvalues --    1.14041   1.14429   1.15017   1.16320   1.17173
 Alpha virt. eigenvalues --    1.18014   1.19048   1.19943   1.21410   1.22041
 Alpha virt. eigenvalues --    1.24381   1.25959   1.28041   1.28673   1.30147
 Alpha virt. eigenvalues --    1.30967   1.32591   1.33719   1.34792   1.35962
 Alpha virt. eigenvalues --    1.36986   1.38667   1.40785   1.41052   1.42223
 Alpha virt. eigenvalues --    1.44023   1.45646   1.47315   1.49130   1.50103
 Alpha virt. eigenvalues --    1.51626   1.53033   1.54287   1.55649   1.56532
 Alpha virt. eigenvalues --    1.57615   1.58688   1.59046   1.61127   1.61743
 Alpha virt. eigenvalues --    1.63094   1.65139   1.65960   1.69397   1.71621
 Alpha virt. eigenvalues --    1.72738   1.73320   1.77388   1.78690   1.79499
 Alpha virt. eigenvalues --    1.80937   1.82018   1.82917   1.84365   1.85184
 Alpha virt. eigenvalues --    1.88424   1.88751   1.91401   1.93856   1.95076
 Alpha virt. eigenvalues --    2.01624   2.02120   2.04296   2.05682   2.07486
 Alpha virt. eigenvalues --    2.07815   2.10706   2.11831   2.12614   2.15389
 Alpha virt. eigenvalues --    2.18487   2.19629   2.20954   2.24995   2.27509
 Alpha virt. eigenvalues --    2.27628   2.28508   2.31014   2.32979   2.34507
 Alpha virt. eigenvalues --    2.36667   2.37478   2.39619   2.41431   2.44054
 Alpha virt. eigenvalues --    2.46352   2.48631   2.50516   2.55738   2.59148
 Alpha virt. eigenvalues --    2.61359   2.61758   2.64922   2.68484   2.69492
 Alpha virt. eigenvalues --    2.73093   2.75288   2.75619   2.78769   2.81329
 Alpha virt. eigenvalues --    2.83667   2.86498   2.90172   2.91629   2.96528
 Alpha virt. eigenvalues --    3.03345   3.04870   3.07570   3.10844   3.12648
 Alpha virt. eigenvalues --    3.16948   3.21873   3.25311   3.27027   3.29665
 Alpha virt. eigenvalues --    3.31048   3.34759   3.36963   3.38018   3.38878
 Alpha virt. eigenvalues --    3.41423   3.41941   3.46471   3.48145   3.50133
 Alpha virt. eigenvalues --    3.54056   3.56674   3.59730   3.61233   3.62980
 Alpha virt. eigenvalues --    3.63987   3.65768   3.68068   3.68899   3.71497
 Alpha virt. eigenvalues --    3.73531   3.75367   3.76800   3.81757   3.83260
 Alpha virt. eigenvalues --    3.85047   3.87187   3.88667   3.90960   3.91584
 Alpha virt. eigenvalues --    3.91917   3.94073   3.96626   3.98509   3.99720
 Alpha virt. eigenvalues --    4.02370   4.06299   4.07393   4.13706   4.15214
 Alpha virt. eigenvalues --    4.17550   4.21750   4.22684   4.27575   4.28191
 Alpha virt. eigenvalues --    4.31947   4.35830   4.38032   4.43245   4.45145
 Alpha virt. eigenvalues --    4.51104   4.51439   4.53766   4.54874   4.58823
 Alpha virt. eigenvalues --    4.60193   4.61169   4.66238   4.68691   4.72819
 Alpha virt. eigenvalues --    4.77202   4.79481   4.82779   4.84616   4.87234
 Alpha virt. eigenvalues --    4.89635   4.90672   4.92688   4.98334   4.99835
 Alpha virt. eigenvalues --    5.07078   5.10907   5.12250   5.16329   5.18507
 Alpha virt. eigenvalues --    5.21560   5.26057   5.29102   5.35227   5.38219
 Alpha virt. eigenvalues --    5.40485   5.40842   5.42972   5.45688   5.51108
 Alpha virt. eigenvalues --    5.52514   5.57042   5.63088   5.76636   5.78221
 Alpha virt. eigenvalues --    5.81960   5.87395   5.87720   5.94507   5.98533
 Alpha virt. eigenvalues --    6.01286   6.05009   6.10011   6.24746   6.29651
 Alpha virt. eigenvalues --    6.36571   6.39144   6.42592   6.47050   6.48770
 Alpha virt. eigenvalues --    6.50795   6.52978   6.59865   6.62321   6.66489
 Alpha virt. eigenvalues --    6.75400   6.79971   6.85006   6.91138   6.92743
 Alpha virt. eigenvalues --    6.95150   7.00255   7.02862   7.09941   7.19635
 Alpha virt. eigenvalues --    7.20746   7.26397   7.37650   7.38444   7.44257
 Alpha virt. eigenvalues --    7.50250   7.52767  13.97495  14.78523  15.28796
 Alpha virt. eigenvalues --   16.42118  17.91933  18.76337
  Beta  occ. eigenvalues --  -19.29415 -19.28629 -14.46904 -10.41317 -10.39682
  Beta  occ. eigenvalues --  -10.30922  -1.19883  -1.14793  -1.01537  -0.86301
  Beta  occ. eigenvalues --   -0.77265  -0.64203  -0.61584  -0.58692  -0.56853
  Beta  occ. eigenvalues --   -0.54852  -0.52947  -0.49777  -0.47058  -0.45205
  Beta  occ. eigenvalues --   -0.38743  -0.37306  -0.34259
  Beta virt. eigenvalues --   -0.11555   0.02859   0.03664   0.04135   0.05290
  Beta virt. eigenvalues --    0.05578   0.07560   0.07747   0.08559   0.10716
  Beta virt. eigenvalues --    0.11242   0.11474   0.11857   0.12712   0.12955
  Beta virt. eigenvalues --    0.13528   0.13692   0.15611   0.16182   0.17188
  Beta virt. eigenvalues --    0.18458   0.19330   0.20650   0.21612   0.21925
  Beta virt. eigenvalues --    0.23110   0.23415   0.23994   0.24747   0.25666
  Beta virt. eigenvalues --    0.26784   0.27520   0.28023   0.29527   0.30090
  Beta virt. eigenvalues --    0.31108   0.31469   0.32445   0.32558   0.33730
  Beta virt. eigenvalues --    0.34569   0.34904   0.35723   0.37260   0.37376
  Beta virt. eigenvalues --    0.37738   0.38296   0.38955   0.39801   0.40218
  Beta virt. eigenvalues --    0.41325   0.41879   0.42176   0.43407   0.44472
  Beta virt. eigenvalues --    0.45004   0.45636   0.46300   0.47617   0.47864
  Beta virt. eigenvalues --    0.49105   0.49718   0.49955   0.51295   0.52855
  Beta virt. eigenvalues --    0.54141   0.54729   0.56675   0.58045   0.59130
  Beta virt. eigenvalues --    0.59916   0.60851   0.62480   0.63947   0.64465
  Beta virt. eigenvalues --    0.66260   0.66717   0.69180   0.69883   0.70320
  Beta virt. eigenvalues --    0.70940   0.72809   0.73875   0.74599   0.75237
  Beta virt. eigenvalues --    0.75903   0.77107   0.79073   0.79970   0.81040
  Beta virt. eigenvalues --    0.81534   0.83200   0.84540   0.85311   0.85771
  Beta virt. eigenvalues --    0.87315   0.87561   0.89010   0.89859   0.90598
  Beta virt. eigenvalues --    0.91461   0.93838   0.94364   0.94585   0.94750
  Beta virt. eigenvalues --    0.96695   0.98008   0.99348   1.00338   1.01739
  Beta virt. eigenvalues --    1.02303   1.02511   1.03476   1.04718   1.06513
  Beta virt. eigenvalues --    1.07405   1.08687   1.10418   1.11320   1.12367
  Beta virt. eigenvalues --    1.14041   1.14429   1.15017   1.16320   1.17173
  Beta virt. eigenvalues --    1.18014   1.19048   1.19943   1.21410   1.22041
  Beta virt. eigenvalues --    1.24381   1.25959   1.28041   1.28673   1.30147
  Beta virt. eigenvalues --    1.30967   1.32591   1.33719   1.34792   1.35962
  Beta virt. eigenvalues --    1.36986   1.38667   1.40785   1.41052   1.42223
  Beta virt. eigenvalues --    1.44023   1.45646   1.47315   1.49130   1.50103
  Beta virt. eigenvalues --    1.51626   1.53033   1.54287   1.55649   1.56532
  Beta virt. eigenvalues --    1.57615   1.58688   1.59046   1.61127   1.61743
  Beta virt. eigenvalues --    1.63094   1.65139   1.65960   1.69397   1.71621
  Beta virt. eigenvalues --    1.72738   1.73320   1.77388   1.78690   1.79499
  Beta virt. eigenvalues --    1.80937   1.82018   1.82917   1.84365   1.85184
  Beta virt. eigenvalues --    1.88424   1.88751   1.91401   1.93856   1.95076
  Beta virt. eigenvalues --    2.01624   2.02120   2.04296   2.05682   2.07486
  Beta virt. eigenvalues --    2.07815   2.10706   2.11831   2.12614   2.15389
  Beta virt. eigenvalues --    2.18487   2.19629   2.20954   2.24995   2.27509
  Beta virt. eigenvalues --    2.27628   2.28508   2.31014   2.32979   2.34507
  Beta virt. eigenvalues --    2.36667   2.37478   2.39619   2.41431   2.44054
  Beta virt. eigenvalues --    2.46352   2.48631   2.50516   2.55738   2.59148
  Beta virt. eigenvalues --    2.61359   2.61758   2.64922   2.68484   2.69492
  Beta virt. eigenvalues --    2.73093   2.75288   2.75619   2.78769   2.81329
  Beta virt. eigenvalues --    2.83667   2.86498   2.90172   2.91629   2.96528
  Beta virt. eigenvalues --    3.03345   3.04870   3.07570   3.10844   3.12648
  Beta virt. eigenvalues --    3.16948   3.21873   3.25311   3.27027   3.29665
  Beta virt. eigenvalues --    3.31048   3.34759   3.36963   3.38018   3.38878
  Beta virt. eigenvalues --    3.41423   3.41941   3.46471   3.48145   3.50133
  Beta virt. eigenvalues --    3.54056   3.56674   3.59730   3.61233   3.62980
  Beta virt. eigenvalues --    3.63987   3.65768   3.68068   3.68899   3.71497
  Beta virt. eigenvalues --    3.73531   3.75367   3.76800   3.81757   3.83260
  Beta virt. eigenvalues --    3.85047   3.87187   3.88667   3.90960   3.91584
  Beta virt. eigenvalues --    3.91917   3.94073   3.96626   3.98509   3.99720
  Beta virt. eigenvalues --    4.02370   4.06299   4.07393   4.13706   4.15214
  Beta virt. eigenvalues --    4.17550   4.21750   4.22684   4.27575   4.28191
  Beta virt. eigenvalues --    4.31947   4.35830   4.38032   4.43245   4.45145
  Beta virt. eigenvalues --    4.51104   4.51439   4.53766   4.54874   4.58823
  Beta virt. eigenvalues --    4.60193   4.61169   4.66238   4.68691   4.72819
  Beta virt. eigenvalues --    4.77202   4.79481   4.82779   4.84616   4.87234
  Beta virt. eigenvalues --    4.89635   4.90672   4.92688   4.98334   4.99835
  Beta virt. eigenvalues --    5.07078   5.10907   5.12250   5.16329   5.18507
  Beta virt. eigenvalues --    5.21560   5.26057   5.29102   5.35227   5.38219
  Beta virt. eigenvalues --    5.40485   5.40842   5.42972   5.45688   5.51108
  Beta virt. eigenvalues --    5.52514   5.57042   5.63088   5.76636   5.78221
  Beta virt. eigenvalues --    5.81960   5.87395   5.87720   5.94507   5.98533
  Beta virt. eigenvalues --    6.01286   6.05009   6.10011   6.24746   6.29651
  Beta virt. eigenvalues --    6.36571   6.39144   6.42592   6.47050   6.48770
  Beta virt. eigenvalues --    6.50795   6.52978   6.59865   6.62321   6.66489
  Beta virt. eigenvalues --    6.75400   6.79971   6.85006   6.91138   6.92743
  Beta virt. eigenvalues --    6.95150   7.00255   7.02862   7.09941   7.19635
  Beta virt. eigenvalues --    7.20746   7.26397   7.37650   7.38444   7.44257
  Beta virt. eigenvalues --    7.50250   7.52767  13.97495  14.78523  15.28796
  Beta virt. eigenvalues --   16.42118  17.91933  18.76337
          Condensed to atoms (all electrons):
               1          2          3          4          5          6
     1  O    8.543438  -0.016607   0.036527  -0.039223  -0.010917  -0.023851
     2  O   -0.016607   8.628493   0.134873  -0.095083  -0.007276   0.004844
     3  C    0.036527   0.134873   5.571826   0.065230  -0.020956  -0.004244
     4  N   -0.039223  -0.095083   0.065230   7.449213  -0.074494   0.001953
     5  C   -0.010917  -0.007276  -0.020956  -0.074494   5.497560   0.352925
     6  H   -0.023851   0.004844  -0.004244   0.001953   0.352925   0.357186
     7  H    0.078866  -0.020282   0.017767   0.056428   0.173741  -0.025950
     8  C   -0.002292  -0.053106  -0.276869   0.047963  -0.049748   0.000360
     9  H   -0.000195  -0.010480  -0.002506   0.008612  -0.000945   0.000504
    10  H    0.000459   0.021777  -0.031103   0.005590  -0.007141  -0.001226
    11  H    0.000418  -0.008879  -0.006222  -0.017616   0.001696  -0.000209
               7          8          9         10         11
     1  O    0.078866  -0.002292  -0.000195   0.000459   0.000418
     2  O   -0.020282  -0.053106  -0.010480   0.021777  -0.008879
     3  C    0.017767  -0.276869  -0.002506  -0.031103  -0.006222
     4  N    0.056428   0.047963   0.008612   0.005590  -0.017616
     5  C    0.173741  -0.049748  -0.000945  -0.007141   0.001696
     6  H   -0.025950   0.000360   0.000504  -0.001226  -0.000209
     7  H    0.342834   0.004175  -0.000375   0.001038   0.000381
     8  C    0.004175   5.763994   0.382817   0.390795   0.399698
     9  H   -0.000375   0.382817   0.346408  -0.001672  -0.000917
    10  H    0.001038   0.390795  -0.001672   0.363533   0.007770
    11  H    0.000381   0.399698  -0.000917   0.007770   0.361863
          Atomic-Atomic Spin Densities.
               1          2          3          4          5          6
     1  O    0.000000   0.000000   0.000000   0.000000   0.000000   0.000000
     2  O    0.000000   0.000000   0.000000   0.000000   0.000000   0.000000
     3  C    0.000000   0.000000   0.000000   0.000000   0.000000   0.000000
     4  N    0.000000   0.000000   0.000000   0.000000   0.000000   0.000000
     5  C    0.000000   0.000000   0.000000   0.000000   0.000000   0.000000
     6  H    0.000000   0.000000   0.000000   0.000000   0.000000   0.000000
     7  H    0.000000   0.000000   0.000000   0.000000   0.000000   0.000000
     8  C    0.000000   0.000000   0.000000   0.000000   0.000000   0.000000
     9  H    0.000000   0.000000   0.000000   0.000000   0.000000   0.000000
    10  H    0.000000   0.000000   0.000000   0.000000   0.000000   0.000000
    11  H    0.000000   0.000000   0.000000   0.000000   0.000000   0.000000
               7          8          9         10         11
     1  O    0.000000   0.000000   0.000000   0.000000   0.000000
     2  O    0.000000   0.000000   0.000000   0.000000   0.000000
     3  C    0.000000   0.000000   0.000000   0.000000   0.000000
     4  N    0.000000   0.000000   0.000000   0.000000   0.000000
     5  C    0.000000   0.000000   0.000000   0.000000   0.000000
     6  H    0.000000   0.000000   0.000000   0.000000   0.000000
     7  H    0.000000   0.000000   0.000000   0.000000   0.000000
     8  C    0.000000   0.000000   0.000000   0.000000   0.000000
     9  H    0.000000   0.000000   0.000000   0.000000   0.000000
    10  H    0.000000   0.000000   0.000000   0.000000   0.000000
    11  H    0.000000   0.000000   0.000000   0.000000   0.000000
 Mulliken charges and spin densities:
               1          2
     1  O   -0.566624   0.000000
     2  O   -0.578275   0.000000
     3  C    0.515676   0.000000
     4  N   -0.408572   0.000000
     5  C    0.145554   0.000000
     6  H    0.337708   0.000000
     7  H    0.371376   0.000000
     8  C   -0.607788   0.000000
     9  H    0.278748   0.000000
    10  H    0.250180   0.000000
    11  H    0.262016   0.000000
 Sum of Mulliken charges =   0.00000   0.00000
 Mulliken charges and spin densities with hydrogens summed into heavy atoms:
               1          2
     1  O   -0.566624   0.000000
     2  O   -0.578275   0.000000
     3  C    0.515676   0.000000
     4  N   -0.408572   0.000000
     5  C    0.854639   0.000000
     8  C    0.183157   0.000000
 APT charges:
               1
     1  O   -0.514291
     2  O   -0.396942
     3  C    0.517374
     4  N   -0.565872
     5  C   -0.291260
     6  H    0.643636
     7  H    0.707365
     8  C   -1.935694
     9  H    0.608780
    10  H    0.532943
    11  H    0.693960
 Sum of APT charges =   0.00000
 APT charges with hydrogens summed into heavy atoms:
               1
     1  O   -0.514291
     2  O   -0.396942
     3  C    0.517374
     4  N   -0.565872
     5  C    1.059741
     8  C   -0.100011
 Electronic spatial extent (au):  <R**2>=            539.6836
 Charge=              0.0000 electrons
 Dipole moment (field-independent basis, Debye):
    X=              0.9656    Y=             -2.5801    Z=              0.2338  Tot=              2.7648
 Quadrupole moment (field-independent basis, Debye-Ang):
   XX=            -29.6465   YY=            -39.5758   ZZ=            -33.3867
   XY=              4.7576   XZ=              0.3018   YZ=             -0.3383
 Traceless Quadrupole moment (field-independent basis, Debye-Ang):
   XX=              4.5565   YY=             -5.3728   ZZ=              0.8163
   XY=              4.7576   XZ=              0.3018   YZ=             -0.3383
 Octapole moment (field-independent basis, Debye-Ang**2):
  XXX=              3.1862  YYY=              5.0102  ZZZ=              1.2621  XYY=             -4.2501
  XXY=             -9.4942  XXZ=             -1.8198  XZZ=             -2.5715  YZZ=              0.2346
  YYZ=             -0.6778  XYZ=             -1.3935
 Hexadecapole moment (field-independent basis, Debye-Ang**3):
 XXXX=           -458.5424 YYYY=           -177.7987 ZZZZ=            -46.9531 XXXY=             20.6501
 XXXZ=              5.0250 YYYX=              2.0541 YYYZ=             -0.4081 ZZZX=              2.3848
 ZZZY=             -1.3319 XXYY=            -98.3859 XXZZ=            -80.0531 YYZZ=            -34.9637
 XXYZ=              1.1518 YYXZ=             -0.3947 ZZXY=              2.2461
 N-N= 2.338506086924D+02 E-N=-1.222805028982D+03  KE= 3.205751784810D+02
  Exact polarizability:   0.000   0.000   0.000   0.000   0.000   0.000
 Approx polarizability: 102.550   0.688  82.342   1.654   2.465  46.785
                          Isotropic Fermi Contact Couplings
        Atom                 a.u.       MegaHertz       Gauss      10(-4) cm-1
     1  O(17)              0.00000       0.00000       0.00000       0.00000
     2  O(17)              0.00000       0.00000       0.00000       0.00000
     3  C(13)              0.00000       0.00000       0.00000       0.00000
     4  N(14)              0.00000       0.00000       0.00000       0.00000
     5  C(13)              0.00000       0.00000       0.00000       0.00000
     6  H(1)               0.00000       0.00000       0.00000       0.00000
     7  H(1)               0.00000       0.00000       0.00000       0.00000
     8  C(13)              0.00000       0.00000       0.00000       0.00000
     9  H(1)               0.00000       0.00000       0.00000       0.00000
    10  H(1)               0.00000       0.00000       0.00000       0.00000
    11  H(1)               0.00000       0.00000       0.00000       0.00000
 --------------------------------------------------------
       Center         ----  Spin Dipole Couplings  ----
                      3XX-RR        3YY-RR        3ZZ-RR
 --------------------------------------------------------
     1   Atom        0.000000      0.000000      0.000000
     2   Atom        0.000000      0.000000      0.000000
     3   Atom        0.000000      0.000000      0.000000
     4   Atom        0.000000      0.000000      0.000000
     5   Atom        0.000000      0.000000      0.000000
     6   Atom        0.000000      0.000000      0.000000
     7   Atom        0.000000      0.000000      0.000000
     8   Atom        0.000000      0.000000      0.000000
     9   Atom        0.000000      0.000000      0.000000
    10   Atom        0.000000      0.000000      0.000000
    11   Atom        0.000000      0.000000      0.000000
 --------------------------------------------------------
                        XY            XZ            YZ
 --------------------------------------------------------
     1   Atom        0.000000      0.000000      0.000000
     2   Atom        0.000000      0.000000      0.000000
     3   Atom        0.000000      0.000000      0.000000
     4   Atom        0.000000      0.000000      0.000000
     5   Atom        0.000000      0.000000      0.000000
     6   Atom        0.000000      0.000000      0.000000
     7   Atom        0.000000      0.000000      0.000000
     8   Atom        0.000000      0.000000      0.000000
     9   Atom        0.000000      0.000000      0.000000
    10   Atom        0.000000      0.000000      0.000000
    11   Atom        0.000000      0.000000      0.000000
 --------------------------------------------------------


 ---------------------------------------------------------------------------------
              Anisotropic Spin Dipole Couplings in Principal Axis System
 ---------------------------------------------------------------------------------

       Atom             a.u.   MegaHertz   Gauss  10(-4) cm-1        Axes

              Baa     0.0000     0.000     0.000     0.000  0.7112  0.4838  0.5101
     1 O(17)  Bbb     0.0000     0.000     0.000     0.000 -0.5927  0.0224  0.8051
              Bcc     0.0000     0.000     0.000     0.000 -0.3781  0.8749 -0.3027
 
              Baa     0.0000     0.000     0.000     0.000  0.8794  0.0218  0.4757
     2 O(17)  Bbb     0.0000     0.000     0.000     0.000 -0.0948  0.9869  0.1302
              Bcc     0.0000     0.000     0.000     0.000 -0.4666 -0.1596  0.8699
 
              Baa     0.0000     0.000     0.000     0.000  0.1049 -0.1032  0.9891
     3 C(13)  Bbb     0.0000     0.000     0.000     0.000 -0.6044  0.7832  0.1458
              Bcc     0.0000     0.000     0.000     0.000  0.7898  0.6131 -0.0197
 
              Baa     0.0000     0.000     0.000     0.000  0.9217 -0.1984 -0.3334
     4 N(14)  Bbb     0.0000     0.000     0.000     0.000  0.1935  0.9799 -0.0483
              Bcc     0.0000     0.000     0.000     0.000  0.3363 -0.0200  0.9415
 
              Baa     0.0000     0.000     0.000     0.000  0.0995  0.9890  0.1092
     5 C(13)  Bbb     0.0000     0.000     0.000     0.000  0.3577 -0.1380  0.9236
              Bcc     0.0000     0.000     0.000     0.000  0.9285 -0.0529 -0.3676
 
              Baa     0.0000     0.000     0.000     0.000  0.1880 -0.6664  0.7215
     6 H(1)   Bbb     0.0000     0.000     0.000     0.000  0.2200  0.7445  0.6303
              Bcc     0.0000     0.000     0.000     0.000  0.9572 -0.0402 -0.2866
 
              Baa     0.0000     0.000     0.000     0.000  0.0727  0.8879  0.4542
     7 H(1)   Bbb     0.0000     0.000     0.000     0.000  0.1155 -0.4599  0.8804
              Bcc     0.0000     0.000     0.000     0.000  0.9906 -0.0115 -0.1360
 
              Baa     0.0000     0.000     0.000     0.000  0.0734 -0.3061  0.9492
     8 C(13)  Bbb     0.0000     0.000     0.000     0.000  0.6840 -0.6772 -0.2712
              Bcc     0.0000     0.000     0.000     0.000  0.7258  0.6691  0.1597
 
              Baa     0.0000     0.000     0.000     0.000 -0.0137  0.6081  0.7937
     9 H(1)   Bbb     0.0000     0.000     0.000     0.000 -0.0113  0.7936 -0.6083
              Bcc     0.0000     0.000     0.000     0.000  0.9998  0.0173  0.0040
 
              Baa     0.0000     0.000     0.000     0.000 -0.4355  0.2164  0.8738
    10 H(1)   Bbb     0.0000     0.000     0.000     0.000  0.4176  0.9085 -0.0169
              Bcc     0.0000     0.000     0.000     0.000  0.7975 -0.3576  0.4860
 
              Baa     0.0000     0.000     0.000     0.000 -0.1944  0.9552 -0.2233
    11 H(1)   Bbb     0.0000     0.000     0.000     0.000  0.2305  0.2658  0.9361
              Bcc     0.0000     0.000     0.000     0.000  0.9535  0.1305 -0.2718
 

 ---------------------------------------------------------------------------------

 Calling FoFJK, ICntrl=    100127 FMM=F ISym2X=0 I1Cent= 0 IOpClX= 1 NMat=1 NMatS=1 NMatT=0.
 -------------------------------------------------------------------
 Center     Atomic                   Forces (Hartrees/Bohr)
 Number     Number              X              Y              Z
 -------------------------------------------------------------------
      1        8          -0.000001300    0.000002868   -0.000000037
      2        8           0.000001513   -0.000000846    0.000001048
      3        6          -0.000006868    0.000001075   -0.000001883
      4        7           0.000003055   -0.000000473    0.000000024
      5        6           0.000002081    0.000001457    0.000001321
      6        1          -0.000001000    0.000000951   -0.000001300
      7        1          -0.000001078    0.000000964   -0.000000782
      8        6           0.000005525   -0.000005584    0.000004416
      9        1          -0.000001429    0.000000813    0.000001225
     10        1          -0.000000902   -0.000001110   -0.000003873
     11        1           0.000000403   -0.000000116   -0.000000159
 -------------------------------------------------------------------
 Cartesian Forces:  Max     0.000006868 RMS     0.000002416
 IRC-IRC-IRC-IRC-IRC-IRC-IRC-IRC-IRC-IRC-IRC-IRC-IRC-IRC-IRC-IRC-IRC-IRC
          ******** Start new reaction path calculation ********
 Supplied step size of   0.0500 bohr.
    Integration on MW PES will use step size of   0.0844 sqrt(amu)*bohr.
 Point Number:   0          Path Number:   1
 Calculating another point on the path.
 IRC-IRC-IRC-IRC-IRC-IRC-IRC-IRC-IRC-IRC-IRC-IRC-IRC-IRC-IRC-IRC-IRC-IRC
                          Input orientation:                          
 ---------------------------------------------------------------------
 Center     Atomic      Atomic             Coordinates (Angstroms)
 Number     Number       Type             X           Y           Z
 ---------------------------------------------------------------------
      1          8           0       -1.767971    0.550582   -0.057187
      2          8           0        0.366449    1.223489    0.041128
      3          6           0        0.744649    0.065344   -0.082989
      4          7           0       -0.061433   -1.030619   -0.176908
      5          6           0       -1.362948   -0.653583    0.183215
      6          1           0       -1.695768   -1.158867    1.111930
      7          1           0       -1.906089   -1.198121   -0.658282
      8          6           0        2.215340   -0.282905    0.061897
      9          1           0        2.429681   -1.184638   -0.504334
     10          1           0        2.430567   -0.471471    1.112793
     11          1           0        2.822652    0.549654   -0.279585
 ---------------------------------------------------------------------
                    Distance matrix (angstroms):
                    1          2          3          4          5
     1  O    0.000000
     2  O    2.240138   0.000000
     3  C    2.559176   1.224639   0.000000
     4  N    2.329550   2.304696   1.363717   0.000000
     5  C    1.293000   2.556247   2.242696   1.402065   0.000000
     6  H    2.072260   3.327909   2.980295   2.085331   1.108419
     7  H    1.854279   3.393788   2.992276   1.913775   1.140018
     8  C    4.071321   2.384964   1.518289   2.408277   3.599481
     9  H    4.564122   3.217690   2.139934   2.517256   3.890858
    10  H    4.476736   2.877836   2.135505   2.861125   3.909991
    11  H    4.596007   2.567069   2.142732   3.290251   4.379635
                    6          7          8          9         10
     6  H    0.000000
     7  H    1.783095   0.000000
     8  C    4.143265   4.282810   0.000000
     9  H    4.430835   4.338523   1.086132   0.000000
    10  H    4.183199   4.740391   1.089157   1.767402   0.000000
    11  H    5.027074   5.055603   1.085630   1.792403   1.770634
                   11
    11  H    0.000000
 Symmetry turned off by external request.
 Stoichiometry    C3H5NO2
 Framework group  C1[X(C3H5NO2)]
 Deg. of freedom    27
 Full point group                 C1      NOp   1
 Rotational constants (GHZ):           8.5909774           2.9576641           2.2859538
 Standard basis: Aug-CC-pVTZ (5D, 7F)
   391 basis functions,   567 primitive gaussians,   455 cartesian basis functions
    23 alpha electrons       23 beta electrons
       nuclear repulsion energy       233.9582605085 Hartrees.
 NAtoms=   11 NActive=   11 NUniq=   11 SFac= 1.00D+00 NAtFMM=   60 NAOKFM=F Big=F
 Integral buffers will be    131072 words long.
 Raffenetti 2 integral format.
 Two-electron integral symmetry is turned off.
 Nuclear repulsion after empirical dispersion term =      233.9553015782 Hartrees.
 One-electron integrals computed using PRISM.
 NBasis=   391 RedAO= T EigKep=  1.42D-05  NBF=   391
 NBsUse=   391 1.00D-06 EigRej= -1.00D+00 NBFU=   391
 Initial guess from the checkpoint file:  "TSH2-IRC-Reverse.chk"
 B after Tr=     0.083029   -0.070336    0.015957
         Rot=    1.000000    0.000284   -0.000138    0.000006 Ang=   0.04 deg.
 Initial guess <Sx>= 0.0000 <Sy>= 0.0000 <Sz>= 0.0000 <S**2>= 0.0000 S= 0.0000
 ExpMin= 2.53D-02 ExpMax= 1.53D+04 ExpMxC= 5.22D+02 IAcc=3 IRadAn=         7 AccDes= 0.00D+00
 Harris functional with IExCor= 4639 and IRadAn=       7 diagonalized for initial guess.
 HarFok:  IExCor= 4639 AccDes= 0.00D+00 IRadAn=         7 IDoV= 1 UseB2=F ITyADJ=14
 ICtDFT=  3500011 ScaDFX=  1.000000  1.000000  1.000000  1.000000
 FoFCou: FMM=F IPFlag=           0 FMFlag=      100000 FMFlg1=           0
         NFxFlg=           0 DoJE=T BraDBF=F KetDBF=T FulRan=T
         wScrn=  0.000000 ICntrl=       500 IOpCl=  0 I1Cent=   200000004 NGrid=           0
         NMat0=    1 NMatS0=      1 NMatT0=    0 NMatD0=    1 NMtDS0=    0 NMtDT0=    0
 Symmetry not used in FoFCou.
 Gradient too large for Newton-Raphson -- use scaled steepest descent instead.
     Accept linear search using points  3 and  4.
     Minimum is close to point  4 DX= -8.21D-02 DF= -1.11D-07 DXR=  7.35D-02 DFR=  1.53D-03 which will be used.
 Gradient too large for Newton-Raphson -- use scaled steepest descent instead.
     Accept linear search using points  1 and  2.
 LinEq1:  Iter=  0 NonCon=     1 RMS=6.09D-05 Max=3.57D-03 NDo=     1
 AX will form     1 AO Fock derivatives at one time.
 LinEq1:  Iter=  1 NonCon=     1 RMS=2.02D-05 Max=5.94D-04 NDo=     1
 LinEq1:  Iter=  2 NonCon=     1 RMS=2.56D-05 Max=1.51D-03 NDo=     1
 LinEq1:  Iter=  3 NonCon=     1 RMS=1.81D-05 Max=7.41D-04 NDo=     1
 LinEq1:  Iter=  4 NonCon=     1 RMS=1.18D-05 Max=4.67D-04 NDo=     1
 LinEq1:  Iter=  5 NonCon=     1 RMS=9.57D-06 Max=3.22D-04 NDo=     1
 LinEq1:  Iter=  6 NonCon=     1 RMS=5.73D-06 Max=1.91D-04 NDo=     1
 LinEq1:  Iter=  7 NonCon=     1 RMS=2.22D-06 Max=6.19D-05 NDo=     1
 LinEq1:  Iter=  8 NonCon=     1 RMS=8.86D-07 Max=3.06D-05 NDo=     1
 LinEq1:  Iter=  9 NonCon=     1 RMS=3.65D-07 Max=1.29D-05 NDo=     1
 LinEq1:  Iter= 10 NonCon=     1 RMS=2.01D-07 Max=5.45D-06 NDo=     1
 LinEq1:  Iter= 11 NonCon=     1 RMS=1.05D-07 Max=2.99D-06 NDo=     1
 LinEq1:  Iter= 12 NonCon=     1 RMS=4.69D-08 Max=1.51D-06 NDo=     1
 LinEq1:  Iter= 13 NonCon=     1 RMS=2.11D-08 Max=4.94D-07 NDo=     1
 LinEq1:  Iter= 14 NonCon=     1 RMS=6.28D-09 Max=1.55D-07 NDo=     1
 LinEq1:  Iter= 15 NonCon=     0 RMS=1.62D-09 Max=4.63D-08 NDo=     1
 Linear equations converged to 1.301D-08 1.301D-07 after    15 iterations.
     Accept linear search using points  1 and  2.
     Minimum is close to point  2 DX= -3.42D-03 DF= -7.80D-10 DXR=  3.44D-03 DFR=  1.18D-05 which will be used.
 LinEq1:  Iter=  0 NonCon=     1 RMS=9.40D-07 Max=5.45D-05 NDo=     1
 LinEq1:  Iter=  1 NonCon=     1 RMS=8.22D-07 Max=3.34D-05 NDo=     1
 LinEq1:  Iter=  2 NonCon=     1 RMS=5.19D-07 Max=2.54D-05 NDo=     1
 LinEq1:  Iter=  3 NonCon=     1 RMS=5.25D-07 Max=1.97D-05 NDo=     1
 LinEq1:  Iter=  4 NonCon=     1 RMS=3.10D-07 Max=1.15D-05 NDo=     1
 LinEq1:  Iter=  5 NonCon=     1 RMS=1.53D-07 Max=3.07D-06 NDo=     1
 LinEq1:  Iter=  6 NonCon=     1 RMS=6.35D-08 Max=1.21D-06 NDo=     1
 LinEq1:  Iter=  7 NonCon=     1 RMS=2.52D-08 Max=7.83D-07 NDo=     1
 LinEq1:  Iter=  8 NonCon=     1 RMS=1.26D-08 Max=3.68D-07 NDo=     1
 LinEq1:  Iter=  9 NonCon=     1 RMS=6.75D-09 Max=2.13D-07 NDo=     1
 LinEq1:  Iter= 10 NonCon=     1 RMS=2.99D-09 Max=9.02D-08 NDo=     1
 LinEq1:  Iter= 11 NonCon=     1 RMS=1.36D-09 Max=4.21D-08 NDo=     1
 LinEq1:  Iter= 12 NonCon=     1 RMS=5.49D-10 Max=1.67D-08 NDo=     1
 LinEq1:  Iter= 13 NonCon=     0 RMS=1.91D-10 Max=5.52D-09 NDo=     1
 Linear equations converged to 8.250D-10 8.250D-09 after    13 iterations.
 SCF Done:  E(UwB97XD) =  -322.371473695     a.u. after    5 cycles
            Convg  =    0.2729D-07                    36 Fock formations.
              S**2 =  0.0000                  -V/T =  2.0056
 <Sx>= 0.0000 <Sy>= 0.0000 <Sz>= 0.0000 <S**2>= 0.0000 S= 0.0000
 <L.S>=  0.00000000000    
 Annihilation of the first spin contaminant:
 S**2 before annihilation     0.0000,   after     0.0000
 DoSCS=F DFT=T ScalE2(SS,OS)=  1.000000  1.000000
 Range of M.O.s used for correlation:     1   391
 NBasis=   391 NAE=    23 NBE=    23 NFC=     0 NFV=     0
 NROrb=    391 NOA=    23 NOB=    23 NVA=   368 NVB=   368

 **** Warning!!: The largest alpha MO coefficient is  0.45623568D+02


 **** Warning!!: The largest beta MO coefficient is  0.45623568D+02

 Symmetrizing basis deriv contribution to polar:
 IMax=3 JMax=2 DiffMx= 0.00D+00
 G2DrvN: will do    12 centers at a time, making    1 passes.
 Calling FoFCou, ICntrl=  3107 FMM=F I1Cent=   0 AccDes= 0.00D+00.
 End of G2Drv F.D. properties file   721 does not exist.
 End of G2Drv F.D. properties file   722 does not exist.
 End of G2Drv F.D. properties file   788 does not exist.
          IDoAtm=11111111111
          Differentiating once with respect to nuclear coordinates.
 CalDSu exits because no D1Ps are significant.
          There are    36 degrees of freedom in the 1st order CPHF.  IDoFFX=6 NUNeed=     0.
     30 vectors produced by pass  0 Test12= 4.70D-14 2.78D-09 XBig12= 1.78D-01 1.25D-01.
 AX will form    30 AO Fock derivatives at one time.
     30 vectors produced by pass  1 Test12= 4.70D-14 2.78D-09 XBig12= 7.15D-02 5.88D-02.
     30 vectors produced by pass  2 Test12= 4.70D-14 2.78D-09 XBig12= 6.83D-03 1.18D-02.
     30 vectors produced by pass  3 Test12= 4.70D-14 2.78D-09 XBig12= 1.51D-04 8.90D-04.
     30 vectors produced by pass  4 Test12= 4.70D-14 2.78D-09 XBig12= 1.88D-06 1.27D-04.
     30 vectors produced by pass  5 Test12= 4.70D-14 2.78D-09 XBig12= 2.13D-08 1.21D-05.
     30 vectors produced by pass  6 Test12= 4.70D-14 2.78D-09 XBig12= 2.27D-10 1.35D-06.
     16 vectors produced by pass  7 Test12= 4.70D-14 2.78D-09 XBig12= 2.18D-12 1.39D-07.
      2 vectors produced by pass  8 Test12= 4.70D-14 2.78D-09 XBig12= 1.59D-14 9.31D-09.
 InvSVY:  IOpt=1 It=  1 EMax= 2.11D-15
 Solved reduced A of dimension   228 with    30 vectors.
 End of Minotr F.D. properties file   721 does not exist.
 End of Minotr F.D. properties file   722 does not exist.
 End of Minotr F.D. properties file   788 does not exist.
 Calling FoFJK, ICntrl=    100127 FMM=F ISym2X=0 I1Cent= 0 IOpClX= 1 NMat=1 NMatS=1 NMatT=0.
 -------------------------------------------------------------------
 Center     Atomic                   Forces (Hartrees/Bohr)
 Number     Number              X              Y              Z
 -------------------------------------------------------------------
      1        8           0.001230119    0.000536627   -0.000109641
      2        8          -0.000845406   -0.000200315    0.000102506
      3        6          -0.000341296   -0.000397639    0.000033272
      4        7           0.000201450   -0.000086493   -0.000388870
      5        6          -0.000088690   -0.000266819    0.000031059
      6        1           0.000119837    0.000132606    0.000039893
      7        1          -0.000110403    0.000000289    0.000179514
      8        6          -0.000124235    0.000213423    0.000101717
      9        1          -0.000010998    0.000019574    0.000010999
     10        1          -0.000007729    0.000027904    0.000004764
     11        1          -0.000022647    0.000020845   -0.000005214
 -------------------------------------------------------------------
 Cartesian Forces:  Max     0.001230119 RMS     0.000315522
 IRC-IRC-IRC-IRC-IRC-IRC-IRC-IRC-IRC-IRC-IRC-IRC-IRC-IRC-IRC-IRC-IRC-IRC
 Pt  1 Step number   1 out of a maximum of  20
 Modified Bulirsch-Stoer Extrapolation Cycles:
    EPS =    0.000010000000000
      PEZero:  N= 2 I= 1 D=  2.20D-04 Err=  3.91D-04
      PEZero:  N= 3 I= 2 D=  2.20D-04 Err=  2.60D-04
      PEZero:  N= 3 I= 1 D=  4.40D-04 Err=  4.33D-08
 Maximum DWI energy   std dev =  0.000000022 at pt     1
 Maximum DWI gradient std dev =  0.043985912 at pt    20
 CORRECTOR INTEGRATION CONVERGENCE:
   Recorrection delta-x convergence threshold:    0.010000
   Delta-x Convergence Met
 Point Number:   1          Path Number:   1
   CHANGE IN THE REACTION COORDINATE =    0.08439
   NET REACTION COORDINATE UP TO THIS POINT =    0.08439
  # OF POINTS ALONG THE PATH =   1
  # OF STEPS =   1

 Calculating another point on the path.
 IRC-IRC-IRC-IRC-IRC-IRC-IRC-IRC-IRC-IRC-IRC-IRC-IRC-IRC-IRC-IRC-IRC-IRC
                          Input orientation:                          
 ---------------------------------------------------------------------
 Center     Atomic      Atomic             Coordinates (Angstroms)
 Number     Number       Type             X           Y           Z
 ---------------------------------------------------------------------
      1          8           0       -1.761340    0.553506   -0.057698
      2          8           0        0.362029    1.222256    0.041627
      3          6           0        0.742046    0.062869   -0.082761
      4          7           0       -0.060117   -1.031222   -0.179190
      5          6           0       -1.363272   -0.655133    0.183304
      6          1           0       -1.688009   -1.150184    1.119950
      7          1           0       -1.917768   -1.200736   -0.647453
      8          6           0        2.214403   -0.281422    0.062588
      9          1           0        2.428925   -1.183134   -0.503519
     10          1           0        2.430030   -0.469085    1.113481
     11          1           0        2.820510    0.551502   -0.280047
 ---------------------------------------------------------------------
                    Distance matrix (angstroms):
                    1          2          3          4          5
     1  O    0.000000
     2  O    2.228404   0.000000
     3  C    2.551136   1.226403   0.000000
     4  N    2.328150   2.303286   1.360073   0.000000
     5  C    1.295124   2.553688   2.240241   1.403944   0.000000
     6  H    2.072388   3.315706   2.970384   2.086133   1.108078
     7  H    1.857322   3.397528   2.998364   1.923246   1.138115
     8  C    4.064247   2.385954   1.519045   2.407093   3.599165
     9  H    4.557740   3.217941   2.138953   2.514676   3.889893
    10  H    4.470451   2.878564   2.136179   2.861438   3.910113
    11  H    4.587242   2.568563   2.144224   3.288343   4.378892
                    6          7          8          9         10
     6  H    0.000000
     7  H    1.782992   0.000000
     8  C    4.135406   4.292334   0.000000
     9  H    4.425595   4.349111   1.086085   0.000000
    10  H    4.173989   4.747584   1.089077   1.767642   0.000000
    11  H    5.018214   5.065235   1.085600   1.792272   1.770873
                   11
    11  H    0.000000
 Symmetry turned off by external request.
 Stoichiometry    C3H5NO2
 Framework group  C1[X(C3H5NO2)]
 Deg. of freedom    27
 Full point group                 C1      NOp   1
 Rotational constants (GHZ):           8.5867007           2.9662135           2.2911314
 Standard basis: Aug-CC-pVTZ (5D, 7F)
   391 basis functions,   567 primitive gaussians,   455 cartesian basis functions
    23 alpha electrons       23 beta electrons
       nuclear repulsion energy       234.0702879859 Hartrees.
 NAtoms=   11 NActive=   11 NUniq=   11 SFac= 1.00D+00 NAtFMM=   60 NAOKFM=F Big=F
 Integral buffers will be    131072 words long.
 Raffenetti 2 integral format.
 Two-electron integral symmetry is turned off.
 Nuclear repulsion after empirical dispersion term =      234.0673284259 Hartrees.
 One-electron integrals computed using PRISM.
 NBasis=   391 RedAO= T EigKep=  1.42D-05  NBF=   391
 NBsUse=   391 1.00D-06 EigRej= -1.00D+00 NBFU=   391
 Initial guess from the checkpoint file:  "TSH2-IRC-Reverse.chk"
 B after Tr=    -0.000153    0.000234    0.000389
         Rot=    1.000000    0.000264   -0.000122    0.000007 Ang=   0.03 deg.
 Initial guess <Sx>= 0.0000 <Sy>= 0.0000 <Sz>= 0.0000 <S**2>= 0.0000 S= 0.0000
 ExpMin= 2.53D-02 ExpMax= 1.53D+04 ExpMxC= 5.22D+02 IAcc=3 IRadAn=         7 AccDes= 0.00D+00
 Harris functional with IExCor= 4639 and IRadAn=       7 diagonalized for initial guess.
 HarFok:  IExCor= 4639 AccDes= 0.00D+00 IRadAn=         7 IDoV= 1 UseB2=F ITyADJ=14
 ICtDFT=  3500011 ScaDFX=  1.000000  1.000000  1.000000  1.000000
 FoFCou: FMM=F IPFlag=           0 FMFlag=      100000 FMFlg1=           0
         NFxFlg=           0 DoJE=T BraDBF=F KetDBF=T FulRan=T
         wScrn=  0.000000 ICntrl=       500 IOpCl=  0 I1Cent=   200000004 NGrid=           0
         NMat0=    1 NMatS0=      1 NMatT0=    0 NMatD0=    1 NMtDS0=    0 NMtDT0=    0
 Symmetry not used in FoFCou.
 Gradient too large for Newton-Raphson -- use scaled steepest descent instead.
     Accept linear search using points  3 and  4.
 Gradient too large for Newton-Raphson -- use scaled steepest descent instead.
     Accept linear search using points  1 and  2.
 LinEq1:  Iter=  0 NonCon=     1 RMS=6.29D-05 Max=3.80D-03 NDo=     1
 AX will form     1 AO Fock derivatives at one time.
 LinEq1:  Iter=  1 NonCon=     1 RMS=2.14D-05 Max=6.42D-04 NDo=     1
 LinEq1:  Iter=  2 NonCon=     1 RMS=2.67D-05 Max=1.56D-03 NDo=     1
 LinEq1:  Iter=  3 NonCon=     1 RMS=1.81D-05 Max=7.45D-04 NDo=     1
 LinEq1:  Iter=  4 NonCon=     1 RMS=1.21D-05 Max=4.72D-04 NDo=     1
 LinEq1:  Iter=  5 NonCon=     1 RMS=1.03D-05 Max=3.63D-04 NDo=     1
 LinEq1:  Iter=  6 NonCon=     1 RMS=5.57D-06 Max=2.05D-04 NDo=     1
 LinEq1:  Iter=  7 NonCon=     1 RMS=2.09D-06 Max=5.64D-05 NDo=     1
 LinEq1:  Iter=  8 NonCon=     1 RMS=8.36D-07 Max=2.87D-05 NDo=     1
 LinEq1:  Iter=  9 NonCon=     1 RMS=3.01D-07 Max=1.07D-05 NDo=     1
 LinEq1:  Iter= 10 NonCon=     1 RMS=1.34D-07 Max=4.05D-06 NDo=     1
 LinEq1:  Iter= 11 NonCon=     1 RMS=7.05D-08 Max=2.40D-06 NDo=     1
 LinEq1:  Iter= 12 NonCon=     1 RMS=3.05D-08 Max=6.68D-07 NDo=     1
 LinEq1:  Iter= 13 NonCon=     1 RMS=1.71D-08 Max=4.78D-07 NDo=     1
 LinEq1:  Iter= 14 NonCon=     1 RMS=6.27D-09 Max=1.30D-07 NDo=     1
 LinEq1:  Iter= 15 NonCon=     0 RMS=1.99D-09 Max=5.55D-08 NDo=     1
 Linear equations converged to 1.301D-08 1.301D-07 after    15 iterations.
     Accept linear search using points  1 and  2.
     Minimum is close to point  2 DX= -3.31D-03 DF= -7.73D-10 DXR=  3.32D-03 DFR=  1.10D-05 which will be used.
 LinEq1:  Iter=  0 NonCon=     1 RMS=8.97D-07 Max=4.99D-05 NDo=     1
 LinEq1:  Iter=  1 NonCon=     1 RMS=8.31D-07 Max=3.02D-05 NDo=     1
 LinEq1:  Iter=  2 NonCon=     1 RMS=4.72D-07 Max=2.36D-05 NDo=     1
 LinEq1:  Iter=  3 NonCon=     1 RMS=4.90D-07 Max=2.24D-05 NDo=     1
 LinEq1:  Iter=  4 NonCon=     1 RMS=3.26D-07 Max=1.11D-05 NDo=     1
 LinEq1:  Iter=  5 NonCon=     1 RMS=1.69D-07 Max=3.65D-06 NDo=     1
 LinEq1:  Iter=  6 NonCon=     1 RMS=7.32D-08 Max=1.55D-06 NDo=     1
 LinEq1:  Iter=  7 NonCon=     1 RMS=2.69D-08 Max=8.34D-07 NDo=     1
 LinEq1:  Iter=  8 NonCon=     1 RMS=1.25D-08 Max=4.10D-07 NDo=     1
 LinEq1:  Iter=  9 NonCon=     1 RMS=7.10D-09 Max=2.57D-07 NDo=     1
 LinEq1:  Iter= 10 NonCon=     1 RMS=2.98D-09 Max=1.11D-07 NDo=     1
 LinEq1:  Iter= 11 NonCon=     1 RMS=1.61D-09 Max=6.89D-08 NDo=     1
 LinEq1:  Iter= 12 NonCon=     1 RMS=1.06D-09 Max=4.92D-08 NDo=     1
 LinEq1:  Iter= 13 NonCon=     1 RMS=5.22D-10 Max=2.23D-08 NDo=     1
 LinEq1:  Iter= 14 NonCon=     0 RMS=2.01D-10 Max=6.91D-09 NDo=     1
 Linear equations converged to 8.374D-10 8.374D-09 after    14 iterations.
 SCF Done:  E(UwB97XD) =  -322.371541090     a.u. after    5 cycles
            Convg  =    0.1246D-06                    38 Fock formations.
              S**2 =  0.0000                  -V/T =  2.0056
 <Sx>= 0.0000 <Sy>= 0.0000 <Sz>= 0.0000 <S**2>= 0.0000 S= 0.0000
 <L.S>=  0.00000000000    
 Annihilation of the first spin contaminant:
 S**2 before annihilation     0.0000,   after     0.0000
 DoSCS=F DFT=T ScalE2(SS,OS)=  1.000000  1.000000
 Range of M.O.s used for correlation:     1   391
 NBasis=   391 NAE=    23 NBE=    23 NFC=     0 NFV=     0
 NROrb=    391 NOA=    23 NOB=    23 NVA=   368 NVB=   368

 **** Warning!!: The largest alpha MO coefficient is  0.44165099D+02


 **** Warning!!: The largest beta MO coefficient is  0.44165098D+02

 Symmetrizing basis deriv contribution to polar:
 IMax=3 JMax=2 DiffMx= 0.00D+00
 G2DrvN: will do    12 centers at a time, making    1 passes.
 Calling FoFCou, ICntrl=  3107 FMM=F I1Cent=   0 AccDes= 0.00D+00.
 End of G2Drv F.D. properties file   721 does not exist.
 End of G2Drv F.D. properties file   722 does not exist.
 End of G2Drv F.D. properties file   788 does not exist.
          IDoAtm=11111111111
          Differentiating once with respect to nuclear coordinates.
 CalDSu exits because no D1Ps are significant.
          There are    36 degrees of freedom in the 1st order CPHF.  IDoFFX=6 NUNeed=     0.
     30 vectors produced by pass  0 Test12= 4.70D-14 2.78D-09 XBig12= 1.79D-01 1.25D-01.
 AX will form    30 AO Fock derivatives at one time.
     30 vectors produced by pass  1 Test12= 4.70D-14 2.78D-09 XBig12= 7.25D-02 5.86D-02.
     30 vectors produced by pass  2 Test12= 4.70D-14 2.78D-09 XBig12= 6.99D-03 1.22D-02.
     30 vectors produced by pass  3 Test12= 4.70D-14 2.78D-09 XBig12= 1.57D-04 8.80D-04.
     30 vectors produced by pass  4 Test12= 4.70D-14 2.78D-09 XBig12= 1.98D-06 1.32D-04.
     30 vectors produced by pass  5 Test12= 4.70D-14 2.78D-09 XBig12= 2.23D-08 1.23D-05.
     30 vectors produced by pass  6 Test12= 4.70D-14 2.78D-09 XBig12= 2.35D-10 1.38D-06.
     16 vectors produced by pass  7 Test12= 4.70D-14 2.78D-09 XBig12= 2.23D-12 1.40D-07.
      4 vectors produced by pass  8 Test12= 4.70D-14 2.78D-09 XBig12= 1.67D-14 1.43D-08.
      1 vectors produced by pass  9 Test12= 4.70D-14 2.78D-09 XBig12= 3.87D-16 9.72D-09.
 InvSVY:  IOpt=1 It=  1 EMax= 3.33D-15
 Solved reduced A of dimension   231 with    30 vectors.
 End of Minotr F.D. properties file   721 does not exist.
 End of Minotr F.D. properties file   722 does not exist.
 End of Minotr F.D. properties file   788 does not exist.
 Calling FoFJK, ICntrl=    100127 FMM=F ISym2X=0 I1Cent= 0 IOpClX= 1 NMat=1 NMatS=1 NMatT=0.
 -------------------------------------------------------------------
 Center     Atomic                   Forces (Hartrees/Bohr)
 Number     Number              X              Y              Z
 -------------------------------------------------------------------
      1        8           0.002550367    0.001109409   -0.000189512
      2        8          -0.001730699   -0.000438373    0.000187993
      3        6          -0.000716046   -0.000762674    0.000059713
      4        7           0.000438494   -0.000194138   -0.000751228
      5        6          -0.000150280   -0.000482791    0.000056532
      6        1           0.000204732    0.000230676    0.000137020
      7        1          -0.000244251   -0.000040114    0.000284637
      8        6          -0.000269961    0.000437578    0.000189718
      9        1          -0.000018214    0.000037408    0.000019706
     10        1          -0.000014526    0.000059169    0.000016775
     11        1          -0.000049615    0.000043850   -0.000011354
 -------------------------------------------------------------------
 Cartesian Forces:  Max     0.002550367 RMS     0.000644609
 IRC-IRC-IRC-IRC-IRC-IRC-IRC-IRC-IRC-IRC-IRC-IRC-IRC-IRC-IRC-IRC-IRC-IRC
 Pt  2 Step number   1 out of a maximum of  20
 Modified Bulirsch-Stoer Extrapolation Cycles:
    EPS =    0.000010000000000
      PEZero:  N= 2 I= 1 D=  4.39D-04 Err=  1.55D-05
      PEZero:  N= 3 I= 2 D=  4.39D-04 Err=  1.03D-05
      PEZero:  N= 3 I= 1 D=  8.79D-04 Err=  3.08D-08
 Maximum DWI energy   std dev =  0.000000031 at pt    70
 Maximum DWI gradient std dev =  0.022307610 at pt    23
 CORRECTOR INTEGRATION CONVERGENCE:
   Recorrection delta-x convergence threshold:    0.010000
   Delta-x Convergence Met
 Point Number:   2          Path Number:   1
   CHANGE IN THE REACTION COORDINATE =    0.08437
   NET REACTION COORDINATE UP TO THIS POINT =    0.16876
  # OF POINTS ALONG THE PATH =   2
  # OF STEPS =   1

 Calculating another point on the path.
 IRC-IRC-IRC-IRC-IRC-IRC-IRC-IRC-IRC-IRC-IRC-IRC-IRC-IRC-IRC-IRC-IRC-IRC
                          Input orientation:                          
 ---------------------------------------------------------------------
 Center     Atomic      Atomic             Coordinates (Angstroms)
 Number     Number       Type             X           Y           Z
 ---------------------------------------------------------------------
      1          8           0       -1.754590    0.556459   -0.058159
      2          8           0        0.357481    1.221014    0.042095
      3          6           0        0.739444    0.060344   -0.082561
      4          7           0       -0.058755   -1.031841   -0.181395
      5          6           0       -1.363709   -0.656688    0.183438
      6          1           0       -1.680521   -1.141649    1.127586
      7          1           0       -1.928369   -1.203258   -0.637275
      8          6           0        2.213465   -0.279899    0.063240
      9          1           0        2.428206   -1.181602   -0.502707
     10          1           0        2.429456   -0.466613    1.114153
     11          1           0        2.818377    0.553378   -0.280554
 ---------------------------------------------------------------------
                    Distance matrix (angstroms):
                    1          2          3          4          5
     1  O    0.000000
     2  O    2.216423   0.000000
     3  C    2.543017   1.228247   0.000000
     4  N    2.326745   2.301859   1.356376   0.000000
     5  C    1.297260   2.551125   2.237888   1.405969   0.000000
     6  H    2.072450   3.303622   2.960654   2.087011   1.107688
     7  H    1.860693   3.400551   3.003602   1.932011   1.136287
     8  C    4.057055   2.387020   1.519790   2.405878   3.598971
     9  H    4.551292   3.218271   2.137959   2.512099   3.889081
    10  H    4.463994   2.879318   2.136808   2.861664   3.910302
    11  H    4.578372   2.570184   2.145750   3.286432   4.378286
                    6          7          8          9         10
     6  H    0.000000
     7  H    1.783243   0.000000
     8  C    4.127781   4.300942   0.000000
     9  H    4.420530   4.358706   1.086038   0.000000
    10  H    4.165065   4.754029   1.089005   1.767893   0.000000
    11  H    5.009596   5.073915   1.085570   1.792133   1.771115
                   11
    11  H    0.000000
 Symmetry turned off by external request.
 Stoichiometry    C3H5NO2
 Framework group  C1[X(C3H5NO2)]
 Deg. of freedom    27
 Full point group                 C1      NOp   1
 Rotational constants (GHZ):           8.5822604           2.9748941           2.2963723
 Standard basis: Aug-CC-pVTZ (5D, 7F)
   391 basis functions,   567 primitive gaussians,   455 cartesian basis functions
    23 alpha electrons       23 beta electrons
       nuclear repulsion energy       234.1839934346 Hartrees.
 NAtoms=   11 NActive=   11 NUniq=   11 SFac= 1.00D+00 NAtFMM=   60 NAOKFM=F Big=F
 Integral buffers will be    131072 words long.
 Raffenetti 2 integral format.
 Two-electron integral symmetry is turned off.
 Nuclear repulsion after empirical dispersion term =      234.1810330405 Hartrees.
 One-electron integrals computed using PRISM.
 NBasis=   391 RedAO= T EigKep=  1.41D-05  NBF=   391
 NBsUse=   391 1.00D-06 EigRej= -1.00D+00 NBFU=   391
 Initial guess from the checkpoint file:  "TSH2-IRC-Reverse.chk"
 B after Tr=    -0.000137    0.000234    0.000367
         Rot=    1.000000    0.000256   -0.000116    0.000000 Ang=   0.03 deg.
 Initial guess <Sx>= 0.0000 <Sy>= 0.0000 <Sz>= 0.0000 <S**2>= 0.0000 S= 0.0000
 ExpMin= 2.53D-02 ExpMax= 1.53D+04 ExpMxC= 5.22D+02 IAcc=3 IRadAn=         7 AccDes= 0.00D+00
 Harris functional with IExCor= 4639 and IRadAn=       7 diagonalized for initial guess.
 HarFok:  IExCor= 4639 AccDes= 0.00D+00 IRadAn=         7 IDoV= 1 UseB2=F ITyADJ=14
 ICtDFT=  3500011 ScaDFX=  1.000000  1.000000  1.000000  1.000000
 FoFCou: FMM=F IPFlag=           0 FMFlag=      100000 FMFlg1=           0
         NFxFlg=           0 DoJE=T BraDBF=F KetDBF=T FulRan=T
         wScrn=  0.000000 ICntrl=       500 IOpCl=  0 I1Cent=   200000004 NGrid=           0
         NMat0=    1 NMatS0=      1 NMatT0=    0 NMatD0=    1 NMtDS0=    0 NMtDT0=    0
 Symmetry not used in FoFCou.
 Gradient too large for Newton-Raphson -- use scaled steepest descent instead.
     Accept linear search using points  3 and  4.
 Gradient too large for Newton-Raphson -- use scaled steepest descent instead.
     Accept linear search using points  1 and  2.
 LinEq1:  Iter=  0 NonCon=     1 RMS=6.36D-05 Max=3.89D-03 NDo=     1
 AX will form     1 AO Fock derivatives at one time.
 LinEq1:  Iter=  1 NonCon=     1 RMS=2.18D-05 Max=6.66D-04 NDo=     1
 LinEq1:  Iter=  2 NonCon=     1 RMS=2.71D-05 Max=1.57D-03 NDo=     1
 LinEq1:  Iter=  3 NonCon=     1 RMS=1.79D-05 Max=7.31D-04 NDo=     1
 LinEq1:  Iter=  4 NonCon=     1 RMS=1.19D-05 Max=4.58D-04 NDo=     1
 LinEq1:  Iter=  5 NonCon=     1 RMS=1.04D-05 Max=3.91D-04 NDo=     1
 LinEq1:  Iter=  6 NonCon=     1 RMS=5.57D-06 Max=2.10D-04 NDo=     1
 LinEq1:  Iter=  7 NonCon=     1 RMS=2.09D-06 Max=5.91D-05 NDo=     1
 LinEq1:  Iter=  8 NonCon=     1 RMS=8.47D-07 Max=2.92D-05 NDo=     1
 LinEq1:  Iter=  9 NonCon=     1 RMS=3.10D-07 Max=1.10D-05 NDo=     1
 LinEq1:  Iter= 10 NonCon=     1 RMS=1.47D-07 Max=4.41D-06 NDo=     1
 LinEq1:  Iter= 11 NonCon=     1 RMS=8.19D-08 Max=2.78D-06 NDo=     1
 LinEq1:  Iter= 12 NonCon=     1 RMS=3.80D-08 Max=8.90D-07 NDo=     1
 LinEq1:  Iter= 13 NonCon=     1 RMS=1.92D-08 Max=5.24D-07 NDo=     1
 LinEq1:  Iter= 14 NonCon=     1 RMS=6.75D-09 Max=2.07D-07 NDo=     1
 LinEq1:  Iter= 15 NonCon=     0 RMS=2.80D-09 Max=1.17D-07 NDo=     1
 Linear equations converged to 1.301D-08 1.301D-07 after    15 iterations.
     Accept linear search using points  1 and  2.
     Minimum is close to point  2 DX= -2.97D-03 DF= -6.39D-10 DXR=  2.98D-03 DFR=  8.92D-06 which will be used.
 LinEq1:  Iter=  0 NonCon=     1 RMS=8.18D-07 Max=4.22D-05 NDo=     1
 LinEq1:  Iter=  1 NonCon=     1 RMS=7.90D-07 Max=2.75D-05 NDo=     1
 LinEq1:  Iter=  2 NonCon=     1 RMS=4.08D-07 Max=2.26D-05 NDo=     1
 LinEq1:  Iter=  3 NonCon=     1 RMS=3.88D-07 Max=2.00D-05 NDo=     1
 LinEq1:  Iter=  4 NonCon=     1 RMS=3.19D-07 Max=1.07D-05 NDo=     1
 LinEq1:  Iter=  5 NonCon=     1 RMS=1.87D-07 Max=5.05D-06 NDo=     1
 LinEq1:  Iter=  6 NonCon=     1 RMS=8.26D-08 Max=3.10D-06 NDo=     1
 LinEq1:  Iter=  7 NonCon=     1 RMS=3.56D-08 Max=1.67D-06 NDo=     1
 LinEq1:  Iter=  8 NonCon=     1 RMS=2.26D-08 Max=1.09D-06 NDo=     1
 LinEq1:  Iter=  9 NonCon=     1 RMS=1.37D-08 Max=5.45D-07 NDo=     1
 LinEq1:  Iter= 10 NonCon=     1 RMS=7.12D-09 Max=2.72D-07 NDo=     1
 LinEq1:  Iter= 11 NonCon=     1 RMS=2.68D-09 Max=7.87D-08 NDo=     1
 LinEq1:  Iter= 12 NonCon=     1 RMS=1.28D-09 Max=3.41D-08 NDo=     1
 LinEq1:  Iter= 13 NonCon=     1 RMS=5.40D-10 Max=1.94D-08 NDo=     1
 LinEq1:  Iter= 14 NonCon=     0 RMS=1.84D-10 Max=7.20D-09 NDo=     1
 Linear equations converged to 8.159D-10 8.159D-09 after    14 iterations.
 SCF Done:  E(UwB97XD) =  -322.371654427     a.u. after    5 cycles
            Convg  =    0.1010D-06                    38 Fock formations.
              S**2 =  0.0000                  -V/T =  2.0057
 <Sx>= 0.0000 <Sy>= 0.0000 <Sz>= 0.0000 <S**2>= 0.0000 S= 0.0000
 <L.S>=  0.00000000000    
 Annihilation of the first spin contaminant:
 S**2 before annihilation     0.0000,   after     0.0000
 DoSCS=F DFT=T ScalE2(SS,OS)=  1.000000  1.000000
 Range of M.O.s used for correlation:     1   391
 NBasis=   391 NAE=    23 NBE=    23 NFC=     0 NFV=     0
 NROrb=    391 NOA=    23 NOB=    23 NVA=   368 NVB=   368

 **** Warning!!: The largest alpha MO coefficient is  0.42576114D+02


 **** Warning!!: The largest beta MO coefficient is  0.42576115D+02

 Symmetrizing basis deriv contribution to polar:
 IMax=3 JMax=2 DiffMx= 0.00D+00
 G2DrvN: will do    12 centers at a time, making    1 passes.
 Calling FoFCou, ICntrl=  3107 FMM=F I1Cent=   0 AccDes= 0.00D+00.
 End of G2Drv F.D. properties file   721 does not exist.
 End of G2Drv F.D. properties file   722 does not exist.
 End of G2Drv F.D. properties file   788 does not exist.
          IDoAtm=11111111111
          Differentiating once with respect to nuclear coordinates.
 CalDSu exits because no D1Ps are significant.
          There are    36 degrees of freedom in the 1st order CPHF.  IDoFFX=6 NUNeed=     0.
     30 vectors produced by pass  0 Test12= 4.70D-14 2.78D-09 XBig12= 1.81D-01 1.25D-01.
 AX will form    30 AO Fock derivatives at one time.
     30 vectors produced by pass  1 Test12= 4.70D-14 2.78D-09 XBig12= 7.32D-02 5.83D-02.
     30 vectors produced by pass  2 Test12= 4.70D-14 2.78D-09 XBig12= 7.14D-03 1.25D-02.
     30 vectors produced by pass  3 Test12= 4.70D-14 2.78D-09 XBig12= 1.63D-04 8.75D-04.
     30 vectors produced by pass  4 Test12= 4.70D-14 2.78D-09 XBig12= 2.08D-06 1.36D-04.
     30 vectors produced by pass  5 Test12= 4.70D-14 2.78D-09 XBig12= 2.33D-08 1.25D-05.
     30 vectors produced by pass  6 Test12= 4.70D-14 2.78D-09 XBig12= 2.43D-10 1.41D-06.
     17 vectors produced by pass  7 Test12= 4.70D-14 2.78D-09 XBig12= 2.27D-12 1.39D-07.
      2 vectors produced by pass  8 Test12= 4.70D-14 2.78D-09 XBig12= 1.67D-14 9.48D-09.
      1 vectors produced by pass  9 Test12= 4.70D-14 2.78D-09 XBig12= 3.84D-16 8.98D-09.
 InvSVY:  IOpt=1 It=  1 EMax= 2.66D-15
 Solved reduced A of dimension   230 with    30 vectors.
 End of Minotr F.D. properties file   721 does not exist.
 End of Minotr F.D. properties file   722 does not exist.
 End of Minotr F.D. properties file   788 does not exist.
 Calling FoFJK, ICntrl=    100127 FMM=F ISym2X=0 I1Cent= 0 IOpClX= 1 NMat=1 NMatS=1 NMatT=0.
 -------------------------------------------------------------------
 Center     Atomic                   Forces (Hartrees/Bohr)
 Number     Number              X              Y              Z
 -------------------------------------------------------------------
      1        8           0.003950210    0.001717394   -0.000254942
      2        8          -0.002688139   -0.000693849    0.000266229
      3        6          -0.001108610   -0.001149244    0.000077032
      4        7           0.000694244   -0.000316490   -0.001098888
      5        6          -0.000251275   -0.000705103    0.000094861
      6        1           0.000285005    0.000329766    0.000223787
      7        1          -0.000345346   -0.000071421    0.000383621
      8        6          -0.000410523    0.000672540    0.000273172
      9        1          -0.000026375    0.000057062    0.000029556
     10        1          -0.000022953    0.000091430    0.000024425
     11        1          -0.000076238    0.000067915   -0.000018855
 -------------------------------------------------------------------
 Cartesian Forces:  Max     0.003950210 RMS     0.000993064
 IRC-IRC-IRC-IRC-IRC-IRC-IRC-IRC-IRC-IRC-IRC-IRC-IRC-IRC-IRC-IRC-IRC-IRC
 Pt  3 Step number   1 out of a maximum of  20
 Modified Bulirsch-Stoer Extrapolation Cycles:
    EPS =    0.000010000000000
      PEZero:  N= 2 I= 1 D=  4.40D-04 Err=  1.36D-05
      PEZero:  N= 3 I= 2 D=  4.40D-04 Err=  9.04D-06
      PEZero:  N= 3 I= 1 D=  8.79D-04 Err=  2.28D-08
 Maximum DWI energy   std dev =  0.000000029 at pt    70
 Maximum DWI gradient std dev =  0.010812624 at pt    23
 CORRECTOR INTEGRATION CONVERGENCE:
   Recorrection delta-x convergence threshold:    0.010000
   Delta-x Convergence Met
 Point Number:   3          Path Number:   1
   CHANGE IN THE REACTION COORDINATE =    0.08438
   NET REACTION COORDINATE UP TO THIS POINT =    0.25314
  # OF POINTS ALONG THE PATH =   3
  # OF STEPS =   1

 Calculating another point on the path.
 IRC-IRC-IRC-IRC-IRC-IRC-IRC-IRC-IRC-IRC-IRC-IRC-IRC-IRC-IRC-IRC-IRC-IRC
                          Input orientation:                          
 ---------------------------------------------------------------------
 Center     Atomic      Atomic             Coordinates (Angstroms)
 Number     Number       Type             X           Y           Z
 ---------------------------------------------------------------------
      1          8           0       -1.747720    0.559458   -0.058571
      2          8           0        0.352815    1.219759    0.042535
      3          6           0        0.736839    0.057765   -0.082393
      4          7           0       -0.057350   -1.032486   -0.183515
      5          6           0       -1.364259   -0.658236    0.183614
      6          1           0       -1.673359   -1.133272    1.134814
      7          1           0       -1.937891   -1.205643   -0.627799
      8          6           0        2.212530   -0.278349    0.063853
      9          1           0        2.427511   -1.180052   -0.501907
     10          1           0        2.428838   -0.464097    1.114798
     11          1           0        2.816260    0.555268   -0.281095
 ---------------------------------------------------------------------
                    Distance matrix (angstroms):
                    1          2          3          4          5
     1  O    0.000000
     2  O    2.204193   0.000000
     3  C    2.534817   1.230168   0.000000
     4  N    2.325349   2.300422   1.352630   0.000000
     5  C    1.299413   2.548551   2.235628   1.408140   0.000000
     6  H    2.072446   3.291688   2.951138   2.087974   1.107242
     7  H    1.864341   3.402830   3.007964   1.940053   1.134503
     8  C    4.049752   2.388163   1.520534   2.404635   3.598899
     9  H    4.544777   3.218677   2.136950   2.509519   3.888413
    10  H    4.457364   2.880103   2.137397   2.861785   3.910547
    11  H    4.569404   2.571935   2.147320   3.284528   4.377818
                    6          7          8          9         10
     6  H    0.000000
     7  H    1.783822   0.000000
     8  C    4.120434   4.308624   0.000000
     9  H    4.415674   4.367292   1.085988   0.000000
    10  H    4.156466   4.759711   1.088934   1.768143   0.000000
    11  H    5.001264   5.081630   1.085541   1.791988   1.771361
                   11
    11  H    0.000000
 Symmetry turned off by external request.
 Stoichiometry    C3H5NO2
 Framework group  C1[X(C3H5NO2)]
 Deg. of freedom    27
 Full point group                 C1      NOp   1
 Rotational constants (GHZ):           8.5776401           2.9837061           2.3016725
 Standard basis: Aug-CC-pVTZ (5D, 7F)
   391 basis functions,   567 primitive gaussians,   455 cartesian basis functions
    23 alpha electrons       23 beta electrons
       nuclear repulsion energy       234.2994245793 Hartrees.
 NAtoms=   11 NActive=   11 NUniq=   11 SFac= 1.00D+00 NAtFMM=   60 NAOKFM=F Big=F
 Integral buffers will be    131072 words long.
 Raffenetti 2 integral format.
 Two-electron integral symmetry is turned off.
 Nuclear repulsion after empirical dispersion term =      234.2964631583 Hartrees.
 One-electron integrals computed using PRISM.
 NBasis=   391 RedAO= T EigKep=  1.41D-05  NBF=   391
 NBsUse=   391 1.00D-06 EigRej= -1.00D+00 NBFU=   391
 Initial guess from the checkpoint file:  "TSH2-IRC-Reverse.chk"
 B after Tr=    -0.000122    0.000235    0.000343
         Rot=    1.000000    0.000245   -0.000109   -0.000004 Ang=   0.03 deg.
 Initial guess <Sx>= 0.0000 <Sy>= 0.0000 <Sz>= 0.0000 <S**2>= 0.0000 S= 0.0000
 ExpMin= 2.53D-02 ExpMax= 1.53D+04 ExpMxC= 5.22D+02 IAcc=3 IRadAn=         7 AccDes= 0.00D+00
 Harris functional with IExCor= 4639 and IRadAn=       7 diagonalized for initial guess.
 HarFok:  IExCor= 4639 AccDes= 0.00D+00 IRadAn=         7 IDoV= 1 UseB2=F ITyADJ=14
 ICtDFT=  3500011 ScaDFX=  1.000000  1.000000  1.000000  1.000000
 FoFCou: FMM=F IPFlag=           0 FMFlag=      100000 FMFlg1=           0
         NFxFlg=           0 DoJE=T BraDBF=F KetDBF=T FulRan=T
         wScrn=  0.000000 ICntrl=       500 IOpCl=  0 I1Cent=   200000004 NGrid=           0
         NMat0=    1 NMatS0=      1 NMatT0=    0 NMatD0=    1 NMtDS0=    0 NMtDT0=    0
 Symmetry not used in FoFCou.
 Gradient too large for Newton-Raphson -- use scaled steepest descent instead.
     Accept linear search using points  3 and  4.
 Gradient too large for Newton-Raphson -- use scaled steepest descent instead.
     Accept linear search using points  1 and  2.
 LinEq1:  Iter=  0 NonCon=     1 RMS=6.43D-05 Max=3.99D-03 NDo=     1
 AX will form     1 AO Fock derivatives at one time.
 LinEq1:  Iter=  1 NonCon=     1 RMS=2.23D-05 Max=6.89D-04 NDo=     1
 LinEq1:  Iter=  2 NonCon=     1 RMS=2.75D-05 Max=1.58D-03 NDo=     1
 LinEq1:  Iter=  3 NonCon=     1 RMS=1.76D-05 Max=7.11D-04 NDo=     1
 LinEq1:  Iter=  4 NonCon=     1 RMS=1.15D-05 Max=4.50D-04 NDo=     1
 LinEq1:  Iter=  5 NonCon=     1 RMS=1.03D-05 Max=4.17D-04 NDo=     1
 LinEq1:  Iter=  6 NonCon=     1 RMS=5.55D-06 Max=2.15D-04 NDo=     1
 LinEq1:  Iter=  7 NonCon=     1 RMS=2.09D-06 Max=6.15D-05 NDo=     1
 LinEq1:  Iter=  8 NonCon=     1 RMS=8.59D-07 Max=2.95D-05 NDo=     1
 LinEq1:  Iter=  9 NonCon=     1 RMS=3.23D-07 Max=1.14D-05 NDo=     1
 LinEq1:  Iter= 10 NonCon=     1 RMS=1.70D-07 Max=4.99D-06 NDo=     1
 LinEq1:  Iter= 11 NonCon=     1 RMS=9.51D-08 Max=3.12D-06 NDo=     1
 LinEq1:  Iter= 12 NonCon=     1 RMS=4.33D-08 Max=1.00D-06 NDo=     1
 LinEq1:  Iter= 13 NonCon=     1 RMS=2.00D-08 Max=5.28D-07 NDo=     1
 LinEq1:  Iter= 14 NonCon=     1 RMS=6.69D-09 Max=1.53D-07 NDo=     1
 LinEq1:  Iter= 15 NonCon=     0 RMS=2.21D-09 Max=5.72D-08 NDo=     1
 Linear equations converged to 1.301D-08 1.301D-07 after    15 iterations.
     Accept linear search using points  1 and  2.
     Minimum is close to point  2 DX= -2.56D-03 DF= -4.84D-10 DXR=  2.57D-03 DFR=  6.60D-06 which will be used.
 LinEq1:  Iter=  0 NonCon=     1 RMS=7.41D-07 Max=3.26D-05 NDo=     1
 LinEq1:  Iter=  1 NonCon=     1 RMS=7.41D-07 Max=2.68D-05 NDo=     1
 LinEq1:  Iter=  2 NonCon=     1 RMS=3.58D-07 Max=1.96D-05 NDo=     1
 LinEq1:  Iter=  3 NonCon=     1 RMS=2.53D-07 Max=9.92D-06 NDo=     1
 LinEq1:  Iter=  4 NonCon=     1 RMS=2.56D-07 Max=1.14D-05 NDo=     1
 LinEq1:  Iter=  5 NonCon=     1 RMS=1.97D-07 Max=6.03D-06 NDo=     1
 LinEq1:  Iter=  6 NonCon=     1 RMS=8.59D-08 Max=2.26D-06 NDo=     1
 LinEq1:  Iter=  7 NonCon=     1 RMS=2.80D-08 Max=8.27D-07 NDo=     1
 LinEq1:  Iter=  8 NonCon=     1 RMS=1.02D-08 Max=3.80D-07 NDo=     1
 LinEq1:  Iter=  9 NonCon=     1 RMS=4.40D-09 Max=1.00D-07 NDo=     1
 LinEq1:  Iter= 10 NonCon=     1 RMS=1.86D-09 Max=5.77D-08 NDo=     1
 LinEq1:  Iter= 11 NonCon=     1 RMS=8.67D-10 Max=5.21D-08 NDo=     1
 LinEq1:  Iter= 12 NonCon=     1 RMS=6.10D-10 Max=3.58D-08 NDo=     1
 LinEq1:  Iter= 13 NonCon=     1 RMS=3.72D-10 Max=1.56D-08 NDo=     1
 LinEq1:  Iter= 14 NonCon=     0 RMS=1.59D-10 Max=7.15D-09 NDo=     1
 Linear equations converged to 8.001D-10 8.001D-09 after    14 iterations.
 SCF Done:  E(UwB97XD) =  -322.371814895     a.u. after    5 cycles
            Convg  =    0.1319D-06                    38 Fock formations.
              S**2 =  0.0000                  -V/T =  2.0057
 <Sx>= 0.0000 <Sy>= 0.0000 <Sz>= 0.0000 <S**2>= 0.0000 S= 0.0000
 <L.S>=  0.00000000000    
 Annihilation of the first spin contaminant:
 S**2 before annihilation     0.0000,   after     0.0000
 DoSCS=F DFT=T ScalE2(SS,OS)=  1.000000  1.000000
 Range of M.O.s used for correlation:     1   391
 NBasis=   391 NAE=    23 NBE=    23 NFC=     0 NFV=     0
 NROrb=    391 NOA=    23 NOB=    23 NVA=   368 NVB=   368

 **** Warning!!: The largest alpha MO coefficient is  0.41395965D+02


 **** Warning!!: The largest beta MO coefficient is  0.41395966D+02

 Symmetrizing basis deriv contribution to polar:
 IMax=3 JMax=2 DiffMx= 0.00D+00
 G2DrvN: will do    12 centers at a time, making    1 passes.
 Calling FoFCou, ICntrl=  3107 FMM=F I1Cent=   0 AccDes= 0.00D+00.
 End of G2Drv F.D. properties file   721 does not exist.
 End of G2Drv F.D. properties file   722 does not exist.
 End of G2Drv F.D. properties file   788 does not exist.
          IDoAtm=11111111111
          Differentiating once with respect to nuclear coordinates.
 CalDSu exits because no D1Ps are significant.
          There are    36 degrees of freedom in the 1st order CPHF.  IDoFFX=6 NUNeed=     0.
     30 vectors produced by pass  0 Test12= 4.70D-14 2.78D-09 XBig12= 1.82D-01 1.25D-01.
 AX will form    30 AO Fock derivatives at one time.
     30 vectors produced by pass  1 Test12= 4.70D-14 2.78D-09 XBig12= 7.36D-02 5.79D-02.
     30 vectors produced by pass  2 Test12= 4.70D-14 2.78D-09 XBig12= 7.26D-03 1.28D-02.
     30 vectors produced by pass  3 Test12= 4.70D-14 2.78D-09 XBig12= 1.70D-04 9.20D-04.
     30 vectors produced by pass  4 Test12= 4.70D-14 2.78D-09 XBig12= 2.17D-06 1.40D-04.
     30 vectors produced by pass  5 Test12= 4.70D-14 2.78D-09 XBig12= 2.43D-08 1.27D-05.
     30 vectors produced by pass  6 Test12= 4.70D-14 2.78D-09 XBig12= 2.49D-10 1.46D-06.
     18 vectors produced by pass  7 Test12= 4.70D-14 2.78D-09 XBig12= 2.30D-12 1.37D-07.
      7 vectors produced by pass  8 Test12= 4.70D-14 2.78D-09 XBig12= 1.74D-14 1.36D-08.
      1 vectors produced by pass  9 Test12= 4.70D-14 2.78D-09 XBig12= 3.93D-16 6.79D-09.
 InvSVY:  IOpt=1 It=  1 EMax= 1.55D-15
 Solved reduced A of dimension   236 with    30 vectors.
 End of Minotr F.D. properties file   721 does not exist.
 End of Minotr F.D. properties file   722 does not exist.
 End of Minotr F.D. properties file   788 does not exist.
 Calling FoFJK, ICntrl=    100127 FMM=F ISym2X=0 I1Cent= 0 IOpClX= 1 NMat=1 NMatS=1 NMatT=0.
 -------------------------------------------------------------------
 Center     Atomic                   Forces (Hartrees/Bohr)
 Number     Number              X              Y              Z
 -------------------------------------------------------------------
      1        8           0.005410895    0.002360053   -0.000304407
      2        8          -0.003700095   -0.000959356    0.000338396
      3        6          -0.001505208   -0.001564504    0.000088103
      4        7           0.000967914   -0.000446604   -0.001419731
      5        6          -0.000384152   -0.000932293    0.000134415
      6        1           0.000360087    0.000427134    0.000303063
      7        1          -0.000429763   -0.000099206    0.000471202
      8        6          -0.000550729    0.000919524    0.000345509
      9        1          -0.000033961    0.000077457    0.000039182
     10        1          -0.000032580    0.000125160    0.000031510
     11        1          -0.000102408    0.000092636   -0.000027241
 -------------------------------------------------------------------
 Cartesian Forces:  Max     0.005410895 RMS     0.001356339
 IRC-IRC-IRC-IRC-IRC-IRC-IRC-IRC-IRC-IRC-IRC-IRC-IRC-IRC-IRC-IRC-IRC-IRC
 Pt  4 Step number   1 out of a maximum of  20
 Modified Bulirsch-Stoer Extrapolation Cycles:
    EPS =    0.000010000000000
      PEZero:  N= 2 I= 1 D=  4.40D-04 Err=  1.12D-05
      PEZero:  N= 3 I= 2 D=  4.40D-04 Err=  7.49D-06
      PEZero:  N= 3 I= 1 D=  8.79D-04 Err=  1.73D-08
 Maximum DWI energy   std dev =  0.000000020 at pt    70
 Maximum DWI gradient std dev =  0.006685168 at pt    24
 CORRECTOR INTEGRATION CONVERGENCE:
   Recorrection delta-x convergence threshold:    0.010000
   Delta-x Convergence Met
 Point Number:   4          Path Number:   1
   CHANGE IN THE REACTION COORDINATE =    0.08438
   NET REACTION COORDINATE UP TO THIS POINT =    0.33752
  # OF POINTS ALONG THE PATH =   4
  # OF STEPS =   1

 Calculating another point on the path.
 IRC-IRC-IRC-IRC-IRC-IRC-IRC-IRC-IRC-IRC-IRC-IRC-IRC-IRC-IRC-IRC-IRC-IRC
                          Input orientation:                          
 ---------------------------------------------------------------------
 Center     Atomic      Atomic             Coordinates (Angstroms)
 Number     Number       Type             X           Y           Z
 ---------------------------------------------------------------------
      1          8           0       -1.740758    0.562507   -0.058934
      2          8           0        0.348053    1.218494    0.042953
      3          6           0        0.734244    0.055125   -0.082250
      4          7           0       -0.055908   -1.033152   -0.185542
      5          6           0       -1.364912   -0.659778    0.183806
      6          1           0       -1.666502   -1.125054    1.141649
      7          1           0       -1.946549   -1.207879   -0.618944
      8          6           0        2.211601   -0.276775    0.064424
      9          1           0        2.426849   -1.178485   -0.501121
     10          1           0        2.428178   -0.461541    1.115415
     11          1           0        2.814171    0.557171   -0.281668
 ---------------------------------------------------------------------
                    Distance matrix (angstroms):
                    1          2          3          4          5
     1  O    0.000000
     2  O    2.191764   0.000000
     3  C    2.526581   1.232172   0.000000
     4  N    2.323978   2.298979   1.348835   0.000000
     5  C    1.301601   2.545976   2.233456   1.410431   0.000000
     6  H    2.072384   3.279906   2.941825   2.088993   1.106752
     7  H    1.868215   3.404496   3.011623   1.947534   1.132751
     8  C    4.042369   2.389372   1.521267   2.403370   3.598942
     9  H    4.538230   3.219149   2.135921   2.506950   3.887883
    10  H    4.450595   2.880905   2.137933   2.861803   3.910847
    11  H    4.560374   2.573804   2.148933   3.282640   4.377484
                    6          7          8          9         10
     6  H    0.000000
     7  H    1.784649   0.000000
     8  C    4.113353   4.315572   0.000000
     9  H    4.411017   4.375084   1.085935   0.000000
    10  H    4.148174   4.764794   1.088865   1.768389   0.000000
    11  H    4.993210   5.088577   1.085512   1.791837   1.771611
                   11
    11  H    0.000000
 Symmetry turned off by external request.
 Stoichiometry    C3H5NO2
 Framework group  C1[X(C3H5NO2)]
 Deg. of freedom    27
 Full point group                 C1      NOp   1
 Rotational constants (GHZ):           8.5728804           2.9926049           2.3070011
 Standard basis: Aug-CC-pVTZ (5D, 7F)
   391 basis functions,   567 primitive gaussians,   455 cartesian basis functions
    23 alpha electrons       23 beta electrons
       nuclear repulsion energy       234.4158027179 Hartrees.
 NAtoms=   11 NActive=   11 NUniq=   11 SFac= 1.00D+00 NAtFMM=   60 NAOKFM=F Big=F
 Integral buffers will be    131072 words long.
 Raffenetti 2 integral format.
 Two-electron integral symmetry is turned off.
 Nuclear repulsion after empirical dispersion term =      234.4128401141 Hartrees.
 One-electron integrals computed using PRISM.
 NBasis=   391 RedAO= T EigKep=  1.41D-05  NBF=   391
 NBsUse=   391 1.00D-06 EigRej= -1.00D+00 NBFU=   391
 Initial guess from the checkpoint file:  "TSH2-IRC-Reverse.chk"
 B after Tr=    -0.000111    0.000236    0.000321
         Rot=    1.000000    0.000235   -0.000103   -0.000007 Ang=   0.03 deg.
 Initial guess <Sx>= 0.0000 <Sy>= 0.0000 <Sz>= 0.0000 <S**2>= 0.0000 S= 0.0000
 ExpMin= 2.53D-02 ExpMax= 1.53D+04 ExpMxC= 5.22D+02 IAcc=3 IRadAn=         7 AccDes= 0.00D+00
 Harris functional with IExCor= 4639 and IRadAn=       7 diagonalized for initial guess.
 HarFok:  IExCor= 4639 AccDes= 0.00D+00 IRadAn=         7 IDoV= 1 UseB2=F ITyADJ=14
 ICtDFT=  3500011 ScaDFX=  1.000000  1.000000  1.000000  1.000000
 FoFCou: FMM=F IPFlag=           0 FMFlag=      100000 FMFlg1=           0
         NFxFlg=           0 DoJE=T BraDBF=F KetDBF=T FulRan=T
         wScrn=  0.000000 ICntrl=       500 IOpCl=  0 I1Cent=   200000004 NGrid=           0
         NMat0=    1 NMatS0=      1 NMatT0=    0 NMatD0=    1 NMtDS0=    0 NMtDT0=    0
 Symmetry not used in FoFCou.
 Gradient too large for Newton-Raphson -- use scaled steepest descent instead.
     Accept linear search using points  3 and  4.
 Gradient too large for Newton-Raphson -- use scaled steepest descent instead.
     Accept linear search using points  1 and  2.
 LinEq1:  Iter=  0 NonCon=     1 RMS=6.50D-05 Max=4.08D-03 NDo=     1
 AX will form     1 AO Fock derivatives at one time.
 LinEq1:  Iter=  1 NonCon=     1 RMS=2.27D-05 Max=7.09D-04 NDo=     1
 LinEq1:  Iter=  2 NonCon=     1 RMS=2.79D-05 Max=1.60D-03 NDo=     1
 LinEq1:  Iter=  3 NonCon=     1 RMS=1.73D-05 Max=6.83D-04 NDo=     1
 LinEq1:  Iter=  4 NonCon=     1 RMS=1.11D-05 Max=4.46D-04 NDo=     1
 LinEq1:  Iter=  5 NonCon=     1 RMS=1.01D-05 Max=4.39D-04 NDo=     1
 LinEq1:  Iter=  6 NonCon=     1 RMS=5.52D-06 Max=2.19D-04 NDo=     1
 LinEq1:  Iter=  7 NonCon=     1 RMS=2.09D-06 Max=6.41D-05 NDo=     1
 LinEq1:  Iter=  8 NonCon=     1 RMS=8.76D-07 Max=3.00D-05 NDo=     1
 LinEq1:  Iter=  9 NonCon=     1 RMS=3.44D-07 Max=1.20D-05 NDo=     1
 LinEq1:  Iter= 10 NonCon=     1 RMS=1.96D-07 Max=5.83D-06 NDo=     1
 LinEq1:  Iter= 11 NonCon=     1 RMS=1.06D-07 Max=3.38D-06 NDo=     1
 LinEq1:  Iter= 12 NonCon=     1 RMS=4.65D-08 Max=1.19D-06 NDo=     1
 LinEq1:  Iter= 13 NonCon=     1 RMS=2.06D-08 Max=6.01D-07 NDo=     1
 LinEq1:  Iter= 14 NonCon=     1 RMS=7.69D-09 Max=3.03D-07 NDo=     1
 LinEq1:  Iter= 15 NonCon=     1 RMS=4.27D-09 Max=2.00D-07 NDo=     1
 LinEq1:  Iter= 16 NonCon=     0 RMS=2.60D-09 Max=1.00D-07 NDo=     1
 Linear equations converged to 1.301D-08 1.301D-07 after    16 iterations.
     Accept linear search using points  1 and  2.
     Minimum is close to point  2 DX= -2.07D-03 DF= -3.22D-10 DXR=  2.07D-03 DFR=  4.29D-06 which will be used.
 LinEq1:  Iter=  0 NonCon=     1 RMS=6.89D-07 Max=3.14D-05 NDo=     1
 LinEq1:  Iter=  1 NonCon=     1 RMS=7.08D-07 Max=2.74D-05 NDo=     1
 LinEq1:  Iter=  2 NonCon=     1 RMS=3.51D-07 Max=1.86D-05 NDo=     1
 LinEq1:  Iter=  3 NonCon=     1 RMS=2.47D-07 Max=1.39D-05 NDo=     1
 LinEq1:  Iter=  4 NonCon=     1 RMS=1.78D-07 Max=8.76D-06 NDo=     1
 LinEq1:  Iter=  5 NonCon=     1 RMS=1.74D-07 Max=1.17D-05 NDo=     1
 LinEq1:  Iter=  6 NonCon=     1 RMS=1.78D-07 Max=1.33D-05 NDo=     1
 LinEq1:  Iter=  7 NonCon=     1 RMS=9.02D-08 Max=3.82D-06 NDo=     1
 LinEq1:  Iter=  8 NonCon=     1 RMS=4.38D-08 Max=1.25D-06 NDo=     1
 LinEq1:  Iter=  9 NonCon=     1 RMS=1.92D-08 Max=6.51D-07 NDo=     1
 LinEq1:  Iter= 10 NonCon=     1 RMS=7.51D-09 Max=2.32D-07 NDo=     1
 LinEq1:  Iter= 11 NonCon=     1 RMS=3.49D-09 Max=1.03D-07 NDo=     1
 LinEq1:  Iter= 12 NonCon=     1 RMS=1.87D-09 Max=6.61D-08 NDo=     1
 LinEq1:  Iter= 13 NonCon=     1 RMS=9.50D-10 Max=4.48D-08 NDo=     1
 LinEq1:  Iter= 14 NonCon=     1 RMS=5.25D-10 Max=2.05D-08 NDo=     1
 LinEq1:  Iter= 15 NonCon=     0 RMS=2.21D-10 Max=5.50D-09 NDo=     1
 Linear equations converged to 8.126D-10 8.126D-09 after    15 iterations.
 LinEq1:  Iter=  0 NonCon=     1 RMS=6.67D-09 Max=1.66D-07 NDo=     1
 LinEq1:  Iter=  1 NonCon=     1 RMS=3.85D-09 Max=1.69D-07 NDo=     1
 LinEq1:  Iter=  2 NonCon=     1 RMS=2.62D-09 Max=1.63D-07 NDo=     1
 LinEq1:  Iter=  3 NonCon=     1 RMS=3.13D-09 Max=1.94D-07 NDo=     1
 LinEq1:  Iter=  4 NonCon=     1 RMS=2.00D-09 Max=8.21D-08 NDo=     1
 LinEq1:  Iter=  5 NonCon=     1 RMS=1.24D-09 Max=7.19D-08 NDo=     1
 LinEq1:  Iter=  6 NonCon=     1 RMS=1.15D-09 Max=5.63D-08 NDo=     1
 LinEq1:  Iter=  7 NonCon=     1 RMS=9.40D-10 Max=5.87D-08 NDo=     1
 LinEq1:  Iter=  8 NonCon=     1 RMS=5.17D-10 Max=1.99D-08 NDo=     1
 LinEq1:  Iter=  9 NonCon=     1 RMS=3.16D-10 Max=1.66D-08 NDo=     1
 LinEq1:  Iter= 10 NonCon=     1 RMS=1.79D-10 Max=7.23D-09 NDo=     1
 LinEq1:  Iter= 11 NonCon=     1 RMS=1.27D-10 Max=6.21D-09 NDo=     1
 LinEq1:  Iter= 12 NonCon=     1 RMS=6.95D-11 Max=3.23D-09 NDo=     1
 LinEq1:  Iter= 13 NonCon=     1 RMS=3.59D-11 Max=1.53D-09 NDo=     1
 LinEq1:  Iter= 14 NonCon=     1 RMS=1.72D-11 Max=6.71D-10 NDo=     1
 LinEq1:  Iter= 15 NonCon=     1 RMS=9.05D-12 Max=5.91D-10 NDo=     1
 LinEq1:  Iter= 16 NonCon=     1 RMS=4.38D-12 Max=1.98D-10 NDo=     1
 LinEq1:  Iter= 17 NonCon=     0 RMS=3.09D-12 Max=6.34D-11 NDo=     1
 Linear equations converged to 1.611D-11 1.611D-10 after    17 iterations.
 SCF Done:  E(UwB97XD) =  -322.372023427     a.u. after    6 cycles
            Convg  =    0.6657D-07                    58 Fock formations.
              S**2 =  0.0000                  -V/T =  2.0057
 <Sx>= 0.0000 <Sy>= 0.0000 <Sz>= 0.0000 <S**2>= 0.0000 S= 0.0000
 <L.S>=  0.00000000000    
 Annihilation of the first spin contaminant:
 S**2 before annihilation     0.0000,   after     0.0000
 DoSCS=F DFT=T ScalE2(SS,OS)=  1.000000  1.000000
 Range of M.O.s used for correlation:     1   391
 NBasis=   391 NAE=    23 NBE=    23 NFC=     0 NFV=     0
 NROrb=    391 NOA=    23 NOB=    23 NVA=   368 NVB=   368

 **** Warning!!: The largest alpha MO coefficient is  0.41628253D+02


 **** Warning!!: The largest beta MO coefficient is  0.41628254D+02

 Symmetrizing basis deriv contribution to polar:
 IMax=3 JMax=2 DiffMx= 0.00D+00
 G2DrvN: will do    12 centers at a time, making    1 passes.
 Calling FoFCou, ICntrl=  3107 FMM=F I1Cent=   0 AccDes= 0.00D+00.
 End of G2Drv F.D. properties file   721 does not exist.
 End of G2Drv F.D. properties file   722 does not exist.
 End of G2Drv F.D. properties file   788 does not exist.
          IDoAtm=11111111111
          Differentiating once with respect to nuclear coordinates.
 CalDSu exits because no D1Ps are significant.
          There are    36 degrees of freedom in the 1st order CPHF.  IDoFFX=6 NUNeed=     0.
     30 vectors produced by pass  0 Test12= 4.70D-14 2.78D-09 XBig12= 1.84D-01 1.25D-01.
 AX will form    30 AO Fock derivatives at one time.
     30 vectors produced by pass  1 Test12= 4.70D-14 2.78D-09 XBig12= 7.38D-02 5.73D-02.
     30 vectors produced by pass  2 Test12= 4.70D-14 2.78D-09 XBig12= 7.35D-03 1.31D-02.
     30 vectors produced by pass  3 Test12= 4.70D-14 2.78D-09 XBig12= 1.76D-04 9.61D-04.
     30 vectors produced by pass  4 Test12= 4.70D-14 2.78D-09 XBig12= 2.27D-06 1.43D-04.
     30 vectors produced by pass  5 Test12= 4.70D-14 2.78D-09 XBig12= 2.52D-08 1.29D-05.
     30 vectors produced by pass  6 Test12= 4.70D-14 2.78D-09 XBig12= 2.55D-10 1.50D-06.
     18 vectors produced by pass  7 Test12= 4.70D-14 2.78D-09 XBig12= 2.31D-12 1.35D-07.
      8 vectors produced by pass  8 Test12= 4.70D-14 2.78D-09 XBig12= 1.76D-14 1.66D-08.
      1 vectors produced by pass  9 Test12= 4.70D-14 2.78D-09 XBig12= 3.51D-16 5.46D-09.
 InvSVY:  IOpt=1 It=  1 EMax= 1.55D-15
 Solved reduced A of dimension   237 with    30 vectors.
 End of Minotr F.D. properties file   721 does not exist.
 End of Minotr F.D. properties file   722 does not exist.
 End of Minotr F.D. properties file   788 does not exist.
 Calling FoFJK, ICntrl=    100127 FMM=F ISym2X=0 I1Cent= 0 IOpClX= 1 NMat=1 NMatS=1 NMatT=0.
 -------------------------------------------------------------------
 Center     Atomic                   Forces (Hartrees/Bohr)
 Number     Number              X              Y              Z
 -------------------------------------------------------------------
      1        8           0.006917164    0.003033930   -0.000337020
      2        8          -0.004760129   -0.001233677    0.000405517
      3        6          -0.001894869   -0.002009985    0.000094046
      4        7           0.001253413   -0.000583570   -0.001706650
      5        6          -0.000543867   -0.001161340    0.000166072
      6        1           0.000430097    0.000522237    0.000373838
      7        1          -0.000501780   -0.000122170    0.000549458
      8        6          -0.000688564    0.001177876    0.000404763
      9        1          -0.000040453    0.000098505    0.000048596
     10        1          -0.000043243    0.000160292    0.000037884
     11        1          -0.000127768    0.000117902   -0.000036504
 -------------------------------------------------------------------
 Cartesian Forces:  Max     0.006917164 RMS     0.001731282
 IRC-IRC-IRC-IRC-IRC-IRC-IRC-IRC-IRC-IRC-IRC-IRC-IRC-IRC-IRC-IRC-IRC-IRC
 Pt  5 Step number   1 out of a maximum of  20
 Modified Bulirsch-Stoer Extrapolation Cycles:
    EPS =    0.000010000000000
      PEZero:  N= 2 I= 1 D=  4.40D-04 Err=  9.25D-06
 Maximum DWI energy   std dev =  0.000000014 at pt    46
 Maximum DWI gradient std dev =  0.004690620 at pt    16
 CORRECTOR INTEGRATION CONVERGENCE:
   Recorrection delta-x convergence threshold:    0.010000
   Delta-x Convergence Met
 Point Number:   5          Path Number:   1
   CHANGE IN THE REACTION COORDINATE =    0.08438
   NET REACTION COORDINATE UP TO THIS POINT =    0.42190
  # OF POINTS ALONG THE PATH =   5
  # OF STEPS =   1

 Calculating another point on the path.
 IRC-IRC-IRC-IRC-IRC-IRC-IRC-IRC-IRC-IRC-IRC-IRC-IRC-IRC-IRC-IRC-IRC-IRC
                          Input orientation:                          
 ---------------------------------------------------------------------
 Center     Atomic      Atomic             Coordinates (Angstroms)
 Number     Number       Type             X           Y           Z
 ---------------------------------------------------------------------
      1          8           0       -1.733722    0.565607   -0.059252
      2          8           0        0.343203    1.217216    0.043351
      3          6           0        0.731675    0.052420   -0.082131
      4          7           0       -0.054437   -1.033837   -0.187463
      5          6           0       -1.365654   -0.661312    0.183994
      6          1           0       -1.659941   -1.117003    1.148091
      7          1           0       -1.954501   -1.209952   -0.610653
      8          6           0        2.210683   -0.275177    0.064950
      9          1           0        2.426226   -1.176906   -0.500350
     10          1           0        2.427481   -0.458951    1.116001
     11          1           0        2.812121    0.559079   -0.282273
 ---------------------------------------------------------------------
                    Distance matrix (angstroms):
                    1          2          3          4          5
     1  O    0.000000
     2  O    2.179160   0.000000
     3  C    2.518346   1.234264   0.000000
     4  N    2.322640   2.297528   1.344999   0.000000
     5  C    1.303830   2.543392   2.231373   1.412814   0.000000
     6  H    2.072268   3.268274   2.932716   2.090039   1.106229
     7  H    1.872270   3.405629   3.014708   1.954571   1.131022
     8  C    4.034932   2.390645   1.521978   2.402092   3.599091
     9  H    4.531676   3.219692   2.134866   2.504408   3.887482
    10  H    4.443709   2.881723   2.138405   2.861719   3.911197
    11  H    4.551315   2.575797   2.150585   3.280782   4.377278
                    6          7          8          9         10
     6  H    0.000000
     7  H    1.785661   0.000000
     8  C    4.106531   4.321921   0.000000
     9  H    4.406553   4.382241   1.085881   0.000000
    10  H    4.140179   4.769393   1.088798   1.768629   0.000000
    11  H    4.985432   5.094899   1.085484   1.791680   1.771864
                   11
    11  H    0.000000
 Symmetry turned off by external request.
 Stoichiometry    C3H5NO2
 Framework group  C1[X(C3H5NO2)]
 Deg. of freedom    27
 Full point group                 C1      NOp   1
 Rotational constants (GHZ):           8.5680488           3.0015607           2.3123386
 Standard basis: Aug-CC-pVTZ (5D, 7F)
   391 basis functions,   567 primitive gaussians,   455 cartesian basis functions
    23 alpha electrons       23 beta electrons
       nuclear repulsion energy       234.5328236861 Hartrees.
 NAtoms=   11 NActive=   11 NUniq=   11 SFac= 1.00D+00 NAtFMM=   60 NAOKFM=F Big=F
 Integral buffers will be    131072 words long.
 Raffenetti 2 integral format.
 Two-electron integral symmetry is turned off.
 Nuclear repulsion after empirical dispersion term =      234.5298597781 Hartrees.
 One-electron integrals computed using PRISM.
 NBasis=   391 RedAO= T EigKep=  1.40D-05  NBF=   391
 NBsUse=   391 1.00D-06 EigRej= -1.00D+00 NBFU=   391
 Initial guess from the checkpoint file:  "TSH2-IRC-Reverse.chk"
 B after Tr=    -0.000101    0.000237    0.000301
         Rot=    1.000000    0.000225   -0.000097   -0.000007 Ang=   0.03 deg.
 Initial guess <Sx>= 0.0000 <Sy>= 0.0000 <Sz>= 0.0000 <S**2>= 0.0000 S= 0.0000
 ExpMin= 2.53D-02 ExpMax= 1.53D+04 ExpMxC= 5.22D+02 IAcc=3 IRadAn=         7 AccDes= 0.00D+00
 Harris functional with IExCor= 4639 and IRadAn=       7 diagonalized for initial guess.
 HarFok:  IExCor= 4639 AccDes= 0.00D+00 IRadAn=         7 IDoV= 1 UseB2=F ITyADJ=14
 ICtDFT=  3500011 ScaDFX=  1.000000  1.000000  1.000000  1.000000
 FoFCou: FMM=F IPFlag=           0 FMFlag=      100000 FMFlg1=           0
         NFxFlg=           0 DoJE=T BraDBF=F KetDBF=T FulRan=T
         wScrn=  0.000000 ICntrl=       500 IOpCl=  0 I1Cent=   200000004 NGrid=           0
         NMat0=    1 NMatS0=      1 NMatT0=    0 NMatD0=    1 NMtDS0=    0 NMtDT0=    0
 Symmetry not used in FoFCou.
 Gradient too large for Newton-Raphson -- use scaled steepest descent instead.
     Accept linear search using points  3 and  4.
 Gradient too large for Newton-Raphson -- use scaled steepest descent instead.
     Accept linear search using points  1 and  2.
 LinEq1:  Iter=  0 NonCon=     1 RMS=6.56D-05 Max=4.17D-03 NDo=     1
 AX will form     1 AO Fock derivatives at one time.
 LinEq1:  Iter=  1 NonCon=     1 RMS=2.31D-05 Max=7.26D-04 NDo=     1
 LinEq1:  Iter=  2 NonCon=     1 RMS=2.83D-05 Max=1.61D-03 NDo=     1
 LinEq1:  Iter=  3 NonCon=     1 RMS=1.70D-05 Max=6.49D-04 NDo=     1
 LinEq1:  Iter=  4 NonCon=     1 RMS=1.06D-05 Max=4.32D-04 NDo=     1
 LinEq1:  Iter=  5 NonCon=     1 RMS=9.56D-06 Max=4.50D-04 NDo=     1
 LinEq1:  Iter=  6 NonCon=     1 RMS=5.48D-06 Max=2.23D-04 NDo=     1
 LinEq1:  Iter=  7 NonCon=     1 RMS=2.10D-06 Max=6.67D-05 NDo=     1
 LinEq1:  Iter=  8 NonCon=     1 RMS=8.97D-07 Max=3.05D-05 NDo=     1
 LinEq1:  Iter=  9 NonCon=     1 RMS=3.72D-07 Max=1.27D-05 NDo=     1
 LinEq1:  Iter= 10 NonCon=     1 RMS=2.25D-07 Max=6.73D-06 NDo=     1
 LinEq1:  Iter= 11 NonCon=     1 RMS=1.13D-07 Max=3.47D-06 NDo=     1
 LinEq1:  Iter= 12 NonCon=     1 RMS=4.82D-08 Max=1.24D-06 NDo=     1
 LinEq1:  Iter= 13 NonCon=     1 RMS=2.05D-08 Max=5.39D-07 NDo=     1
 LinEq1:  Iter= 14 NonCon=     1 RMS=6.89D-09 Max=1.60D-07 NDo=     1
 LinEq1:  Iter= 15 NonCon=     0 RMS=2.35D-09 Max=5.80D-08 NDo=     1
 Linear equations converged to 1.301D-08 1.301D-07 after    15 iterations.
     Accept linear search using points  1 and  2.
     Minimum is close to point  2 DX= -1.54D-03 DF= -1.83D-10 DXR=  1.55D-03 DFR=  2.39D-06 which will be used.
 LinEq1:  Iter=  0 NonCon=     1 RMS=6.78D-07 Max=3.71D-05 NDo=     1
 LinEq1:  Iter=  1 NonCon=     1 RMS=7.06D-07 Max=3.09D-05 NDo=     1
 LinEq1:  Iter=  2 NonCon=     1 RMS=3.65D-07 Max=1.17D-05 NDo=     1
 LinEq1:  Iter=  3 NonCon=     1 RMS=2.93D-07 Max=1.61D-05 NDo=     1
 LinEq1:  Iter=  4 NonCon=     1 RMS=2.27D-07 Max=1.01D-05 NDo=     1
 LinEq1:  Iter=  5 NonCon=     1 RMS=2.38D-07 Max=1.21D-05 NDo=     1
 LinEq1:  Iter=  6 NonCon=     1 RMS=9.64D-08 Max=1.99D-06 NDo=     1
 LinEq1:  Iter=  7 NonCon=     1 RMS=3.91D-08 Max=8.93D-07 NDo=     1
 LinEq1:  Iter=  8 NonCon=     1 RMS=1.82D-08 Max=6.92D-07 NDo=     1
 LinEq1:  Iter=  9 NonCon=     1 RMS=8.43D-09 Max=2.34D-07 NDo=     1
 LinEq1:  Iter= 10 NonCon=     1 RMS=3.87D-09 Max=1.09D-07 NDo=     1
 LinEq1:  Iter= 11 NonCon=     1 RMS=2.22D-09 Max=1.06D-07 NDo=     1
 LinEq1:  Iter= 12 NonCon=     1 RMS=1.42D-09 Max=6.24D-08 NDo=     1
 LinEq1:  Iter= 13 NonCon=     1 RMS=5.62D-10 Max=1.40D-08 NDo=     1
 LinEq1:  Iter= 14 NonCon=     0 RMS=2.39D-10 Max=7.79D-09 NDo=     1
 Linear equations converged to 8.061D-10 8.061D-09 after    14 iterations.
 SCF Done:  E(UwB97XD) =  -322.372281025     a.u. after    5 cycles
            Convg  =    0.1070D-06                    38 Fock formations.
              S**2 =  0.0000                  -V/T =  2.0057
 <Sx>= 0.0000 <Sy>= 0.0000 <Sz>= 0.0000 <S**2>= 0.0000 S= 0.0000
 <L.S>=  0.00000000000    
 Annihilation of the first spin contaminant:
 S**2 before annihilation     0.0000,   after     0.0000
 DoSCS=F DFT=T ScalE2(SS,OS)=  1.000000  1.000000
 Range of M.O.s used for correlation:     1   391
 NBasis=   391 NAE=    23 NBE=    23 NFC=     0 NFV=     0
 NROrb=    391 NOA=    23 NOB=    23 NVA=   368 NVB=   368

 **** Warning!!: The largest alpha MO coefficient is  0.41866486D+02


 **** Warning!!: The largest beta MO coefficient is  0.41866486D+02

 Symmetrizing basis deriv contribution to polar:
 IMax=3 JMax=2 DiffMx= 0.00D+00
 G2DrvN: will do    12 centers at a time, making    1 passes.
 Calling FoFCou, ICntrl=  3107 FMM=F I1Cent=   0 AccDes= 0.00D+00.
 End of G2Drv F.D. properties file   721 does not exist.
 End of G2Drv F.D. properties file   722 does not exist.
 End of G2Drv F.D. properties file   788 does not exist.
          IDoAtm=11111111111
          Differentiating once with respect to nuclear coordinates.
 CalDSu exits because no D1Ps are significant.
          There are    36 degrees of freedom in the 1st order CPHF.  IDoFFX=6 NUNeed=     0.
     30 vectors produced by pass  0 Test12= 4.70D-14 2.78D-09 XBig12= 1.85D-01 1.25D-01.
 AX will form    30 AO Fock derivatives at one time.
     30 vectors produced by pass  1 Test12= 4.70D-14 2.78D-09 XBig12= 7.38D-02 5.64D-02.
     30 vectors produced by pass  2 Test12= 4.70D-14 2.78D-09 XBig12= 7.43D-03 1.33D-02.
     30 vectors produced by pass  3 Test12= 4.70D-14 2.78D-09 XBig12= 1.82D-04 9.96D-04.
     30 vectors produced by pass  4 Test12= 4.70D-14 2.78D-09 XBig12= 2.37D-06 1.46D-04.
     30 vectors produced by pass  5 Test12= 4.70D-14 2.78D-09 XBig12= 2.63D-08 1.32D-05.
     30 vectors produced by pass  6 Test12= 4.70D-14 2.78D-09 XBig12= 2.62D-10 1.52D-06.
     17 vectors produced by pass  7 Test12= 4.70D-14 2.78D-09 XBig12= 2.33D-12 1.32D-07.
      6 vectors produced by pass  8 Test12= 4.70D-14 2.78D-09 XBig12= 1.72D-14 1.15D-08.
      2 vectors produced by pass  9 Test12= 4.70D-14 2.78D-09 XBig12= 3.15D-16 6.33D-09.
 InvSVY:  IOpt=1 It=  1 EMax= 1.55D-15
 Solved reduced A of dimension   235 with    30 vectors.
 End of Minotr F.D. properties file   721 does not exist.
 End of Minotr F.D. properties file   722 does not exist.
 End of Minotr F.D. properties file   788 does not exist.
 Calling FoFJK, ICntrl=    100127 FMM=F ISym2X=0 I1Cent= 0 IOpClX= 1 NMat=1 NMatS=1 NMatT=0.
 -------------------------------------------------------------------
 Center     Atomic                   Forces (Hartrees/Bohr)
 Number     Number              X              Y              Z
 -------------------------------------------------------------------
      1        8           0.008477407    0.003741724   -0.000351309
      2        8          -0.005887673   -0.001522158    0.000467614
      3        6          -0.002270594   -0.002485864    0.000095495
      4        7           0.001548222   -0.000727004   -0.001953407
      5        6          -0.000722841   -0.001390115    0.000183049
      6        1           0.000495092    0.000614570    0.000435978
      7        1          -0.000565259   -0.000139607    0.000619122
      8        6          -0.000822223    0.001447885    0.000448860
      9        1          -0.000045451    0.000120156    0.000057797
     10        1          -0.000054821    0.000196768    0.000043420
     11        1          -0.000151858    0.000143645   -0.000046618
 -------------------------------------------------------------------
 Cartesian Forces:  Max     0.008477407 RMS     0.002120485
 IRC-IRC-IRC-IRC-IRC-IRC-IRC-IRC-IRC-IRC-IRC-IRC-IRC-IRC-IRC-IRC-IRC-IRC
 Pt  6 Step number   1 out of a maximum of  20
 Modified Bulirsch-Stoer Extrapolation Cycles:
    EPS =    0.000010000000000
      PEZero:  N= 2 I= 1 D=  4.40D-04 Err=  8.32D-06
 Maximum DWI energy   std dev =  0.000000027 at pt    15
 Maximum DWI gradient std dev =  0.003552340 at pt    16
 CORRECTOR INTEGRATION CONVERGENCE:
   Recorrection delta-x convergence threshold:    0.010000
   Delta-x Convergence Met
 Point Number:   6          Path Number:   1
   CHANGE IN THE REACTION COORDINATE =    0.08439
   NET REACTION COORDINATE UP TO THIS POINT =    0.50629
  # OF POINTS ALONG THE PATH =   6
  # OF STEPS =   1

 Calculating another point on the path.
 IRC-IRC-IRC-IRC-IRC-IRC-IRC-IRC-IRC-IRC-IRC-IRC-IRC-IRC-IRC-IRC-IRC-IRC
                          Input orientation:                          
 ---------------------------------------------------------------------
 Center     Atomic      Atomic             Coordinates (Angstroms)
 Number     Number       Type             X           Y           Z
 ---------------------------------------------------------------------
      1          8           0       -1.726624    0.568755   -0.059521
      2          8           0        0.338254    1.215922    0.043730
      3          6           0        0.729153    0.049653   -0.082032
      4          7           0       -0.052946   -1.034537   -0.189266
      5          6           0       -1.366468   -0.662832    0.184161
      6          1           0       -1.653678   -1.109145    1.154131
      7          1           0       -1.961855   -1.211836   -0.602896
      8          6           0        2.209782   -0.273560    0.065427
      9          1           0        2.425651   -1.175319   -0.499595
     10          1           0        2.426751   -0.456336    1.116551
     11          1           0        2.810126    0.560987   -0.282905
 ---------------------------------------------------------------------
                    Distance matrix (angstroms):
                    1          2          3          4          5
     1  O    0.000000
     2  O    2.166382   0.000000
     3  C    2.510143   1.236447   0.000000
     4  N    2.321331   2.296060   1.341136   0.000000
     5  C    1.306101   2.540770   2.229377   1.415257   0.000000
     6  H    2.072105   3.256797   2.923833   2.091082   1.105680
     7  H    1.876457   3.406264   3.017313   1.961239   1.129314
     8  C    4.027456   2.391995   1.522653   2.400811   3.599332
     9  H    4.525135   3.220320   2.133781   2.501913   3.887201
    10  H    4.436720   2.882571   2.138801   2.861534   3.911586
    11  H    4.542254   2.577941   2.152269   3.278971   4.377193
                    6          7          8          9         10
     6  H    0.000000
     7  H    1.786802   0.000000
     8  C    4.099976   4.327768   0.000000
     9  H    4.402285   4.388874   1.085826   0.000000
    10  H    4.132491   4.773588   1.088736   1.768860   0.000000
    11  H    4.977948   5.100696   1.085457   1.791517   1.772118
                   11
    11  H    0.000000
 Symmetry turned off by external request.
 Stoichiometry    C3H5NO2
 Framework group  C1[X(C3H5NO2)]
 Deg. of freedom    27
 Full point group                 C1      NOp   1
 Rotational constants (GHZ):           8.5632390           3.0105565           2.3176754
 Standard basis: Aug-CC-pVTZ (5D, 7F)
   391 basis functions,   567 primitive gaussians,   455 cartesian basis functions
    23 alpha electrons       23 beta electrons
       nuclear repulsion energy       234.6506246072 Hartrees.
 NAtoms=   11 NActive=   11 NUniq=   11 SFac= 1.00D+00 NAtFMM=   60 NAOKFM=F Big=F
 Integral buffers will be    131072 words long.
 Raffenetti 2 integral format.
 Two-electron integral symmetry is turned off.
 Nuclear repulsion after empirical dispersion term =      234.6476593069 Hartrees.
 One-electron integrals computed using PRISM.
 NBasis=   391 RedAO= T EigKep=  1.40D-05  NBF=   391
 NBsUse=   391 1.00D-06 EigRej= -1.00D+00 NBFU=   391
 Initial guess from the checkpoint file:  "TSH2-IRC-Reverse.chk"
 B after Tr=    -0.000094    0.000238    0.000280
         Rot=    1.000000    0.000214   -0.000092   -0.000008 Ang=   0.03 deg.
 Initial guess <Sx>= 0.0000 <Sy>= 0.0000 <Sz>= 0.0000 <S**2>= 0.0000 S= 0.0000
 ExpMin= 2.53D-02 ExpMax= 1.53D+04 ExpMxC= 5.22D+02 IAcc=3 IRadAn=         7 AccDes= 0.00D+00
 Harris functional with IExCor= 4639 and IRadAn=       7 diagonalized for initial guess.
 HarFok:  IExCor= 4639 AccDes= 0.00D+00 IRadAn=         7 IDoV= 1 UseB2=F ITyADJ=14
 ICtDFT=  3500011 ScaDFX=  1.000000  1.000000  1.000000  1.000000
 FoFCou: FMM=F IPFlag=           0 FMFlag=      100000 FMFlg1=           0
         NFxFlg=           0 DoJE=T BraDBF=F KetDBF=T FulRan=T
         wScrn=  0.000000 ICntrl=       500 IOpCl=  0 I1Cent=   200000004 NGrid=           0
         NMat0=    1 NMatS0=      1 NMatT0=    0 NMatD0=    1 NMtDS0=    0 NMtDT0=    0
 Symmetry not used in FoFCou.
 Gradient too large for Newton-Raphson -- use scaled steepest descent instead.
     Accept linear search using points  3 and  4.
 Gradient too large for Newton-Raphson -- use scaled steepest descent instead.
     Accept linear search using points  1 and  2.
 LinEq1:  Iter=  0 NonCon=     1 RMS=6.62D-05 Max=4.21D-03 NDo=     1
 AX will form     1 AO Fock derivatives at one time.
 LinEq1:  Iter=  1 NonCon=     1 RMS=2.22D-05 Max=6.90D-04 NDo=     1
 LinEq1:  Iter=  2 NonCon=     1 RMS=2.69D-05 Max=1.52D-03 NDo=     1
 LinEq1:  Iter=  3 NonCon=     1 RMS=1.64D-05 Max=5.95D-04 NDo=     1
 LinEq1:  Iter=  4 NonCon=     1 RMS=9.75D-06 Max=3.90D-04 NDo=     1
 LinEq1:  Iter=  5 NonCon=     1 RMS=8.09D-06 Max=4.26D-04 NDo=     1
 LinEq1:  Iter=  6 NonCon=     1 RMS=5.42D-06 Max=2.30D-04 NDo=     1
 LinEq1:  Iter=  7 NonCon=     1 RMS=2.13D-06 Max=7.02D-05 NDo=     1
 LinEq1:  Iter=  8 NonCon=     1 RMS=9.09D-07 Max=3.11D-05 NDo=     1
 LinEq1:  Iter=  9 NonCon=     1 RMS=3.74D-07 Max=1.30D-05 NDo=     1
 LinEq1:  Iter= 10 NonCon=     1 RMS=2.23D-07 Max=6.55D-06 NDo=     1
 LinEq1:  Iter= 11 NonCon=     1 RMS=1.13D-07 Max=3.52D-06 NDo=     1
 LinEq1:  Iter= 12 NonCon=     1 RMS=4.89D-08 Max=1.25D-06 NDo=     1
 LinEq1:  Iter= 13 NonCon=     1 RMS=2.10D-08 Max=5.64D-07 NDo=     1
 LinEq1:  Iter= 14 NonCon=     1 RMS=7.12D-09 Max=1.66D-07 NDo=     1
 LinEq1:  Iter= 15 NonCon=     0 RMS=2.48D-09 Max=6.35D-08 NDo=     1
 Linear equations converged to 1.301D-08 1.301D-07 after    15 iterations.
     Accept linear search using points  1 and  2.
     Minimum is close to point  2 DX= -9.48D-04 DF= -7.05D-11 DXR=  9.49D-04 DFR=  9.02D-07 which will be used.
 LinEq1:  Iter=  0 NonCon=     1 RMS=7.16D-07 Max=4.31D-05 NDo=     1
 LinEq1:  Iter=  1 NonCon=     1 RMS=7.66D-07 Max=3.44D-05 NDo=     1
 LinEq1:  Iter=  2 NonCon=     1 RMS=3.89D-07 Max=1.23D-05 NDo=     1
 LinEq1:  Iter=  3 NonCon=     1 RMS=2.81D-07 Max=1.22D-05 NDo=     1
 LinEq1:  Iter=  4 NonCon=     1 RMS=1.93D-07 Max=8.79D-06 NDo=     1
 LinEq1:  Iter=  5 NonCon=     1 RMS=2.23D-07 Max=1.35D-05 NDo=     1
 LinEq1:  Iter=  6 NonCon=     1 RMS=1.00D-07 Max=3.00D-06 NDo=     1
 LinEq1:  Iter=  7 NonCon=     1 RMS=4.79D-08 Max=1.63D-06 NDo=     1
 LinEq1:  Iter=  8 NonCon=     1 RMS=2.43D-08 Max=1.03D-06 NDo=     1
 LinEq1:  Iter=  9 NonCon=     1 RMS=1.52D-08 Max=7.27D-07 NDo=     1
 LinEq1:  Iter= 10 NonCon=     1 RMS=1.03D-08 Max=5.11D-07 NDo=     1
 LinEq1:  Iter= 11 NonCon=     1 RMS=5.14D-09 Max=1.47D-07 NDo=     1
 LinEq1:  Iter= 12 NonCon=     1 RMS=2.00D-09 Max=7.22D-08 NDo=     1
 LinEq1:  Iter= 13 NonCon=     1 RMS=6.98D-10 Max=2.00D-08 NDo=     1
 LinEq1:  Iter= 14 NonCon=     1 RMS=3.40D-10 Max=1.50D-08 NDo=     1
 LinEq1:  Iter= 15 NonCon=     0 RMS=1.63D-10 Max=6.96D-09 NDo=     1
 Linear equations converged to 8.360D-10 8.360D-09 after    15 iterations.
 SCF Done:  E(UwB97XD) =  -322.372589272     a.u. after    5 cycles
            Convg  =    0.9511D-07                    39 Fock formations.
              S**2 =  0.0000                  -V/T =  2.0057
 <Sx>= 0.0000 <Sy>= 0.0000 <Sz>= 0.0000 <S**2>= 0.0000 S= 0.0000
 <L.S>=  0.00000000000    
 Annihilation of the first spin contaminant:
 S**2 before annihilation     0.0000,   after     0.0000
 DoSCS=F DFT=T ScalE2(SS,OS)=  1.000000  1.000000
 Range of M.O.s used for correlation:     1   391
 NBasis=   391 NAE=    23 NBE=    23 NFC=     0 NFV=     0
 NROrb=    391 NOA=    23 NOB=    23 NVA=   368 NVB=   368

 **** Warning!!: The largest alpha MO coefficient is  0.42110358D+02


 **** Warning!!: The largest beta MO coefficient is  0.42110357D+02

 Symmetrizing basis deriv contribution to polar:
 IMax=3 JMax=2 DiffMx= 0.00D+00
 G2DrvN: will do    12 centers at a time, making    1 passes.
 Calling FoFCou, ICntrl=  3107 FMM=F I1Cent=   0 AccDes= 0.00D+00.
 End of G2Drv F.D. properties file   721 does not exist.
 End of G2Drv F.D. properties file   722 does not exist.
 End of G2Drv F.D. properties file   788 does not exist.
          IDoAtm=11111111111
          Differentiating once with respect to nuclear coordinates.
 CalDSu exits because no D1Ps are significant.
          There are    36 degrees of freedom in the 1st order CPHF.  IDoFFX=6 NUNeed=     0.
     30 vectors produced by pass  0 Test12= 4.70D-14 2.78D-09 XBig12= 1.86D-01 1.24D-01.
 AX will form    30 AO Fock derivatives at one time.
     30 vectors produced by pass  1 Test12= 4.70D-14 2.78D-09 XBig12= 7.37D-02 5.80D-02.
     30 vectors produced by pass  2 Test12= 4.70D-14 2.78D-09 XBig12= 7.52D-03 1.34D-02.
     30 vectors produced by pass  3 Test12= 4.70D-14 2.78D-09 XBig12= 1.89D-04 1.03D-03.
     30 vectors produced by pass  4 Test12= 4.70D-14 2.78D-09 XBig12= 2.47D-06 1.48D-04.
     30 vectors produced by pass  5 Test12= 4.70D-14 2.78D-09 XBig12= 2.74D-08 1.35D-05.
     30 vectors produced by pass  6 Test12= 4.70D-14 2.78D-09 XBig12= 2.69D-10 1.53D-06.
     20 vectors produced by pass  7 Test12= 4.70D-14 2.78D-09 XBig12= 2.36D-12 1.31D-07.
      7 vectors produced by pass  8 Test12= 4.70D-14 2.78D-09 XBig12= 2.00D-14 2.58D-08.
      1 vectors produced by pass  9 Test12= 4.70D-14 2.78D-09 XBig12= 3.45D-16 4.56D-09.
      1 vectors produced by pass 10 Test12= 4.70D-14 2.78D-09 XBig12= 3.06D-17 2.98D-09.
 InvSVY:  IOpt=1 It=  1 EMax= 1.33D-15
 Solved reduced A of dimension   239 with    30 vectors.
 End of Minotr F.D. properties file   721 does not exist.
 End of Minotr F.D. properties file   722 does not exist.
 End of Minotr F.D. properties file   788 does not exist.
 Calling FoFJK, ICntrl=    100127 FMM=F ISym2X=0 I1Cent= 0 IOpClX= 1 NMat=1 NMatS=1 NMatT=0.
 -------------------------------------------------------------------
 Center     Atomic                   Forces (Hartrees/Bohr)
 Number     Number              X              Y              Z
 -------------------------------------------------------------------
      1        8           0.010108807    0.004490755   -0.000346711
      2        8          -0.007108420   -0.001830756    0.000525188
      3        6          -0.002629920   -0.002993009    0.000093012
      4        7           0.001852141   -0.000878776   -0.002154697
      5        6          -0.000913205   -0.001619289    0.000179682
      6        1           0.000555211    0.000703975    0.000489772
      7        1          -0.000623366   -0.000150712    0.000680834
      8        6          -0.000950913    0.001730977    0.000475816
      9        1          -0.000048849    0.000142466    0.000066725
     10        1          -0.000067262    0.000234549    0.000047941
     11        1          -0.000174224    0.000169821   -0.000057561
 -------------------------------------------------------------------
 Cartesian Forces:  Max     0.010108807 RMS     0.002528900
 IRC-IRC-IRC-IRC-IRC-IRC-IRC-IRC-IRC-IRC-IRC-IRC-IRC-IRC-IRC-IRC-IRC-IRC
 Pt  7 Step number   1 out of a maximum of  20
 Modified Bulirsch-Stoer Extrapolation Cycles:
    EPS =    0.000010000000000
      PEZero:  N= 2 I= 1 D=  4.40D-04 Err=  7.89D-06
 Maximum DWI energy   std dev =  0.000000037 at pt    46
 Maximum DWI gradient std dev =  0.002770033 at pt    16
 CORRECTOR INTEGRATION CONVERGENCE:
   Recorrection delta-x convergence threshold:    0.010000
   Delta-x Convergence Met
 Point Number:   7          Path Number:   1
   CHANGE IN THE REACTION COORDINATE =    0.08439
   NET REACTION COORDINATE UP TO THIS POINT =    0.59068
  # OF POINTS ALONG THE PATH =   7
  # OF STEPS =   1

 Calculating another point on the path.
 IRC-IRC-IRC-IRC-IRC-IRC-IRC-IRC-IRC-IRC-IRC-IRC-IRC-IRC-IRC-IRC-IRC-IRC
                          Input orientation:                          
 ---------------------------------------------------------------------
 Center     Atomic      Atomic             Coordinates (Angstroms)
 Number     Number       Type             X           Y           Z
 ---------------------------------------------------------------------
      1          8           0       -1.719474    0.571946   -0.059742
      2          8           0        0.333198    1.214610    0.044090
      3          6           0        0.726695    0.046832   -0.081952
      4          7           0       -0.051442   -1.035252   -0.190937
      5          6           0       -1.367334   -0.664331    0.184292
      6          1           0       -1.647717   -1.101503    1.159764
      7          1           0       -1.968699   -1.213507   -0.595650
      8          6           0        2.208903   -0.271927    0.065849
      9          1           0        2.425132   -1.173728   -0.498860
     10          1           0        2.425994   -0.453705    1.117062
     11          1           0        2.808203    0.562887   -0.283562
 ---------------------------------------------------------------------
                    Distance matrix (angstroms):
                    1          2          3          4          5
     1  O    0.000000
     2  O    2.153430   0.000000
     3  C    2.501995   1.238722   0.000000
     4  N    2.320049   2.294572   1.337266   0.000000
     5  C    1.308410   2.538087   2.227464   1.417727   0.000000
     6  H    2.071902   3.245479   2.915195   2.092098   1.105115
     7  H    1.880732   3.406428   3.019518   1.967598   1.127627
     8  C    4.019955   2.393436   1.523284   2.399534   3.599650
     9  H    4.518623   3.221046   2.132667   2.499482   3.887027
    10  H    4.429643   2.883460   2.139110   2.861250   3.912003
    11  H    4.533214   2.580261   2.153981   3.277224   4.377221
                    6          7          8          9         10
     6  H    0.000000
     7  H    1.788030   0.000000
     8  C    4.093698   4.333187   0.000000
     9  H    4.398220   4.395077   1.085770   0.000000
    10  H    4.125117   4.777448   1.088678   1.769078   0.000000
    11  H    4.970775   5.106052   1.085432   1.791348   1.772369
                   11
    11  H    0.000000
 Symmetry turned off by external request.
 Stoichiometry    C3H5NO2
 Framework group  C1[X(C3H5NO2)]
 Deg. of freedom    27
 Full point group                 C1      NOp   1
 Rotational constants (GHZ):           8.5585244           3.0195803           2.3230041
 Standard basis: Aug-CC-pVTZ (5D, 7F)
   391 basis functions,   567 primitive gaussians,   455 cartesian basis functions
    23 alpha electrons       23 beta electrons
       nuclear repulsion energy       234.7693710314 Hartrees.
 NAtoms=   11 NActive=   11 NUniq=   11 SFac= 1.00D+00 NAtFMM=   60 NAOKFM=F Big=F
 Integral buffers will be    131072 words long.
 Raffenetti 2 integral format.
 Two-electron integral symmetry is turned off.
 Nuclear repulsion after empirical dispersion term =      234.7664042788 Hartrees.
 One-electron integrals computed using PRISM.
 NBasis=   391 RedAO= T EigKep=  1.39D-05  NBF=   391
 NBsUse=   391 1.00D-06 EigRej= -1.00D+00 NBFU=   391
 Initial guess from the checkpoint file:  "TSH2-IRC-Reverse.chk"
 B after Tr=    -0.000087    0.000238    0.000261
         Rot=    1.000000    0.000204   -0.000086   -0.000009 Ang=   0.03 deg.
 Initial guess <Sx>= 0.0000 <Sy>= 0.0000 <Sz>= 0.0000 <S**2>= 0.0000 S= 0.0000
 ExpMin= 2.53D-02 ExpMax= 1.53D+04 ExpMxC= 5.22D+02 IAcc=3 IRadAn=         7 AccDes= 0.00D+00
 Harris functional with IExCor= 4639 and IRadAn=       7 diagonalized for initial guess.
 HarFok:  IExCor= 4639 AccDes= 0.00D+00 IRadAn=         7 IDoV= 1 UseB2=F ITyADJ=14
 ICtDFT=  3500011 ScaDFX=  1.000000  1.000000  1.000000  1.000000
 FoFCou: FMM=F IPFlag=           0 FMFlag=      100000 FMFlg1=           0
         NFxFlg=           0 DoJE=T BraDBF=F KetDBF=T FulRan=T
         wScrn=  0.000000 ICntrl=       500 IOpCl=  0 I1Cent=   200000004 NGrid=           0
         NMat0=    1 NMatS0=      1 NMatT0=    0 NMatD0=    1 NMtDS0=    0 NMtDT0=    0
 Symmetry not used in FoFCou.
 Gradient too large for Newton-Raphson -- use scaled steepest descent instead.
     Accept linear search using points  3 and  4.
 Gradient too large for Newton-Raphson -- use scaled steepest descent instead.
     Accept linear search using points  1 and  2.
 LinEq1:  Iter=  0 NonCon=     1 RMS=6.66D-05 Max=4.27D-03 NDo=     1
 AX will form     1 AO Fock derivatives at one time.
 LinEq1:  Iter=  1 NonCon=     1 RMS=2.24D-05 Max=7.02D-04 NDo=     1
 LinEq1:  Iter=  2 NonCon=     1 RMS=2.73D-05 Max=1.54D-03 NDo=     1
 LinEq1:  Iter=  3 NonCon=     1 RMS=1.62D-05 Max=5.65D-04 NDo=     1
 LinEq1:  Iter=  4 NonCon=     1 RMS=9.26D-06 Max=3.61D-04 NDo=     1
 LinEq1:  Iter=  5 NonCon=     1 RMS=7.09D-06 Max=3.90D-04 NDo=     1
 LinEq1:  Iter=  6 NonCon=     1 RMS=5.26D-06 Max=2.33D-04 NDo=     1
 LinEq1:  Iter=  7 NonCon=     1 RMS=2.13D-06 Max=7.24D-05 NDo=     1
 LinEq1:  Iter=  8 NonCon=     1 RMS=9.32D-07 Max=3.17D-05 NDo=     1
 LinEq1:  Iter=  9 NonCon=     1 RMS=4.18D-07 Max=1.40D-05 NDo=     1
 LinEq1:  Iter= 10 NonCon=     1 RMS=2.57D-07 Max=7.81D-06 NDo=     1
 LinEq1:  Iter= 11 NonCon=     1 RMS=1.18D-07 Max=3.56D-06 NDo=     1
 LinEq1:  Iter= 12 NonCon=     1 RMS=4.94D-08 Max=1.32D-06 NDo=     1
 LinEq1:  Iter= 13 NonCon=     1 RMS=2.07D-08 Max=5.45D-07 NDo=     1
 LinEq1:  Iter= 14 NonCon=     1 RMS=7.10D-09 Max=1.65D-07 NDo=     1
 LinEq1:  Iter= 15 NonCon=     0 RMS=2.49D-09 Max=8.02D-08 NDo=     1
 Linear equations converged to 1.301D-08 1.301D-07 after    15 iterations.
     Accept linear search using points  1 and  2.
     Minimum is close to point  2 DX= -3.51D-04 DF= -9.72D-12 DXR=  3.51D-04 DFR=  1.23D-07 which will be used.
 LinEq1:  Iter=  0 NonCon=     1 RMS=8.08D-07 Max=4.94D-05 NDo=     1
 LinEq1:  Iter=  1 NonCon=     1 RMS=8.55D-07 Max=3.80D-05 NDo=     1
 LinEq1:  Iter=  2 NonCon=     1 RMS=4.09D-07 Max=1.29D-05 NDo=     1
 LinEq1:  Iter=  3 NonCon=     1 RMS=2.62D-07 Max=1.12D-05 NDo=     1
 LinEq1:  Iter=  4 NonCon=     1 RMS=1.23D-07 Max=5.27D-06 NDo=     1
 LinEq1:  Iter=  5 NonCon=     1 RMS=7.04D-08 Max=3.90D-06 NDo=     1
 LinEq1:  Iter=  6 NonCon=     1 RMS=6.34D-08 Max=2.61D-06 NDo=     1
 LinEq1:  Iter=  7 NonCon=     1 RMS=5.09D-08 Max=2.15D-06 NDo=     1
 LinEq1:  Iter=  8 NonCon=     1 RMS=2.48D-08 Max=8.56D-07 NDo=     1
 LinEq1:  Iter=  9 NonCon=     1 RMS=1.42D-08 Max=6.97D-07 NDo=     1
 LinEq1:  Iter= 10 NonCon=     1 RMS=9.11D-09 Max=5.74D-07 NDo=     1
 LinEq1:  Iter= 11 NonCon=     1 RMS=4.97D-09 Max=2.30D-07 NDo=     1
 LinEq1:  Iter= 12 NonCon=     1 RMS=2.09D-09 Max=8.34D-08 NDo=     1
 LinEq1:  Iter= 13 NonCon=     1 RMS=9.01D-10 Max=5.27D-08 NDo=     1
 LinEq1:  Iter= 14 NonCon=     1 RMS=5.59D-10 Max=3.14D-08 NDo=     1
 LinEq1:  Iter= 15 NonCon=     1 RMS=3.21D-10 Max=1.95D-08 NDo=     1
 LinEq1:  Iter= 16 NonCon=     0 RMS=1.40D-10 Max=7.23D-09 NDo=     1
 Linear equations converged to 8.820D-10 8.820D-09 after    16 iterations.
 SCF Done:  E(UwB97XD) =  -322.372950156     a.u. after    5 cycles
            Convg  =    0.1080D-05                    40 Fock formations.
              S**2 =  0.0000                  -V/T =  2.0057
 <Sx>= 0.0000 <Sy>= 0.0000 <Sz>= 0.0000 <S**2>= 0.0000 S= 0.0000
 <L.S>=  0.00000000000    
 Annihilation of the first spin contaminant:
 S**2 before annihilation     0.0000,   after     0.0000
 DoSCS=F DFT=T ScalE2(SS,OS)=  1.000000  1.000000
 Range of M.O.s used for correlation:     1   391
 NBasis=   391 NAE=    23 NBE=    23 NFC=     0 NFV=     0
 NROrb=    391 NOA=    23 NOB=    23 NVA=   368 NVB=   368

 **** Warning!!: The largest alpha MO coefficient is  0.42359074D+02


 **** Warning!!: The largest beta MO coefficient is  0.42359088D+02

 Symmetrizing basis deriv contribution to polar:
 IMax=3 JMax=2 DiffMx= 0.00D+00
 G2DrvN: will do    12 centers at a time, making    1 passes.
 Calling FoFCou, ICntrl=  3107 FMM=F I1Cent=   0 AccDes= 0.00D+00.
 End of G2Drv F.D. properties file   721 does not exist.
 End of G2Drv F.D. properties file   722 does not exist.
 End of G2Drv F.D. properties file   788 does not exist.
          IDoAtm=11111111111
          Differentiating once with respect to nuclear coordinates.
 CalDSu exits because no D1Ps are significant.
          There are    36 degrees of freedom in the 1st order CPHF.  IDoFFX=6 NUNeed=     0.
     30 vectors produced by pass  0 Test12= 4.70D-14 2.78D-09 XBig12= 1.87D-01 1.22D-01.
 AX will form    30 AO Fock derivatives at one time.
     30 vectors produced by pass  1 Test12= 4.70D-14 2.78D-09 XBig12= 7.33D-02 6.14D-02.
     30 vectors produced by pass  2 Test12= 4.70D-14 2.78D-09 XBig12= 7.59D-03 1.35D-02.
     30 vectors produced by pass  3 Test12= 4.70D-14 2.78D-09 XBig12= 1.96D-04 1.05D-03.
     30 vectors produced by pass  4 Test12= 4.70D-14 2.78D-09 XBig12= 2.58D-06 1.50D-04.
     30 vectors produced by pass  5 Test12= 4.70D-14 2.78D-09 XBig12= 2.85D-08 1.35D-05.
     30 vectors produced by pass  6 Test12= 4.70D-14 2.78D-09 XBig12= 2.77D-10 1.52D-06.
     22 vectors produced by pass  7 Test12= 4.70D-14 2.78D-09 XBig12= 2.84D-12 3.06D-07.
      5 vectors produced by pass  8 Test12= 4.70D-14 2.78D-09 XBig12= 2.63D-14 1.37D-08.
 InvSVY:  IOpt=1 It=  1 EMax= 1.11D-15
 Solved reduced A of dimension   237 with    30 vectors.
 End of Minotr F.D. properties file   721 does not exist.
 End of Minotr F.D. properties file   722 does not exist.
 End of Minotr F.D. properties file   788 does not exist.
 Calling FoFJK, ICntrl=    100127 FMM=F ISym2X=0 I1Cent= 0 IOpClX= 1 NMat=1 NMatS=1 NMatT=0.
 -------------------------------------------------------------------
 Center     Atomic                   Forces (Hartrees/Bohr)
 Number     Number              X              Y              Z
 -------------------------------------------------------------------
      1        8           0.011806848    0.005282528   -0.000323968
      2        8          -0.008424407   -0.002158996    0.000580089
      3        6          -0.002969173   -0.003531712    0.000087031
      4        7           0.002162699   -0.001042246   -0.002305509
      5        6          -0.001107801   -0.001848609    0.000150675
      6        1           0.000610512    0.000790208    0.000535283
      7        1          -0.000678460   -0.000154807    0.000735248
      8        6          -0.001074590    0.002028178    0.000483858
      9        1          -0.000050564    0.000165457    0.000075306
     10        1          -0.000080516    0.000273590    0.000051280
     11        1          -0.000194547    0.000196410   -0.000069294
 -------------------------------------------------------------------
 Cartesian Forces:  Max     0.011806848 RMS     0.002956424
 IRC-IRC-IRC-IRC-IRC-IRC-IRC-IRC-IRC-IRC-IRC-IRC-IRC-IRC-IRC-IRC-IRC-IRC
 Pt  8 Step number   1 out of a maximum of  20
 Modified Bulirsch-Stoer Extrapolation Cycles:
    EPS =    0.000010000000000
      PEZero:  N= 2 I= 1 D=  4.40D-04 Err=  7.43D-06
 Maximum DWI energy   std dev =  0.000000032 at pt    46
 Maximum DWI gradient std dev =  0.002182175 at pt    16
 CORRECTOR INTEGRATION CONVERGENCE:
   Recorrection delta-x convergence threshold:    0.010000
   Delta-x Convergence Met
 Point Number:   8          Path Number:   1
   CHANGE IN THE REACTION COORDINATE =    0.08439
   NET REACTION COORDINATE UP TO THIS POINT =    0.67506
  # OF POINTS ALONG THE PATH =   8
  # OF STEPS =   1

 Calculating another point on the path.
 IRC-IRC-IRC-IRC-IRC-IRC-IRC-IRC-IRC-IRC-IRC-IRC-IRC-IRC-IRC-IRC-IRC-IRC
                          Input orientation:                          
 ---------------------------------------------------------------------
 Center     Atomic      Atomic             Coordinates (Angstroms)
 Number     Number       Type             X           Y           Z
 ---------------------------------------------------------------------
      1          8           0       -1.712282    0.575180   -0.059916
      2          8           0        0.328033    1.213280    0.044433
      3          6           0        0.724313    0.043960   -0.081888
      4          7           0       -0.049934   -1.035982   -0.192470
      5          6           0       -1.368236   -0.665809    0.184375
      6          1           0       -1.642049   -1.094088    1.164996
      7          1           0       -1.975120   -1.214952   -0.588879
      8          6           0        2.208048   -0.270278    0.066214
      9          1           0        2.424672   -1.172136   -0.498146
     10          1           0        2.425213   -0.451062    1.117529
     11          1           0        2.806358    0.564778   -0.284242
 ---------------------------------------------------------------------
                    Distance matrix (angstroms):
                    1          2          3          4          5
     1  O    0.000000
     2  O    2.140314   0.000000
     3  C    2.493927   1.241090   0.000000
     4  N    2.318795   2.293067   1.333402   0.000000
     5  C    1.310762   2.535327   2.225630   1.420198   0.000000
     6  H    2.071665   3.234320   2.906809   2.093065   1.104542
     7  H    1.885061   3.406157   3.021397   1.973706   1.125961
     8  C    4.012442   2.394969   1.523860   2.398270   3.600030
     9  H    4.512155   3.221878   2.131521   2.497129   3.886947
    10  H    4.422490   2.884395   2.139325   2.860871   3.912435
    11  H    4.524217   2.582766   2.155716   3.275555   4.377349
                    6          7          8          9         10
     6  H    0.000000
     7  H    1.789308   0.000000
     8  C    4.087692   4.338255   0.000000
     9  H    4.394355   4.400937   1.085714   0.000000
    10  H    4.118052   4.781035   1.088626   1.769280   0.000000
    11  H    4.963915   5.111045   1.085409   1.791175   1.772616
                   11
    11  H    0.000000
 Symmetry turned off by external request.
 Stoichiometry    C3H5NO2
 Framework group  C1[X(C3H5NO2)]
 Deg. of freedom    27
 Full point group                 C1      NOp   1
 Rotational constants (GHZ):           8.5539359           3.0286201           2.3283155
 Standard basis: Aug-CC-pVTZ (5D, 7F)
   391 basis functions,   567 primitive gaussians,   455 cartesian basis functions
    23 alpha electrons       23 beta electrons
       nuclear repulsion energy       234.8890080289 Hartrees.
 NAtoms=   11 NActive=   11 NUniq=   11 SFac= 1.00D+00 NAtFMM=   60 NAOKFM=F Big=F
 Integral buffers will be    131072 words long.
 Raffenetti 2 integral format.
 Two-electron integral symmetry is turned off.
 Nuclear repulsion after empirical dispersion term =      234.8860397831 Hartrees.
 One-electron integrals computed using PRISM.
 NBasis=   391 RedAO= T EigKep=  1.39D-05  NBF=   391
 NBsUse=   391 1.00D-06 EigRej= -1.00D+00 NBFU=   391
 Initial guess from the checkpoint file:  "TSH2-IRC-Reverse.chk"
 B after Tr=    -0.000082    0.000238    0.000242
         Rot=    1.000000    0.000193   -0.000081   -0.000009 Ang=   0.02 deg.
 Initial guess <Sx>= 0.0000 <Sy>= 0.0000 <Sz>= 0.0000 <S**2>= 0.0000 S= 0.0000
 ExpMin= 2.53D-02 ExpMax= 1.53D+04 ExpMxC= 5.22D+02 IAcc=3 IRadAn=         7 AccDes= 0.00D+00
 Harris functional with IExCor= 4639 and IRadAn=       7 diagonalized for initial guess.
 HarFok:  IExCor= 4639 AccDes= 0.00D+00 IRadAn=         7 IDoV= 1 UseB2=F ITyADJ=14
 ICtDFT=  3500011 ScaDFX=  1.000000  1.000000  1.000000  1.000000
 FoFCou: FMM=F IPFlag=           0 FMFlag=      100000 FMFlg1=           0
         NFxFlg=           0 DoJE=T BraDBF=F KetDBF=T FulRan=T
         wScrn=  0.000000 ICntrl=       500 IOpCl=  0 I1Cent=   200000004 NGrid=           0
         NMat0=    1 NMatS0=      1 NMatT0=    0 NMatD0=    1 NMtDS0=    0 NMtDT0=    0
 Symmetry not used in FoFCou.
 Gradient too large for Newton-Raphson -- use scaled steepest descent instead.
     Accept linear search using points  3 and  4.
 Gradient too large for Newton-Raphson -- use scaled steepest descent instead.
     Accept linear search using points  1 and  2.
 LinEq1:  Iter=  0 NonCon=     1 RMS=6.68D-05 Max=4.31D-03 NDo=     1
 AX will form     1 AO Fock derivatives at one time.
 LinEq1:  Iter=  1 NonCon=     1 RMS=2.26D-05 Max=7.10D-04 NDo=     1
 LinEq1:  Iter=  2 NonCon=     1 RMS=2.76D-05 Max=1.55D-03 NDo=     1
 LinEq1:  Iter=  3 NonCon=     1 RMS=1.58D-05 Max=5.35D-04 NDo=     1
 LinEq1:  Iter=  4 NonCon=     1 RMS=8.78D-06 Max=3.23D-04 NDo=     1
 LinEq1:  Iter=  5 NonCon=     1 RMS=5.85D-06 Max=3.28D-04 NDo=     1
 LinEq1:  Iter=  6 NonCon=     1 RMS=4.97D-06 Max=2.34D-04 NDo=     1
 LinEq1:  Iter=  7 NonCon=     1 RMS=2.12D-06 Max=7.45D-05 NDo=     1
 LinEq1:  Iter=  8 NonCon=     1 RMS=9.67D-07 Max=3.25D-05 NDo=     1
 LinEq1:  Iter=  9 NonCon=     1 RMS=4.76D-07 Max=1.56D-05 NDo=     1
 LinEq1:  Iter= 10 NonCon=     1 RMS=2.83D-07 Max=8.85D-06 NDo=     1
 LinEq1:  Iter= 11 NonCon=     1 RMS=1.20D-07 Max=3.66D-06 NDo=     1
 LinEq1:  Iter= 12 NonCon=     1 RMS=5.06D-08 Max=1.45D-06 NDo=     1
 LinEq1:  Iter= 13 NonCon=     1 RMS=2.44D-08 Max=1.12D-06 NDo=     1
 LinEq1:  Iter= 14 NonCon=     1 RMS=1.41D-08 Max=8.58D-07 NDo=     1
 LinEq1:  Iter= 15 NonCon=     1 RMS=7.24D-09 Max=2.36D-07 NDo=     1
 LinEq1:  Iter= 16 NonCon=     0 RMS=2.93D-09 Max=8.56D-08 NDo=     1
 Linear equations converged to 1.301D-08 1.301D-07 after    16 iterations.
     Minimum is close to point  2 DX=  5.43D-04 DF= -2.34D-11 DXR=  5.43D-04 DFR=  2.95D-07 which will be used.
 LinEq1:  Iter=  0 NonCon=     1 RMS=9.42D-07 Max=5.63D-05 NDo=     1
 LinEq1:  Iter=  1 NonCon=     1 RMS=9.38D-07 Max=4.19D-05 NDo=     1
 LinEq1:  Iter=  2 NonCon=     1 RMS=4.39D-07 Max=1.60D-05 NDo=     1
 LinEq1:  Iter=  3 NonCon=     1 RMS=2.96D-07 Max=1.48D-05 NDo=     1
 LinEq1:  Iter=  4 NonCon=     1 RMS=1.72D-07 Max=7.48D-06 NDo=     1
 LinEq1:  Iter=  5 NonCon=     1 RMS=1.80D-07 Max=8.46D-06 NDo=     1
 LinEq1:  Iter=  6 NonCon=     1 RMS=1.04D-07 Max=4.30D-06 NDo=     1
 LinEq1:  Iter=  7 NonCon=     1 RMS=7.35D-08 Max=4.52D-06 NDo=     1
 LinEq1:  Iter=  8 NonCon=     1 RMS=4.18D-08 Max=1.45D-06 NDo=     1
 LinEq1:  Iter=  9 NonCon=     1 RMS=2.45D-08 Max=1.06D-06 NDo=     1
 LinEq1:  Iter= 10 NonCon=     1 RMS=1.31D-08 Max=4.80D-07 NDo=     1
 LinEq1:  Iter= 11 NonCon=     1 RMS=5.62D-09 Max=2.60D-07 NDo=     1
 LinEq1:  Iter= 12 NonCon=     1 RMS=2.51D-09 Max=1.58D-07 NDo=     1
 LinEq1:  Iter= 13 NonCon=     1 RMS=1.34D-09 Max=6.28D-08 NDo=     1
 LinEq1:  Iter= 14 NonCon=     1 RMS=7.17D-10 Max=3.28D-08 NDo=     1
 LinEq1:  Iter= 15 NonCon=     1 RMS=3.47D-10 Max=1.66D-08 NDo=     1
 LinEq1:  Iter= 16 NonCon=     0 RMS=1.41D-10 Max=7.17D-09 NDo=     1
 Linear equations converged to 9.456D-10 9.456D-09 after    16 iterations.
 SCF Done:  E(UwB97XD) =  -322.373365409     a.u. after    5 cycles
            Convg  =    0.5218D-06                    42 Fock formations.
              S**2 =  0.0000                  -V/T =  2.0058
 <Sx>= 0.0000 <Sy>= 0.0000 <Sz>= 0.0000 <S**2>= 0.0000 S= 0.0000
 <L.S>=  0.00000000000    
 Annihilation of the first spin contaminant:
 S**2 before annihilation     0.0000,   after     0.0000
 DoSCS=F DFT=T ScalE2(SS,OS)=  1.000000  1.000000
 Range of M.O.s used for correlation:     1   391
 NBasis=   391 NAE=    23 NBE=    23 NFC=     0 NFV=     0
 NROrb=    391 NOA=    23 NOB=    23 NVA=   368 NVB=   368

 **** Warning!!: The largest alpha MO coefficient is  0.42611479D+02


 **** Warning!!: The largest beta MO coefficient is  0.42611476D+02

 Symmetrizing basis deriv contribution to polar:
 IMax=3 JMax=2 DiffMx= 0.00D+00
 G2DrvN: will do    12 centers at a time, making    1 passes.
 Calling FoFCou, ICntrl=  3107 FMM=F I1Cent=   0 AccDes= 0.00D+00.
 End of G2Drv F.D. properties file   721 does not exist.
 End of G2Drv F.D. properties file   722 does not exist.
 End of G2Drv F.D. properties file   788 does not exist.
          IDoAtm=11111111111
          Differentiating once with respect to nuclear coordinates.
 CalDSu exits because no D1Ps are significant.
          There are    36 degrees of freedom in the 1st order CPHF.  IDoFFX=6 NUNeed=     0.
     30 vectors produced by pass  0 Test12= 4.70D-14 2.78D-09 XBig12= 1.87D-01 1.21D-01.
 AX will form    30 AO Fock derivatives at one time.
     30 vectors produced by pass  1 Test12= 4.70D-14 2.78D-09 XBig12= 7.27D-02 6.45D-02.
     30 vectors produced by pass  2 Test12= 4.70D-14 2.78D-09 XBig12= 7.64D-03 1.34D-02.
     30 vectors produced by pass  3 Test12= 4.70D-14 2.78D-09 XBig12= 2.03D-04 1.06D-03.
     30 vectors produced by pass  4 Test12= 4.70D-14 2.78D-09 XBig12= 2.69D-06 1.51D-04.
     30 vectors produced by pass  5 Test12= 4.70D-14 2.78D-09 XBig12= 2.94D-08 1.33D-05.
     30 vectors produced by pass  6 Test12= 4.70D-14 2.78D-09 XBig12= 2.81D-10 1.47D-06.
     20 vectors produced by pass  7 Test12= 4.70D-14 2.78D-09 XBig12= 2.39D-12 1.27D-07.
      8 vectors produced by pass  8 Test12= 4.70D-14 2.78D-09 XBig12= 1.95D-14 1.57D-08.
      1 vectors produced by pass  9 Test12= 4.70D-14 2.78D-09 XBig12= 3.82D-16 7.64D-09.
 InvSVY:  IOpt=1 It=  1 EMax= 1.11D-15
 Solved reduced A of dimension   239 with    30 vectors.
 End of Minotr F.D. properties file   721 does not exist.
 End of Minotr F.D. properties file   722 does not exist.
 End of Minotr F.D. properties file   788 does not exist.
 Calling FoFJK, ICntrl=    100127 FMM=F ISym2X=0 I1Cent= 0 IOpClX= 1 NMat=1 NMatS=1 NMatT=0.
 -------------------------------------------------------------------
 Center     Atomic                   Forces (Hartrees/Bohr)
 Number     Number              X              Y              Z
 -------------------------------------------------------------------
      1        8           0.013549755    0.006112672   -0.000284038
      2        8          -0.009819825   -0.002504255    0.000634299
      3        6          -0.003281050   -0.004098843    0.000078172
      4        7           0.002472913   -0.001220801   -0.002401327
      5        6          -0.001299924   -0.002075174    0.000091478
      6        1           0.000660907    0.000872556    0.000572070
      7        1          -0.000732127   -0.000151669    0.000782891
      8        6          -0.001193186    0.002339295    0.000471311
      9        1          -0.000050295    0.000189078    0.000083526
     10        1          -0.000094496    0.000313787    0.000053371
     11        1          -0.000212672    0.000223354   -0.000081752
 -------------------------------------------------------------------
 Cartesian Forces:  Max     0.013549755 RMS     0.003398597
 IRC-IRC-IRC-IRC-IRC-IRC-IRC-IRC-IRC-IRC-IRC-IRC-IRC-IRC-IRC-IRC-IRC-IRC
 Pt  9 Step number   1 out of a maximum of  20
 Modified Bulirsch-Stoer Extrapolation Cycles:
    EPS =    0.000010000000000
      PEZero:  N= 2 I= 1 D=  4.40D-04 Err=  7.59D-06
 Maximum DWI energy   std dev =  0.000000018 at pt    47
 Maximum DWI gradient std dev =  0.001761581 at pt    16
 CORRECTOR INTEGRATION CONVERGENCE:
   Recorrection delta-x convergence threshold:    0.010000
   Delta-x Convergence Met
 Point Number:   9          Path Number:   1
   CHANGE IN THE REACTION COORDINATE =    0.08439
   NET REACTION COORDINATE UP TO THIS POINT =    0.75945
  # OF POINTS ALONG THE PATH =   9
  # OF STEPS =   1

 Calculating another point on the path.
 IRC-IRC-IRC-IRC-IRC-IRC-IRC-IRC-IRC-IRC-IRC-IRC-IRC-IRC-IRC-IRC-IRC-IRC
                          Input orientation:                          
 ---------------------------------------------------------------------
 Center     Atomic      Atomic             Coordinates (Angstroms)
 Number     Number       Type             X           Y           Z
 ---------------------------------------------------------------------
      1          8           0       -1.705060    0.578454   -0.060046
      2          8           0        0.322762    1.211931    0.044764
      3          6           0        0.722016    0.041039   -0.081838
      4          7           0       -0.048428   -1.036732   -0.193859
      5          6           0       -1.369159   -0.667262    0.184400
      6          1           0       -1.636661   -1.086901    1.169841
      7          1           0       -1.981197   -1.216164   -0.582546
      8          6           0        2.207216   -0.268611    0.066521
      9          1           0        2.424278   -1.170540   -0.497452
     10          1           0        2.424411   -0.448408    1.117952
     11          1           0        2.804597    0.566661   -0.284943
 ---------------------------------------------------------------------
                    Distance matrix (angstroms):
                    1          2          3          4          5
     1  O    0.000000
     2  O    2.127049   0.000000
     3  C    2.485958   1.243551   0.000000
     4  N    2.317577   2.291551   1.329557   0.000000
     5  C    1.313161   2.532481   2.223867   1.422645   0.000000
     6  H    2.071402   3.223316   2.898673   2.093963   1.103970
     7  H    1.889421   3.405494   3.023016   1.979614   1.124317
     8  C    4.004928   2.396591   1.524374   2.397027   3.600455
     9  H    4.505745   3.222815   2.130342   2.494864   3.886949
    10  H    4.415275   2.885374   2.139440   2.860403   3.912874
    11  H    4.515277   2.585457   2.157469   3.273975   4.377566
                    6          7          8          9         10
     6  H    0.000000
     7  H    1.790607   0.000000
     8  C    4.081949   4.343035   0.000000
     9  H    4.390682   4.406533   1.085660   0.000000
    10  H    4.111286   4.784404   1.088581   1.769465   0.000000
    11  H    4.957362   5.115746   1.085389   1.790997   1.772856
                   11
    11  H    0.000000
 Symmetry turned off by external request.
 Stoichiometry    C3H5NO2
 Framework group  C1[X(C3H5NO2)]
 Deg. of freedom    27
 Full point group                 C1      NOp   1
 Rotational constants (GHZ):           8.5494866           3.0376646           2.3336007
 Standard basis: Aug-CC-pVTZ (5D, 7F)
   391 basis functions,   567 primitive gaussians,   455 cartesian basis functions
    23 alpha electrons       23 beta electrons
       nuclear repulsion energy       235.0094097745 Hartrees.
 NAtoms=   11 NActive=   11 NUniq=   11 SFac= 1.00D+00 NAtFMM=   60 NAOKFM=F Big=F
 Integral buffers will be    131072 words long.
 Raffenetti 2 integral format.
 Two-electron integral symmetry is turned off.
 Nuclear repulsion after empirical dispersion term =      235.0064400095 Hartrees.
 One-electron integrals computed using PRISM.
 NBasis=   391 RedAO= T EigKep=  1.38D-05  NBF=   391
 NBsUse=   391 1.00D-06 EigRej= -1.00D+00 NBFU=   391
 Initial guess from the checkpoint file:  "TSH2-IRC-Reverse.chk"
 B after Tr=    -0.000078    0.000239    0.000224
         Rot=    1.000000    0.000183   -0.000077   -0.000009 Ang=   0.02 deg.
 Initial guess <Sx>= 0.0000 <Sy>= 0.0000 <Sz>= 0.0000 <S**2>= 0.0000 S= 0.0000
 ExpMin= 2.53D-02 ExpMax= 1.53D+04 ExpMxC= 5.22D+02 IAcc=3 IRadAn=         7 AccDes= 0.00D+00
 Harris functional with IExCor= 4639 and IRadAn=       7 diagonalized for initial guess.
 HarFok:  IExCor= 4639 AccDes= 0.00D+00 IRadAn=         7 IDoV= 1 UseB2=F ITyADJ=14
 ICtDFT=  3500011 ScaDFX=  1.000000  1.000000  1.000000  1.000000
 FoFCou: FMM=F IPFlag=           0 FMFlag=      100000 FMFlg1=           0
         NFxFlg=           0 DoJE=T BraDBF=F KetDBF=T FulRan=T
         wScrn=  0.000000 ICntrl=       500 IOpCl=  0 I1Cent=   200000004 NGrid=           0
         NMat0=    1 NMatS0=      1 NMatT0=    0 NMatD0=    1 NMtDS0=    0 NMtDT0=    0
 Symmetry not used in FoFCou.
 Gradient too large for Newton-Raphson -- use scaled steepest descent instead.
     Accept linear search using points  3 and  4.
 Gradient too large for Newton-Raphson -- use scaled steepest descent instead.
     Accept linear search using points  1 and  2.
 LinEq1:  Iter=  0 NonCon=     1 RMS=6.69D-05 Max=4.35D-03 NDo=     1
 AX will form     1 AO Fock derivatives at one time.
 LinEq1:  Iter=  1 NonCon=     1 RMS=2.27D-05 Max=7.15D-04 NDo=     1
 LinEq1:  Iter=  2 NonCon=     1 RMS=2.78D-05 Max=1.56D-03 NDo=     1
 LinEq1:  Iter=  3 NonCon=     1 RMS=1.55D-05 Max=5.05D-04 NDo=     1
 LinEq1:  Iter=  4 NonCon=     1 RMS=8.34D-06 Max=2.78D-04 NDo=     1
 LinEq1:  Iter=  5 NonCon=     1 RMS=4.42D-06 Max=2.38D-04 NDo=     1
 LinEq1:  Iter=  6 NonCon=     1 RMS=4.38D-06 Max=2.22D-04 NDo=     1
 LinEq1:  Iter=  7 NonCon=     1 RMS=2.11D-06 Max=7.63D-05 NDo=     1
 LinEq1:  Iter=  8 NonCon=     1 RMS=1.02D-06 Max=3.39D-05 NDo=     1
 LinEq1:  Iter=  9 NonCon=     1 RMS=5.39D-07 Max=1.75D-05 NDo=     1
 LinEq1:  Iter= 10 NonCon=     1 RMS=2.98D-07 Max=9.53D-06 NDo=     1
 LinEq1:  Iter= 11 NonCon=     1 RMS=1.18D-07 Max=3.45D-06 NDo=     1
 LinEq1:  Iter= 12 NonCon=     1 RMS=4.82D-08 Max=1.35D-06 NDo=     1
 LinEq1:  Iter= 13 NonCon=     1 RMS=1.98D-08 Max=5.01D-07 NDo=     1
 LinEq1:  Iter= 14 NonCon=     1 RMS=7.01D-09 Max=1.70D-07 NDo=     1
 LinEq1:  Iter= 15 NonCon=     0 RMS=2.81D-09 Max=1.25D-07 NDo=     1
 Linear equations converged to 1.301D-08 1.301D-07 after    15 iterations.
     Minimum is close to point  2 DX=  1.35D-03 DF= -1.46D-10 DXR=  1.35D-03 DFR=  1.83D-06 which will be used.
 LinEq1:  Iter=  0 NonCon=     1 RMS=1.10D-06 Max=6.21D-05 NDo=     1
 LinEq1:  Iter=  1 NonCon=     1 RMS=1.02D-06 Max=4.53D-05 NDo=     1
 LinEq1:  Iter=  2 NonCon=     1 RMS=4.70D-07 Max=1.75D-05 NDo=     1
 LinEq1:  Iter=  3 NonCon=     1 RMS=3.62D-07 Max=1.69D-05 NDo=     1
 LinEq1:  Iter=  4 NonCon=     1 RMS=2.53D-07 Max=8.12D-06 NDo=     1
 LinEq1:  Iter=  5 NonCon=     1 RMS=2.21D-07 Max=9.13D-06 NDo=     1
 LinEq1:  Iter=  6 NonCon=     1 RMS=9.57D-08 Max=3.26D-06 NDo=     1
 LinEq1:  Iter=  7 NonCon=     1 RMS=6.15D-08 Max=3.72D-06 NDo=     1
 LinEq1:  Iter=  8 NonCon=     1 RMS=3.16D-08 Max=1.63D-06 NDo=     1
 LinEq1:  Iter=  9 NonCon=     1 RMS=2.13D-08 Max=1.07D-06 NDo=     1
 LinEq1:  Iter= 10 NonCon=     1 RMS=1.22D-08 Max=6.77D-07 NDo=     1
 LinEq1:  Iter= 11 NonCon=     1 RMS=5.23D-09 Max=2.44D-07 NDo=     1
 LinEq1:  Iter= 12 NonCon=     1 RMS=2.12D-09 Max=7.37D-08 NDo=     1
 LinEq1:  Iter= 13 NonCon=     1 RMS=1.10D-09 Max=5.54D-08 NDo=     1
 LinEq1:  Iter= 14 NonCon=     1 RMS=6.87D-10 Max=3.77D-08 NDo=     1
 LinEq1:  Iter= 15 NonCon=     1 RMS=3.42D-10 Max=1.28D-08 NDo=     1
 LinEq1:  Iter= 16 NonCon=     0 RMS=1.46D-10 Max=7.92D-09 NDo=     1
 Linear equations converged to 1.028D-09 1.028D-08 after    16 iterations.
 SCF Done:  E(UwB97XD) =  -322.373836342     a.u. after    5 cycles
            Convg  =    0.6707D-06                    41 Fock formations.
              S**2 =  0.0000                  -V/T =  2.0058
 <Sx>= 0.0000 <Sy>= 0.0000 <Sz>= 0.0000 <S**2>= 0.0000 S= 0.0000
 <L.S>=  0.00000000000    
 Annihilation of the first spin contaminant:
 S**2 before annihilation     0.0000,   after     0.0000
 DoSCS=F DFT=T ScalE2(SS,OS)=  1.000000  1.000000
 Range of M.O.s used for correlation:     1   391
 NBasis=   391 NAE=    23 NBE=    23 NFC=     0 NFV=     0
 NROrb=    391 NOA=    23 NOB=    23 NVA=   368 NVB=   368

 **** Warning!!: The largest alpha MO coefficient is  0.42866326D+02


 **** Warning!!: The largest beta MO coefficient is  0.42866330D+02

 Symmetrizing basis deriv contribution to polar:
 IMax=3 JMax=2 DiffMx= 0.00D+00
 G2DrvN: will do    12 centers at a time, making    1 passes.
 Calling FoFCou, ICntrl=  3107 FMM=F I1Cent=   0 AccDes= 0.00D+00.
 End of G2Drv F.D. properties file   721 does not exist.
 End of G2Drv F.D. properties file   722 does not exist.
 End of G2Drv F.D. properties file   788 does not exist.
          IDoAtm=11111111111
          Differentiating once with respect to nuclear coordinates.
 CalDSu exits because no D1Ps are significant.
          There are    36 degrees of freedom in the 1st order CPHF.  IDoFFX=6 NUNeed=     0.
     30 vectors produced by pass  0 Test12= 4.70D-14 2.78D-09 XBig12= 1.88D-01 1.20D-01.
 AX will form    30 AO Fock derivatives at one time.
     30 vectors produced by pass  1 Test12= 4.70D-14 2.78D-09 XBig12= 7.17D-02 6.69D-02.
     30 vectors produced by pass  2 Test12= 4.70D-14 2.78D-09 XBig12= 7.63D-03 1.33D-02.
     30 vectors produced by pass  3 Test12= 4.70D-14 2.78D-09 XBig12= 2.09D-04 1.07D-03.
     30 vectors produced by pass  4 Test12= 4.70D-14 2.78D-09 XBig12= 2.77D-06 1.50D-04.
     30 vectors produced by pass  5 Test12= 4.70D-14 2.78D-09 XBig12= 3.01D-08 1.30D-05.
     30 vectors produced by pass  6 Test12= 4.70D-14 2.78D-09 XBig12= 2.82D-10 1.41D-06.
     20 vectors produced by pass  7 Test12= 4.70D-14 2.78D-09 XBig12= 2.36D-12 1.27D-07.
      6 vectors produced by pass  8 Test12= 4.70D-14 2.78D-09 XBig12= 2.05D-14 3.57D-08.
      1 vectors produced by pass  9 Test12= 4.70D-14 2.78D-09 XBig12= 6.29D-16 7.31D-09.
 InvSVY:  IOpt=1 It=  1 EMax= 2.00D-15
 Solved reduced A of dimension   237 with    30 vectors.
 End of Minotr F.D. properties file   721 does not exist.
 End of Minotr F.D. properties file   722 does not exist.
 End of Minotr F.D. properties file   788 does not exist.
 Calling FoFJK, ICntrl=    100127 FMM=F ISym2X=0 I1Cent= 0 IOpClX= 1 NMat=1 NMatS=1 NMatT=0.
 -------------------------------------------------------------------
 Center     Atomic                   Forces (Hartrees/Bohr)
 Number     Number              X              Y              Z
 -------------------------------------------------------------------
      1        8           0.015323261    0.006978101   -0.000227109
      2        8          -0.011286729   -0.002867769    0.000688894
      3        6          -0.003557839   -0.004690357    0.000066498
      4        7           0.002773692   -0.001416796   -0.002437501
      5        6          -0.001481398   -0.002294433   -0.000002455
      6        1           0.000706072    0.000950006    0.000600010
      7        1          -0.000785498   -0.000141189    0.000824022
      8        6          -0.001306350    0.002663564    0.000437081
      9        1          -0.000047789    0.000213200    0.000091399
     10        1          -0.000109042    0.000355040    0.000054021
     11        1          -0.000228378    0.000250634   -0.000094860
 -------------------------------------------------------------------
 Cartesian Forces:  Max     0.015323261 RMS     0.003852547
 IRC-IRC-IRC-IRC-IRC-IRC-IRC-IRC-IRC-IRC-IRC-IRC-IRC-IRC-IRC-IRC-IRC-IRC
 Pt 10 Step number   1 out of a maximum of  20
 Modified Bulirsch-Stoer Extrapolation Cycles:
    EPS =    0.000010000000000
      PEZero:  N= 2 I= 1 D=  4.40D-04 Err=  7.80D-06
 Maximum DWI energy   std dev =  0.000000012 at pt    46
 Maximum DWI gradient std dev =  0.001471146 at pt    16
 CORRECTOR INTEGRATION CONVERGENCE:
   Recorrection delta-x convergence threshold:    0.010000
   Delta-x Convergence Met
 Point Number:  10          Path Number:   1
   CHANGE IN THE REACTION COORDINATE =    0.08439
   NET REACTION COORDINATE UP TO THIS POINT =    0.84384
  # OF POINTS ALONG THE PATH =  10
  # OF STEPS =   1

 Calculating another point on the path.
 IRC-IRC-IRC-IRC-IRC-IRC-IRC-IRC-IRC-IRC-IRC-IRC-IRC-IRC-IRC-IRC-IRC-IRC
                          Input orientation:                          
 ---------------------------------------------------------------------
 Center     Atomic      Atomic             Coordinates (Angstroms)
 Number     Number       Type             X           Y           Z
 ---------------------------------------------------------------------
      1          8           0       -1.697818    0.581769   -0.060132
      2          8           0        0.317387    1.210561    0.045083
      3          6           0        0.719813    0.038073   -0.081802
      4          7           0       -0.046934   -1.037506   -0.195102
      5          6           0       -1.370087   -0.668688    0.184356
      6          1           0       -1.631545   -1.079948    1.174308
      7          1           0       -1.986992   -1.217138   -0.576617
      8          6           0        2.206409   -0.266927    0.066768
      9          1           0        2.423952   -1.168944   -0.496778
     10          1           0        2.423589   -0.445743    1.118329
     11          1           0        2.802923    0.568534   -0.285663
 ---------------------------------------------------------------------
                    Distance matrix (angstroms):
                    1          2          3          4          5
     1  O    0.000000
     2  O    2.113647   0.000000
     3  C    2.478107   1.246104   0.000000
     4  N    2.316396   2.290027   1.325748   0.000000
     5  C    1.315608   2.529534   2.222168   1.425043   0.000000
     6  H    2.071120   3.212463   2.890790   2.094774   1.103404
     7  H    1.893792   3.404467   3.024432   1.985357   1.122697
     8  C    3.997422   2.398300   1.524817   2.395813   3.600911
     9  H    4.499405   3.223859   2.129127   2.492702   3.887020
    10  H    4.408010   2.886397   2.139450   2.859855   3.913309
    11  H    4.506408   2.588335   2.159235   3.272499   4.377859
                    6          7          8          9         10
     6  H    0.000000
     7  H    1.791898   0.000000
     8  C    4.076462   4.347580   0.000000
     9  H    4.387198   4.411929   1.085607   0.000000
    10  H    4.104810   4.787600   1.088542   1.769630   0.000000
    11  H    4.951113   5.120211   1.085372   1.790815   1.773089
                   11
    11  H    0.000000
 Symmetry turned off by external request.
 Stoichiometry    C3H5NO2
 Framework group  C1[X(C3H5NO2)]
 Deg. of freedom    27
 Full point group                 C1      NOp   1
 Rotational constants (GHZ):           8.5451998           3.0467061           2.3388538
 Standard basis: Aug-CC-pVTZ (5D, 7F)
   391 basis functions,   567 primitive gaussians,   455 cartesian basis functions
    23 alpha electrons       23 beta electrons
       nuclear repulsion energy       235.1305933563 Hartrees.
 NAtoms=   11 NActive=   11 NUniq=   11 SFac= 1.00D+00 NAtFMM=   60 NAOKFM=F Big=F
 Integral buffers will be    131072 words long.
 Raffenetti 2 integral format.
 Two-electron integral symmetry is turned off.
 Nuclear repulsion after empirical dispersion term =      235.1276220604 Hartrees.
 One-electron integrals computed using PRISM.
 NBasis=   391 RedAO= T EigKep=  1.38D-05  NBF=   391
 NBsUse=   391 1.00D-06 EigRej= -1.00D+00 NBFU=   391
 Initial guess from the checkpoint file:  "TSH2-IRC-Reverse.chk"
 B after Tr=    -0.000075    0.000239    0.000207
         Rot=    1.000000    0.000174   -0.000072   -0.000009 Ang=   0.02 deg.
 Initial guess <Sx>= 0.0000 <Sy>= 0.0000 <Sz>= 0.0000 <S**2>= 0.0000 S= 0.0000
 ExpMin= 2.53D-02 ExpMax= 1.53D+04 ExpMxC= 5.22D+02 IAcc=3 IRadAn=         7 AccDes= 0.00D+00
 Harris functional with IExCor= 4639 and IRadAn=       7 diagonalized for initial guess.
 HarFok:  IExCor= 4639 AccDes= 0.00D+00 IRadAn=         7 IDoV= 1 UseB2=F ITyADJ=14
 ICtDFT=  3500011 ScaDFX=  1.000000  1.000000  1.000000  1.000000
 FoFCou: FMM=F IPFlag=           0 FMFlag=      100000 FMFlg1=           0
         NFxFlg=           0 DoJE=T BraDBF=F KetDBF=T FulRan=T
         wScrn=  0.000000 ICntrl=       500 IOpCl=  0 I1Cent=   200000004 NGrid=           0
         NMat0=    1 NMatS0=      1 NMatT0=    0 NMatD0=    1 NMtDS0=    0 NMtDT0=    0
 Symmetry not used in FoFCou.
 Gradient too large for Newton-Raphson -- use scaled steepest descent instead.
     Accept linear search using points  3 and  4.
 Gradient too large for Newton-Raphson -- use scaled steepest descent instead.
     Accept linear search using points  1 and  2.
 LinEq1:  Iter=  0 NonCon=     1 RMS=6.69D-05 Max=4.38D-03 NDo=     1
 AX will form     1 AO Fock derivatives at one time.
 LinEq1:  Iter=  1 NonCon=     1 RMS=2.28D-05 Max=7.19D-04 NDo=     1
 LinEq1:  Iter=  2 NonCon=     1 RMS=2.79D-05 Max=1.57D-03 NDo=     1
 LinEq1:  Iter=  3 NonCon=     1 RMS=1.50D-05 Max=4.78D-04 NDo=     1
 LinEq1:  Iter=  4 NonCon=     1 RMS=7.99D-06 Max=2.22D-04 NDo=     1
 LinEq1:  Iter=  5 NonCon=     1 RMS=3.06D-06 Max=1.15D-04 NDo=     1
 LinEq1:  Iter=  6 NonCon=     1 RMS=2.60D-06 Max=1.36D-04 NDo=     1
 LinEq1:  Iter=  7 NonCon=     1 RMS=2.03D-06 Max=7.24D-05 NDo=     1
 LinEq1:  Iter=  8 NonCon=     1 RMS=1.08D-06 Max=3.59D-05 NDo=     1
 LinEq1:  Iter=  9 NonCon=     1 RMS=5.98D-07 Max=1.94D-05 NDo=     1
 LinEq1:  Iter= 10 NonCon=     1 RMS=3.04D-07 Max=9.80D-06 NDo=     1
 LinEq1:  Iter= 11 NonCon=     1 RMS=1.16D-07 Max=3.51D-06 NDo=     1
 LinEq1:  Iter= 12 NonCon=     1 RMS=4.72D-08 Max=1.53D-06 NDo=     1
 LinEq1:  Iter= 13 NonCon=     1 RMS=2.01D-08 Max=8.69D-07 NDo=     1
 LinEq1:  Iter= 14 NonCon=     1 RMS=9.45D-09 Max=4.76D-07 NDo=     1
 LinEq1:  Iter= 15 NonCon=     1 RMS=5.77D-09 Max=3.20D-07 NDo=     1
 LinEq1:  Iter= 16 NonCon=     0 RMS=2.70D-09 Max=8.00D-08 NDo=     1
 Linear equations converged to 1.301D-08 1.301D-07 after    16 iterations.
     Minimum is close to point  2 DX=  2.16D-03 DF= -3.71D-10 DXR=  2.16D-03 DFR=  4.64D-06 which will be used.
 LinEq1:  Iter=  0 NonCon=     1 RMS=1.28D-06 Max=6.99D-05 NDo=     1
 LinEq1:  Iter=  1 NonCon=     1 RMS=1.08D-06 Max=4.93D-05 NDo=     1
 LinEq1:  Iter=  2 NonCon=     1 RMS=5.19D-07 Max=2.18D-05 NDo=     1
 LinEq1:  Iter=  3 NonCon=     1 RMS=4.46D-07 Max=2.35D-05 NDo=     1
 LinEq1:  Iter=  4 NonCon=     1 RMS=3.41D-07 Max=1.13D-05 NDo=     1
 LinEq1:  Iter=  5 NonCon=     1 RMS=2.72D-07 Max=1.58D-05 NDo=     1
 LinEq1:  Iter=  6 NonCon=     1 RMS=1.51D-07 Max=6.75D-06 NDo=     1
 LinEq1:  Iter=  7 NonCon=     1 RMS=1.11D-07 Max=5.05D-06 NDo=     1
 LinEq1:  Iter=  8 NonCon=     1 RMS=5.78D-08 Max=3.53D-06 NDo=     1
 LinEq1:  Iter=  9 NonCon=     1 RMS=3.17D-08 Max=1.21D-06 NDo=     1
 LinEq1:  Iter= 10 NonCon=     1 RMS=1.71D-08 Max=6.07D-07 NDo=     1
 LinEq1:  Iter= 11 NonCon=     1 RMS=6.43D-09 Max=1.84D-07 NDo=     1
 LinEq1:  Iter= 12 NonCon=     1 RMS=2.41D-09 Max=1.02D-07 NDo=     1
 LinEq1:  Iter= 13 NonCon=     1 RMS=1.11D-09 Max=4.63D-08 NDo=     1
 LinEq1:  Iter= 14 NonCon=     1 RMS=6.36D-10 Max=2.76D-08 NDo=     1
 LinEq1:  Iter= 15 NonCon=     1 RMS=3.55D-10 Max=1.42D-08 NDo=     1
 LinEq1:  Iter= 16 NonCon=     0 RMS=1.67D-10 Max=8.50D-09 NDo=     1
 Linear equations converged to 1.122D-09 1.122D-08 after    16 iterations.
 LinEq1:  Iter=  0 NonCon=     1 RMS=7.75D-08 Max=3.94D-06 NDo=     1
 LinEq1:  Iter=  1 NonCon=     1 RMS=4.82D-08 Max=2.36D-06 NDo=     1
 LinEq1:  Iter=  2 NonCon=     1 RMS=3.68D-08 Max=2.78D-06 NDo=     1
 LinEq1:  Iter=  3 NonCon=     1 RMS=4.08D-08 Max=2.33D-06 NDo=     1
 LinEq1:  Iter=  4 NonCon=     1 RMS=2.66D-08 Max=1.23D-06 NDo=     1
 LinEq1:  Iter=  5 NonCon=     1 RMS=1.64D-08 Max=7.83D-07 NDo=     1
 LinEq1:  Iter=  6 NonCon=     1 RMS=1.35D-08 Max=7.21D-07 NDo=     1
 LinEq1:  Iter=  7 NonCon=     1 RMS=9.68D-09 Max=2.94D-07 NDo=     1
 LinEq1:  Iter=  8 NonCon=     1 RMS=5.30D-09 Max=2.11D-07 NDo=     1
 LinEq1:  Iter=  9 NonCon=     1 RMS=3.22D-09 Max=1.28D-07 NDo=     1
 LinEq1:  Iter= 10 NonCon=     1 RMS=1.80D-09 Max=1.11D-07 NDo=     1
 LinEq1:  Iter= 11 NonCon=     1 RMS=1.00D-09 Max=3.84D-08 NDo=     1
 LinEq1:  Iter= 12 NonCon=     1 RMS=7.61D-10 Max=4.26D-08 NDo=     1
 LinEq1:  Iter= 13 NonCon=     1 RMS=4.04D-10 Max=2.10D-08 NDo=     1
 LinEq1:  Iter= 14 NonCon=     1 RMS=1.96D-10 Max=7.67D-09 NDo=     1
 LinEq1:  Iter= 15 NonCon=     1 RMS=8.35D-11 Max=1.86D-09 NDo=     1
 LinEq1:  Iter= 16 NonCon=     0 RMS=3.20D-11 Max=1.27D-09 NDo=     1
 Linear equations converged to 1.373D-10 1.373D-09 after    16 iterations.
 SCF Done:  E(UwB97XD) =  -322.374364086     a.u. after    6 cycles
            Convg  =    0.1823D-06                    59 Fock formations.
              S**2 =  0.0000                  -V/T =  2.0058
 <Sx>= 0.0000 <Sy>= 0.0000 <Sz>= 0.0000 <S**2>= 0.0000 S= 0.0000
 <L.S>=  0.00000000000    
 Annihilation of the first spin contaminant:
 S**2 before annihilation     0.0000,   after     0.0000
 DoSCS=F DFT=T ScalE2(SS,OS)=  1.000000  1.000000
 Range of M.O.s used for correlation:     1   391
 NBasis=   391 NAE=    23 NBE=    23 NFC=     0 NFV=     0
 NROrb=    391 NOA=    23 NOB=    23 NVA=   368 NVB=   368

 **** Warning!!: The largest alpha MO coefficient is  0.43122760D+02


 **** Warning!!: The largest beta MO coefficient is  0.43122759D+02

 Symmetrizing basis deriv contribution to polar:
 IMax=3 JMax=2 DiffMx= 0.00D+00
 G2DrvN: will do    12 centers at a time, making    1 passes.
 Calling FoFCou, ICntrl=  3107 FMM=F I1Cent=   0 AccDes= 0.00D+00.
 End of G2Drv F.D. properties file   721 does not exist.
 End of G2Drv F.D. properties file   722 does not exist.
 End of G2Drv F.D. properties file   788 does not exist.
          IDoAtm=11111111111
          Differentiating once with respect to nuclear coordinates.
 CalDSu exits because no D1Ps are significant.
          There are    36 degrees of freedom in the 1st order CPHF.  IDoFFX=6 NUNeed=     0.
     30 vectors produced by pass  0 Test12= 4.70D-14 2.78D-09 XBig12= 1.88D-01 1.19D-01.
 AX will form    30 AO Fock derivatives at one time.
     30 vectors produced by pass  1 Test12= 4.70D-14 2.78D-09 XBig12= 7.00D-02 6.81D-02.
     30 vectors produced by pass  2 Test12= 4.70D-14 2.78D-09 XBig12= 7.54D-03 1.30D-02.
     30 vectors produced by pass  3 Test12= 4.70D-14 2.78D-09 XBig12= 2.12D-04 1.07D-03.
     30 vectors produced by pass  4 Test12= 4.70D-14 2.78D-09 XBig12= 2.81D-06 1.48D-04.
     30 vectors produced by pass  5 Test12= 4.70D-14 2.78D-09 XBig12= 3.02D-08 1.24D-05.
     30 vectors produced by pass  6 Test12= 4.70D-14 2.78D-09 XBig12= 2.78D-10 1.35D-06.
     22 vectors produced by pass  7 Test12= 4.70D-14 2.78D-09 XBig12= 2.32D-12 1.33D-07.
      6 vectors produced by pass  8 Test12= 4.70D-14 2.78D-09 XBig12= 2.15D-14 1.39D-08.
 InvSVY:  IOpt=1 It=  1 EMax= 1.67D-15
 Solved reduced A of dimension   238 with    30 vectors.
 End of Minotr F.D. properties file   721 does not exist.
 End of Minotr F.D. properties file   722 does not exist.
 End of Minotr F.D. properties file   788 does not exist.
 Calling FoFJK, ICntrl=    100127 FMM=F ISym2X=0 I1Cent= 0 IOpClX= 1 NMat=1 NMatS=1 NMatT=0.
 -------------------------------------------------------------------
 Center     Atomic                   Forces (Hartrees/Bohr)
 Number     Number              X              Y              Z
 -------------------------------------------------------------------
      1        8           0.017122074    0.007876734   -0.000152604
      2        8          -0.012825236   -0.003252502    0.000743918
      3        6          -0.003793906   -0.005302388    0.000052119
      4        7           0.003056520   -0.001631349   -0.002410691
      5        6          -0.001643961   -0.002502265   -0.000134452
      6        1           0.000745834    0.001021729    0.000618829
      7        1          -0.000839115   -0.000123330    0.000858860
      8        6          -0.001413743    0.003000314    0.000380442
      9        1          -0.000042957    0.000237756    0.000098911
     10        1          -0.000123973    0.000397190    0.000053198
     11        1          -0.000241538    0.000278112   -0.000108529
 -------------------------------------------------------------------
 Cartesian Forces:  Max     0.017122074 RMS     0.004317464
 IRC-IRC-IRC-IRC-IRC-IRC-IRC-IRC-IRC-IRC-IRC-IRC-IRC-IRC-IRC-IRC-IRC-IRC
 Pt 11 Step number   1 out of a maximum of  20
 Modified Bulirsch-Stoer Extrapolation Cycles:
    EPS =    0.000010000000000
      PEZero:  N= 2 I= 1 D=  4.40D-04 Err=  7.98D-06
 Maximum DWI energy   std dev =  0.000000011 at pt    47
 Maximum DWI gradient std dev =  0.001257411 at pt    16
 CORRECTOR INTEGRATION CONVERGENCE:
   Recorrection delta-x convergence threshold:    0.010000
   Delta-x Convergence Met
 Point Number:  11          Path Number:   1
   CHANGE IN THE REACTION COORDINATE =    0.08439
   NET REACTION COORDINATE UP TO THIS POINT =    0.92823
  # OF POINTS ALONG THE PATH =  11
  # OF STEPS =   1

 Calculating another point on the path.
 IRC-IRC-IRC-IRC-IRC-IRC-IRC-IRC-IRC-IRC-IRC-IRC-IRC-IRC-IRC-IRC-IRC-IRC
                          Input orientation:                          
 ---------------------------------------------------------------------
 Center     Atomic      Atomic             Coordinates (Angstroms)
 Number     Number       Type             X           Y           Z
 ---------------------------------------------------------------------
      1          8           0       -1.690564    0.585125   -0.060176
      2          8           0        0.311910    1.209168    0.045393
      3          6           0        0.717713    0.035065   -0.081778
      4          7           0       -0.045463   -1.038306   -0.196195
      5          6           0       -1.371004   -0.670081    0.184236
      6          1           0       -1.626693   -1.073236    1.178407
      7          1           0       -1.992552   -1.217873   -0.571064
      8          6           0        2.205625   -0.265226    0.066953
      9          1           0        2.423696   -1.167346   -0.496124
     10          1           0        2.422753   -0.443070    1.118658
     11          1           0        2.801339    0.570399   -0.286400
 ---------------------------------------------------------------------
                    Distance matrix (angstroms):
                    1          2          3          4          5
     1  O    0.000000
     2  O    2.100114   0.000000
     3  C    2.470391   1.248745   0.000000
     4  N    2.315251   2.288497   1.321989   0.000000
     5  C    1.318104   2.526471   2.220526   1.427367   0.000000
     6  H    2.070828   3.201760   2.883165   2.095481   1.102854
     7  H    1.898159   3.403101   3.025689   1.990961   1.121105
     8  C    3.989931   2.400095   1.525181   2.394639   3.601380
     9  H    4.493144   3.225011   2.127875   2.490653   3.887147
    10  H    4.400706   2.887463   2.139350   2.859237   3.913729
    11  H    4.497620   2.591403   2.161006   3.271139   4.378212
                    6          7          8          9         10
     6  H    0.000000
     7  H    1.793159   0.000000
     8  C    4.071225   4.351930   0.000000
     9  H    4.383898   4.417173   1.085556   0.000000
    10  H    4.098621   4.790657   1.088511   1.769774   0.000000
    11  H    4.945166   5.124484   1.085358   1.790630   1.773312
                   11
    11  H    0.000000
 Symmetry turned off by external request.
 Stoichiometry    C3H5NO2
 Framework group  C1[X(C3H5NO2)]
 Deg. of freedom    27
 Full point group                 C1      NOp   1
 Rotational constants (GHZ):           8.5411035           3.0557398           2.3440717
 Standard basis: Aug-CC-pVTZ (5D, 7F)
   391 basis functions,   567 primitive gaussians,   455 cartesian basis functions
    23 alpha electrons       23 beta electrons
       nuclear repulsion energy       235.2526863303 Hartrees.
 NAtoms=   11 NActive=   11 NUniq=   11 SFac= 1.00D+00 NAtFMM=   60 NAOKFM=F Big=F
 Integral buffers will be    131072 words long.
 Raffenetti 2 integral format.
 Two-electron integral symmetry is turned off.
 Nuclear repulsion after empirical dispersion term =      235.2497135045 Hartrees.
 One-electron integrals computed using PRISM.
 NBasis=   391 RedAO= T EigKep=  1.37D-05  NBF=   391
 NBsUse=   391 1.00D-06 EigRej= -1.00D+00 NBFU=   391
 Initial guess from the checkpoint file:  "TSH2-IRC-Reverse.chk"
 B after Tr=    -0.000073    0.000239    0.000191
         Rot=    1.000000    0.000164   -0.000068   -0.000009 Ang=   0.02 deg.
 Initial guess <Sx>= 0.0000 <Sy>= 0.0000 <Sz>= 0.0000 <S**2>= 0.0000 S= 0.0000
 ExpMin= 2.53D-02 ExpMax= 1.53D+04 ExpMxC= 5.22D+02 IAcc=3 IRadAn=         7 AccDes= 0.00D+00
 Harris functional with IExCor= 4639 and IRadAn=       7 diagonalized for initial guess.
 HarFok:  IExCor= 4639 AccDes= 0.00D+00 IRadAn=         7 IDoV= 1 UseB2=F ITyADJ=14
 ICtDFT=  3500011 ScaDFX=  1.000000  1.000000  1.000000  1.000000
 FoFCou: FMM=F IPFlag=           0 FMFlag=      100000 FMFlg1=           0
         NFxFlg=           0 DoJE=T BraDBF=F KetDBF=T FulRan=T
         wScrn=  0.000000 ICntrl=       500 IOpCl=  0 I1Cent=   200000004 NGrid=           0
         NMat0=    1 NMatS0=      1 NMatT0=    0 NMatD0=    1 NMtDS0=    0 NMtDT0=    0
 Symmetry not used in FoFCou.
 Gradient too large for Newton-Raphson -- use scaled steepest descent instead.
     Accept linear search using points  3 and  4.
 Gradient too large for Newton-Raphson -- use scaled steepest descent instead.
     Accept linear search using points  1 and  2.
 LinEq1:  Iter=  0 NonCon=     1 RMS=6.69D-05 Max=4.40D-03 NDo=     1
 AX will form     1 AO Fock derivatives at one time.
 LinEq1:  Iter=  1 NonCon=     1 RMS=2.29D-05 Max=7.20D-04 NDo=     1
 LinEq1:  Iter=  2 NonCon=     1 RMS=2.79D-05 Max=1.56D-03 NDo=     1
 LinEq1:  Iter=  3 NonCon=     1 RMS=1.45D-05 Max=4.53D-04 NDo=     1
 LinEq1:  Iter=  4 NonCon=     1 RMS=7.79D-06 Max=1.83D-04 NDo=     1
 LinEq1:  Iter=  5 NonCon=     1 RMS=3.03D-06 Max=1.52D-04 NDo=     1
 LinEq1:  Iter=  6 NonCon=     1 RMS=2.42D-06 Max=1.46D-04 NDo=     1
 LinEq1:  Iter=  7 NonCon=     1 RMS=1.96D-06 Max=7.74D-05 NDo=     1
 LinEq1:  Iter=  8 NonCon=     1 RMS=1.15D-06 Max=3.64D-05 NDo=     1
 LinEq1:  Iter=  9 NonCon=     1 RMS=6.41D-07 Max=2.11D-05 NDo=     1
 LinEq1:  Iter= 10 NonCon=     1 RMS=3.02D-07 Max=9.50D-06 NDo=     1
 LinEq1:  Iter= 11 NonCon=     1 RMS=1.11D-07 Max=3.24D-06 NDo=     1
 LinEq1:  Iter= 12 NonCon=     1 RMS=4.49D-08 Max=1.31D-06 NDo=     1
 LinEq1:  Iter= 13 NonCon=     1 RMS=1.80D-08 Max=4.45D-07 NDo=     1
 LinEq1:  Iter= 14 NonCon=     1 RMS=6.40D-09 Max=1.37D-07 NDo=     1
 LinEq1:  Iter= 15 NonCon=     0 RMS=2.22D-09 Max=4.85D-08 NDo=     1
 Linear equations converged to 1.301D-08 1.301D-07 after    15 iterations.
     Minimum is close to point  2 DX=  2.90D-03 DF= -6.67D-10 DXR=  2.90D-03 DFR=  8.39D-06 which will be used.
 LinEq1:  Iter=  0 NonCon=     1 RMS=1.45D-06 Max=7.52D-05 NDo=     1
 LinEq1:  Iter=  1 NonCon=     1 RMS=1.14D-06 Max=5.14D-05 NDo=     1
 LinEq1:  Iter=  2 NonCon=     1 RMS=5.56D-07 Max=2.19D-05 NDo=     1
 LinEq1:  Iter=  3 NonCon=     1 RMS=5.22D-07 Max=2.62D-05 NDo=     1
 LinEq1:  Iter=  4 NonCon=     1 RMS=3.96D-07 Max=1.34D-05 NDo=     1
 LinEq1:  Iter=  5 NonCon=     1 RMS=2.80D-07 Max=1.12D-05 NDo=     1
 LinEq1:  Iter=  6 NonCon=     1 RMS=1.26D-07 Max=3.17D-06 NDo=     1
 LinEq1:  Iter=  7 NonCon=     1 RMS=8.01D-08 Max=3.03D-06 NDo=     1
 LinEq1:  Iter=  8 NonCon=     1 RMS=3.03D-08 Max=9.47D-07 NDo=     1
 LinEq1:  Iter=  9 NonCon=     1 RMS=1.83D-08 Max=6.18D-07 NDo=     1
 LinEq1:  Iter= 10 NonCon=     1 RMS=8.81D-09 Max=3.39D-07 NDo=     1
 LinEq1:  Iter= 11 NonCon=     1 RMS=4.74D-09 Max=2.31D-07 NDo=     1
 LinEq1:  Iter= 12 NonCon=     1 RMS=2.54D-09 Max=8.30D-08 NDo=     1
 LinEq1:  Iter= 13 NonCon=     1 RMS=1.25D-09 Max=5.03D-08 NDo=     1
 LinEq1:  Iter= 14 NonCon=     1 RMS=5.76D-10 Max=2.52D-08 NDo=     1
 LinEq1:  Iter= 15 NonCon=     0 RMS=2.15D-10 Max=6.40D-09 NDo=     1
 Linear equations converged to 1.223D-09 1.223D-08 after    15 iterations.
 SCF Done:  E(UwB97XD) =  -322.374949621     a.u. after    5 cycles
            Convg  =    0.2648D-06                    40 Fock formations.
              S**2 =  0.0000                  -V/T =  2.0058
 <Sx>= 0.0000 <Sy>= 0.0000 <Sz>= 0.0000 <S**2>= 0.0000 S= 0.0000
 <L.S>=  0.00000000000    
 Annihilation of the first spin contaminant:
 S**2 before annihilation     0.0000,   after     0.0000
 DoSCS=F DFT=T ScalE2(SS,OS)=  1.000000  1.000000
 Range of M.O.s used for correlation:     1   391
 NBasis=   391 NAE=    23 NBE=    23 NFC=     0 NFV=     0
 NROrb=    391 NOA=    23 NOB=    23 NVA=   368 NVB=   368

 **** Warning!!: The largest alpha MO coefficient is  0.43379932D+02


 **** Warning!!: The largest beta MO coefficient is  0.43379934D+02

 Symmetrizing basis deriv contribution to polar:
 IMax=3 JMax=2 DiffMx= 0.00D+00
 G2DrvN: will do    12 centers at a time, making    1 passes.
 Calling FoFCou, ICntrl=  3107 FMM=F I1Cent=   0 AccDes= 0.00D+00.
 End of G2Drv F.D. properties file   721 does not exist.
 End of G2Drv F.D. properties file   722 does not exist.
 End of G2Drv F.D. properties file   788 does not exist.
          IDoAtm=11111111111
          Differentiating once with respect to nuclear coordinates.
 CalDSu exits because no D1Ps are significant.
          There are    36 degrees of freedom in the 1st order CPHF.  IDoFFX=6 NUNeed=     0.
     30 vectors produced by pass  0 Test12= 4.70D-14 2.78D-09 XBig12= 1.88D-01 1.18D-01.
 AX will form    30 AO Fock derivatives at one time.
     30 vectors produced by pass  1 Test12= 4.70D-14 2.78D-09 XBig12= 6.78D-02 6.82D-02.
     30 vectors produced by pass  2 Test12= 4.70D-14 2.78D-09 XBig12= 7.36D-03 1.25D-02.
     30 vectors produced by pass  3 Test12= 4.70D-14 2.78D-09 XBig12= 2.12D-04 1.08D-03.
     30 vectors produced by pass  4 Test12= 4.70D-14 2.78D-09 XBig12= 2.80D-06 1.43D-04.
     30 vectors produced by pass  5 Test12= 4.70D-14 2.78D-09 XBig12= 2.97D-08 1.19D-05.
     30 vectors produced by pass  6 Test12= 4.70D-14 2.78D-09 XBig12= 2.70D-10 1.31D-06.
     21 vectors produced by pass  7 Test12= 4.70D-14 2.78D-09 XBig12= 2.19D-12 1.33D-07.
      6 vectors produced by pass  8 Test12= 4.70D-14 2.78D-09 XBig12= 1.74D-14 1.33D-08.
 InvSVY:  IOpt=1 It=  1 EMax= 2.44D-15
 Solved reduced A of dimension   237 with    30 vectors.
 End of Minotr F.D. properties file   721 does not exist.
 End of Minotr F.D. properties file   722 does not exist.
 End of Minotr F.D. properties file   788 does not exist.
 Calling FoFJK, ICntrl=    100127 FMM=F ISym2X=0 I1Cent= 0 IOpClX= 1 NMat=1 NMatS=1 NMatT=0.
 -------------------------------------------------------------------
 Center     Atomic                   Forces (Hartrees/Bohr)
 Number     Number              X              Y              Z
 -------------------------------------------------------------------
      1        8           0.018935796    0.008804338   -0.000060886
      2        8          -0.014430011   -0.003659369    0.000799767
      3        6          -0.003983813   -0.005929550    0.000035043
      4        7           0.003312274   -0.001865932   -0.002318328
      5        6          -0.001778609   -0.002695191   -0.000307035
      6        1           0.000779902    0.001086684    0.000628528
      7        1          -0.000893287   -0.000098028    0.000887554
      8        6          -0.001515505    0.003348625    0.000301174
      9        1          -0.000035724    0.000262597    0.000106048
     10        1          -0.000139055    0.000440052    0.000050815
     11        1          -0.000251969    0.000305773   -0.000122681
 -------------------------------------------------------------------
 Cartesian Forces:  Max     0.018935796 RMS     0.004791313
 IRC-IRC-IRC-IRC-IRC-IRC-IRC-IRC-IRC-IRC-IRC-IRC-IRC-IRC-IRC-IRC-IRC-IRC
 Pt 12 Step number   1 out of a maximum of  20
 Modified Bulirsch-Stoer Extrapolation Cycles:
    EPS =    0.000010000000000
      PEZero:  N= 2 I= 1 D=  4.40D-04 Err=  8.11D-06
 Maximum DWI energy   std dev =  0.000000006 at pt    15
 Maximum DWI gradient std dev =  0.001097482 at pt    16
 CORRECTOR INTEGRATION CONVERGENCE:
   Recorrection delta-x convergence threshold:    0.010000
   Delta-x Convergence Met
 Point Number:  12          Path Number:   1
   CHANGE IN THE REACTION COORDINATE =    0.08439
   NET REACTION COORDINATE UP TO THIS POINT =    1.01261
  # OF POINTS ALONG THE PATH =  12
  # OF STEPS =   1

 Calculating another point on the path.
 IRC-IRC-IRC-IRC-IRC-IRC-IRC-IRC-IRC-IRC-IRC-IRC-IRC-IRC-IRC-IRC-IRC-IRC
                          Input orientation:                          
 ---------------------------------------------------------------------
 Center     Atomic      Atomic             Coordinates (Angstroms)
 Number     Number       Type             X           Y           Z
 ---------------------------------------------------------------------
      1          8           0       -1.683305    0.588520   -0.060180
      2          8           0        0.306333    1.207749    0.045696
      3          6           0        0.715724    0.032021   -0.081765
      4          7           0       -0.044025   -1.039135   -0.197137
      5          6           0       -1.371897   -0.671438    0.184034
      6          1           0       -1.622097   -1.066771    1.182148
      7          1           0       -1.997918   -1.218369   -0.565863
      8          6           0        2.204864   -0.263506    0.067078
      9          1           0        2.423512   -1.165749   -0.495489
     10          1           0        2.421904   -0.440389    1.118939
     11          1           0        2.799847    0.572254   -0.287154
 ---------------------------------------------------------------------
                    Distance matrix (angstroms):
                    1          2          3          4          5
     1  O    0.000000
     2  O    2.086459   0.000000
     3  C    2.462823   1.251472   0.000000
     4  N    2.314142   2.286964   1.318297   0.000000
     5  C    1.320647   2.523280   2.218934   1.429593   0.000000
     6  H    2.070534   3.191208   2.875800   2.096067   1.102324
     7  H    1.902510   3.401415   3.026827   1.996442   1.119545
     8  C    3.982462   2.401972   1.525460   2.393515   3.601848
     9  H    4.486969   3.226270   2.126584   2.488732   3.887316
    10  H    4.393372   2.888572   2.139138   2.858559   3.914124
    11  H    4.488923   2.594659   2.162777   3.269906   4.378611
                    6          7          8          9         10
     6  H    0.000000
     7  H    1.794370   0.000000
     8  C    4.066232   4.356117   0.000000
     9  H    4.380777   4.422303   1.085509   0.000000
    10  H    4.092712   4.793604   1.088487   1.769894   0.000000
    11  H    4.939517   5.128602   1.085348   1.790442   1.773523
                   11
    11  H    0.000000
 Symmetry turned off by external request.
 Stoichiometry    C3H5NO2
 Framework group  C1[X(C3H5NO2)]
 Deg. of freedom    27
 Full point group                 C1      NOp   1
 Rotational constants (GHZ):           8.5372183           3.0647624           2.3492520
 Standard basis: Aug-CC-pVTZ (5D, 7F)
   391 basis functions,   567 primitive gaussians,   455 cartesian basis functions
    23 alpha electrons       23 beta electrons
       nuclear repulsion energy       235.3758078431 Hartrees.
 NAtoms=   11 NActive=   11 NUniq=   11 SFac= 1.00D+00 NAtFMM=   60 NAOKFM=F Big=F
 Integral buffers will be    131072 words long.
 Raffenetti 2 integral format.
 Two-electron integral symmetry is turned off.
 Nuclear repulsion after empirical dispersion term =      235.3728334991 Hartrees.
 One-electron integrals computed using PRISM.
 NBasis=   391 RedAO= T EigKep=  1.37D-05  NBF=   391
 NBsUse=   391 1.00D-06 EigRej= -1.00D+00 NBFU=   391
 Initial guess from the checkpoint file:  "TSH2-IRC-Reverse.chk"
 B after Tr=    -0.000071    0.000239    0.000175
         Rot=    1.000000    0.000155   -0.000064   -0.000009 Ang=   0.02 deg.
 Initial guess <Sx>= 0.0000 <Sy>= 0.0000 <Sz>= 0.0000 <S**2>= 0.0000 S= 0.0000
 ExpMin= 2.53D-02 ExpMax= 1.53D+04 ExpMxC= 5.22D+02 IAcc=3 IRadAn=         7 AccDes= 0.00D+00
 Harris functional with IExCor= 4639 and IRadAn=       7 diagonalized for initial guess.
 HarFok:  IExCor= 4639 AccDes= 0.00D+00 IRadAn=         7 IDoV= 1 UseB2=F ITyADJ=14
 ICtDFT=  3500011 ScaDFX=  1.000000  1.000000  1.000000  1.000000
 FoFCou: FMM=F IPFlag=           0 FMFlag=      100000 FMFlg1=           0
         NFxFlg=           0 DoJE=T BraDBF=F KetDBF=T FulRan=T
         wScrn=  0.000000 ICntrl=       500 IOpCl=  0 I1Cent=   200000004 NGrid=           0
         NMat0=    1 NMatS0=      1 NMatT0=    0 NMatD0=    1 NMtDS0=    0 NMtDT0=    0
 Symmetry not used in FoFCou.
 Gradient too large for Newton-Raphson -- use scaled steepest descent instead.
     Accept linear search using points  3 and  4.
 Gradient too large for Newton-Raphson -- use scaled steepest descent instead.
     Accept linear search using points  1 and  2.
 LinEq1:  Iter=  0 NonCon=     1 RMS=6.67D-05 Max=4.40D-03 NDo=     1
 AX will form     1 AO Fock derivatives at one time.
 LinEq1:  Iter=  1 NonCon=     1 RMS=2.30D-05 Max=7.19D-04 NDo=     1
 LinEq1:  Iter=  2 NonCon=     1 RMS=2.78D-05 Max=1.56D-03 NDo=     1
 LinEq1:  Iter=  3 NonCon=     1 RMS=1.41D-05 Max=4.31D-04 NDo=     1
 LinEq1:  Iter=  4 NonCon=     1 RMS=7.88D-06 Max=1.93D-04 NDo=     1
 LinEq1:  Iter=  5 NonCon=     1 RMS=4.99D-06 Max=2.91D-04 NDo=     1
 LinEq1:  Iter=  6 NonCon=     1 RMS=4.38D-06 Max=1.96D-04 NDo=     1
 LinEq1:  Iter=  7 NonCon=     1 RMS=2.16D-06 Max=8.97D-05 NDo=     1
 LinEq1:  Iter=  8 NonCon=     1 RMS=1.25D-06 Max=4.06D-05 NDo=     1
 LinEq1:  Iter=  9 NonCon=     1 RMS=6.78D-07 Max=2.23D-05 NDo=     1
 LinEq1:  Iter= 10 NonCon=     1 RMS=2.96D-07 Max=9.09D-06 NDo=     1
 LinEq1:  Iter= 11 NonCon=     1 RMS=1.06D-07 Max=3.10D-06 NDo=     1
 LinEq1:  Iter= 12 NonCon=     1 RMS=4.25D-08 Max=1.26D-06 NDo=     1
 LinEq1:  Iter= 13 NonCon=     1 RMS=1.69D-08 Max=4.47D-07 NDo=     1
 LinEq1:  Iter= 14 NonCon=     1 RMS=6.09D-09 Max=1.37D-07 NDo=     1
 LinEq1:  Iter= 15 NonCon=     0 RMS=2.20D-09 Max=5.96D-08 NDo=     1
 Linear equations converged to 1.301D-08 1.301D-07 after    15 iterations.
     Minimum is close to point  2 DX=  3.60D-03 DF= -1.01D-09 DXR=  3.58D-03 DFR=  1.28D-05 which will be used.
 LinEq1:  Iter=  0 NonCon=     1 RMS=1.62D-06 Max=8.11D-05 NDo=     1
 LinEq1:  Iter=  1 NonCon=     1 RMS=1.19D-06 Max=5.35D-05 NDo=     1
 LinEq1:  Iter=  2 NonCon=     1 RMS=6.02D-07 Max=2.39D-05 NDo=     1
 LinEq1:  Iter=  3 NonCon=     1 RMS=6.01D-07 Max=3.12D-05 NDo=     1
 LinEq1:  Iter=  4 NonCon=     1 RMS=4.48D-07 Max=1.53D-05 NDo=     1
 LinEq1:  Iter=  5 NonCon=     1 RMS=2.96D-07 Max=1.11D-05 NDo=     1
 LinEq1:  Iter=  6 NonCon=     1 RMS=1.36D-07 Max=3.42D-06 NDo=     1
 LinEq1:  Iter=  7 NonCon=     1 RMS=8.47D-08 Max=3.24D-06 NDo=     1
 LinEq1:  Iter=  8 NonCon=     1 RMS=3.18D-08 Max=8.27D-07 NDo=     1
 LinEq1:  Iter=  9 NonCon=     1 RMS=2.00D-08 Max=6.60D-07 NDo=     1
 LinEq1:  Iter= 10 NonCon=     1 RMS=1.06D-08 Max=6.05D-07 NDo=     1
 LinEq1:  Iter= 11 NonCon=     1 RMS=5.61D-09 Max=2.96D-07 NDo=     1
 LinEq1:  Iter= 12 NonCon=     1 RMS=2.77D-09 Max=1.09D-07 NDo=     1
 LinEq1:  Iter= 13 NonCon=     1 RMS=1.30D-09 Max=5.32D-08 NDo=     1
 LinEq1:  Iter= 14 NonCon=     1 RMS=5.77D-10 Max=2.32D-08 NDo=     1
 LinEq1:  Iter= 15 NonCon=     0 RMS=2.26D-10 Max=8.32D-09 NDo=     1
 Linear equations converged to 1.327D-09 1.327D-08 after    15 iterations.
     Minimum is close to point  2 DX=  3.19D-04 DF=  0.00D+00 DXR=  3.18D-04 DFR=  0.00D+00 which will be used.
 SCF Done:  E(UwB97XD) =  -322.375593718     a.u. after    5 cycles
            Convg  =    0.3537D-06                    41 Fock formations.
              S**2 =  0.0000                  -V/T =  2.0058
 <Sx>= 0.0000 <Sy>= 0.0000 <Sz>= 0.0000 <S**2>= 0.0000 S= 0.0000
 <L.S>=  0.00000000000    
 Annihilation of the first spin contaminant:
 S**2 before annihilation     0.0000,   after     0.0000
 DoSCS=F DFT=T ScalE2(SS,OS)=  1.000000  1.000000
 Range of M.O.s used for correlation:     1   391
 NBasis=   391 NAE=    23 NBE=    23 NFC=     0 NFV=     0
 NROrb=    391 NOA=    23 NOB=    23 NVA=   368 NVB=   368

 **** Warning!!: The largest alpha MO coefficient is  0.43636963D+02


 **** Warning!!: The largest beta MO coefficient is  0.43636965D+02

 Symmetrizing basis deriv contribution to polar:
 IMax=3 JMax=2 DiffMx= 0.00D+00
 G2DrvN: will do    12 centers at a time, making    1 passes.
 Calling FoFCou, ICntrl=  3107 FMM=F I1Cent=   0 AccDes= 0.00D+00.
 End of G2Drv F.D. properties file   721 does not exist.
 End of G2Drv F.D. properties file   722 does not exist.
 End of G2Drv F.D. properties file   788 does not exist.
          IDoAtm=11111111111
          Differentiating once with respect to nuclear coordinates.
 CalDSu exits because no D1Ps are significant.
          There are    36 degrees of freedom in the 1st order CPHF.  IDoFFX=6 NUNeed=     0.
     30 vectors produced by pass  0 Test12= 4.70D-14 2.78D-09 XBig12= 1.87D-01 1.16D-01.
 AX will form    30 AO Fock derivatives at one time.
     30 vectors produced by pass  1 Test12= 4.70D-14 2.78D-09 XBig12= 6.53D-02 6.76D-02.
     30 vectors produced by pass  2 Test12= 4.70D-14 2.78D-09 XBig12= 7.14D-03 1.19D-02.
     30 vectors produced by pass  3 Test12= 4.70D-14 2.78D-09 XBig12= 2.11D-04 1.12D-03.
     30 vectors produced by pass  4 Test12= 4.70D-14 2.78D-09 XBig12= 2.77D-06 1.38D-04.
     30 vectors produced by pass  5 Test12= 4.70D-14 2.78D-09 XBig12= 2.90D-08 1.19D-05.
     30 vectors produced by pass  6 Test12= 4.70D-14 2.78D-09 XBig12= 2.59D-10 1.27D-06.
     21 vectors produced by pass  7 Test12= 4.70D-14 2.78D-09 XBig12= 2.13D-12 1.35D-07.
      7 vectors produced by pass  8 Test12= 4.70D-14 2.78D-09 XBig12= 2.02D-14 3.01D-08.
      1 vectors produced by pass  9 Test12= 4.70D-14 2.78D-09 XBig12= 4.33D-16 4.41D-09.
 InvSVY:  IOpt=1 It=  1 EMax= 1.11D-15
 Solved reduced A of dimension   239 with    30 vectors.
 End of Minotr F.D. properties file   721 does not exist.
 End of Minotr F.D. properties file   722 does not exist.
 End of Minotr F.D. properties file   788 does not exist.
 Calling FoFJK, ICntrl=    100127 FMM=F ISym2X=0 I1Cent= 0 IOpClX= 1 NMat=1 NMatS=1 NMatT=0.
 -------------------------------------------------------------------
 Center     Atomic                   Forces (Hartrees/Bohr)
 Number     Number              X              Y              Z
 -------------------------------------------------------------------
      1        8           0.020756067    0.009759377    0.000046453
      2        8          -0.016096132   -0.004089149    0.000857115
      3        6          -0.004122811   -0.006566563    0.000015746
      4        7           0.003533626   -0.002121675   -0.002160418
      5        6          -0.001879442   -0.002872802   -0.000520063
      6        1           0.000808320    0.001144469    0.000629142
      7        1          -0.000947954   -0.000065273    0.000910289
      8        6          -0.001611940    0.003706991    0.000199257
      9        1          -0.000025961    0.000287657    0.000112835
     10        1          -0.000154033    0.000483437    0.000046861
     11        1          -0.000259742    0.000333531   -0.000137217
 -------------------------------------------------------------------
 Cartesian Forces:  Max     0.020756067 RMS     0.005272730
 IRC-IRC-IRC-IRC-IRC-IRC-IRC-IRC-IRC-IRC-IRC-IRC-IRC-IRC-IRC-IRC-IRC-IRC
 Pt 13 Step number   1 out of a maximum of  20
 Modified Bulirsch-Stoer Extrapolation Cycles:
    EPS =    0.000010000000000
      PEZero:  N= 2 I= 1 D=  4.40D-04 Err=  8.16D-06
 Maximum DWI energy   std dev =  0.000000005 at pt    15
 Maximum DWI gradient std dev =  0.000988507 at pt    16
 CORRECTOR INTEGRATION CONVERGENCE:
   Recorrection delta-x convergence threshold:    0.010000
   Delta-x Convergence Met
 Point Number:  13          Path Number:   1
   CHANGE IN THE REACTION COORDINATE =    0.08439
   NET REACTION COORDINATE UP TO THIS POINT =    1.09700
  # OF POINTS ALONG THE PATH =  13
  # OF STEPS =   1

 Calculating another point on the path.
 IRC-IRC-IRC-IRC-IRC-IRC-IRC-IRC-IRC-IRC-IRC-IRC-IRC-IRC-IRC-IRC-IRC-IRC
                          Input orientation:                          
 ---------------------------------------------------------------------
 Center     Atomic      Atomic             Coordinates (Angstroms)
 Number     Number       Type             X           Y           Z
 ---------------------------------------------------------------------
      1          8           0       -1.676047    0.591952   -0.060145
      2          8           0        0.300657    1.206302    0.045992
      3          6           0        0.713852    0.028947   -0.081763
      4          7           0       -0.042631   -1.039996   -0.197926
      5          6           0       -1.372752   -0.672758    0.183746
      6          1           0       -1.617748   -1.060559    1.185542
      7          1           0       -2.003121   -1.218626   -0.560991
      8          6           0        2.204125   -0.261770    0.067142
      9          1           0        2.423402   -1.164152   -0.494872
     10          1           0        2.421048   -0.437702    1.119171
     11          1           0        2.798446    0.574100   -0.287923
 ---------------------------------------------------------------------
                    Distance matrix (angstroms):
                    1          2          3          4          5
     1  O    0.000000
     2  O    2.072691   0.000000
     3  C    2.455414   1.254279   0.000000
     4  N    2.313068   2.285432   1.314687   0.000000
     5  C    1.323239   2.519949   2.217387   1.431698   0.000000
     6  H    2.070248   3.180804   2.868701   2.096521   1.101820
     7  H    1.906835   3.399427   3.027878   2.001811   1.118021
     8  C    3.975019   2.403929   1.525648   2.392449   3.602300
     9  H    4.480890   3.227636   2.125254   2.486948   3.887516
    10  H    4.386019   2.889727   2.138813   2.857835   3.914485
    11  H    4.480322   2.598100   2.164538   3.268811   4.379043
                    6          7          8          9         10
     6  H    0.000000
     7  H    1.795515   0.000000
     8  C    4.061478   4.360166   0.000000
     9  H    4.377832   4.427352   1.085465   0.000000
    10  H    4.087081   4.796464   1.088473   1.769991   0.000000
    11  H    4.934164   5.132590   1.085341   1.790253   1.773721
                   11
    11  H    0.000000
 Symmetry turned off by external request.
 Stoichiometry    C3H5NO2
 Framework group  C1[X(C3H5NO2)]
 Deg. of freedom    27
 Full point group                 C1      NOp   1
 Rotational constants (GHZ):           8.5335556           3.0737701           2.3543921
 Standard basis: Aug-CC-pVTZ (5D, 7F)
   391 basis functions,   567 primitive gaussians,   455 cartesian basis functions
    23 alpha electrons       23 beta electrons
       nuclear repulsion energy       235.5000288892 Hartrees.
 NAtoms=   11 NActive=   11 NUniq=   11 SFac= 1.00D+00 NAtFMM=   60 NAOKFM=F Big=F
 Integral buffers will be    131072 words long.
 Raffenetti 2 integral format.
 Two-electron integral symmetry is turned off.
 Nuclear repulsion after empirical dispersion term =      235.4970530471 Hartrees.
 One-electron integrals computed using PRISM.
 NBasis=   391 RedAO= T EigKep=  1.36D-05  NBF=   391
 NBsUse=   391 1.00D-06 EigRej= -1.00D+00 NBFU=   391
 Initial guess from the checkpoint file:  "TSH2-IRC-Reverse.chk"
 B after Tr=    -0.000069    0.000239    0.000160
         Rot=    1.000000    0.000146   -0.000061   -0.000009 Ang=   0.02 deg.
 Initial guess <Sx>= 0.0000 <Sy>= 0.0000 <Sz>= 0.0000 <S**2>= 0.0000 S= 0.0000
 ExpMin= 2.53D-02 ExpMax= 1.53D+04 ExpMxC= 5.22D+02 IAcc=3 IRadAn=         7 AccDes= 0.00D+00
 Harris functional with IExCor= 4639 and IRadAn=       7 diagonalized for initial guess.
 HarFok:  IExCor= 4639 AccDes= 0.00D+00 IRadAn=         7 IDoV= 1 UseB2=F ITyADJ=14
 ICtDFT=  3500011 ScaDFX=  1.000000  1.000000  1.000000  1.000000
 FoFCou: FMM=F IPFlag=           0 FMFlag=      100000 FMFlg1=           0
         NFxFlg=           0 DoJE=T BraDBF=F KetDBF=T FulRan=T
         wScrn=  0.000000 ICntrl=       500 IOpCl=  0 I1Cent=   200000004 NGrid=           0
         NMat0=    1 NMatS0=      1 NMatT0=    0 NMatD0=    1 NMtDS0=    0 NMtDT0=    0
 Symmetry not used in FoFCou.
 Gradient too large for Newton-Raphson -- use scaled steepest descent instead.
     Accept linear search using points  3 and  4.
 Gradient too large for Newton-Raphson -- use scaled steepest descent instead.
     Accept linear search using points  1 and  2.
 LinEq1:  Iter=  0 NonCon=     1 RMS=6.65D-05 Max=4.40D-03 NDo=     1
 AX will form     1 AO Fock derivatives at one time.
 LinEq1:  Iter=  1 NonCon=     1 RMS=2.30D-05 Max=7.14D-04 NDo=     1
 LinEq1:  Iter=  2 NonCon=     1 RMS=2.76D-05 Max=1.55D-03 NDo=     1
 LinEq1:  Iter=  3 NonCon=     1 RMS=1.37D-05 Max=4.12D-04 NDo=     1
 LinEq1:  Iter=  4 NonCon=     1 RMS=8.28D-06 Max=2.62D-04 NDo=     1
 LinEq1:  Iter=  5 NonCon=     1 RMS=7.15D-06 Max=4.11D-04 NDo=     1
 LinEq1:  Iter=  6 NonCon=     1 RMS=4.72D-06 Max=1.65D-04 NDo=     1
 LinEq1:  Iter=  7 NonCon=     1 RMS=2.22D-06 Max=9.54D-05 NDo=     1
 LinEq1:  Iter=  8 NonCon=     1 RMS=1.34D-06 Max=4.44D-05 NDo=     1
 LinEq1:  Iter=  9 NonCon=     1 RMS=7.00D-07 Max=2.29D-05 NDo=     1
 LinEq1:  Iter= 10 NonCon=     1 RMS=2.86D-07 Max=8.46D-06 NDo=     1
 LinEq1:  Iter= 11 NonCon=     1 RMS=1.00D-07 Max=3.03D-06 NDo=     1
 LinEq1:  Iter= 12 NonCon=     1 RMS=3.99D-08 Max=1.29D-06 NDo=     1
 LinEq1:  Iter= 13 NonCon=     1 RMS=1.60D-08 Max=6.19D-07 NDo=     1
 LinEq1:  Iter= 14 NonCon=     1 RMS=6.42D-09 Max=2.94D-07 NDo=     1
 LinEq1:  Iter= 15 NonCon=     1 RMS=3.54D-09 Max=1.94D-07 NDo=     1
 LinEq1:  Iter= 16 NonCon=     0 RMS=2.04D-09 Max=9.15D-08 NDo=     1
 Linear equations converged to 1.301D-08 1.301D-07 after    16 iterations.
     Minimum is close to point  2 DX=  4.22D-03 DF= -1.38D-09 DXR=  4.20D-03 DFR=  1.76D-05 which will be used.
 LinEq1:  Iter=  0 NonCon=     1 RMS=1.77D-06 Max=8.78D-05 NDo=     1
 LinEq1:  Iter=  1 NonCon=     1 RMS=1.23D-06 Max=5.60D-05 NDo=     1
 LinEq1:  Iter=  2 NonCon=     1 RMS=6.49D-07 Max=2.72D-05 NDo=     1
 LinEq1:  Iter=  3 NonCon=     1 RMS=6.72D-07 Max=3.66D-05 NDo=     1
 LinEq1:  Iter=  4 NonCon=     1 RMS=4.89D-07 Max=1.68D-05 NDo=     1
 LinEq1:  Iter=  5 NonCon=     1 RMS=3.12D-07 Max=1.26D-05 NDo=     1
 LinEq1:  Iter=  6 NonCon=     1 RMS=1.55D-07 Max=7.49D-06 NDo=     1
 LinEq1:  Iter=  7 NonCon=     1 RMS=1.09D-07 Max=5.83D-06 NDo=     1
 LinEq1:  Iter=  8 NonCon=     1 RMS=6.13D-08 Max=3.54D-06 NDo=     1
 LinEq1:  Iter=  9 NonCon=     1 RMS=3.40D-08 Max=1.23D-06 NDo=     1
 LinEq1:  Iter= 10 NonCon=     1 RMS=1.86D-08 Max=7.00D-07 NDo=     1
 LinEq1:  Iter= 11 NonCon=     1 RMS=7.20D-09 Max=2.27D-07 NDo=     1
 LinEq1:  Iter= 12 NonCon=     1 RMS=3.29D-09 Max=1.36D-07 NDo=     1
 LinEq1:  Iter= 13 NonCon=     1 RMS=1.56D-09 Max=5.69D-08 NDo=     1
 LinEq1:  Iter= 14 NonCon=     1 RMS=7.66D-10 Max=3.38D-08 NDo=     1
 LinEq1:  Iter= 15 NonCon=     1 RMS=3.82D-10 Max=1.54D-08 NDo=     1
 LinEq1:  Iter= 16 NonCon=     0 RMS=1.86D-10 Max=7.79D-09 NDo=     1
 Linear equations converged to 1.432D-09 1.432D-08 after    16 iterations.
     Accept linear search using points  1 and  2.
     Minimum is close to point  2 DX= -2.93D-03 DF= -1.14D-13 DXR=  2.94D-03 DFR=  8.83D-06 which will be used.
 LinEq1:  Iter=  0 NonCon=     1 RMS=6.15D-08 Max=2.57D-06 NDo=     1
 LinEq1:  Iter=  1 NonCon=     1 RMS=3.75D-08 Max=1.65D-06 NDo=     1
 LinEq1:  Iter=  2 NonCon=     1 RMS=2.45D-08 Max=1.69D-06 NDo=     1
 LinEq1:  Iter=  3 NonCon=     1 RMS=3.10D-08 Max=1.57D-06 NDo=     1
 LinEq1:  Iter=  4 NonCon=     1 RMS=1.84D-08 Max=7.24D-07 NDo=     1
 LinEq1:  Iter=  5 NonCon=     1 RMS=9.90D-09 Max=4.51D-07 NDo=     1
 LinEq1:  Iter=  6 NonCon=     1 RMS=5.24D-09 Max=1.96D-07 NDo=     1
 LinEq1:  Iter=  7 NonCon=     1 RMS=3.72D-09 Max=1.29D-07 NDo=     1
 LinEq1:  Iter=  8 NonCon=     1 RMS=3.07D-09 Max=1.33D-07 NDo=     1
 LinEq1:  Iter=  9 NonCon=     1 RMS=1.88D-09 Max=8.56D-08 NDo=     1
 LinEq1:  Iter= 10 NonCon=     1 RMS=1.14D-09 Max=6.18D-08 NDo=     1
 LinEq1:  Iter= 11 NonCon=     1 RMS=6.86D-10 Max=2.83D-08 NDo=     1
 LinEq1:  Iter= 12 NonCon=     1 RMS=5.02D-10 Max=2.85D-08 NDo=     1
 LinEq1:  Iter= 13 NonCon=     1 RMS=2.37D-10 Max=1.05D-08 NDo=     1
 LinEq1:  Iter= 14 NonCon=     1 RMS=1.13D-10 Max=5.18D-09 NDo=     1
 LinEq1:  Iter= 15 NonCon=     1 RMS=5.21D-11 Max=1.56D-09 NDo=     1
 LinEq1:  Iter= 16 NonCon=     0 RMS=2.48D-11 Max=8.79D-10 NDo=     1
 Linear equations converged to 1.054D-10 1.054D-09 after    16 iterations.
 SCF Done:  E(UwB97XD) =  -322.376297168     a.u. after    6 cycles
            Convg  =    0.1580D-06                    59 Fock formations.
              S**2 =  0.0000                  -V/T =  2.0059
 <Sx>= 0.0000 <Sy>= 0.0000 <Sz>= 0.0000 <S**2>= 0.0000 S= 0.0000
 <L.S>=  0.00000000000    
 Annihilation of the first spin contaminant:
 S**2 before annihilation     0.0000,   after     0.0000
 DoSCS=F DFT=T ScalE2(SS,OS)=  1.000000  1.000000
 Range of M.O.s used for correlation:     1   391
 NBasis=   391 NAE=    23 NBE=    23 NFC=     0 NFV=     0
 NROrb=    391 NOA=    23 NOB=    23 NVA=   368 NVB=   368

 **** Warning!!: The largest alpha MO coefficient is  0.43892555D+02


 **** Warning!!: The largest beta MO coefficient is  0.43892555D+02

 Symmetrizing basis deriv contribution to polar:
 IMax=3 JMax=2 DiffMx= 0.00D+00
 G2DrvN: will do    12 centers at a time, making    1 passes.
 Calling FoFCou, ICntrl=  3107 FMM=F I1Cent=   0 AccDes= 0.00D+00.
 End of G2Drv F.D. properties file   721 does not exist.
 End of G2Drv F.D. properties file   722 does not exist.
 End of G2Drv F.D. properties file   788 does not exist.
          IDoAtm=11111111111
          Differentiating once with respect to nuclear coordinates.
 CalDSu exits because no D1Ps are significant.
          There are    36 degrees of freedom in the 1st order CPHF.  IDoFFX=6 NUNeed=     0.
     30 vectors produced by pass  0 Test12= 4.70D-14 2.78D-09 XBig12= 1.87D-01 1.14D-01.
 AX will form    30 AO Fock derivatives at one time.
     30 vectors produced by pass  1 Test12= 4.70D-14 2.78D-09 XBig12= 6.28D-02 6.70D-02.
     30 vectors produced by pass  2 Test12= 4.70D-14 2.78D-09 XBig12= 6.93D-03 1.13D-02.
     30 vectors produced by pass  3 Test12= 4.70D-14 2.78D-09 XBig12= 2.10D-04 1.15D-03.
     30 vectors produced by pass  4 Test12= 4.70D-14 2.78D-09 XBig12= 2.73D-06 1.33D-04.
     30 vectors produced by pass  5 Test12= 4.70D-14 2.78D-09 XBig12= 2.82D-08 1.19D-05.
     30 vectors produced by pass  6 Test12= 4.70D-14 2.78D-09 XBig12= 2.49D-10 1.24D-06.
     22 vectors produced by pass  7 Test12= 4.70D-14 2.78D-09 XBig12= 1.99D-12 1.32D-07.
      8 vectors produced by pass  8 Test12= 4.70D-14 2.78D-09 XBig12= 1.59D-14 1.56D-08.
 InvSVY:  IOpt=1 It=  1 EMax= 1.78D-15
 Solved reduced A of dimension   240 with    30 vectors.
 End of Minotr F.D. properties file   721 does not exist.
 End of Minotr F.D. properties file   722 does not exist.
 End of Minotr F.D. properties file   788 does not exist.
 Calling FoFJK, ICntrl=    100127 FMM=F ISym2X=0 I1Cent= 0 IOpClX= 1 NMat=1 NMatS=1 NMatT=0.
 -------------------------------------------------------------------
 Center     Atomic                   Forces (Hartrees/Bohr)
 Number     Number              X              Y              Z
 -------------------------------------------------------------------
      1        8           0.022585570    0.010742919    0.000167519
      2        8          -0.017830144   -0.004544766    0.000916240
      3        6          -0.004206599   -0.007208290   -0.000004755
      4        7           0.003715422   -0.002399185   -0.001939094
      5        6          -0.001941619   -0.003035555   -0.000771862
      6        1           0.000831145    0.001195215    0.000621360
      7        1          -0.001003010   -0.000024989    0.000927231
      8        6          -0.001703682    0.004073314    0.000074821
      9        1          -0.000013392    0.000312808    0.000119307
     10        1          -0.000168665    0.000527160    0.000041289
     11        1          -0.000265026    0.000361369   -0.000152056
 -------------------------------------------------------------------
 Cartesian Forces:  Max     0.022585570 RMS     0.005763066
 IRC-IRC-IRC-IRC-IRC-IRC-IRC-IRC-IRC-IRC-IRC-IRC-IRC-IRC-IRC-IRC-IRC-IRC
 Pt 14 Step number   1 out of a maximum of  20
 Modified Bulirsch-Stoer Extrapolation Cycles:
    EPS =    0.000010000000000
      PEZero:  N= 2 I= 1 D=  4.40D-04 Err=  8.15D-06
 Maximum DWI energy   std dev =  0.000000003 at pt    49
 Maximum DWI gradient std dev =  0.000915385 at pt    16
 CORRECTOR INTEGRATION CONVERGENCE:
   Recorrection delta-x convergence threshold:    0.010000
   Delta-x Convergence Met
 Point Number:  14          Path Number:   1
   CHANGE IN THE REACTION COORDINATE =    0.08439
   NET REACTION COORDINATE UP TO THIS POINT =    1.18139
  # OF POINTS ALONG THE PATH =  14
  # OF STEPS =   1

 Calculating another point on the path.
 IRC-IRC-IRC-IRC-IRC-IRC-IRC-IRC-IRC-IRC-IRC-IRC-IRC-IRC-IRC-IRC-IRC-IRC
                          Input orientation:                          
 ---------------------------------------------------------------------
 Center     Atomic      Atomic             Coordinates (Angstroms)
 Number     Number       Type             X           Y           Z
 ---------------------------------------------------------------------
      1          8           0       -1.668796    0.595422   -0.060074
      2          8           0        0.294884    1.204825    0.046284
      3          6           0        0.712106    0.025851   -0.081769
      4          7           0       -0.041291   -1.040890   -0.198564
      5          6           0       -1.373557   -0.674037    0.183370
      6          1           0       -1.613643   -1.054602    1.188601
      7          1           0       -2.008181   -1.218646   -0.556433
      8          6           0        2.203408   -0.260019    0.067145
      9          1           0        2.423369   -1.162559   -0.494273
     10          1           0        2.420189   -0.435014    1.119353
     11          1           0        2.797136    0.575936   -0.288704
 ---------------------------------------------------------------------
                    Distance matrix (angstroms):
                    1          2          3          4          5
     1  O    0.000000
     2  O    2.058816   0.000000
     3  C    2.448178   1.257161   0.000000
     4  N    2.312027   2.283901   1.311176   0.000000
     5  C    1.325879   2.516468   2.215882   1.433663   0.000000
     6  H    2.069978   3.170548   2.861874   2.096833   1.101345
     7  H    1.911124   3.397144   3.028867   2.007069   1.116536
     8  C    3.967610   2.405965   1.525739   2.391450   3.602722
     9  H    4.474912   3.229111   2.123887   2.485316   3.887738
    10  H    4.378658   2.890929   2.138373   2.857075   3.914807
    11  H    4.471823   2.601727   2.166279   3.267861   4.379494
                    6          7          8          9         10
     6  H    0.000000
     7  H    1.796584   0.000000
     8  C    4.056958   4.364092   0.000000
     9  H    4.375064   4.432341   1.085426   0.000000
    10  H    4.081726   4.799250   1.088466   1.770062   0.000000
    11  H    4.929102   5.136465   1.085339   1.790062   1.773903
                   11
    11  H    0.000000
 Symmetry turned off by external request.
 Stoichiometry    C3H5NO2
 Framework group  C1[X(C3H5NO2)]
 Deg. of freedom    27
 Full point group                 C1      NOp   1
 Rotational constants (GHZ):           8.5301272           3.0827595           2.3594904
 Standard basis: Aug-CC-pVTZ (5D, 7F)
   391 basis functions,   567 primitive gaussians,   455 cartesian basis functions
    23 alpha electrons       23 beta electrons
       nuclear repulsion energy       235.6254374838 Hartrees.
 NAtoms=   11 NActive=   11 NUniq=   11 SFac= 1.00D+00 NAtFMM=   60 NAOKFM=F Big=F
 Integral buffers will be    131072 words long.
 Raffenetti 2 integral format.
 Two-electron integral symmetry is turned off.
 Nuclear repulsion after empirical dispersion term =      235.6224601702 Hartrees.
 One-electron integrals computed using PRISM.
 NBasis=   391 RedAO= T EigKep=  1.36D-05  NBF=   391
 NBsUse=   391 1.00D-06 EigRej= -1.00D+00 NBFU=   391
 Initial guess from the checkpoint file:  "TSH2-IRC-Reverse.chk"
 B after Tr=    -0.000068    0.000239    0.000146
         Rot=    1.000000    0.000137   -0.000057   -0.000008 Ang=   0.02 deg.
 Initial guess <Sx>= 0.0000 <Sy>= 0.0000 <Sz>= 0.0000 <S**2>= 0.0000 S= 0.0000
 ExpMin= 2.53D-02 ExpMax= 1.53D+04 ExpMxC= 5.22D+02 IAcc=3 IRadAn=         7 AccDes= 0.00D+00
 Harris functional with IExCor= 4639 and IRadAn=       7 diagonalized for initial guess.
 HarFok:  IExCor= 4639 AccDes= 0.00D+00 IRadAn=         7 IDoV= 1 UseB2=F ITyADJ=14
 ICtDFT=  3500011 ScaDFX=  1.000000  1.000000  1.000000  1.000000
 FoFCou: FMM=F IPFlag=           0 FMFlag=      100000 FMFlg1=           0
         NFxFlg=           0 DoJE=T BraDBF=F KetDBF=T FulRan=T
         wScrn=  0.000000 ICntrl=       500 IOpCl=  0 I1Cent=   200000004 NGrid=           0
         NMat0=    1 NMatS0=      1 NMatT0=    0 NMatD0=    1 NMtDS0=    0 NMtDT0=    0
 Symmetry not used in FoFCou.
 Gradient too large for Newton-Raphson -- use scaled steepest descent instead.
     Accept linear search using points  3 and  4.
 Gradient too large for Newton-Raphson -- use scaled steepest descent instead.
     Accept linear search using points  1 and  2.
 LinEq1:  Iter=  0 NonCon=     1 RMS=6.62D-05 Max=4.38D-03 NDo=     1
 AX will form     1 AO Fock derivatives at one time.
 LinEq1:  Iter=  1 NonCon=     1 RMS=2.30D-05 Max=7.06D-04 NDo=     1
 LinEq1:  Iter=  2 NonCon=     1 RMS=2.73D-05 Max=1.53D-03 NDo=     1
 LinEq1:  Iter=  3 NonCon=     1 RMS=1.33D-05 Max=3.94D-04 NDo=     1
 LinEq1:  Iter=  4 NonCon=     1 RMS=8.80D-06 Max=3.40D-04 NDo=     1
 LinEq1:  Iter=  5 NonCon=     1 RMS=8.59D-06 Max=4.76D-04 NDo=     1
 LinEq1:  Iter=  6 NonCon=     1 RMS=4.74D-06 Max=1.42D-04 NDo=     1
 LinEq1:  Iter=  7 NonCon=     1 RMS=2.28D-06 Max=1.01D-04 NDo=     1
 LinEq1:  Iter=  8 NonCon=     1 RMS=1.41D-06 Max=4.81D-05 NDo=     1
 LinEq1:  Iter=  9 NonCon=     1 RMS=7.09D-07 Max=2.31D-05 NDo=     1
 LinEq1:  Iter= 10 NonCon=     1 RMS=2.74D-07 Max=7.73D-06 NDo=     1
 LinEq1:  Iter= 11 NonCon=     1 RMS=9.39D-08 Max=2.74D-06 NDo=     1
 LinEq1:  Iter= 12 NonCon=     1 RMS=3.67D-08 Max=1.13D-06 NDo=     1
 LinEq1:  Iter= 13 NonCon=     1 RMS=1.43D-08 Max=4.03D-07 NDo=     1
 LinEq1:  Iter= 14 NonCon=     0 RMS=5.13D-09 Max=1.09D-07 NDo=     1
 Linear equations converged to 1.301D-08 1.301D-07 after    14 iterations.
     Minimum is close to point  2 DX=  4.80D-03 DF= -1.76D-09 DXR=  4.77D-03 DFR=  2.28D-05 which will be used.
 LinEq1:  Iter=  0 NonCon=     1 RMS=1.90D-06 Max=9.48D-05 NDo=     1
 LinEq1:  Iter=  1 NonCon=     1 RMS=1.25D-06 Max=5.58D-05 NDo=     1
 LinEq1:  Iter=  2 NonCon=     1 RMS=6.92D-07 Max=2.71D-05 NDo=     1
 LinEq1:  Iter=  3 NonCon=     1 RMS=7.30D-07 Max=3.68D-05 NDo=     1
 LinEq1:  Iter=  4 NonCon=     1 RMS=5.06D-07 Max=1.72D-05 NDo=     1
 LinEq1:  Iter=  5 NonCon=     1 RMS=3.00D-07 Max=8.51D-06 NDo=     1
 LinEq1:  Iter=  6 NonCon=     1 RMS=1.42D-07 Max=3.76D-06 NDo=     1
 LinEq1:  Iter=  7 NonCon=     1 RMS=8.67D-08 Max=3.13D-06 NDo=     1
 LinEq1:  Iter=  8 NonCon=     1 RMS=3.13D-08 Max=7.61D-07 NDo=     1
 LinEq1:  Iter=  9 NonCon=     1 RMS=1.88D-08 Max=6.72D-07 NDo=     1
 LinEq1:  Iter= 10 NonCon=     1 RMS=7.67D-09 Max=3.19D-07 NDo=     1
 LinEq1:  Iter= 11 NonCon=     1 RMS=3.15D-09 Max=1.42D-07 NDo=     1
 LinEq1:  Iter= 12 NonCon=     1 RMS=1.57D-09 Max=4.96D-08 NDo=     1
 LinEq1:  Iter= 13 NonCon=     1 RMS=7.77D-10 Max=3.26D-08 NDo=     1
 LinEq1:  Iter= 14 NonCon=     1 RMS=4.17D-10 Max=1.97D-08 NDo=     1
 LinEq1:  Iter= 15 NonCon=     0 RMS=1.86D-10 Max=4.70D-09 NDo=     1
 Linear equations converged to 1.515D-09 1.515D-08 after    15 iterations.
     Minimum is close to point  2 DX=  8.59D-04 DF=  0.00D+00 DXR=  8.58D-04 DFR=  0.00D+00 which will be used.
 LinEq1:  Iter=  0 NonCon=     1 RMS=6.90D-09 Max=1.78D-07 NDo=     1
 LinEq1:  Iter=  1 NonCon=     1 RMS=3.90D-09 Max=1.88D-07 NDo=     1
 LinEq1:  Iter=  2 NonCon=     1 RMS=2.73D-09 Max=1.93D-07 NDo=     1
 LinEq1:  Iter=  3 NonCon=     1 RMS=3.22D-09 Max=1.98D-07 NDo=     1
 LinEq1:  Iter=  4 NonCon=     1 RMS=1.85D-09 Max=9.14D-08 NDo=     1
 LinEq1:  Iter=  5 NonCon=     1 RMS=1.68D-09 Max=8.54D-08 NDo=     1
 LinEq1:  Iter=  6 NonCon=     1 RMS=1.42D-09 Max=6.47D-08 NDo=     1
 LinEq1:  Iter=  7 NonCon=     1 RMS=8.73D-10 Max=3.84D-08 NDo=     1
 LinEq1:  Iter=  8 NonCon=     1 RMS=4.58D-10 Max=1.49D-08 NDo=     1
 LinEq1:  Iter=  9 NonCon=     1 RMS=2.76D-10 Max=9.59D-09 NDo=     1
 LinEq1:  Iter= 10 NonCon=     1 RMS=1.15D-10 Max=3.57D-09 NDo=     1
 LinEq1:  Iter= 11 NonCon=     1 RMS=6.38D-11 Max=2.68D-09 NDo=     1
 LinEq1:  Iter= 12 NonCon=     1 RMS=3.44D-11 Max=2.06D-09 NDo=     1
 LinEq1:  Iter= 13 NonCon=     1 RMS=1.88D-11 Max=7.96D-10 NDo=     1
 LinEq1:  Iter= 14 NonCon=     1 RMS=9.19D-12 Max=2.79D-10 NDo=     1
 LinEq1:  Iter= 15 NonCon=     1 RMS=5.57D-12 Max=1.47D-10 NDo=     1
 LinEq1:  Iter= 16 NonCon=     0 RMS=3.39D-12 Max=7.73D-11 NDo=     1
 Linear equations converged to 1.443D-11 1.443D-10 after    16 iterations.
 SCF Done:  E(UwB97XD) =  -322.377060986     a.u. after    6 cycles
            Convg  =    0.7906D-07                    57 Fock formations.
              S**2 =  0.0000                  -V/T =  2.0059
 <Sx>= 0.0000 <Sy>= 0.0000 <Sz>= 0.0000 <S**2>= 0.0000 S= 0.0000
 <L.S>=  0.00000000000    
 Annihilation of the first spin contaminant:
 S**2 before annihilation     0.0000,   after     0.0000
 DoSCS=F DFT=T ScalE2(SS,OS)=  1.000000  1.000000
 Range of M.O.s used for correlation:     1   391
 NBasis=   391 NAE=    23 NBE=    23 NFC=     0 NFV=     0
 NROrb=    391 NOA=    23 NOB=    23 NVA=   368 NVB=   368

 **** Warning!!: The largest alpha MO coefficient is  0.44144915D+02


 **** Warning!!: The largest beta MO coefficient is  0.44144916D+02

 Symmetrizing basis deriv contribution to polar:
 IMax=3 JMax=2 DiffMx= 0.00D+00
 G2DrvN: will do    12 centers at a time, making    1 passes.
 Calling FoFCou, ICntrl=  3107 FMM=F I1Cent=   0 AccDes= 0.00D+00.
 End of G2Drv F.D. properties file   721 does not exist.
 End of G2Drv F.D. properties file   722 does not exist.
 End of G2Drv F.D. properties file   788 does not exist.
          IDoAtm=11111111111
          Differentiating once with respect to nuclear coordinates.
 CalDSu exits because no D1Ps are significant.
          There are    36 degrees of freedom in the 1st order CPHF.  IDoFFX=6 NUNeed=     0.
     30 vectors produced by pass  0 Test12= 4.70D-14 2.78D-09 XBig12= 1.86D-01 1.12D-01.
 AX will form    30 AO Fock derivatives at one time.
     30 vectors produced by pass  1 Test12= 4.70D-14 2.78D-09 XBig12= 6.06D-02 6.66D-02.
     30 vectors produced by pass  2 Test12= 4.70D-14 2.78D-09 XBig12= 6.78D-03 1.08D-02.
     30 vectors produced by pass  3 Test12= 4.70D-14 2.78D-09 XBig12= 2.10D-04 1.19D-03.
     30 vectors produced by pass  4 Test12= 4.70D-14 2.78D-09 XBig12= 2.70D-06 1.28D-04.
     30 vectors produced by pass  5 Test12= 4.70D-14 2.78D-09 XBig12= 2.76D-08 1.20D-05.
     30 vectors produced by pass  6 Test12= 4.70D-14 2.78D-09 XBig12= 2.41D-10 1.24D-06.
     18 vectors produced by pass  7 Test12= 4.70D-14 2.78D-09 XBig12= 1.90D-12 1.31D-07.
      7 vectors produced by pass  8 Test12= 4.70D-14 2.78D-09 XBig12= 1.33D-14 1.04D-08.
      2 vectors produced by pass  9 Test12= 4.70D-14 2.78D-09 XBig12= 2.43D-16 5.05D-09.
 InvSVY:  IOpt=1 It=  1 EMax= 1.55D-15
 Solved reduced A of dimension   237 with    30 vectors.
 End of Minotr F.D. properties file   721 does not exist.
 End of Minotr F.D. properties file   722 does not exist.
 End of Minotr F.D. properties file   788 does not exist.
 Calling FoFJK, ICntrl=    100127 FMM=F ISym2X=0 I1Cent= 0 IOpClX= 1 NMat=1 NMatS=1 NMatT=0.
 -------------------------------------------------------------------
 Center     Atomic                   Forces (Hartrees/Bohr)
 Number     Number              X              Y              Z
 -------------------------------------------------------------------
      1        8           0.024426130    0.011752211    0.000300181
      2        8          -0.019639443   -0.005027774    0.000977023
      3        6          -0.004231757   -0.007848579   -0.000024996
      4        7           0.003854440   -0.002698035   -0.001658216
      5        6          -0.001959676   -0.003183327   -0.001059353
      6        1           0.000848444    0.001239345    0.000606084
      7        1          -0.001058160    0.000022853    0.000938521
      8        6          -0.001791478    0.004445102   -0.000071722
      9        1           0.000002288    0.000337889    0.000125509
     10        1          -0.000182699    0.000571032    0.000034072
     11        1          -0.000268088    0.000389284   -0.000167104
 -------------------------------------------------------------------
 Cartesian Forces:  Max     0.024426130 RMS     0.006263437
 IRC-IRC-IRC-IRC-IRC-IRC-IRC-IRC-IRC-IRC-IRC-IRC-IRC-IRC-IRC-IRC-IRC-IRC
 Pt 15 Step number   1 out of a maximum of  20
 Modified Bulirsch-Stoer Extrapolation Cycles:
    EPS =    0.000010000000000
      PEZero:  N= 2 I= 1 D=  4.40D-04 Err=  8.04D-06
 Maximum DWI energy   std dev =  0.000000008 at pt    16
 Maximum DWI gradient std dev =  0.000851358 at pt    16
 CORRECTOR INTEGRATION CONVERGENCE:
   Recorrection delta-x convergence threshold:    0.010000
   Delta-x Convergence Met
 Point Number:  15          Path Number:   1
   CHANGE IN THE REACTION COORDINATE =    0.08439
   NET REACTION COORDINATE UP TO THIS POINT =    1.26578
  # OF POINTS ALONG THE PATH =  15
  # OF STEPS =   1

 Calculating another point on the path.
 IRC-IRC-IRC-IRC-IRC-IRC-IRC-IRC-IRC-IRC-IRC-IRC-IRC-IRC-IRC-IRC-IRC-IRC
                          Input orientation:                          
 ---------------------------------------------------------------------
 Center     Atomic      Atomic             Coordinates (Angstroms)
 Number     Number       Type             X           Y           Z
 ---------------------------------------------------------------------
      1          8           0       -1.661558    0.598924   -0.059969
      2          8           0        0.289013    1.203317    0.046572
      3          6           0        0.710491    0.022741   -0.081782
      4          7           0       -0.040011   -1.041819   -0.199054
      5          6           0       -1.374301   -0.675274    0.182906
      6          1           0       -1.609775   -1.048901    1.191341
      7          1           0       -2.013111   -1.218428   -0.552173
      8          6           0        2.202712   -0.258257    0.067088
      9          1           0        2.423416   -1.160970   -0.493691
     10          1           0        2.419332   -0.432327    1.119486
     11          1           0        2.795914    0.577761   -0.289495
 ---------------------------------------------------------------------
                    Distance matrix (angstroms):
                    1          2          3          4          5
     1  O    0.000000
     2  O    2.044840   0.000000
     3  C    2.441123   1.260110   0.000000
     4  N    2.311016   2.282372   1.307782   0.000000
     5  C    1.328565   2.512828   2.214417   1.435471   0.000000
     6  H    2.069730   3.160439   2.855327   2.096999   1.100902
     7  H    1.915365   3.394573   3.029815   2.012215   1.115095
     8  C    3.960238   2.408083   1.525728   2.390525   3.603101
     9  H    4.469045   3.230699   2.122488   2.483845   3.887974
    10  H    4.371299   2.892185   2.137819   2.856291   3.915081
    11  H    4.463428   2.605536   2.167990   3.267062   4.379949
                    6          7          8          9         10
     6  H    0.000000
     7  H    1.797571   0.000000
     8  C    4.052668   4.367903   0.000000
     9  H    4.372473   4.437285   1.085392   0.000000
    10  H    4.076645   4.801974   1.088469   1.770106   0.000000
    11  H    4.924327   5.140236   1.085342   1.789871   1.774068
                   11
    11  H    0.000000
 Symmetry turned off by external request.
 Stoichiometry    C3H5NO2
 Framework group  C1[X(C3H5NO2)]
 Deg. of freedom    27
 Full point group                 C1      NOp   1
 Rotational constants (GHZ):           8.5269435           3.0917279           2.3645464
 Standard basis: Aug-CC-pVTZ (5D, 7F)
   391 basis functions,   567 primitive gaussians,   455 cartesian basis functions
    23 alpha electrons       23 beta electrons
       nuclear repulsion energy       235.7521364341 Hartrees.
 NAtoms=   11 NActive=   11 NUniq=   11 SFac= 1.00D+00 NAtFMM=   60 NAOKFM=F Big=F
 Integral buffers will be    131072 words long.
 Raffenetti 2 integral format.
 Two-electron integral symmetry is turned off.
 Nuclear repulsion after empirical dispersion term =      235.7491576806 Hartrees.
 One-electron integrals computed using PRISM.
 NBasis=   391 RedAO= T EigKep=  1.35D-05  NBF=   391
 NBsUse=   391 1.00D-06 EigRej= -1.00D+00 NBFU=   391
 Initial guess from the checkpoint file:  "TSH2-IRC-Reverse.chk"
 B after Tr=    -0.000066    0.000239    0.000133
         Rot=    1.000000    0.000129   -0.000054   -0.000008 Ang=   0.02 deg.
 Initial guess <Sx>= 0.0000 <Sy>= 0.0000 <Sz>= 0.0000 <S**2>= 0.0000 S= 0.0000
 ExpMin= 2.53D-02 ExpMax= 1.53D+04 ExpMxC= 5.22D+02 IAcc=3 IRadAn=         7 AccDes= 0.00D+00
 Harris functional with IExCor= 4639 and IRadAn=       7 diagonalized for initial guess.
 HarFok:  IExCor= 4639 AccDes= 0.00D+00 IRadAn=         7 IDoV= 1 UseB2=F ITyADJ=14
 ICtDFT=  3500011 ScaDFX=  1.000000  1.000000  1.000000  1.000000
 FoFCou: FMM=F IPFlag=           0 FMFlag=      100000 FMFlg1=           0
         NFxFlg=           0 DoJE=T BraDBF=F KetDBF=T FulRan=T
         wScrn=  0.000000 ICntrl=       500 IOpCl=  0 I1Cent=   200000004 NGrid=           0
         NMat0=    1 NMatS0=      1 NMatT0=    0 NMatD0=    1 NMtDS0=    0 NMtDT0=    0
 Symmetry not used in FoFCou.
 Gradient too large for Newton-Raphson -- use scaled steepest descent instead.
     Accept linear search using points  3 and  4.
 Gradient too large for Newton-Raphson -- use scaled steepest descent instead.
     Accept linear search using points  1 and  2.
 LinEq1:  Iter=  0 NonCon=     1 RMS=6.57D-05 Max=4.35D-03 NDo=     1
 AX will form     1 AO Fock derivatives at one time.
 LinEq1:  Iter=  1 NonCon=     1 RMS=2.28D-05 Max=6.93D-04 NDo=     1
 LinEq1:  Iter=  2 NonCon=     1 RMS=2.69D-05 Max=1.51D-03 NDo=     1
 LinEq1:  Iter=  3 NonCon=     1 RMS=1.29D-05 Max=3.76D-04 NDo=     1
 LinEq1:  Iter=  4 NonCon=     1 RMS=9.22D-06 Max=3.88D-04 NDo=     1
 LinEq1:  Iter=  5 NonCon=     1 RMS=9.31D-06 Max=4.96D-04 NDo=     1
 LinEq1:  Iter=  6 NonCon=     1 RMS=4.68D-06 Max=1.28D-04 NDo=     1
 LinEq1:  Iter=  7 NonCon=     1 RMS=2.34D-06 Max=1.07D-04 NDo=     1
 LinEq1:  Iter=  8 NonCon=     1 RMS=1.47D-06 Max=5.15D-05 NDo=     1
 LinEq1:  Iter=  9 NonCon=     1 RMS=7.08D-07 Max=2.28D-05 NDo=     1
 LinEq1:  Iter= 10 NonCon=     1 RMS=2.61D-07 Max=6.92D-06 NDo=     1
 LinEq1:  Iter= 11 NonCon=     1 RMS=8.73D-08 Max=2.53D-06 NDo=     1
 LinEq1:  Iter= 12 NonCon=     1 RMS=3.36D-08 Max=1.03D-06 NDo=     1
 LinEq1:  Iter= 13 NonCon=     1 RMS=1.29D-08 Max=3.90D-07 NDo=     1
 LinEq1:  Iter= 14 NonCon=     0 RMS=4.58D-09 Max=1.06D-07 NDo=     1
 Linear equations converged to 1.301D-08 1.301D-07 after    14 iterations.
     Minimum is close to point  2 DX=  5.30D-03 DF= -2.11D-09 DXR=  5.27D-03 DFR=  2.78D-05 which will be used.
 LinEq1:  Iter=  0 NonCon=     1 RMS=2.01D-06 Max=1.01D-04 NDo=     1
 LinEq1:  Iter=  1 NonCon=     1 RMS=1.27D-06 Max=5.58D-05 NDo=     1
 LinEq1:  Iter=  2 NonCon=     1 RMS=7.27D-07 Max=2.82D-05 NDo=     1
 LinEq1:  Iter=  3 NonCon=     1 RMS=7.71D-07 Max=3.78D-05 NDo=     1
 LinEq1:  Iter=  4 NonCon=     1 RMS=5.11D-07 Max=1.72D-05 NDo=     1
 LinEq1:  Iter=  5 NonCon=     1 RMS=2.90D-07 Max=7.40D-06 NDo=     1
 LinEq1:  Iter=  6 NonCon=     1 RMS=1.40D-07 Max=3.84D-06 NDo=     1
 LinEq1:  Iter=  7 NonCon=     1 RMS=8.49D-08 Max=3.04D-06 NDo=     1
 LinEq1:  Iter=  8 NonCon=     1 RMS=3.08D-08 Max=7.89D-07 NDo=     1
 LinEq1:  Iter=  9 NonCon=     1 RMS=1.84D-08 Max=6.52D-07 NDo=     1
 LinEq1:  Iter= 10 NonCon=     1 RMS=7.58D-09 Max=3.00D-07 NDo=     1
 LinEq1:  Iter= 11 NonCon=     1 RMS=3.09D-09 Max=1.32D-07 NDo=     1
 LinEq1:  Iter= 12 NonCon=     1 RMS=1.48D-09 Max=4.50D-08 NDo=     1
 LinEq1:  Iter= 13 NonCon=     0 RMS=6.10D-10 Max=1.35D-08 NDo=     1
 Linear equations converged to 1.591D-09 1.591D-08 after    13 iterations.
     Accept linear search using points  2 and  3.
     Minimum is close to point  2 DX=  3.04D-04 DF=  0.00D+00 DXR=  3.03D-04 DFR=  0.00D+00 which will be used.
 SCF Done:  E(UwB97XD) =  -322.377886132     a.u. after    5 cycles
            Convg  =    0.1108D-06                    38 Fock formations.
              S**2 =  0.0000                  -V/T =  2.0059
 <Sx>= 0.0000 <Sy>= 0.0000 <Sz>= 0.0000 <S**2>= 0.0000 S= 0.0000
 <L.S>=  0.00000000000    
 Annihilation of the first spin contaminant:
 S**2 before annihilation     0.0000,   after     0.0000
 DoSCS=F DFT=T ScalE2(SS,OS)=  1.000000  1.000000
 Range of M.O.s used for correlation:     1   391
 NBasis=   391 NAE=    23 NBE=    23 NFC=     0 NFV=     0
 NROrb=    391 NOA=    23 NOB=    23 NVA=   368 NVB=   368

 **** Warning!!: The largest alpha MO coefficient is  0.44391990D+02


 **** Warning!!: The largest beta MO coefficient is  0.44391991D+02

 Symmetrizing basis deriv contribution to polar:
 IMax=3 JMax=2 DiffMx= 0.00D+00
 G2DrvN: will do    12 centers at a time, making    1 passes.
 Calling FoFCou, ICntrl=  3107 FMM=F I1Cent=   0 AccDes= 0.00D+00.
 End of G2Drv F.D. properties file   721 does not exist.
 End of G2Drv F.D. properties file   722 does not exist.
 End of G2Drv F.D. properties file   788 does not exist.
          IDoAtm=11111111111
          Differentiating once with respect to nuclear coordinates.
 CalDSu exits because no D1Ps are significant.
          There are    36 degrees of freedom in the 1st order CPHF.  IDoFFX=6 NUNeed=     0.
     30 vectors produced by pass  0 Test12= 4.70D-14 2.78D-09 XBig12= 1.84D-01 1.10D-01.
 AX will form    30 AO Fock derivatives at one time.
     30 vectors produced by pass  1 Test12= 4.70D-14 2.78D-09 XBig12= 5.86D-02 6.63D-02.
     30 vectors produced by pass  2 Test12= 4.70D-14 2.78D-09 XBig12= 6.66D-03 1.04D-02.
     30 vectors produced by pass  3 Test12= 4.70D-14 2.78D-09 XBig12= 2.11D-04 1.23D-03.
     30 vectors produced by pass  4 Test12= 4.70D-14 2.78D-09 XBig12= 2.69D-06 1.30D-04.
     30 vectors produced by pass  5 Test12= 4.70D-14 2.78D-09 XBig12= 2.70D-08 1.21D-05.
     30 vectors produced by pass  6 Test12= 4.70D-14 2.78D-09 XBig12= 2.33D-10 1.23D-06.
     18 vectors produced by pass  7 Test12= 4.70D-14 2.78D-09 XBig12= 1.83D-12 1.30D-07.
      5 vectors produced by pass  8 Test12= 4.70D-14 2.78D-09 XBig12= 1.35D-14 1.52D-08.
      1 vectors produced by pass  9 Test12= 4.70D-14 2.78D-09 XBig12= 3.71D-16 4.22D-09.
 InvSVY:  IOpt=1 It=  1 EMax= 1.33D-15
 Solved reduced A of dimension   234 with    30 vectors.
 End of Minotr F.D. properties file   721 does not exist.
 End of Minotr F.D. properties file   722 does not exist.
 End of Minotr F.D. properties file   788 does not exist.
 Calling FoFJK, ICntrl=    100127 FMM=F ISym2X=0 I1Cent= 0 IOpClX= 1 NMat=1 NMatS=1 NMatT=0.
 -------------------------------------------------------------------
 Center     Atomic                   Forces (Hartrees/Bohr)
 Number     Number              X              Y              Z
 -------------------------------------------------------------------
      1        8           0.026264563    0.012779056    0.000441281
      2        8          -0.021514402   -0.005536192    0.001039737
      3        6          -0.004196878   -0.008478539   -0.000043380
      4        7           0.003947758   -0.003017720   -0.001322886
      5        6          -0.001928696   -0.003315917   -0.001378340
      6        1           0.000860248    0.001277037    0.000584058
      7        1          -0.001112802    0.000077910    0.000944344
      8        6          -0.001875903    0.004819483   -0.000239248
      9        1           0.000021256    0.000362782    0.000131486
     10        1          -0.000195797    0.000614838    0.000025209
     11        1          -0.000269347    0.000417263   -0.000182260
 -------------------------------------------------------------------
 Cartesian Forces:  Max     0.026264563 RMS     0.006771111
 IRC-IRC-IRC-IRC-IRC-IRC-IRC-IRC-IRC-IRC-IRC-IRC-IRC-IRC-IRC-IRC-IRC-IRC
 Pt 16 Step number   1 out of a maximum of  20
 Modified Bulirsch-Stoer Extrapolation Cycles:
    EPS =    0.000010000000000
      PEZero:  N= 2 I= 1 D=  4.40D-04 Err=  7.84D-06
 Maximum DWI energy   std dev =  0.000000021 at pt    17
 Maximum DWI gradient std dev =  0.000782593 at pt    16
 CORRECTOR INTEGRATION CONVERGENCE:
   Recorrection delta-x convergence threshold:    0.010000
   Delta-x Convergence Met
 Point Number:  16          Path Number:   1
   CHANGE IN THE REACTION COORDINATE =    0.08439
   NET REACTION COORDINATE UP TO THIS POINT =    1.35017
  # OF POINTS ALONG THE PATH =  16
  # OF STEPS =   1

 Calculating another point on the path.
 IRC-IRC-IRC-IRC-IRC-IRC-IRC-IRC-IRC-IRC-IRC-IRC-IRC-IRC-IRC-IRC-IRC-IRC
                          Input orientation:                          
 ---------------------------------------------------------------------
 Center     Atomic      Atomic             Coordinates (Angstroms)
 Number     Number       Type             X           Y           Z
 ---------------------------------------------------------------------
      1          8           0       -1.654339    0.602456   -0.059833
      2          8           0        0.283047    1.201776    0.046857
      3          6           0        0.709012    0.019628   -0.081801
      4          7           0       -0.038800   -1.042782   -0.199400
      5          6           0       -1.374973   -0.676470    0.182358
      6          1           0       -1.606137   -1.043449    1.193777
      7          1           0       -2.017925   -1.217978   -0.548196
      8          6           0        2.202035   -0.256484    0.066972
      9          1           0        2.423547   -1.159389   -0.493125
     10          1           0        2.418482   -0.429643    1.119568
     11          1           0        2.794777    0.579577   -0.290295
 ---------------------------------------------------------------------
                    Distance matrix (angstroms):
                    1          2          3          4          5
     1  O    0.000000
     2  O    2.030771   0.000000
     3  C    2.434255   1.263121   0.000000
     4  N    2.310033   2.280848   1.304518   0.000000
     5  C    1.331297   2.509023   2.212989   1.437109   0.000000
     6  H    2.069508   3.150473   2.849060   2.097019   1.100490
     7  H    1.919551   3.391721   3.030739   2.017247   1.113700
     8  C    3.952908   2.410279   1.525611   2.389678   3.603426
     9  H    4.463294   3.232402   2.121061   2.482544   3.888218
    10  H    4.363953   2.893497   2.137153   2.855495   3.915301
    11  H    4.455139   2.609519   2.169661   3.266415   4.380395
                    6          7          8          9         10
     6  H    0.000000
     7  H    1.798471   0.000000
     8  C    4.048601   4.371609   0.000000
     9  H    4.370061   4.442200   1.085363   0.000000
    10  H    4.071833   4.804645   1.088482   1.770122   0.000000
    11  H    4.919829   5.143910   1.085348   1.789679   1.774214
                   11
    11  H    0.000000
 Symmetry turned off by external request.
 Stoichiometry    C3H5NO2
 Framework group  C1[X(C3H5NO2)]
 Deg. of freedom    27
 Full point group                 C1      NOp   1
 Rotational constants (GHZ):           8.5240049           3.1006729           2.3695594
 Standard basis: Aug-CC-pVTZ (5D, 7F)
   391 basis functions,   567 primitive gaussians,   455 cartesian basis functions
    23 alpha electrons       23 beta electrons
       nuclear repulsion energy       235.8801840103 Hartrees.
 NAtoms=   11 NActive=   11 NUniq=   11 SFac= 1.00D+00 NAtFMM=   60 NAOKFM=F Big=F
 Integral buffers will be    131072 words long.
 Raffenetti 2 integral format.
 Two-electron integral symmetry is turned off.
 Nuclear repulsion after empirical dispersion term =      235.8772038508 Hartrees.
 One-electron integrals computed using PRISM.
 NBasis=   391 RedAO= T EigKep=  1.34D-05  NBF=   391
 NBsUse=   391 1.00D-06 EigRej= -1.00D+00 NBFU=   391
 Initial guess from the checkpoint file:  "TSH2-IRC-Reverse.chk"
 B after Tr=    -0.000065    0.000238    0.000120
         Rot=    1.000000    0.000121   -0.000050   -0.000008 Ang=   0.02 deg.
 Initial guess <Sx>= 0.0000 <Sy>= 0.0000 <Sz>= 0.0000 <S**2>= 0.0000 S= 0.0000
 ExpMin= 2.53D-02 ExpMax= 1.53D+04 ExpMxC= 5.22D+02 IAcc=3 IRadAn=         7 AccDes= 0.00D+00
 Harris functional with IExCor= 4639 and IRadAn=       7 diagonalized for initial guess.
 HarFok:  IExCor= 4639 AccDes= 0.00D+00 IRadAn=         7 IDoV= 1 UseB2=F ITyADJ=14
 ICtDFT=  3500011 ScaDFX=  1.000000  1.000000  1.000000  1.000000
 FoFCou: FMM=F IPFlag=           0 FMFlag=      100000 FMFlg1=           0
         NFxFlg=           0 DoJE=T BraDBF=F KetDBF=T FulRan=T
         wScrn=  0.000000 ICntrl=       500 IOpCl=  0 I1Cent=   200000004 NGrid=           0
         NMat0=    1 NMatS0=      1 NMatT0=    0 NMatD0=    1 NMtDS0=    0 NMtDT0=    0
 Symmetry not used in FoFCou.
 Gradient too large for Newton-Raphson -- use scaled steepest descent instead.
     Accept linear search using points  3 and  4.
 Gradient too large for Newton-Raphson -- use scaled steepest descent instead.
     Accept linear search using points  1 and  2.
 LinEq1:  Iter=  0 NonCon=     1 RMS=6.52D-05 Max=4.31D-03 NDo=     1
 AX will form     1 AO Fock derivatives at one time.
 LinEq1:  Iter=  1 NonCon=     1 RMS=2.26D-05 Max=6.77D-04 NDo=     1
 LinEq1:  Iter=  2 NonCon=     1 RMS=2.64D-05 Max=1.48D-03 NDo=     1
 LinEq1:  Iter=  3 NonCon=     1 RMS=1.25D-05 Max=3.57D-04 NDo=     1
 LinEq1:  Iter=  4 NonCon=     1 RMS=9.42D-06 Max=4.06D-04 NDo=     1
 LinEq1:  Iter=  5 NonCon=     1 RMS=9.54D-06 Max=4.93D-04 NDo=     1
 LinEq1:  Iter=  6 NonCon=     1 RMS=4.58D-06 Max=1.18D-04 NDo=     1
 LinEq1:  Iter=  7 NonCon=     1 RMS=2.39D-06 Max=1.12D-04 NDo=     1
 LinEq1:  Iter=  8 NonCon=     1 RMS=1.50D-06 Max=5.40D-05 NDo=     1
 LinEq1:  Iter=  9 NonCon=     1 RMS=7.00D-07 Max=2.22D-05 NDo=     1
 LinEq1:  Iter= 10 NonCon=     1 RMS=2.47D-07 Max=6.22D-06 NDo=     1
 LinEq1:  Iter= 11 NonCon=     1 RMS=8.09D-08 Max=2.31D-06 NDo=     1
 LinEq1:  Iter= 12 NonCon=     1 RMS=3.05D-08 Max=9.33D-07 NDo=     1
 LinEq1:  Iter= 13 NonCon=     1 RMS=1.15D-08 Max=3.75D-07 NDo=     1
 LinEq1:  Iter= 14 NonCon=     0 RMS=4.09D-09 Max=1.06D-07 NDo=     1
 Linear equations converged to 1.301D-08 1.301D-07 after    14 iterations.
     Minimum is close to point  2 DX=  5.73D-03 DF= -2.41D-09 DXR=  5.69D-03 DFR=  3.24D-05 which will be used.
 LinEq1:  Iter=  0 NonCon=     1 RMS=2.08D-06 Max=1.05D-04 NDo=     1
 LinEq1:  Iter=  1 NonCon=     1 RMS=1.28D-06 Max=5.56D-05 NDo=     1
 LinEq1:  Iter=  2 NonCon=     1 RMS=7.53D-07 Max=2.88D-05 NDo=     1
 LinEq1:  Iter=  3 NonCon=     1 RMS=7.95D-07 Max=3.81D-05 NDo=     1
 LinEq1:  Iter=  4 NonCon=     1 RMS=5.02D-07 Max=1.67D-05 NDo=     1
 LinEq1:  Iter=  5 NonCon=     1 RMS=2.75D-07 Max=6.67D-06 NDo=     1
 LinEq1:  Iter=  6 NonCon=     1 RMS=1.33D-07 Max=3.82D-06 NDo=     1
 LinEq1:  Iter=  7 NonCon=     1 RMS=8.16D-08 Max=2.89D-06 NDo=     1
 LinEq1:  Iter=  8 NonCon=     1 RMS=3.02D-08 Max=8.52D-07 NDo=     1
 LinEq1:  Iter=  9 NonCon=     1 RMS=1.80D-08 Max=6.54D-07 NDo=     1
 LinEq1:  Iter= 10 NonCon=     1 RMS=8.06D-09 Max=2.96D-07 NDo=     1
 LinEq1:  Iter= 11 NonCon=     1 RMS=4.03D-09 Max=2.29D-07 NDo=     1
 LinEq1:  Iter= 12 NonCon=     1 RMS=2.47D-09 Max=1.23D-07 NDo=     1
 LinEq1:  Iter= 13 NonCon=     1 RMS=1.28D-09 Max=5.15D-08 NDo=     1
 LinEq1:  Iter= 14 NonCon=     1 RMS=5.24D-10 Max=2.09D-08 NDo=     1
 LinEq1:  Iter= 15 NonCon=     0 RMS=1.78D-10 Max=3.84D-09 NDo=     1
 Linear equations converged to 1.651D-09 1.651D-08 after    15 iterations.
     Accept linear search using points  2 and  3.
     Minimum is close to point  2 DX=  4.10D-04 DF=  0.00D+00 DXR=  4.10D-04 DFR=  0.00D+00 which will be used.
 SCF Done:  E(UwB97XD) =  -322.378773113     a.u. after    5 cycles
            Convg  =    0.3925D-06                    40 Fock formations.
              S**2 =  0.0000                  -V/T =  2.0059
 <Sx>= 0.0000 <Sy>= 0.0000 <Sz>= 0.0000 <S**2>= 0.0000 S= 0.0000
 <L.S>=  0.00000000000    
 Annihilation of the first spin contaminant:
 S**2 before annihilation     0.0000,   after     0.0000
 DoSCS=F DFT=T ScalE2(SS,OS)=  1.000000  1.000000
 Range of M.O.s used for correlation:     1   391
 NBasis=   391 NAE=    23 NBE=    23 NFC=     0 NFV=     0
 NROrb=    391 NOA=    23 NOB=    23 NVA=   368 NVB=   368

 **** Warning!!: The largest alpha MO coefficient is  0.44631987D+02


 **** Warning!!: The largest beta MO coefficient is  0.44631986D+02

 Symmetrizing basis deriv contribution to polar:
 IMax=3 JMax=2 DiffMx= 0.00D+00
 G2DrvN: will do    12 centers at a time, making    1 passes.
 Calling FoFCou, ICntrl=  3107 FMM=F I1Cent=   0 AccDes= 0.00D+00.
 End of G2Drv F.D. properties file   721 does not exist.
 End of G2Drv F.D. properties file   722 does not exist.
 End of G2Drv F.D. properties file   788 does not exist.
          IDoAtm=11111111111
          Differentiating once with respect to nuclear coordinates.
 CalDSu exits because no D1Ps are significant.
          There are    36 degrees of freedom in the 1st order CPHF.  IDoFFX=6 NUNeed=     0.
     30 vectors produced by pass  0 Test12= 4.70D-14 2.78D-09 XBig12= 1.83D-01 1.08D-01.
 AX will form    30 AO Fock derivatives at one time.
     30 vectors produced by pass  1 Test12= 4.70D-14 2.78D-09 XBig12= 5.66D-02 6.57D-02.
     30 vectors produced by pass  2 Test12= 4.70D-14 2.78D-09 XBig12= 6.55D-03 1.01D-02.
     30 vectors produced by pass  3 Test12= 4.70D-14 2.78D-09 XBig12= 2.12D-04 1.27D-03.
     30 vectors produced by pass  4 Test12= 4.70D-14 2.78D-09 XBig12= 2.67D-06 1.29D-04.
     30 vectors produced by pass  5 Test12= 4.70D-14 2.78D-09 XBig12= 2.64D-08 1.20D-05.
     30 vectors produced by pass  6 Test12= 4.70D-14 2.78D-09 XBig12= 2.26D-10 1.21D-06.
     19 vectors produced by pass  7 Test12= 4.70D-14 2.78D-09 XBig12= 1.77D-12 1.27D-07.
      6 vectors produced by pass  8 Test12= 4.70D-14 2.78D-09 XBig12= 1.19D-14 9.50D-09.
 InvSVY:  IOpt=1 It=  1 EMax= 1.67D-15
 Solved reduced A of dimension   235 with    30 vectors.
 End of Minotr F.D. properties file   721 does not exist.
 End of Minotr F.D. properties file   722 does not exist.
 End of Minotr F.D. properties file   788 does not exist.
 Calling FoFJK, ICntrl=    100127 FMM=F ISym2X=0 I1Cent= 0 IOpClX= 1 NMat=1 NMatS=1 NMatT=0.
 -------------------------------------------------------------------
 Center     Atomic                   Forces (Hartrees/Bohr)
 Number     Number              X              Y              Z
 -------------------------------------------------------------------
      1        8           0.028081763    0.013817460    0.000587026
      2        8          -0.023431402   -0.006067894    0.001104924
      3        6          -0.004105063   -0.009088839   -0.000058626
      4        7           0.003992533   -0.003358142   -0.000938989
      5        6          -0.001847337   -0.003434393   -0.001724035
      6        1           0.000866420    0.001308107    0.000555936
      7        1          -0.001166244    0.000139216    0.000944962
      8        6          -0.001957260    0.005193463   -0.000425718
      9        1           0.000043464    0.000387324    0.000137213
     10        1          -0.000207580    0.000658353    0.000014765
     11        1          -0.000269294    0.000445344   -0.000197458
 -------------------------------------------------------------------
 Cartesian Forces:  Max     0.028081763 RMS     0.007281460
 IRC-IRC-IRC-IRC-IRC-IRC-IRC-IRC-IRC-IRC-IRC-IRC-IRC-IRC-IRC-IRC-IRC-IRC
 Pt 17 Step number   1 out of a maximum of  20
 Modified Bulirsch-Stoer Extrapolation Cycles:
    EPS =    0.000010000000000
      PEZero:  N= 2 I= 1 D=  4.40D-04 Err=  7.56D-06
 Maximum DWI energy   std dev =  0.000000030 at pt    18
 Maximum DWI gradient std dev =  0.000717531 at pt    16
 CORRECTOR INTEGRATION CONVERGENCE:
   Recorrection delta-x convergence threshold:    0.010000
   Delta-x Convergence Met
 Point Number:  17          Path Number:   1
   CHANGE IN THE REACTION COORDINATE =    0.08439
   NET REACTION COORDINATE UP TO THIS POINT =    1.43455
  # OF POINTS ALONG THE PATH =  17
  # OF STEPS =   1

 Calculating another point on the path.
 IRC-IRC-IRC-IRC-IRC-IRC-IRC-IRC-IRC-IRC-IRC-IRC-IRC-IRC-IRC-IRC-IRC-IRC
                          Input orientation:                          
 ---------------------------------------------------------------------
 Center     Atomic      Atomic             Coordinates (Angstroms)
 Number     Number       Type             X           Y           Z
 ---------------------------------------------------------------------
      1          8           0       -1.647144    0.606016   -0.059669
      2          8           0        0.276990    1.200202    0.047139
      3          6           0        0.707668    0.016519   -0.081822
      4          7           0       -0.037662   -1.043782   -0.199609
      5          6           0       -1.375566   -0.677624    0.181727
      6          1           0       -1.602722   -1.038243    1.195927
      7          1           0       -2.022630   -1.217305   -0.544484
      8          6           0        2.201375   -0.254704    0.066799
      9          1           0        2.423762   -1.157814   -0.492573
     10          1           0        2.417644   -0.426963    1.119601
     11          1           0        2.793715    0.581386   -0.291102
 ---------------------------------------------------------------------
                    Distance matrix (angstroms):
                    1          2          3          4          5
     1  O    0.000000
     2  O    2.016620   0.000000
     3  C    2.427578   1.266183   0.000000
     4  N    2.309079   2.279331   1.301395   0.000000
     5  C    1.334077   2.505052   2.211596   1.438567   0.000000
     6  H    2.069320   3.140647   2.843074   2.096894   1.100112
     7  H    1.923678   3.388600   3.031651   2.022164   1.112354
     8  C    3.945622   2.412549   1.525389   2.388913   3.603689
     9  H    4.457665   3.234217   2.119612   2.481420   3.888465
    10  H    4.356630   2.894864   2.136379   2.854699   3.915467
    11  H    4.446953   2.613665   2.171282   3.265920   4.380819
                    6          7          8          9         10
     6  H    0.000000
     7  H    1.799283   0.000000
     8  C    4.044752   4.375213   0.000000
     9  H    4.367826   4.447094   1.085339   0.000000
    10  H    4.067288   4.807271   1.088503   1.770109   0.000000
    11  H    4.915599   5.147492   1.085360   1.789488   1.774340
                   11
    11  H    0.000000
 Symmetry turned off by external request.
 Stoichiometry    C3H5NO2
 Framework group  C1[X(C3H5NO2)]
 Deg. of freedom    27
 Full point group                 C1      NOp   1
 Rotational constants (GHZ):           8.5213006           3.1095918           2.3745286
 Standard basis: Aug-CC-pVTZ (5D, 7F)
   391 basis functions,   567 primitive gaussians,   455 cartesian basis functions
    23 alpha electrons       23 beta electrons
       nuclear repulsion energy       236.0095832338 Hartrees.
 NAtoms=   11 NActive=   11 NUniq=   11 SFac= 1.00D+00 NAtFMM=   60 NAOKFM=F Big=F
 Integral buffers will be    131072 words long.
 Raffenetti 2 integral format.
 Two-electron integral symmetry is turned off.
 Nuclear repulsion after empirical dispersion term =      236.0066017026 Hartrees.
 One-electron integrals computed using PRISM.
 NBasis=   391 RedAO= T EigKep=  1.34D-05  NBF=   391
 NBsUse=   391 1.00D-06 EigRej= -1.00D+00 NBFU=   391
 Initial guess from the checkpoint file:  "TSH2-IRC-Reverse.chk"
 B after Tr=    -0.000063    0.000238    0.000108
         Rot=    1.000000    0.000113   -0.000047   -0.000007 Ang=   0.01 deg.
 Initial guess <Sx>= 0.0000 <Sy>= 0.0000 <Sz>= 0.0000 <S**2>= 0.0000 S= 0.0000
 ExpMin= 2.53D-02 ExpMax= 1.53D+04 ExpMxC= 5.22D+02 IAcc=3 IRadAn=         7 AccDes= 0.00D+00
 Harris functional with IExCor= 4639 and IRadAn=       7 diagonalized for initial guess.
 HarFok:  IExCor= 4639 AccDes= 0.00D+00 IRadAn=         7 IDoV= 1 UseB2=F ITyADJ=14
 ICtDFT=  3500011 ScaDFX=  1.000000  1.000000  1.000000  1.000000
 FoFCou: FMM=F IPFlag=           0 FMFlag=      100000 FMFlg1=           0
         NFxFlg=           0 DoJE=T BraDBF=F KetDBF=T FulRan=T
         wScrn=  0.000000 ICntrl=       500 IOpCl=  0 I1Cent=   200000004 NGrid=           0
         NMat0=    1 NMatS0=      1 NMatT0=    0 NMatD0=    1 NMtDS0=    0 NMtDT0=    0
 Symmetry not used in FoFCou.
 Gradient too large for Newton-Raphson -- use scaled steepest descent instead.
     Accept linear search using points  3 and  4.
 LinEq1:  Iter=  0 NonCon=     1 RMS=6.53D-05 Max=4.10D-03 NDo=     1
 AX will form     1 AO Fock derivatives at one time.
 LinEq1:  Iter=  1 NonCon=     1 RMS=1.90D-05 Max=7.18D-04 NDo=     1
 LinEq1:  Iter=  2 NonCon=     1 RMS=2.18D-05 Max=9.42D-04 NDo=     1
 LinEq1:  Iter=  3 NonCon=     1 RMS=1.55D-05 Max=6.17D-04 NDo=     1
 LinEq1:  Iter=  4 NonCon=     1 RMS=1.03D-05 Max=3.52D-04 NDo=     1
 LinEq1:  Iter=  5 NonCon=     1 RMS=8.68D-06 Max=3.28D-04 NDo=     1
 LinEq1:  Iter=  6 NonCon=     1 RMS=5.09D-06 Max=1.64D-04 NDo=     1
 LinEq1:  Iter=  7 NonCon=     1 RMS=2.40D-06 Max=1.10D-04 NDo=     1
 LinEq1:  Iter=  8 NonCon=     1 RMS=1.45D-06 Max=5.38D-05 NDo=     1
 LinEq1:  Iter=  9 NonCon=     1 RMS=7.76D-07 Max=2.45D-05 NDo=     1
 LinEq1:  Iter= 10 NonCon=     1 RMS=2.71D-07 Max=6.19D-06 NDo=     1
 LinEq1:  Iter= 11 NonCon=     1 RMS=8.42D-08 Max=2.34D-06 NDo=     1
 LinEq1:  Iter= 12 NonCon=     1 RMS=2.62D-08 Max=8.40D-07 NDo=     1
 LinEq1:  Iter= 13 NonCon=     1 RMS=1.14D-08 Max=3.79D-07 NDo=     1
 LinEq1:  Iter= 14 NonCon=     1 RMS=4.94D-09 Max=1.78D-07 NDo=     1
 LinEq1:  Iter= 15 NonCon=     0 RMS=1.84D-09 Max=7.21D-08 NDo=     1
 Linear equations converged to 1.301D-08 1.301D-07 after    15 iterations.
     Minimum is close to point  2 DX=  4.68D-03 DF= -1.79D-09 DXR=  4.66D-03 DFR=  2.17D-05 which will be used.
 LinEq1:  Iter=  0 NonCon=     1 RMS=2.13D-06 Max=1.04D-04 NDo=     1
 LinEq1:  Iter=  1 NonCon=     1 RMS=1.20D-06 Max=5.64D-05 NDo=     1
 LinEq1:  Iter=  2 NonCon=     1 RMS=7.69D-07 Max=3.03D-05 NDo=     1
 LinEq1:  Iter=  3 NonCon=     1 RMS=7.84D-07 Max=3.60D-05 NDo=     1
 LinEq1:  Iter=  4 NonCon=     1 RMS=4.77D-07 Max=1.52D-05 NDo=     1
 LinEq1:  Iter=  5 NonCon=     1 RMS=2.53D-07 Max=6.69D-06 NDo=     1
 LinEq1:  Iter=  6 NonCon=     1 RMS=1.25D-07 Max=4.01D-06 NDo=     1
 LinEq1:  Iter=  7 NonCon=     1 RMS=7.71D-08 Max=2.98D-06 NDo=     1
 LinEq1:  Iter=  8 NonCon=     1 RMS=2.91D-08 Max=8.54D-07 NDo=     1
 LinEq1:  Iter=  9 NonCon=     1 RMS=1.74D-08 Max=6.14D-07 NDo=     1
 LinEq1:  Iter= 10 NonCon=     1 RMS=8.38D-09 Max=3.68D-07 NDo=     1
 LinEq1:  Iter= 11 NonCon=     1 RMS=4.52D-09 Max=2.24D-07 NDo=     1
 LinEq1:  Iter= 12 NonCon=     1 RMS=2.65D-09 Max=8.29D-08 NDo=     1
 LinEq1:  Iter= 13 NonCon=     1 RMS=1.29D-09 Max=4.97D-08 NDo=     1
 LinEq1:  Iter= 14 NonCon=     1 RMS=5.14D-10 Max=1.92D-08 NDo=     1
 LinEq1:  Iter= 15 NonCon=     0 RMS=1.79D-10 Max=4.37D-09 NDo=     1
 Linear equations converged to 1.726D-09 1.726D-08 after    15 iterations.
     Minimum is close to point  2 DX=  5.05D-04 DF=  0.00D+00 DXR=  5.05D-04 DFR=  0.00D+00 which will be used.
 SCF Done:  E(UwB97XD) =  -322.379721980     a.u. after    4 cycles
            Convg  =    0.3345D-06                    39 Fock formations.
              S**2 =  0.0000                  -V/T =  2.0059
 <Sx>= 0.0000 <Sy>= 0.0000 <Sz>= 0.0000 <S**2>= 0.0000 S= 0.0000
 <L.S>=  0.00000000000    
 Annihilation of the first spin contaminant:
 S**2 before annihilation     0.0000,   after     0.0000
 DoSCS=F DFT=T ScalE2(SS,OS)=  1.000000  1.000000
 Range of M.O.s used for correlation:     1   391
 NBasis=   391 NAE=    23 NBE=    23 NFC=     0 NFV=     0
 NROrb=    391 NOA=    23 NOB=    23 NVA=   368 NVB=   368

 **** Warning!!: The largest alpha MO coefficient is  0.44863715D+02


 **** Warning!!: The largest beta MO coefficient is  0.44863716D+02

 Symmetrizing basis deriv contribution to polar:
 IMax=3 JMax=2 DiffMx= 0.00D+00
 G2DrvN: will do    12 centers at a time, making    1 passes.
 Calling FoFCou, ICntrl=  3107 FMM=F I1Cent=   0 AccDes= 0.00D+00.
 End of G2Drv F.D. properties file   721 does not exist.
 End of G2Drv F.D. properties file   722 does not exist.
 End of G2Drv F.D. properties file   788 does not exist.
          IDoAtm=11111111111
          Differentiating once with respect to nuclear coordinates.
 CalDSu exits because no D1Ps are significant.
          There are    36 degrees of freedom in the 1st order CPHF.  IDoFFX=6 NUNeed=     0.
     30 vectors produced by pass  0 Test12= 4.70D-14 2.78D-09 XBig12= 1.81D-01 1.05D-01.
 AX will form    30 AO Fock derivatives at one time.
     30 vectors produced by pass  1 Test12= 4.70D-14 2.78D-09 XBig12= 5.44D-02 6.44D-02.
     30 vectors produced by pass  2 Test12= 4.70D-14 2.78D-09 XBig12= 6.38D-03 9.71D-03.
     30 vectors produced by pass  3 Test12= 4.70D-14 2.78D-09 XBig12= 2.11D-04 1.29D-03.
     30 vectors produced by pass  4 Test12= 4.70D-14 2.78D-09 XBig12= 2.64D-06 1.30D-04.
     30 vectors produced by pass  5 Test12= 4.70D-14 2.78D-09 XBig12= 2.58D-08 1.20D-05.
     30 vectors produced by pass  6 Test12= 4.70D-14 2.78D-09 XBig12= 2.20D-10 1.19D-06.
     18 vectors produced by pass  7 Test12= 4.70D-14 2.78D-09 XBig12= 1.72D-12 1.25D-07.
      6 vectors produced by pass  8 Test12= 4.70D-14 2.78D-09 XBig12= 1.25D-14 1.20D-08.
      2 vectors produced by pass  9 Test12= 4.70D-14 2.78D-09 XBig12= 2.26D-16 5.95D-09.
 InvSVY:  IOpt=1 It=  1 EMax= 1.44D-15
 Solved reduced A of dimension   236 with    30 vectors.
 End of Minotr F.D. properties file   721 does not exist.
 End of Minotr F.D. properties file   722 does not exist.
 End of Minotr F.D. properties file   788 does not exist.
 Calling FoFJK, ICntrl=    100127 FMM=F ISym2X=0 I1Cent= 0 IOpClX= 1 NMat=1 NMatS=1 NMatT=0.
 -------------------------------------------------------------------
 Center     Atomic                   Forces (Hartrees/Bohr)
 Number     Number              X              Y              Z
 -------------------------------------------------------------------
      1        8           0.029867586    0.014865293    0.000734914
      2        8          -0.025368293   -0.006622529    0.001172327
      3        6          -0.003963528   -0.009672800   -0.000070236
      4        7           0.003986509   -0.003718372   -0.000512897
      5        6          -0.001718034   -0.003539758   -0.002091889
      6        1           0.000866754    0.001332199    0.000522385
      7        1          -0.001217665    0.000205349    0.000940766
      8        6          -0.002035689    0.005564278   -0.000628156
      9        1           0.000068513    0.000411449    0.000142622
     10        1          -0.000217669    0.000701348    0.000002844
     11        1          -0.000268484    0.000473543   -0.000212680
 -------------------------------------------------------------------
 Cartesian Forces:  Max     0.029867586 RMS     0.007791356
 IRC-IRC-IRC-IRC-IRC-IRC-IRC-IRC-IRC-IRC-IRC-IRC-IRC-IRC-IRC-IRC-IRC-IRC
 Pt 18 Step number   1 out of a maximum of  20
 Modified Bulirsch-Stoer Extrapolation Cycles:
    EPS =    0.000010000000000
      PEZero:  N= 2 I= 1 D=  4.40D-04 Err=  7.22D-06
 Maximum DWI energy   std dev =  0.000000034 at pt    18
 Maximum DWI gradient std dev =  0.000661606 at pt    16
 CORRECTOR INTEGRATION CONVERGENCE:
   Recorrection delta-x convergence threshold:    0.010000
   Delta-x Convergence Met
 Point Number:  18          Path Number:   1
   CHANGE IN THE REACTION COORDINATE =    0.08439
   NET REACTION COORDINATE UP TO THIS POINT =    1.51894
  # OF POINTS ALONG THE PATH =  18
  # OF STEPS =   1

 Calculating another point on the path.
 IRC-IRC-IRC-IRC-IRC-IRC-IRC-IRC-IRC-IRC-IRC-IRC-IRC-IRC-IRC-IRC-IRC-IRC
                          Input orientation:                          
 ---------------------------------------------------------------------
 Center     Atomic      Atomic             Coordinates (Angstroms)
 Number     Number       Type             X           Y           Z
 ---------------------------------------------------------------------
      1          8           0       -1.639975    0.609605   -0.059480
      2          8           0        0.270850    1.198591    0.047420
      3          6           0        0.706458    0.013423   -0.081846
      4          7           0       -0.036602   -1.044819   -0.199686
      5          6           0       -1.376076   -0.678740    0.181018
      6          1           0       -1.599524   -1.033277    1.197810
      7          1           0       -2.027233   -1.216420   -0.541021
      8          6           0        2.200732   -0.252918    0.066572
      9          1           0        2.424062   -1.156246   -0.492037
     10          1           0        2.416823   -0.424289    1.119586
     11          1           0        2.792722    0.583189   -0.291917
 ---------------------------------------------------------------------
                    Distance matrix (angstroms):
                    1          2          3          4          5
     1  O    0.000000
     2  O    2.002395   0.000000
     3  C    2.421091   1.269287   0.000000
     4  N    2.308155   2.277823   1.298421   0.000000
     5  C    1.336904   2.500917   2.210233   1.439840   0.000000
     6  H    2.069172   3.130963   2.837366   2.096629   1.099768
     7  H    1.927749   3.385223   3.032560   2.026961   1.111057
     8  C    3.938383   2.414889   1.525064   2.388234   3.603883
     9  H    4.452160   3.236139   2.118147   2.480474   3.888710
    10  H    4.349338   2.896287   2.135505   2.853915   3.915576
    11  H    4.438866   2.617959   2.172847   3.265576   4.381211
                    6          7          8          9         10
     6  H    0.000000
     7  H    1.800003   0.000000
     8  C    4.041114   4.378720   0.000000
     9  H    4.365770   4.451971   1.085321   0.000000
    10  H    4.063007   4.809857   1.088532   1.770068   0.000000
    11  H    4.911626   5.150982   1.085376   1.789299   1.774445
                   11
    11  H    0.000000
 Symmetry turned off by external request.
 Stoichiometry    C3H5NO2
 Framework group  C1[X(C3H5NO2)]
 Deg. of freedom    27
 Full point group                 C1      NOp   1
 Rotational constants (GHZ):           8.5188166           3.1184834           2.3794536
 Standard basis: Aug-CC-pVTZ (5D, 7F)
   391 basis functions,   567 primitive gaussians,   455 cartesian basis functions
    23 alpha electrons       23 beta electrons
       nuclear repulsion energy       236.1403519731 Hartrees.
 NAtoms=   11 NActive=   11 NUniq=   11 SFac= 1.00D+00 NAtFMM=   60 NAOKFM=F Big=F
 Integral buffers will be    131072 words long.
 Raffenetti 2 integral format.
 Two-electron integral symmetry is turned off.
 Nuclear repulsion after empirical dispersion term =      236.1373691037 Hartrees.
 One-electron integrals computed using PRISM.
 NBasis=   391 RedAO= T EigKep=  1.33D-05  NBF=   391
 NBsUse=   391 1.00D-06 EigRej= -1.00D+00 NBFU=   391
 Initial guess from the checkpoint file:  "TSH2-IRC-Reverse.chk"
 B after Tr=    -0.000062    0.000237    0.000096
         Rot=    1.000000    0.000106   -0.000045   -0.000007 Ang=   0.01 deg.
 Initial guess <Sx>= 0.0000 <Sy>= 0.0000 <Sz>= 0.0000 <S**2>= 0.0000 S= 0.0000
 ExpMin= 2.53D-02 ExpMax= 1.53D+04 ExpMxC= 5.22D+02 IAcc=3 IRadAn=         7 AccDes= 0.00D+00
 Harris functional with IExCor= 4639 and IRadAn=       7 diagonalized for initial guess.
 HarFok:  IExCor= 4639 AccDes= 0.00D+00 IRadAn=         7 IDoV= 1 UseB2=F ITyADJ=14
 ICtDFT=  3500011 ScaDFX=  1.000000  1.000000  1.000000  1.000000
 FoFCou: FMM=F IPFlag=           0 FMFlag=      100000 FMFlg1=           0
         NFxFlg=           0 DoJE=T BraDBF=F KetDBF=T FulRan=T
         wScrn=  0.000000 ICntrl=       500 IOpCl=  0 I1Cent=   200000004 NGrid=           0
         NMat0=    1 NMatS0=      1 NMatT0=    0 NMatD0=    1 NMtDS0=    0 NMtDT0=    0
 Symmetry not used in FoFCou.
 Gradient too large for Newton-Raphson -- use scaled steepest descent instead.
     Accept linear search using points  3 and  4.
 LinEq1:  Iter=  0 NonCon=     1 RMS=6.48D-05 Max=4.05D-03 NDo=     1
 AX will form     1 AO Fock derivatives at one time.
 LinEq1:  Iter=  1 NonCon=     1 RMS=1.90D-05 Max=7.18D-04 NDo=     1
 LinEq1:  Iter=  2 NonCon=     1 RMS=2.22D-05 Max=9.66D-04 NDo=     1
 LinEq1:  Iter=  3 NonCon=     1 RMS=1.55D-05 Max=5.81D-04 NDo=     1
 LinEq1:  Iter=  4 NonCon=     1 RMS=1.06D-05 Max=3.63D-04 NDo=     1
 LinEq1:  Iter=  5 NonCon=     1 RMS=9.01D-06 Max=3.37D-04 NDo=     1
 LinEq1:  Iter=  6 NonCon=     1 RMS=4.97D-06 Max=1.64D-04 NDo=     1
 LinEq1:  Iter=  7 NonCon=     1 RMS=2.45D-06 Max=1.14D-04 NDo=     1
 LinEq1:  Iter=  8 NonCon=     1 RMS=1.50D-06 Max=5.64D-05 NDo=     1
 LinEq1:  Iter=  9 NonCon=     1 RMS=7.73D-07 Max=2.42D-05 NDo=     1
 LinEq1:  Iter= 10 NonCon=     1 RMS=2.57D-07 Max=5.96D-06 NDo=     1
 LinEq1:  Iter= 11 NonCon=     1 RMS=7.81D-08 Max=2.07D-06 NDo=     1
 LinEq1:  Iter= 12 NonCon=     1 RMS=2.24D-08 Max=6.91D-07 NDo=     1
 LinEq1:  Iter= 13 NonCon=     1 RMS=8.90D-09 Max=2.94D-07 NDo=     1
 LinEq1:  Iter= 14 NonCon=     1 RMS=4.00D-09 Max=1.51D-07 NDo=     1
 LinEq1:  Iter= 15 NonCon=     0 RMS=1.62D-09 Max=6.61D-08 NDo=     1
 Linear equations converged to 1.301D-08 1.301D-07 after    15 iterations.
     Minimum is close to point  2 DX=  4.83D-03 DF= -1.86D-09 DXR=  4.81D-03 DFR=  2.31D-05 which will be used.
 LinEq1:  Iter=  0 NonCon=     1 RMS=2.15D-06 Max=1.04D-04 NDo=     1
 LinEq1:  Iter=  1 NonCon=     1 RMS=1.18D-06 Max=5.84D-05 NDo=     1
 LinEq1:  Iter=  2 NonCon=     1 RMS=7.80D-07 Max=3.02D-05 NDo=     1
 LinEq1:  Iter=  3 NonCon=     1 RMS=7.81D-07 Max=3.49D-05 NDo=     1
 LinEq1:  Iter=  4 NonCon=     1 RMS=4.51D-07 Max=1.42D-05 NDo=     1
 LinEq1:  Iter=  5 NonCon=     1 RMS=2.30D-07 Max=6.09D-06 NDo=     1
 LinEq1:  Iter=  6 NonCon=     1 RMS=1.12D-07 Max=3.70D-06 NDo=     1
 LinEq1:  Iter=  7 NonCon=     1 RMS=7.01D-08 Max=2.56D-06 NDo=     1
 LinEq1:  Iter=  8 NonCon=     1 RMS=2.72D-08 Max=8.68D-07 NDo=     1
 LinEq1:  Iter=  9 NonCon=     1 RMS=1.58D-08 Max=6.00D-07 NDo=     1
 LinEq1:  Iter= 10 NonCon=     1 RMS=7.17D-09 Max=2.82D-07 NDo=     1
 LinEq1:  Iter= 11 NonCon=     1 RMS=3.40D-09 Max=1.79D-07 NDo=     1
 LinEq1:  Iter= 12 NonCon=     1 RMS=2.09D-09 Max=1.03D-07 NDo=     1
 LinEq1:  Iter= 13 NonCon=     1 RMS=1.15D-09 Max=5.13D-08 NDo=     1
 LinEq1:  Iter= 14 NonCon=     1 RMS=4.76D-10 Max=1.83D-08 NDo=     1
 LinEq1:  Iter= 15 NonCon=     0 RMS=1.68D-10 Max=4.11D-09 NDo=     1
 Linear equations converged to 1.760D-09 1.760D-08 after    15 iterations.
     Minimum is close to point  2 DX=  6.03D-04 DF=  0.00D+00 DXR=  6.03D-04 DFR=  0.00D+00 which will be used.
 SCF Done:  E(UwB97XD) =  -322.380732513     a.u. after    4 cycles
            Convg  =    0.3471D-06                    39 Fock formations.
              S**2 =  0.0000                  -V/T =  2.0060
 <Sx>= 0.0000 <Sy>= 0.0000 <Sz>= 0.0000 <S**2>= 0.0000 S= 0.0000
 <L.S>=  0.00000000000    
 Annihilation of the first spin contaminant:
 S**2 before annihilation     0.0000,   after     0.0000
 DoSCS=F DFT=T ScalE2(SS,OS)=  1.000000  1.000000
 Range of M.O.s used for correlation:     1   391
 NBasis=   391 NAE=    23 NBE=    23 NFC=     0 NFV=     0
 NROrb=    391 NOA=    23 NOB=    23 NVA=   368 NVB=   368

 **** Warning!!: The largest alpha MO coefficient is  0.45086569D+02


 **** Warning!!: The largest beta MO coefficient is  0.45086566D+02

 Symmetrizing basis deriv contribution to polar:
 IMax=3 JMax=2 DiffMx= 0.00D+00
 G2DrvN: will do    12 centers at a time, making    1 passes.
 Calling FoFCou, ICntrl=  3107 FMM=F I1Cent=   0 AccDes= 0.00D+00.
 End of G2Drv F.D. properties file   721 does not exist.
 End of G2Drv F.D. properties file   722 does not exist.
 End of G2Drv F.D. properties file   788 does not exist.
          IDoAtm=11111111111
          Differentiating once with respect to nuclear coordinates.
 CalDSu exits because no D1Ps are significant.
          There are    36 degrees of freedom in the 1st order CPHF.  IDoFFX=6 NUNeed=     0.
     30 vectors produced by pass  0 Test12= 4.70D-14 2.78D-09 XBig12= 1.79D-01 1.02D-01.
 AX will form    30 AO Fock derivatives at one time.
     30 vectors produced by pass  1 Test12= 4.70D-14 2.78D-09 XBig12= 5.16D-02 6.19D-02.
     30 vectors produced by pass  2 Test12= 4.70D-14 2.78D-09 XBig12= 6.13D-03 9.21D-03.
     30 vectors produced by pass  3 Test12= 4.70D-14 2.78D-09 XBig12= 2.06D-04 1.34D-03.
     30 vectors produced by pass  4 Test12= 4.70D-14 2.78D-09 XBig12= 2.59D-06 1.45D-04.
     30 vectors produced by pass  5 Test12= 4.70D-14 2.78D-09 XBig12= 2.51D-08 1.28D-05.
     30 vectors produced by pass  6 Test12= 4.70D-14 2.78D-09 XBig12= 2.14D-10 1.16D-06.
     18 vectors produced by pass  7 Test12= 4.70D-14 2.78D-09 XBig12= 1.68D-12 1.22D-07.
      6 vectors produced by pass  8 Test12= 4.70D-14 2.78D-09 XBig12= 1.19D-14 1.40D-08.
      2 vectors produced by pass  9 Test12= 4.70D-14 2.78D-09 XBig12= 2.71D-16 3.39D-09.
 InvSVY:  IOpt=1 It=  1 EMax= 2.00D-15
 Solved reduced A of dimension   236 with    30 vectors.
 End of Minotr F.D. properties file   721 does not exist.
 End of Minotr F.D. properties file   722 does not exist.
 End of Minotr F.D. properties file   788 does not exist.
 Calling FoFJK, ICntrl=    100127 FMM=F ISym2X=0 I1Cent= 0 IOpClX= 1 NMat=1 NMatS=1 NMatT=0.
 -------------------------------------------------------------------
 Center     Atomic                   Forces (Hartrees/Bohr)
 Number     Number              X              Y              Z
 -------------------------------------------------------------------
      1        8           0.031618875    0.015916334    0.000884348
      2        8          -0.027310400   -0.007197872    0.001240575
      3        6          -0.003780239   -0.010227159   -0.000078346
      4        7           0.003929396   -0.004094861   -0.000051583
      5        6          -0.001543988   -0.003630444   -0.002477385
      6        1           0.000861158    0.001349039    0.000484038
      7        1          -0.001266029    0.000274716    0.000932116
      8        6          -0.002111401    0.005929665   -0.000843009
      9        1           0.000095824    0.000435105    0.000147588
     10        1          -0.000225747    0.000743622   -0.000010398
     11        1          -0.000267450    0.000501856   -0.000227945
 -------------------------------------------------------------------
 Cartesian Forces:  Max     0.031618875 RMS     0.008298862
 IRC-IRC-IRC-IRC-IRC-IRC-IRC-IRC-IRC-IRC-IRC-IRC-IRC-IRC-IRC-IRC-IRC-IRC
 Pt 19 Step number   1 out of a maximum of  20
 Modified Bulirsch-Stoer Extrapolation Cycles:
    EPS =    0.000010000000000
      PEZero:  N= 2 I= 1 D=  4.40D-04 Err=  6.86D-06
 Maximum DWI energy   std dev =  0.000000039 at pt    14
 Maximum DWI gradient std dev =  0.000613314 at pt    16
 CORRECTOR INTEGRATION CONVERGENCE:
   Recorrection delta-x convergence threshold:    0.010000
   Delta-x Convergence Met
 Point Number:  19          Path Number:   1
   CHANGE IN THE REACTION COORDINATE =    0.08439
   NET REACTION COORDINATE UP TO THIS POINT =    1.60333
  # OF POINTS ALONG THE PATH =  19
  # OF STEPS =   1

 Calculating another point on the path.
 IRC-IRC-IRC-IRC-IRC-IRC-IRC-IRC-IRC-IRC-IRC-IRC-IRC-IRC-IRC-IRC-IRC-IRC
                          Input orientation:                          
 ---------------------------------------------------------------------
 Center     Atomic      Atomic             Coordinates (Angstroms)
 Number     Number       Type             X           Y           Z
 ---------------------------------------------------------------------
      1          8           0       -1.632835    0.613218   -0.059269
      2          8           0        0.264635    1.196945    0.047701
      3          6           0        0.705376    0.010345   -0.081870
      4          7           0       -0.035623   -1.045892   -0.199639
      5          6           0       -1.376499   -0.679815    0.180235
      6          1           0       -1.596537   -1.028548    1.199440
      7          1           0       -2.031734   -1.215339   -0.537793
      8          6           0        2.200103   -0.251127    0.066293
      9          1           0        2.424443   -1.154686   -0.491514
     10          1           0        2.416024   -0.421621    1.119524
     11          1           0        2.791790    0.584988   -0.292739
 ---------------------------------------------------------------------
                    Distance matrix (angstroms):
                    1          2          3          4          5
     1  O    0.000000
     2  O    1.988107   0.000000
     3  C    2.414787   1.272423   0.000000
     4  N    2.307258   2.276324   1.295602   0.000000
     5  C    1.339778   2.496621   2.208896   1.440926   0.000000
     6  H    2.069073   3.121423   2.831935   2.096229   1.099459
     7  H    1.931768   3.381601   3.033469   2.031630   1.109812
     8  C    3.931193   2.417291   1.524641   2.387644   3.604004
     9  H    4.446777   3.238162   2.116672   2.479708   3.888948
    10  H    4.342086   2.897765   2.134540   2.853153   3.915631
    11  H    4.430870   2.622385   2.174351   3.265379   4.381560
                    6          7          8          9         10
     6  H    0.000000
     7  H    1.800629   0.000000
     8  C    4.037683   4.382131   0.000000
     9  H    4.363888   4.456830   1.085309   0.000000
    10  H    4.058989   4.812405   1.088570   1.769999   0.000000
    11  H    4.907902   5.154378   1.085396   1.789112   1.774528
                   11
    11  H    0.000000
 Symmetry turned off by external request.
 Stoichiometry    C3H5NO2
 Framework group  C1[X(C3H5NO2)]
 Deg. of freedom    27
 Full point group                 C1      NOp   1
 Rotational constants (GHZ):           8.5165429           3.1273475           2.3843356
 Standard basis: Aug-CC-pVTZ (5D, 7F)
   391 basis functions,   567 primitive gaussians,   455 cartesian basis functions
    23 alpha electrons       23 beta electrons
       nuclear repulsion energy       236.2725756175 Hartrees.
 NAtoms=   11 NActive=   11 NUniq=   11 SFac= 1.00D+00 NAtFMM=   60 NAOKFM=F Big=F
 Integral buffers will be    131072 words long.
 Raffenetti 2 integral format.
 Two-electron integral symmetry is turned off.
 Nuclear repulsion after empirical dispersion term =      236.2695914426 Hartrees.
 One-electron integrals computed using PRISM.
 NBasis=   391 RedAO= T EigKep=  1.32D-05  NBF=   391
 NBsUse=   391 1.00D-06 EigRej= -1.00D+00 NBFU=   391
 Initial guess from the checkpoint file:  "TSH2-IRC-Reverse.chk"
 B after Tr=    -0.000061    0.000236    0.000086
         Rot=    1.000000    0.000099   -0.000042   -0.000007 Ang=   0.01 deg.
 Initial guess <Sx>= 0.0000 <Sy>= 0.0000 <Sz>= 0.0000 <S**2>= 0.0000 S= 0.0000
 ExpMin= 2.53D-02 ExpMax= 1.53D+04 ExpMxC= 5.22D+02 IAcc=3 IRadAn=         7 AccDes= 0.00D+00
 Harris functional with IExCor= 4639 and IRadAn=       7 diagonalized for initial guess.
 HarFok:  IExCor= 4639 AccDes= 0.00D+00 IRadAn=         7 IDoV= 1 UseB2=F ITyADJ=14
 ICtDFT=  3500011 ScaDFX=  1.000000  1.000000  1.000000  1.000000
 FoFCou: FMM=F IPFlag=           0 FMFlag=      100000 FMFlg1=           0
         NFxFlg=           0 DoJE=T BraDBF=F KetDBF=T FulRan=T
         wScrn=  0.000000 ICntrl=       500 IOpCl=  0 I1Cent=   200000004 NGrid=           0
         NMat0=    1 NMatS0=      1 NMatT0=    0 NMatD0=    1 NMtDS0=    0 NMtDT0=    0
 Symmetry not used in FoFCou.
 Gradient too large for Newton-Raphson -- use scaled steepest descent instead.
     Accept linear search using points  3 and  4.
 LinEq1:  Iter=  0 NonCon=     1 RMS=6.42D-05 Max=3.99D-03 NDo=     1
 AX will form     1 AO Fock derivatives at one time.
 LinEq1:  Iter=  1 NonCon=     1 RMS=1.89D-05 Max=7.15D-04 NDo=     1
 LinEq1:  Iter=  2 NonCon=     1 RMS=2.18D-05 Max=9.62D-04 NDo=     1
 LinEq1:  Iter=  3 NonCon=     1 RMS=1.52D-05 Max=5.52D-04 NDo=     1
 LinEq1:  Iter=  4 NonCon=     1 RMS=1.07D-05 Max=3.62D-04 NDo=     1
 LinEq1:  Iter=  5 NonCon=     1 RMS=9.05D-06 Max=3.36D-04 NDo=     1
 LinEq1:  Iter=  6 NonCon=     1 RMS=4.85D-06 Max=1.65D-04 NDo=     1
 LinEq1:  Iter=  7 NonCon=     1 RMS=2.48D-06 Max=1.19D-04 NDo=     1
 LinEq1:  Iter=  8 NonCon=     1 RMS=1.52D-06 Max=5.78D-05 NDo=     1
 LinEq1:  Iter=  9 NonCon=     1 RMS=7.64D-07 Max=2.35D-05 NDo=     1
 LinEq1:  Iter= 10 NonCon=     1 RMS=2.45D-07 Max=5.73D-06 NDo=     1
 LinEq1:  Iter= 11 NonCon=     1 RMS=7.27D-08 Max=1.80D-06 NDo=     1
 LinEq1:  Iter= 12 NonCon=     1 RMS=1.93D-08 Max=5.35D-07 NDo=     1
 LinEq1:  Iter= 13 NonCon=     1 RMS=6.80D-09 Max=2.23D-07 NDo=     1
 LinEq1:  Iter= 14 NonCon=     0 RMS=2.89D-09 Max=1.26D-07 NDo=     1
 Linear equations converged to 1.301D-08 1.301D-07 after    14 iterations.
     Minimum is close to point  2 DX=  4.87D-03 DF= -1.85D-09 DXR=  4.85D-03 DFR=  2.35D-05 which will be used.
 LinEq1:  Iter=  0 NonCon=     1 RMS=2.16D-06 Max=1.03D-04 NDo=     1
 LinEq1:  Iter=  1 NonCon=     1 RMS=1.15D-06 Max=5.95D-05 NDo=     1
 LinEq1:  Iter=  2 NonCon=     1 RMS=7.86D-07 Max=2.98D-05 NDo=     1
 LinEq1:  Iter=  3 NonCon=     1 RMS=7.67D-07 Max=3.40D-05 NDo=     1
 LinEq1:  Iter=  4 NonCon=     1 RMS=4.22D-07 Max=1.31D-05 NDo=     1
 LinEq1:  Iter=  5 NonCon=     1 RMS=2.05D-07 Max=5.51D-06 NDo=     1
 LinEq1:  Iter=  6 NonCon=     1 RMS=9.51D-08 Max=3.43D-06 NDo=     1
 LinEq1:  Iter=  7 NonCon=     1 RMS=6.02D-08 Max=2.13D-06 NDo=     1
 LinEq1:  Iter=  8 NonCon=     1 RMS=2.51D-08 Max=7.85D-07 NDo=     1
 LinEq1:  Iter=  9 NonCon=     1 RMS=1.46D-08 Max=4.61D-07 NDo=     1
 LinEq1:  Iter= 10 NonCon=     1 RMS=7.57D-09 Max=3.05D-07 NDo=     1
 LinEq1:  Iter= 11 NonCon=     1 RMS=4.20D-09 Max=2.02D-07 NDo=     1
 LinEq1:  Iter= 12 NonCon=     1 RMS=2.42D-09 Max=7.40D-08 NDo=     1
 LinEq1:  Iter= 13 NonCon=     1 RMS=1.17D-09 Max=4.54D-08 NDo=     1
 LinEq1:  Iter= 14 NonCon=     1 RMS=4.52D-10 Max=1.84D-08 NDo=     1
 LinEq1:  Iter= 15 NonCon=     0 RMS=1.57D-10 Max=4.64D-09 NDo=     1
 Linear equations converged to 1.779D-09 1.779D-08 after    15 iterations.
     Minimum is close to point  2 DX=  6.05D-04 DF=  0.00D+00 DXR=  6.05D-04 DFR=  0.00D+00 which will be used.
 SCF Done:  E(UwB97XD) =  -322.381804279     a.u. after    4 cycles
            Convg  =    0.3296D-06                    38 Fock formations.
              S**2 =  0.0000                  -V/T =  2.0060
 <Sx>= 0.0000 <Sy>= 0.0000 <Sz>= 0.0000 <S**2>= 0.0000 S= 0.0000
 <L.S>=  0.00000000000    
 Annihilation of the first spin contaminant:
 S**2 before annihilation     0.0000,   after     0.0000
 DoSCS=F DFT=T ScalE2(SS,OS)=  1.000000  1.000000
 Range of M.O.s used for correlation:     1   391
 NBasis=   391 NAE=    23 NBE=    23 NFC=     0 NFV=     0
 NROrb=    391 NOA=    23 NOB=    23 NVA=   368 NVB=   368

 **** Warning!!: The largest alpha MO coefficient is  0.45300045D+02


 **** Warning!!: The largest beta MO coefficient is  0.45300044D+02

 Symmetrizing basis deriv contribution to polar:
 IMax=3 JMax=2 DiffMx= 0.00D+00
 G2DrvN: will do    12 centers at a time, making    1 passes.
 Calling FoFCou, ICntrl=  3107 FMM=F I1Cent=   0 AccDes= 0.00D+00.
 End of G2Drv F.D. properties file   721 does not exist.
 End of G2Drv F.D. properties file   722 does not exist.
 End of G2Drv F.D. properties file   788 does not exist.
          IDoAtm=11111111111
          Differentiating once with respect to nuclear coordinates.
 CalDSu exits because no D1Ps are significant.
          There are    36 degrees of freedom in the 1st order CPHF.  IDoFFX=6 NUNeed=     0.
     30 vectors produced by pass  0 Test12= 4.70D-14 2.78D-09 XBig12= 1.78D-01 9.85D-02.
 AX will form    30 AO Fock derivatives at one time.
     30 vectors produced by pass  1 Test12= 4.70D-14 2.78D-09 XBig12= 4.85D-02 5.86D-02.
     30 vectors produced by pass  2 Test12= 4.70D-14 2.78D-09 XBig12= 5.83D-03 9.16D-03.
     30 vectors produced by pass  3 Test12= 4.70D-14 2.78D-09 XBig12= 2.00D-04 1.39D-03.
     30 vectors produced by pass  4 Test12= 4.70D-14 2.78D-09 XBig12= 2.51D-06 1.59D-04.
     30 vectors produced by pass  5 Test12= 4.70D-14 2.78D-09 XBig12= 2.43D-08 1.35D-05.
     30 vectors produced by pass  6 Test12= 4.70D-14 2.78D-09 XBig12= 2.08D-10 1.13D-06.
     18 vectors produced by pass  7 Test12= 4.70D-14 2.78D-09 XBig12= 1.67D-12 1.18D-07.
      6 vectors produced by pass  8 Test12= 4.70D-14 2.78D-09 XBig12= 1.40D-14 9.98D-09.
      1 vectors produced by pass  9 Test12= 4.70D-14 2.78D-09 XBig12= 1.29D-16 5.10D-09.
 InvSVY:  IOpt=1 It=  1 EMax= 1.78D-15
 Solved reduced A of dimension   235 with    30 vectors.
 End of Minotr F.D. properties file   721 does not exist.
 End of Minotr F.D. properties file   722 does not exist.
 End of Minotr F.D. properties file   788 does not exist.
 Calling FoFJK, ICntrl=    100127 FMM=F ISym2X=0 I1Cent= 0 IOpClX= 1 NMat=1 NMatS=1 NMatT=0.
 -------------------------------------------------------------------
 Center     Atomic                   Forces (Hartrees/Bohr)
 Number     Number              X              Y              Z
 -------------------------------------------------------------------
      1        8           0.033334324    0.016959743    0.001035206
      2        8          -0.029248627   -0.007790231    0.001307816
      3        6          -0.003562147   -0.010748691   -0.000083079
      4        7           0.003823321   -0.004482599    0.000437035
      5        6          -0.001328523   -0.003703800   -0.002875119
      6        1           0.000849773    0.001358626    0.000441489
      7        1          -0.001310037    0.000345980    0.000919295
      8        6          -0.002184689    0.006287412   -0.001066607
      9        1           0.000124903    0.000458290    0.000152031
     10        1          -0.000231532    0.000784979   -0.000024769
     11        1          -0.000266767    0.000530291   -0.000243298
 -------------------------------------------------------------------
 Cartesian Forces:  Max     0.033334324 RMS     0.008802308
 IRC-IRC-IRC-IRC-IRC-IRC-IRC-IRC-IRC-IRC-IRC-IRC-IRC-IRC-IRC-IRC-IRC-IRC
 Pt 20 Step number   1 out of a maximum of  20
 Modified Bulirsch-Stoer Extrapolation Cycles:
    EPS =    0.000010000000000
      PEZero:  N= 2 I= 1 D=  4.40D-04 Err=  6.45D-06
 Maximum DWI energy   std dev =  0.000000041 at pt    19
 Maximum DWI gradient std dev =  0.000572504 at pt    16
 CORRECTOR INTEGRATION CONVERGENCE:
   Recorrection delta-x convergence threshold:    0.010000
   Delta-x Convergence Met
 Point Number:  20          Path Number:   1
   CHANGE IN THE REACTION COORDINATE =    0.08439
   NET REACTION COORDINATE UP TO THIS POINT =    1.68772
  # OF POINTS ALONG THE PATH =  20
  # OF STEPS =   1

 Calculating another point on the path.
 IRC-IRC-IRC-IRC-IRC-IRC-IRC-IRC-IRC-IRC-IRC-IRC-IRC-IRC-IRC-IRC-IRC-IRC
                          Input orientation:                          
 ---------------------------------------------------------------------
 Center     Atomic      Atomic             Coordinates (Angstroms)
 Number     Number       Type             X           Y           Z
 ---------------------------------------------------------------------
      1          8           0       -1.625724    0.616854   -0.059038
      2          8           0        0.258350    1.195262    0.047980
      3          6           0        0.704416    0.007292   -0.081894
      4          7           0       -0.034727   -1.047002   -0.199477
      5          6           0       -1.376835   -0.680852    0.179382
      6          1           0       -1.593756   -1.024051    1.200833
      7          1           0       -2.036130   -1.214078   -0.534787
      8          6           0        2.199488   -0.249335    0.065966
      9          1           0        2.424903   -1.153134   -0.491006
     10          1           0        2.415253   -0.418962    1.119416
     11          1           0        2.790909    0.586785   -0.293568
 ---------------------------------------------------------------------
                    Distance matrix (angstroms):
                    1          2          3          4          5
     1  O    0.000000
     2  O    1.973763   0.000000
     3  C    2.408660   1.275584   0.000000
     4  N    2.306385   2.274835   1.292940   0.000000
     5  C    1.342695   2.492167   2.207581   1.441824   0.000000
     6  H    2.069026   3.112028   2.826774   2.095702   1.099183
     7  H    1.935739   3.377747   3.034378   2.036163   1.108619
     8  C    3.924049   2.419753   1.524126   2.387143   3.604048
     9  H    4.441512   3.240281   2.115192   2.479119   3.889175
    10  H    4.334878   2.899298   2.133495   2.852422   3.915634
    11  H    4.422957   2.626929   2.175791   3.265322   4.381857
                    6          7          8          9         10
     6  H    0.000000
     7  H    1.801161   0.000000
     8  C    4.034453   4.385441   0.000000
     9  H    4.362179   4.461664   1.085303   0.000000
    10  H    4.055234   4.814915   1.088616   1.769904   0.000000
    11  H    4.904418   5.157673   1.085421   1.788927   1.774589
                   11
    11  H    0.000000
 Symmetry turned off by external request.
 Stoichiometry    C3H5NO2
 Framework group  C1[X(C3H5NO2)]
 Deg. of freedom    27
 Full point group                 C1      NOp   1
 Rotational constants (GHZ):           8.5144744           3.1361855           2.3891770
 Standard basis: Aug-CC-pVTZ (5D, 7F)
   391 basis functions,   567 primitive gaussians,   455 cartesian basis functions
    23 alpha electrons       23 beta electrons
       nuclear repulsion energy       236.4063983334 Hartrees.
 NAtoms=   11 NActive=   11 NUniq=   11 SFac= 1.00D+00 NAtFMM=   60 NAOKFM=F Big=F
 Integral buffers will be    131072 words long.
 Raffenetti 2 integral format.
 Two-electron integral symmetry is turned off.
 Nuclear repulsion after empirical dispersion term =      236.4034128847 Hartrees.
 One-electron integrals computed using PRISM.
 NBasis=   391 RedAO= T EigKep=  1.32D-05  NBF=   391
 NBsUse=   391 1.00D-06 EigRej= -1.00D+00 NBFU=   391
 Initial guess from the checkpoint file:  "TSH2-IRC-Reverse.chk"
 B after Tr=    -0.000060    0.000235    0.000075
         Rot=    1.000000    0.000092   -0.000039   -0.000007 Ang=   0.01 deg.
 Initial guess <Sx>= 0.0000 <Sy>= 0.0000 <Sz>= 0.0000 <S**2>= 0.0000 S= 0.0000
 ExpMin= 2.53D-02 ExpMax= 1.53D+04 ExpMxC= 5.22D+02 IAcc=3 IRadAn=         7 AccDes= 0.00D+00
 Harris functional with IExCor= 4639 and IRadAn=       7 diagonalized for initial guess.
 HarFok:  IExCor= 4639 AccDes= 0.00D+00 IRadAn=         7 IDoV= 1 UseB2=F ITyADJ=14
 ICtDFT=  3500011 ScaDFX=  1.000000  1.000000  1.000000  1.000000
 FoFCou: FMM=F IPFlag=           0 FMFlag=      100000 FMFlg1=           0
         NFxFlg=           0 DoJE=T BraDBF=F KetDBF=T FulRan=T
         wScrn=  0.000000 ICntrl=       500 IOpCl=  0 I1Cent=   200000004 NGrid=           0
         NMat0=    1 NMatS0=      1 NMatT0=    0 NMatD0=    1 NMtDS0=    0 NMtDT0=    0
 Symmetry not used in FoFCou.
 Gradient too large for Newton-Raphson -- use scaled steepest descent instead.
     Accept linear search using points  3 and  4.
 LinEq1:  Iter=  0 NonCon=     1 RMS=6.37D-05 Max=3.93D-03 NDo=     1
 AX will form     1 AO Fock derivatives at one time.
 LinEq1:  Iter=  1 NonCon=     1 RMS=1.86D-05 Max=7.11D-04 NDo=     1
 LinEq1:  Iter=  2 NonCon=     1 RMS=2.11D-05 Max=9.41D-04 NDo=     1
 LinEq1:  Iter=  3 NonCon=     1 RMS=1.46D-05 Max=5.26D-04 NDo=     1
 LinEq1:  Iter=  4 NonCon=     1 RMS=1.07D-05 Max=3.52D-04 NDo=     1
 LinEq1:  Iter=  5 NonCon=     1 RMS=8.90D-06 Max=3.30D-04 NDo=     1
 LinEq1:  Iter=  6 NonCon=     1 RMS=4.74D-06 Max=1.67D-04 NDo=     1
 LinEq1:  Iter=  7 NonCon=     1 RMS=2.51D-06 Max=1.22D-04 NDo=     1
 LinEq1:  Iter=  8 NonCon=     1 RMS=1.51D-06 Max=5.80D-05 NDo=     1
 LinEq1:  Iter=  9 NonCon=     1 RMS=7.50D-07 Max=2.27D-05 NDo=     1
 LinEq1:  Iter= 10 NonCon=     1 RMS=2.33D-07 Max=5.49D-06 NDo=     1
 LinEq1:  Iter= 11 NonCon=     1 RMS=6.82D-08 Max=1.59D-06 NDo=     1
 LinEq1:  Iter= 12 NonCon=     1 RMS=1.71D-08 Max=4.23D-07 NDo=     1
 LinEq1:  Iter= 13 NonCon=     1 RMS=5.53D-09 Max=1.68D-07 NDo=     1
 LinEq1:  Iter= 14 NonCon=     0 RMS=1.87D-09 Max=1.09D-07 NDo=     1
 Linear equations converged to 1.301D-08 1.301D-07 after    14 iterations.
     Minimum is close to point  2 DX=  4.80D-03 DF= -1.75D-09 DXR=  4.78D-03 DFR=  2.28D-05 which will be used.
 LinEq1:  Iter=  0 NonCon=     1 RMS=2.13D-06 Max=9.93D-05 NDo=     1
 LinEq1:  Iter=  1 NonCon=     1 RMS=1.10D-06 Max=5.90D-05 NDo=     1
 LinEq1:  Iter=  2 NonCon=     1 RMS=7.81D-07 Max=2.90D-05 NDo=     1
 LinEq1:  Iter=  3 NonCon=     1 RMS=7.42D-07 Max=3.23D-05 NDo=     1
 LinEq1:  Iter=  4 NonCon=     1 RMS=3.90D-07 Max=1.19D-05 NDo=     1
 LinEq1:  Iter=  5 NonCon=     1 RMS=1.81D-07 Max=4.88D-06 NDo=     1
 LinEq1:  Iter=  6 NonCon=     1 RMS=7.80D-08 Max=3.15D-06 NDo=     1
 LinEq1:  Iter=  7 NonCon=     1 RMS=4.55D-08 Max=1.53D-06 NDo=     1
 LinEq1:  Iter=  8 NonCon=     1 RMS=2.10D-08 Max=8.06D-07 NDo=     1
 LinEq1:  Iter=  9 NonCon=     1 RMS=1.20D-08 Max=4.40D-07 NDo=     1
 LinEq1:  Iter= 10 NonCon=     1 RMS=6.89D-09 Max=3.33D-07 NDo=     1
 LinEq1:  Iter= 11 NonCon=     1 RMS=3.94D-09 Max=2.05D-07 NDo=     1
 LinEq1:  Iter= 12 NonCon=     1 RMS=2.23D-09 Max=8.89D-08 NDo=     1
 LinEq1:  Iter= 13 NonCon=     1 RMS=1.09D-09 Max=4.31D-08 NDo=     1
 LinEq1:  Iter= 14 NonCon=     0 RMS=4.21D-10 Max=1.65D-08 NDo=     1
 Linear equations converged to 1.783D-09 1.783D-08 after    14 iterations.
     Minimum is close to point  2 DX=  2.23D-04 DF=  0.00D+00 DXR=  2.23D-04 DFR=  0.00D+00 which will be used.
 SCF Done:  E(UwB97XD) =  -322.382936704     a.u. after    4 cycles
            Convg  =    0.6876D-06                    37 Fock formations.
              S**2 =  0.0000                  -V/T =  2.0060
 <Sx>= 0.0000 <Sy>= 0.0000 <Sz>= 0.0000 <S**2>= 0.0000 S= 0.0000
 <L.S>=  0.00000000000    
 Annihilation of the first spin contaminant:
 S**2 before annihilation     0.0000,   after     0.0000
 DoSCS=F DFT=T ScalE2(SS,OS)=  1.000000  1.000000
 Range of M.O.s used for correlation:     1   391
 NBasis=   391 NAE=    23 NBE=    23 NFC=     0 NFV=     0
 NROrb=    391 NOA=    23 NOB=    23 NVA=   368 NVB=   368

 **** Warning!!: The largest alpha MO coefficient is  0.45503262D+02


 **** Warning!!: The largest beta MO coefficient is  0.45503252D+02

 Symmetrizing basis deriv contribution to polar:
 IMax=3 JMax=2 DiffMx= 0.00D+00
 G2DrvN: will do    12 centers at a time, making    1 passes.
 Calling FoFCou, ICntrl=  3107 FMM=F I1Cent=   0 AccDes= 0.00D+00.
 End of G2Drv F.D. properties file   721 does not exist.
 End of G2Drv F.D. properties file   722 does not exist.
 End of G2Drv F.D. properties file   788 does not exist.
          IDoAtm=11111111111
          Differentiating once with respect to nuclear coordinates.
 CalDSu exits because no D1Ps are significant.
          There are    36 degrees of freedom in the 1st order CPHF.  IDoFFX=6 NUNeed=     0.
     30 vectors produced by pass  0 Test12= 4.70D-14 2.78D-09 XBig12= 1.76D-01 9.96D-02.
 AX will form    30 AO Fock derivatives at one time.
     30 vectors produced by pass  1 Test12= 4.70D-14 2.78D-09 XBig12= 4.54D-02 5.51D-02.
     30 vectors produced by pass  2 Test12= 4.70D-14 2.78D-09 XBig12= 5.52D-03 9.07D-03.
     30 vectors produced by pass  3 Test12= 4.70D-14 2.78D-09 XBig12= 1.93D-04 1.44D-03.
     30 vectors produced by pass  4 Test12= 4.70D-14 2.78D-09 XBig12= 2.44D-06 1.72D-04.
     30 vectors produced by pass  5 Test12= 4.70D-14 2.78D-09 XBig12= 2.36D-08 1.42D-05.
     30 vectors produced by pass  6 Test12= 4.70D-14 2.78D-09 XBig12= 2.03D-10 1.10D-06.
     18 vectors produced by pass  7 Test12= 4.70D-14 2.78D-09 XBig12= 1.63D-12 1.15D-07.
      5 vectors produced by pass  8 Test12= 4.70D-14 2.78D-09 XBig12= 1.72D-14 2.38D-08.
      1 vectors produced by pass  9 Test12= 4.70D-14 2.78D-09 XBig12= 6.21D-16 6.92D-09.
 InvSVY:  IOpt=1 It=  1 EMax= 2.00D-15
 Solved reduced A of dimension   234 with    30 vectors.
 End of Minotr F.D. properties file   721 does not exist.
 End of Minotr F.D. properties file   722 does not exist.
 End of Minotr F.D. properties file   788 does not exist.
 Calling FoFJK, ICntrl=    100127 FMM=F ISym2X=0 I1Cent= 0 IOpClX= 1 NMat=1 NMatS=1 NMatT=0.
 -------------------------------------------------------------------
 Center     Atomic                   Forces (Hartrees/Bohr)
 Number     Number              X              Y              Z
 -------------------------------------------------------------------
      1        8           0.035016867    0.017988362    0.001186550
      2        8          -0.031178116   -0.008398820    0.001372218
      3        6          -0.003316324   -0.011232111   -0.000084018
      4        7           0.003672335   -0.004877882    0.000944008
      5        6          -0.001076583   -0.003759206   -0.003278233
      6        1           0.000832795    0.001361417    0.000395442
      7        1          -0.001348516    0.000418227    0.000902426
      8        6          -0.002256055    0.006634874   -0.001295487
      9        1           0.000155507    0.000480987    0.000155948
     10        1          -0.000234791    0.000825238   -0.000040072
     11        1          -0.000267118    0.000558913   -0.000258784
 -------------------------------------------------------------------
 Cartesian Forces:  Max     0.035016867 RMS     0.009301044
 IRC-IRC-IRC-IRC-IRC-IRC-IRC-IRC-IRC-IRC-IRC-IRC-IRC-IRC-IRC-IRC-IRC-IRC
 Pt 21 Step number   1 out of a maximum of  20
 Modified Bulirsch-Stoer Extrapolation Cycles:
    EPS =    0.000010000000000
      PEZero:  N= 2 I= 1 D=  4.40D-04 Err=  6.01D-06
 Maximum DWI energy   std dev =  0.000000040 at pt    19
 Maximum DWI gradient std dev =  0.000536595 at pt    16
 CORRECTOR INTEGRATION CONVERGENCE:
   Recorrection delta-x convergence threshold:    0.010000
   Delta-x Convergence Met
 Point Number:  21          Path Number:   1
   CHANGE IN THE REACTION COORDINATE =    0.08439
   NET REACTION COORDINATE UP TO THIS POINT =    1.77211
  # OF POINTS ALONG THE PATH =  21
  # OF STEPS =   1

 Calculating another point on the path.
 IRC-IRC-IRC-IRC-IRC-IRC-IRC-IRC-IRC-IRC-IRC-IRC-IRC-IRC-IRC-IRC-IRC-IRC
                          Input orientation:                          
 ---------------------------------------------------------------------
 Center     Atomic      Atomic             Coordinates (Angstroms)
 Number     Number       Type             X           Y           Z
 ---------------------------------------------------------------------
      1          8           0       -1.618641    0.620509   -0.058789
      2          8           0        0.252001    1.193542    0.048257
      3          6           0        0.703573    0.004271   -0.081916
      4          7           0       -0.033915   -1.048145   -0.199206
      5          6           0       -1.377084   -0.681848    0.178466
      6          1           0       -1.591177   -1.019780    1.202006
      7          1           0       -2.040415   -1.212653   -0.531990
      8          6           0        2.198886   -0.247543    0.065595
      9          1           0        2.425437   -1.151590   -0.490511
     10          1           0        2.414515   -0.416312    1.119264
     11          1           0        2.790069    0.588581   -0.294404
 ---------------------------------------------------------------------
                    Distance matrix (angstroms):
                    1          2          3          4          5
     1  O    0.000000
     2  O    1.959369   0.000000
     3  C    2.402699   1.278761   0.000000
     4  N    2.305532   2.273356   1.290436   0.000000
     5  C    1.345649   2.487561   2.206285   1.442537   0.000000
     6  H    2.069035   3.102779   2.821882   2.095058   1.098940
     7  H    1.939664   3.373668   3.035283   2.040552   1.107479
     8  C    3.916950   2.422269   1.523525   2.386730   3.604015
     9  H    4.436360   3.242490   2.113712   2.478704   3.889390
    10  H    4.327719   2.900889   2.132380   2.851734   3.915589
    11  H    4.415117   2.631574   2.177162   3.265397   4.382095
                    6          7          8          9         10
     6  H    0.000000
     7  H    1.801598   0.000000
     8  C    4.031421   4.388647   0.000000
     9  H    4.360640   4.466462   1.085302   0.000000
    10  H    4.051739   4.817386   1.088668   1.769783   0.000000
    11  H    4.901161   5.160859   1.085449   1.788745   1.774629
                   11
    11  H    0.000000
 Symmetry turned off by external request.
 Stoichiometry    C3H5NO2
 Framework group  C1[X(C3H5NO2)]
 Deg. of freedom    27
 Full point group                 C1      NOp   1
 Rotational constants (GHZ):           8.5126069           3.1449992           2.3939810
 Standard basis: Aug-CC-pVTZ (5D, 7F)
   391 basis functions,   567 primitive gaussians,   455 cartesian basis functions
    23 alpha electrons       23 beta electrons
       nuclear repulsion energy       236.5419849874 Hartrees.
 NAtoms=   11 NActive=   11 NUniq=   11 SFac= 1.00D+00 NAtFMM=   60 NAOKFM=F Big=F
 Integral buffers will be    131072 words long.
 Raffenetti 2 integral format.
 Two-electron integral symmetry is turned off.
 Nuclear repulsion after empirical dispersion term =      236.5389982951 Hartrees.
 One-electron integrals computed using PRISM.
 NBasis=   391 RedAO= T EigKep=  1.31D-05  NBF=   391
 NBsUse=   391 1.00D-06 EigRej= -1.00D+00 NBFU=   391
 Initial guess from the checkpoint file:  "TSH2-IRC-Reverse.chk"
 B after Tr=    -0.000058    0.000234    0.000066
         Rot=    1.000000    0.000085   -0.000037   -0.000007 Ang=   0.01 deg.
 Initial guess <Sx>= 0.0000 <Sy>= 0.0000 <Sz>= 0.0000 <S**2>= 0.0000 S= 0.0000
 ExpMin= 2.53D-02 ExpMax= 1.53D+04 ExpMxC= 5.22D+02 IAcc=3 IRadAn=         7 AccDes= 0.00D+00
 Harris functional with IExCor= 4639 and IRadAn=       7 diagonalized for initial guess.
 HarFok:  IExCor= 4639 AccDes= 0.00D+00 IRadAn=         7 IDoV= 1 UseB2=F ITyADJ=14
 ICtDFT=  3500011 ScaDFX=  1.000000  1.000000  1.000000  1.000000
 FoFCou: FMM=F IPFlag=           0 FMFlag=      100000 FMFlg1=           0
         NFxFlg=           0 DoJE=T BraDBF=F KetDBF=T FulRan=T
         wScrn=  0.000000 ICntrl=       500 IOpCl=  0 I1Cent=   200000004 NGrid=           0
         NMat0=    1 NMatS0=      1 NMatT0=    0 NMatD0=    1 NMtDS0=    0 NMtDT0=    0
 Symmetry not used in FoFCou.
 Gradient too large for Newton-Raphson -- use scaled steepest descent instead.
     Accept linear search using points  3 and  4.
 LinEq1:  Iter=  0 NonCon=     1 RMS=6.31D-05 Max=3.85D-03 NDo=     1
 AX will form     1 AO Fock derivatives at one time.
 LinEq1:  Iter=  1 NonCon=     1 RMS=1.83D-05 Max=7.07D-04 NDo=     1
 LinEq1:  Iter=  2 NonCon=     1 RMS=2.03D-05 Max=9.17D-04 NDo=     1
 LinEq1:  Iter=  3 NonCon=     1 RMS=1.41D-05 Max=4.97D-04 NDo=     1
 LinEq1:  Iter=  4 NonCon=     1 RMS=1.06D-05 Max=3.37D-04 NDo=     1
 LinEq1:  Iter=  5 NonCon=     1 RMS=8.66D-06 Max=3.21D-04 NDo=     1
 LinEq1:  Iter=  6 NonCon=     1 RMS=4.63D-06 Max=1.68D-04 NDo=     1
 LinEq1:  Iter=  7 NonCon=     1 RMS=2.51D-06 Max=1.24D-04 NDo=     1
 LinEq1:  Iter=  8 NonCon=     1 RMS=1.49D-06 Max=5.72D-05 NDo=     1
 LinEq1:  Iter=  9 NonCon=     1 RMS=7.32D-07 Max=2.18D-05 NDo=     1
 LinEq1:  Iter= 10 NonCon=     1 RMS=2.22D-07 Max=5.27D-06 NDo=     1
 LinEq1:  Iter= 11 NonCon=     1 RMS=6.46D-08 Max=1.37D-06 NDo=     1
 LinEq1:  Iter= 12 NonCon=     1 RMS=1.62D-08 Max=3.53D-07 NDo=     1
 LinEq1:  Iter= 13 NonCon=     1 RMS=5.72D-09 Max=1.51D-07 NDo=     1
 LinEq1:  Iter= 14 NonCon=     0 RMS=2.58D-09 Max=1.26D-07 NDo=     1
 Linear equations converged to 1.301D-08 1.301D-07 after    14 iterations.
     Minimum is close to point  2 DX=  4.66D-03 DF= -1.61D-09 DXR=  4.64D-03 DFR=  2.15D-05 which will be used.
 LinEq1:  Iter=  0 NonCon=     1 RMS=2.09D-06 Max=9.48D-05 NDo=     1
 LinEq1:  Iter=  1 NonCon=     1 RMS=1.05D-06 Max=5.78D-05 NDo=     1
 LinEq1:  Iter=  2 NonCon=     1 RMS=7.61D-07 Max=2.89D-05 NDo=     1
 LinEq1:  Iter=  3 NonCon=     1 RMS=7.05D-07 Max=3.10D-05 NDo=     1
 LinEq1:  Iter=  4 NonCon=     1 RMS=3.59D-07 Max=1.07D-05 NDo=     1
 LinEq1:  Iter=  5 NonCon=     1 RMS=1.62D-07 Max=4.44D-06 NDo=     1
 LinEq1:  Iter=  6 NonCon=     1 RMS=6.73D-08 Max=3.08D-06 NDo=     1
 LinEq1:  Iter=  7 NonCon=     1 RMS=3.37D-08 Max=1.18D-06 NDo=     1
 LinEq1:  Iter=  8 NonCon=     1 RMS=1.66D-08 Max=6.40D-07 NDo=     1
 LinEq1:  Iter=  9 NonCon=     1 RMS=8.41D-09 Max=3.81D-07 NDo=     1
 LinEq1:  Iter= 10 NonCon=     1 RMS=4.96D-09 Max=2.28D-07 NDo=     1
 LinEq1:  Iter= 11 NonCon=     1 RMS=3.06D-09 Max=9.89D-08 NDo=     1
 LinEq1:  Iter= 12 NonCon=     1 RMS=1.57D-09 Max=6.19D-08 NDo=     1
 LinEq1:  Iter= 13 NonCon=     1 RMS=8.94D-10 Max=3.48D-08 NDo=     1
 LinEq1:  Iter= 14 NonCon=     1 RMS=3.84D-10 Max=1.80D-08 NDo=     1
 LinEq1:  Iter= 15 NonCon=     0 RMS=1.51D-10 Max=5.57D-09 NDo=     1
 Linear equations converged to 1.767D-09 1.767D-08 after    15 iterations.
     Minimum is close to point  2 DX=  3.53D-04 DF=  0.00D+00 DXR=  3.53D-04 DFR=  0.00D+00 which will be used.
 SCF Done:  E(UwB97XD) =  -322.384129161     a.u. after    4 cycles
            Convg  =    0.3356D-06                    38 Fock formations.
              S**2 =  0.0000                  -V/T =  2.0060
 <Sx>= 0.0000 <Sy>= 0.0000 <Sz>= 0.0000 <S**2>= 0.0000 S= 0.0000
 <L.S>=  0.00000000000    
 Annihilation of the first spin contaminant:
 S**2 before annihilation     0.0000,   after     0.0000
 DoSCS=F DFT=T ScalE2(SS,OS)=  1.000000  1.000000
 Range of M.O.s used for correlation:     1   391
 NBasis=   391 NAE=    23 NBE=    23 NFC=     0 NFV=     0
 NROrb=    391 NOA=    23 NOB=    23 NVA=   368 NVB=   368

 **** Warning!!: The largest alpha MO coefficient is  0.45694674D+02


 **** Warning!!: The largest beta MO coefficient is  0.45694666D+02

 Symmetrizing basis deriv contribution to polar:
 IMax=3 JMax=2 DiffMx= 0.00D+00
 G2DrvN: will do    12 centers at a time, making    1 passes.
 Calling FoFCou, ICntrl=  3107 FMM=F I1Cent=   0 AccDes= 0.00D+00.
 End of G2Drv F.D. properties file   721 does not exist.
 End of G2Drv F.D. properties file   722 does not exist.
 End of G2Drv F.D. properties file   788 does not exist.
          IDoAtm=11111111111
          Differentiating once with respect to nuclear coordinates.
 CalDSu exits because no D1Ps are significant.
          There are    36 degrees of freedom in the 1st order CPHF.  IDoFFX=6 NUNeed=     0.
     30 vectors produced by pass  0 Test12= 4.70D-14 2.78D-09 XBig12= 1.74D-01 1.01D-01.
 AX will form    30 AO Fock derivatives at one time.
     30 vectors produced by pass  1 Test12= 4.70D-14 2.78D-09 XBig12= 4.26D-02 5.20D-02.
     30 vectors produced by pass  2 Test12= 4.70D-14 2.78D-09 XBig12= 5.25D-03 9.04D-03.
     30 vectors produced by pass  3 Test12= 4.70D-14 2.78D-09 XBig12= 1.88D-04 1.48D-03.
     30 vectors produced by pass  4 Test12= 4.70D-14 2.78D-09 XBig12= 2.40D-06 1.84D-04.
     30 vectors produced by pass  5 Test12= 4.70D-14 2.78D-09 XBig12= 2.31D-08 1.48D-05.
     30 vectors produced by pass  6 Test12= 4.70D-14 2.78D-09 XBig12= 2.00D-10 1.07D-06.
     18 vectors produced by pass  7 Test12= 4.70D-14 2.78D-09 XBig12= 1.69D-12 1.14D-07.
      5 vectors produced by pass  8 Test12= 4.70D-14 2.78D-09 XBig12= 1.31D-14 1.66D-08.
      1 vectors produced by pass  9 Test12= 4.70D-14 2.78D-09 XBig12= 1.57D-16 3.77D-09.
 InvSVY:  IOpt=1 It=  1 EMax= 1.11D-15
 Solved reduced A of dimension   234 with    30 vectors.
 End of Minotr F.D. properties file   721 does not exist.
 End of Minotr F.D. properties file   722 does not exist.
 End of Minotr F.D. properties file   788 does not exist.
 Calling FoFJK, ICntrl=    100127 FMM=F ISym2X=0 I1Cent= 0 IOpClX= 1 NMat=1 NMatS=1 NMatT=0.
 -------------------------------------------------------------------
 Center     Atomic                   Forces (Hartrees/Bohr)
 Number     Number              X              Y              Z
 -------------------------------------------------------------------
      1        8           0.036669935    0.018999318    0.001336552
      2        8          -0.033092099   -0.009025067    0.001432233
      3        6          -0.003050967   -0.011670801   -0.000080192
      4        7           0.003481846   -0.005279007    0.001459546
      5        6          -0.000795008   -0.003797686   -0.003678803
      6        1           0.000810275    0.001358261    0.000346777
      7        1          -0.001380729    0.000490856    0.000881427
      8        6          -0.002326191    0.006969014   -0.001526361
      9        1           0.000187616    0.000503079    0.000159356
     10        1          -0.000235347    0.000864247   -0.000056140
     11        1          -0.000269330    0.000587786   -0.000274394
 -------------------------------------------------------------------
 Cartesian Forces:  Max     0.036669935 RMS     0.009794453
 IRC-IRC-IRC-IRC-IRC-IRC-IRC-IRC-IRC-IRC-IRC-IRC-IRC-IRC-IRC-IRC-IRC-IRC
 Pt 22 Step number   1 out of a maximum of  20
 Modified Bulirsch-Stoer Extrapolation Cycles:
    EPS =    0.000010000000000
      PEZero:  N= 2 I= 1 D=  4.40D-04 Err=  5.53D-06
 Maximum DWI energy   std dev =  0.000000044 at pt    19
 Maximum DWI gradient std dev =  0.000503007 at pt    16
 CORRECTOR INTEGRATION CONVERGENCE:
   Recorrection delta-x convergence threshold:    0.010000
   Delta-x Convergence Met
 Point Number:  22          Path Number:   1
   CHANGE IN THE REACTION COORDINATE =    0.08439
   NET REACTION COORDINATE UP TO THIS POINT =    1.85650
  # OF POINTS ALONG THE PATH =  22
  # OF STEPS =   1

 Calculating another point on the path.
 IRC-IRC-IRC-IRC-IRC-IRC-IRC-IRC-IRC-IRC-IRC-IRC-IRC-IRC-IRC-IRC-IRC-IRC
                          Input orientation:                          
 ---------------------------------------------------------------------
 Center     Atomic      Atomic             Coordinates (Angstroms)
 Number     Number       Type             X           Y           Z
 ---------------------------------------------------------------------
      1          8           0       -1.611586    0.624178   -0.058524
      2          8           0        0.245594    1.191784    0.048532
      3          6           0        0.702838    0.001288   -0.081935
      4          7           0       -0.033186   -1.049321   -0.198837
      5          6           0       -1.377247   -0.682805    0.177493
      6          1           0       -1.588795   -1.015730    1.202974
      7          1           0       -2.044584   -1.211078   -0.529394
      8          6           0        2.198294   -0.245754    0.065184
      9          1           0        2.426044   -1.150054   -0.490031
     10          1           0        2.413814   -0.413673    1.119071
     11          1           0        2.789259    0.590379   -0.295247
 ---------------------------------------------------------------------
                    Distance matrix (angstroms):
                    1          2          3          4          5
     1  O    0.000000
     2  O    1.944930   0.000000
     3  C    2.396893   1.281942   0.000000
     4  N    2.304698   2.271885   1.288091   0.000000
     5  C    1.348637   2.482806   2.205004   1.443073   0.000000
     6  H    2.069105   3.093677   2.817251   2.094307   1.098728
     7  H    1.943547   3.369371   3.036179   2.044787   1.106391
     8  C    3.909894   2.424836   1.522847   2.386405   3.603904
     9  H    4.431315   3.244783   2.112243   2.478458   3.889593
    10  H    4.320614   2.902538   2.131208   2.851094   3.915500
    11  H    4.407336   2.636304   2.178458   3.265594   4.382266
                    6          7          8          9         10
     6  H    0.000000
     7  H    1.801945   0.000000
     8  C    4.028583   4.391741   0.000000
     9  H    4.359271   4.471218   1.085307   0.000000
    10  H    4.048505   4.819814   1.088726   1.769638   0.000000
    11  H    4.898123   5.163924   1.085480   1.788568   1.774648
                   11
    11  H    0.000000
 Symmetry turned off by external request.
 Stoichiometry    C3H5NO2
 Framework group  C1[X(C3H5NO2)]
 Deg. of freedom    27
 Full point group                 C1      NOp   1
 Rotational constants (GHZ):           8.5109345           3.1537905           2.3987510
 Standard basis: Aug-CC-pVTZ (5D, 7F)
   391 basis functions,   567 primitive gaussians,   455 cartesian basis functions
    23 alpha electrons       23 beta electrons
       nuclear repulsion energy       236.6794938736 Hartrees.
 NAtoms=   11 NActive=   11 NUniq=   11 SFac= 1.00D+00 NAtFMM=   60 NAOKFM=F Big=F
 Integral buffers will be    131072 words long.
 Raffenetti 2 integral format.
 Two-electron integral symmetry is turned off.
 Nuclear repulsion after empirical dispersion term =      236.6765059642 Hartrees.
 One-electron integrals computed using PRISM.
 NBasis=   391 RedAO= T EigKep=  1.30D-05  NBF=   391
 NBsUse=   391 1.00D-06 EigRej= -1.00D+00 NBFU=   391
 Initial guess from the checkpoint file:  "TSH2-IRC-Reverse.chk"
 B after Tr=    -0.000057    0.000232    0.000057
         Rot=    1.000000    0.000079   -0.000035   -0.000007 Ang=   0.01 deg.
 Initial guess <Sx>= 0.0000 <Sy>= 0.0000 <Sz>= 0.0000 <S**2>= 0.0000 S= 0.0000
 ExpMin= 2.53D-02 ExpMax= 1.53D+04 ExpMxC= 5.22D+02 IAcc=3 IRadAn=         7 AccDes= 0.00D+00
 Harris functional with IExCor= 4639 and IRadAn=       7 diagonalized for initial guess.
 HarFok:  IExCor= 4639 AccDes= 0.00D+00 IRadAn=         7 IDoV= 1 UseB2=F ITyADJ=14
 ICtDFT=  3500011 ScaDFX=  1.000000  1.000000  1.000000  1.000000
 FoFCou: FMM=F IPFlag=           0 FMFlag=      100000 FMFlg1=           0
         NFxFlg=           0 DoJE=T BraDBF=F KetDBF=T FulRan=T
         wScrn=  0.000000 ICntrl=       500 IOpCl=  0 I1Cent=   200000004 NGrid=           0
         NMat0=    1 NMatS0=      1 NMatT0=    0 NMatD0=    1 NMtDS0=    0 NMtDT0=    0
 Symmetry not used in FoFCou.
 Gradient too large for Newton-Raphson -- use scaled steepest descent instead.
     Accept linear search using points  3 and  4.
 LinEq1:  Iter=  0 NonCon=     1 RMS=6.24D-05 Max=3.77D-03 NDo=     1
 AX will form     1 AO Fock derivatives at one time.
 LinEq1:  Iter=  1 NonCon=     1 RMS=1.80D-05 Max=7.05D-04 NDo=     1
 LinEq1:  Iter=  2 NonCon=     1 RMS=1.97D-05 Max=8.97D-04 NDo=     1
 LinEq1:  Iter=  3 NonCon=     1 RMS=1.37D-05 Max=4.68D-04 NDo=     1
 LinEq1:  Iter=  4 NonCon=     1 RMS=1.05D-05 Max=3.27D-04 NDo=     1
 LinEq1:  Iter=  5 NonCon=     1 RMS=8.41D-06 Max=3.10D-04 NDo=     1
 LinEq1:  Iter=  6 NonCon=     1 RMS=4.51D-06 Max=1.67D-04 NDo=     1
 LinEq1:  Iter=  7 NonCon=     1 RMS=2.49D-06 Max=1.24D-04 NDo=     1
 LinEq1:  Iter=  8 NonCon=     1 RMS=1.45D-06 Max=5.55D-05 NDo=     1
 LinEq1:  Iter=  9 NonCon=     1 RMS=7.11D-07 Max=2.10D-05 NDo=     1
 LinEq1:  Iter= 10 NonCon=     1 RMS=2.11D-07 Max=5.02D-06 NDo=     1
 LinEq1:  Iter= 11 NonCon=     1 RMS=6.14D-08 Max=1.27D-06 NDo=     1
 LinEq1:  Iter= 12 NonCon=     1 RMS=1.59D-08 Max=3.49D-07 NDo=     1
 LinEq1:  Iter= 13 NonCon=     1 RMS=6.07D-09 Max=1.46D-07 NDo=     1
 LinEq1:  Iter= 14 NonCon=     0 RMS=2.52D-09 Max=9.11D-08 NDo=     1
 Linear equations converged to 1.301D-08 1.301D-07 after    14 iterations.
     Minimum is close to point  2 DX=  4.47D-03 DF= -1.45D-09 DXR=  4.45D-03 DFR=  1.98D-05 which will be used.
 LinEq1:  Iter=  0 NonCon=     1 RMS=2.01D-06 Max=8.89D-05 NDo=     1
 LinEq1:  Iter=  1 NonCon=     1 RMS=9.79D-07 Max=5.47D-05 NDo=     1
 LinEq1:  Iter=  2 NonCon=     1 RMS=7.23D-07 Max=2.86D-05 NDo=     1
 LinEq1:  Iter=  3 NonCon=     1 RMS=6.61D-07 Max=2.85D-05 NDo=     1
 LinEq1:  Iter=  4 NonCon=     1 RMS=3.31D-07 Max=9.58D-06 NDo=     1
 LinEq1:  Iter=  5 NonCon=     1 RMS=1.51D-07 Max=3.81D-06 NDo=     1
 LinEq1:  Iter=  6 NonCon=     1 RMS=6.85D-08 Max=2.86D-06 NDo=     1
 LinEq1:  Iter=  7 NonCon=     1 RMS=4.02D-08 Max=1.34D-06 NDo=     1
 LinEq1:  Iter=  8 NonCon=     1 RMS=1.96D-08 Max=6.99D-07 NDo=     1
 LinEq1:  Iter=  9 NonCon=     1 RMS=1.12D-08 Max=4.87D-07 NDo=     1
 LinEq1:  Iter= 10 NonCon=     1 RMS=6.30D-09 Max=3.04D-07 NDo=     1
 LinEq1:  Iter= 11 NonCon=     1 RMS=3.63D-09 Max=1.70D-07 NDo=     1
 LinEq1:  Iter= 12 NonCon=     1 RMS=1.87D-09 Max=7.76D-08 NDo=     1
 LinEq1:  Iter= 13 NonCon=     1 RMS=8.98D-10 Max=3.16D-08 NDo=     1
 LinEq1:  Iter= 14 NonCon=     0 RMS=3.54D-10 Max=1.44D-08 NDo=     1
 Linear equations converged to 1.731D-09 1.731D-08 after    14 iterations.
     Minimum is close to point  2 DX=  1.64D-04 DF=  0.00D+00 DXR=  1.64D-04 DFR=  0.00D+00 which will be used.
 SCF Done:  E(UwB97XD) =  -322.385380817     a.u. after    4 cycles
            Convg  =    0.6522D-06                    37 Fock formations.
              S**2 =  0.0000                  -V/T =  2.0060
 <Sx>= 0.0000 <Sy>= 0.0000 <Sz>= 0.0000 <S**2>= 0.0000 S= 0.0000
 <L.S>=  0.00000000000    
 Annihilation of the first spin contaminant:
 S**2 before annihilation     0.0000,   after     0.0000
 DoSCS=F DFT=T ScalE2(SS,OS)=  1.000000  1.000000
 Range of M.O.s used for correlation:     1   391
 NBasis=   391 NAE=    23 NBE=    23 NFC=     0 NFV=     0
 NROrb=    391 NOA=    23 NOB=    23 NVA=   368 NVB=   368

 **** Warning!!: The largest alpha MO coefficient is  0.45872278D+02


 **** Warning!!: The largest beta MO coefficient is  0.45872261D+02

 Symmetrizing basis deriv contribution to polar:
 IMax=3 JMax=2 DiffMx= 0.00D+00
 G2DrvN: will do    12 centers at a time, making    1 passes.
 Calling FoFCou, ICntrl=  3107 FMM=F I1Cent=   0 AccDes= 0.00D+00.
 End of G2Drv F.D. properties file   721 does not exist.
 End of G2Drv F.D. properties file   722 does not exist.
 End of G2Drv F.D. properties file   788 does not exist.
          IDoAtm=11111111111
          Differentiating once with respect to nuclear coordinates.
 CalDSu exits because no D1Ps are significant.
          There are    36 degrees of freedom in the 1st order CPHF.  IDoFFX=6 NUNeed=     0.
     30 vectors produced by pass  0 Test12= 4.70D-14 2.78D-09 XBig12= 1.71D-01 1.02D-01.
 AX will form    30 AO Fock derivatives at one time.
     30 vectors produced by pass  1 Test12= 4.70D-14 2.78D-09 XBig12= 4.03D-02 4.94D-02.
     30 vectors produced by pass  2 Test12= 4.70D-14 2.78D-09 XBig12= 5.05D-03 9.10D-03.
     30 vectors produced by pass  3 Test12= 4.70D-14 2.78D-09 XBig12= 1.84D-04 1.51D-03.
     30 vectors produced by pass  4 Test12= 4.70D-14 2.78D-09 XBig12= 2.37D-06 1.94D-04.
     30 vectors produced by pass  5 Test12= 4.70D-14 2.78D-09 XBig12= 2.28D-08 1.54D-05.
     30 vectors produced by pass  6 Test12= 4.70D-14 2.78D-09 XBig12= 1.98D-10 1.05D-06.
     18 vectors produced by pass  7 Test12= 4.70D-14 2.78D-09 XBig12= 1.68D-12 1.34D-07.
      8 vectors produced by pass  8 Test12= 4.70D-14 2.78D-09 XBig12= 1.84D-14 1.41D-08.
 InvSVY:  IOpt=1 It=  1 EMax= 1.22D-15
 Solved reduced A of dimension   236 with    30 vectors.
 End of Minotr F.D. properties file   721 does not exist.
 End of Minotr F.D. properties file   722 does not exist.
 End of Minotr F.D. properties file   788 does not exist.
 Calling FoFJK, ICntrl=    100127 FMM=F ISym2X=0 I1Cent= 0 IOpClX= 1 NMat=1 NMatS=1 NMatT=0.
 -------------------------------------------------------------------
 Center     Atomic                   Forces (Hartrees/Bohr)
 Number     Number              X              Y              Z
 -------------------------------------------------------------------
      1        8           0.038287088    0.019986051    0.001483068
      2        8          -0.034974721   -0.009667474    0.001486925
      3        6          -0.002773773   -0.012058248   -0.000070902
      4        7           0.003257705   -0.005684626    0.001974040
      5        6          -0.000490472   -0.003819577   -0.004069098
      6        1           0.000782094    0.001350158    0.000296484
      7        1          -0.001406025    0.000563694    0.000856154
      8        6          -0.002395737    0.007286545   -0.001756081
      9        1           0.000221101    0.000524599    0.000162340
     10        1          -0.000233092    0.000901837   -0.000072751
     11        1          -0.000274166    0.000617041   -0.000290179
 -------------------------------------------------------------------
 Cartesian Forces:  Max     0.038287088 RMS     0.010279411
 IRC-IRC-IRC-IRC-IRC-IRC-IRC-IRC-IRC-IRC-IRC-IRC-IRC-IRC-IRC-IRC-IRC-IRC
 Pt 23 Step number   1 out of a maximum of  20
 Modified Bulirsch-Stoer Extrapolation Cycles:
    EPS =    0.000010000000000
      PEZero:  N= 2 I= 1 D=  4.40D-04 Err=  5.03D-06
 Maximum DWI energy   std dev =  0.000000057 at pt    14
 Maximum DWI gradient std dev =  0.000466539 at pt    16
 CORRECTOR INTEGRATION CONVERGENCE:
   Recorrection delta-x convergence threshold:    0.010000
   Delta-x Convergence Met
 Point Number:  23          Path Number:   1
   CHANGE IN THE REACTION COORDINATE =    0.08439
   NET REACTION COORDINATE UP TO THIS POINT =    1.94089
  # OF POINTS ALONG THE PATH =  23
  # OF STEPS =   1

 Calculating another point on the path.
 IRC-IRC-IRC-IRC-IRC-IRC-IRC-IRC-IRC-IRC-IRC-IRC-IRC-IRC-IRC-IRC-IRC-IRC
                          Input orientation:                          
 ---------------------------------------------------------------------
 Center     Atomic      Atomic             Coordinates (Angstroms)
 Number     Number       Type             X           Y           Z
 ---------------------------------------------------------------------
      1          8           0       -1.604555    0.627860   -0.058244
      2          8           0        0.239136    1.189987    0.048804
      3          6           0        0.702204   -0.001649   -0.081951
      4          7           0       -0.032539   -1.050529   -0.198380
      5          6           0       -1.377328   -0.683722    0.176472
      6          1           0       -1.586607   -1.011887    1.203753
      7          1           0       -2.048630   -1.209365   -0.526991
      8          6           0        2.197712   -0.243970    0.064736
      9          1           0        2.426722   -1.148525   -0.489564
     10          1           0        2.413154   -0.411046    1.118839
     11          1           0        2.788466    0.592182   -0.296098
 ---------------------------------------------------------------------
                    Distance matrix (angstroms):
                    1          2          3          4          5
     1  O    0.000000
     2  O    1.930451   0.000000
     3  C    2.391230   1.285117   0.000000
     4  N    2.303880   2.270422   1.285904   0.000000
     5  C    1.351656   2.477911   2.203737   1.443440   0.000000
     6  H    2.069235   3.084720   2.812876   2.093466   1.098543
     7  H    1.947389   3.364863   3.037059   2.048863   1.105354
     8  C    3.902876   2.427449   1.522098   2.386165   3.603717
     9  H    4.426373   3.247155   2.110791   2.478377   3.889787
    10  H    4.313564   2.904245   2.129989   2.850511   3.915375
    11  H    4.399600   2.641101   2.179676   3.265902   4.382362
                    6          7          8          9         10
     6  H    0.000000
     7  H    1.802204   0.000000
     8  C    4.025932   4.394718   0.000000
     9  H    4.358073   4.475922   1.085318   0.000000
    10  H    4.045530   4.822197   1.088790   1.769469   0.000000
    11  H    4.895290   5.166855   1.085515   1.788394   1.774647
                   11
    11  H    0.000000
 Symmetry turned off by external request.
 Stoichiometry    C3H5NO2
 Framework group  C1[X(C3H5NO2)]
 Deg. of freedom    27
 Full point group                 C1      NOp   1
 Rotational constants (GHZ):           8.5094507           3.1625615           2.4034908
 Standard basis: Aug-CC-pVTZ (5D, 7F)
   391 basis functions,   567 primitive gaussians,   455 cartesian basis functions
    23 alpha electrons       23 beta electrons
       nuclear repulsion energy       236.8190783351 Hartrees.
 NAtoms=   11 NActive=   11 NUniq=   11 SFac= 1.00D+00 NAtFMM=   60 NAOKFM=F Big=F
 Integral buffers will be    131072 words long.
 Raffenetti 2 integral format.
 Two-electron integral symmetry is turned off.
 Nuclear repulsion after empirical dispersion term =      236.8160892308 Hartrees.
 One-electron integrals computed using PRISM.
 NBasis=   391 RedAO= T EigKep=  1.30D-05  NBF=   391
 NBsUse=   391 1.00D-06 EigRej= -1.00D+00 NBFU=   391
 Initial guess from the checkpoint file:  "TSH2-IRC-Reverse.chk"
 B after Tr=    -0.000056    0.000231    0.000048
         Rot=    1.000000    0.000074   -0.000032   -0.000007 Ang=   0.01 deg.
 Initial guess <Sx>= 0.0000 <Sy>= 0.0000 <Sz>= 0.0000 <S**2>= 0.0000 S= 0.0000
 ExpMin= 2.53D-02 ExpMax= 1.53D+04 ExpMxC= 5.22D+02 IAcc=3 IRadAn=         7 AccDes= 0.00D+00
 Harris functional with IExCor= 4639 and IRadAn=       7 diagonalized for initial guess.
 HarFok:  IExCor= 4639 AccDes= 0.00D+00 IRadAn=         7 IDoV= 1 UseB2=F ITyADJ=14
 ICtDFT=  3500011 ScaDFX=  1.000000  1.000000  1.000000  1.000000
 FoFCou: FMM=F IPFlag=           0 FMFlag=      100000 FMFlg1=           0
         NFxFlg=           0 DoJE=T BraDBF=F KetDBF=T FulRan=T
         wScrn=  0.000000 ICntrl=       500 IOpCl=  0 I1Cent=   200000004 NGrid=           0
         NMat0=    1 NMatS0=      1 NMatT0=    0 NMatD0=    1 NMtDS0=    0 NMtDT0=    0
 Symmetry not used in FoFCou.
 Gradient too large for Newton-Raphson -- use scaled steepest descent instead.
     Accept linear search using points  3 and  4.
 LinEq1:  Iter=  0 NonCon=     1 RMS=6.17D-05 Max=3.67D-03 NDo=     1
 AX will form     1 AO Fock derivatives at one time.
 LinEq1:  Iter=  1 NonCon=     1 RMS=1.78D-05 Max=7.06D-04 NDo=     1
 LinEq1:  Iter=  2 NonCon=     1 RMS=1.93D-05 Max=8.78D-04 NDo=     1
 LinEq1:  Iter=  3 NonCon=     1 RMS=1.36D-05 Max=4.65D-04 NDo=     1
 LinEq1:  Iter=  4 NonCon=     1 RMS=1.04D-05 Max=3.21D-04 NDo=     1
 LinEq1:  Iter=  5 NonCon=     1 RMS=8.12D-06 Max=2.97D-04 NDo=     1
 LinEq1:  Iter=  6 NonCon=     1 RMS=4.37D-06 Max=1.64D-04 NDo=     1
 LinEq1:  Iter=  7 NonCon=     1 RMS=2.45D-06 Max=1.23D-04 NDo=     1
 LinEq1:  Iter=  8 NonCon=     1 RMS=1.40D-06 Max=5.28D-05 NDo=     1
 LinEq1:  Iter=  9 NonCon=     1 RMS=6.84D-07 Max=2.01D-05 NDo=     1
 LinEq1:  Iter= 10 NonCon=     1 RMS=2.00D-07 Max=4.74D-06 NDo=     1
 LinEq1:  Iter= 11 NonCon=     1 RMS=5.84D-08 Max=1.26D-06 NDo=     1
 LinEq1:  Iter= 12 NonCon=     1 RMS=1.58D-08 Max=3.37D-07 NDo=     1
 LinEq1:  Iter= 13 NonCon=     1 RMS=6.69D-09 Max=1.86D-07 NDo=     1
 LinEq1:  Iter= 14 NonCon=     1 RMS=3.29D-09 Max=1.65D-07 NDo=     1
 LinEq1:  Iter= 15 NonCon=     0 RMS=2.00D-09 Max=8.74D-08 NDo=     1
 Linear equations converged to 1.301D-08 1.301D-07 after    15 iterations.
     Minimum is close to point  2 DX=  4.23D-03 DF= -1.25D-09 DXR=  4.21D-03 DFR=  1.78D-05 which will be used.
 LinEq1:  Iter=  0 NonCon=     1 RMS=1.92D-06 Max=8.23D-05 NDo=     1
 LinEq1:  Iter=  1 NonCon=     1 RMS=9.02D-07 Max=5.15D-05 NDo=     1
 LinEq1:  Iter=  2 NonCon=     1 RMS=6.71D-07 Max=2.73D-05 NDo=     1
 LinEq1:  Iter=  3 NonCon=     1 RMS=6.11D-07 Max=2.68D-05 NDo=     1
 LinEq1:  Iter=  4 NonCon=     1 RMS=3.09D-07 Max=8.63D-06 NDo=     1
 LinEq1:  Iter=  5 NonCon=     1 RMS=1.47D-07 Max=3.84D-06 NDo=     1
 LinEq1:  Iter=  6 NonCon=     1 RMS=7.60D-08 Max=3.15D-06 NDo=     1
 LinEq1:  Iter=  7 NonCon=     1 RMS=4.70D-08 Max=1.99D-06 NDo=     1
 LinEq1:  Iter=  8 NonCon=     1 RMS=2.15D-08 Max=8.34D-07 NDo=     1
 LinEq1:  Iter=  9 NonCon=     1 RMS=1.29D-08 Max=4.99D-07 NDo=     1
 LinEq1:  Iter= 10 NonCon=     1 RMS=7.82D-09 Max=4.21D-07 NDo=     1
 LinEq1:  Iter= 11 NonCon=     1 RMS=3.99D-09 Max=1.27D-07 NDo=     1
 LinEq1:  Iter= 12 NonCon=     1 RMS=1.76D-09 Max=6.94D-08 NDo=     1
 LinEq1:  Iter= 13 NonCon=     1 RMS=8.16D-10 Max=3.47D-08 NDo=     1
 LinEq1:  Iter= 14 NonCon=     0 RMS=3.20D-10 Max=1.60D-08 NDo=     1
 Linear equations converged to 1.676D-09 1.676D-08 after    14 iterations.
     Minimum is close to point  2 DX=  2.77D-05 DF=  0.00D+00 DXR=  2.77D-05 DFR=  0.00D+00 which will be used.
 SCF Done:  E(UwB97XD) =  -322.386690275     a.u. after    4 cycles
            Convg  =    0.5345D-06                    38 Fock formations.
              S**2 =  0.0000                  -V/T =  2.0060
 <Sx>= 0.0000 <Sy>= 0.0000 <Sz>= 0.0000 <S**2>= 0.0000 S= 0.0000
 <L.S>=  0.00000000000    
 Annihilation of the first spin contaminant:
 S**2 before annihilation     0.0000,   after     0.0000
 DoSCS=F DFT=T ScalE2(SS,OS)=  1.000000  1.000000
 Range of M.O.s used for correlation:     1   391
 NBasis=   391 NAE=    23 NBE=    23 NFC=     0 NFV=     0
 NROrb=    391 NOA=    23 NOB=    23 NVA=   368 NVB=   368

 **** Warning!!: The largest alpha MO coefficient is  0.46034126D+02


 **** Warning!!: The largest beta MO coefficient is  0.46034110D+02

 Symmetrizing basis deriv contribution to polar:
 IMax=3 JMax=2 DiffMx= 0.00D+00
 G2DrvN: will do    12 centers at a time, making    1 passes.
 Calling FoFCou, ICntrl=  3107 FMM=F I1Cent=   0 AccDes= 0.00D+00.
 End of G2Drv F.D. properties file   721 does not exist.
 End of G2Drv F.D. properties file   722 does not exist.
 End of G2Drv F.D. properties file   788 does not exist.
          IDoAtm=11111111111
          Differentiating once with respect to nuclear coordinates.
 CalDSu exits because no D1Ps are significant.
          There are    36 degrees of freedom in the 1st order CPHF.  IDoFFX=6 NUNeed=     0.
     30 vectors produced by pass  0 Test12= 4.70D-14 2.78D-09 XBig12= 1.69D-01 1.03D-01.
 AX will form    30 AO Fock derivatives at one time.
     30 vectors produced by pass  1 Test12= 4.70D-14 2.78D-09 XBig12= 3.82D-02 4.71D-02.
     30 vectors produced by pass  2 Test12= 4.70D-14 2.78D-09 XBig12= 4.87D-03 9.20D-03.
     30 vectors produced by pass  3 Test12= 4.70D-14 2.78D-09 XBig12= 1.80D-04 1.52D-03.
     30 vectors produced by pass  4 Test12= 4.70D-14 2.78D-09 XBig12= 2.37D-06 2.03D-04.
     30 vectors produced by pass  5 Test12= 4.70D-14 2.78D-09 XBig12= 2.26D-08 1.59D-05.
     30 vectors produced by pass  6 Test12= 4.70D-14 2.78D-09 XBig12= 1.97D-10 1.05D-06.
     18 vectors produced by pass  7 Test12= 4.70D-14 2.78D-09 XBig12= 1.67D-12 1.16D-07.
      4 vectors produced by pass  8 Test12= 4.70D-14 2.78D-09 XBig12= 1.27D-14 1.52D-08.
 InvSVY:  IOpt=1 It=  1 EMax= 1.44D-15
 Solved reduced A of dimension   232 with    30 vectors.
 End of Minotr F.D. properties file   721 does not exist.
 End of Minotr F.D. properties file   722 does not exist.
 End of Minotr F.D. properties file   788 does not exist.
 Calling FoFJK, ICntrl=    100127 FMM=F ISym2X=0 I1Cent= 0 IOpClX= 1 NMat=1 NMatS=1 NMatT=0.
 -------------------------------------------------------------------
 Center     Atomic                   Forces (Hartrees/Bohr)
 Number     Number              X              Y              Z
 -------------------------------------------------------------------
      1        8           0.039850298    0.020932573    0.001624198
      2        8          -0.036801585   -0.010318117    0.001535723
      3        6          -0.002491983   -0.012390290   -0.000055905
      4        7           0.003006600   -0.006091265    0.002478636
      5        6          -0.000168255   -0.003821862   -0.004442082
      6        1           0.000748192    0.001337739    0.000245360
      7        1          -0.001423933    0.000636182    0.000826391
      8        6          -0.002464814    0.007585044   -0.001981313
      9        1           0.000255751    0.000545418    0.000164843
     10        1          -0.000227958    0.000937919   -0.000089748
     11        1          -0.000282314    0.000646657   -0.000306104
 -------------------------------------------------------------------
 Cartesian Forces:  Max     0.039850298 RMS     0.010749773
 IRC-IRC-IRC-IRC-IRC-IRC-IRC-IRC-IRC-IRC-IRC-IRC-IRC-IRC-IRC-IRC-IRC-IRC
 Pt 24 Step number   1 out of a maximum of  20
 Modified Bulirsch-Stoer Extrapolation Cycles:
    EPS =    0.000010000000000
      PEZero:  N= 2 I= 1 D=  4.40D-04 Err=  4.52D-06
 Maximum DWI energy   std dev =  0.000000075 at pt    19
 Maximum DWI gradient std dev =  0.000433378 at pt    47
 CORRECTOR INTEGRATION CONVERGENCE:
   Recorrection delta-x convergence threshold:    0.010000
   Delta-x Convergence Met
 Point Number:  24          Path Number:   1
   CHANGE IN THE REACTION COORDINATE =    0.08439
   NET REACTION COORDINATE UP TO THIS POINT =    2.02528
  # OF POINTS ALONG THE PATH =  24
  # OF STEPS =   1

 Calculating another point on the path.
 IRC-IRC-IRC-IRC-IRC-IRC-IRC-IRC-IRC-IRC-IRC-IRC-IRC-IRC-IRC-IRC-IRC-IRC
                          Input orientation:                          
 ---------------------------------------------------------------------
 Center     Atomic      Atomic             Coordinates (Angstroms)
 Number     Number       Type             X           Y           Z
 ---------------------------------------------------------------------
      1          8           0       -1.597547    0.631551   -0.057952
      2          8           0        0.232632    1.188151    0.049073
      3          6           0        0.701660   -0.004536   -0.081962
      4          7           0       -0.031969   -1.051767   -0.197843
      5          6           0       -1.377330   -0.684601    0.175410
      6          1           0       -1.584608   -1.008241    1.204360
      7          1           0       -2.052549   -1.207524   -0.524773
      8          6           0        2.197138   -0.242192    0.064255
      9          1           0        2.427468   -1.147003   -0.489110
     10          1           0        2.412539   -0.408429    1.118569
     11          1           0        2.787680    0.593993   -0.296958
 ---------------------------------------------------------------------
                    Distance matrix (angstroms):
                    1          2          3          4          5
     1  O    0.000000
     2  O    1.915936   0.000000
     3  C    2.385694   1.288278   0.000000
     4  N    2.303077   2.268968   1.283874   0.000000
     5  C    1.354699   2.472880   2.202482   1.443649   0.000000
     6  H    2.069425   3.075905   2.808749   2.092547   1.098383
     7  H    1.951191   3.360151   3.037915   2.052776   1.104367
     8  C    3.895894   2.430102   1.521287   2.386006   3.603456
     9  H    4.421526   3.249598   2.109363   2.478455   3.889973
    10  H    4.306571   2.906008   2.128735   2.849991   3.915217
    11  H    4.391895   2.645946   2.180812   3.266309   4.382378
                    6          7          8          9         10
     6  H    0.000000
     7  H    1.802383   0.000000
     8  C    4.023465   4.397574   0.000000
     9  H    4.357046   4.480568   1.085333   0.000000
    10  H    4.042811   4.824536   1.088858   1.769279   0.000000
    11  H    4.892649   5.169640   1.085551   1.788224   1.774626
                   11
    11  H    0.000000
 Symmetry turned off by external request.
 Stoichiometry    C3H5NO2
 Framework group  C1[X(C3H5NO2)]
 Deg. of freedom    27
 Full point group                 C1      NOp   1
 Rotational constants (GHZ):           8.5081508           3.1713153           2.4082046
 Standard basis: Aug-CC-pVTZ (5D, 7F)
   391 basis functions,   567 primitive gaussians,   455 cartesian basis functions
    23 alpha electrons       23 beta electrons
       nuclear repulsion energy       236.9609094062 Hartrees.
 NAtoms=   11 NActive=   11 NUniq=   11 SFac= 1.00D+00 NAtFMM=   60 NAOKFM=F Big=F
 Integral buffers will be    131072 words long.
 Raffenetti 2 integral format.
 Two-electron integral symmetry is turned off.
 Nuclear repulsion after empirical dispersion term =      236.9579191245 Hartrees.
 One-electron integrals computed using PRISM.
 NBasis=   391 RedAO= T EigKep=  1.29D-05  NBF=   391
 NBsUse=   391 1.00D-06 EigRej= -1.00D+00 NBFU=   391
 Initial guess from the checkpoint file:  "TSH2-IRC-Reverse.chk"
 B after Tr=    -0.000055    0.000229    0.000040
         Rot=    1.000000    0.000068   -0.000030   -0.000007 Ang=   0.01 deg.
 Initial guess <Sx>= 0.0000 <Sy>= 0.0000 <Sz>= 0.0000 <S**2>= 0.0000 S= 0.0000
 ExpMin= 2.53D-02 ExpMax= 1.53D+04 ExpMxC= 5.22D+02 IAcc=3 IRadAn=         7 AccDes= 0.00D+00
 Harris functional with IExCor= 4639 and IRadAn=       7 diagonalized for initial guess.
 HarFok:  IExCor= 4639 AccDes= 0.00D+00 IRadAn=         7 IDoV= 1 UseB2=F ITyADJ=14
 ICtDFT=  3500011 ScaDFX=  1.000000  1.000000  1.000000  1.000000
 FoFCou: FMM=F IPFlag=           0 FMFlag=      100000 FMFlg1=           0
         NFxFlg=           0 DoJE=T BraDBF=F KetDBF=T FulRan=T
         wScrn=  0.000000 ICntrl=       500 IOpCl=  0 I1Cent=   200000004 NGrid=           0
         NMat0=    1 NMatS0=      1 NMatT0=    0 NMatD0=    1 NMtDS0=    0 NMtDT0=    0
 Symmetry not used in FoFCou.
 Gradient too large for Newton-Raphson -- use scaled steepest descent instead.
     Accept linear search using points  3 and  4.
 LinEq1:  Iter=  0 NonCon=     1 RMS=6.08D-05 Max=3.57D-03 NDo=     1
 AX will form     1 AO Fock derivatives at one time.
 LinEq1:  Iter=  1 NonCon=     1 RMS=1.76D-05 Max=7.05D-04 NDo=     1
 LinEq1:  Iter=  2 NonCon=     1 RMS=1.89D-05 Max=8.59D-04 NDo=     1
 LinEq1:  Iter=  3 NonCon=     1 RMS=1.34D-05 Max=4.71D-04 NDo=     1
 LinEq1:  Iter=  4 NonCon=     1 RMS=1.03D-05 Max=3.13D-04 NDo=     1
 LinEq1:  Iter=  5 NonCon=     1 RMS=7.79D-06 Max=2.83D-04 NDo=     1
 LinEq1:  Iter=  6 NonCon=     1 RMS=4.23D-06 Max=1.60D-04 NDo=     1
 LinEq1:  Iter=  7 NonCon=     1 RMS=2.38D-06 Max=1.21D-04 NDo=     1
 LinEq1:  Iter=  8 NonCon=     1 RMS=1.33D-06 Max=4.98D-05 NDo=     1
 LinEq1:  Iter=  9 NonCon=     1 RMS=6.56D-07 Max=1.92D-05 NDo=     1
 LinEq1:  Iter= 10 NonCon=     1 RMS=1.89D-07 Max=4.44D-06 NDo=     1
 LinEq1:  Iter= 11 NonCon=     1 RMS=5.56D-08 Max=1.21D-06 NDo=     1
 LinEq1:  Iter= 12 NonCon=     1 RMS=1.59D-08 Max=3.44D-07 NDo=     1
 LinEq1:  Iter= 13 NonCon=     1 RMS=6.80D-09 Max=1.91D-07 NDo=     1
 LinEq1:  Iter= 14 NonCon=     0 RMS=2.75D-09 Max=1.27D-07 NDo=     1
 Linear equations converged to 1.301D-08 1.301D-07 after    14 iterations.
     Minimum is close to point  2 DX=  3.98D-03 DF= -1.07D-09 DXR=  3.96D-03 DFR=  1.57D-05 which will be used.
 LinEq1:  Iter=  0 NonCon=     1 RMS=1.81D-06 Max=7.49D-05 NDo=     1
 LinEq1:  Iter=  1 NonCon=     1 RMS=8.23D-07 Max=4.68D-05 NDo=     1
 LinEq1:  Iter=  2 NonCon=     1 RMS=6.09D-07 Max=2.55D-05 NDo=     1
 LinEq1:  Iter=  3 NonCon=     1 RMS=5.56D-07 Max=2.38D-05 NDo=     1
 LinEq1:  Iter=  4 NonCon=     1 RMS=2.86D-07 Max=7.61D-06 NDo=     1
 LinEq1:  Iter=  5 NonCon=     1 RMS=1.45D-07 Max=3.86D-06 NDo=     1
 LinEq1:  Iter=  6 NonCon=     1 RMS=7.84D-08 Max=2.82D-06 NDo=     1
 LinEq1:  Iter=  7 NonCon=     1 RMS=4.50D-08 Max=1.80D-06 NDo=     1
 LinEq1:  Iter=  8 NonCon=     1 RMS=1.78D-08 Max=6.51D-07 NDo=     1
 LinEq1:  Iter=  9 NonCon=     1 RMS=9.45D-09 Max=3.98D-07 NDo=     1
 LinEq1:  Iter= 10 NonCon=     1 RMS=5.20D-09 Max=2.44D-07 NDo=     1
 LinEq1:  Iter= 11 NonCon=     1 RMS=2.95D-09 Max=1.34D-07 NDo=     1
 LinEq1:  Iter= 12 NonCon=     1 RMS=1.46D-09 Max=5.63D-08 NDo=     1
 LinEq1:  Iter= 13 NonCon=     1 RMS=6.99D-10 Max=2.35D-08 NDo=     1
 LinEq1:  Iter= 14 NonCon=     0 RMS=2.67D-10 Max=1.19D-08 NDo=     1
 Linear equations converged to 1.608D-09 1.608D-08 after    14 iterations.
     Minimum is close to point  2 DX=  5.23D-04 DF=  0.00D+00 DXR=  5.23D-04 DFR=  0.00D+00 which will be used.
 SCF Done:  E(UwB97XD) =  -322.388055335     a.u. after    4 cycles
            Convg  =    0.5253D-06                    37 Fock formations.
              S**2 =  0.0000                  -V/T =  2.0061
 <Sx>= 0.0000 <Sy>= 0.0000 <Sz>= 0.0000 <S**2>= 0.0000 S= 0.0000
 <L.S>=  0.00000000000    
 Annihilation of the first spin contaminant:
 S**2 before annihilation     0.0000,   after     0.0000
 DoSCS=F DFT=T ScalE2(SS,OS)=  1.000000  1.000000
 Range of M.O.s used for correlation:     1   391
 NBasis=   391 NAE=    23 NBE=    23 NFC=     0 NFV=     0
 NROrb=    391 NOA=    23 NOB=    23 NVA=   368 NVB=   368

 **** Warning!!: The largest alpha MO coefficient is  0.46178928D+02


 **** Warning!!: The largest beta MO coefficient is  0.46178903D+02

 Symmetrizing basis deriv contribution to polar:
 IMax=3 JMax=2 DiffMx= 0.00D+00
 G2DrvN: will do    12 centers at a time, making    1 passes.
 Calling FoFCou, ICntrl=  3107 FMM=F I1Cent=   0 AccDes= 0.00D+00.
 End of G2Drv F.D. properties file   721 does not exist.
 End of G2Drv F.D. properties file   722 does not exist.
 End of G2Drv F.D. properties file   788 does not exist.
          IDoAtm=11111111111
          Differentiating once with respect to nuclear coordinates.
 CalDSu exits because no D1Ps are significant.
          There are    36 degrees of freedom in the 1st order CPHF.  IDoFFX=6 NUNeed=     0.
     30 vectors produced by pass  0 Test12= 4.70D-14 2.78D-09 XBig12= 1.67D-01 1.04D-01.
 AX will form    30 AO Fock derivatives at one time.
     30 vectors produced by pass  1 Test12= 4.70D-14 2.78D-09 XBig12= 3.61D-02 4.46D-02.
     30 vectors produced by pass  2 Test12= 4.70D-14 2.78D-09 XBig12= 4.67D-03 9.23D-03.
     30 vectors produced by pass  3 Test12= 4.70D-14 2.78D-09 XBig12= 1.76D-04 1.52D-03.
     30 vectors produced by pass  4 Test12= 4.70D-14 2.78D-09 XBig12= 2.35D-06 2.09D-04.
     30 vectors produced by pass  5 Test12= 4.70D-14 2.78D-09 XBig12= 2.24D-08 1.64D-05.
     30 vectors produced by pass  6 Test12= 4.70D-14 2.78D-09 XBig12= 1.95D-10 1.05D-06.
     17 vectors produced by pass  7 Test12= 4.70D-14 2.78D-09 XBig12= 1.67D-12 1.18D-07.
      6 vectors produced by pass  8 Test12= 4.70D-14 2.78D-09 XBig12= 1.40D-14 1.02D-08.
 InvSVY:  IOpt=1 It=  1 EMax= 1.78D-15
 Solved reduced A of dimension   233 with    30 vectors.
 End of Minotr F.D. properties file   721 does not exist.
 End of Minotr F.D. properties file   722 does not exist.
 End of Minotr F.D. properties file   788 does not exist.
 Calling FoFJK, ICntrl=    100127 FMM=F ISym2X=0 I1Cent= 0 IOpClX= 1 NMat=1 NMatS=1 NMatT=0.
 -------------------------------------------------------------------
 Center     Atomic                   Forces (Hartrees/Bohr)
 Number     Number              X              Y              Z
 -------------------------------------------------------------------
      1        8           0.041340673    0.021818765    0.001758798
      2        8          -0.038548779   -0.010965975    0.001578146
      3        6          -0.002213083   -0.012665407   -0.000035926
      4        7           0.002735557   -0.006493396    0.002966061
      5        6           0.000166710   -0.003800451   -0.004792263
      6        1           0.000708753    0.001321233    0.000194024
      7        1          -0.001433816    0.000707604    0.000792198
      8        6          -0.002532955    0.007862945   -0.002198742
      9        1           0.000291006    0.000565612    0.000166821
     10        1          -0.000219930    0.000972412   -0.000106890
     11        1          -0.000294136    0.000676659   -0.000322227
 -------------------------------------------------------------------
 Cartesian Forces:  Max     0.041340673 RMS     0.011198999
 IRC-IRC-IRC-IRC-IRC-IRC-IRC-IRC-IRC-IRC-IRC-IRC-IRC-IRC-IRC-IRC-IRC-IRC
 Pt 25 Step number   1 out of a maximum of  20
 Modified Bulirsch-Stoer Extrapolation Cycles:
    EPS =    0.000010000000000
      PEZero:  N= 2 I= 1 D=  4.40D-04 Err=  4.04D-06
 Maximum DWI energy   std dev =  0.000000086 at pt    19
 Maximum DWI gradient std dev =  0.000399647 at pt    47
 CORRECTOR INTEGRATION CONVERGENCE:
   Recorrection delta-x convergence threshold:    0.010000
   Delta-x Convergence Met
 Point Number:  25          Path Number:   1
   CHANGE IN THE REACTION COORDINATE =    0.08439
   NET REACTION COORDINATE UP TO THIS POINT =    2.10967
  # OF POINTS ALONG THE PATH =  25
  # OF STEPS =   1

 Calculating another point on the path.
 IRC-IRC-IRC-IRC-IRC-IRC-IRC-IRC-IRC-IRC-IRC-IRC-IRC-IRC-IRC-IRC-IRC-IRC
                          Input orientation:                          
 ---------------------------------------------------------------------
 Center     Atomic      Atomic             Coordinates (Angstroms)
 Number     Number       Type             X           Y           Z
 ---------------------------------------------------------------------
      1          8           0       -1.590559    0.635247   -0.057649
      2          8           0        0.226088    1.186276    0.049338
      3          6           0        0.701197   -0.007371   -0.081968
      4          7           0       -0.031474   -1.053035   -0.197235
      5          6           0       -1.377256   -0.685439    0.174312
      6          1           0       -1.582795   -1.004779    1.204808
      7          1           0       -2.056338   -1.205565   -0.522733
      8          6           0        2.196569   -0.240422    0.063745
      9          1           0        2.428279   -1.145486   -0.488669
     10          1           0        2.411972   -0.405821    1.118265
     11          1           0        2.786886    0.595817   -0.297829
 ---------------------------------------------------------------------
                    Distance matrix (angstroms):
                    1          2          3          4          5
     1  O    0.000000
     2  O    1.901390   0.000000
     3  C    2.380271   1.291419   0.000000
     4  N    2.302286   2.267521   1.281994   0.000000
     5  C    1.357760   2.467721   2.201232   1.443711   0.000000
     6  H    2.069672   3.067229   2.804859   2.091566   1.098247
     7  H    1.954952   3.355240   3.038740   2.056523   1.103429
     8  C    3.888942   2.432791   1.520422   2.385923   3.603123
     9  H    4.416768   3.252109   2.107967   2.478683   3.890153
    10  H    4.299633   2.907829   2.127456   2.849536   3.915033
    11  H    4.384206   2.650822   2.181864   3.266801   4.382307
                    6          7          8          9         10
     6  H    0.000000
     7  H    1.802486   0.000000
     8  C    4.021177   4.400305   0.000000
     9  H    4.356189   4.485149   1.085353   0.000000
    10  H    4.040347   4.826827   1.088930   1.769069   0.000000
    11  H    4.890188   5.172270   1.085589   1.788058   1.774587
                   11
    11  H    0.000000
 Symmetry turned off by external request.
 Stoichiometry    C3H5NO2
 Framework group  C1[X(C3H5NO2)]
 Deg. of freedom    27
 Full point group                 C1      NOp   1
 Rotational constants (GHZ):           8.5070327           3.1800553           2.4128970
 Standard basis: Aug-CC-pVTZ (5D, 7F)
   391 basis functions,   567 primitive gaussians,   455 cartesian basis functions
    23 alpha electrons       23 beta electrons
       nuclear repulsion energy       237.1051899520 Hartrees.
 NAtoms=   11 NActive=   11 NUniq=   11 SFac= 1.00D+00 NAtFMM=   60 NAOKFM=F Big=F
 Integral buffers will be    131072 words long.
 Raffenetti 2 integral format.
 Two-electron integral symmetry is turned off.
 Nuclear repulsion after empirical dispersion term =      237.1021985061 Hartrees.
 One-electron integrals computed using PRISM.
 NBasis=   391 RedAO= T EigKep=  1.28D-05  NBF=   391
 NBsUse=   391 1.00D-06 EigRej= -1.00D+00 NBFU=   391
 Initial guess from the checkpoint file:  "TSH2-IRC-Reverse.chk"
 B after Tr=    -0.000054    0.000228    0.000032
         Rot=    1.000000    0.000063   -0.000028   -0.000007 Ang=   0.01 deg.
 Initial guess <Sx>= 0.0000 <Sy>= 0.0000 <Sz>= 0.0000 <S**2>= 0.0000 S= 0.0000
 ExpMin= 2.53D-02 ExpMax= 1.53D+04 ExpMxC= 5.22D+02 IAcc=3 IRadAn=         7 AccDes= 0.00D+00
 Harris functional with IExCor= 4639 and IRadAn=       7 diagonalized for initial guess.
 HarFok:  IExCor= 4639 AccDes= 0.00D+00 IRadAn=         7 IDoV= 1 UseB2=F ITyADJ=14
 ICtDFT=  3500011 ScaDFX=  1.000000  1.000000  1.000000  1.000000
 FoFCou: FMM=F IPFlag=           0 FMFlag=      100000 FMFlg1=           0
         NFxFlg=           0 DoJE=T BraDBF=F KetDBF=T FulRan=T
         wScrn=  0.000000 ICntrl=       500 IOpCl=  0 I1Cent=   200000004 NGrid=           0
         NMat0=    1 NMatS0=      1 NMatT0=    0 NMatD0=    1 NMtDS0=    0 NMtDT0=    0
 Symmetry not used in FoFCou.
 Gradient too large for Newton-Raphson -- use scaled steepest descent instead.
     Accept linear search using points  3 and  4.
 LinEq1:  Iter=  0 NonCon=     1 RMS=6.00D-05 Max=3.46D-03 NDo=     1
 AX will form     1 AO Fock derivatives at one time.
 LinEq1:  Iter=  1 NonCon=     1 RMS=1.72D-05 Max=6.99D-04 NDo=     1
 LinEq1:  Iter=  2 NonCon=     1 RMS=1.82D-05 Max=8.30D-04 NDo=     1
 LinEq1:  Iter=  3 NonCon=     1 RMS=1.30D-05 Max=4.71D-04 NDo=     1
 LinEq1:  Iter=  4 NonCon=     1 RMS=1.01D-05 Max=2.97D-04 NDo=     1
 LinEq1:  Iter=  5 NonCon=     1 RMS=7.40D-06 Max=2.67D-04 NDo=     1
 LinEq1:  Iter=  6 NonCon=     1 RMS=4.08D-06 Max=1.55D-04 NDo=     1
 LinEq1:  Iter=  7 NonCon=     1 RMS=2.31D-06 Max=1.17D-04 NDo=     1
 LinEq1:  Iter=  8 NonCon=     1 RMS=1.26D-06 Max=4.65D-05 NDo=     1
 LinEq1:  Iter=  9 NonCon=     1 RMS=6.28D-07 Max=1.83D-05 NDo=     1
 LinEq1:  Iter= 10 NonCon=     1 RMS=1.78D-07 Max=4.13D-06 NDo=     1
 LinEq1:  Iter= 11 NonCon=     1 RMS=5.30D-08 Max=1.16D-06 NDo=     1
 LinEq1:  Iter= 12 NonCon=     1 RMS=1.63D-08 Max=3.64D-07 NDo=     1
 LinEq1:  Iter= 13 NonCon=     1 RMS=7.09D-09 Max=2.37D-07 NDo=     1
 LinEq1:  Iter= 14 NonCon=     1 RMS=2.72D-09 Max=1.34D-07 NDo=     1
 LinEq1:  Iter= 15 NonCon=     0 RMS=1.32D-09 Max=6.18D-08 NDo=     1
 Linear equations converged to 1.301D-08 1.301D-07 after    15 iterations.
     Minimum is close to point  2 DX=  3.66D-03 DF= -8.79D-10 DXR=  3.65D-03 DFR=  1.33D-05 which will be used.
 LinEq1:  Iter=  0 NonCon=     1 RMS=1.69D-06 Max=6.74D-05 NDo=     1
 LinEq1:  Iter=  1 NonCon=     1 RMS=7.42D-07 Max=4.24D-05 NDo=     1
 LinEq1:  Iter=  2 NonCon=     1 RMS=5.47D-07 Max=2.33D-05 NDo=     1
 LinEq1:  Iter=  3 NonCon=     1 RMS=5.01D-07 Max=2.19D-05 NDo=     1
 LinEq1:  Iter=  4 NonCon=     1 RMS=2.68D-07 Max=7.08D-06 NDo=     1
 LinEq1:  Iter=  5 NonCon=     1 RMS=1.43D-07 Max=3.96D-06 NDo=     1
 LinEq1:  Iter=  6 NonCon=     1 RMS=7.62D-08 Max=2.66D-06 NDo=     1
 LinEq1:  Iter=  7 NonCon=     1 RMS=4.14D-08 Max=1.72D-06 NDo=     1
 LinEq1:  Iter=  8 NonCon=     1 RMS=1.60D-08 Max=5.74D-07 NDo=     1
 LinEq1:  Iter=  9 NonCon=     1 RMS=8.34D-09 Max=2.52D-07 NDo=     1
 LinEq1:  Iter= 10 NonCon=     1 RMS=4.59D-09 Max=2.12D-07 NDo=     1
 LinEq1:  Iter= 11 NonCon=     1 RMS=2.60D-09 Max=1.19D-07 NDo=     1
 LinEq1:  Iter= 12 NonCon=     1 RMS=1.28D-09 Max=4.34D-08 NDo=     1
 LinEq1:  Iter= 13 NonCon=     1 RMS=6.01D-10 Max=2.24D-08 NDo=     1
 LinEq1:  Iter= 14 NonCon=     0 RMS=2.19D-10 Max=1.03D-08 NDo=     1
 Linear equations converged to 1.530D-09 1.530D-08 after    14 iterations.
     Minimum is close to point  2 DX=  2.89D-04 DF=  0.00D+00 DXR=  2.89D-04 DFR=  0.00D+00 which will be used.
 SCF Done:  E(UwB97XD) =  -322.389473162     a.u. after    4 cycles
            Convg  =    0.4599D-06                    38 Fock formations.
              S**2 =  0.0000                  -V/T =  2.0061
 <Sx>= 0.0000 <Sy>= 0.0000 <Sz>= 0.0000 <S**2>= 0.0000 S= 0.0000
 <L.S>=  0.00000000000    
 Annihilation of the first spin contaminant:
 S**2 before annihilation     0.0000,   after     0.0000
 DoSCS=F DFT=T ScalE2(SS,OS)=  1.000000  1.000000
 Range of M.O.s used for correlation:     1   391
 NBasis=   391 NAE=    23 NBE=    23 NFC=     0 NFV=     0
 NROrb=    391 NOA=    23 NOB=    23 NVA=   368 NVB=   368

 **** Warning!!: The largest alpha MO coefficient is  0.46306217D+02


 **** Warning!!: The largest beta MO coefficient is  0.46306197D+02

 Symmetrizing basis deriv contribution to polar:
 IMax=3 JMax=2 DiffMx= 0.00D+00
 G2DrvN: will do    12 centers at a time, making    1 passes.
 Calling FoFCou, ICntrl=  3107 FMM=F I1Cent=   0 AccDes= 0.00D+00.
 End of G2Drv F.D. properties file   721 does not exist.
 End of G2Drv F.D. properties file   722 does not exist.
 End of G2Drv F.D. properties file   788 does not exist.
          IDoAtm=11111111111
          Differentiating once with respect to nuclear coordinates.
 CalDSu exits because no D1Ps are significant.
          There are    36 degrees of freedom in the 1st order CPHF.  IDoFFX=6 NUNeed=     0.
     30 vectors produced by pass  0 Test12= 4.70D-14 2.78D-09 XBig12= 1.65D-01 1.05D-01.
 AX will form    30 AO Fock derivatives at one time.
     30 vectors produced by pass  1 Test12= 4.70D-14 2.78D-09 XBig12= 3.39D-02 4.17D-02.
     30 vectors produced by pass  2 Test12= 4.70D-14 2.78D-09 XBig12= 4.43D-03 9.12D-03.
     30 vectors produced by pass  3 Test12= 4.70D-14 2.78D-09 XBig12= 1.70D-04 1.52D-03.
     30 vectors produced by pass  4 Test12= 4.70D-14 2.78D-09 XBig12= 2.32D-06 2.14D-04.
     30 vectors produced by pass  5 Test12= 4.70D-14 2.78D-09 XBig12= 2.20D-08 1.66D-05.
     30 vectors produced by pass  6 Test12= 4.70D-14 2.78D-09 XBig12= 1.93D-10 1.06D-06.
     18 vectors produced by pass  7 Test12= 4.70D-14 2.78D-09 XBig12= 1.61D-12 1.16D-07.
      6 vectors produced by pass  8 Test12= 4.70D-14 2.78D-09 XBig12= 1.23D-14 1.07D-08.
 InvSVY:  IOpt=1 It=  1 EMax= 1.67D-15
 Solved reduced A of dimension   234 with    30 vectors.
 End of Minotr F.D. properties file   721 does not exist.
 End of Minotr F.D. properties file   722 does not exist.
 End of Minotr F.D. properties file   788 does not exist.
 Calling FoFJK, ICntrl=    100127 FMM=F ISym2X=0 I1Cent= 0 IOpClX= 1 NMat=1 NMatS=1 NMatT=0.
 -------------------------------------------------------------------
 Center     Atomic                   Forces (Hartrees/Bohr)
 Number     Number              X              Y              Z
 -------------------------------------------------------------------
      1        8           0.042751880    0.022632468    0.001886462
      2        8          -0.040200704   -0.011603411    0.001613506
      3        6          -0.001947286   -0.012884577   -0.000012250
      4        7           0.002452160   -0.006885963    0.003430418
      5        6           0.000507094   -0.003753339   -0.005115305
      6        1           0.000664224    0.001300583    0.000142912
      7        1          -0.001435311    0.000776905    0.000753817
      8        6          -0.002599328    0.008119856   -0.002405161
      9        1           0.000326144    0.000585220    0.000168145
     10        1          -0.000209065    0.001005289   -0.000123959
     11        1          -0.000309808    0.000706970   -0.000338584
 -------------------------------------------------------------------
 Cartesian Forces:  Max     0.042751880 RMS     0.011623485
 IRC-IRC-IRC-IRC-IRC-IRC-IRC-IRC-IRC-IRC-IRC-IRC-IRC-IRC-IRC-IRC-IRC-IRC
 Pt 26 Step number   1 out of a maximum of  20
 Modified Bulirsch-Stoer Extrapolation Cycles:
    EPS =    0.000010000000000
      PEZero:  N= 2 I= 1 D=  4.40D-04 Err=  3.58D-06
 Maximum DWI energy   std dev =  0.000000088 at pt    45
 Maximum DWI gradient std dev =  0.000363726 at pt    47
 CORRECTOR INTEGRATION CONVERGENCE:
   Recorrection delta-x convergence threshold:    0.010000
   Delta-x Convergence Met
 Point Number:  26          Path Number:   1
   CHANGE IN THE REACTION COORDINATE =    0.08439
   NET REACTION COORDINATE UP TO THIS POINT =    2.19407
  # OF POINTS ALONG THE PATH =  26
  # OF STEPS =   1

 Calculating another point on the path.
 IRC-IRC-IRC-IRC-IRC-IRC-IRC-IRC-IRC-IRC-IRC-IRC-IRC-IRC-IRC-IRC-IRC-IRC
                          Input orientation:                          
 ---------------------------------------------------------------------
 Center     Atomic      Atomic             Coordinates (Angstroms)
 Number     Number       Type             X           Y           Z
 ---------------------------------------------------------------------
      1          8           0       -1.583586    0.638941   -0.057336
      2          8           0        0.219508    1.184364    0.049600
      3          6           0        0.700805   -0.010150   -0.081968
      4          7           0       -0.031049   -1.054331   -0.196566
      5          6           0       -1.377112   -0.686236    0.173185
      6          1           0       -1.581162   -1.001492    1.205110
      7          1           0       -2.059991   -1.203498   -0.520865
      8          6           0        2.196007   -0.238658    0.063209
      9          1           0        2.429152   -1.143970   -0.488240
     10          1           0        2.411455   -0.403219    1.117928
     11          1           0        2.786075    0.597656   -0.298713
 ---------------------------------------------------------------------
                    Distance matrix (angstroms):
                    1          2          3          4          5
     1  O    0.000000
     2  O    1.886815   0.000000
     3  C    2.374947   1.294535   0.000000
     4  N    2.301506   2.266083   1.280257   0.000000
     5  C    1.360832   2.462440   2.199985   1.443640   0.000000
     6  H    2.069976   3.058690   2.801197   2.090536   1.098132
     7  H    1.958674   3.350139   3.039524   2.060104   1.102538
     8  C    3.882014   2.435514   1.519513   2.385913   3.602721
     9  H    4.412088   3.254680   2.106606   2.479052   3.890328
    10  H    4.292749   2.909704   2.126164   2.849152   3.914828
    11  H    4.376517   2.655713   2.182832   3.267366   4.382144
                    6          7          8          9         10
     6  H    0.000000
     7  H    1.802519   0.000000
     8  C    4.019062   4.402906   0.000000
     9  H    4.355498   4.489657   1.085377   0.000000
    10  H    4.038134   4.829070   1.089004   1.768842   0.000000
    11  H    4.887895   5.174733   1.085628   1.787897   1.774531
                   11
    11  H    0.000000
 Symmetry turned off by external request.
 Stoichiometry    C3H5NO2
 Framework group  C1[X(C3H5NO2)]
 Deg. of freedom    27
 Full point group                 C1      NOp   1
 Rotational constants (GHZ):           8.5060948           3.1887859           2.4175730
 Standard basis: Aug-CC-pVTZ (5D, 7F)
   391 basis functions,   567 primitive gaussians,   455 cartesian basis functions
    23 alpha electrons       23 beta electrons
       nuclear repulsion energy       237.2521348273 Hartrees.
 NAtoms=   11 NActive=   11 NUniq=   11 SFac= 1.00D+00 NAtFMM=   60 NAOKFM=F Big=F
 Integral buffers will be    131072 words long.
 Raffenetti 2 integral format.
 Two-electron integral symmetry is turned off.
 Nuclear repulsion after empirical dispersion term =      237.2491422257 Hartrees.
 One-electron integrals computed using PRISM.
 NBasis=   391 RedAO= T EigKep=  1.28D-05  NBF=   391
 NBsUse=   391 1.00D-06 EigRej= -1.00D+00 NBFU=   391
 Initial guess from the checkpoint file:  "TSH2-IRC-Reverse.chk"
 B after Tr=    -0.000053    0.000227    0.000025
         Rot=    1.000000    0.000058   -0.000027   -0.000008 Ang=   0.01 deg.
 Initial guess <Sx>= 0.0000 <Sy>= 0.0000 <Sz>= 0.0000 <S**2>= 0.0000 S= 0.0000
 ExpMin= 2.53D-02 ExpMax= 1.53D+04 ExpMxC= 5.22D+02 IAcc=3 IRadAn=         7 AccDes= 0.00D+00
 Harris functional with IExCor= 4639 and IRadAn=       7 diagonalized for initial guess.
 HarFok:  IExCor= 4639 AccDes= 0.00D+00 IRadAn=         7 IDoV= 1 UseB2=F ITyADJ=14
 ICtDFT=  3500011 ScaDFX=  1.000000  1.000000  1.000000  1.000000
 FoFCou: FMM=F IPFlag=           0 FMFlag=      100000 FMFlg1=           0
         NFxFlg=           0 DoJE=T BraDBF=F KetDBF=T FulRan=T
         wScrn=  0.000000 ICntrl=       500 IOpCl=  0 I1Cent=   200000004 NGrid=           0
         NMat0=    1 NMatS0=      1 NMatT0=    0 NMatD0=    1 NMtDS0=    0 NMtDT0=    0
 Symmetry not used in FoFCou.
 Gradient too large for Newton-Raphson -- use scaled steepest descent instead.
     Accept linear search using points  3 and  4.
 LinEq1:  Iter=  0 NonCon=     1 RMS=5.91D-05 Max=3.35D-03 NDo=     1
 AX will form     1 AO Fock derivatives at one time.
 LinEq1:  Iter=  1 NonCon=     1 RMS=1.68D-05 Max=6.90D-04 NDo=     1
 LinEq1:  Iter=  2 NonCon=     1 RMS=1.72D-05 Max=7.92D-04 NDo=     1
 LinEq1:  Iter=  3 NonCon=     1 RMS=1.23D-05 Max=4.63D-04 NDo=     1
 LinEq1:  Iter=  4 NonCon=     1 RMS=9.63D-06 Max=2.90D-04 NDo=     1
 LinEq1:  Iter=  5 NonCon=     1 RMS=6.95D-06 Max=2.51D-04 NDo=     1
 LinEq1:  Iter=  6 NonCon=     1 RMS=3.92D-06 Max=1.50D-04 NDo=     1
 LinEq1:  Iter=  7 NonCon=     1 RMS=2.23D-06 Max=1.13D-04 NDo=     1
 LinEq1:  Iter=  8 NonCon=     1 RMS=1.19D-06 Max=4.34D-05 NDo=     1
 LinEq1:  Iter=  9 NonCon=     1 RMS=5.98D-07 Max=1.74D-05 NDo=     1
 LinEq1:  Iter= 10 NonCon=     1 RMS=1.68D-07 Max=3.82D-06 NDo=     1
 LinEq1:  Iter= 11 NonCon=     1 RMS=5.05D-08 Max=1.09D-06 NDo=     1
 LinEq1:  Iter= 12 NonCon=     1 RMS=1.66D-08 Max=3.77D-07 NDo=     1
 LinEq1:  Iter= 13 NonCon=     1 RMS=7.13D-09 Max=2.37D-07 NDo=     1
 LinEq1:  Iter= 14 NonCon=     0 RMS=2.53D-09 Max=1.12D-07 NDo=     1
 Linear equations converged to 1.301D-08 1.301D-07 after    14 iterations.
     Minimum is close to point  2 DX=  3.32D-03 DF= -6.99D-10 DXR=  3.31D-03 DFR=  1.10D-05 which will be used.
 LinEq1:  Iter=  0 NonCon=     1 RMS=1.57D-06 Max=5.98D-05 NDo=     1
 LinEq1:  Iter=  1 NonCon=     1 RMS=6.62D-07 Max=3.76D-05 NDo=     1
 LinEq1:  Iter=  2 NonCon=     1 RMS=4.85D-07 Max=2.08D-05 NDo=     1
 LinEq1:  Iter=  3 NonCon=     1 RMS=4.47D-07 Max=1.97D-05 NDo=     1
 LinEq1:  Iter=  4 NonCon=     1 RMS=2.50D-07 Max=6.63D-06 NDo=     1
 LinEq1:  Iter=  5 NonCon=     1 RMS=1.38D-07 Max=3.93D-06 NDo=     1
 LinEq1:  Iter=  6 NonCon=     1 RMS=7.00D-08 Max=2.27D-06 NDo=     1
 LinEq1:  Iter=  7 NonCon=     1 RMS=3.65D-08 Max=1.44D-06 NDo=     1
 LinEq1:  Iter=  8 NonCon=     1 RMS=1.37D-08 Max=4.43D-07 NDo=     1
 LinEq1:  Iter=  9 NonCon=     1 RMS=6.78D-09 Max=2.39D-07 NDo=     1
 LinEq1:  Iter= 10 NonCon=     1 RMS=3.30D-09 Max=8.96D-08 NDo=     1
 LinEq1:  Iter= 11 NonCon=     1 RMS=1.60D-09 Max=7.91D-08 NDo=     1
 LinEq1:  Iter= 12 NonCon=     1 RMS=9.46D-10 Max=3.34D-08 NDo=     1
 LinEq1:  Iter= 13 NonCon=     1 RMS=4.92D-10 Max=1.63D-08 NDo=     1
 LinEq1:  Iter= 14 NonCon=     0 RMS=1.80D-10 Max=7.50D-09 NDo=     1
 Linear equations converged to 1.444D-09 1.444D-08 after    14 iterations.
     Minimum is close to point  2 DX=  8.09D-05 DF=  0.00D+00 DXR=  8.09D-05 DFR=  0.00D+00 which will be used.
 SCF Done:  E(UwB97XD) =  -322.390940708     a.u. after    4 cycles
            Convg  =    0.5573D-06                    37 Fock formations.
              S**2 =  0.0000                  -V/T =  2.0061
 <Sx>= 0.0000 <Sy>= 0.0000 <Sz>= 0.0000 <S**2>= 0.0000 S= 0.0000
 <L.S>=  0.00000000000    
 Annihilation of the first spin contaminant:
 S**2 before annihilation     0.0000,   after     0.0000
 DoSCS=F DFT=T ScalE2(SS,OS)=  1.000000  1.000000
 Range of M.O.s used for correlation:     1   391
 NBasis=   391 NAE=    23 NBE=    23 NFC=     0 NFV=     0
 NROrb=    391 NOA=    23 NOB=    23 NVA=   368 NVB=   368

 **** Warning!!: The largest alpha MO coefficient is  0.46416056D+02


 **** Warning!!: The largest beta MO coefficient is  0.46416032D+02

 Symmetrizing basis deriv contribution to polar:
 IMax=3 JMax=2 DiffMx= 0.00D+00
 G2DrvN: will do    12 centers at a time, making    1 passes.
 Calling FoFCou, ICntrl=  3107 FMM=F I1Cent=   0 AccDes= 0.00D+00.
 End of G2Drv F.D. properties file   721 does not exist.
 End of G2Drv F.D. properties file   722 does not exist.
 End of G2Drv F.D. properties file   788 does not exist.
          IDoAtm=11111111111
          Differentiating once with respect to nuclear coordinates.
 CalDSu exits because no D1Ps are significant.
          There are    36 degrees of freedom in the 1st order CPHF.  IDoFFX=6 NUNeed=     0.
     30 vectors produced by pass  0 Test12= 4.70D-14 2.78D-09 XBig12= 1.63D-01 1.06D-01.
 AX will form    30 AO Fock derivatives at one time.
     30 vectors produced by pass  1 Test12= 4.70D-14 2.78D-09 XBig12= 3.15D-02 3.85D-02.
     30 vectors produced by pass  2 Test12= 4.70D-14 2.78D-09 XBig12= 4.17D-03 8.87D-03.
     30 vectors produced by pass  3 Test12= 4.70D-14 2.78D-09 XBig12= 1.63D-04 1.52D-03.
     30 vectors produced by pass  4 Test12= 4.70D-14 2.78D-09 XBig12= 2.26D-06 2.17D-04.
     30 vectors produced by pass  5 Test12= 4.70D-14 2.78D-09 XBig12= 2.15D-08 1.68D-05.
     30 vectors produced by pass  6 Test12= 4.70D-14 2.78D-09 XBig12= 1.89D-10 1.06D-06.
     17 vectors produced by pass  7 Test12= 4.70D-14 2.78D-09 XBig12= 1.57D-12 1.17D-07.
      7 vectors produced by pass  8 Test12= 4.70D-14 2.78D-09 XBig12= 1.29D-14 1.03D-08.
      1 vectors produced by pass  9 Test12= 4.70D-14 2.78D-09 XBig12= 1.61D-16 2.92D-09.
 InvSVY:  IOpt=1 It=  1 EMax= 2.44D-15
 Solved reduced A of dimension   235 with    30 vectors.
 End of Minotr F.D. properties file   721 does not exist.
 End of Minotr F.D. properties file   722 does not exist.
 End of Minotr F.D. properties file   788 does not exist.
 Calling FoFJK, ICntrl=    100127 FMM=F ISym2X=0 I1Cent= 0 IOpClX= 1 NMat=1 NMatS=1 NMatT=0.
 -------------------------------------------------------------------
 Center     Atomic                   Forces (Hartrees/Bohr)
 Number     Number              X              Y              Z
 -------------------------------------------------------------------
      1        8           0.044091090    0.023374957    0.002007329
      2        8          -0.041750346   -0.012229635    0.001640968
      3        6          -0.001706339   -0.013050219    0.000013796
      4        7           0.002163905   -0.007266717    0.003866872
      5        6           0.000842861   -0.003681834   -0.005407883
      6        1           0.000615128    0.001275891    0.000092456
      7        1          -0.001428461    0.000843195    0.000711570
      8        6          -0.002663368    0.008355974   -0.002597849
      9        1           0.000360419    0.000604317    0.000168708
     10        1          -0.000195532    0.001036541   -0.000140736
     11        1          -0.000329359    0.000737530   -0.000355231
 -------------------------------------------------------------------
 Cartesian Forces:  Max     0.044091090 RMS     0.012023127
 IRC-IRC-IRC-IRC-IRC-IRC-IRC-IRC-IRC-IRC-IRC-IRC-IRC-IRC-IRC-IRC-IRC-IRC
 Pt 27 Step number   1 out of a maximum of  20
 Modified Bulirsch-Stoer Extrapolation Cycles:
    EPS =    0.000010000000000
      PEZero:  N= 2 I= 1 D=  4.40D-04 Err=  3.15D-06
 Maximum DWI energy   std dev =  0.000000084 at pt    33
 Maximum DWI gradient std dev =  0.000330339 at pt    47
 CORRECTOR INTEGRATION CONVERGENCE:
   Recorrection delta-x convergence threshold:    0.010000
   Delta-x Convergence Met
 Point Number:  27          Path Number:   1
   CHANGE IN THE REACTION COORDINATE =    0.08439
   NET REACTION COORDINATE UP TO THIS POINT =    2.27846
  # OF POINTS ALONG THE PATH =  27
  # OF STEPS =   1

 Calculating another point on the path.
 IRC-IRC-IRC-IRC-IRC-IRC-IRC-IRC-IRC-IRC-IRC-IRC-IRC-IRC-IRC-IRC-IRC-IRC
                          Input orientation:                          
 ---------------------------------------------------------------------
 Center     Atomic      Atomic             Coordinates (Angstroms)
 Number     Number       Type             X           Y           Z
 ---------------------------------------------------------------------
      1          8           0       -1.576626    0.642632   -0.057015
      2          8           0        0.212897    1.182414    0.049857
      3          6           0        0.700472   -0.012873   -0.081962
      4          7           0       -0.030688   -1.055654   -0.195842
      5          6           0       -1.376904   -0.686991    0.172035
      6          1           0       -1.579706   -0.998373    1.205280
      7          1           0       -2.063505   -1.201336   -0.519163
      8          6           0        2.195448   -0.236902    0.062652
      9          1           0        2.430082   -1.142455   -0.487824
     10          1           0        2.410990   -0.400622    1.117560
     11          1           0        2.785235    0.599514   -0.299610
 ---------------------------------------------------------------------
                    Distance matrix (angstroms):
                    1          2          3          4          5
     1  O    0.000000
     2  O    1.872213   0.000000
     3  C    2.369702   1.297619   0.000000
     4  N    2.300733   2.264652   1.278654   0.000000
     5  C    1.363910   2.457045   2.198737   1.443449   0.000000
     6  H    2.070337   3.050289   2.797752   2.089469   1.098036
     7  H    1.962359   3.344856   3.040257   2.063518   1.101693
     8  C    3.875106   2.438264   1.518570   2.385970   3.602256
     9  H    4.407475   3.257303   2.105286   2.479552   3.890502
    10  H    4.285918   2.911633   2.124871   2.848839   3.914610
    11  H    4.368815   2.660605   2.183718   3.267992   4.381889
                    6          7          8          9         10
     6  H    0.000000
     7  H    1.802488   0.000000
     8  C    4.017117   4.405374   0.000000
     9  H    4.354970   4.494082   1.085404   0.000000
    10  H    4.036169   4.831264   1.089080   1.768598   0.000000
    11  H    4.885760   5.177021   1.085668   1.787740   1.774459
                   11
    11  H    0.000000
 Symmetry turned off by external request.
 Stoichiometry    C3H5NO2
 Framework group  C1[X(C3H5NO2)]
 Deg. of freedom    27
 Full point group                 C1      NOp   1
 Rotational constants (GHZ):           8.5053331           3.1975110           2.4222373
 Standard basis: Aug-CC-pVTZ (5D, 7F)
   391 basis functions,   567 primitive gaussians,   455 cartesian basis functions
    23 alpha electrons       23 beta electrons
       nuclear repulsion energy       237.4019475928 Hartrees.
 NAtoms=   11 NActive=   11 NUniq=   11 SFac= 1.00D+00 NAtFMM=   60 NAOKFM=F Big=F
 Integral buffers will be    131072 words long.
 Raffenetti 2 integral format.
 Two-electron integral symmetry is turned off.
 Nuclear repulsion after empirical dispersion term =      237.3989538387 Hartrees.
 One-electron integrals computed using PRISM.
 NBasis=   391 RedAO= T EigKep=  1.27D-05  NBF=   391
 NBsUse=   391 1.00D-06 EigRej= -1.00D+00 NBFU=   391
 Initial guess from the checkpoint file:  "TSH2-IRC-Reverse.chk"
 B after Tr=    -0.000052    0.000226    0.000018
         Rot=    1.000000    0.000054   -0.000025   -0.000008 Ang=   0.01 deg.
 Initial guess <Sx>= 0.0000 <Sy>= 0.0000 <Sz>= 0.0000 <S**2>= 0.0000 S= 0.0000
 ExpMin= 2.53D-02 ExpMax= 1.53D+04 ExpMxC= 5.22D+02 IAcc=3 IRadAn=         7 AccDes= 0.00D+00
 Harris functional with IExCor= 4639 and IRadAn=       7 diagonalized for initial guess.
 HarFok:  IExCor= 4639 AccDes= 0.00D+00 IRadAn=         7 IDoV= 1 UseB2=F ITyADJ=14
 ICtDFT=  3500011 ScaDFX=  1.000000  1.000000  1.000000  1.000000
 FoFCou: FMM=F IPFlag=           0 FMFlag=      100000 FMFlg1=           0
         NFxFlg=           0 DoJE=T BraDBF=F KetDBF=T FulRan=T
         wScrn=  0.000000 ICntrl=       500 IOpCl=  0 I1Cent=   200000004 NGrid=           0
         NMat0=    1 NMatS0=      1 NMatT0=    0 NMatD0=    1 NMtDS0=    0 NMtDT0=    0
 Symmetry not used in FoFCou.
 Gradient too large for Newton-Raphson -- use scaled steepest descent instead.
     Accept linear search using points  3 and  4.
 LinEq1:  Iter=  0 NonCon=     1 RMS=5.82D-05 Max=3.23D-03 NDo=     1
 AX will form     1 AO Fock derivatives at one time.
 LinEq1:  Iter=  1 NonCon=     1 RMS=1.63D-05 Max=6.79D-04 NDo=     1
 LinEq1:  Iter=  2 NonCon=     1 RMS=1.61D-05 Max=7.46D-04 NDo=     1
 LinEq1:  Iter=  3 NonCon=     1 RMS=1.14D-05 Max=4.45D-04 NDo=     1
 LinEq1:  Iter=  4 NonCon=     1 RMS=9.09D-06 Max=2.81D-04 NDo=     1
 LinEq1:  Iter=  5 NonCon=     1 RMS=6.44D-06 Max=2.33D-04 NDo=     1
 LinEq1:  Iter=  6 NonCon=     1 RMS=3.75D-06 Max=1.45D-04 NDo=     1
 LinEq1:  Iter=  7 NonCon=     1 RMS=2.14D-06 Max=1.08D-04 NDo=     1
 LinEq1:  Iter=  8 NonCon=     1 RMS=1.12D-06 Max=4.03D-05 NDo=     1
 LinEq1:  Iter=  9 NonCon=     1 RMS=5.68D-07 Max=1.66D-05 NDo=     1
 LinEq1:  Iter= 10 NonCon=     1 RMS=1.59D-07 Max=3.48D-06 NDo=     1
 LinEq1:  Iter= 11 NonCon=     1 RMS=4.80D-08 Max=1.02D-06 NDo=     1
 LinEq1:  Iter= 12 NonCon=     1 RMS=1.64D-08 Max=4.05D-07 NDo=     1
slurmstepd: error: *** STEP 11590700.0 ON r02c21 CANCELLED AT 2022-05-05T10:48:11 DUE TO TIME LIMIT ***
srun: Job step aborted: Waiting up to 32 seconds for job step to finish.
Error: software termination
   rax 0xfffffffffffffffc, rbx 0x00007ffeb51110d0, rcx 0xffffffffffffffff
   rdx 0x0000000000000000, rsp 0x00007ffeb5111098, rbp 0x0000000000000001
   rsi 0x00007ffeb51110d0, rdi 0x00000000000403e6, r8  0x00007fad5db6a700
   r9  0x0000000000000000, r10 0x0000000000000000, r11 0x0000000000000246
   r12 0x00007ffeb51110f0, r13 0x0000000000000000, r14 0x00000000000000e4
   r15 0x00007ffeb5113b40
