# Supplementary material for: An Experimental and Master Equation Investigation of Kinetics of the CH2OO + RCN Reactions (R = H, CH3, C2H5) and Their Atmospheric Relevance
Source: J Phys Chem A. 2023 Jan 5;127(2):477–88. doi: 10.1021/acs.jpca.2c07073 (PMC9869398; doi:10.1021/acs.jpca.2c07073)
Supplement: Supplementary file 2 — jp2c07073_si_002.zip [file jp2c07073_si_002.zip › wb97XD/IRC/TSH/TSH3-IRC-Forward-INCOMPLETE.log]

 Entering Gaussian System, Link 0=/appl/soft/chem/gaussian/G16RevB.01/g16/g16
 Initial command:
 /appl/soft/chem/gaussian/G16RevB.01/g16/l1.exe "/scratch/kurten/scratch_lauri/Cyan/IRC/AltDec/TSH3-IRC/11590701.GAUSS_SCRDIR/Gau-9842.inp" -scrdir="/scratch/kurten/scratch_lauri/Cyan/IRC/AltDec/TSH3-IRC/11590701.GAUSS_SCRDIR/"
 Entering Link 1 = /appl/soft/chem/gaussian/G16RevB.01/g16/l1.exe PID=      9846.
  
 Copyright (c) 1988-2017, Gaussian, Inc.  All Rights Reserved.
  
 This is part of the Gaussian(R) 16 program.  It is based on
 the Gaussian(R) 09 system (copyright 2009, Gaussian, Inc.),
 the Gaussian(R) 03 system (copyright 2003, Gaussian, Inc.),
 the Gaussian(R) 98 system (copyright 1998, Gaussian, Inc.),
 the Gaussian(R) 94 system (copyright 1995, Gaussian, Inc.),
 the Gaussian 92(TM) system (copyright 1992, Gaussian, Inc.),
 the Gaussian 90(TM) system (copyright 1990, Gaussian, Inc.),
 the Gaussian 88(TM) system (copyright 1988, Gaussian, Inc.),
 the Gaussian 86(TM) system (copyright 1986, Carnegie Mellon
 University), and the Gaussian 82(TM) system (copyright 1983,
 Carnegie Mellon University). Gaussian is a federally registered
 trademark of Gaussian, Inc.
  
 This software contains proprietary and confidential information,
 including trade secrets, belonging to Gaussian, Inc.
  
 This software is provided under written license and may be
 used, copied, transmitted, or stored only in accord with that
 written license.
  
 The following legend is applicable only to US Government
 contracts under FAR:
  
                    RESTRICTED RIGHTS LEGEND
  
 Use, reproduction and disclosure by the US Government is
 subject to restrictions as set forth in subparagraphs (a)
 and (c) of the Commercial Computer Software - Restricted
 Rights clause in FAR 52.227-19.
  
 Gaussian, Inc.
 340 Quinnipiac St., Bldg. 40, Wallingford CT 06492
  
  
 ---------------------------------------------------------------
 Warning -- This program may not be used in any manner that
 competes with the business of Gaussian, Inc. or will provide
 assistance to any competitor of Gaussian, Inc.  The licensee
 of this program is prohibited from giving any competitor of
 Gaussian, Inc. access to this program.  By using this program,
 the user acknowledges that Gaussian, Inc. is engaged in the
 business of creating and licensing software in the field of
 computational chemistry and represents and warrants to the
 licensee that it is not a competitor of Gaussian, Inc. and that
 it will not use this program in any manner prohibited above.
 ---------------------------------------------------------------
  

 Cite this work as:
 Gaussian 16, Revision B.01,
 M. J. Frisch, G. W. Trucks, H. B. Schlegel, G. E. Scuseria, 
 M. A. Robb, J. R. Cheeseman, G. Scalmani, V. Barone, 
 G. A. Petersson, H. Nakatsuji, X. Li, M. Caricato, A. V. Marenich, 
 J. Bloino, B. G. Janesko, R. Gomperts, B. Mennucci, H. P. Hratchian, 
 J. V. Ortiz, A. F. Izmaylov, J. L. Sonnenberg, D. Williams-Young, 
 F. Ding, F. Lipparini, F. Egidi, J. Goings, B. Peng, A. Petrone, 
 T. Henderson, D. Ranasinghe, V. G. Zakrzewski, J. Gao, N. Rega, 
 G. Zheng, W. Liang, M. Hada, M. Ehara, K. Toyota, R. Fukuda, 
 J. Hasegawa, M. Ishida, T. Nakajima, Y. Honda, O. Kitao, H. Nakai, 
 T. Vreven, K. Throssell, J. A. Montgomery, Jr., J. E. Peralta, 
 F. Ogliaro, M. J. Bearpark, J. J. Heyd, E. N. Brothers, K. N. Kudin, 
 V. N. Staroverov, T. A. Keith, R. Kobayashi, J. Normand, 
 K. Raghavachari, A. P. Rendell, J. C. Burant, S. S. Iyengar, 
 J. Tomasi, M. Cossi, J. M. Millam, M. Klene, C. Adamo, R. Cammi, 
 J. W. Ochterski, R. L. Martin, K. Morokuma, O. Farkas, 
 J. B. Foresman, and D. J. Fox, Gaussian, Inc., Wallingford CT, 2016.
 
 ******************************************
 Gaussian 16:  ES64L-G16RevB.01 20-Dec-2017
                 2-May-2022 
 ******************************************
 %mem=12GB
 %NprocShared=8
 Will use up to    8 processors via shared memory.
 %chk=TSH3-IRC-Forward
 ----------------------------------------------------------------------
 # UWB97XD aug-cc-pVTZ IRC(CalcAll,Forward,MaxPoints=200,Stepsize=5) sc
 f=qc Integral(Grid=SuperFineGrid) MaxDisk=32GB
 ----------------------------------------------------------------------
 1/10=4,18=10,22=1,26=5,38=1,39=5,42=200,44=3,71=1,172=1/1,23;
 2/12=2,17=6,18=5,29=1,40=1/2;
 3/5=16,6=1,7=10,11=2,25=1,30=1,71=2,74=-58,75=-7,116=2,140=1/1,2,3;
 4//1;
 5/5=2,8=3,38=5/8;
 8/6=4,10=90,11=11/1;
 11/6=1,8=1,9=11,15=111,16=1/1,2,10;
 10/6=1,13=1/2;
 6/7=2,8=2,9=2,10=2,18=1,28=1/1;
 7/10=1,25=1/1,2,3,16;
 1/10=4,18=10,22=1,26=5,39=5,42=200,44=3,71=1/23(2);
 2/29=1/2;
 99/5=20/99;
 2/29=1/2;
 3/5=16,6=1,7=10,11=2,25=1,30=1,71=2,74=-58,75=-7,116=2,140=1/1,2,3;
 4/5=5,16=3,69=1/1;
 5/5=2,8=3,38=5/8;
 8/6=4,10=90,11=11/1;
 11/6=1,8=1,9=11,15=111,16=1/1,2,10;
 10/6=1,13=1/2;
 7/10=1,25=1/1,2,3,16;
 1/10=4,18=10,22=1,26=5,39=5,42=200,44=3,71=1/23(-8);
 2/29=1/2;
 6/7=2,8=2,9=2,10=2,18=1,19=2,28=1/1;
 99/5=20/99;
 ----------------
 TSH3-IRC-Forward
 ----------------
 Symbolic Z-matrix:
 Charge =  0 Multiplicity = 1
 O                    -2.18047   0.79663  -0.02956 
 O                     0.02617   1.11963  -0.14429 
 C                     0.20464  -0.08844  -0.18143 
 N                    -0.76262  -1.04819  -0.13726 
 C                    -1.96425  -0.43793   0.27928 
 H                    -2.29479  -0.81676   1.26625 
 H                    -2.61997  -0.96413  -0.48874 
 C                     1.61206  -0.68448  -0.12724 
 H                     1.76406  -1.09818  -1.12793 
 H                     1.60762  -1.53292   0.55301 
 C                     2.68637   0.32481   0.22761 
 H                     2.69999   1.15152  -0.48023 
 H                     3.6628   -0.15813   0.22042 
 H                     2.52015   0.74209   1.21952 
 
 IRC-IRC-IRC-IRC-IRC-IRC-IRC-IRC-IRC-IRC-IRC-IRC-IRC-IRC-IRC-IRC-IRC-IRC
 ------------------------------------------------------------------------
 INPUT DATA FOR L123
 ------------------------------------------------------------------------
 GENERAL PARAMETERS:
 Rxn path following direction = Forward
 Maximum points per path      = 200
 Step size                    =   0.050 bohr
 Integration scheme           = HPC                                 
    Redo corrector integration= Yes                                 
    DWI Weight Power          =  2
    DWI will use Hessian update vectors when possible.
    Max correction cycles     =  20
 Initial Hessian              = CalcFC
 Hessian evaluation           = Analytic at all predictor steps
                              = Update at all corrector steps
 Hessian updating method      = Bofill                              
 ------------------------------------------------------------------------
 IRC-IRC-IRC-IRC-IRC-IRC-IRC-IRC-IRC-IRC-IRC-IRC-IRC-IRC-IRC-IRC-IRC-IRC
                          Input orientation:                          
 ---------------------------------------------------------------------
 Center     Atomic      Atomic             Coordinates (Angstroms)
 Number     Number       Type             X           Y           Z
 ---------------------------------------------------------------------
      1          8           0       -2.180470    0.796630   -0.029560
      2          8           0        0.026170    1.119630   -0.144290
      3          6           0        0.204640   -0.088440   -0.181430
      4          7           0       -0.762620   -1.048190   -0.137260
      5          6           0       -1.964250   -0.437930    0.279280
      6          1           0       -2.294790   -0.816760    1.266250
      7          1           0       -2.619970   -0.964130   -0.488740
      8          6           0        1.612060   -0.684480   -0.127240
      9          1           0        1.764060   -1.098180   -1.127930
     10          1           0        1.607620   -1.532920    0.553010
     11          6           0        2.686370    0.324810    0.227610
     12          1           0        2.699990    1.151520   -0.480230
     13          1           0        3.662800   -0.158130    0.220420
     14          1           0        2.520150    0.742090    1.219520
 ---------------------------------------------------------------------
                    Distance matrix (angstroms):
                    1          2          3          4          5
     1  O    0.000000
     2  O    2.233104   0.000000
     3  C    2.548561   1.221746   0.000000
     4  N    2.329218   2.306877   1.363328   0.000000
     5  C    1.290841   2.562650   2.244656   1.410616   0.000000
     6  H    2.072491   3.335579   2.978822   2.090681   1.107646
     7  H    1.871973   3.385670   2.973162   1.892182   1.138732
     8  C    4.072654   2.402114   1.529389   2.402393   3.607775
     9  H    4.511767   2.984374   2.085001   2.714413   4.039364
    10  H    4.485066   3.165949   2.143427   2.515844   3.745956
    11  C    4.896415   2.801198   2.548936   3.730119   4.713036
    12  H    4.914055   2.695030   2.802419   4.116554   4.985814
    13  H    5.926032   3.871791   3.482127   4.528188   5.634310
    14  H    4.864052   2.867482   2.830906   3.977755   4.731421
                    6          7          8          9         10
     6  H    0.000000
     7  H    1.790935   0.000000
     8  C    4.150035   4.256638   0.000000
     9  H    4.720758   4.432409   1.093450   0.000000
    10  H    4.031179   4.391046   1.087479   1.743282   0.000000
    11  C    5.214778   5.507428   1.516155   2.170955   2.172728
    12  H    5.645542   5.725209   2.163120   2.521236   3.076861
    13  H    6.084442   6.373833   2.145564   2.511365   2.494880
    14  H    5.061210   5.678924   2.161826   3.077139   2.540200
                   11         12         13         14
    11  C    0.000000
    12  H    1.088427   0.000000
    13  H    1.089357   1.770056   0.000000
    14  H    1.088870   1.757591   1.764723   0.000000
 Symmetry turned off by external request.
 Stoichiometry    C4H7NO2
 Framework group  C1[X(C4H7NO2)]
 Deg. of freedom    36
 Full point group                 C1      NOp   1
 Rotational constants (GHZ):           7.2396149           1.6759616           1.4219613
 Standard basis: Aug-CC-pVTZ (5D, 7F)
   483 basis functions,   693 primitive gaussians,   560 cartesian basis functions
    27 alpha electrons       27 beta electrons
       nuclear repulsion energy       302.7762327352 Hartrees.
 NAtoms=   14 NActive=   14 NUniq=   14 SFac= 1.00D+00 NAtFMM=   60 NAOKFM=F Big=F
 Integral buffers will be    131072 words long.
 Raffenetti 2 integral format.
 Two-electron integral symmetry is turned off.
 Nuclear repulsion after empirical dispersion term =      302.7711111100 Hartrees.
 One-electron integrals computed using PRISM.
 NBasis=   483 RedAO= T EigKep=  9.03D-06  NBF=   483
 NBsUse=   483 1.00D-06 EigRej= -1.00D+00 NBFU=   483
 ExpMin= 2.53D-02 ExpMax= 1.53D+04 ExpMxC= 5.22D+02 IAcc=3 IRadAn=         7 AccDes= 0.00D+00
 Harris functional with IExCor= 4639 and IRadAn=       7 diagonalized for initial guess.
 HarFok:  IExCor= 4639 AccDes= 0.00D+00 IRadAn=         7 IDoV= 1 UseB2=F ITyADJ=14
 ICtDFT=  3500011 ScaDFX=  1.000000  1.000000  1.000000  1.000000
 FoFCou: FMM=F IPFlag=           0 FMFlag=      100000 FMFlg1=           0
         NFxFlg=           0 DoJE=T BraDBF=F KetDBF=T FulRan=T
         wScrn=  0.000000 ICntrl=       500 IOpCl=  0 I1Cent=   200000004 NGrid=           0
         NMat0=    1 NMatS0=      1 NMatT0=    0 NMatD0=    1 NMtDS0=    0 NMtDT0=    0
 Symmetry not used in FoFCou.
 Initial guess <Sx>= 0.0000 <Sy>= 0.0000 <Sz>= 0.0000 <S**2>= 0.0000 S= 0.0000
 Gradient too large for Newton-Raphson -- use scaled steepest descent instead.
     Minimum is close to point  3 DX=  4.17D-02 DF= -7.32D-04 DXR=  7.69D-02 DFR=  5.89D-03 which will be used.
 Gradient too large for Newton-Raphson -- use scaled steepest descent instead.
 Gradient too large for Newton-Raphson -- use scaled steepest descent instead.
     Accept linear search using points  1 and  2.
 Gradient too large for Newton-Raphson -- use scaled steepest descent instead.
 Gradient too large for Newton-Raphson -- use scaled steepest descent instead.
 Gradient too large for Newton-Raphson -- use scaled steepest descent instead.
     Accept linear search using points  1 and  2.
 LinEq1:  Iter=  0 NonCon=     1 RMS=7.19D-05 Max=6.07D-03 NDo=     1
 AX will form     1 AO Fock derivatives at one time.
 LinEq1:  Iter=  1 NonCon=     1 RMS=8.06D-05 Max=6.46D-03 NDo=     1
 LinEq1:  Iter=  2 NonCon=     1 RMS=2.07D-05 Max=8.35D-04 NDo=     1
 LinEq1:  Iter=  3 NonCon=     1 RMS=1.39D-05 Max=5.01D-04 NDo=     1
 LinEq1:  Iter=  4 NonCon=     1 RMS=8.36D-06 Max=6.04D-04 NDo=     1
 LinEq1:  Iter=  5 NonCon=     1 RMS=3.73D-06 Max=1.59D-04 NDo=     1
 LinEq1:  Iter=  6 NonCon=     1 RMS=2.09D-06 Max=7.43D-05 NDo=     1
 LinEq1:  Iter=  7 NonCon=     1 RMS=8.24D-07 Max=2.50D-05 NDo=     1
 LinEq1:  Iter=  8 NonCon=     1 RMS=3.38D-07 Max=1.27D-05 NDo=     1
 LinEq1:  Iter=  9 NonCon=     1 RMS=1.62D-07 Max=4.90D-06 NDo=     1
 LinEq1:  Iter= 10 NonCon=     1 RMS=8.93D-08 Max=2.40D-06 NDo=     1
 LinEq1:  Iter= 11 NonCon=     1 RMS=3.46D-08 Max=7.95D-07 NDo=     1
 LinEq1:  Iter= 12 NonCon=     1 RMS=1.25D-08 Max=3.03D-07 NDo=     1
 LinEq1:  Iter= 13 NonCon=     0 RMS=4.45D-09 Max=9.43D-08 NDo=     1
 Linear equations converged to 1.569D-08 1.569D-07 after    13 iterations.
     Accept linear search using points  1 and  2.
     Minimum is close to point  2 DX= -1.77D-02 DF= -2.92D-08 DXR=  1.80D-02 DFR=  3.30D-04 which will be used.
 LinEq1:  Iter=  0 NonCon=     1 RMS=4.17D-06 Max=2.84D-04 NDo=     1
 LinEq1:  Iter=  1 NonCon=     1 RMS=2.68D-06 Max=1.32D-04 NDo=     1
 LinEq1:  Iter=  2 NonCon=     1 RMS=2.09D-06 Max=1.35D-04 NDo=     1
 LinEq1:  Iter=  3 NonCon=     1 RMS=1.30D-06 Max=4.57D-05 NDo=     1
 LinEq1:  Iter=  4 NonCon=     1 RMS=9.49D-07 Max=2.62D-05 NDo=     1
 LinEq1:  Iter=  5 NonCon=     1 RMS=4.69D-07 Max=1.14D-05 NDo=     1
 LinEq1:  Iter=  6 NonCon=     1 RMS=1.59D-07 Max=4.39D-06 NDo=     1
 LinEq1:  Iter=  7 NonCon=     1 RMS=9.11D-08 Max=3.14D-06 NDo=     1
 LinEq1:  Iter=  8 NonCon=     1 RMS=5.26D-08 Max=2.30D-06 NDo=     1
 LinEq1:  Iter=  9 NonCon=     1 RMS=2.74D-08 Max=8.34D-07 NDo=     1
 LinEq1:  Iter= 10 NonCon=     1 RMS=1.34D-08 Max=3.61D-07 NDo=     1
 LinEq1:  Iter= 11 NonCon=     1 RMS=5.02D-09 Max=1.12D-07 NDo=     1
 LinEq1:  Iter= 12 NonCon=     1 RMS=2.10D-09 Max=8.72D-08 NDo=     1
 LinEq1:  Iter= 13 NonCon=     0 RMS=7.57D-10 Max=2.61D-08 NDo=     1
 Linear equations converged to 3.260D-09 3.260D-08 after    13 iterations.
 Restarting incremental Fock formation.
     Accept linear search using points  2 and  3.
     Minimum is close to point  2 DX=  4.40D-04 DF=  0.00D+00 DXR=  4.40D-04 DFR=  0.00D+00 which will be used.
 SCF Done:  E(UwB97XD) =  -361.688023019     a.u. after    9 cycles
            Convg  =    0.1703D-06                    47 Fock formations.
              S**2 =  0.0000                  -V/T =  2.0057
 <Sx>= 0.0000 <Sy>= 0.0000 <Sz>= 0.0000 <S**2>= 0.0000 S= 0.0000
 <L.S>=  0.00000000000    
 Annihilation of the first spin contaminant:
 S**2 before annihilation     0.0000,   after     0.0000
 DoSCS=F DFT=T ScalE2(SS,OS)=  1.000000  1.000000
 Range of M.O.s used for correlation:     1   483
 NBasis=   483 NAE=    27 NBE=    27 NFC=     0 NFV=     0
 NROrb=    483 NOA=    27 NOB=    27 NVA=   456 NVB=   456

 **** Warning!!: The largest alpha MO coefficient is  0.53463655D+02


 **** Warning!!: The largest beta MO coefficient is  0.53463655D+02

 Symmetrizing basis deriv contribution to polar:
 IMax=3 JMax=2 DiffMx= 0.00D+00
 G2DrvN: will do    15 centers at a time, making    1 passes.
 Calling FoFCou, ICntrl=  3107 FMM=F I1Cent=   0 AccDes= 0.00D+00.
 End of G2Drv F.D. properties file   721 does not exist.
 End of G2Drv F.D. properties file   722 does not exist.
 End of G2Drv F.D. properties file   788 does not exist.
          IDoAtm=11111111111111
          Differentiating once with respect to nuclear coordinates.
 CalDSu exits because no D1Ps are significant.
          There are    45 degrees of freedom in the 1st order CPHF.  IDoFFX=6 NUNeed=     0.
     39 vectors produced by pass  0 Test12= 5.47D-14 2.22D-09 XBig12= 2.10D-01 1.31D-01.
 AX will form    39 AO Fock derivatives at one time.
     39 vectors produced by pass  1 Test12= 5.47D-14 2.22D-09 XBig12= 1.11D-01 9.58D-02.
     39 vectors produced by pass  2 Test12= 5.47D-14 2.22D-09 XBig12= 9.20D-03 1.50D-02.
     39 vectors produced by pass  3 Test12= 5.47D-14 2.22D-09 XBig12= 2.68D-04 1.39D-03.
     39 vectors produced by pass  4 Test12= 5.47D-14 2.22D-09 XBig12= 3.78D-06 1.27D-04.
     39 vectors produced by pass  5 Test12= 5.47D-14 2.22D-09 XBig12= 4.08D-08 1.52D-05.
     39 vectors produced by pass  6 Test12= 5.47D-14 2.22D-09 XBig12= 3.89D-10 1.39D-06.
     18 vectors produced by pass  7 Test12= 5.47D-14 2.22D-09 XBig12= 3.01D-12 1.28D-07.
      1 vectors produced by pass  8 Test12= 5.47D-14 2.22D-09 XBig12= 2.22D-14 1.04D-08.
 InvSVY:  IOpt=1 It=  1 EMax= 2.00D-15
 Solved reduced A of dimension   292 with    39 vectors.
 End of Minotr F.D. properties file   721 does not exist.
 End of Minotr F.D. properties file   722 does not exist.
 End of Minotr F.D. properties file   788 does not exist.

 **********************************************************************

            Population analysis using the SCF Density.

 **********************************************************************

 Alpha  occ. eigenvalues --  -19.28919 -19.28604 -14.46858 -10.40906 -10.39300
 Alpha  occ. eigenvalues --  -10.31723 -10.28654  -1.19773  -1.14403  -1.01325
 Alpha  occ. eigenvalues --   -0.89525  -0.79643  -0.73510  -0.63524  -0.61372
 Alpha  occ. eigenvalues --   -0.58265  -0.57068  -0.56291  -0.54049  -0.49188
 Alpha  occ. eigenvalues --   -0.47525  -0.47109  -0.44746  -0.44050  -0.38597
 Alpha  occ. eigenvalues --   -0.36884  -0.33976
 Alpha virt. eigenvalues --   -0.11196   0.02803   0.03530   0.04021   0.04612
 Alpha virt. eigenvalues --    0.05360   0.05776   0.06559   0.07900   0.08701
 Alpha virt. eigenvalues --    0.09274   0.10779   0.10965   0.11405   0.11670
 Alpha virt. eigenvalues --    0.11996   0.12589   0.12876   0.13824   0.14906
 Alpha virt. eigenvalues --    0.15242   0.15932   0.16791   0.17202   0.18255
 Alpha virt. eigenvalues --    0.19388   0.20249   0.20621   0.21377   0.22231
 Alpha virt. eigenvalues --    0.23204   0.23464   0.24140   0.24320   0.25181
 Alpha virt. eigenvalues --    0.25685   0.25935   0.26367   0.26938   0.28774
 Alpha virt. eigenvalues --    0.29216   0.30074   0.30632   0.31355   0.32536
 Alpha virt. eigenvalues --    0.32938   0.33270   0.33651   0.34396   0.34928
 Alpha virt. eigenvalues --    0.35030   0.36408   0.36683   0.37561   0.38168
 Alpha virt. eigenvalues --    0.38473   0.39202   0.39494   0.39811   0.40376
 Alpha virt. eigenvalues --    0.40793   0.41070   0.41480   0.42533   0.42848
 Alpha virt. eigenvalues --    0.43635   0.44270   0.45213   0.46013   0.46718
 Alpha virt. eigenvalues --    0.47140   0.48296   0.48820   0.49202   0.49974
 Alpha virt. eigenvalues --    0.50706   0.51176   0.51841   0.52329   0.52951
 Alpha virt. eigenvalues --    0.53091   0.53659   0.55737   0.56089   0.56956
 Alpha virt. eigenvalues --    0.58484   0.59163   0.59733   0.60656   0.61483
 Alpha virt. eigenvalues --    0.62412   0.64422   0.65295   0.67156   0.67388
 Alpha virt. eigenvalues --    0.68932   0.69246   0.70024   0.71783   0.72658
 Alpha virt. eigenvalues --    0.73249   0.73823   0.74299   0.75167   0.75959
 Alpha virt. eigenvalues --    0.76535   0.78111   0.79592   0.80335   0.81085
 Alpha virt. eigenvalues --    0.81503   0.81972   0.82506   0.83238   0.84041
 Alpha virt. eigenvalues --    0.85405   0.85719   0.86611   0.87796   0.88211
 Alpha virt. eigenvalues --    0.89072   0.90071   0.90392   0.90833   0.91406
 Alpha virt. eigenvalues --    0.93429   0.93987   0.95051   0.96162   0.96664
 Alpha virt. eigenvalues --    0.97034   0.98630   0.99459   0.99577   1.01200
 Alpha virt. eigenvalues --    1.01461   1.02650   1.02932   1.04796   1.05345
 Alpha virt. eigenvalues --    1.06033   1.06913   1.07785   1.08167   1.09859
 Alpha virt. eigenvalues --    1.11631   1.11910   1.12436   1.13538   1.14800
 Alpha virt. eigenvalues --    1.15890   1.16528   1.16688   1.17257   1.17986
 Alpha virt. eigenvalues --    1.18983   1.19733   1.20406   1.22265   1.23123
 Alpha virt. eigenvalues --    1.24297   1.24855   1.26182   1.27870   1.28613
 Alpha virt. eigenvalues --    1.29137   1.31020   1.32375   1.32671   1.33934
 Alpha virt. eigenvalues --    1.35085   1.35403   1.37150   1.37720   1.38966
 Alpha virt. eigenvalues --    1.40163   1.40408   1.43543   1.44605   1.44693
 Alpha virt. eigenvalues --    1.45589   1.47449   1.48046   1.49466   1.51911
 Alpha virt. eigenvalues --    1.52495   1.52934   1.53556   1.53904   1.55540
 Alpha virt. eigenvalues --    1.56375   1.56851   1.57666   1.58332   1.59846
 Alpha virt. eigenvalues --    1.61113   1.61371   1.62416   1.64085   1.65715
 Alpha virt. eigenvalues --    1.66174   1.66850   1.67900   1.69435   1.70695
 Alpha virt. eigenvalues --    1.71007   1.72616   1.73788   1.75055   1.76855
 Alpha virt. eigenvalues --    1.78368   1.80051   1.80645   1.81536   1.82853
 Alpha virt. eigenvalues --    1.82912   1.84872   1.86882   1.87589   1.88526
 Alpha virt. eigenvalues --    1.89918   1.91430   1.92318   1.93948   1.96483
 Alpha virt. eigenvalues --    1.97722   1.98658   2.01543   2.04505   2.06563
 Alpha virt. eigenvalues --    2.08272   2.09832   2.10711   2.11720   2.12728
 Alpha virt. eigenvalues --    2.13366   2.14862   2.15730   2.18774   2.21576
 Alpha virt. eigenvalues --    2.22534   2.22666   2.24067   2.24982   2.28261
 Alpha virt. eigenvalues --    2.28929   2.29795   2.31117   2.33055   2.34152
 Alpha virt. eigenvalues --    2.37163   2.39156   2.39726   2.40782   2.43077
 Alpha virt. eigenvalues --    2.46207   2.48479   2.49998   2.51465   2.53081
 Alpha virt. eigenvalues --    2.54460   2.58298   2.60748   2.64145   2.65895
 Alpha virt. eigenvalues --    2.67983   2.69588   2.74829   2.76557   2.77848
 Alpha virt. eigenvalues --    2.78588   2.81673   2.83514   2.85632   2.87582
 Alpha virt. eigenvalues --    2.90670   2.93056   2.98622   3.03565   3.07419
 Alpha virt. eigenvalues --    3.08274   3.09606   3.11977   3.15247   3.17209
 Alpha virt. eigenvalues --    3.18603   3.23383   3.23882   3.25811   3.27596
 Alpha virt. eigenvalues --    3.31204   3.32071   3.32996   3.34495   3.38442
 Alpha virt. eigenvalues --    3.41294   3.41672   3.42905   3.45234   3.46909
 Alpha virt. eigenvalues --    3.48028   3.49841   3.51406   3.52828   3.55466
 Alpha virt. eigenvalues --    3.55952   3.56599   3.58244   3.58682   3.60350
 Alpha virt. eigenvalues --    3.63455   3.64214   3.67345   3.69889   3.70113
 Alpha virt. eigenvalues --    3.71113   3.72757   3.74047   3.76043   3.76983
 Alpha virt. eigenvalues --    3.78789   3.79421   3.82813   3.84774   3.86920
 Alpha virt. eigenvalues --    3.88150   3.90637   3.92198   3.93410   3.95180
 Alpha virt. eigenvalues --    3.96391   3.97341   3.98076   3.99028   4.00770
 Alpha virt. eigenvalues --    4.01096   4.04401   4.05000   4.05564   4.07843
 Alpha virt. eigenvalues --    4.12442   4.13937   4.18054   4.21234   4.23521
 Alpha virt. eigenvalues --    4.24048   4.26611   4.29178   4.30996   4.33728
 Alpha virt. eigenvalues --    4.36773   4.38825   4.42765   4.44769   4.46992
 Alpha virt. eigenvalues --    4.49109   4.51002   4.52701   4.54440   4.56300
 Alpha virt. eigenvalues --    4.58072   4.60210   4.61515   4.62017   4.64604
 Alpha virt. eigenvalues --    4.68963   4.70612   4.71645   4.75025   4.77487
 Alpha virt. eigenvalues --    4.79236   4.81975   4.85180   4.86313   4.87396
 Alpha virt. eigenvalues --    4.91454   4.91893   4.96792   4.98101   5.00597
 Alpha virt. eigenvalues --    5.02668   5.05501   5.06984   5.07330   5.13249
 Alpha virt. eigenvalues --    5.14111   5.17865   5.20020   5.21389   5.23798
 Alpha virt. eigenvalues --    5.25071   5.27940   5.30928   5.35280   5.37916
 Alpha virt. eigenvalues --    5.39709   5.41835   5.44783   5.46884   5.48301
 Alpha virt. eigenvalues --    5.49350   5.52656   5.58952   5.60659   5.64306
 Alpha virt. eigenvalues --    5.74132   5.76660   5.78584   5.84393   5.88849
 Alpha virt. eigenvalues --    5.89682   5.93387   5.94130   5.96441   6.02045
 Alpha virt. eigenvalues --    6.07269   6.08564   6.12497   6.15313   6.28850
 Alpha virt. eigenvalues --    6.33737   6.40868   6.43332   6.44363   6.47925
 Alpha virt. eigenvalues --    6.50608   6.55003   6.57731   6.58713   6.62895
 Alpha virt. eigenvalues --    6.64513   6.70470   6.78368   6.83335   6.86045
 Alpha virt. eigenvalues --    6.93192   6.93340   6.98772   7.02857   7.03227
 Alpha virt. eigenvalues --    7.10812   7.22304   7.23754   7.27775   7.39064
 Alpha virt. eigenvalues --    7.41553   7.46587   7.53419   7.58621  14.12642
 Alpha virt. eigenvalues --   14.80888  15.45311  16.64474  17.73024  18.03606
 Alpha virt. eigenvalues --   18.79126
  Beta  occ. eigenvalues --  -19.28919 -19.28604 -14.46858 -10.40906 -10.39300
  Beta  occ. eigenvalues --  -10.31723 -10.28654  -1.19773  -1.14403  -1.01325
  Beta  occ. eigenvalues --   -0.89525  -0.79643  -0.73510  -0.63524  -0.61372
  Beta  occ. eigenvalues --   -0.58265  -0.57068  -0.56291  -0.54049  -0.49188
  Beta  occ. eigenvalues --   -0.47525  -0.47109  -0.44746  -0.44050  -0.38597
  Beta  occ. eigenvalues --   -0.36884  -0.33976
  Beta virt. eigenvalues --   -0.11196   0.02803   0.03530   0.04021   0.04612
  Beta virt. eigenvalues --    0.05360   0.05776   0.06559   0.07900   0.08701
  Beta virt. eigenvalues --    0.09274   0.10779   0.10965   0.11405   0.11670
  Beta virt. eigenvalues --    0.11996   0.12589   0.12876   0.13824   0.14906
  Beta virt. eigenvalues --    0.15242   0.15932   0.16791   0.17202   0.18255
  Beta virt. eigenvalues --    0.19388   0.20249   0.20621   0.21377   0.22231
  Beta virt. eigenvalues --    0.23204   0.23464   0.24140   0.24320   0.25181
  Beta virt. eigenvalues --    0.25685   0.25935   0.26367   0.26938   0.28774
  Beta virt. eigenvalues --    0.29216   0.30074   0.30632   0.31355   0.32536
  Beta virt. eigenvalues --    0.32938   0.33270   0.33651   0.34396   0.34928
  Beta virt. eigenvalues --    0.35030   0.36408   0.36683   0.37561   0.38168
  Beta virt. eigenvalues --    0.38473   0.39202   0.39494   0.39811   0.40376
  Beta virt. eigenvalues --    0.40793   0.41070   0.41480   0.42533   0.42848
  Beta virt. eigenvalues --    0.43635   0.44270   0.45213   0.46013   0.46718
  Beta virt. eigenvalues --    0.47140   0.48296   0.48820   0.49202   0.49974
  Beta virt. eigenvalues --    0.50706   0.51176   0.51841   0.52329   0.52951
  Beta virt. eigenvalues --    0.53091   0.53659   0.55737   0.56089   0.56956
  Beta virt. eigenvalues --    0.58484   0.59163   0.59733   0.60656   0.61483
  Beta virt. eigenvalues --    0.62412   0.64422   0.65295   0.67156   0.67388
  Beta virt. eigenvalues --    0.68932   0.69246   0.70024   0.71783   0.72658
  Beta virt. eigenvalues --    0.73249   0.73823   0.74299   0.75167   0.75959
  Beta virt. eigenvalues --    0.76535   0.78111   0.79592   0.80335   0.81085
  Beta virt. eigenvalues --    0.81503   0.81972   0.82506   0.83238   0.84041
  Beta virt. eigenvalues --    0.85405   0.85719   0.86611   0.87796   0.88211
  Beta virt. eigenvalues --    0.89072   0.90071   0.90392   0.90833   0.91406
  Beta virt. eigenvalues --    0.93429   0.93987   0.95051   0.96162   0.96664
  Beta virt. eigenvalues --    0.97034   0.98630   0.99459   0.99577   1.01200
  Beta virt. eigenvalues --    1.01461   1.02650   1.02932   1.04796   1.05345
  Beta virt. eigenvalues --    1.06033   1.06913   1.07785   1.08167   1.09859
  Beta virt. eigenvalues --    1.11631   1.11910   1.12436   1.13538   1.14800
  Beta virt. eigenvalues --    1.15890   1.16528   1.16688   1.17257   1.17986
  Beta virt. eigenvalues --    1.18983   1.19733   1.20406   1.22265   1.23123
  Beta virt. eigenvalues --    1.24297   1.24855   1.26182   1.27870   1.28613
  Beta virt. eigenvalues --    1.29137   1.31020   1.32375   1.32671   1.33934
  Beta virt. eigenvalues --    1.35085   1.35403   1.37150   1.37720   1.38966
  Beta virt. eigenvalues --    1.40163   1.40408   1.43543   1.44605   1.44693
  Beta virt. eigenvalues --    1.45589   1.47449   1.48046   1.49466   1.51911
  Beta virt. eigenvalues --    1.52495   1.52934   1.53556   1.53904   1.55540
  Beta virt. eigenvalues --    1.56375   1.56851   1.57666   1.58332   1.59846
  Beta virt. eigenvalues --    1.61113   1.61371   1.62416   1.64085   1.65715
  Beta virt. eigenvalues --    1.66174   1.66850   1.67900   1.69435   1.70695
  Beta virt. eigenvalues --    1.71007   1.72616   1.73788   1.75055   1.76855
  Beta virt. eigenvalues --    1.78368   1.80051   1.80645   1.81536   1.82853
  Beta virt. eigenvalues --    1.82912   1.84872   1.86882   1.87589   1.88526
  Beta virt. eigenvalues --    1.89918   1.91430   1.92318   1.93948   1.96483
  Beta virt. eigenvalues --    1.97722   1.98658   2.01543   2.04505   2.06563
  Beta virt. eigenvalues --    2.08272   2.09832   2.10711   2.11720   2.12728
  Beta virt. eigenvalues --    2.13366   2.14862   2.15730   2.18774   2.21576
  Beta virt. eigenvalues --    2.22534   2.22666   2.24067   2.24982   2.28261
  Beta virt. eigenvalues --    2.28929   2.29795   2.31117   2.33055   2.34152
  Beta virt. eigenvalues --    2.37163   2.39156   2.39726   2.40782   2.43077
  Beta virt. eigenvalues --    2.46207   2.48479   2.49998   2.51465   2.53081
  Beta virt. eigenvalues --    2.54460   2.58298   2.60748   2.64145   2.65895
  Beta virt. eigenvalues --    2.67983   2.69588   2.74829   2.76557   2.77848
  Beta virt. eigenvalues --    2.78588   2.81673   2.83514   2.85632   2.87582
  Beta virt. eigenvalues --    2.90670   2.93056   2.98622   3.03565   3.07419
  Beta virt. eigenvalues --    3.08274   3.09606   3.11977   3.15247   3.17209
  Beta virt. eigenvalues --    3.18603   3.23383   3.23882   3.25811   3.27596
  Beta virt. eigenvalues --    3.31204   3.32071   3.32996   3.34495   3.38442
  Beta virt. eigenvalues --    3.41294   3.41672   3.42905   3.45234   3.46909
  Beta virt. eigenvalues --    3.48028   3.49841   3.51406   3.52828   3.55466
  Beta virt. eigenvalues --    3.55952   3.56599   3.58244   3.58682   3.60350
  Beta virt. eigenvalues --    3.63455   3.64214   3.67345   3.69889   3.70113
  Beta virt. eigenvalues --    3.71113   3.72757   3.74047   3.76043   3.76983
  Beta virt. eigenvalues --    3.78789   3.79421   3.82813   3.84774   3.86920
  Beta virt. eigenvalues --    3.88150   3.90637   3.92198   3.93410   3.95180
  Beta virt. eigenvalues --    3.96391   3.97341   3.98076   3.99028   4.00770
  Beta virt. eigenvalues --    4.01096   4.04401   4.05000   4.05564   4.07843
  Beta virt. eigenvalues --    4.12442   4.13937   4.18054   4.21234   4.23521
  Beta virt. eigenvalues --    4.24048   4.26611   4.29178   4.30996   4.33728
  Beta virt. eigenvalues --    4.36773   4.38825   4.42765   4.44769   4.46992
  Beta virt. eigenvalues --    4.49109   4.51002   4.52701   4.54440   4.56300
  Beta virt. eigenvalues --    4.58072   4.60210   4.61515   4.62017   4.64604
  Beta virt. eigenvalues --    4.68963   4.70612   4.71645   4.75025   4.77487
  Beta virt. eigenvalues --    4.79236   4.81975   4.85180   4.86313   4.87396
  Beta virt. eigenvalues --    4.91454   4.91893   4.96792   4.98101   5.00597
  Beta virt. eigenvalues --    5.02668   5.05501   5.06984   5.07330   5.13249
  Beta virt. eigenvalues --    5.14111   5.17865   5.20020   5.21389   5.23798
  Beta virt. eigenvalues --    5.25071   5.27940   5.30928   5.35280   5.37916
  Beta virt. eigenvalues --    5.39709   5.41835   5.44783   5.46884   5.48301
  Beta virt. eigenvalues --    5.49350   5.52656   5.58952   5.60659   5.64306
  Beta virt. eigenvalues --    5.74132   5.76660   5.78584   5.84393   5.88849
  Beta virt. eigenvalues --    5.89682   5.93387   5.94130   5.96441   6.02045
  Beta virt. eigenvalues --    6.07269   6.08564   6.12497   6.15313   6.28850
  Beta virt. eigenvalues --    6.33737   6.40868   6.43332   6.44363   6.47925
  Beta virt. eigenvalues --    6.50608   6.55003   6.57731   6.58713   6.62895
  Beta virt. eigenvalues --    6.64513   6.70470   6.78368   6.83335   6.86045
  Beta virt. eigenvalues --    6.93192   6.93340   6.98772   7.02857   7.03227
  Beta virt. eigenvalues --    7.10812   7.22304   7.23754   7.27775   7.39064
  Beta virt. eigenvalues --    7.41553   7.46587   7.53419   7.58621  14.12642
  Beta virt. eigenvalues --   14.80888  15.45311  16.64474  17.73024  18.03606
  Beta virt. eigenvalues --   18.79126
          Condensed to atoms (all electrons):
               1          2          3          4          5          6
     1  O    8.568174  -0.022796   0.054963  -0.042092  -0.020976  -0.025302
     2  O   -0.022796   8.759108   0.119548  -0.110101  -0.012897   0.007151
     3  C    0.054963   0.119548   5.649502   0.018904  -0.052771  -0.016193
     4  N   -0.042092  -0.110101   0.018904   7.508547  -0.034889   0.007930
     5  C   -0.020976  -0.012897  -0.052771  -0.034889   5.476427   0.361916
     6  H   -0.025302   0.007151  -0.016193   0.007930   0.361916   0.362292
     7  H    0.079192  -0.024925   0.024749   0.054250   0.180107  -0.031833
     8  C   -0.004835  -0.082995  -0.266801   0.026547  -0.036356   0.003959
     9  H   -0.000311  -0.010692  -0.010357  -0.015139   0.000230   0.000566
    10  H    0.000620  -0.011265  -0.087262   0.065582  -0.007330  -0.000818
    11  C   -0.003024  -0.015229   0.061619  -0.027798  -0.001041   0.000802
    12  H    0.000103   0.005331  -0.015168  -0.000306   0.001022  -0.000234
    13  H   -0.000124  -0.004545   0.000364  -0.001668   0.000335   0.000242
    14  H    0.000062   0.036185  -0.022412   0.001515  -0.000689  -0.000274
               7          8          9         10         11         12
     1  O    0.079192  -0.004835  -0.000311   0.000620  -0.003024   0.000103
     2  O   -0.024925  -0.082995  -0.010692  -0.011265  -0.015229   0.005331
     3  C    0.024749  -0.266801  -0.010357  -0.087262   0.061619  -0.015168
     4  N    0.054250   0.026547  -0.015139   0.065582  -0.027798  -0.000306
     5  C    0.180107  -0.036356   0.000230  -0.007330  -0.001041   0.001022
     6  H   -0.031833   0.003959   0.000566  -0.000818   0.000802  -0.000234
     7  H    0.352578   0.002779   0.000041  -0.000356  -0.001219   0.000320
     8  C    0.002779   5.586114   0.413604   0.464312   0.034972   0.030552
     9  H    0.000041   0.413604   0.351077   0.010324  -0.007733   0.000550
    10  H   -0.000356   0.464312   0.010324   0.418926  -0.056573  -0.000980
    11  C   -0.001219   0.034972  -0.007733  -0.056573   5.705676   0.340016
    12  H    0.000320   0.030552   0.000550  -0.000980   0.340016   0.342273
    13  H   -0.000241  -0.027794  -0.000105  -0.004252   0.444867  -0.002957
    14  H    0.000034   0.008604  -0.002841  -0.011117   0.364222   0.010678
              13         14
     1  O   -0.000124   0.000062
     2  O   -0.004545   0.036185
     3  C    0.000364  -0.022412
     4  N   -0.001668   0.001515
     5  C    0.000335  -0.000689
     6  H    0.000242  -0.000274
     7  H   -0.000241   0.000034
     8  C   -0.027794   0.008604
     9  H   -0.000105  -0.002841
    10  H   -0.004252  -0.011117
    11  C    0.444867   0.364222
    12  H   -0.002957   0.010678
    13  H    0.351982   0.003381
    14  H    0.003381   0.356454
          Atomic-Atomic Spin Densities.
               1          2          3          4          5          6
     1  O    0.000000   0.000000   0.000000   0.000000   0.000000   0.000000
     2  O    0.000000   0.000000   0.000000   0.000000   0.000000   0.000000
     3  C    0.000000   0.000000   0.000000   0.000000   0.000000   0.000000
     4  N    0.000000   0.000000   0.000000   0.000000   0.000000   0.000000
     5  C    0.000000   0.000000   0.000000   0.000000   0.000000   0.000000
     6  H    0.000000   0.000000   0.000000   0.000000   0.000000   0.000000
     7  H    0.000000   0.000000   0.000000   0.000000   0.000000   0.000000
     8  C    0.000000   0.000000   0.000000   0.000000   0.000000   0.000000
     9  H    0.000000   0.000000   0.000000   0.000000   0.000000   0.000000
    10  H    0.000000   0.000000   0.000000   0.000000   0.000000   0.000000
    11  C    0.000000   0.000000   0.000000   0.000000   0.000000   0.000000
    12  H    0.000000   0.000000   0.000000   0.000000   0.000000   0.000000
    13  H    0.000000   0.000000   0.000000   0.000000   0.000000   0.000000
    14  H    0.000000   0.000000   0.000000   0.000000   0.000000   0.000000
               7          8          9         10         11         12
     1  O    0.000000   0.000000   0.000000   0.000000   0.000000   0.000000
     2  O    0.000000   0.000000   0.000000   0.000000   0.000000   0.000000
     3  C    0.000000   0.000000   0.000000   0.000000   0.000000   0.000000
     4  N    0.000000   0.000000   0.000000   0.000000   0.000000   0.000000
     5  C    0.000000   0.000000   0.000000   0.000000   0.000000   0.000000
     6  H    0.000000   0.000000   0.000000   0.000000   0.000000   0.000000
     7  H    0.000000   0.000000   0.000000   0.000000   0.000000   0.000000
     8  C    0.000000   0.000000   0.000000   0.000000   0.000000   0.000000
     9  H    0.000000   0.000000   0.000000   0.000000   0.000000   0.000000
    10  H    0.000000   0.000000   0.000000   0.000000   0.000000   0.000000
    11  C    0.000000   0.000000   0.000000   0.000000   0.000000   0.000000
    12  H    0.000000   0.000000   0.000000   0.000000   0.000000   0.000000
    13  H    0.000000   0.000000   0.000000   0.000000   0.000000   0.000000
    14  H    0.000000   0.000000   0.000000   0.000000   0.000000   0.000000
              13         14
     1  O    0.000000   0.000000
     2  O    0.000000   0.000000
     3  C    0.000000   0.000000
     4  N    0.000000   0.000000
     5  C    0.000000   0.000000
     6  H    0.000000   0.000000
     7  H    0.000000   0.000000
     8  C    0.000000   0.000000
     9  H    0.000000   0.000000
    10  H    0.000000   0.000000
    11  C    0.000000   0.000000
    12  H    0.000000   0.000000
    13  H    0.000000   0.000000
    14  H    0.000000   0.000000
 Mulliken charges and spin densities:
               1          2
     1  O   -0.583657   0.000000
     2  O   -0.631878   0.000000
     3  C    0.541314   0.000000
     4  N   -0.451281   0.000000
     5  C    0.146910   0.000000
     6  H    0.329795   0.000000
     7  H    0.364524   0.000000
     8  C   -0.152661   0.000000
     9  H    0.270786   0.000000
    10  H    0.220188   0.000000
    11  C   -0.839558   0.000000
    12  H    0.288804   0.000000
    13  H    0.240515   0.000000
    14  H    0.256198   0.000000
 Sum of Mulliken charges =   0.00000   0.00000
 Mulliken charges and spin densities with hydrogens summed into heavy atoms:
               1          2
     1  O   -0.583657   0.000000
     2  O   -0.631878   0.000000
     3  C    0.541314   0.000000
     4  N   -0.451281   0.000000
     5  C    0.841230   0.000000
     8  C    0.338313   0.000000
    11  C   -0.054042   0.000000
 APT charges:
               1
     1  O   -0.563838
     2  O   -0.402550
     3  C    0.321390
     4  N   -0.581051
     5  C   -0.352959
     6  H    0.689653
     7  H    0.800613
     8  C   -0.907601
     9  H    0.597305
    10  H    0.551291
    11  C   -2.042863
    12  H    0.506957
    13  H    0.968355
    14  H    0.415299
 Sum of APT charges =   0.00000
 APT charges with hydrogens summed into heavy atoms:
               1
     1  O   -0.563838
     2  O   -0.402550
     3  C    0.321390
     4  N   -0.581051
     5  C    1.137308
     8  C    0.240995
    11  C   -0.152253
 Electronic spatial extent (au):  <R**2>=            841.9260
 Charge=              0.0000 electrons
 Dipole moment (field-independent basis, Debye):
    X=              0.9534    Y=             -2.5712    Z=              0.3436  Tot=              2.7637
 Quadrupole moment (field-independent basis, Debye-Ang):
   XX=            -35.3777   YY=            -46.9163   ZZ=            -39.7863
   XY=              4.2206   XZ=             -0.6960   YZ=              0.0225
 Traceless Quadrupole moment (field-independent basis, Debye-Ang):
   XX=              5.3157   YY=             -6.2228   ZZ=              0.9071
   XY=              4.2206   XZ=             -0.6960   YZ=              0.0225
 Octapole moment (field-independent basis, Debye-Ang**2):
  XXX=            -12.1295  YYY=              7.2870  ZZZ=              0.0678  XYY=              1.3464
  XXY=            -15.1367  XXZ=             -1.7160  XZZ=             -3.6233  YZZ=              0.8169
  YYZ=              0.3159  XYZ=             -0.1724
 Hexadecapole moment (field-independent basis, Debye-Ang**3):
 XXXX=           -786.9760 YYYY=           -210.7432 ZZZZ=            -65.8356 XXXY=             30.2635
 XXXZ=              4.8629 YYYX=             -5.6695 YYYZ=             -3.0073 ZZZX=             -3.0291
 ZZZY=             -0.2585 XXYY=           -169.0986 XXZZ=           -142.7568 YYZZ=            -43.2233
 XXYZ=              1.1230 YYXZ=              0.2921 ZZXY=              0.9846
 N-N= 3.027711111100D+02 E-N=-1.451553425334D+03  KE= 3.596330666514D+02
  Exact polarizability:   0.000   0.000   0.000   0.000   0.000   0.000
 Approx polarizability: 117.377  -3.385  95.881  -2.506   0.160  58.642
                          Isotropic Fermi Contact Couplings
        Atom                 a.u.       MegaHertz       Gauss      10(-4) cm-1
     1  O(17)              0.00000       0.00000       0.00000       0.00000
     2  O(17)              0.00000       0.00000       0.00000       0.00000
     3  C(13)              0.00000       0.00000       0.00000       0.00000
     4  N(14)              0.00000       0.00000       0.00000       0.00000
     5  C(13)              0.00000       0.00000       0.00000       0.00000
     6  H(1)               0.00000       0.00000       0.00000       0.00000
     7  H(1)               0.00000       0.00000       0.00000       0.00000
     8  C(13)              0.00000       0.00000       0.00000       0.00000
     9  H(1)               0.00000       0.00000       0.00000       0.00000
    10  H(1)               0.00000       0.00000       0.00000       0.00000
    11  C(13)              0.00000       0.00000       0.00000       0.00000
    12  H(1)               0.00000       0.00000       0.00000       0.00000
    13  H(1)               0.00000       0.00000       0.00000       0.00000
    14  H(1)               0.00000       0.00000       0.00000       0.00000
 --------------------------------------------------------
       Center         ----  Spin Dipole Couplings  ----
                      3XX-RR        3YY-RR        3ZZ-RR
 --------------------------------------------------------
     1   Atom        0.000000      0.000000      0.000000
     2   Atom        0.000000      0.000000      0.000000
     3   Atom        0.000000      0.000000      0.000000
     4   Atom        0.000000      0.000000      0.000000
     5   Atom        0.000000      0.000000      0.000000
     6   Atom        0.000000      0.000000      0.000000
     7   Atom        0.000000      0.000000      0.000000
     8   Atom        0.000000      0.000000      0.000000
     9   Atom        0.000000      0.000000      0.000000
    10   Atom        0.000000      0.000000      0.000000
    11   Atom        0.000000      0.000000      0.000000
    12   Atom        0.000000      0.000000      0.000000
    13   Atom        0.000000      0.000000      0.000000
    14   Atom        0.000000      0.000000      0.000000
 --------------------------------------------------------
                        XY            XZ            YZ
 --------------------------------------------------------
     1   Atom        0.000000      0.000000      0.000000
     2   Atom        0.000000      0.000000      0.000000
     3   Atom        0.000000      0.000000      0.000000
     4   Atom        0.000000      0.000000      0.000000
     5   Atom        0.000000      0.000000      0.000000
     6   Atom        0.000000      0.000000      0.000000
     7   Atom        0.000000      0.000000      0.000000
     8   Atom        0.000000      0.000000      0.000000
     9   Atom        0.000000      0.000000      0.000000
    10   Atom        0.000000      0.000000      0.000000
    11   Atom        0.000000      0.000000      0.000000
    12   Atom        0.000000      0.000000      0.000000
    13   Atom        0.000000      0.000000      0.000000
    14   Atom        0.000000      0.000000      0.000000
 --------------------------------------------------------


 ---------------------------------------------------------------------------------
              Anisotropic Spin Dipole Couplings in Principal Axis System
 ---------------------------------------------------------------------------------

       Atom             a.u.   MegaHertz   Gauss  10(-4) cm-1        Axes

              Baa     0.0000     0.000     0.000     0.000  0.8545  0.3779  0.3563
     1 O(17)  Bbb     0.0000     0.000     0.000     0.000 -0.4808  0.3160  0.8179
              Bcc     0.0000     0.000     0.000     0.000 -0.1965  0.8702 -0.4518
 
              Baa     0.0000     0.000     0.000     0.000  0.9323 -0.0480  0.3586
     2 O(17)  Bbb     0.0000     0.000     0.000     0.000  0.0507  0.9987  0.0018
              Bcc     0.0000     0.000     0.000     0.000 -0.3582  0.0165  0.9335
 
              Baa     0.0000     0.000     0.000     0.000  0.4185 -0.0686  0.9056
     3 C(13)  Bbb     0.0000     0.000     0.000     0.000 -0.5622  0.7635  0.3177
              Bcc     0.0000     0.000     0.000     0.000  0.7133  0.6421 -0.2809
 
              Baa     0.0000     0.000     0.000     0.000  0.8994 -0.1539 -0.4092
     4 N(14)  Bbb     0.0000     0.000     0.000     0.000  0.1655  0.9862 -0.0073
              Bcc     0.0000     0.000     0.000     0.000  0.4047 -0.0612  0.9124
 
              Baa     0.0000     0.000     0.000     0.000  0.0517  0.9816 -0.1840
     5 C(13)  Bbb     0.0000     0.000     0.000     0.000  0.2265  0.1679  0.9594
              Bcc     0.0000     0.000     0.000     0.000  0.9726 -0.0913 -0.2137
 
              Baa     0.0000     0.000     0.000     0.000  0.3039 -0.6576  0.6894
     6 H(1)   Bbb     0.0000     0.000     0.000     0.000  0.4447  0.7378  0.5078
              Bcc     0.0000     0.000     0.000     0.000  0.8425 -0.1523 -0.5166
 
              Baa     0.0000     0.000     0.000     0.000  0.2002  0.9505  0.2377
     7 H(1)   Bbb     0.0000     0.000     0.000     0.000  0.0002 -0.2427  0.9701
              Bcc     0.0000     0.000     0.000     0.000  0.9797 -0.1942 -0.0488
 
              Baa     0.0000     0.000     0.000     0.000  0.2205  0.2773  0.9351
     8 C(13)  Bbb     0.0000     0.000     0.000     0.000  0.1570  0.9362 -0.3146
              Bcc     0.0000     0.000     0.000     0.000  0.9627 -0.2162 -0.1629
 
              Baa     0.0000     0.000     0.000     0.000 -0.2236  0.9152 -0.3353
     9 H(1)   Bbb     0.0000     0.000     0.000     0.000 -0.3264  0.2538  0.9105
              Bcc     0.0000     0.000     0.000     0.000  0.9184  0.3130  0.2420
 
              Baa     0.0000     0.000     0.000     0.000  0.2077  0.8464 -0.4903
    10 H(1)   Bbb     0.0000     0.000     0.000     0.000 -0.0127  0.5036  0.8639
              Bcc     0.0000     0.000     0.000     0.000  0.9781 -0.1732  0.1154
 
              Baa     0.0000     0.000     0.000     0.000  0.3419  0.5192  0.7833
    11 C(13)  Bbb     0.0000     0.000     0.000     0.000  0.4273  0.6565 -0.6217
              Bcc     0.0000     0.000     0.000     0.000  0.8370 -0.5472 -0.0026
 
              Baa     0.0000     0.000     0.000     0.000  0.2864 -0.0149  0.9580
    12 H(1)   Bbb     0.0000     0.000     0.000     0.000  0.9394 -0.1921 -0.2839
              Bcc     0.0000     0.000     0.000     0.000  0.1882  0.9813 -0.0410
 
              Baa     0.0000     0.000     0.000     0.000 -0.3570 -0.2138  0.9093
    13 H(1)   Bbb     0.0000     0.000     0.000     0.000 -0.1304  0.9753  0.1781
              Bcc     0.0000     0.000     0.000     0.000  0.9250  0.0550  0.3761
 
              Baa     0.0000     0.000     0.000     0.000 -0.4326  0.2517  0.8657
    14 H(1)   Bbb     0.0000     0.000     0.000     0.000 -0.2851  0.8728 -0.3962
              Bcc     0.0000     0.000     0.000     0.000  0.8553  0.4183  0.3058
 

 ---------------------------------------------------------------------------------

 Calling FoFJK, ICntrl=    100127 FMM=F ISym2X=0 I1Cent= 0 IOpClX= 1 NMat=1 NMatS=1 NMatT=0.
 -------------------------------------------------------------------
 Center     Atomic                   Forces (Hartrees/Bohr)
 Number     Number              X              Y              Z
 -------------------------------------------------------------------
      1        8          -0.000005807   -0.000014297    0.000004010
      2        8           0.000003468   -0.000004166    0.000000051
      3        6          -0.000000021    0.000008856   -0.000002302
      4        7           0.000002384   -0.000008577    0.000001385
      5        6           0.000004529    0.000024649    0.000002802
      6        1          -0.000002074   -0.000001735   -0.000000581
      7        1          -0.000002273   -0.000002109   -0.000005804
      8        6          -0.000000756   -0.000004155    0.000005440
      9        1           0.000000669   -0.000001117   -0.000003279
     10        1          -0.000000409    0.000001821   -0.000001484
     11        6           0.000001681    0.000004257   -0.000004807
     12        1           0.000000482   -0.000003369    0.000002579
     13        1          -0.000001523    0.000000417    0.000000193
     14        1          -0.000000349   -0.000000473    0.000001798
 -------------------------------------------------------------------
 Cartesian Forces:  Max     0.000024649 RMS     0.000005498
 IRC-IRC-IRC-IRC-IRC-IRC-IRC-IRC-IRC-IRC-IRC-IRC-IRC-IRC-IRC-IRC-IRC-IRC
          ******** Start new reaction path calculation ********
 Supplied step size of   0.0500 bohr.
    Integration on MW PES will use step size of   0.0826 sqrt(amu)*bohr.
 Point Number:   0          Path Number:   1
 Calculating another point on the path.
 IRC-IRC-IRC-IRC-IRC-IRC-IRC-IRC-IRC-IRC-IRC-IRC-IRC-IRC-IRC-IRC-IRC-IRC
                          Input orientation:                          
 ---------------------------------------------------------------------
 Center     Atomic      Atomic             Coordinates (Angstroms)
 Number     Number       Type             X           Y           Z
 ---------------------------------------------------------------------
      1          8           0       -2.114953    0.768783   -0.016782
      2          8           0        0.102199    1.093983   -0.133831
      3          6           0        0.279266   -0.112633   -0.170775
      4          7           0       -0.691645   -1.073698   -0.123873
      5          6           0       -1.891880   -0.462481    0.290684
      6          1           0       -2.232802   -0.850756    1.270754
      7          1           0       -2.533234   -0.991579   -0.490724
      8          6           0        1.684460   -0.711510   -0.116078
      9          1           0        1.837071   -1.126231   -1.116335
     10          1           0        1.679359   -1.559694    0.564624
     11          6           0        2.758787    0.297925    0.238852
     12          1           0        2.772203    1.124514   -0.469104
     13          1           0        3.735403   -0.184618    0.232136
     14          1           0        2.591946    0.715513    1.230546
 ---------------------------------------------------------------------
                    Distance matrix (angstroms):
                    1          2          3          4          5
     1  O    0.000000
     2  O    2.243930   0.000000
     3  C    2.555952   1.220098   0.000000
     4  N    2.330668   2.308490   1.366935   0.000000
     5  C    1.288529   2.564984   2.247045   1.409258   0.000000
     6  H    2.072328   3.347700   2.988865   2.090419   1.107936
     7  H    1.870416   3.379712   2.963961   1.879568   1.141000
     8  C    4.078807   2.400764   1.528469   2.403563   3.608002
     9  H    4.518694   2.984031   2.085239   2.717010   4.040463
    10  H    4.489616   3.165008   2.143609   2.516323   3.746021
    11  C    4.903101   2.798224   2.546445   3.730737   4.712707
    12  H    4.920918   2.691144   2.798976   4.116984   4.984927
    13  H    5.932756   3.868968   3.480288   4.529454   5.634443
    14  H    4.869657   2.864193   2.828077   3.977146   4.730296
                    6          7          8          9         10
     6  H    0.000000
     7  H    1.792455   0.000000
     8  C    4.157840   4.243553   0.000000
     9  H    4.726304   4.416909   1.093526   0.000000
    10  H    4.038096   4.379778   1.087565   1.743097   0.000000
    11  C    5.224964   5.495507   1.516282   2.171248   2.173026
    12  H    5.654986   5.711915   2.163052   2.521752   3.076991
    13  H    6.094418   6.361566   2.145980   2.511707   2.495736
    14  H    5.072771   5.669603   2.161786   3.077290   2.540243
                   11         12         13         14
    11  C    0.000000
    12  H    1.088407   0.000000
    13  H    1.089344   1.770118   0.000000
    14  H    1.088886   1.757437   1.764810   0.000000
 Symmetry turned off by external request.
 Stoichiometry    C4H7NO2
 Framework group  C1[X(C4H7NO2)]
 Deg. of freedom    36
 Full point group                 C1      NOp   1
 Rotational constants (GHZ):           7.2441498           1.6732629           1.4201422
 Standard basis: Aug-CC-pVTZ (5D, 7F)
   483 basis functions,   693 primitive gaussians,   560 cartesian basis functions
    27 alpha electrons       27 beta electrons
       nuclear repulsion energy       302.6894240553 Hartrees.
 NAtoms=   14 NActive=   14 NUniq=   14 SFac= 1.00D+00 NAtFMM=   60 NAOKFM=F Big=F
 Integral buffers will be    131072 words long.
 Raffenetti 2 integral format.
 Two-electron integral symmetry is turned off.
 Nuclear repulsion after empirical dispersion term =      302.6843026780 Hartrees.
 One-electron integrals computed using PRISM.
 NBasis=   483 RedAO= T EigKep=  9.03D-06  NBF=   483
 NBsUse=   483 1.00D-06 EigRej= -1.00D+00 NBFU=   483
 Initial guess from the checkpoint file:  "TSH3-IRC-Forward.chk"
 B after Tr=     0.136136   -0.049651    0.021206
         Rot=    1.000000   -0.000151    0.000102   -0.000023 Ang=  -0.02 deg.
 Initial guess <Sx>= 0.0000 <Sy>= 0.0000 <Sz>= 0.0000 <S**2>= 0.0000 S= 0.0000
 ExpMin= 2.53D-02 ExpMax= 1.53D+04 ExpMxC= 5.22D+02 IAcc=3 IRadAn=         7 AccDes= 0.00D+00
 Harris functional with IExCor= 4639 and IRadAn=       7 diagonalized for initial guess.
 HarFok:  IExCor= 4639 AccDes= 0.00D+00 IRadAn=         7 IDoV= 1 UseB2=F ITyADJ=14
 ICtDFT=  3500011 ScaDFX=  1.000000  1.000000  1.000000  1.000000
 FoFCou: FMM=F IPFlag=           0 FMFlag=      100000 FMFlg1=           0
         NFxFlg=           0 DoJE=T BraDBF=F KetDBF=T FulRan=T
         wScrn=  0.000000 ICntrl=       500 IOpCl=  0 I1Cent=   200000004 NGrid=           0
         NMat0=    1 NMatS0=      1 NMatT0=    0 NMatD0=    1 NMtDS0=    0 NMtDT0=    0
 Symmetry not used in FoFCou.
 Gradient too large for Newton-Raphson -- use scaled steepest descent instead.
     Accept linear search using points  3 and  4.
     Minimum is close to point  4 DX= -9.61D-02 DF= -1.83D-07 DXR=  8.71D-02 DFR=  2.42D-03 which will be used.
 Gradient too large for Newton-Raphson -- use scaled steepest descent instead.
     Accept linear search using points  1 and  2.
 LinEq1:  Iter=  0 NonCon=     1 RMS=5.14D-05 Max=3.55D-03 NDo=     1
 AX will form     1 AO Fock derivatives at one time.
 LinEq1:  Iter=  1 NonCon=     1 RMS=1.68D-05 Max=7.03D-04 NDo=     1
 LinEq1:  Iter=  2 NonCon=     1 RMS=2.21D-05 Max=1.61D-03 NDo=     1
 LinEq1:  Iter=  3 NonCon=     1 RMS=1.51D-05 Max=7.48D-04 NDo=     1
 LinEq1:  Iter=  4 NonCon=     1 RMS=9.29D-06 Max=4.08D-04 NDo=     1
 LinEq1:  Iter=  5 NonCon=     1 RMS=7.14D-06 Max=2.94D-04 NDo=     1
 LinEq1:  Iter=  6 NonCon=     1 RMS=4.61D-06 Max=1.13D-04 NDo=     1
 LinEq1:  Iter=  7 NonCon=     1 RMS=1.88D-06 Max=5.92D-05 NDo=     1
 LinEq1:  Iter=  8 NonCon=     1 RMS=8.06D-07 Max=2.87D-05 NDo=     1
 LinEq1:  Iter=  9 NonCon=     1 RMS=4.66D-07 Max=1.91D-05 NDo=     1
 LinEq1:  Iter= 10 NonCon=     1 RMS=2.44D-07 Max=8.35D-06 NDo=     1
 LinEq1:  Iter= 11 NonCon=     1 RMS=1.04D-07 Max=3.38D-06 NDo=     1
 LinEq1:  Iter= 12 NonCon=     1 RMS=4.65D-08 Max=1.72D-06 NDo=     1
 LinEq1:  Iter= 13 NonCon=     1 RMS=1.92D-08 Max=6.54D-07 NDo=     1
 LinEq1:  Iter= 14 NonCon=     1 RMS=6.69D-09 Max=2.31D-07 NDo=     1
 LinEq1:  Iter= 15 NonCon=     0 RMS=2.09D-09 Max=6.33D-08 NDo=     1
 Linear equations converged to 1.569D-08 1.569D-07 after    15 iterations.
     Minimum is close to point  2 DX=  3.01D-03 DF= -6.04D-10 DXR=  3.00D-03 DFR=  9.03D-06 which will be used.
 LinEq1:  Iter=  0 NonCon=     1 RMS=7.27D-07 Max=4.90D-05 NDo=     1
 LinEq1:  Iter=  1 NonCon=     1 RMS=6.38D-07 Max=3.29D-05 NDo=     1
 LinEq1:  Iter=  2 NonCon=     1 RMS=4.01D-07 Max=2.37D-05 NDo=     1
 LinEq1:  Iter=  3 NonCon=     1 RMS=3.97D-07 Max=1.95D-05 NDo=     1
 LinEq1:  Iter=  4 NonCon=     1 RMS=1.95D-07 Max=7.42D-06 NDo=     1
 LinEq1:  Iter=  5 NonCon=     1 RMS=8.66D-08 Max=2.99D-06 NDo=     1
 LinEq1:  Iter=  6 NonCon=     1 RMS=4.18D-08 Max=9.79D-07 NDo=     1
 LinEq1:  Iter=  7 NonCon=     1 RMS=1.68D-08 Max=5.47D-07 NDo=     1
 LinEq1:  Iter=  8 NonCon=     1 RMS=8.25D-09 Max=2.87D-07 NDo=     1
 LinEq1:  Iter=  9 NonCon=     1 RMS=3.97D-09 Max=1.13D-07 NDo=     1
 LinEq1:  Iter= 10 NonCon=     1 RMS=1.76D-09 Max=6.03D-08 NDo=     1
 LinEq1:  Iter= 11 NonCon=     1 RMS=8.89D-10 Max=3.45D-08 NDo=     1
 LinEq1:  Iter= 12 NonCon=     1 RMS=4.29D-10 Max=1.57D-08 NDo=     1
 LinEq1:  Iter= 13 NonCon=     0 RMS=1.62D-10 Max=5.77D-09 NDo=     1
 Linear equations converged to 7.755D-10 7.755D-09 after    13 iterations.
 SCF Done:  E(UwB97XD) =  -361.688045067     a.u. after    5 cycles
            Convg  =    0.2167D-07                    37 Fock formations.
              S**2 =  0.0000                  -V/T =  2.0057
 <Sx>= 0.0000 <Sy>= 0.0000 <Sz>= 0.0000 <S**2>= 0.0000 S= 0.0000
 <L.S>=  0.00000000000    
 Annihilation of the first spin contaminant:
 S**2 before annihilation     0.0000,   after     0.0000
 DoSCS=F DFT=T ScalE2(SS,OS)=  1.000000  1.000000
 Range of M.O.s used for correlation:     1   483
 NBasis=   483 NAE=    27 NBE=    27 NFC=     0 NFV=     0
 NROrb=    483 NOA=    27 NOB=    27 NVA=   456 NVB=   456

 **** Warning!!: The largest alpha MO coefficient is  0.53540295D+02


 **** Warning!!: The largest beta MO coefficient is  0.53540296D+02

 Symmetrizing basis deriv contribution to polar:
 IMax=3 JMax=2 DiffMx= 0.00D+00
 G2DrvN: will do    15 centers at a time, making    1 passes.
 Calling FoFCou, ICntrl=  3107 FMM=F I1Cent=   0 AccDes= 0.00D+00.
 End of G2Drv F.D. properties file   721 does not exist.
 End of G2Drv F.D. properties file   722 does not exist.
 End of G2Drv F.D. properties file   788 does not exist.
          IDoAtm=11111111111111
          Differentiating once with respect to nuclear coordinates.
 CalDSu exits because no D1Ps are significant.
          There are    45 degrees of freedom in the 1st order CPHF.  IDoFFX=6 NUNeed=     0.
     39 vectors produced by pass  0 Test12= 5.47D-14 2.22D-09 XBig12= 2.07D-01 1.30D-01.
 AX will form    39 AO Fock derivatives at one time.
     39 vectors produced by pass  1 Test12= 5.47D-14 2.22D-09 XBig12= 1.11D-01 9.17D-02.
     39 vectors produced by pass  2 Test12= 5.47D-14 2.22D-09 XBig12= 9.12D-03 1.45D-02.
     39 vectors produced by pass  3 Test12= 5.47D-14 2.22D-09 XBig12= 2.62D-04 1.41D-03.
     39 vectors produced by pass  4 Test12= 5.47D-14 2.22D-09 XBig12= 3.63D-06 1.31D-04.
     39 vectors produced by pass  5 Test12= 5.47D-14 2.22D-09 XBig12= 3.95D-08 1.45D-05.
     39 vectors produced by pass  6 Test12= 5.47D-14 2.22D-09 XBig12= 3.83D-10 1.53D-06.
     18 vectors produced by pass  7 Test12= 5.47D-14 2.22D-09 XBig12= 3.00D-12 1.17D-07.
      1 vectors produced by pass  8 Test12= 5.47D-14 2.22D-09 XBig12= 2.18D-14 9.26D-09.
 InvSVY:  IOpt=1 It=  1 EMax= 3.55D-15
 Solved reduced A of dimension   292 with    39 vectors.
 End of Minotr F.D. properties file   721 does not exist.
 End of Minotr F.D. properties file   722 does not exist.
 End of Minotr F.D. properties file   788 does not exist.
 Calling FoFJK, ICntrl=    100127 FMM=F ISym2X=0 I1Cent= 0 IOpClX= 1 NMat=1 NMatS=1 NMatT=0.
 -------------------------------------------------------------------
 Center     Atomic                   Forces (Hartrees/Bohr)
 Number     Number              X              Y              Z
 -------------------------------------------------------------------
      1        8          -0.001196488   -0.000343509    0.000263851
      2        8           0.000721327    0.000120708   -0.000178379
      3        6           0.000393613    0.000233577   -0.000115847
      4        7          -0.000190468    0.000092895    0.000325394
      5        6          -0.000017376    0.000240595    0.000054402
      6        1          -0.000102599   -0.000077852   -0.000146327
      7        1           0.000250649    0.000005153   -0.000139272
      8        6           0.000059122   -0.000121886   -0.000038100
      9        1           0.000015273   -0.000023563    0.000000062
     10        1          -0.000006450   -0.000003861    0.000001881
     11        6           0.000065840   -0.000099915   -0.000028188
     12        1           0.000003994   -0.000013761   -0.000000740
     13        1           0.000005981   -0.000002843    0.000003849
     14        1          -0.000002419   -0.000005739   -0.000002587
 -------------------------------------------------------------------
 Cartesian Forces:  Max     0.001196488 RMS     0.000257139
 IRC-IRC-IRC-IRC-IRC-IRC-IRC-IRC-IRC-IRC-IRC-IRC-IRC-IRC-IRC-IRC-IRC-IRC
 Pt  1 Step number   1 out of a maximum of  20
 Modified Bulirsch-Stoer Extrapolation Cycles:
    EPS =    0.000010000000000
      PEZero:  N= 2 I= 1 D=  2.15D-04 Err=  3.54D-04
      PEZero:  N= 3 I= 2 D=  2.15D-04 Err=  2.36D-04
      PEZero:  N= 3 I= 1 D=  4.30D-04 Err=  1.50D-07
 Maximum DWI energy   std dev =  0.000000035 at pt    53
 Maximum DWI gradient std dev =  0.046230197 at pt    41
 CORRECTOR INTEGRATION CONVERGENCE:
   Recorrection delta-x convergence threshold:    0.010000
   Delta-x Convergence Met
 Point Number:   1          Path Number:   1
   CHANGE IN THE REACTION COORDINATE =    0.08255
   NET REACTION COORDINATE UP TO THIS POINT =    0.08255
  # OF POINTS ALONG THE PATH =   1
  # OF STEPS =   1

 Calculating another point on the path.
 IRC-IRC-IRC-IRC-IRC-IRC-IRC-IRC-IRC-IRC-IRC-IRC-IRC-IRC-IRC-IRC-IRC-IRC
                          Input orientation:                          
 ---------------------------------------------------------------------
 Center     Atomic      Atomic             Coordinates (Angstroms)
 Number     Number       Type             X           Y           Z
 ---------------------------------------------------------------------
      1          8           0       -2.120903    0.767157   -0.015409
      2          8           0        0.105887    1.094431   -0.134754
      3          6           0        0.281760   -0.110745   -0.171622
      4          7           0       -0.692632   -1.073248   -0.121916
      5          6           0       -1.891699   -0.460671    0.290957
      6          1           0       -2.243350   -0.858497    1.263427
      7          1           0       -2.515307   -0.993487   -0.505680
      8          6           0        1.684834   -0.712340   -0.116372
      9          1           0        1.838155   -1.128082   -1.116172
     10          1           0        1.679028   -1.560229    0.564820
     11          6           0        2.759176    0.297245    0.238700
     12          1           0        2.772435    1.123717   -0.469353
     13          1           0        3.735949   -0.184952    0.232440
     14          1           0        2.591731    0.715090    1.230202
 ---------------------------------------------------------------------
                    Distance matrix (angstroms):
                    1          2          3          4          5
     1  O    0.000000
     2  O    2.253872   0.000000
     3  C    2.562792   1.218499   0.000000
     4  N    2.332036   2.310115   1.370520   0.000000
     5  C    1.286061   2.567083   2.249523   1.408359   0.000000
     6  H    2.071995   3.359724   2.999113   2.090459   1.107981
     7  H    1.869703   3.371594   2.952019   1.864344   1.143421
     8  C    4.084450   2.399548   1.527607   2.404710   3.608440
     9  H    4.525235   2.983873   2.085549   2.719640   4.041938
    10  H    4.493647   3.164079   2.143760   2.516651   3.746214
    11  C    4.909231   2.795517   2.544093   3.731391   4.712516
    12  H    4.927266   2.687619   2.795711   4.117531   4.984225
    13  H    5.938910   3.866395   3.478533   4.530671   5.634702
    14  H    4.874748   2.861193   2.825434   3.976609   4.729243
                    6          7          8          9         10
     6  H    0.000000
     7  H    1.794972   0.000000
     8  C    4.166034   4.227504   0.000000
     9  H    4.732214   4.398119   1.093595   0.000000
    10  H    4.045433   4.365732   1.087645   1.742931   0.000000
    11  C    5.235558   5.480900   1.516426   2.171523   2.173311
    12  H    5.664786   5.695971   2.163001   2.522271   3.077111
    13  H    6.104803   6.346397   2.146365   2.511946   2.496555
    14  H    5.084810   5.658124   2.161777   3.077439   2.540243
                   11         12         13         14
    11  C    0.000000
    12  H    1.088379   0.000000
    13  H    1.089330   1.770165   0.000000
    14  H    1.088902   1.757303   1.764891   0.000000
 Symmetry turned off by external request.
 Stoichiometry    C4H7NO2
 Framework group  C1[X(C4H7NO2)]
 Deg. of freedom    36
 Full point group                 C1      NOp   1
 Rotational constants (GHZ):           7.2478715           1.6707987           1.4184890
 Standard basis: Aug-CC-pVTZ (5D, 7F)
   483 basis functions,   693 primitive gaussians,   560 cartesian basis functions
    27 alpha electrons       27 beta electrons
       nuclear repulsion energy       302.6127421191 Hartrees.
 NAtoms=   14 NActive=   14 NUniq=   14 SFac= 1.00D+00 NAtFMM=   60 NAOKFM=F Big=F
 Integral buffers will be    131072 words long.
 Raffenetti 2 integral format.
 Two-electron integral symmetry is turned off.
 Nuclear repulsion after empirical dispersion term =      302.6076204526 Hartrees.
 One-electron integrals computed using PRISM.
 NBasis=   483 RedAO= T EigKep=  9.04D-06  NBF=   483
 NBsUse=   483 1.00D-06 EigRej= -1.00D+00 NBFU=   483
 Initial guess from the checkpoint file:  "TSH3-IRC-Forward.chk"
 B after Tr=     0.000153   -0.000237   -0.000400
         Rot=    1.000000   -0.000162    0.000113   -0.000029 Ang=  -0.02 deg.
 Initial guess <Sx>= 0.0000 <Sy>= 0.0000 <Sz>= 0.0000 <S**2>= 0.0000 S= 0.0000
 ExpMin= 2.53D-02 ExpMax= 1.53D+04 ExpMxC= 5.22D+02 IAcc=3 IRadAn=         7 AccDes= 0.00D+00
 Harris functional with IExCor= 4639 and IRadAn=       7 diagonalized for initial guess.
 HarFok:  IExCor= 4639 AccDes= 0.00D+00 IRadAn=         7 IDoV= 1 UseB2=F ITyADJ=14
 ICtDFT=  3500011 ScaDFX=  1.000000  1.000000  1.000000  1.000000
 FoFCou: FMM=F IPFlag=           0 FMFlag=      100000 FMFlg1=           0
         NFxFlg=           0 DoJE=T BraDBF=F KetDBF=T FulRan=T
         wScrn=  0.000000 ICntrl=       500 IOpCl=  0 I1Cent=   200000004 NGrid=           0
         NMat0=    1 NMatS0=      1 NMatT0=    0 NMatD0=    1 NMtDS0=    0 NMtDT0=    0
 Symmetry not used in FoFCou.
 Gradient too large for Newton-Raphson -- use scaled steepest descent instead.
     Accept linear search using points  3 and  4.
     Minimum is close to point  4 DX= -3.02D-02 DF= -1.03D-08 DXR=  2.58D-02 DFR=  1.18D-04 which will be used.
 Gradient too large for Newton-Raphson -- use scaled steepest descent instead.
     Accept linear search using points  1 and  2.
 LinEq1:  Iter=  0 NonCon=     1 RMS=5.23D-05 Max=3.41D-03 NDo=     1
 AX will form     1 AO Fock derivatives at one time.
 LinEq1:  Iter=  1 NonCon=     1 RMS=1.75D-05 Max=7.77D-04 NDo=     1
 LinEq1:  Iter=  2 NonCon=     1 RMS=2.36D-05 Max=1.77D-03 NDo=     1
 LinEq1:  Iter=  3 NonCon=     1 RMS=1.60D-05 Max=7.82D-04 NDo=     1
 LinEq1:  Iter=  4 NonCon=     1 RMS=9.73D-06 Max=4.32D-04 NDo=     1
 LinEq1:  Iter=  5 NonCon=     1 RMS=7.36D-06 Max=2.78D-04 NDo=     1
 LinEq1:  Iter=  6 NonCon=     1 RMS=4.72D-06 Max=1.22D-04 NDo=     1
 LinEq1:  Iter=  7 NonCon=     1 RMS=1.92D-06 Max=5.65D-05 NDo=     1
 LinEq1:  Iter=  8 NonCon=     1 RMS=8.01D-07 Max=2.82D-05 NDo=     1
 LinEq1:  Iter=  9 NonCon=     1 RMS=4.53D-07 Max=1.90D-05 NDo=     1
 LinEq1:  Iter= 10 NonCon=     1 RMS=2.42D-07 Max=8.32D-06 NDo=     1
 LinEq1:  Iter= 11 NonCon=     1 RMS=1.03D-07 Max=3.24D-06 NDo=     1
 LinEq1:  Iter= 12 NonCon=     1 RMS=4.56D-08 Max=1.64D-06 NDo=     1
 LinEq1:  Iter= 13 NonCon=     1 RMS=1.90D-08 Max=6.39D-07 NDo=     1
 LinEq1:  Iter= 14 NonCon=     1 RMS=6.72D-09 Max=2.55D-07 NDo=     1
 LinEq1:  Iter= 15 NonCon=     0 RMS=2.05D-09 Max=6.10D-08 NDo=     1
 Linear equations converged to 1.569D-08 1.569D-07 after    15 iterations.
     Minimum is close to point  2 DX=  3.10D-03 DF= -6.51D-10 DXR=  3.09D-03 DFR=  9.58D-06 which will be used.
 LinEq1:  Iter=  0 NonCon=     1 RMS=7.63D-07 Max=5.24D-05 NDo=     1
 LinEq1:  Iter=  1 NonCon=     1 RMS=6.32D-07 Max=3.41D-05 NDo=     1
 LinEq1:  Iter=  2 NonCon=     1 RMS=4.31D-07 Max=2.70D-05 NDo=     1
 LinEq1:  Iter=  3 NonCon=     1 RMS=3.91D-07 Max=1.86D-05 NDo=     1
 LinEq1:  Iter=  4 NonCon=     1 RMS=1.86D-07 Max=7.72D-06 NDo=     1
 LinEq1:  Iter=  5 NonCon=     1 RMS=7.97D-08 Max=2.36D-06 NDo=     1
 LinEq1:  Iter=  6 NonCon=     1 RMS=3.62D-08 Max=9.54D-07 NDo=     1
 LinEq1:  Iter=  7 NonCon=     1 RMS=1.51D-08 Max=4.61D-07 NDo=     1
 LinEq1:  Iter=  8 NonCon=     1 RMS=7.54D-09 Max=3.07D-07 NDo=     1
 LinEq1:  Iter=  9 NonCon=     1 RMS=3.79D-09 Max=1.52D-07 NDo=     1
 LinEq1:  Iter= 10 NonCon=     1 RMS=2.09D-09 Max=1.12D-07 NDo=     1
 LinEq1:  Iter= 11 NonCon=     1 RMS=1.39D-09 Max=6.90D-08 NDo=     1
 LinEq1:  Iter= 12 NonCon=     1 RMS=8.97D-10 Max=4.30D-08 NDo=     1
 LinEq1:  Iter= 13 NonCon=     1 RMS=4.35D-10 Max=2.03D-08 NDo=     1
 LinEq1:  Iter= 14 NonCon=     1 RMS=1.85D-10 Max=7.83D-09 NDo=     1
 LinEq1:  Iter= 15 NonCon=     0 RMS=7.63D-11 Max=2.21D-09 NDo=     1
 Linear equations converged to 7.758D-10 7.758D-09 after    15 iterations.
 SCF Done:  E(UwB97XD) =  -361.688112550     a.u. after    5 cycles
            Convg  =    0.4380D-07                    39 Fock formations.
              S**2 =  0.0000                  -V/T =  2.0057
 <Sx>= 0.0000 <Sy>= 0.0000 <Sz>= 0.0000 <S**2>= 0.0000 S= 0.0000
 <L.S>=  0.00000000000    
 Annihilation of the first spin contaminant:
 S**2 before annihilation     0.0000,   after     0.0000
 DoSCS=F DFT=T ScalE2(SS,OS)=  1.000000  1.000000
 Range of M.O.s used for correlation:     1   483
 NBasis=   483 NAE=    27 NBE=    27 NFC=     0 NFV=     0
 NROrb=    483 NOA=    27 NOB=    27 NVA=   456 NVB=   456

 **** Warning!!: The largest alpha MO coefficient is  0.52903757D+02


 **** Warning!!: The largest beta MO coefficient is  0.52903756D+02

 Symmetrizing basis deriv contribution to polar:
 IMax=3 JMax=2 DiffMx= 0.00D+00
 G2DrvN: will do    15 centers at a time, making    1 passes.
 Calling FoFCou, ICntrl=  3107 FMM=F I1Cent=   0 AccDes= 0.00D+00.
 End of G2Drv F.D. properties file   721 does not exist.
 End of G2Drv F.D. properties file   722 does not exist.
 End of G2Drv F.D. properties file   788 does not exist.
          IDoAtm=11111111111111
          Differentiating once with respect to nuclear coordinates.
 CalDSu exits because no D1Ps are significant.
          There are    45 degrees of freedom in the 1st order CPHF.  IDoFFX=6 NUNeed=     0.
     39 vectors produced by pass  0 Test12= 5.47D-14 2.22D-09 XBig12= 2.04D-01 1.28D-01.
 AX will form    39 AO Fock derivatives at one time.
     39 vectors produced by pass  1 Test12= 5.47D-14 2.22D-09 XBig12= 1.11D-01 8.79D-02.
     39 vectors produced by pass  2 Test12= 5.47D-14 2.22D-09 XBig12= 8.98D-03 1.39D-02.
     39 vectors produced by pass  3 Test12= 5.47D-14 2.22D-09 XBig12= 2.54D-04 1.43D-03.
     39 vectors produced by pass  4 Test12= 5.47D-14 2.22D-09 XBig12= 3.45D-06 1.32D-04.
     39 vectors produced by pass  5 Test12= 5.47D-14 2.22D-09 XBig12= 3.77D-08 1.43D-05.
     39 vectors produced by pass  6 Test12= 5.47D-14 2.22D-09 XBig12= 3.72D-10 1.63D-06.
     18 vectors produced by pass  7 Test12= 5.47D-14 2.22D-09 XBig12= 2.93D-12 1.08D-07.
      1 vectors produced by pass  8 Test12= 5.47D-14 2.22D-09 XBig12= 2.11D-14 8.55D-09.
      1 vectors produced by pass  9 Test12= 5.47D-14 2.22D-09 XBig12= 1.75D-16 2.81D-09.
      1 vectors produced by pass 10 Test12= 5.47D-14 2.22D-09 XBig12= 3.21D-17 2.23D-09.
 InvSVY:  IOpt=1 It=  1 EMax= 4.00D-15
 Solved reduced A of dimension   294 with    39 vectors.
 End of Minotr F.D. properties file   721 does not exist.
 End of Minotr F.D. properties file   722 does not exist.
 End of Minotr F.D. properties file   788 does not exist.
 Calling FoFJK, ICntrl=    100127 FMM=F ISym2X=0 I1Cent= 0 IOpClX= 1 NMat=1 NMatS=1 NMatT=0.
 -------------------------------------------------------------------
 Center     Atomic                   Forces (Hartrees/Bohr)
 Number     Number              X              Y              Z
 -------------------------------------------------------------------
      1        8          -0.002349632   -0.000664372    0.000548227
      2        8           0.001446135    0.000207592   -0.000370449
      3        6           0.000764773    0.000523248   -0.000254085
      4        7          -0.000385469    0.000149812    0.000673073
      5        6          -0.000030468    0.000516238    0.000118298
      6        1          -0.000242387   -0.000175361   -0.000248109
      7        1           0.000539132   -0.000016070   -0.000329994
      8        6           0.000109148   -0.000240480   -0.000093165
      9        1           0.000028258   -0.000045794    0.000005010
     10        1          -0.000010662   -0.000012391    0.000005544
     11        6           0.000116530   -0.000204238   -0.000046546
     12        1           0.000006187   -0.000020149   -0.000006464
     13        1           0.000013819   -0.000007548    0.000007467
     14        1          -0.000005364   -0.000010486   -0.000008806
 -------------------------------------------------------------------
 Cartesian Forces:  Max     0.002349632 RMS     0.000513022
 IRC-IRC-IRC-IRC-IRC-IRC-IRC-IRC-IRC-IRC-IRC-IRC-IRC-IRC-IRC-IRC-IRC-IRC
 Pt  2 Step number   1 out of a maximum of  20
 Modified Bulirsch-Stoer Extrapolation Cycles:
    EPS =    0.000010000000000
      PEZero:  N= 2 I= 1 D=  4.30D-04 Err=  2.39D-05
      PEZero:  N= 3 I= 2 D=  4.30D-04 Err=  1.59D-05
      PEZero:  N= 3 I= 1 D=  8.60D-04 Err=  1.34D-08
 Maximum DWI energy   std dev =  0.000000105 at pt    69
 Maximum DWI gradient std dev =  0.029393327 at pt    11
 CORRECTOR INTEGRATION CONVERGENCE:
   Recorrection delta-x convergence threshold:    0.010000
   Delta-x Convergence Met
 Point Number:   2          Path Number:   1
   CHANGE IN THE REACTION COORDINATE =    0.08253
   NET REACTION COORDINATE UP TO THIS POINT =    0.16509
  # OF POINTS ALONG THE PATH =   2
  # OF STEPS =   1

 Calculating another point on the path.
 IRC-IRC-IRC-IRC-IRC-IRC-IRC-IRC-IRC-IRC-IRC-IRC-IRC-IRC-IRC-IRC-IRC-IRC
                          Input orientation:                          
 ---------------------------------------------------------------------
 Center     Atomic      Atomic             Coordinates (Angstroms)
 Number     Number       Type             X           Y           Z
 ---------------------------------------------------------------------
      1          8           0       -2.126501    0.765570   -0.014057
      2          8           0        0.109368    1.094847   -0.135654
      3          6           0        0.284144   -0.108906   -0.172501
      4          7           0       -0.693644   -1.072917   -0.120041
      5          6           0       -1.891654   -0.458756    0.291428
      6          1           0       -2.253964   -0.866033    1.255984
      7          1           0       -2.495339   -0.995874   -0.521236
      8          6           0        1.685167   -0.713128   -0.116679
      9          1           0        1.839224   -1.129867   -1.116012
     10          1           0        1.678663   -1.560719    0.565010
     11          6           0        2.759530    0.296601    0.238554
     12          1           0        2.772651    1.122961   -0.469598
     13          1           0        3.736450   -0.185279    0.232725
     14          1           0        2.591512    0.714697    1.229866
 ---------------------------------------------------------------------
                    Distance matrix (angstroms):
                    1          2          3          4          5
     1  O    0.000000
     2  O    2.263255   0.000000
     3  C    2.569246   1.216933   0.000000
     4  N    2.333312   2.311769   1.374096   0.000000
     5  C    1.283529   2.569080   2.252049   1.407739   0.000000
     6  H    2.071564   3.371505   3.009287   2.090657   1.107931
     7  H    1.869747   3.362185   2.938342   1.847430   1.146017
     8  C    4.089730   2.398391   1.526783   2.405868   3.609004
     9  H    4.531442   2.983766   2.085869   2.722246   4.043604
    10  H    4.497357   3.163171   2.143914   2.516960   3.746510
    11  C    4.914982   2.792953   2.541838   3.732102   4.712418
    12  H    4.933248   2.684285   2.792567   4.118164   4.983647
    13  H    5.944679   3.863955   3.476846   4.531896   5.635050
    14  H    4.879506   2.858356   2.822924   3.976187   4.728259
                    6          7          8          9         10
     6  H    0.000000
     7  H    1.798231   0.000000
     8  C    4.174247   4.209542   0.000000
     9  H    4.738161   4.377231   1.093651   0.000000
    10  H    4.052850   4.349859   1.087728   1.742771   0.000000
    11  C    5.246143   5.464561   1.516575   2.171779   2.173589
    12  H    5.674557   5.678366   2.162960   2.522770   3.077233
    13  H    6.115190   6.329353   2.146734   2.512131   2.497346
    14  H    5.096865   5.645216   2.161788   3.077580   2.540246
                   11         12         13         14
    11  C    0.000000
    12  H    1.088357   0.000000
    13  H    1.089318   1.770214   0.000000
    14  H    1.088915   1.757177   1.764974   0.000000
 Symmetry turned off by external request.
 Stoichiometry    C4H7NO2
 Framework group  C1[X(C4H7NO2)]
 Deg. of freedom    36
 Full point group                 C1      NOp   1
 Rotational constants (GHZ):           7.2510018           1.6684941           1.4169497
 Standard basis: Aug-CC-pVTZ (5D, 7F)
   483 basis functions,   693 primitive gaussians,   560 cartesian basis functions
    27 alpha electrons       27 beta electrons
       nuclear repulsion energy       302.5425295661 Hartrees.
 NAtoms=   14 NActive=   14 NUniq=   14 SFac= 1.00D+00 NAtFMM=   60 NAOKFM=F Big=F
 Integral buffers will be    131072 words long.
 Raffenetti 2 integral format.
 Two-electron integral symmetry is turned off.
 Nuclear repulsion after empirical dispersion term =      302.5374071750 Hartrees.
 One-electron integrals computed using PRISM.
 NBasis=   483 RedAO= T EigKep=  9.04D-06  NBF=   483
 NBsUse=   483 1.00D-06 EigRej= -1.00D+00 NBFU=   483
 Initial guess from the checkpoint file:  "TSH3-IRC-Forward.chk"
 B after Tr=     0.000185   -0.000240   -0.000414
         Rot=    1.000000   -0.000163    0.000117   -0.000033 Ang=  -0.02 deg.
 Initial guess <Sx>= 0.0000 <Sy>= 0.0000 <Sz>= 0.0000 <S**2>= 0.0000 S= 0.0000
 ExpMin= 2.53D-02 ExpMax= 1.53D+04 ExpMxC= 5.22D+02 IAcc=3 IRadAn=         7 AccDes= 0.00D+00
 Harris functional with IExCor= 4639 and IRadAn=       7 diagonalized for initial guess.
 HarFok:  IExCor= 4639 AccDes= 0.00D+00 IRadAn=         7 IDoV= 1 UseB2=F ITyADJ=14
 ICtDFT=  3500011 ScaDFX=  1.000000  1.000000  1.000000  1.000000
 FoFCou: FMM=F IPFlag=           0 FMFlag=      100000 FMFlg1=           0
         NFxFlg=           0 DoJE=T BraDBF=F KetDBF=T FulRan=T
         wScrn=  0.000000 ICntrl=       500 IOpCl=  0 I1Cent=   200000004 NGrid=           0
         NMat0=    1 NMatS0=      1 NMatT0=    0 NMatD0=    1 NMtDS0=    0 NMtDT0=    0
 Symmetry not used in FoFCou.
 Gradient too large for Newton-Raphson -- use scaled steepest descent instead.
     Minimum is close to point  4 DX=  2.28D-03 DF= -3.40D-10 DXR=  1.90D-03 DFR=  3.59D-06 which will be used.
 Gradient too large for Newton-Raphson -- use scaled steepest descent instead.
     Accept linear search using points  1 and  2.
 LinEq1:  Iter=  0 NonCon=     1 RMS=5.30D-05 Max=3.31D-03 NDo=     1
 AX will form     1 AO Fock derivatives at one time.
 LinEq1:  Iter=  1 NonCon=     1 RMS=1.80D-05 Max=8.22D-04 NDo=     1
 LinEq1:  Iter=  2 NonCon=     1 RMS=2.43D-05 Max=1.84D-03 NDo=     1
 LinEq1:  Iter=  3 NonCon=     1 RMS=1.64D-05 Max=8.00D-04 NDo=     1
 LinEq1:  Iter=  4 NonCon=     1 RMS=9.80D-06 Max=4.28D-04 NDo=     1
 LinEq1:  Iter=  5 NonCon=     1 RMS=7.24D-06 Max=2.63D-04 NDo=     1
 LinEq1:  Iter=  6 NonCon=     1 RMS=4.70D-06 Max=1.26D-04 NDo=     1
 LinEq1:  Iter=  7 NonCon=     1 RMS=1.92D-06 Max=5.37D-05 NDo=     1
 LinEq1:  Iter=  8 NonCon=     1 RMS=7.84D-07 Max=2.72D-05 NDo=     1
 LinEq1:  Iter=  9 NonCon=     1 RMS=4.30D-07 Max=1.81D-05 NDo=     1
 LinEq1:  Iter= 10 NonCon=     1 RMS=2.34D-07 Max=8.14D-06 NDo=     1
 LinEq1:  Iter= 11 NonCon=     1 RMS=1.01D-07 Max=3.26D-06 NDo=     1
 LinEq1:  Iter= 12 NonCon=     1 RMS=4.44D-08 Max=1.53D-06 NDo=     1
 LinEq1:  Iter= 13 NonCon=     1 RMS=1.86D-08 Max=6.05D-07 NDo=     1
 LinEq1:  Iter= 14 NonCon=     1 RMS=6.64D-09 Max=2.65D-07 NDo=     1
 LinEq1:  Iter= 15 NonCon=     0 RMS=1.98D-09 Max=5.81D-08 NDo=     1
 Linear equations converged to 1.569D-08 1.569D-07 after    15 iterations.
     Minimum is close to point  2 DX=  3.12D-03 DF= -6.63D-10 DXR=  3.11D-03 DFR=  9.65D-06 which will be used.
 LinEq1:  Iter=  0 NonCon=     1 RMS=7.83D-07 Max=5.40D-05 NDo=     1
 LinEq1:  Iter=  1 NonCon=     1 RMS=6.29D-07 Max=3.51D-05 NDo=     1
 LinEq1:  Iter=  2 NonCon=     1 RMS=4.54D-07 Max=2.93D-05 NDo=     1
 LinEq1:  Iter=  3 NonCon=     1 RMS=3.82D-07 Max=1.75D-05 NDo=     1
 LinEq1:  Iter=  4 NonCon=     1 RMS=1.84D-07 Max=7.85D-06 NDo=     1
 LinEq1:  Iter=  5 NonCon=     1 RMS=8.03D-08 Max=1.91D-06 NDo=     1
 LinEq1:  Iter=  6 NonCon=     1 RMS=3.43D-08 Max=9.94D-07 NDo=     1
 LinEq1:  Iter=  7 NonCon=     1 RMS=1.42D-08 Max=4.62D-07 NDo=     1
 LinEq1:  Iter=  8 NonCon=     1 RMS=6.86D-09 Max=3.13D-07 NDo=     1
 LinEq1:  Iter=  9 NonCon=     1 RMS=3.44D-09 Max=1.90D-07 NDo=     1
 LinEq1:  Iter= 10 NonCon=     1 RMS=2.17D-09 Max=1.06D-07 NDo=     1
 LinEq1:  Iter= 11 NonCon=     1 RMS=1.49D-09 Max=8.59D-08 NDo=     1
 LinEq1:  Iter= 12 NonCon=     1 RMS=8.53D-10 Max=3.20D-08 NDo=     1
 LinEq1:  Iter= 13 NonCon=     1 RMS=4.33D-10 Max=1.71D-08 NDo=     1
 LinEq1:  Iter= 14 NonCon=     0 RMS=1.86D-10 Max=6.62D-09 NDo=     1
 Linear equations converged to 7.756D-10 7.756D-09 after    14 iterations.
 SCF Done:  E(UwB97XD) =  -361.688230263     a.u. after    5 cycles
            Convg  =    0.1029D-06                    39 Fock formations.
              S**2 =  0.0000                  -V/T =  2.0057
 <Sx>= 0.0000 <Sy>= 0.0000 <Sz>= 0.0000 <S**2>= 0.0000 S= 0.0000
 <L.S>=  0.00000000000    
 Annihilation of the first spin contaminant:
 S**2 before annihilation     0.0000,   after     0.0000
 DoSCS=F DFT=T ScalE2(SS,OS)=  1.000000  1.000000
 Range of M.O.s used for correlation:     1   483
 NBasis=   483 NAE=    27 NBE=    27 NFC=     0 NFV=     0
 NROrb=    483 NOA=    27 NOB=    27 NVA=   456 NVB=   456

 **** Warning!!: The largest alpha MO coefficient is  0.54408727D+02


 **** Warning!!: The largest beta MO coefficient is  0.54408726D+02

 Symmetrizing basis deriv contribution to polar:
 IMax=3 JMax=2 DiffMx= 0.00D+00
 G2DrvN: will do    15 centers at a time, making    1 passes.
 Calling FoFCou, ICntrl=  3107 FMM=F I1Cent=   0 AccDes= 0.00D+00.
 End of G2Drv F.D. properties file   721 does not exist.
 End of G2Drv F.D. properties file   722 does not exist.
 End of G2Drv F.D. properties file   788 does not exist.
          IDoAtm=11111111111111
          Differentiating once with respect to nuclear coordinates.
 CalDSu exits because no D1Ps are significant.
          There are    45 degrees of freedom in the 1st order CPHF.  IDoFFX=6 NUNeed=     0.
     39 vectors produced by pass  0 Test12= 5.47D-14 2.22D-09 XBig12= 2.01D-01 1.26D-01.
 AX will form    39 AO Fock derivatives at one time.
     39 vectors produced by pass  1 Test12= 5.47D-14 2.22D-09 XBig12= 1.10D-01 8.44D-02.
     39 vectors produced by pass  2 Test12= 5.47D-14 2.22D-09 XBig12= 8.81D-03 1.33D-02.
     39 vectors produced by pass  3 Test12= 5.47D-14 2.22D-09 XBig12= 2.45D-04 1.47D-03.
     39 vectors produced by pass  4 Test12= 5.47D-14 2.22D-09 XBig12= 3.27D-06 1.31D-04.
     39 vectors produced by pass  5 Test12= 5.47D-14 2.22D-09 XBig12= 3.56D-08 1.45D-05.
     39 vectors produced by pass  6 Test12= 5.47D-14 2.22D-09 XBig12= 3.55D-10 1.69D-06.
     19 vectors produced by pass  7 Test12= 5.47D-14 2.22D-09 XBig12= 2.82D-12 1.04D-07.
      2 vectors produced by pass  8 Test12= 5.47D-14 2.22D-09 XBig12= 2.01D-14 8.65D-09.
      1 vectors produced by pass  9 Test12= 5.47D-14 2.22D-09 XBig12= 2.91D-16 5.74D-09.
      1 vectors produced by pass 10 Test12= 5.47D-14 2.22D-09 XBig12= 6.52D-17 2.40D-09.
 InvSVY:  IOpt=1 It=  1 EMax= 2.44D-15
 Solved reduced A of dimension   296 with    39 vectors.
 End of Minotr F.D. properties file   721 does not exist.
 End of Minotr F.D. properties file   722 does not exist.
 End of Minotr F.D. properties file   788 does not exist.
 Calling FoFJK, ICntrl=    100127 FMM=F ISym2X=0 I1Cent= 0 IOpClX= 1 NMat=1 NMatS=1 NMatT=0.
 -------------------------------------------------------------------
 Center     Atomic                   Forces (Hartrees/Bohr)
 Number     Number              X              Y              Z
 -------------------------------------------------------------------
      1        8          -0.003469770   -0.001020631    0.000854432
      2        8           0.002153451    0.000281392   -0.000566640
      3        6           0.001135295    0.000838804   -0.000428809
      4        7          -0.000606846    0.000147587    0.001017244
      5        6          -0.000077818    0.000907587    0.000276448
      6        1          -0.000404267   -0.000279915   -0.000359233
      7        1           0.000913864   -0.000064608   -0.000576443
      8        6           0.000148805   -0.000363665   -0.000151369
      9        1           0.000043334   -0.000070128    0.000006908
     10        1          -0.000017202   -0.000018291    0.000008060
     11        6           0.000162246   -0.000300573   -0.000069015
     12        1           0.000008717   -0.000029752   -0.000009610
     13        1           0.000019239   -0.000012205    0.000011130
     14        1          -0.000009049   -0.000015601   -0.000013103
 -------------------------------------------------------------------
 Cartesian Forces:  Max     0.003469770 RMS     0.000774704
 IRC-IRC-IRC-IRC-IRC-IRC-IRC-IRC-IRC-IRC-IRC-IRC-IRC-IRC-IRC-IRC-IRC-IRC
 Pt  3 Step number   1 out of a maximum of  20
 Modified Bulirsch-Stoer Extrapolation Cycles:
    EPS =    0.000010000000000
      PEZero:  N= 2 I= 1 D=  4.30D-04 Err=  2.72D-05
      PEZero:  N= 3 I= 2 D=  4.30D-04 Err=  1.82D-05
      PEZero:  N= 3 I= 1 D=  8.60D-04 Err=  1.68D-08
 Maximum DWI energy   std dev =  0.000000152 at pt    69
 Maximum DWI gradient std dev =  0.018009324 at pt    23
 CORRECTOR INTEGRATION CONVERGENCE:
   Recorrection delta-x convergence threshold:    0.010000
   Delta-x Convergence Met
 Point Number:   3          Path Number:   1
   CHANGE IN THE REACTION COORDINATE =    0.08253
   NET REACTION COORDINATE UP TO THIS POINT =    0.24762
  # OF POINTS ALONG THE PATH =   3
  # OF STEPS =   1

 Calculating another point on the path.
 IRC-IRC-IRC-IRC-IRC-IRC-IRC-IRC-IRC-IRC-IRC-IRC-IRC-IRC-IRC-IRC-IRC-IRC
                          Input orientation:                          
 ---------------------------------------------------------------------
 Center     Atomic      Atomic             Coordinates (Angstroms)
 Number     Number       Type             X           Y           Z
 ---------------------------------------------------------------------
      1          8           0       -2.131682    0.764025   -0.012745
      2          8           0        0.112607    1.095219   -0.136514
      3          6           0        0.286388   -0.107117   -0.173423
      4          7           0       -0.694687   -1.072742   -0.118290
      5          6           0       -1.891742   -0.456700    0.292126
      6          1           0       -2.264577   -0.873273    1.248509
      7          1           0       -2.473149   -0.998811   -0.537341
      8          6           0        1.685448   -0.713869   -0.116991
      9          1           0        1.840266   -1.131571   -1.115859
     10          1           0        1.678258   -1.561160    0.565193
     11          6           0        2.759840    0.296007    0.238418
     12          1           0        2.772844    1.122258   -0.469827
     13          1           0        3.736887   -0.185596    0.232988
     14          1           0        2.591284    0.714330    1.229555
 ---------------------------------------------------------------------
                    Distance matrix (angstroms):
                    1          2          3          4          5
     1  O    0.000000
     2  O    2.271968   0.000000
     3  C    2.575222   1.215390   0.000000
     4  N    2.334482   2.313463   1.377673   0.000000
     5  C    1.280893   2.570914   2.254594   1.407440   0.000000
     6  H    2.071030   3.382935   3.019323   2.091047   1.107794
     7  H    1.870666   3.351381   2.922773   1.828659   1.148884
     8  C    4.094572   2.397292   1.526008   2.407039   3.609681
     9  H    4.537236   2.983709   2.086200   2.724811   4.045461
    10  H    4.500682   3.162279   2.144084   2.517254   3.746905
    11  C    4.920276   2.790548   2.539702   3.732891   4.712395
    12  H    4.938788   2.681173   2.789566   4.118905   4.983176
    13  H    5.949980   3.861661   3.475236   4.533131   5.635464
    14  H    4.883870   2.855707   2.820579   3.975917   4.727326
                    6          7          8          9         10
     6  H    0.000000
     7  H    1.802366   0.000000
     8  C    4.182427   4.189488   0.000000
     9  H    4.744122   4.354062   1.093701   0.000000
    10  H    4.060302   4.331974   1.087810   1.742622   0.000000
    11  C    5.256640   5.446332   1.516734   2.172018   2.173861
    12  H    5.684226   5.658969   2.162934   2.523253   3.077356
    13  H    6.125500   6.310251   2.147081   2.512256   2.498097
    14  H    5.108838   5.630742   2.161822   3.077717   2.540245
                   11         12         13         14
    11  C    0.000000
    12  H    1.088334   0.000000
    13  H    1.089308   1.770257   0.000000
    14  H    1.088925   1.757062   1.765054   0.000000
 Symmetry turned off by external request.
 Stoichiometry    C4H7NO2
 Framework group  C1[X(C4H7NO2)]
 Deg. of freedom    36
 Full point group                 C1      NOp   1
 Rotational constants (GHZ):           7.2534556           1.6663870           1.4155529
 Standard basis: Aug-CC-pVTZ (5D, 7F)
   483 basis functions,   693 primitive gaussians,   560 cartesian basis functions
    27 alpha electrons       27 beta electrons
       nuclear repulsion energy       302.4803722496 Hartrees.
 NAtoms=   14 NActive=   14 NUniq=   14 SFac= 1.00D+00 NAtFMM=   60 NAOKFM=F Big=F
 Integral buffers will be    131072 words long.
 Raffenetti 2 integral format.
 Two-electron integral symmetry is turned off.
 Nuclear repulsion after empirical dispersion term =      302.4752486355 Hartrees.
 One-electron integrals computed using PRISM.
 NBasis=   483 RedAO= T EigKep=  9.05D-06  NBF=   483
 NBsUse=   483 1.00D-06 EigRej= -1.00D+00 NBFU=   483
 Initial guess from the checkpoint file:  "TSH3-IRC-Forward.chk"
 B after Tr=     0.000220   -0.000241   -0.000425
         Rot=    1.000000   -0.000163    0.000120   -0.000037 Ang=  -0.02 deg.
 Initial guess <Sx>= 0.0000 <Sy>= 0.0000 <Sz>= 0.0000 <S**2>= 0.0000 S= 0.0000
 ExpMin= 2.53D-02 ExpMax= 1.53D+04 ExpMxC= 5.22D+02 IAcc=3 IRadAn=         7 AccDes= 0.00D+00
 Harris functional with IExCor= 4639 and IRadAn=       7 diagonalized for initial guess.
 HarFok:  IExCor= 4639 AccDes= 0.00D+00 IRadAn=         7 IDoV= 1 UseB2=F ITyADJ=14
 ICtDFT=  3500011 ScaDFX=  1.000000  1.000000  1.000000  1.000000
 FoFCou: FMM=F IPFlag=           0 FMFlag=      100000 FMFlg1=           0
         NFxFlg=           0 DoJE=T BraDBF=F KetDBF=T FulRan=T
         wScrn=  0.000000 ICntrl=       500 IOpCl=  0 I1Cent=   200000004 NGrid=           0
         NMat0=    1 NMatS0=      1 NMatT0=    0 NMatD0=    1 NMtDS0=    0 NMtDT0=    0
 Symmetry not used in FoFCou.
 Gradient too large for Newton-Raphson -- use scaled steepest descent instead.
     Minimum is close to point  4 DX=  6.21D-03 DF= -2.76D-09 DXR=  5.15D-03 DFR=  2.65D-05 which will be used.
 Gradient too large for Newton-Raphson -- use scaled steepest descent instead.
     Accept linear search using points  1 and  2.
 LinEq1:  Iter=  0 NonCon=     1 RMS=5.41D-05 Max=3.20D-03 NDo=     1
 AX will form     1 AO Fock derivatives at one time.
 LinEq1:  Iter=  1 NonCon=     1 RMS=1.84D-05 Max=8.58D-04 NDo=     1
 LinEq1:  Iter=  2 NonCon=     1 RMS=2.48D-05 Max=1.90D-03 NDo=     1
 LinEq1:  Iter=  3 NonCon=     1 RMS=1.69D-05 Max=8.21D-04 NDo=     1
 LinEq1:  Iter=  4 NonCon=     1 RMS=9.86D-06 Max=4.22D-04 NDo=     1
 LinEq1:  Iter=  5 NonCon=     1 RMS=7.11D-06 Max=2.51D-04 NDo=     1
 LinEq1:  Iter=  6 NonCon=     1 RMS=4.70D-06 Max=1.29D-04 NDo=     1
 LinEq1:  Iter=  7 NonCon=     1 RMS=1.93D-06 Max=5.67D-05 NDo=     1
 LinEq1:  Iter=  8 NonCon=     1 RMS=7.71D-07 Max=2.62D-05 NDo=     1
 LinEq1:  Iter=  9 NonCon=     1 RMS=4.06D-07 Max=1.72D-05 NDo=     1
 LinEq1:  Iter= 10 NonCon=     1 RMS=2.25D-07 Max=7.89D-06 NDo=     1
 LinEq1:  Iter= 11 NonCon=     1 RMS=9.87D-08 Max=3.33D-06 NDo=     1
 LinEq1:  Iter= 12 NonCon=     1 RMS=4.32D-08 Max=1.41D-06 NDo=     1
 LinEq1:  Iter= 13 NonCon=     1 RMS=1.83D-08 Max=5.62D-07 NDo=     1
 LinEq1:  Iter= 14 NonCon=     1 RMS=6.57D-09 Max=2.73D-07 NDo=     1
 LinEq1:  Iter= 15 NonCon=     0 RMS=1.92D-09 Max=6.04D-08 NDo=     1
 Linear equations converged to 1.569D-08 1.569D-07 after    15 iterations.
     Minimum is close to point  2 DX=  3.01D-03 DF= -6.35D-10 DXR=  3.00D-03 DFR=  8.99D-06 which will be used.
 LinEq1:  Iter=  0 NonCon=     1 RMS=7.88D-07 Max=5.43D-05 NDo=     1
 LinEq1:  Iter=  1 NonCon=     1 RMS=6.19D-07 Max=3.52D-05 NDo=     1
 LinEq1:  Iter=  2 NonCon=     1 RMS=4.69D-07 Max=3.10D-05 NDo=     1
 LinEq1:  Iter=  3 NonCon=     1 RMS=3.68D-07 Max=1.61D-05 NDo=     1
 LinEq1:  Iter=  4 NonCon=     1 RMS=1.82D-07 Max=7.66D-06 NDo=     1
 LinEq1:  Iter=  5 NonCon=     1 RMS=8.17D-08 Max=2.34D-06 NDo=     1
 LinEq1:  Iter=  6 NonCon=     1 RMS=3.37D-08 Max=1.01D-06 NDo=     1
 LinEq1:  Iter=  7 NonCon=     1 RMS=1.47D-08 Max=5.58D-07 NDo=     1
 LinEq1:  Iter=  8 NonCon=     1 RMS=7.22D-09 Max=3.64D-07 NDo=     1
 LinEq1:  Iter=  9 NonCon=     1 RMS=4.21D-09 Max=2.24D-07 NDo=     1
 LinEq1:  Iter= 10 NonCon=     1 RMS=2.59D-09 Max=1.46D-07 NDo=     1
 LinEq1:  Iter= 11 NonCon=     1 RMS=1.45D-09 Max=6.33D-08 NDo=     1
 LinEq1:  Iter= 12 NonCon=     1 RMS=7.85D-10 Max=3.25D-08 NDo=     1
 LinEq1:  Iter= 13 NonCon=     1 RMS=3.98D-10 Max=1.22D-08 NDo=     1
 LinEq1:  Iter= 14 NonCon=     0 RMS=1.83D-10 Max=6.26D-09 NDo=     1
 Linear equations converged to 7.669D-10 7.669D-09 after    14 iterations.
 SCF Done:  E(UwB97XD) =  -361.688406011     a.u. after    5 cycles
            Convg  =    0.1014D-06                    39 Fock formations.
              S**2 =  0.0000                  -V/T =  2.0057
 <Sx>= 0.0000 <Sy>= 0.0000 <Sz>= 0.0000 <S**2>= 0.0000 S= 0.0000
 <L.S>=  0.00000000000    
 Annihilation of the first spin contaminant:
 S**2 before annihilation     0.0000,   after     0.0000
 DoSCS=F DFT=T ScalE2(SS,OS)=  1.000000  1.000000
 Range of M.O.s used for correlation:     1   483
 NBasis=   483 NAE=    27 NBE=    27 NFC=     0 NFV=     0
 NROrb=    483 NOA=    27 NOB=    27 NVA=   456 NVB=   456

 **** Warning!!: The largest alpha MO coefficient is  0.55453825D+02


 **** Warning!!: The largest beta MO coefficient is  0.55453825D+02

 Symmetrizing basis deriv contribution to polar:
 IMax=3 JMax=2 DiffMx= 0.00D+00
 G2DrvN: will do    15 centers at a time, making    1 passes.
 Calling FoFCou, ICntrl=  3107 FMM=F I1Cent=   0 AccDes= 0.00D+00.
 End of G2Drv F.D. properties file   721 does not exist.
 End of G2Drv F.D. properties file   722 does not exist.
 End of G2Drv F.D. properties file   788 does not exist.
          IDoAtm=11111111111111
          Differentiating once with respect to nuclear coordinates.
 CalDSu exits because no D1Ps are significant.
          There are    45 degrees of freedom in the 1st order CPHF.  IDoFFX=6 NUNeed=     0.
     39 vectors produced by pass  0 Test12= 5.47D-14 2.22D-09 XBig12= 1.98D-01 1.24D-01.
 AX will form    39 AO Fock derivatives at one time.
     39 vectors produced by pass  1 Test12= 5.47D-14 2.22D-09 XBig12= 1.10D-01 8.14D-02.
     39 vectors produced by pass  2 Test12= 5.47D-14 2.22D-09 XBig12= 8.61D-03 1.26D-02.
     39 vectors produced by pass  3 Test12= 5.47D-14 2.22D-09 XBig12= 2.36D-04 1.51D-03.
     39 vectors produced by pass  4 Test12= 5.47D-14 2.22D-09 XBig12= 3.08D-06 1.27D-04.
     39 vectors produced by pass  5 Test12= 5.47D-14 2.22D-09 XBig12= 3.32D-08 1.46D-05.
     39 vectors produced by pass  6 Test12= 5.47D-14 2.22D-09 XBig12= 3.34D-10 1.72D-06.
     19 vectors produced by pass  7 Test12= 5.47D-14 2.22D-09 XBig12= 2.67D-12 9.82D-08.
      1 vectors produced by pass  8 Test12= 5.47D-14 2.22D-09 XBig12= 1.86D-14 9.17D-09.
 InvSVY:  IOpt=1 It=  1 EMax= 2.89D-15
 Solved reduced A of dimension   293 with    39 vectors.
 End of Minotr F.D. properties file   721 does not exist.
 End of Minotr F.D. properties file   722 does not exist.
 End of Minotr F.D. properties file   788 does not exist.
 Calling FoFJK, ICntrl=    100127 FMM=F ISym2X=0 I1Cent= 0 IOpClX= 1 NMat=1 NMatS=1 NMatT=0.
 -------------------------------------------------------------------
 Center     Atomic                   Forces (Hartrees/Bohr)
 Number     Number              X              Y              Z
 -------------------------------------------------------------------
      1        8          -0.004566102   -0.001418046    0.001182399
      2        8           0.002855422    0.000341671   -0.000768081
      3        6           0.001517555    0.001190278   -0.000645582
      4        7          -0.000892685    0.000075653    0.001346152
      5        6          -0.000172071    0.001422635    0.000549408
      6        1          -0.000588903   -0.000391136   -0.000485765
      7        1           0.001418683   -0.000141418   -0.000875403
      8        6           0.000174079   -0.000488989   -0.000217415
      9        1           0.000059816   -0.000095855    0.000009139
     10        1          -0.000025935   -0.000023732    0.000010964
     11        6           0.000199140   -0.000393950   -0.000090496
     12        1           0.000010792   -0.000039254   -0.000012685
     13        1           0.000023621   -0.000017180    0.000014634
     14        1          -0.000013411   -0.000020675   -0.000017267
 -------------------------------------------------------------------
 Cartesian Forces:  Max     0.004566102 RMS     0.001049914
 IRC-IRC-IRC-IRC-IRC-IRC-IRC-IRC-IRC-IRC-IRC-IRC-IRC-IRC-IRC-IRC-IRC-IRC
 Pt  4 Step number   1 out of a maximum of  20
 Modified Bulirsch-Stoer Extrapolation Cycles:
    EPS =    0.000010000000000
      PEZero:  N= 2 I= 1 D=  4.30D-04 Err=  2.86D-05
      PEZero:  N= 3 I= 2 D=  4.30D-04 Err=  1.91D-05
      PEZero:  N= 3 I= 1 D=  8.60D-04 Err=  2.20D-08
 Maximum DWI energy   std dev =  0.000000205 at pt    68
 Maximum DWI gradient std dev =  0.013226863 at pt    12
 CORRECTOR INTEGRATION CONVERGENCE:
   Recorrection delta-x convergence threshold:    0.010000
   Delta-x Convergence Met
 Point Number:   4          Path Number:   1
   CHANGE IN THE REACTION COORDINATE =    0.08253
   NET REACTION COORDINATE UP TO THIS POINT =    0.33015
  # OF POINTS ALONG THE PATH =   4
  # OF STEPS =   1

 Calculating another point on the path.
 IRC-IRC-IRC-IRC-IRC-IRC-IRC-IRC-IRC-IRC-IRC-IRC-IRC-IRC-IRC-IRC-IRC-IRC
                          Input orientation:                          
 ---------------------------------------------------------------------
 Center     Atomic      Atomic             Coordinates (Angstroms)
 Number     Number       Type             X           Y           Z
 ---------------------------------------------------------------------
      1          8           0       -2.136402    0.762526   -0.011491
      2          8           0        0.115576    1.095537   -0.137318
      3          6           0        0.288480   -0.105379   -0.174380
      4          7           0       -0.695782   -1.072735   -0.116699
      5          6           0       -1.891953   -0.454497    0.293060
      6          1           0       -2.275057   -0.880137    1.241099
      7          1           0       -2.448712   -1.002345   -0.553798
      8          6           0        1.685670   -0.714555   -0.117302
      9          1           0        1.841266   -1.133180   -1.115710
     10          1           0        1.677817   -1.561550    0.565372
     11          6           0        2.760102    0.295468    0.238294
     12          1           0        2.773009    1.121615   -0.470036
     13          1           0        3.737256   -0.185897    0.233227
     14          1           0        2.591052    0.713992    1.229271
 ---------------------------------------------------------------------
                    Distance matrix (angstroms):
                    1          2          3          4          5
     1  O    0.000000
     2  O    2.279942   0.000000
     3  C    2.580668   1.213866   0.000000
     4  N    2.335517   2.315196   1.381259   0.000000
     5  C    1.278144   2.572548   2.257138   1.407461   0.000000
     6  H    2.070398   3.393884   3.029118   2.091607   1.107573
     7  H    1.872538   3.339182   2.905293   1.807975   1.152078
     8  C    4.098927   2.396253   1.525284   2.408237   3.610458
     9  H    4.542559   2.983695   2.086533   2.727322   4.047488
    10  H    4.503595   3.161405   2.144276   2.517565   3.747396
    11  C    4.925067   2.788317   2.537694   3.733783   4.712436
    12  H    4.943837   2.678307   2.786720   4.119773   4.982801
    13  H    5.954768   3.859526   3.473713   4.534397   5.635931
    14  H    4.887809   2.853265   2.818411   3.975841   4.726435
                    6          7          8          9         10
     6  H    0.000000
     7  H    1.807414   0.000000
     8  C    4.190469   4.167309   0.000000
     9  H    4.750021   4.328599   1.093744   0.000000
    10  H    4.067695   4.312017   1.087890   1.742485   0.000000
    11  C    5.266924   5.426183   1.516905   2.172239   2.174129
    12  H    5.693677   5.637782   2.162926   2.523716   3.077481
    13  H    6.135608   6.289054   2.147407   2.512321   2.498806
    14  H    5.120587   5.614656   2.161879   3.077850   2.540247
                   11         12         13         14
    11  C    0.000000
    12  H    1.088309   0.000000
    13  H    1.089298   1.770294   0.000000
    14  H    1.088932   1.756960   1.765131   0.000000
 Symmetry turned off by external request.
 Stoichiometry    C4H7NO2
 Framework group  C1[X(C4H7NO2)]
 Deg. of freedom    36
 Full point group                 C1      NOp   1
 Rotational constants (GHZ):           7.2552188           1.6644989           1.4143154
 Standard basis: Aug-CC-pVTZ (5D, 7F)
   483 basis functions,   693 primitive gaussians,   560 cartesian basis functions
    27 alpha electrons       27 beta electrons
       nuclear repulsion energy       302.4274187831 Hartrees.
 NAtoms=   14 NActive=   14 NUniq=   14 SFac= 1.00D+00 NAtFMM=   60 NAOKFM=F Big=F
 Integral buffers will be    131072 words long.
 Raffenetti 2 integral format.
 Two-electron integral symmetry is turned off.
 Nuclear repulsion after empirical dispersion term =      302.4222934282 Hartrees.
 One-electron integrals computed using PRISM.
 NBasis=   483 RedAO= T EigKep=  9.06D-06  NBF=   483
 NBsUse=   483 1.00D-06 EigRej= -1.00D+00 NBFU=   483
 Initial guess from the checkpoint file:  "TSH3-IRC-Forward.chk"
 B after Tr=     0.000258   -0.000242   -0.000430
         Rot=    1.000000   -0.000160    0.000123   -0.000041 Ang=  -0.02 deg.
 Initial guess <Sx>= 0.0000 <Sy>= 0.0000 <Sz>= 0.0000 <S**2>= 0.0000 S= 0.0000
 ExpMin= 2.53D-02 ExpMax= 1.53D+04 ExpMxC= 5.22D+02 IAcc=3 IRadAn=         7 AccDes= 0.00D+00
 Harris functional with IExCor= 4639 and IRadAn=       7 diagonalized for initial guess.
 HarFok:  IExCor= 4639 AccDes= 0.00D+00 IRadAn=         7 IDoV= 1 UseB2=F ITyADJ=14
 ICtDFT=  3500011 ScaDFX=  1.000000  1.000000  1.000000  1.000000
 FoFCou: FMM=F IPFlag=           0 FMFlag=      100000 FMFlg1=           0
         NFxFlg=           0 DoJE=T BraDBF=F KetDBF=T FulRan=T
         wScrn=  0.000000 ICntrl=       500 IOpCl=  0 I1Cent=   200000004 NGrid=           0
         NMat0=    1 NMatS0=      1 NMatT0=    0 NMatD0=    1 NMtDS0=    0 NMtDT0=    0
 Symmetry not used in FoFCou.
 Gradient too large for Newton-Raphson -- use scaled steepest descent instead.
     Minimum is close to point  4 DX=  1.02D-02 DF= -8.05D-09 DXR=  8.40D-03 DFR=  7.06D-05 which will be used.
 Gradient too large for Newton-Raphson -- use scaled steepest descent instead.
     Accept linear search using points  1 and  2.
 LinEq1:  Iter=  0 NonCon=     1 RMS=5.57D-05 Max=3.10D-03 NDo=     1
 AX will form     1 AO Fock derivatives at one time.
 LinEq1:  Iter=  1 NonCon=     1 RMS=1.90D-05 Max=8.86D-04 NDo=     1
 LinEq1:  Iter=  2 NonCon=     1 RMS=2.52D-05 Max=1.94D-03 NDo=     1
 LinEq1:  Iter=  3 NonCon=     1 RMS=1.74D-05 Max=8.44D-04 NDo=     1
 LinEq1:  Iter=  4 NonCon=     1 RMS=9.92D-06 Max=4.13D-04 NDo=     1
 LinEq1:  Iter=  5 NonCon=     1 RMS=6.98D-06 Max=2.41D-04 NDo=     1
 LinEq1:  Iter=  6 NonCon=     1 RMS=4.68D-06 Max=1.31D-04 NDo=     1
 LinEq1:  Iter=  7 NonCon=     1 RMS=1.94D-06 Max=5.93D-05 NDo=     1
 LinEq1:  Iter=  8 NonCon=     1 RMS=7.57D-07 Max=2.51D-05 NDo=     1
 LinEq1:  Iter=  9 NonCon=     1 RMS=3.79D-07 Max=1.61D-05 NDo=     1
 LinEq1:  Iter= 10 NonCon=     1 RMS=2.13D-07 Max=7.50D-06 NDo=     1
 LinEq1:  Iter= 11 NonCon=     1 RMS=9.62D-08 Max=3.39D-06 NDo=     1
 LinEq1:  Iter= 12 NonCon=     1 RMS=4.17D-08 Max=1.28D-06 NDo=     1
 LinEq1:  Iter= 13 NonCon=     1 RMS=1.79D-08 Max=5.08D-07 NDo=     1
 LinEq1:  Iter= 14 NonCon=     1 RMS=6.49D-09 Max=2.76D-07 NDo=     1
 LinEq1:  Iter= 15 NonCon=     0 RMS=1.82D-09 Max=4.96D-08 NDo=     1
 Linear equations converged to 1.569D-08 1.569D-07 after    15 iterations.
     Minimum is close to point  2 DX=  2.82D-03 DF= -5.82D-10 DXR=  2.81D-03 DFR=  7.92D-06 which will be used.
 LinEq1:  Iter=  0 NonCon=     1 RMS=7.80D-07 Max=5.34D-05 NDo=     1
 LinEq1:  Iter=  1 NonCon=     1 RMS=6.05D-07 Max=3.44D-05 NDo=     1
 LinEq1:  Iter=  2 NonCon=     1 RMS=4.78D-07 Max=3.20D-05 NDo=     1
 LinEq1:  Iter=  3 NonCon=     1 RMS=3.52D-07 Max=1.47D-05 NDo=     1
 LinEq1:  Iter=  4 NonCon=     1 RMS=1.81D-07 Max=7.26D-06 NDo=     1
 LinEq1:  Iter=  5 NonCon=     1 RMS=8.29D-08 Max=2.61D-06 NDo=     1
 LinEq1:  Iter=  6 NonCon=     1 RMS=3.37D-08 Max=1.03D-06 NDo=     1
 LinEq1:  Iter=  7 NonCon=     1 RMS=1.54D-08 Max=4.78D-07 NDo=     1
 LinEq1:  Iter=  8 NonCon=     1 RMS=6.67D-09 Max=2.71D-07 NDo=     1
 LinEq1:  Iter=  9 NonCon=     1 RMS=3.55D-09 Max=2.05D-07 NDo=     1
 LinEq1:  Iter= 10 NonCon=     1 RMS=2.33D-09 Max=9.72D-08 NDo=     1
 LinEq1:  Iter= 11 NonCon=     1 RMS=1.61D-09 Max=8.73D-08 NDo=     1
 LinEq1:  Iter= 12 NonCon=     1 RMS=8.64D-10 Max=4.17D-08 NDo=     1
 LinEq1:  Iter= 13 NonCon=     1 RMS=4.17D-10 Max=1.47D-08 NDo=     1
 LinEq1:  Iter= 14 NonCon=     0 RMS=1.78D-10 Max=5.72D-09 NDo=     1
 Linear equations converged to 7.511D-10 7.511D-09 after    14 iterations.
 SCF Done:  E(UwB97XD) =  -361.688650919     a.u. after    5 cycles
            Convg  =    0.9802D-07                    39 Fock formations.
              S**2 =  0.0000                  -V/T =  2.0057
 <Sx>= 0.0000 <Sy>= 0.0000 <Sz>= 0.0000 <S**2>= 0.0000 S= 0.0000
 <L.S>=  0.00000000000    
 Annihilation of the first spin contaminant:
 S**2 before annihilation     0.0000,   after     0.0000
 DoSCS=F DFT=T ScalE2(SS,OS)=  1.000000  1.000000
 Range of M.O.s used for correlation:     1   483
 NBasis=   483 NAE=    27 NBE=    27 NFC=     0 NFV=     0
 NROrb=    483 NOA=    27 NOB=    27 NVA=   456 NVB=   456

 **** Warning!!: The largest alpha MO coefficient is  0.55461690D+02


 **** Warning!!: The largest beta MO coefficient is  0.55461690D+02

 Symmetrizing basis deriv contribution to polar:
 IMax=3 JMax=2 DiffMx= 0.00D+00
 G2DrvN: will do    15 centers at a time, making    1 passes.
 Calling FoFCou, ICntrl=  3107 FMM=F I1Cent=   0 AccDes= 0.00D+00.
 End of G2Drv F.D. properties file   721 does not exist.
 End of G2Drv F.D. properties file   722 does not exist.
 End of G2Drv F.D. properties file   788 does not exist.
          IDoAtm=11111111111111
          Differentiating once with respect to nuclear coordinates.
 CalDSu exits because no D1Ps are significant.
          There are    45 degrees of freedom in the 1st order CPHF.  IDoFFX=6 NUNeed=     0.
     39 vectors produced by pass  0 Test12= 5.47D-14 2.22D-09 XBig12= 1.95D-01 1.21D-01.
 AX will form    39 AO Fock derivatives at one time.
     39 vectors produced by pass  1 Test12= 5.47D-14 2.22D-09 XBig12= 1.09D-01 7.89D-02.
     39 vectors produced by pass  2 Test12= 5.47D-14 2.22D-09 XBig12= 8.39D-03 1.20D-02.
     39 vectors produced by pass  3 Test12= 5.47D-14 2.22D-09 XBig12= 2.26D-04 1.55D-03.
     39 vectors produced by pass  4 Test12= 5.47D-14 2.22D-09 XBig12= 2.89D-06 1.22D-04.
     39 vectors produced by pass  5 Test12= 5.47D-14 2.22D-09 XBig12= 3.08D-08 1.44D-05.
     39 vectors produced by pass  6 Test12= 5.47D-14 2.22D-09 XBig12= 3.10D-10 1.72D-06.
     19 vectors produced by pass  7 Test12= 5.47D-14 2.22D-09 XBig12= 2.49D-12 9.71D-08.
      1 vectors produced by pass  8 Test12= 5.47D-14 2.22D-09 XBig12= 1.74D-14 9.76D-09.
      1 vectors produced by pass  9 Test12= 5.47D-14 2.22D-09 XBig12= 3.47D-16 7.53D-09.
 InvSVY:  IOpt=1 It=  1 EMax= 2.44D-15
 Solved reduced A of dimension   294 with    39 vectors.
 End of Minotr F.D. properties file   721 does not exist.
 End of Minotr F.D. properties file   722 does not exist.
 End of Minotr F.D. properties file   788 does not exist.
 Calling FoFJK, ICntrl=    100127 FMM=F ISym2X=0 I1Cent= 0 IOpClX= 1 NMat=1 NMatS=1 NMatT=0.
 -------------------------------------------------------------------
 Center     Atomic                   Forces (Hartrees/Bohr)
 Number     Number              X              Y              Z
 -------------------------------------------------------------------
      1        8          -0.005631596   -0.001871769    0.001533469
      2        8           0.003548507    0.000382921   -0.000972171
      3        6           0.001917291    0.001589754   -0.000912591
      4        7          -0.001275175   -0.000086819    0.001643376
      5        6          -0.000317498    0.002101616    0.000967081
      6        1          -0.000799185   -0.000509742   -0.000629455
      7        1           0.002090164   -0.000256728   -0.001235701
      8        6           0.000180333   -0.000616437   -0.000290416
      9        1           0.000077713   -0.000123208    0.000011914
     10        1          -0.000037310   -0.000028741    0.000014400
     11        6           0.000226087   -0.000484039   -0.000110807
     12        1           0.000012303   -0.000048649   -0.000015683
     13        1           0.000026848   -0.000022491    0.000017866
     14        1          -0.000018483   -0.000025668   -0.000021282
 -------------------------------------------------------------------
 Cartesian Forces:  Max     0.005631596 RMS     0.001346577
 IRC-IRC-IRC-IRC-IRC-IRC-IRC-IRC-IRC-IRC-IRC-IRC-IRC-IRC-IRC-IRC-IRC-IRC
 Pt  5 Step number   1 out of a maximum of  20
 Modified Bulirsch-Stoer Extrapolation Cycles:
    EPS =    0.000010000000000
      PEZero:  N= 2 I= 1 D=  4.30D-04 Err=  2.84D-05
      PEZero:  N= 3 I= 2 D=  4.30D-04 Err=  1.89D-05
      PEZero:  N= 3 I= 1 D=  8.60D-04 Err=  1.76D-08
 Maximum DWI energy   std dev =  0.000000268 at pt    68
 Maximum DWI gradient std dev =  0.010354668 at pt    12
 CORRECTOR INTEGRATION CONVERGENCE:
   Recorrection delta-x convergence threshold:    0.010000
   Delta-x Convergence Met
 Point Number:   5          Path Number:   1
   CHANGE IN THE REACTION COORDINATE =    0.08253
   NET REACTION COORDINATE UP TO THIS POINT =    0.41267
  # OF POINTS ALONG THE PATH =   5
  # OF STEPS =   1

 Calculating another point on the path.
 IRC-IRC-IRC-IRC-IRC-IRC-IRC-IRC-IRC-IRC-IRC-IRC-IRC-IRC-IRC-IRC-IRC-IRC
                          Input orientation:                          
 ---------------------------------------------------------------------
 Center     Atomic      Atomic             Coordinates (Angstroms)
 Number     Number       Type             X           Y           Z
 ---------------------------------------------------------------------
      1          8           0       -2.140636    0.761074   -0.010309
      2          8           0        0.118259    1.095797   -0.138057
      3          6           0        0.290415   -0.103698   -0.175362
      4          7           0       -0.696945   -1.072899   -0.115300
      5          6           0       -1.892271   -0.452147    0.294221
      6          1           0       -2.285275   -0.886564    1.233849
      7          1           0       -2.422119   -1.006492   -0.570368
      8          6           0        1.685831   -0.715184   -0.117602
      9          1           0        1.842213   -1.134684   -1.115563
     10          1           0        1.677347   -1.561891    0.565545
     11          6           0        2.760317    0.294986    0.238184
     12          1           0        2.773145    1.121034   -0.470224
     13          1           0        3.737560   -0.186181    0.233438
     14          1           0        2.590821    0.713687    1.229016
 ---------------------------------------------------------------------
                    Distance matrix (angstroms):
                    1          2          3          4          5
     1  O    0.000000
     2  O    2.287130   0.000000
     3  C    2.585553   1.212360   0.000000
     4  N    2.336391   2.316963   1.384860   0.000000
     5  C    1.275277   2.573951   2.259656   1.407780   0.000000
     6  H    2.069676   3.404241   3.038574   2.092300   1.107281
     7  H    1.875417   3.325663   2.885985   1.785420   1.155661
     8  C    4.102767   2.395277   1.524610   2.409478   3.611315
     9  H    4.547370   2.983720   2.086861   2.729774   4.049657
    10  H    4.506081   3.160556   2.144493   2.517920   3.747975
    11  C    4.929333   2.786275   2.535820   3.734798   4.712528
    12  H    4.948367   2.675704   2.784036   4.120781   4.982508
    13  H    5.959018   3.857567   3.472280   4.535716   5.636438
    14  H    4.891305   2.851046   2.816427   3.975988   4.725582
                    6          7          8          9         10
     6  H    0.000000
     7  H    1.813369   0.000000
     8  C    4.198270   4.143080   0.000000
     9  H    4.755782   4.300954   1.093783   0.000000
    10  H    4.074932   4.290034   1.087969   1.742358   0.000000
    11  C    5.276875   5.404188   1.517085   2.172442   2.174392
    12  H    5.702800   5.614906   2.162936   2.524155   3.077609
    13  H    6.145397   6.265833   2.147712   2.512330   2.499471
    14  H    5.131972   5.596996   2.161957   3.077976   2.540252
                   11         12         13         14
    11  C    0.000000
    12  H    1.088284   0.000000
    13  H    1.089288   1.770324   0.000000
    14  H    1.088938   1.756870   1.765205   0.000000
 Symmetry turned off by external request.
 Stoichiometry    C4H7NO2
 Framework group  C1[X(C4H7NO2)]
 Deg. of freedom    36
 Full point group                 C1      NOp   1
 Rotational constants (GHZ):           7.2563201           1.6628417           1.4132463
 Standard basis: Aug-CC-pVTZ (5D, 7F)
   483 basis functions,   693 primitive gaussians,   560 cartesian basis functions
    27 alpha electrons       27 beta electrons
       nuclear repulsion energy       302.3844913576 Hartrees.
 NAtoms=   14 NActive=   14 NUniq=   14 SFac= 1.00D+00 NAtFMM=   60 NAOKFM=F Big=F
 Integral buffers will be    131072 words long.
 Raffenetti 2 integral format.
 Two-electron integral symmetry is turned off.
 Nuclear repulsion after empirical dispersion term =      302.3793637570 Hartrees.
 One-electron integrals computed using PRISM.
 NBasis=   483 RedAO= T EigKep=  9.07D-06  NBF=   483
 NBsUse=   483 1.00D-06 EigRej= -1.00D+00 NBFU=   483
 Initial guess from the checkpoint file:  "TSH3-IRC-Forward.chk"
 B after Tr=     0.000296   -0.000242   -0.000430
         Rot=    1.000000   -0.000156    0.000124   -0.000045 Ang=  -0.02 deg.
 Initial guess <Sx>= 0.0000 <Sy>= 0.0000 <Sz>= 0.0000 <S**2>= 0.0000 S= 0.0000
 ExpMin= 2.53D-02 ExpMax= 1.53D+04 ExpMxC= 5.22D+02 IAcc=3 IRadAn=         7 AccDes= 0.00D+00
 Harris functional with IExCor= 4639 and IRadAn=       7 diagonalized for initial guess.
 HarFok:  IExCor= 4639 AccDes= 0.00D+00 IRadAn=         7 IDoV= 1 UseB2=F ITyADJ=14
 ICtDFT=  3500011 ScaDFX=  1.000000  1.000000  1.000000  1.000000
 FoFCou: FMM=F IPFlag=           0 FMFlag=      100000 FMFlg1=           0
         NFxFlg=           0 DoJE=T BraDBF=F KetDBF=T FulRan=T
         wScrn=  0.000000 ICntrl=       500 IOpCl=  0 I1Cent=   200000004 NGrid=           0
         NMat0=    1 NMatS0=      1 NMatT0=    0 NMatD0=    1 NMtDS0=    0 NMtDT0=    0
 Symmetry not used in FoFCou.
 Gradient too large for Newton-Raphson -- use scaled steepest descent instead.
     Minimum is close to point  4 DX=  1.40D-02 DF= -1.65D-08 DXR=  1.15D-02 DFR=  1.33D-04 which will be used.
 Gradient too large for Newton-Raphson -- use scaled steepest descent instead.
     Accept linear search using points  1 and  2.
 LinEq1:  Iter=  0 NonCon=     1 RMS=5.76D-05 Max=3.00D-03 NDo=     1
 AX will form     1 AO Fock derivatives at one time.
 LinEq1:  Iter=  1 NonCon=     1 RMS=1.96D-05 Max=8.99D-04 NDo=     1
 LinEq1:  Iter=  2 NonCon=     1 RMS=2.53D-05 Max=1.95D-03 NDo=     1
 LinEq1:  Iter=  3 NonCon=     1 RMS=1.79D-05 Max=8.66D-04 NDo=     1
 LinEq1:  Iter=  4 NonCon=     1 RMS=9.98D-06 Max=4.04D-04 NDo=     1
 LinEq1:  Iter=  5 NonCon=     1 RMS=6.87D-06 Max=2.34D-04 NDo=     1
 LinEq1:  Iter=  6 NonCon=     1 RMS=4.65D-06 Max=1.32D-04 NDo=     1
 LinEq1:  Iter=  7 NonCon=     1 RMS=1.95D-06 Max=6.14D-05 NDo=     1
 LinEq1:  Iter=  8 NonCon=     1 RMS=7.41D-07 Max=2.40D-05 NDo=     1
 LinEq1:  Iter=  9 NonCon=     1 RMS=3.46D-07 Max=1.46D-05 NDo=     1
 LinEq1:  Iter= 10 NonCon=     1 RMS=1.95D-07 Max=6.80D-06 NDo=     1
 LinEq1:  Iter= 11 NonCon=     1 RMS=9.26D-08 Max=3.45D-06 NDo=     1
 LinEq1:  Iter= 12 NonCon=     1 RMS=4.01D-08 Max=1.14D-06 NDo=     1
 LinEq1:  Iter= 13 NonCon=     1 RMS=1.74D-08 Max=4.48D-07 NDo=     1
 LinEq1:  Iter= 14 NonCon=     1 RMS=6.40D-09 Max=2.74D-07 NDo=     1
 LinEq1:  Iter= 15 NonCon=     0 RMS=1.77D-09 Max=5.40D-08 NDo=     1
 Linear equations converged to 1.569D-08 1.569D-07 after    15 iterations.
     Minimum is close to point  2 DX=  2.61D-03 DF= -5.23D-10 DXR=  2.60D-03 DFR=  6.76D-06 which will be used.
 LinEq1:  Iter=  0 NonCon=     1 RMS=7.63D-07 Max=5.18D-05 NDo=     1
 LinEq1:  Iter=  1 NonCon=     1 RMS=5.87D-07 Max=3.31D-05 NDo=     1
 LinEq1:  Iter=  2 NonCon=     1 RMS=4.79D-07 Max=3.26D-05 NDo=     1
 LinEq1:  Iter=  3 NonCon=     1 RMS=3.38D-07 Max=1.36D-05 NDo=     1
 LinEq1:  Iter=  4 NonCon=     1 RMS=1.82D-07 Max=6.78D-06 NDo=     1
 LinEq1:  Iter=  5 NonCon=     1 RMS=8.38D-08 Max=2.77D-06 NDo=     1
 LinEq1:  Iter=  6 NonCon=     1 RMS=3.41D-08 Max=1.08D-06 NDo=     1
 LinEq1:  Iter=  7 NonCon=     1 RMS=1.60D-08 Max=4.91D-07 NDo=     1
 LinEq1:  Iter=  8 NonCon=     1 RMS=6.78D-09 Max=3.08D-07 NDo=     1
 LinEq1:  Iter=  9 NonCon=     1 RMS=4.16D-09 Max=2.50D-07 NDo=     1
 LinEq1:  Iter= 10 NonCon=     1 RMS=2.94D-09 Max=1.51D-07 NDo=     1
 LinEq1:  Iter= 11 NonCon=     1 RMS=1.75D-09 Max=9.26D-08 NDo=     1
 LinEq1:  Iter= 12 NonCon=     1 RMS=8.51D-10 Max=3.79D-08 NDo=     1
 LinEq1:  Iter= 13 NonCon=     1 RMS=4.07D-10 Max=1.47D-08 NDo=     1
 LinEq1:  Iter= 14 NonCon=     0 RMS=1.68D-10 Max=4.95D-09 NDo=     1
 Linear equations converged to 7.322D-10 7.322D-09 after    14 iterations.
 SCF Done:  E(UwB97XD) =  -361.688979981     a.u. after    5 cycles
            Convg  =    0.9179D-07                    39 Fock formations.
              S**2 =  0.0000                  -V/T =  2.0057
 <Sx>= 0.0000 <Sy>= 0.0000 <Sz>= 0.0000 <S**2>= 0.0000 S= 0.0000
 <L.S>=  0.00000000000    
 Annihilation of the first spin contaminant:
 S**2 before annihilation     0.0000,   after     0.0000
 DoSCS=F DFT=T ScalE2(SS,OS)=  1.000000  1.000000
 Range of M.O.s used for correlation:     1   483
 NBasis=   483 NAE=    27 NBE=    27 NFC=     0 NFV=     0
 NROrb=    483 NOA=    27 NOB=    27 NVA=   456 NVB=   456

 **** Warning!!: The largest alpha MO coefficient is  0.54654897D+02


 **** Warning!!: The largest beta MO coefficient is  0.54654898D+02

 Symmetrizing basis deriv contribution to polar:
 IMax=3 JMax=2 DiffMx= 0.00D+00
 G2DrvN: will do    15 centers at a time, making    1 passes.
 Calling FoFCou, ICntrl=  3107 FMM=F I1Cent=   0 AccDes= 0.00D+00.
 End of G2Drv F.D. properties file   721 does not exist.
 End of G2Drv F.D. properties file   722 does not exist.
 End of G2Drv F.D. properties file   788 does not exist.
          IDoAtm=11111111111111
          Differentiating once with respect to nuclear coordinates.
 CalDSu exits because no D1Ps are significant.
          There are    45 degrees of freedom in the 1st order CPHF.  IDoFFX=6 NUNeed=     0.
     39 vectors produced by pass  0 Test12= 5.47D-14 2.22D-09 XBig12= 1.92D-01 1.19D-01.
 AX will form    39 AO Fock derivatives at one time.
     39 vectors produced by pass  1 Test12= 5.47D-14 2.22D-09 XBig12= 1.08D-01 7.74D-02.
     39 vectors produced by pass  2 Test12= 5.47D-14 2.22D-09 XBig12= 8.15D-03 1.14D-02.
     39 vectors produced by pass  3 Test12= 5.47D-14 2.22D-09 XBig12= 2.16D-04 1.59D-03.
     39 vectors produced by pass  4 Test12= 5.47D-14 2.22D-09 XBig12= 2.71D-06 1.15D-04.
     39 vectors produced by pass  5 Test12= 5.47D-14 2.22D-09 XBig12= 2.84D-08 1.40D-05.
     38 vectors produced by pass  6 Test12= 5.47D-14 2.22D-09 XBig12= 2.85D-10 1.70D-06.
     19 vectors produced by pass  7 Test12= 5.47D-14 2.22D-09 XBig12= 2.32D-12 1.01D-07.
      3 vectors produced by pass  8 Test12= 5.47D-14 2.22D-09 XBig12= 1.59D-14 1.03D-08.
 InvSVY:  IOpt=1 It=  1 EMax= 2.11D-15
 Solved reduced A of dimension   294 with    39 vectors.
 End of Minotr F.D. properties file   721 does not exist.
 End of Minotr F.D. properties file   722 does not exist.
 End of Minotr F.D. properties file   788 does not exist.
 Calling FoFJK, ICntrl=    100127 FMM=F ISym2X=0 I1Cent= 0 IOpClX= 1 NMat=1 NMatS=1 NMatT=0.
 -------------------------------------------------------------------
 Center     Atomic                   Forces (Hartrees/Bohr)
 Number     Number              X              Y              Z
 -------------------------------------------------------------------
      1        8          -0.006662018   -0.002400183    0.001908790
      2        8           0.004228652    0.000399059   -0.001175958
      3        6           0.002342408    0.002048836   -0.001236728
      4        7          -0.001794231   -0.000361028    0.001889109
      5        6          -0.000516839    0.002988101    0.001559086
      6        1          -0.001037061   -0.000636020   -0.000792473
      7        1           0.002969801   -0.000421353   -0.001663431
      8        6           0.000163151   -0.000744918   -0.000369454
      9        1           0.000097136   -0.000152340    0.000015458
     10        1          -0.000051750   -0.000033284    0.000018495
     11        6           0.000242870   -0.000570326   -0.000129865
     12        1           0.000013239   -0.000057907   -0.000018576
     13        1           0.000028883   -0.000028094    0.000020694
     14        1          -0.000024242   -0.000030543   -0.000025147
 -------------------------------------------------------------------
 Cartesian Forces:  Max     0.006662018 RMS     0.001676206
 IRC-IRC-IRC-IRC-IRC-IRC-IRC-IRC-IRC-IRC-IRC-IRC-IRC-IRC-IRC-IRC-IRC-IRC
 Pt  6 Step number   1 out of a maximum of  20
 Modified Bulirsch-Stoer Extrapolation Cycles:
    EPS =    0.000010000000000
      PEZero:  N= 2 I= 1 D=  4.30D-04 Err=  2.89D-05
      PEZero:  N= 3 I= 2 D=  4.30D-04 Err=  1.93D-05
      PEZero:  N= 3 I= 1 D=  8.60D-04 Err=  1.18D-08
 Maximum DWI energy   std dev =  0.000000344 at pt    68
 Maximum DWI gradient std dev =  0.008249429 at pt    12
 CORRECTOR INTEGRATION CONVERGENCE:
   Recorrection delta-x convergence threshold:    0.010000
   Delta-x Convergence Met
 Point Number:   6          Path Number:   1
   CHANGE IN THE REACTION COORDINATE =    0.08253
   NET REACTION COORDINATE UP TO THIS POINT =    0.49520
  # OF POINTS ALONG THE PATH =   6
  # OF STEPS =   1

 Calculating another point on the path.
 IRC-IRC-IRC-IRC-IRC-IRC-IRC-IRC-IRC-IRC-IRC-IRC-IRC-IRC-IRC-IRC-IRC-IRC
                          Input orientation:                          
 ---------------------------------------------------------------------
 Center     Atomic      Atomic             Coordinates (Angstroms)
 Number     Number       Type             X           Y           Z
 ---------------------------------------------------------------------
      1          8           0       -2.144387    0.759671   -0.009207
      2          8           0        0.120651    1.095996   -0.138725
      3          6           0        0.292196   -0.102077   -0.176355
      4          7           0       -0.698190   -1.073224   -0.114108
      5          6           0       -1.892676   -0.449661    0.295589
      6          1           0       -2.295116   -0.892516    1.226838
      7          1           0       -2.393573   -1.011234   -0.586804
      8          6           0        1.685932   -0.715751   -0.117889
      9          1           0        1.843102   -1.136077   -1.115416
     10          1           0        1.676854   -1.562185    0.565715
     11          6           0        2.760489    0.294560    0.238088
     12          1           0        2.773255    1.120515   -0.470390
     13          1           0        3.737804   -0.186444    0.233620
     14          1           0        2.590595    0.713414    1.228791
 ---------------------------------------------------------------------
                    Distance matrix (angstroms):
                    1          2          3          4          5
     1  O    0.000000
     2  O    2.293532   0.000000
     3  C    2.589881   1.210877   0.000000
     4  N    2.337091   2.318755   1.388476   0.000000
     5  C    1.272298   2.575106   2.262125   1.408360   0.000000
     6  H    2.068876   3.413924   3.047611   2.093076   1.106934
     7  H    1.879313   3.310970   2.865029   1.761138   1.159690
     8  C    4.106096   2.394362   1.523980   2.410776   3.612229
     9  H    4.551662   2.983775   2.087175   2.732166   4.051930
    10  H    4.508152   3.159736   2.144729   2.518348   3.748629
    11  C    4.933081   2.784427   2.534079   3.735952   4.712655
    12  H    4.952383   2.673370   2.781518   4.121936   4.982277
    13  H    5.962740   3.855786   3.470938   4.537107   5.636969
    14  H    4.894368   2.849051   2.814623   3.976375   4.724756
                    6          7          8          9         10
     6  H    0.000000
     7  H    1.820188   0.000000
     8  C    4.205744   4.116984   0.000000
     9  H    4.761337   4.271351   1.093817   0.000000
    10  H    4.081922   4.266172   1.088047   1.742242   0.000000
    11  C    5.286391   5.380512   1.517275   2.172624   2.174651
    12  H    5.711503   5.590530   2.162962   2.524569   3.077741
    13  H    6.154766   6.240766   2.148000   2.512289   2.500093
    14  H    5.142878   5.577879   2.162053   3.078095   2.540265
                   11         12         13         14
    11  C    0.000000
    12  H    1.088258   0.000000
    13  H    1.089279   1.770347   0.000000
    14  H    1.088942   1.756790   1.765276   0.000000
 Symmetry turned off by external request.
 Stoichiometry    C4H7NO2
 Framework group  C1[X(C4H7NO2)]
 Deg. of freedom    36
 Full point group                 C1      NOp   1
 Rotational constants (GHZ):           7.2568271           1.6614134           1.4123446
 Standard basis: Aug-CC-pVTZ (5D, 7F)
   483 basis functions,   693 primitive gaussians,   560 cartesian basis functions
    27 alpha electrons       27 beta electrons
       nuclear repulsion energy       302.3518591601 Hartrees.
 NAtoms=   14 NActive=   14 NUniq=   14 SFac= 1.00D+00 NAtFMM=   60 NAOKFM=F Big=F
 Integral buffers will be    131072 words long.
 Raffenetti 2 integral format.
 Two-electron integral symmetry is turned off.
 Nuclear repulsion after empirical dispersion term =      302.3467288503 Hartrees.
 One-electron integrals computed using PRISM.
 NBasis=   483 RedAO= T EigKep=  9.08D-06  NBF=   483
 NBsUse=   483 1.00D-06 EigRej= -1.00D+00 NBFU=   483
 Initial guess from the checkpoint file:  "TSH3-IRC-Forward.chk"
 B after Tr=     0.000334   -0.000241   -0.000424
         Rot=    1.000000   -0.000149    0.000123   -0.000048 Ang=  -0.02 deg.
 Initial guess <Sx>= 0.0000 <Sy>= 0.0000 <Sz>= 0.0000 <S**2>= 0.0000 S= 0.0000
 ExpMin= 2.53D-02 ExpMax= 1.53D+04 ExpMxC= 5.22D+02 IAcc=3 IRadAn=         7 AccDes= 0.00D+00
 Harris functional with IExCor= 4639 and IRadAn=       7 diagonalized for initial guess.
 HarFok:  IExCor= 4639 AccDes= 0.00D+00 IRadAn=         7 IDoV= 1 UseB2=F ITyADJ=14
 ICtDFT=  3500011 ScaDFX=  1.000000  1.000000  1.000000  1.000000
 FoFCou: FMM=F IPFlag=           0 FMFlag=      100000 FMFlg1=           0
         NFxFlg=           0 DoJE=T BraDBF=F KetDBF=T FulRan=T
         wScrn=  0.000000 ICntrl=       500 IOpCl=  0 I1Cent=   200000004 NGrid=           0
         NMat0=    1 NMatS0=      1 NMatT0=    0 NMatD0=    1 NMtDS0=    0 NMtDT0=    0
 Symmetry not used in FoFCou.
 Gradient too large for Newton-Raphson -- use scaled steepest descent instead.
     Minimum is close to point  4 DX=  1.79D-02 DF= -2.92D-08 DXR=  1.47D-02 DFR=  2.16D-04 which will be used.
 Gradient too large for Newton-Raphson -- use scaled steepest descent instead.
     Accept linear search using points  1 and  2.
 LinEq1:  Iter=  0 NonCon=     1 RMS=5.98D-05 Max=2.92D-03 NDo=     1
 AX will form     1 AO Fock derivatives at one time.
 LinEq1:  Iter=  1 NonCon=     1 RMS=2.01D-05 Max=8.97D-04 NDo=     1
 LinEq1:  Iter=  2 NonCon=     1 RMS=2.53D-05 Max=1.92D-03 NDo=     1
 LinEq1:  Iter=  3 NonCon=     1 RMS=1.83D-05 Max=8.83D-04 NDo=     1
 LinEq1:  Iter=  4 NonCon=     1 RMS=1.00D-05 Max=3.89D-04 NDo=     1
 LinEq1:  Iter=  5 NonCon=     1 RMS=6.69D-06 Max=2.27D-04 NDo=     1
 LinEq1:  Iter=  6 NonCon=     1 RMS=4.59D-06 Max=1.30D-04 NDo=     1
 LinEq1:  Iter=  7 NonCon=     1 RMS=1.96D-06 Max=6.29D-05 NDo=     1
 LinEq1:  Iter=  8 NonCon=     1 RMS=7.25D-07 Max=2.27D-05 NDo=     1
 LinEq1:  Iter=  9 NonCon=     1 RMS=3.10D-07 Max=1.28D-05 NDo=     1
 LinEq1:  Iter= 10 NonCon=     1 RMS=1.69D-07 Max=5.71D-06 NDo=     1
 LinEq1:  Iter= 11 NonCon=     1 RMS=8.67D-08 Max=3.44D-06 NDo=     1
 LinEq1:  Iter= 12 NonCon=     1 RMS=3.80D-08 Max=9.84D-07 NDo=     1
 LinEq1:  Iter= 13 NonCon=     1 RMS=1.68D-08 Max=3.89D-07 NDo=     1
 LinEq1:  Iter= 14 NonCon=     1 RMS=6.28D-09 Max=2.67D-07 NDo=     1
 LinEq1:  Iter= 15 NonCon=     0 RMS=1.70D-09 Max=5.17D-08 NDo=     1
 Linear equations converged to 1.569D-08 1.569D-07 after    15 iterations.
     Minimum is close to point  2 DX=  2.40D-03 DF= -4.72D-10 DXR=  2.40D-03 DFR=  5.74D-06 which will be used.
 LinEq1:  Iter=  0 NonCon=     1 RMS=7.46D-07 Max=4.99D-05 NDo=     1
 LinEq1:  Iter=  1 NonCon=     1 RMS=5.69D-07 Max=3.14D-05 NDo=     1
 LinEq1:  Iter=  2 NonCon=     1 RMS=4.77D-07 Max=3.27D-05 NDo=     1
 LinEq1:  Iter=  3 NonCon=     1 RMS=3.25D-07 Max=1.29D-05 NDo=     1
 LinEq1:  Iter=  4 NonCon=     1 RMS=1.84D-07 Max=6.33D-06 NDo=     1
 LinEq1:  Iter=  5 NonCon=     1 RMS=8.46D-08 Max=2.84D-06 NDo=     1
 LinEq1:  Iter=  6 NonCon=     1 RMS=3.46D-08 Max=1.08D-06 NDo=     1
 LinEq1:  Iter=  7 NonCon=     1 RMS=1.61D-08 Max=3.83D-07 NDo=     1
 LinEq1:  Iter=  8 NonCon=     1 RMS=6.14D-09 Max=2.17D-07 NDo=     1
 LinEq1:  Iter=  9 NonCon=     1 RMS=3.48D-09 Max=2.08D-07 NDo=     1
 LinEq1:  Iter= 10 NonCon=     1 RMS=2.18D-09 Max=1.20D-07 NDo=     1
 LinEq1:  Iter= 11 NonCon=     1 RMS=1.39D-09 Max=7.32D-08 NDo=     1
 LinEq1:  Iter= 12 NonCon=     1 RMS=7.69D-10 Max=4.01D-08 NDo=     1
 LinEq1:  Iter= 13 NonCon=     1 RMS=3.83D-10 Max=1.69D-08 NDo=     1
 LinEq1:  Iter= 14 NonCon=     0 RMS=1.56D-10 Max=4.44D-09 NDo=     1
 Linear equations converged to 7.157D-10 7.157D-09 after    14 iterations.
 SCF Done:  E(UwB97XD) =  -361.689412569     a.u. after    5 cycles
            Convg  =    0.8647D-07                    39 Fock formations.
              S**2 =  0.0000                  -V/T =  2.0056
 <Sx>= 0.0000 <Sy>= 0.0000 <Sz>= 0.0000 <S**2>= 0.0000 S= 0.0000
 <L.S>=  0.00000000000    
 Annihilation of the first spin contaminant:
 S**2 before annihilation     0.0000,   after     0.0000
 DoSCS=F DFT=T ScalE2(SS,OS)=  1.000000  1.000000
 Range of M.O.s used for correlation:     1   483
 NBasis=   483 NAE=    27 NBE=    27 NFC=     0 NFV=     0
 NROrb=    483 NOA=    27 NOB=    27 NVA=   456 NVB=   456

 **** Warning!!: The largest alpha MO coefficient is  0.53361242D+02


 **** Warning!!: The largest beta MO coefficient is  0.53361241D+02

 Symmetrizing basis deriv contribution to polar:
 IMax=3 JMax=2 DiffMx= 0.00D+00
 G2DrvN: will do    15 centers at a time, making    1 passes.
 Calling FoFCou, ICntrl=  3107 FMM=F I1Cent=   0 AccDes= 0.00D+00.
 End of G2Drv F.D. properties file   721 does not exist.
 End of G2Drv F.D. properties file   722 does not exist.
 End of G2Drv F.D. properties file   788 does not exist.
          IDoAtm=11111111111111
          Differentiating once with respect to nuclear coordinates.
 CalDSu exits because no D1Ps are significant.
          There are    45 degrees of freedom in the 1st order CPHF.  IDoFFX=6 NUNeed=     0.
     39 vectors produced by pass  0 Test12= 5.47D-14 2.22D-09 XBig12= 1.89D-01 1.16D-01.
 AX will form    39 AO Fock derivatives at one time.
     39 vectors produced by pass  1 Test12= 5.47D-14 2.22D-09 XBig12= 1.07D-01 7.60D-02.
     39 vectors produced by pass  2 Test12= 5.47D-14 2.22D-09 XBig12= 7.89D-03 1.07D-02.
     39 vectors produced by pass  3 Test12= 5.47D-14 2.22D-09 XBig12= 2.06D-04 1.62D-03.
     39 vectors produced by pass  4 Test12= 5.47D-14 2.22D-09 XBig12= 2.53D-06 1.17D-04.
     39 vectors produced by pass  5 Test12= 5.47D-14 2.22D-09 XBig12= 2.60D-08 1.34D-05.
     38 vectors produced by pass  6 Test12= 5.47D-14 2.22D-09 XBig12= 2.60D-10 1.67D-06.
     19 vectors produced by pass  7 Test12= 5.47D-14 2.22D-09 XBig12= 2.12D-12 1.01D-07.
      1 vectors produced by pass  8 Test12= 5.47D-14 2.22D-09 XBig12= 1.48D-14 1.07D-08.
      1 vectors produced by pass  9 Test12= 5.47D-14 2.22D-09 XBig12= 4.59D-16 9.28D-09.
 InvSVY:  IOpt=1 It=  1 EMax= 2.66D-15
 Solved reduced A of dimension   293 with    39 vectors.
 End of Minotr F.D. properties file   721 does not exist.
 End of Minotr F.D. properties file   722 does not exist.
 End of Minotr F.D. properties file   788 does not exist.
 Calling FoFJK, ICntrl=    100127 FMM=F ISym2X=0 I1Cent= 0 IOpClX= 1 NMat=1 NMatS=1 NMatT=0.
 -------------------------------------------------------------------
 Center     Atomic                   Forces (Hartrees/Bohr)
 Number     Number              X              Y              Z
 -------------------------------------------------------------------
      1        8          -0.007664330   -0.003024838    0.002309840
      2        8           0.004898795    0.000384979   -0.001377142
      3        6           0.002803690    0.002577572   -0.001622504
      4        7          -0.002496037   -0.000763923    0.002061827
      5        6          -0.000770773    0.004124224    0.002352767
      6        1          -0.001303297   -0.000770190   -0.000976980
      7        1           0.004100999   -0.000646026   -0.002162426
      8        6           0.000119122   -0.000872614   -0.000453732
      9        1           0.000118350   -0.000183364    0.000019964
     10        1          -0.000069627   -0.000037313    0.000023356
     11        6           0.000250256   -0.000652403   -0.000147786
     12        1           0.000013683   -0.000066973   -0.000021315
     13        1           0.000029809   -0.000033864    0.000023003
     14        1          -0.000030639   -0.000035266   -0.000028871
 -------------------------------------------------------------------
 Cartesian Forces:  Max     0.007664330 RMS     0.002054761
 IRC-IRC-IRC-IRC-IRC-IRC-IRC-IRC-IRC-IRC-IRC-IRC-IRC-IRC-IRC-IRC-IRC-IRC
 Pt  7 Step number   1 out of a maximum of  20
 Modified Bulirsch-Stoer Extrapolation Cycles:
    EPS =    0.000010000000000
      PEZero:  N= 2 I= 1 D=  4.30D-04 Err=  2.79D-05
      PEZero:  N= 3 I= 2 D=  4.30D-04 Err=  1.86D-05
      PEZero:  N= 3 I= 1 D=  8.60D-04 Err=  2.11D-08
 Maximum DWI energy   std dev =  0.000000429 at pt    68
 Maximum DWI gradient std dev =  0.006573059 at pt    12
 CORRECTOR INTEGRATION CONVERGENCE:
   Recorrection delta-x convergence threshold:    0.010000
   Delta-x Convergence Met
 Point Number:   7          Path Number:   1
   CHANGE IN THE REACTION COORDINATE =    0.08253
   NET REACTION COORDINATE UP TO THIS POINT =    0.57773
  # OF POINTS ALONG THE PATH =   7
  # OF STEPS =   1

 Calculating another point on the path.
 IRC-IRC-IRC-IRC-IRC-IRC-IRC-IRC-IRC-IRC-IRC-IRC-IRC-IRC-IRC-IRC-IRC-IRC
                          Input orientation:                          
 ---------------------------------------------------------------------
 Center     Atomic      Atomic             Coordinates (Angstroms)
 Number     Number       Type             X           Y           Z
 ---------------------------------------------------------------------
      1          8           0       -2.147685    0.758311   -0.008189
      2          8           0        0.122768    1.096139   -0.139321
      3          6           0        0.293832   -0.100522   -0.177347
      4          7           0       -0.699526   -1.073693   -0.113129
      5          6           0       -1.893144   -0.447058    0.297132
      6          1           0       -2.304495   -0.897985    1.220122
      7          1           0       -2.363337   -1.016524   -0.602893
      8          6           0        1.685979   -0.716258   -0.118156
      9          1           0        1.843931   -1.137357   -1.115269
     10          1           0        1.676347   -1.562437    0.565879
     11          6           0        2.760624    0.294188    0.238004
     12          1           0        2.773341    1.120057   -0.470535
     13          1           0        3.737995   -0.186684    0.233773
     14          1           0        2.590377    0.713173    1.228593
 ---------------------------------------------------------------------
                    Distance matrix (angstroms):
                    1          2          3          4          5
     1  O    0.000000
     2  O    2.299191   0.000000
     3  C    2.593687   1.209423   0.000000
     4  N    2.337609   2.320565   1.392101   0.000000
     5  C    1.269223   2.576014   2.264527   1.409152   0.000000
     6  H    2.068007   3.422896   3.056170   2.093886   1.106551
     7  H    1.884203   3.295293   2.842656   1.735340   1.164224
     8  C    4.108945   2.393503   1.523387   2.412140   3.613178
     9  H    4.555456   2.983853   2.087470   2.734504   4.054272
    10  H    4.509839   3.158946   2.144977   2.518868   3.749342
    11  C    4.936346   2.782765   2.532464   3.737249   4.712802
    12  H    4.955918   2.671295   2.779161   4.123237   4.982093
    13  H    5.965969   3.854180   3.469683   4.538581   5.637512
    14  H    4.897030   2.847271   2.812986   3.977006   4.723952
                    6          7          8          9         10
     6  H    0.000000
     7  H    1.827812   0.000000
     8  C    4.212826   4.089265   0.000000
     9  H    4.766633   4.240075   1.093850   0.000000
    10  H    4.088598   4.240648   1.088125   1.742135   0.000000
    11  C    5.295400   5.355376   1.517470   2.172785   2.174906
    12  H    5.719724   5.564886   2.163003   2.524956   3.077876
    13  H    6.163645   6.214088   2.148272   2.512204   2.500676
    14  H    5.153221   5.557471   2.162162   3.078203   2.540284
                   11         12         13         14
    11  C    0.000000
    12  H    1.088232   0.000000
    13  H    1.089271   1.770361   0.000000
    14  H    1.088944   1.756721   1.765343   0.000000
 Symmetry turned off by external request.
 Stoichiometry    C4H7NO2
 Framework group  C1[X(C4H7NO2)]
 Deg. of freedom    36
 Full point group                 C1      NOp   1
 Rotational constants (GHZ):           7.2568317           1.6601995           1.4116000
 Standard basis: Aug-CC-pVTZ (5D, 7F)
   483 basis functions,   693 primitive gaussians,   560 cartesian basis functions
    27 alpha electrons       27 beta electrons
       nuclear repulsion energy       302.3292098948 Hartrees.
 NAtoms=   14 NActive=   14 NUniq=   14 SFac= 1.00D+00 NAtFMM=   60 NAOKFM=F Big=F
 Integral buffers will be    131072 words long.
 Raffenetti 2 integral format.
 Two-electron integral symmetry is turned off.
 Nuclear repulsion after empirical dispersion term =      302.3240764693 Hartrees.
 One-electron integrals computed using PRISM.
 NBasis=   483 RedAO= T EigKep=  9.09D-06  NBF=   483
 NBsUse=   483 1.00D-06 EigRej= -1.00D+00 NBFU=   483
 Initial guess from the checkpoint file:  "TSH3-IRC-Forward.chk"
 B after Tr=     0.000368   -0.000239   -0.000413
         Rot=    1.000000   -0.000140    0.000122   -0.000051 Ang=  -0.02 deg.
 Initial guess <Sx>= 0.0000 <Sy>= 0.0000 <Sz>= 0.0000 <S**2>= 0.0000 S= 0.0000
 ExpMin= 2.53D-02 ExpMax= 1.53D+04 ExpMxC= 5.22D+02 IAcc=3 IRadAn=         7 AccDes= 0.00D+00
 Harris functional with IExCor= 4639 and IRadAn=       7 diagonalized for initial guess.
 HarFok:  IExCor= 4639 AccDes= 0.00D+00 IRadAn=         7 IDoV= 1 UseB2=F ITyADJ=14
 ICtDFT=  3500011 ScaDFX=  1.000000  1.000000  1.000000  1.000000
 FoFCou: FMM=F IPFlag=           0 FMFlag=      100000 FMFlg1=           0
         NFxFlg=           0 DoJE=T BraDBF=F KetDBF=T FulRan=T
         wScrn=  0.000000 ICntrl=       500 IOpCl=  0 I1Cent=   200000004 NGrid=           0
         NMat0=    1 NMatS0=      1 NMatT0=    0 NMatD0=    1 NMtDS0=    0 NMtDT0=    0
 Symmetry not used in FoFCou.
 Gradient too large for Newton-Raphson -- use scaled steepest descent instead.
     Minimum is close to point  4 DX=  2.25D-02 DF= -4.91D-08 DXR=  1.84D-02 DFR=  3.37D-04 which will be used.
 Gradient too large for Newton-Raphson -- use scaled steepest descent instead.
     Accept linear search using points  1 and  2.
 LinEq1:  Iter=  0 NonCon=     1 RMS=6.22D-05 Max=2.85D-03 NDo=     1
 AX will form     1 AO Fock derivatives at one time.
 LinEq1:  Iter=  1 NonCon=     1 RMS=2.06D-05 Max=8.84D-04 NDo=     1
 LinEq1:  Iter=  2 NonCon=     1 RMS=2.52D-05 Max=1.88D-03 NDo=     1
 LinEq1:  Iter=  3 NonCon=     1 RMS=1.86D-05 Max=8.92D-04 NDo=     1
 LinEq1:  Iter=  4 NonCon=     1 RMS=9.96D-06 Max=3.71D-04 NDo=     1
 LinEq1:  Iter=  5 NonCon=     1 RMS=6.45D-06 Max=2.18D-04 NDo=     1
 LinEq1:  Iter=  6 NonCon=     1 RMS=4.46D-06 Max=1.27D-04 NDo=     1
 LinEq1:  Iter=  7 NonCon=     1 RMS=1.95D-06 Max=6.39D-05 NDo=     1
 LinEq1:  Iter=  8 NonCon=     1 RMS=7.09D-07 Max=2.12D-05 NDo=     1
 LinEq1:  Iter=  9 NonCon=     1 RMS=2.73D-07 Max=1.09D-05 NDo=     1
 LinEq1:  Iter= 10 NonCon=     1 RMS=1.34D-07 Max=4.15D-06 NDo=     1
 LinEq1:  Iter= 11 NonCon=     1 RMS=7.53D-08 Max=3.18D-06 NDo=     1
 LinEq1:  Iter= 12 NonCon=     1 RMS=3.46D-08 Max=9.09D-07 NDo=     1
 LinEq1:  Iter= 13 NonCon=     1 RMS=1.60D-08 Max=3.50D-07 NDo=     1
 LinEq1:  Iter= 14 NonCon=     1 RMS=6.13D-09 Max=2.57D-07 NDo=     1
 LinEq1:  Iter= 15 NonCon=     0 RMS=1.66D-09 Max=5.07D-08 NDo=     1
 Linear equations converged to 1.569D-08 1.569D-07 after    15 iterations.
     Minimum is close to point  2 DX=  2.23D-03 DF= -4.36D-10 DXR=  2.23D-03 DFR=  4.96D-06 which will be used.
 LinEq1:  Iter=  0 NonCon=     1 RMS=7.32D-07 Max=4.81D-05 NDo=     1
 LinEq1:  Iter=  1 NonCon=     1 RMS=5.55D-07 Max=2.97D-05 NDo=     1
 LinEq1:  Iter=  2 NonCon=     1 RMS=4.72D-07 Max=3.27D-05 NDo=     1
 LinEq1:  Iter=  3 NonCon=     1 RMS=3.16D-07 Max=1.26D-05 NDo=     1
 LinEq1:  Iter=  4 NonCon=     1 RMS=1.87D-07 Max=5.97D-06 NDo=     1
 LinEq1:  Iter=  5 NonCon=     1 RMS=8.55D-08 Max=2.86D-06 NDo=     1
 LinEq1:  Iter=  6 NonCon=     1 RMS=3.52D-08 Max=1.03D-06 NDo=     1
 LinEq1:  Iter=  7 NonCon=     1 RMS=1.61D-08 Max=4.15D-07 NDo=     1
 LinEq1:  Iter=  8 NonCon=     1 RMS=5.94D-09 Max=2.35D-07 NDo=     1
 LinEq1:  Iter=  9 NonCon=     1 RMS=3.62D-09 Max=2.31D-07 NDo=     1
 LinEq1:  Iter= 10 NonCon=     1 RMS=2.45D-09 Max=1.28D-07 NDo=     1
 LinEq1:  Iter= 11 NonCon=     1 RMS=1.43D-09 Max=7.24D-08 NDo=     1
 LinEq1:  Iter= 12 NonCon=     1 RMS=7.36D-10 Max=3.65D-08 NDo=     1
 LinEq1:  Iter= 13 NonCon=     1 RMS=3.59D-10 Max=1.61D-08 NDo=     1
 LinEq1:  Iter= 14 NonCon=     0 RMS=1.43D-10 Max=4.35D-09 NDo=     1
 Linear equations converged to 7.057D-10 7.057D-09 after    14 iterations.
 SCF Done:  E(UwB97XD) =  -361.689972612     a.u. after    5 cycles
            Convg  =    0.7883D-07                    39 Fock formations.
              S**2 =  0.0000                  -V/T =  2.0056
 <Sx>= 0.0000 <Sy>= 0.0000 <Sz>= 0.0000 <S**2>= 0.0000 S= 0.0000
 <L.S>=  0.00000000000    
 Annihilation of the first spin contaminant:
 S**2 before annihilation     0.0000,   after     0.0000
 DoSCS=F DFT=T ScalE2(SS,OS)=  1.000000  1.000000
 Range of M.O.s used for correlation:     1   483
 NBasis=   483 NAE=    27 NBE=    27 NFC=     0 NFV=     0
 NROrb=    483 NOA=    27 NOB=    27 NVA=   456 NVB=   456

 **** Warning!!: The largest alpha MO coefficient is  0.51840932D+02


 **** Warning!!: The largest beta MO coefficient is  0.51840932D+02

 Symmetrizing basis deriv contribution to polar:
 IMax=3 JMax=2 DiffMx= 0.00D+00
 G2DrvN: will do    15 centers at a time, making    1 passes.
 Calling FoFCou, ICntrl=  3107 FMM=F I1Cent=   0 AccDes= 0.00D+00.
 End of G2Drv F.D. properties file   721 does not exist.
 End of G2Drv F.D. properties file   722 does not exist.
 End of G2Drv F.D. properties file   788 does not exist.
          IDoAtm=11111111111111
          Differentiating once with respect to nuclear coordinates.
 CalDSu exits because no D1Ps are significant.
          There are    45 degrees of freedom in the 1st order CPHF.  IDoFFX=6 NUNeed=     0.
     39 vectors produced by pass  0 Test12= 5.47D-14 2.22D-09 XBig12= 1.85D-01 1.13D-01.
 AX will form    39 AO Fock derivatives at one time.
     39 vectors produced by pass  1 Test12= 5.47D-14 2.22D-09 XBig12= 1.05D-01 7.55D-02.
     39 vectors produced by pass  2 Test12= 5.47D-14 2.22D-09 XBig12= 7.63D-03 1.04D-02.
     39 vectors produced by pass  3 Test12= 5.47D-14 2.22D-09 XBig12= 1.96D-04 1.63D-03.
     39 vectors produced by pass  4 Test12= 5.47D-14 2.22D-09 XBig12= 2.36D-06 1.20D-04.
     39 vectors produced by pass  5 Test12= 5.47D-14 2.22D-09 XBig12= 2.37D-08 1.27D-05.
     38 vectors produced by pass  6 Test12= 5.47D-14 2.22D-09 XBig12= 2.34D-10 1.62D-06.
     18 vectors produced by pass  7 Test12= 5.47D-14 2.22D-09 XBig12= 1.92D-12 9.72D-08.
      3 vectors produced by pass  8 Test12= 5.47D-14 2.22D-09 XBig12= 1.30D-14 1.03D-08.
 InvSVY:  IOpt=1 It=  1 EMax= 2.00D-15
 Solved reduced A of dimension   293 with    39 vectors.
 End of Minotr F.D. properties file   721 does not exist.
 End of Minotr F.D. properties file   722 does not exist.
 End of Minotr F.D. properties file   788 does not exist.
 Calling FoFJK, ICntrl=    100127 FMM=F ISym2X=0 I1Cent= 0 IOpClX= 1 NMat=1 NMatS=1 NMatT=0.
 -------------------------------------------------------------------
 Center     Atomic                   Forces (Hartrees/Bohr)
 Number     Number              X              Y              Z
 -------------------------------------------------------------------
      1        8          -0.008651004   -0.003767598    0.002738018
      2        8           0.005565780    0.000336794   -0.001574016
      3        6           0.003312744    0.003182397   -0.002071311
      4        7          -0.003430115   -0.001305710    0.002139470
      5        6          -0.001078560    0.005545873    0.003369658
      6        1          -0.001597718   -0.000912379   -0.001184843
      7        1           0.005526435   -0.000939884   -0.002732402
      8        6           0.000046126   -0.000997116   -0.000542702
      9        1           0.000141745   -0.000216336    0.000025578
     10        1          -0.000091261   -0.000040755    0.000029055
     11        6           0.000249824   -0.000730082   -0.000164880
     12        1           0.000013805   -0.000075782   -0.000023843
     13        1           0.000029823   -0.000039595    0.000024701
     14        1          -0.000037625   -0.000039828   -0.000032484
 -------------------------------------------------------------------
 Cartesian Forces:  Max     0.008651004 RMS     0.002500002
 IRC-IRC-IRC-IRC-IRC-IRC-IRC-IRC-IRC-IRC-IRC-IRC-IRC-IRC-IRC-IRC-IRC-IRC
 Pt  8 Step number   1 out of a maximum of  20
 Modified Bulirsch-Stoer Extrapolation Cycles:
    EPS =    0.000010000000000
      PEZero:  N= 2 I= 1 D=  4.30D-04 Err=  2.55D-05
      PEZero:  N= 3 I= 2 D=  4.30D-04 Err=  1.70D-05
      PEZero:  N= 3 I= 1 D=  8.60D-04 Err=  2.47D-08
 Maximum DWI energy   std dev =  0.000000513 at pt    68
 Maximum DWI gradient std dev =  0.005186270 at pt    12
 CORRECTOR INTEGRATION CONVERGENCE:
   Recorrection delta-x convergence threshold:    0.010000
   Delta-x Convergence Met
 Point Number:   8          Path Number:   1
   CHANGE IN THE REACTION COORDINATE =    0.08254
   NET REACTION COORDINATE UP TO THIS POINT =    0.66027
  # OF POINTS ALONG THE PATH =   8
  # OF STEPS =   1

 Calculating another point on the path.
 IRC-IRC-IRC-IRC-IRC-IRC-IRC-IRC-IRC-IRC-IRC-IRC-IRC-IRC-IRC-IRC-IRC-IRC
                          Input orientation:                          
 ---------------------------------------------------------------------
 Center     Atomic      Atomic             Coordinates (Angstroms)
 Number     Number       Type             X           Y           Z
 ---------------------------------------------------------------------
      1          8           0       -2.150576    0.756992   -0.007253
      2          8           0        0.124635    1.096229   -0.139849
      3          6           0        0.295340   -0.099034   -0.178325
      4          7           0       -0.700957   -1.074281   -0.112354
      5          6           0       -1.893656   -0.444360    0.298817
      6          1           0       -2.313366   -0.902986    1.213730
      7          1           0       -2.331687   -1.022296   -0.618475
      8          6           0        1.685979   -0.716706   -0.118404
      9          1           0        1.844704   -1.138529   -1.115122
     10          1           0        1.675831   -1.562649    0.566039
     11          6           0        2.760728    0.293865    0.237931
     12          1           0        2.773410    1.119655   -0.470661
     13          1           0        3.738143   -0.186900    0.233900
     14          1           0        2.590171    0.712962    1.228421
 ---------------------------------------------------------------------
                    Distance matrix (angstroms):
                    1          2          3          4          5
     1  O    0.000000
     2  O    2.304181   0.000000
     3  C    2.597027   1.208004   0.000000
     4  N    2.337948   2.322385   1.395731   0.000000
     5  C    1.266069   2.576692   2.266851   1.410103   0.000000
     6  H    2.067081   3.431164   3.064229   2.094684   1.106147
     7  H    1.890042   3.278833   2.819115   1.708256   1.169318
     8  C    4.111361   2.392694   1.522822   2.413578   3.614143
     9  H    4.558798   2.983947   2.087742   2.736798   4.056652
    10  H    4.511185   3.158183   2.145228   2.519493   3.750095
    11  C    4.939181   2.781275   2.530964   3.738688   4.712958
    12  H    4.959023   2.669455   2.776957   4.124677   4.981941
    13  H    5.968760   3.852732   3.468507   4.540148   5.638054
    14  H    4.899338   2.845685   2.811498   3.977869   4.723162
                    6          7          8          9         10
     6  H    0.000000
     7  H    1.836177   0.000000
     8  C    4.219483   4.060184   0.000000
     9  H    4.771643   4.207423   1.093881   0.000000
    10  H    4.094918   4.213699   1.088203   1.742039   0.000000
    11  C    5.303873   5.329015   1.517668   2.172926   2.175155
    12  H    5.727437   5.538213   2.163056   2.525315   3.078015
    13  H    6.172002   6.186054   2.148532   2.512085   2.501226
    14  H    5.162962   5.535958   2.162279   3.078300   2.540309
                   11         12         13         14
    11  C    0.000000
    12  H    1.088206   0.000000
    13  H    1.089262   1.770367   0.000000
    14  H    1.088945   1.756660   1.765407   0.000000
 Symmetry turned off by external request.
 Stoichiometry    C4H7NO2
 Framework group  C1[X(C4H7NO2)]
 Deg. of freedom    36
 Full point group                 C1      NOp   1
 Rotational constants (GHZ):           7.2564358           1.6591765           1.4109956
 Standard basis: Aug-CC-pVTZ (5D, 7F)
   483 basis functions,   693 primitive gaussians,   560 cartesian basis functions
    27 alpha electrons       27 beta electrons
       nuclear repulsion energy       302.3158221930 Hartrees.
 NAtoms=   14 NActive=   14 NUniq=   14 SFac= 1.00D+00 NAtFMM=   60 NAOKFM=F Big=F
 Integral buffers will be    131072 words long.
 Raffenetti 2 integral format.
 Two-electron integral symmetry is turned off.
 Nuclear repulsion after empirical dispersion term =      302.3106853097 Hartrees.
 One-electron integrals computed using PRISM.
 NBasis=   483 RedAO= T EigKep=  9.11D-06  NBF=   483
 NBsUse=   483 1.00D-06 EigRej= -1.00D+00 NBFU=   483
 Initial guess from the checkpoint file:  "TSH3-IRC-Forward.chk"
 B after Tr=     0.000399   -0.000236   -0.000399
         Rot=    1.000000   -0.000131    0.000119   -0.000054 Ang=  -0.02 deg.
 Initial guess <Sx>= 0.0000 <Sy>= 0.0000 <Sz>= 0.0000 <S**2>= 0.0000 S= 0.0000
 ExpMin= 2.53D-02 ExpMax= 1.53D+04 ExpMxC= 5.22D+02 IAcc=3 IRadAn=         7 AccDes= 0.00D+00
 Harris functional with IExCor= 4639 and IRadAn=       7 diagonalized for initial guess.
 HarFok:  IExCor= 4639 AccDes= 0.00D+00 IRadAn=         7 IDoV= 1 UseB2=F ITyADJ=14
 ICtDFT=  3500011 ScaDFX=  1.000000  1.000000  1.000000  1.000000
 FoFCou: FMM=F IPFlag=           0 FMFlag=      100000 FMFlg1=           0
         NFxFlg=           0 DoJE=T BraDBF=F KetDBF=T FulRan=T
         wScrn=  0.000000 ICntrl=       500 IOpCl=  0 I1Cent=   200000004 NGrid=           0
         NMat0=    1 NMatS0=      1 NMatT0=    0 NMatD0=    1 NMtDS0=    0 NMtDT0=    0
 Symmetry not used in FoFCou.
 Gradient too large for Newton-Raphson -- use scaled steepest descent instead.
     Minimum is close to point  4 DX=  2.87D-02 DF= -8.45D-08 DXR=  2.33D-02 DFR=  5.45D-04 which will be used.
 Gradient too large for Newton-Raphson -- use scaled steepest descent instead.
     Accept linear search using points  1 and  2.
 LinEq1:  Iter=  0 NonCon=     1 RMS=6.47D-05 Max=2.81D-03 NDo=     1
 AX will form     1 AO Fock derivatives at one time.
 LinEq1:  Iter=  1 NonCon=     1 RMS=2.10D-05 Max=8.59D-04 NDo=     1
 LinEq1:  Iter=  2 NonCon=     1 RMS=2.51D-05 Max=1.82D-03 NDo=     1
 LinEq1:  Iter=  3 NonCon=     1 RMS=1.88D-05 Max=9.34D-04 NDo=     1
 LinEq1:  Iter=  4 NonCon=     1 RMS=9.90D-06 Max=3.51D-04 NDo=     1
 LinEq1:  Iter=  5 NonCon=     1 RMS=6.17D-06 Max=2.06D-04 NDo=     1
 LinEq1:  Iter=  6 NonCon=     1 RMS=4.27D-06 Max=1.25D-04 NDo=     1
 LinEq1:  Iter=  7 NonCon=     1 RMS=1.94D-06 Max=6.40D-05 NDo=     1
 LinEq1:  Iter=  8 NonCon=     1 RMS=6.95D-07 Max=2.01D-05 NDo=     1
 LinEq1:  Iter=  9 NonCon=     1 RMS=2.44D-07 Max=8.91D-06 NDo=     1
 LinEq1:  Iter= 10 NonCon=     1 RMS=1.00D-07 Max=3.39D-06 NDo=     1
 LinEq1:  Iter= 11 NonCon=     1 RMS=5.34D-08 Max=2.38D-06 NDo=     1
 LinEq1:  Iter= 12 NonCon=     1 RMS=2.43D-08 Max=6.74D-07 NDo=     1
 LinEq1:  Iter= 13 NonCon=     1 RMS=1.30D-08 Max=2.76D-07 NDo=     1
 LinEq1:  Iter= 14 NonCon=     1 RMS=5.78D-09 Max=2.43D-07 NDo=     1
 LinEq1:  Iter= 15 NonCon=     0 RMS=1.60D-09 Max=4.78D-08 NDo=     1
 Linear equations converged to 1.569D-08 1.569D-07 after    15 iterations.
     Minimum is close to point  2 DX=  2.11D-03 DF= -4.20D-10 DXR=  2.11D-03 DFR=  4.45D-06 which will be used.
 LinEq1:  Iter=  0 NonCon=     1 RMS=7.26D-07 Max=4.66D-05 NDo=     1
 LinEq1:  Iter=  1 NonCon=     1 RMS=5.45D-07 Max=2.81D-05 NDo=     1
 LinEq1:  Iter=  2 NonCon=     1 RMS=4.68D-07 Max=3.25D-05 NDo=     1
 LinEq1:  Iter=  3 NonCon=     1 RMS=3.08D-07 Max=1.26D-05 NDo=     1
 LinEq1:  Iter=  4 NonCon=     1 RMS=1.90D-07 Max=5.71D-06 NDo=     1
 LinEq1:  Iter=  5 NonCon=     1 RMS=8.66D-08 Max=2.83D-06 NDo=     1
 LinEq1:  Iter=  6 NonCon=     1 RMS=3.57D-08 Max=9.39D-07 NDo=     1
 LinEq1:  Iter=  7 NonCon=     1 RMS=1.59D-08 Max=4.26D-07 NDo=     1
 LinEq1:  Iter=  8 NonCon=     1 RMS=5.54D-09 Max=1.71D-07 NDo=     1
 LinEq1:  Iter=  9 NonCon=     1 RMS=3.15D-09 Max=1.81D-07 NDo=     1
 LinEq1:  Iter= 10 NonCon=     1 RMS=1.75D-09 Max=1.06D-07 NDo=     1
 LinEq1:  Iter= 11 NonCon=     1 RMS=1.06D-09 Max=4.68D-08 NDo=     1
 LinEq1:  Iter= 12 NonCon=     1 RMS=6.38D-10 Max=3.61D-08 NDo=     1
 LinEq1:  Iter= 13 NonCon=     1 RMS=3.20D-10 Max=1.67D-08 NDo=     1
 LinEq1:  Iter= 14 NonCon=     0 RMS=1.29D-10 Max=5.23D-09 NDo=     1
 Linear equations converged to 7.048D-10 7.048D-09 after    14 iterations.
 SCF Done:  E(UwB97XD) =  -361.690688016     a.u. after    5 cycles
            Convg  =    0.7434D-07                    39 Fock formations.
              S**2 =  0.0000                  -V/T =  2.0056
 <Sx>= 0.0000 <Sy>= 0.0000 <Sz>= 0.0000 <S**2>= 0.0000 S= 0.0000
 <L.S>=  0.00000000000    
 Annihilation of the first spin contaminant:
 S**2 before annihilation     0.0000,   after     0.0000
 DoSCS=F DFT=T ScalE2(SS,OS)=  1.000000  1.000000
 Range of M.O.s used for correlation:     1   483
 NBasis=   483 NAE=    27 NBE=    27 NFC=     0 NFV=     0
 NROrb=    483 NOA=    27 NOB=    27 NVA=   456 NVB=   456

 **** Warning!!: The largest alpha MO coefficient is  0.51456712D+02


 **** Warning!!: The largest beta MO coefficient is  0.51456711D+02

 Symmetrizing basis deriv contribution to polar:
 IMax=3 JMax=2 DiffMx= 0.00D+00
 G2DrvN: will do    15 centers at a time, making    1 passes.
 Calling FoFCou, ICntrl=  3107 FMM=F I1Cent=   0 AccDes= 0.00D+00.
 End of G2Drv F.D. properties file   721 does not exist.
 End of G2Drv F.D. properties file   722 does not exist.
 End of G2Drv F.D. properties file   788 does not exist.
          IDoAtm=11111111111111
          Differentiating once with respect to nuclear coordinates.
 CalDSu exits because no D1Ps are significant.
          There are    45 degrees of freedom in the 1st order CPHF.  IDoFFX=6 NUNeed=     0.
     39 vectors produced by pass  0 Test12= 5.47D-14 2.22D-09 XBig12= 1.82D-01 1.10D-01.
 AX will form    39 AO Fock derivatives at one time.
     39 vectors produced by pass  1 Test12= 5.47D-14 2.22D-09 XBig12= 1.04D-01 7.56D-02.
     39 vectors produced by pass  2 Test12= 5.47D-14 2.22D-09 XBig12= 7.37D-03 1.05D-02.
     39 vectors produced by pass  3 Test12= 5.47D-14 2.22D-09 XBig12= 1.86D-04 1.63D-03.
     39 vectors produced by pass  4 Test12= 5.47D-14 2.22D-09 XBig12= 2.20D-06 1.21D-04.
     39 vectors produced by pass  5 Test12= 5.47D-14 2.22D-09 XBig12= 2.16D-08 1.18D-05.
     38 vectors produced by pass  6 Test12= 5.47D-14 2.22D-09 XBig12= 2.08D-10 1.55D-06.
     19 vectors produced by pass  7 Test12= 5.47D-14 2.22D-09 XBig12= 1.71D-12 9.32D-08.
      3 vectors produced by pass  8 Test12= 5.47D-14 2.22D-09 XBig12= 1.18D-14 1.04D-08.
      1 vectors produced by pass  9 Test12= 5.47D-14 2.22D-09 XBig12= 3.00D-16 5.98D-09.
 InvSVY:  IOpt=1 It=  1 EMax= 2.33D-15
 Solved reduced A of dimension   295 with    39 vectors.
 End of Minotr F.D. properties file   721 does not exist.
 End of Minotr F.D. properties file   722 does not exist.
 End of Minotr F.D. properties file   788 does not exist.
 Calling FoFJK, ICntrl=    100127 FMM=F ISym2X=0 I1Cent= 0 IOpClX= 1 NMat=1 NMatS=1 NMatT=0.
 -------------------------------------------------------------------
 Center     Atomic                   Forces (Hartrees/Bohr)
 Number     Number              X              Y              Z
 -------------------------------------------------------------------
      1        8          -0.009631381   -0.004645587    0.003193559
      2        8           0.006234193    0.000252309   -0.001765106
      3        6           0.003879098    0.003862711   -0.002580974
      4        7          -0.004644741   -0.001987745    0.002100498
      5        6          -0.001435753    0.007278314    0.004624075
      6        1          -0.001918729   -0.001062154   -0.001417060
      7        1           0.007281423   -0.001310839   -0.003368807
      8        6          -0.000056494   -0.001115316   -0.000636160
      9        1           0.000167770   -0.000251240    0.000032376
     10        1          -0.000116983   -0.000043457    0.000035640
     11        6           0.000243693   -0.000803477   -0.000181653
     12        1           0.000013850   -0.000084260   -0.000026098
     13        1           0.000029206   -0.000045010    0.000025736
     14        1          -0.000045150   -0.000044248   -0.000036026
 -------------------------------------------------------------------
 Cartesian Forces:  Max     0.009631381 RMS     0.003027617
 IRC-IRC-IRC-IRC-IRC-IRC-IRC-IRC-IRC-IRC-IRC-IRC-IRC-IRC-IRC-IRC-IRC-IRC
 Pt  9 Step number   1 out of a maximum of  20
 Modified Bulirsch-Stoer Extrapolation Cycles:
    EPS =    0.000010000000000
      PEZero:  N= 2 I= 1 D=  4.30D-04 Err=  2.24D-05
      PEZero:  N= 3 I= 2 D=  4.30D-04 Err=  1.49D-05
      PEZero:  N= 3 I= 1 D=  8.60D-04 Err=  2.34D-08
 Maximum DWI energy   std dev =  0.000000581 at pt    67
 Maximum DWI gradient std dev =  0.004064741 at pt    12
 CORRECTOR INTEGRATION CONVERGENCE:
   Recorrection delta-x convergence threshold:    0.010000
   Delta-x Convergence Met
 Point Number:   9          Path Number:   1
   CHANGE IN THE REACTION COORDINATE =    0.08254
   NET REACTION COORDINATE UP TO THIS POINT =    0.74281
  # OF POINTS ALONG THE PATH =   9
  # OF STEPS =   1

 Calculating another point on the path.
 IRC-IRC-IRC-IRC-IRC-IRC-IRC-IRC-IRC-IRC-IRC-IRC-IRC-IRC-IRC-IRC-IRC-IRC
                          Input orientation:                          
 ---------------------------------------------------------------------
 Center     Atomic      Atomic             Coordinates (Angstroms)
 Number     Number       Type             X           Y           Z
 ---------------------------------------------------------------------
      1          8           0       -2.153115    0.755706   -0.006392
      2          8           0        0.126284    1.096276   -0.140315
      3          6           0        0.296735   -0.097615   -0.179281
      4          7           0       -0.702485   -1.074962   -0.111768
      5          6           0       -1.894191   -0.441589    0.300611
      6          1           0       -2.321717   -0.907555    1.207666
      7          1           0       -2.298878   -1.028485   -0.633449
      8          6           0        1.685939   -0.717099   -0.118633
      9          1           0        1.845426   -1.139601   -1.114976
     10          1           0        1.675311   -1.562826    0.566194
     11          6           0        2.760808    0.293585    0.237868
     12          1           0        2.773464    1.119302   -0.470769
     13          1           0        3.738257   -0.187091    0.234003
     14          1           0        2.589976    0.712778    1.228270
 ---------------------------------------------------------------------
                    Distance matrix (angstroms):
                    1          2          3          4          5
     1  O    0.000000
     2  O    2.308589   0.000000
     3  C    2.599964   1.206626   0.000000
     4  N    2.338114   2.324209   1.399360   0.000000
     5  C    1.262858   2.577162   2.269091   1.411163   0.000000
     6  H    2.066108   3.438764   3.071794   2.095434   1.105736
     7  H    1.896783   3.261779   2.794637   1.680114   1.175026
     8  C    4.113403   2.391928   1.522277   2.415095   3.615108
     9  H    4.561740   2.984050   2.087990   2.739061   4.059045
    10  H    4.512238   3.157446   2.145472   2.520231   3.750874
    11  C    4.941645   2.779937   2.529566   3.740263   4.713113
    12  H    4.961757   2.667826   2.774894   4.126246   4.981809
    13  H    5.971174   3.851428   3.467403   4.541813   5.638588
    14  H    4.901341   2.844270   2.810140   3.978947   4.722380
                    6          7          8          9         10
     6  H    0.000000
     7  H    1.845224   0.000000
     8  C    4.225713   4.029984   0.000000
     9  H    4.776358   4.173664   1.093912   0.000000
    10  H    4.100866   4.185552   1.088281   1.741951   0.000000
    11  C    5.311808   5.301650   1.517866   2.173047   2.175400
    12  H    5.734646   5.510727   2.163118   2.525649   3.078156
    13  H    6.179836   6.156900   2.148783   2.511937   2.501747
    14  H    5.172101   5.513519   2.162400   3.078386   2.540340
                   11         12         13         14
    11  C    0.000000
    12  H    1.088179   0.000000
    13  H    1.089253   1.770365   0.000000
    14  H    1.088945   1.756605   1.765468   0.000000
 Symmetry turned off by external request.
 Stoichiometry    C4H7NO2
 Framework group  C1[X(C4H7NO2)]
 Deg. of freedom    36
 Full point group                 C1      NOp   1
 Rotational constants (GHZ):           7.2557349           1.6583180           1.4105122
 Standard basis: Aug-CC-pVTZ (5D, 7F)
   483 basis functions,   693 primitive gaussians,   560 cartesian basis functions
    27 alpha electrons       27 beta electrons
       nuclear repulsion energy       302.3107680595 Hartrees.
 NAtoms=   14 NActive=   14 NUniq=   14 SFac= 1.00D+00 NAtFMM=   60 NAOKFM=F Big=F
 Integral buffers will be    131072 words long.
 Raffenetti 2 integral format.
 Two-electron integral symmetry is turned off.
 Nuclear repulsion after empirical dispersion term =      302.3056274355 Hartrees.
 One-electron integrals computed using PRISM.
 NBasis=   483 RedAO= T EigKep=  9.13D-06  NBF=   483
 NBsUse=   483 1.00D-06 EigRej= -1.00D+00 NBFU=   483
 Initial guess from the checkpoint file:  "TSH3-IRC-Forward.chk"
 B after Tr=     0.000426   -0.000232   -0.000382
         Rot=    1.000000   -0.000122    0.000116   -0.000057 Ang=  -0.02 deg.
 Initial guess <Sx>= 0.0000 <Sy>= 0.0000 <Sz>= 0.0000 <S**2>= 0.0000 S= 0.0000
 ExpMin= 2.53D-02 ExpMax= 1.53D+04 ExpMxC= 5.22D+02 IAcc=3 IRadAn=         7 AccDes= 0.00D+00
 Harris functional with IExCor= 4639 and IRadAn=       7 diagonalized for initial guess.
 HarFok:  IExCor= 4639 AccDes= 0.00D+00 IRadAn=         7 IDoV= 1 UseB2=F ITyADJ=14
 ICtDFT=  3500011 ScaDFX=  1.000000  1.000000  1.000000  1.000000
 FoFCou: FMM=F IPFlag=           0 FMFlag=      100000 FMFlg1=           0
         NFxFlg=           0 DoJE=T BraDBF=F KetDBF=T FulRan=T
         wScrn=  0.000000 ICntrl=       500 IOpCl=  0 I1Cent=   200000004 NGrid=           0
         NMat0=    1 NMatS0=      1 NMatT0=    0 NMatD0=    1 NMtDS0=    0 NMtDT0=    0
 Symmetry not used in FoFCou.
 Gradient too large for Newton-Raphson -- use scaled steepest descent instead.
     Minimum is close to point  4 DX=  3.77D-02 DF= -1.53D-07 DXR=  3.05D-02 DFR=  9.29D-04 which will be used.
 Gradient too large for Newton-Raphson -- use scaled steepest descent instead.
     Accept linear search using points  1 and  2.
 LinEq1:  Iter=  0 NonCon=     1 RMS=6.73D-05 Max=2.78D-03 NDo=     1
 AX will form     1 AO Fock derivatives at one time.
 LinEq1:  Iter=  1 NonCon=     1 RMS=2.13D-05 Max=8.22D-04 NDo=     1
 LinEq1:  Iter=  2 NonCon=     1 RMS=2.48D-05 Max=1.76D-03 NDo=     1
 LinEq1:  Iter=  3 NonCon=     1 RMS=1.88D-05 Max=9.62D-04 NDo=     1
 LinEq1:  Iter=  4 NonCon=     1 RMS=9.82D-06 Max=3.31D-04 NDo=     1
 LinEq1:  Iter=  5 NonCon=     1 RMS=5.89D-06 Max=1.93D-04 NDo=     1
 LinEq1:  Iter=  6 NonCon=     1 RMS=4.01D-06 Max=1.20D-04 NDo=     1
 LinEq1:  Iter=  7 NonCon=     1 RMS=1.91D-06 Max=6.33D-05 NDo=     1
 LinEq1:  Iter=  8 NonCon=     1 RMS=6.83D-07 Max=1.90D-05 NDo=     1
 LinEq1:  Iter=  9 NonCon=     1 RMS=2.30D-07 Max=6.93D-06 NDo=     1
 LinEq1:  Iter= 10 NonCon=     1 RMS=9.91D-08 Max=3.66D-06 NDo=     1
 LinEq1:  Iter= 11 NonCon=     1 RMS=4.94D-08 Max=2.05D-06 NDo=     1
 LinEq1:  Iter= 12 NonCon=     1 RMS=2.55D-08 Max=9.93D-07 NDo=     1
 LinEq1:  Iter= 13 NonCon=     1 RMS=1.25D-08 Max=3.39D-07 NDo=     1
 LinEq1:  Iter= 14 NonCon=     1 RMS=5.47D-09 Max=1.84D-07 NDo=     1
 LinEq1:  Iter= 15 NonCon=     0 RMS=1.55D-09 Max=4.81D-08 NDo=     1
 Linear equations converged to 1.569D-08 1.569D-07 after    15 iterations.
     Minimum is close to point  2 DX=  2.04D-03 DF= -4.20D-10 DXR=  2.04D-03 DFR=  4.15D-06 which will be used.
 LinEq1:  Iter=  0 NonCon=     1 RMS=7.28D-07 Max=4.55D-05 NDo=     1
 LinEq1:  Iter=  1 NonCon=     1 RMS=5.41D-07 Max=2.74D-05 NDo=     1
 LinEq1:  Iter=  2 NonCon=     1 RMS=4.65D-07 Max=3.24D-05 NDo=     1
 LinEq1:  Iter=  3 NonCon=     1 RMS=3.02D-07 Max=1.27D-05 NDo=     1
 LinEq1:  Iter=  4 NonCon=     1 RMS=1.94D-07 Max=5.71D-06 NDo=     1
 LinEq1:  Iter=  5 NonCon=     1 RMS=8.80D-08 Max=2.80D-06 NDo=     1
 LinEq1:  Iter=  6 NonCon=     1 RMS=3.62D-08 Max=8.29D-07 NDo=     1
 LinEq1:  Iter=  7 NonCon=     1 RMS=1.58D-08 Max=4.30D-07 NDo=     1
 LinEq1:  Iter=  8 NonCon=     1 RMS=5.45D-09 Max=1.71D-07 NDo=     1
 LinEq1:  Iter=  9 NonCon=     1 RMS=3.19D-09 Max=1.88D-07 NDo=     1
 LinEq1:  Iter= 10 NonCon=     1 RMS=1.89D-09 Max=1.13D-07 NDo=     1
 LinEq1:  Iter= 11 NonCon=     1 RMS=1.13D-09 Max=5.36D-08 NDo=     1
 LinEq1:  Iter= 12 NonCon=     1 RMS=6.19D-10 Max=3.22D-08 NDo=     1
 LinEq1:  Iter= 13 NonCon=     1 RMS=2.89D-10 Max=1.38D-08 NDo=     1
 LinEq1:  Iter= 14 NonCon=     0 RMS=1.15D-10 Max=5.11D-09 NDo=     1
 Linear equations converged to 7.130D-10 7.130D-09 after    14 iterations.
 SCF Done:  E(UwB97XD) =  -361.691589844     a.u. after    5 cycles
            Convg  =    0.6283D-07                    39 Fock formations.
              S**2 =  0.0000                  -V/T =  2.0056
 <Sx>= 0.0000 <Sy>= 0.0000 <Sz>= 0.0000 <S**2>= 0.0000 S= 0.0000
 <L.S>=  0.00000000000    
 Annihilation of the first spin contaminant:
 S**2 before annihilation     0.0000,   after     0.0000
 DoSCS=F DFT=T ScalE2(SS,OS)=  1.000000  1.000000
 Range of M.O.s used for correlation:     1   483
 NBasis=   483 NAE=    27 NBE=    27 NFC=     0 NFV=     0
 NROrb=    483 NOA=    27 NOB=    27 NVA=   456 NVB=   456

 **** Warning!!: The largest alpha MO coefficient is  0.50867261D+02


 **** Warning!!: The largest beta MO coefficient is  0.50867260D+02

 Symmetrizing basis deriv contribution to polar:
 IMax=3 JMax=2 DiffMx= 0.00D+00
 G2DrvN: will do    15 centers at a time, making    1 passes.
 Calling FoFCou, ICntrl=  3107 FMM=F I1Cent=   0 AccDes= 0.00D+00.
 End of G2Drv F.D. properties file   721 does not exist.
 End of G2Drv F.D. properties file   722 does not exist.
 End of G2Drv F.D. properties file   788 does not exist.
          IDoAtm=11111111111111
          Differentiating once with respect to nuclear coordinates.
 CalDSu exits because no D1Ps are significant.
          There are    45 degrees of freedom in the 1st order CPHF.  IDoFFX=6 NUNeed=     0.
     39 vectors produced by pass  0 Test12= 5.47D-14 2.22D-09 XBig12= 1.78D-01 1.06D-01.
 AX will form    39 AO Fock derivatives at one time.
     39 vectors produced by pass  1 Test12= 5.47D-14 2.22D-09 XBig12= 1.02D-01 7.61D-02.
     39 vectors produced by pass  2 Test12= 5.47D-14 2.22D-09 XBig12= 7.11D-03 1.06D-02.
     39 vectors produced by pass  3 Test12= 5.47D-14 2.22D-09 XBig12= 1.76D-04 1.60D-03.
     39 vectors produced by pass  4 Test12= 5.47D-14 2.22D-09 XBig12= 2.04D-06 1.23D-04.
     39 vectors produced by pass  5 Test12= 5.47D-14 2.22D-09 XBig12= 1.95D-08 1.08D-05.
     38 vectors produced by pass  6 Test12= 5.47D-14 2.22D-09 XBig12= 1.83D-10 1.46D-06.
     19 vectors produced by pass  7 Test12= 5.47D-14 2.22D-09 XBig12= 1.50D-12 8.61D-08.
      3 vectors produced by pass  8 Test12= 5.47D-14 2.22D-09 XBig12= 1.00D-14 9.82D-09.
      1 vectors produced by pass  9 Test12= 5.47D-14 2.22D-09 XBig12= 1.18D-16 2.63D-09.
 InvSVY:  IOpt=1 It=  1 EMax= 2.22D-15
 Solved reduced A of dimension   295 with    39 vectors.
 End of Minotr F.D. properties file   721 does not exist.
 End of Minotr F.D. properties file   722 does not exist.
 End of Minotr F.D. properties file   788 does not exist.
 Calling FoFJK, ICntrl=    100127 FMM=F ISym2X=0 I1Cent= 0 IOpClX= 1 NMat=1 NMatS=1 NMatT=0.
 -------------------------------------------------------------------
 Center     Atomic                   Forces (Hartrees/Bohr)
 Number     Number              X              Y              Z
 -------------------------------------------------------------------
      1        8          -0.010608130   -0.005669258    0.003674993
      2        8           0.006903799    0.000130891   -0.001948951
      3        6           0.004508497    0.004610442   -0.003146162
      4        7          -0.006184367   -0.002802218    0.001924385
      5        6          -0.001837612    0.009335049    0.006123793
      6        1          -0.002263661   -0.001218461   -0.001673277
      7        1           0.009396387   -0.001766118   -0.004063873
      8        6          -0.000188012   -0.001223522   -0.000734176
      9        1           0.000196855   -0.000287980    0.000040358
     10        1          -0.000147151   -0.000045189    0.000043128
     11        6           0.000234183   -0.000872950   -0.000198745
     12        1           0.000014101   -0.000092326   -0.000028026
     13        1           0.000028291   -0.000049789    0.000026095
     14        1          -0.000053178   -0.000048571   -0.000039542
 -------------------------------------------------------------------
 Cartesian Forces:  Max     0.010608130 RMS     0.003649502
 IRC-IRC-IRC-IRC-IRC-IRC-IRC-IRC-IRC-IRC-IRC-IRC-IRC-IRC-IRC-IRC-IRC-IRC
 Pt 10 Step number   1 out of a maximum of  20
 Modified Bulirsch-Stoer Extrapolation Cycles:
    EPS =    0.000010000000000
      PEZero:  N= 2 I= 1 D=  4.30D-04 Err=  1.93D-05
      PEZero:  N= 3 I= 2 D=  4.30D-04 Err=  1.29D-05
      PEZero:  N= 3 I= 1 D=  8.60D-04 Err=  2.02D-08
 Maximum DWI energy   std dev =  0.000000638 at pt    67
 Maximum DWI gradient std dev =  0.003188436 at pt    12
 CORRECTOR INTEGRATION CONVERGENCE:
   Recorrection delta-x convergence threshold:    0.010000
   Delta-x Convergence Met
 Point Number:  10          Path Number:   1
   CHANGE IN THE REACTION COORDINATE =    0.08255
   NET REACTION COORDINATE UP TO THIS POINT =    0.82535
  # OF POINTS ALONG THE PATH =  10
  # OF STEPS =   1

 Calculating another point on the path.
 IRC-IRC-IRC-IRC-IRC-IRC-IRC-IRC-IRC-IRC-IRC-IRC-IRC-IRC-IRC-IRC-IRC-IRC
                          Input orientation:                          
 ---------------------------------------------------------------------
 Center     Atomic      Atomic             Coordinates (Angstroms)
 Number     Number       Type             X           Y           Z
 ---------------------------------------------------------------------
      1          8           0       -2.155352    0.754451   -0.005602
      2          8           0        0.127744    1.096285   -0.140726
      3          6           0        0.298035   -0.096266   -0.180207
      4          7           0       -0.704109   -1.075711   -0.111356
      5          6           0       -1.894737   -0.438768    0.302487
      6          1           0       -2.329560   -0.911731    1.201922
      7          1           0       -2.265123   -1.035038   -0.647762
      8          6           0        1.685868   -0.717442   -0.118844
      9          1           0        1.846105   -1.140582   -1.114832
     10          1           0        1.674790   -1.562973    0.566344
     11          6           0        2.760869    0.293342    0.237812
     12          1           0        2.773510    1.118994   -0.470861
     13          1           0        3.738345   -0.187259    0.234087
     14          1           0        2.589793    0.712615    1.228137
 ---------------------------------------------------------------------
                    Distance matrix (angstroms):
                    1          2          3          4          5
     1  O    0.000000
     2  O    2.312495   0.000000
     3  C    2.602559   1.205294   0.000000
     4  N    2.338116   2.326029   1.402978   0.000000
     5  C    1.259607   2.577451   2.271245   1.412289   0.000000
     6  H    2.065097   3.445747   3.078883   2.096111   1.105327
     7  H    1.904387   3.244292   2.769419   1.651106   1.181397
     8  C    4.115126   2.391200   1.521745   2.416693   3.616064
     9  H    4.564340   2.984162   2.088215   2.741307   4.061433
    10  H    4.513043   3.156731   2.145698   2.521083   3.751663
    11  C    4.943794   2.778733   2.528258   3.741965   4.713262
    12  H    4.964175   2.666380   2.772961   4.127930   4.981688
    13  H    5.973268   3.850249   3.466360   4.543575   5.639110
    14  H    4.903087   2.843004   2.808892   3.980219   4.721602
                    6          7          8          9         10
     6  H    0.000000
     7  H    1.854910   0.000000
     8  C    4.231529   3.998869   0.000000
     9  H    4.780784   4.139020   1.093945   0.000000
    10  H    4.106445   4.156402   1.088360   1.741871   0.000000
    11  C    5.319227   5.273465   1.518063   2.173149   2.175639
    12  H    5.741373   5.482606   2.163187   2.525958   3.078299
    13  H    6.187168   6.126828   2.149027   2.511768   2.502248
    14  H    5.180658   5.490309   2.162522   3.078460   2.540374
                   11         12         13         14
    11  C    0.000000
    12  H    1.088154   0.000000
    13  H    1.089243   1.770355   0.000000
    14  H    1.088944   1.756556   1.765526   0.000000
 Symmetry turned off by external request.
 Stoichiometry    C4H7NO2
 Framework group  C1[X(C4H7NO2)]
 Deg. of freedom    36
 Full point group                 C1      NOp   1
 Rotational constants (GHZ):           7.2548108           1.6575985           1.4101311
 Standard basis: Aug-CC-pVTZ (5D, 7F)
   483 basis functions,   693 primitive gaussians,   560 cartesian basis functions
    27 alpha electrons       27 beta electrons
       nuclear repulsion energy       302.3131115043 Hartrees.
 NAtoms=   14 NActive=   14 NUniq=   14 SFac= 1.00D+00 NAtFMM=   60 NAOKFM=F Big=F
 Integral buffers will be    131072 words long.
 Raffenetti 2 integral format.
 Two-electron integral symmetry is turned off.
 Nuclear repulsion after empirical dispersion term =      302.3079669019 Hartrees.
 One-electron integrals computed using PRISM.
 NBasis=   483 RedAO= T EigKep=  9.14D-06  NBF=   483
 NBsUse=   483 1.00D-06 EigRej= -1.00D+00 NBFU=   483
 Initial guess from the checkpoint file:  "TSH3-IRC-Forward.chk"
 B after Tr=     0.000450   -0.000229   -0.000365
         Rot=    1.000000   -0.000112    0.000113   -0.000059 Ang=  -0.02 deg.
 Initial guess <Sx>= 0.0000 <Sy>= 0.0000 <Sz>= 0.0000 <S**2>= 0.0000 S= 0.0000
 ExpMin= 2.53D-02 ExpMax= 1.53D+04 ExpMxC= 5.22D+02 IAcc=3 IRadAn=         7 AccDes= 0.00D+00
 Harris functional with IExCor= 4639 and IRadAn=       7 diagonalized for initial guess.
 HarFok:  IExCor= 4639 AccDes= 0.00D+00 IRadAn=         7 IDoV= 1 UseB2=F ITyADJ=14
 ICtDFT=  3500011 ScaDFX=  1.000000  1.000000  1.000000  1.000000
 FoFCou: FMM=F IPFlag=           0 FMFlag=      100000 FMFlg1=           0
         NFxFlg=           0 DoJE=T BraDBF=F KetDBF=T FulRan=T
         wScrn=  0.000000 ICntrl=       500 IOpCl=  0 I1Cent=   200000004 NGrid=           0
         NMat0=    1 NMatS0=      1 NMatT0=    0 NMatD0=    1 NMtDS0=    0 NMtDT0=    0
 Symmetry not used in FoFCou.
 Gradient too large for Newton-Raphson -- use scaled steepest descent instead.
     Minimum is close to point  4 DX=  4.74D-02 DF= -2.50D-07 DXR=  3.80D-02 DFR=  1.44D-03 which will be used.
 Gradient too large for Newton-Raphson -- use scaled steepest descent instead.
     Accept linear search using points  1 and  2.
 Gradient too large for Newton-Raphson -- use scaled steepest descent instead.
     Accept linear search using points  1 and  2.
 Gradient too large for Newton-Raphson -- use scaled steepest descent instead.
     Accept linear search using points  1 and  2.
 LinEq1:  Iter=  0 NonCon=     1 RMS=6.17D-05 Max=2.62D-03 NDo=     1
 AX will form     1 AO Fock derivatives at one time.
 LinEq1:  Iter=  1 NonCon=     1 RMS=1.79D-05 Max=5.22D-04 NDo=     1
 LinEq1:  Iter=  2 NonCon=     1 RMS=2.02D-05 Max=1.47D-03 NDo=     1
 LinEq1:  Iter=  3 NonCon=     1 RMS=1.68D-05 Max=8.81D-04 NDo=     1
 LinEq1:  Iter=  4 NonCon=     1 RMS=9.18D-06 Max=3.27D-04 NDo=     1
 LinEq1:  Iter=  5 NonCon=     1 RMS=6.00D-06 Max=1.96D-04 NDo=     1
 LinEq1:  Iter=  6 NonCon=     1 RMS=3.97D-06 Max=1.23D-04 NDo=     1
 LinEq1:  Iter=  7 NonCon=     1 RMS=1.56D-06 Max=5.65D-05 NDo=     1
 LinEq1:  Iter=  8 NonCon=     1 RMS=6.44D-07 Max=1.79D-05 NDo=     1
 LinEq1:  Iter=  9 NonCon=     1 RMS=3.01D-07 Max=9.98D-06 NDo=     1
 LinEq1:  Iter= 10 NonCon=     1 RMS=1.66D-07 Max=5.78D-06 NDo=     1
 LinEq1:  Iter= 11 NonCon=     1 RMS=6.21D-08 Max=2.55D-06 NDo=     1
 LinEq1:  Iter= 12 NonCon=     1 RMS=2.80D-08 Max=1.29D-06 NDo=     1
 LinEq1:  Iter= 13 NonCon=     1 RMS=1.07D-08 Max=3.09D-07 NDo=     1
 LinEq1:  Iter= 14 NonCon=     0 RMS=3.88D-09 Max=1.26D-07 NDo=     1
 Linear equations converged to 1.569D-08 1.569D-07 after    14 iterations.
     Minimum is close to point  2 DX=  2.11D-03 DF= -3.58D-10 DXR=  2.10D-03 DFR=  4.42D-06 which will be used.
 LinEq1:  Iter=  0 NonCon=     1 RMS=6.38D-07 Max=3.89D-05 NDo=     1
 LinEq1:  Iter=  1 NonCon=     1 RMS=4.60D-07 Max=2.42D-05 NDo=     1
 LinEq1:  Iter=  2 NonCon=     1 RMS=3.99D-07 Max=2.76D-05 NDo=     1
 LinEq1:  Iter=  3 NonCon=     1 RMS=2.49D-07 Max=1.03D-05 NDo=     1
 LinEq1:  Iter=  4 NonCon=     1 RMS=1.64D-07 Max=4.91D-06 NDo=     1
 LinEq1:  Iter=  5 NonCon=     1 RMS=7.51D-08 Max=2.17D-06 NDo=     1
 LinEq1:  Iter=  6 NonCon=     1 RMS=2.92D-08 Max=6.43D-07 NDo=     1
 LinEq1:  Iter=  7 NonCon=     1 RMS=1.27D-08 Max=3.63D-07 NDo=     1
 LinEq1:  Iter=  8 NonCon=     1 RMS=4.52D-09 Max=1.63D-07 NDo=     1
 LinEq1:  Iter=  9 NonCon=     1 RMS=2.63D-09 Max=1.52D-07 NDo=     1
 LinEq1:  Iter= 10 NonCon=     1 RMS=1.32D-09 Max=7.07D-08 NDo=     1
 LinEq1:  Iter= 11 NonCon=     1 RMS=6.62D-10 Max=3.87D-08 NDo=     1
 LinEq1:  Iter= 12 NonCon=     1 RMS=4.21D-10 Max=2.39D-08 NDo=     1
 LinEq1:  Iter= 13 NonCon=     1 RMS=2.38D-10 Max=1.38D-08 NDo=     1
 LinEq1:  Iter= 14 NonCon=     0 RMS=9.84D-11 Max=5.09D-09 NDo=     1
 Linear equations converged to 6.302D-10 6.302D-09 after    14 iterations.
 SCF Done:  E(UwB97XD) =  -361.692711550     a.u. after    7 cycles
            Convg  =    0.1114D-06                    42 Fock formations.
              S**2 =  0.0000                  -V/T =  2.0056
 <Sx>= 0.0000 <Sy>= 0.0000 <Sz>= 0.0000 <S**2>= 0.0000 S= 0.0000
 <L.S>=  0.00000000000    
 Annihilation of the first spin contaminant:
 S**2 before annihilation     0.0000,   after     0.0000
 DoSCS=F DFT=T ScalE2(SS,OS)=  1.000000  1.000000
 Range of M.O.s used for correlation:     1   483
 NBasis=   483 NAE=    27 NBE=    27 NFC=     0 NFV=     0
 NROrb=    483 NOA=    27 NOB=    27 NVA=   456 NVB=   456

 **** Warning!!: The largest alpha MO coefficient is  0.50112885D+02


 **** Warning!!: The largest beta MO coefficient is  0.50112886D+02

 Symmetrizing basis deriv contribution to polar:
 IMax=3 JMax=2 DiffMx= 0.00D+00
 G2DrvN: will do    15 centers at a time, making    1 passes.
 Calling FoFCou, ICntrl=  3107 FMM=F I1Cent=   0 AccDes= 0.00D+00.
 End of G2Drv F.D. properties file   721 does not exist.
 End of G2Drv F.D. properties file   722 does not exist.
 End of G2Drv F.D. properties file   788 does not exist.
          IDoAtm=11111111111111
          Differentiating once with respect to nuclear coordinates.
 CalDSu exits because no D1Ps are significant.
          There are    45 degrees of freedom in the 1st order CPHF.  IDoFFX=6 NUNeed=     0.
     39 vectors produced by pass  0 Test12= 5.47D-14 2.22D-09 XBig12= 1.74D-01 1.03D-01.
 AX will form    39 AO Fock derivatives at one time.
     39 vectors produced by pass  1 Test12= 5.47D-14 2.22D-09 XBig12= 9.99D-02 7.70D-02.
     39 vectors produced by pass  2 Test12= 5.47D-14 2.22D-09 XBig12= 6.85D-03 1.06D-02.
     39 vectors produced by pass  3 Test12= 5.47D-14 2.22D-09 XBig12= 1.66D-04 1.55D-03.
     39 vectors produced by pass  4 Test12= 5.47D-14 2.22D-09 XBig12= 1.89D-06 1.24D-04.
     39 vectors produced by pass  5 Test12= 5.47D-14 2.22D-09 XBig12= 1.75D-08 1.01D-05.
     39 vectors produced by pass  6 Test12= 5.47D-14 2.22D-09 XBig12= 1.59D-10 1.34D-06.
     19 vectors produced by pass  7 Test12= 5.47D-14 2.22D-09 XBig12= 1.29D-12 7.56D-08.
      4 vectors produced by pass  8 Test12= 5.47D-14 2.22D-09 XBig12= 1.08D-14 1.92D-08.
      1 vectors produced by pass  9 Test12= 5.47D-14 2.22D-09 XBig12= 3.16D-16 6.69D-09.
      1 vectors produced by pass 10 Test12= 5.47D-14 2.22D-09 XBig12= 3.60D-17 2.63D-09.
 InvSVY:  IOpt=1 It=  1 EMax= 2.00D-15
 Solved reduced A of dimension   298 with    39 vectors.
 End of Minotr F.D. properties file   721 does not exist.
 End of Minotr F.D. properties file   722 does not exist.
 End of Minotr F.D. properties file   788 does not exist.
 Calling FoFJK, ICntrl=    100127 FMM=F ISym2X=0 I1Cent= 0 IOpClX= 1 NMat=1 NMatS=1 NMatT=0.
 -------------------------------------------------------------------
 Center     Atomic                   Forces (Hartrees/Bohr)
 Number     Number              X              Y              Z
 -------------------------------------------------------------------
      1        8          -0.011578161   -0.006842515    0.004179262
      2        8           0.007570391   -0.000026408   -0.002124057
      3        6           0.005202335    0.005410867   -0.003759003
      4        7          -0.008087405   -0.003732868    0.001591769
      5        6          -0.002278868    0.011717952    0.007872319
      6        1          -0.002629272   -0.001379730   -0.001951919
      7        1           0.011896107   -0.002312183   -0.004808654
      8        6          -0.000346503   -0.001317709   -0.000836975
      9        1           0.000229361   -0.000326388    0.000049456
     10        1          -0.000182135   -0.000045651    0.000051511
     11        6           0.000223557   -0.000939014   -0.000216854
     12        1           0.000014849   -0.000099896   -0.000029580
     13        1           0.000027423   -0.000053600    0.000025796
     14        1          -0.000061681   -0.000052857   -0.000043069
 -------------------------------------------------------------------
 Cartesian Forces:  Max     0.011896107 RMS     0.004373510
 IRC-IRC-IRC-IRC-IRC-IRC-IRC-IRC-IRC-IRC-IRC-IRC-IRC-IRC-IRC-IRC-IRC-IRC
 Pt 11 Step number   1 out of a maximum of  20
 Modified Bulirsch-Stoer Extrapolation Cycles:
    EPS =    0.000010000000000
      PEZero:  N= 2 I= 1 D=  4.30D-04 Err=  1.64D-05
      PEZero:  N= 3 I= 2 D=  4.30D-04 Err=  1.09D-05
      PEZero:  N= 3 I= 1 D=  8.60D-04 Err=  1.85D-08
 Maximum DWI energy   std dev =  0.000000684 at pt    67
 Maximum DWI gradient std dev =  0.002509040 at pt    12
 CORRECTOR INTEGRATION CONVERGENCE:
   Recorrection delta-x convergence threshold:    0.010000
   Delta-x Convergence Met
 Point Number:  11          Path Number:   1
   CHANGE IN THE REACTION COORDINATE =    0.08255
   NET REACTION COORDINATE UP TO THIS POINT =    0.90791
  # OF POINTS ALONG THE PATH =  11
  # OF STEPS =   1

 Calculating another point on the path.
 IRC-IRC-IRC-IRC-IRC-IRC-IRC-IRC-IRC-IRC-IRC-IRC-IRC-IRC-IRC-IRC-IRC-IRC
                          Input orientation:                          
 ---------------------------------------------------------------------
 Center     Atomic      Atomic             Coordinates (Angstroms)
 Number     Number       Type             X           Y           Z
 ---------------------------------------------------------------------
      1          8           0       -2.157332    0.753224   -0.004873
      2          8           0        0.129042    1.096264   -0.141089
      3          6           0        0.299253   -0.094988   -0.181100
      4          7           0       -0.705824   -1.076506   -0.111098
      5          6           0       -1.895284   -0.435914    0.304425
      6          1           0       -2.336920   -0.915554    1.196482
      7          1           0       -2.230587   -1.041907   -0.661396
      8          6           0        1.685773   -0.717740   -0.119038
      9          1           0        1.846748   -1.141484   -1.114689
     10          1           0        1.674267   -1.563091    0.566490
     11          6           0        2.760917    0.293130    0.237763
     12          1           0        2.773550    1.118724   -0.470939
     13          1           0        3.738416   -0.187404    0.234153
     14          1           0        2.589621    0.712472    1.228020
 ---------------------------------------------------------------------
                    Distance matrix (angstroms):
                    1          2          3          4          5
     1  O    0.000000
     2  O    2.315974   0.000000
     3  C    2.604866   1.204015   0.000000
     4  N    2.337962   2.327838   1.406577   0.000000
     5  C    1.256337   2.577585   2.273314   1.413446   0.000000
     6  H    2.064055   3.452169   3.085526   2.096699   1.104927
     7  H    1.912820   3.226506   2.743616   1.621396   1.188472
     8  C    4.116580   2.390504   1.521220   2.418370   3.617004
     9  H    4.566646   2.984279   2.088416   2.743545   4.063805
    10  H    4.513637   3.156035   2.145899   2.522048   3.752452
    11  C    4.945678   2.777646   2.527028   3.743782   4.713401
    12  H    4.966327   2.665094   2.771145   4.129717   4.981575
    13  H    5.975095   3.849180   3.465374   4.545434   5.639616
    14  H    4.904615   2.841866   2.807739   3.981663   4.720825
                    6          7          8          9         10
     6  H    0.000000
     7  H    1.865204   0.000000
     8  C    4.236955   3.967003   0.000000
     9  H    4.784938   4.103662   1.093979   0.000000
    10  H    4.111668   4.126405   1.088439   1.741799   0.000000
    11  C    5.326162   5.244609   1.518255   2.173234   2.175874
    12  H    5.747650   5.453987   2.163260   2.526245   3.078443
    13  H    6.194028   6.095997   2.149265   2.511583   2.502733
    14  H    5.188667   5.466456   2.162640   3.078521   2.540410
                   11         12         13         14
    11  C    0.000000
    12  H    1.088129   0.000000
    13  H    1.089234   1.770337   0.000000
    14  H    1.088944   1.756511   1.765581   0.000000
 Symmetry turned off by external request.
 Stoichiometry    C4H7NO2
 Framework group  C1[X(C4H7NO2)]
 Deg. of freedom    36
 Full point group                 C1      NOp   1
 Rotational constants (GHZ):           7.2537286           1.6569953           1.4098357
 Standard basis: Aug-CC-pVTZ (5D, 7F)
   483 basis functions,   693 primitive gaussians,   560 cartesian basis functions
    27 alpha electrons       27 beta electrons
       nuclear repulsion energy       302.3219952877 Hartrees.
 NAtoms=   14 NActive=   14 NUniq=   14 SFac= 1.00D+00 NAtFMM=   60 NAOKFM=F Big=F
 Integral buffers will be    131072 words long.
 Raffenetti 2 integral format.
 Two-electron integral symmetry is turned off.
 Nuclear repulsion after empirical dispersion term =      302.3168464966 Hartrees.
 One-electron integrals computed using PRISM.
 NBasis=   483 RedAO= T EigKep=  9.16D-06  NBF=   483
 NBsUse=   483 1.00D-06 EigRej= -1.00D+00 NBFU=   483
 Initial guess from the checkpoint file:  "TSH3-IRC-Forward.chk"
 B after Tr=     0.000470   -0.000226   -0.000348
         Rot=    1.000000   -0.000103    0.000109   -0.000060 Ang=  -0.02 deg.
 Initial guess <Sx>= 0.0000 <Sy>= 0.0000 <Sz>= 0.0000 <S**2>= 0.0000 S= 0.0000
 ExpMin= 2.53D-02 ExpMax= 1.53D+04 ExpMxC= 5.22D+02 IAcc=3 IRadAn=         7 AccDes= 0.00D+00
 Harris functional with IExCor= 4639 and IRadAn=       7 diagonalized for initial guess.
 HarFok:  IExCor= 4639 AccDes= 0.00D+00 IRadAn=         7 IDoV= 1 UseB2=F ITyADJ=14
 ICtDFT=  3500011 ScaDFX=  1.000000  1.000000  1.000000  1.000000
 FoFCou: FMM=F IPFlag=           0 FMFlag=      100000 FMFlg1=           0
         NFxFlg=           0 DoJE=T BraDBF=F KetDBF=T FulRan=T
         wScrn=  0.000000 ICntrl=       500 IOpCl=  0 I1Cent=   200000004 NGrid=           0
         NMat0=    1 NMatS0=      1 NMatT0=    0 NMatD0=    1 NMtDS0=    0 NMtDT0=    0
 Symmetry not used in FoFCou.
 Gradient too large for Newton-Raphson -- use scaled steepest descent instead.
     Minimum is close to point  4 DX=  5.75D-02 DF= -3.82D-07 DXR=  4.58D-02 DFR=  2.10D-03 which will be used.
 Gradient too large for Newton-Raphson -- use scaled steepest descent instead.
     Accept linear search using points  1 and  2.
 Gradient too large for Newton-Raphson -- use scaled steepest descent instead.
     Accept linear search using points  1 and  2.
 Gradient too large for Newton-Raphson -- use scaled steepest descent instead.
     Accept linear search using points  1 and  2.
 LinEq1:  Iter=  0 NonCon=     1 RMS=6.39D-05 Max=2.88D-03 NDo=     1
 AX will form     1 AO Fock derivatives at one time.
 LinEq1:  Iter=  1 NonCon=     1 RMS=1.79D-05 Max=4.84D-04 NDo=     1
 LinEq1:  Iter=  2 NonCon=     1 RMS=1.95D-05 Max=1.40D-03 NDo=     1
 LinEq1:  Iter=  3 NonCon=     1 RMS=1.65D-05 Max=8.51D-04 NDo=     1
 LinEq1:  Iter=  4 NonCon=     1 RMS=8.94D-06 Max=3.41D-04 NDo=     1
 LinEq1:  Iter=  5 NonCon=     1 RMS=5.55D-06 Max=1.81D-04 NDo=     1
 LinEq1:  Iter=  6 NonCon=     1 RMS=3.75D-06 Max=1.25D-04 NDo=     1
 LinEq1:  Iter=  7 NonCon=     1 RMS=1.54D-06 Max=5.55D-05 NDo=     1
 LinEq1:  Iter=  8 NonCon=     1 RMS=6.52D-07 Max=1.91D-05 NDo=     1
 LinEq1:  Iter=  9 NonCon=     1 RMS=3.12D-07 Max=1.08D-05 NDo=     1
 LinEq1:  Iter= 10 NonCon=     1 RMS=1.59D-07 Max=4.67D-06 NDo=     1
 LinEq1:  Iter= 11 NonCon=     1 RMS=5.60D-08 Max=2.11D-06 NDo=     1
 LinEq1:  Iter= 12 NonCon=     1 RMS=2.47D-08 Max=1.29D-06 NDo=     1
 LinEq1:  Iter= 13 NonCon=     1 RMS=9.82D-09 Max=3.77D-07 NDo=     1
 LinEq1:  Iter= 14 NonCon=     0 RMS=3.67D-09 Max=1.09D-07 NDo=     1
 Linear equations converged to 1.569D-08 1.569D-07 after    14 iterations.
     Minimum is close to point  2 DX=  2.01D-03 DF= -3.50D-10 DXR=  2.01D-03 DFR=  4.03D-06 which will be used.
 LinEq1:  Iter=  0 NonCon=     1 RMS=6.41D-07 Max=3.77D-05 NDo=     1
 LinEq1:  Iter=  1 NonCon=     1 RMS=4.55D-07 Max=2.34D-05 NDo=     1
 LinEq1:  Iter=  2 NonCon=     1 RMS=3.91D-07 Max=2.72D-05 NDo=     1
 LinEq1:  Iter=  3 NonCon=     1 RMS=2.41D-07 Max=1.04D-05 NDo=     1
 LinEq1:  Iter=  4 NonCon=     1 RMS=1.64D-07 Max=5.17D-06 NDo=     1
 LinEq1:  Iter=  5 NonCon=     1 RMS=7.50D-08 Max=2.09D-06 NDo=     1
 LinEq1:  Iter=  6 NonCon=     1 RMS=2.90D-08 Max=6.45D-07 NDo=     1
 LinEq1:  Iter=  7 NonCon=     1 RMS=1.24D-08 Max=3.24D-07 NDo=     1
 LinEq1:  Iter=  8 NonCon=     1 RMS=4.39D-09 Max=1.53D-07 NDo=     1
 LinEq1:  Iter=  9 NonCon=     1 RMS=2.61D-09 Max=1.55D-07 NDo=     1
 LinEq1:  Iter= 10 NonCon=     1 RMS=1.60D-09 Max=9.45D-08 NDo=     1
 LinEq1:  Iter= 11 NonCon=     1 RMS=9.26D-10 Max=4.36D-08 NDo=     1
 LinEq1:  Iter= 12 NonCon=     1 RMS=4.68D-10 Max=2.39D-08 NDo=     1
 LinEq1:  Iter= 13 NonCon=     1 RMS=2.16D-10 Max=1.01D-08 NDo=     1
 LinEq1:  Iter= 14 NonCon=     0 RMS=8.48D-11 Max=3.88D-09 NDo=     1
 Linear equations converged to 6.428D-10 6.428D-09 after    14 iterations.
 SCF Done:  E(UwB97XD) =  -361.694088295     a.u. after    7 cycles
            Convg  =    0.6562D-07                    42 Fock formations.
              S**2 =  0.0000                  -V/T =  2.0056
 <Sx>= 0.0000 <Sy>= 0.0000 <Sz>= 0.0000 <S**2>= 0.0000 S= 0.0000
 <L.S>=  0.00000000000    
 Annihilation of the first spin contaminant:
 S**2 before annihilation     0.0000,   after     0.0000
 DoSCS=F DFT=T ScalE2(SS,OS)=  1.000000  1.000000
 Range of M.O.s used for correlation:     1   483
 NBasis=   483 NAE=    27 NBE=    27 NFC=     0 NFV=     0
 NROrb=    483 NOA=    27 NOB=    27 NVA=   456 NVB=   456

 **** Warning!!: The largest alpha MO coefficient is  0.49258976D+02


 **** Warning!!: The largest beta MO coefficient is  0.49258977D+02

 Symmetrizing basis deriv contribution to polar:
 IMax=3 JMax=2 DiffMx= 0.00D+00
 G2DrvN: will do    15 centers at a time, making    1 passes.
 Calling FoFCou, ICntrl=  3107 FMM=F I1Cent=   0 AccDes= 0.00D+00.
 End of G2Drv F.D. properties file   721 does not exist.
 End of G2Drv F.D. properties file   722 does not exist.
 End of G2Drv F.D. properties file   788 does not exist.
          IDoAtm=11111111111111
          Differentiating once with respect to nuclear coordinates.
 CalDSu exits because no D1Ps are significant.
          There are    45 degrees of freedom in the 1st order CPHF.  IDoFFX=6 NUNeed=     0.
     39 vectors produced by pass  0 Test12= 5.47D-14 2.22D-09 XBig12= 1.70D-01 9.88D-02.
 AX will form    39 AO Fock derivatives at one time.
     39 vectors produced by pass  1 Test12= 5.47D-14 2.22D-09 XBig12= 9.75D-02 7.80D-02.
     39 vectors produced by pass  2 Test12= 5.47D-14 2.22D-09 XBig12= 6.59D-03 1.05D-02.
     39 vectors produced by pass  3 Test12= 5.47D-14 2.22D-09 XBig12= 1.56D-04 1.48D-03.
     39 vectors produced by pass  4 Test12= 5.47D-14 2.22D-09 XBig12= 1.73D-06 1.22D-04.
     39 vectors produced by pass  5 Test12= 5.47D-14 2.22D-09 XBig12= 1.58D-08 9.34D-06.
     39 vectors produced by pass  6 Test12= 5.47D-14 2.22D-09 XBig12= 1.37D-10 1.19D-06.
     18 vectors produced by pass  7 Test12= 5.47D-14 2.22D-09 XBig12= 1.09D-12 6.30D-08.
      3 vectors produced by pass  8 Test12= 5.47D-14 2.22D-09 XBig12= 7.32D-15 8.26D-09.
      1 vectors produced by pass  9 Test12= 5.47D-14 2.22D-09 XBig12= 1.28D-16 3.27D-09.
 InvSVY:  IOpt=1 It=  1 EMax= 2.66D-15
 Solved reduced A of dimension   295 with    39 vectors.
 End of Minotr F.D. properties file   721 does not exist.
 End of Minotr F.D. properties file   722 does not exist.
 End of Minotr F.D. properties file   788 does not exist.
 Calling FoFJK, ICntrl=    100127 FMM=F ISym2X=0 I1Cent= 0 IOpClX= 1 NMat=1 NMatS=1 NMatT=0.
 -------------------------------------------------------------------
 Center     Atomic                   Forces (Hartrees/Bohr)
 Number     Number              X              Y              Z
 -------------------------------------------------------------------
      1        8          -0.012535162   -0.008163126    0.004701874
      2        8           0.008227619   -0.000216688   -0.002288934
      3        6           0.005957805    0.006243179   -0.004409527
      4        7          -0.010385151   -0.004755568    0.001084410
      5        6          -0.002751080    0.014418235    0.009870016
      6        1          -0.003012016   -0.001544010   -0.002250380
      7        1           0.014797068   -0.002955160   -0.005593749
      8        6          -0.000528917   -0.001393702   -0.000944831
      9        1           0.000265549   -0.000366233    0.000059546
     10        1          -0.000222302   -0.000044481    0.000060741
     11        6           0.000213913   -0.001002286   -0.000236697
     12        1           0.000016365   -0.000106875   -0.000030723
     13        1           0.000026945   -0.000056109    0.000024892
     14        1          -0.000070634   -0.000057177   -0.000046639
 -------------------------------------------------------------------
 Cartesian Forces:  Max     0.014797068 RMS     0.005203693
 IRC-IRC-IRC-IRC-IRC-IRC-IRC-IRC-IRC-IRC-IRC-IRC-IRC-IRC-IRC-IRC-IRC-IRC
 Pt 12 Step number   1 out of a maximum of  20
 Modified Bulirsch-Stoer Extrapolation Cycles:
    EPS =    0.000010000000000
      PEZero:  N= 2 I= 1 D=  4.30D-04 Err=  1.39D-05
      PEZero:  N= 3 I= 2 D=  4.30D-04 Err=  9.28D-06
      PEZero:  N= 3 I= 1 D=  8.60D-04 Err=  1.67D-08
 Maximum DWI energy   std dev =  0.000000710 at pt    67
 Maximum DWI gradient std dev =  0.001976937 at pt    12
 CORRECTOR INTEGRATION CONVERGENCE:
   Recorrection delta-x convergence threshold:    0.010000
   Delta-x Convergence Met
 Point Number:  12          Path Number:   1
   CHANGE IN THE REACTION COORDINATE =    0.08255
   NET REACTION COORDINATE UP TO THIS POINT =    0.99046
  # OF POINTS ALONG THE PATH =  12
  # OF STEPS =   1

 Calculating another point on the path.
 IRC-IRC-IRC-IRC-IRC-IRC-IRC-IRC-IRC-IRC-IRC-IRC-IRC-IRC-IRC-IRC-IRC-IRC
                          Input orientation:                          
 ---------------------------------------------------------------------
 Center     Atomic      Atomic             Coordinates (Angstroms)
 Number     Number       Type             X           Y           Z
 ---------------------------------------------------------------------
      1          8           0       -2.159095    0.752022   -0.004200
      2          8           0        0.130201    1.096219   -0.141409
      3          6           0        0.300400   -0.093781   -0.181957
      4          7           0       -0.707628   -1.077325   -0.110978
      5          6           0       -1.895823   -0.433045    0.306405
      6          1           0       -2.343829   -0.919061    1.191327
      7          1           0       -2.195403   -1.049056   -0.674357
      8          6           0        1.685660   -0.717998   -0.119219
      9          1           0        1.847360   -1.142315   -1.114548
     10          1           0        1.673743   -1.563185    0.566630
     11          6           0        2.760955    0.292943    0.237718
     12          1           0        2.773587    1.118487   -0.471006
     13          1           0        3.738474   -0.187527    0.234205
     14          1           0        2.589459    0.712344    1.227915
 ---------------------------------------------------------------------
                    Distance matrix (angstroms):
                    1          2          3          4          5
     1  O    0.000000
     2  O    2.319089   0.000000
     3  C    2.606932   1.202793   0.000000
     4  N    2.337663   2.329630   1.410148   0.000000
     5  C    1.253064   2.577587   2.275300   1.414607   0.000000
     6  H    2.062991   3.458087   3.091754   2.097189   1.104540
     7  H    1.922059   3.208531   2.717359   1.591122   1.196291
     8  C    4.117806   2.389838   1.520700   2.420126   3.617924
     9  H    4.568705   2.984404   2.088596   2.745785   4.066151
    10  H    4.514053   3.155356   2.146067   2.523121   3.753230
    11  C    4.947339   2.776663   2.525869   3.745703   4.713529
    12  H    4.968254   2.663948   2.769440   4.131594   4.981466
    13  H    5.976697   3.848210   3.464438   4.547385   5.640105
    14  H    4.905961   2.840838   2.806666   3.983257   4.720048
                    6          7          8          9         10
     6  H    0.000000
     7  H    1.876087   0.000000
     8  C    4.242021   3.934518   0.000000
     9  H    4.788838   4.067726   1.094016   0.000000
    10  H    4.116556   4.095689   1.088518   1.741734   0.000000
    11  C    5.332649   5.215202   1.518442   2.173303   2.176103
    12  H    5.753512   5.424984   2.163334   2.526513   3.078589
    13  H    6.200454   6.064537   2.149500   2.511387   2.503208
    14  H    5.196168   5.442066   2.162753   3.078572   2.540446
                   11         12         13         14
    11  C    0.000000
    12  H    1.088105   0.000000
    13  H    1.089223   1.770311   0.000000
    14  H    1.088943   1.756470   1.765633   0.000000
 Symmetry turned off by external request.
 Stoichiometry    C4H7NO2
 Framework group  C1[X(C4H7NO2)]
 Deg. of freedom    36
 Full point group                 C1      NOp   1
 Rotational constants (GHZ):           7.2525388           1.6564889           1.4096116
 Standard basis: Aug-CC-pVTZ (5D, 7F)
   483 basis functions,   693 primitive gaussians,   560 cartesian basis functions
    27 alpha electrons       27 beta electrons
       nuclear repulsion energy       302.3366584381 Hartrees.
 NAtoms=   14 NActive=   14 NUniq=   14 SFac= 1.00D+00 NAtFMM=   60 NAOKFM=F Big=F
 Integral buffers will be    131072 words long.
 Raffenetti 2 integral format.
 Two-electron integral symmetry is turned off.
 Nuclear repulsion after empirical dispersion term =      302.3315052575 Hartrees.
 One-electron integrals computed using PRISM.
 NBasis=   483 RedAO= T EigKep=  9.18D-06  NBF=   483
 NBsUse=   483 1.00D-06 EigRej= -1.00D+00 NBFU=   483
 Initial guess from the checkpoint file:  "TSH3-IRC-Forward.chk"
 B after Tr=     0.000488   -0.000224   -0.000331
         Rot=    1.000000   -0.000095    0.000106   -0.000062 Ang=  -0.02 deg.
 Initial guess <Sx>= 0.0000 <Sy>= 0.0000 <Sz>= 0.0000 <S**2>= 0.0000 S= 0.0000
 ExpMin= 2.53D-02 ExpMax= 1.53D+04 ExpMxC= 5.22D+02 IAcc=3 IRadAn=         7 AccDes= 0.00D+00
 Harris functional with IExCor= 4639 and IRadAn=       7 diagonalized for initial guess.
 HarFok:  IExCor= 4639 AccDes= 0.00D+00 IRadAn=         7 IDoV= 1 UseB2=F ITyADJ=14
 ICtDFT=  3500011 ScaDFX=  1.000000  1.000000  1.000000  1.000000
 FoFCou: FMM=F IPFlag=           0 FMFlag=      100000 FMFlg1=           0
         NFxFlg=           0 DoJE=T BraDBF=F KetDBF=T FulRan=T
         wScrn=  0.000000 ICntrl=       500 IOpCl=  0 I1Cent=   200000004 NGrid=           0
         NMat0=    1 NMatS0=      1 NMatT0=    0 NMatD0=    1 NMtDS0=    0 NMtDT0=    0
 Symmetry not used in FoFCou.
 Gradient too large for Newton-Raphson -- use scaled steepest descent instead.
     Minimum is close to point  4 DX=  6.76D-02 DF= -5.43D-07 DXR=  5.33D-02 DFR=  2.85D-03 which will be used.
 Gradient too large for Newton-Raphson -- use scaled steepest descent instead.
     Accept linear search using points  1 and  2.
 Gradient too large for Newton-Raphson -- use scaled steepest descent instead.
     Accept linear search using points  1 and  2.
 Gradient too large for Newton-Raphson -- use scaled steepest descent instead.
     Accept linear search using points  1 and  2.
 LinEq1:  Iter=  0 NonCon=     1 RMS=6.61D-05 Max=3.19D-03 NDo=     1
 AX will form     1 AO Fock derivatives at one time.
 LinEq1:  Iter=  1 NonCon=     1 RMS=1.78D-05 Max=4.85D-04 NDo=     1
 LinEq1:  Iter=  2 NonCon=     1 RMS=1.87D-05 Max=1.32D-03 NDo=     1
 LinEq1:  Iter=  3 NonCon=     1 RMS=1.60D-05 Max=8.12D-04 NDo=     1
 LinEq1:  Iter=  4 NonCon=     1 RMS=8.67D-06 Max=3.51D-04 NDo=     1
 LinEq1:  Iter=  5 NonCon=     1 RMS=5.09D-06 Max=1.61D-04 NDo=     1
 LinEq1:  Iter=  6 NonCon=     1 RMS=3.45D-06 Max=1.16D-04 NDo=     1
 LinEq1:  Iter=  7 NonCon=     1 RMS=1.51D-06 Max=5.36D-05 NDo=     1
 LinEq1:  Iter=  8 NonCon=     1 RMS=6.56D-07 Max=1.98D-05 NDo=     1
 LinEq1:  Iter=  9 NonCon=     1 RMS=3.20D-07 Max=1.14D-05 NDo=     1
 LinEq1:  Iter= 10 NonCon=     1 RMS=1.51D-07 Max=4.07D-06 NDo=     1
 LinEq1:  Iter= 11 NonCon=     1 RMS=5.00D-08 Max=1.42D-06 NDo=     1
 LinEq1:  Iter= 12 NonCon=     1 RMS=2.06D-08 Max=1.07D-06 NDo=     1
 LinEq1:  Iter= 13 NonCon=     1 RMS=8.55D-09 Max=3.97D-07 NDo=     1
 LinEq1:  Iter= 14 NonCon=     0 RMS=3.33D-09 Max=1.17D-07 NDo=     1
 Linear equations converged to 1.569D-08 1.569D-07 after    14 iterations.
     Minimum is close to point  2 DX=  1.93D-03 DF= -3.44D-10 DXR=  1.92D-03 DFR=  3.70D-06 which will be used.
 LinEq1:  Iter=  0 NonCon=     1 RMS=6.46D-07 Max=3.64D-05 NDo=     1
 LinEq1:  Iter=  1 NonCon=     1 RMS=4.51D-07 Max=2.25D-05 NDo=     1
 LinEq1:  Iter=  2 NonCon=     1 RMS=3.81D-07 Max=2.65D-05 NDo=     1
 LinEq1:  Iter=  3 NonCon=     1 RMS=2.32D-07 Max=1.02D-05 NDo=     1
 LinEq1:  Iter=  4 NonCon=     1 RMS=1.62D-07 Max=5.41D-06 NDo=     1
 LinEq1:  Iter=  5 NonCon=     1 RMS=7.45D-08 Max=1.99D-06 NDo=     1
 LinEq1:  Iter=  6 NonCon=     1 RMS=2.86D-08 Max=6.83D-07 NDo=     1
 LinEq1:  Iter=  7 NonCon=     1 RMS=1.19D-08 Max=2.28D-07 NDo=     1
 LinEq1:  Iter=  8 NonCon=     1 RMS=4.06D-09 Max=1.10D-07 NDo=     1
 LinEq1:  Iter=  9 NonCon=     1 RMS=2.13D-09 Max=6.31D-08 NDo=     1
 LinEq1:  Iter= 10 NonCon=     1 RMS=9.63D-10 Max=2.32D-08 NDo=     1
 LinEq1:  Iter= 11 NonCon=     1 RMS=3.93D-10 Max=1.93D-08 NDo=     1
 LinEq1:  Iter= 12 NonCon=     1 RMS=2.27D-10 Max=1.42D-08 NDo=     1
 LinEq1:  Iter= 13 NonCon=     1 RMS=1.36D-10 Max=6.65D-09 NDo=     1
 LinEq1:  Iter= 14 NonCon=     0 RMS=5.69D-11 Max=2.95D-09 NDo=     1
 Linear equations converged to 6.588D-10 6.588D-09 after    14 iterations.
 SCF Done:  E(UwB97XD) =  -361.695756175     a.u. after    7 cycles
            Convg  =    0.3579D-07                    42 Fock formations.
              S**2 =  0.0000                  -V/T =  2.0056
 <Sx>= 0.0000 <Sy>= 0.0000 <Sz>= 0.0000 <S**2>= 0.0000 S= 0.0000
 <L.S>=  0.00000000000    
 Annihilation of the first spin contaminant:
 S**2 before annihilation     0.0000,   after     0.0000
 DoSCS=F DFT=T ScalE2(SS,OS)=  1.000000  1.000000
 Range of M.O.s used for correlation:     1   483
 NBasis=   483 NAE=    27 NBE=    27 NFC=     0 NFV=     0
 NROrb=    483 NOA=    27 NOB=    27 NVA=   456 NVB=   456

 **** Warning!!: The largest alpha MO coefficient is  0.48343860D+02


 **** Warning!!: The largest beta MO coefficient is  0.48343861D+02

 Symmetrizing basis deriv contribution to polar:
 IMax=3 JMax=2 DiffMx= 0.00D+00
 G2DrvN: will do    15 centers at a time, making    1 passes.
 Calling FoFCou, ICntrl=  3107 FMM=F I1Cent=   0 AccDes= 0.00D+00.
 End of G2Drv F.D. properties file   721 does not exist.
 End of G2Drv F.D. properties file   722 does not exist.
 End of G2Drv F.D. properties file   788 does not exist.
          IDoAtm=11111111111111
          Differentiating once with respect to nuclear coordinates.
 CalDSu exits because no D1Ps are significant.
          There are    45 degrees of freedom in the 1st order CPHF.  IDoFFX=6 NUNeed=     0.
     39 vectors produced by pass  0 Test12= 5.47D-14 2.22D-09 XBig12= 1.67D-01 9.48D-02.
 AX will form    39 AO Fock derivatives at one time.
     39 vectors produced by pass  1 Test12= 5.47D-14 2.22D-09 XBig12= 9.48D-02 7.89D-02.
     39 vectors produced by pass  2 Test12= 5.47D-14 2.22D-09 XBig12= 6.32D-03 1.04D-02.
     39 vectors produced by pass  3 Test12= 5.47D-14 2.22D-09 XBig12= 1.46D-04 1.48D-03.
     39 vectors produced by pass  4 Test12= 5.47D-14 2.22D-09 XBig12= 1.59D-06 1.18D-04.
     39 vectors produced by pass  5 Test12= 5.47D-14 2.22D-09 XBig12= 1.42D-08 8.49D-06.
     39 vectors produced by pass  6 Test12= 5.47D-14 2.22D-09 XBig12= 1.18D-10 1.02D-06.
     20 vectors produced by pass  7 Test12= 5.47D-14 2.22D-09 XBig12= 9.31D-13 5.87D-08.
      4 vectors produced by pass  8 Test12= 5.47D-14 2.22D-09 XBig12= 8.21D-15 1.90D-08.
      1 vectors produced by pass  9 Test12= 5.47D-14 2.22D-09 XBig12= 2.49D-16 5.96D-09.
      1 vectors produced by pass 10 Test12= 5.47D-14 2.22D-09 XBig12= 2.72D-17 2.24D-09.
 InvSVY:  IOpt=1 It=  1 EMax= 2.22D-15
 Solved reduced A of dimension   299 with    39 vectors.
 End of Minotr F.D. properties file   721 does not exist.
 End of Minotr F.D. properties file   722 does not exist.
 End of Minotr F.D. properties file   788 does not exist.
 Calling FoFJK, ICntrl=    100127 FMM=F ISym2X=0 I1Cent= 0 IOpClX= 1 NMat=1 NMatS=1 NMatT=0.
 -------------------------------------------------------------------
 Center     Atomic                   Forces (Hartrees/Bohr)
 Number     Number              X              Y              Z
 -------------------------------------------------------------------
      1        8          -0.013471909   -0.009622668    0.005236782
      2        8           0.008868470   -0.000435089   -0.002442110
      3        6           0.006768230    0.007080691   -0.005086164
      4        7          -0.013102181   -0.005838838    0.000384115
      5        6          -0.003243726    0.017418381    0.012115916
      6        1          -0.003407910   -0.001708935   -0.002565251
      7        1           0.018109353   -0.003702503   -0.006409255
      8        6          -0.000731089   -0.001447292   -0.001058019
      9        1           0.000305563   -0.000407244    0.000070466
     10        1          -0.000268015   -0.000041272    0.000070734
     11        6           0.000207151   -0.001063477   -0.000258983
     12        1           0.000018886   -0.000113165   -0.000031430
     13        1           0.000027195   -0.000056992    0.000023468
     14        1          -0.000080018   -0.000061597   -0.000050268
 -------------------------------------------------------------------
 Cartesian Forces:  Max     0.018109353 RMS     0.006141132
 IRC-IRC-IRC-IRC-IRC-IRC-IRC-IRC-IRC-IRC-IRC-IRC-IRC-IRC-IRC-IRC-IRC-IRC
 Pt 13 Step number   1 out of a maximum of  20
 Modified Bulirsch-Stoer Extrapolation Cycles:
    EPS =    0.000010000000000
      PEZero:  N= 2 I= 1 D=  4.30D-04 Err=  1.18D-05
      PEZero:  N= 3 I= 2 D=  4.30D-04 Err=  7.89D-06
      PEZero:  N= 3 I= 1 D=  8.60D-04 Err=  1.49D-08
 Maximum DWI energy   std dev =  0.000000729 at pt    67
 Maximum DWI gradient std dev =  0.001577164 at pt    12
 CORRECTOR INTEGRATION CONVERGENCE:
   Recorrection delta-x convergence threshold:    0.010000
   Delta-x Convergence Met
 Point Number:  13          Path Number:   1
   CHANGE IN THE REACTION COORDINATE =    0.08256
   NET REACTION COORDINATE UP TO THIS POINT =    1.07302
  # OF POINTS ALONG THE PATH =  13
  # OF STEPS =   1

 Calculating another point on the path.
 IRC-IRC-IRC-IRC-IRC-IRC-IRC-IRC-IRC-IRC-IRC-IRC-IRC-IRC-IRC-IRC-IRC-IRC
                          Input orientation:                          
 ---------------------------------------------------------------------
 Center     Atomic      Atomic             Coordinates (Angstroms)
 Number     Number       Type             X           Y           Z
 ---------------------------------------------------------------------
      1          8           0       -2.160672    0.750845   -0.003577
      2          8           0        0.131241    1.096155   -0.141694
      3          6           0        0.301484   -0.092648   -0.182777
      4          7           0       -0.709514   -1.078152   -0.110982
      5          6           0       -1.896349   -0.430173    0.308417
      6          1           0       -2.350321   -0.922286    1.186438
      7          1           0       -2.159676   -1.056464   -0.686662
      8          6           0        1.685534   -0.718220   -0.119388
      9          1           0        1.847947   -1.143083   -1.114411
     10          1           0        1.673218   -1.563255    0.566767
     11          6           0        2.760986    0.292779    0.237677
     12          1           0        2.773624    1.118278   -0.471063
     13          1           0        3.738523   -0.187630    0.234245
     14          1           0        2.589307    0.712229    1.227821
 ---------------------------------------------------------------------
                    Distance matrix (angstroms):
                    1          2          3          4          5
     1  O    0.000000
     2  O    2.321892   0.000000
     3  C    2.608794   1.201633   0.000000
     4  N    2.337226   2.331399   1.413680   0.000000
     5  C    1.249804   2.577479   2.277205   1.415750   0.000000
     6  H    2.061909   3.463552   3.097599   2.097580   1.104168
     7  H    1.932090   3.190464   2.690753   1.560400   1.204891
     8  C    4.118842   2.389200   1.520182   2.421957   3.618822
     9  H    4.570552   2.984534   2.088757   2.748034   4.068468
    10  H    4.514318   3.154690   2.146196   2.524298   3.753989
    11  C    4.948813   2.775769   2.524774   3.747717   4.713643
    12  H    4.969992   2.662923   2.767837   4.133547   4.981358
    13  H    5.978110   3.847326   3.463548   4.549422   5.640577
    14  H    4.907151   2.839905   2.805664   3.984982   4.719269
                    6          7          8          9         10
     6  H    0.000000
     7  H    1.887552   0.000000
     8  C    4.246757   3.901519   0.000000
     9  H    4.792506   4.031317   1.094056   0.000000
    10  H    4.121129   4.064358   1.088597   1.741675   0.000000
    11  C    5.338725   5.185342   1.518621   2.173357   2.176327
    12  H    5.758995   5.395687   2.163409   2.526763   3.078734
    13  H    6.206482   6.032553   2.149732   2.511184   2.503677
    14  H    5.203199   5.417228   2.162860   3.078612   2.540480
                   11         12         13         14
    11  C    0.000000
    12  H    1.088082   0.000000
    13  H    1.089212   1.770279   0.000000
    14  H    1.088943   1.756432   1.765683   0.000000
 Symmetry turned off by external request.
 Stoichiometry    C4H7NO2
 Framework group  C1[X(C4H7NO2)]
 Deg. of freedom    36
 Full point group                 C1      NOp   1
 Rotational constants (GHZ):           7.2512778           1.6560629           1.4094468
 Standard basis: Aug-CC-pVTZ (5D, 7F)
   483 basis functions,   693 primitive gaussians,   560 cartesian basis functions
    27 alpha electrons       27 beta electrons
       nuclear repulsion energy       302.3564470024 Hartrees.
 NAtoms=   14 NActive=   14 NUniq=   14 SFac= 1.00D+00 NAtFMM=   60 NAOKFM=F Big=F
 Integral buffers will be    131072 words long.
 Raffenetti 2 integral format.
 Two-electron integral symmetry is turned off.
 Nuclear repulsion after empirical dispersion term =      302.3512892224 Hartrees.
 One-electron integrals computed using PRISM.
 NBasis=   483 RedAO= T EigKep=  9.20D-06  NBF=   483
 NBsUse=   483 1.00D-06 EigRej= -1.00D+00 NBFU=   483
 Initial guess from the checkpoint file:  "TSH3-IRC-Forward.chk"
 B after Tr=     0.000504   -0.000222   -0.000315
         Rot=    1.000000   -0.000087    0.000103   -0.000063 Ang=  -0.02 deg.
 Initial guess <Sx>= 0.0000 <Sy>= 0.0000 <Sz>= 0.0000 <S**2>= 0.0000 S= 0.0000
 ExpMin= 2.53D-02 ExpMax= 1.53D+04 ExpMxC= 5.22D+02 IAcc=3 IRadAn=         7 AccDes= 0.00D+00
 Harris functional with IExCor= 4639 and IRadAn=       7 diagonalized for initial guess.
 HarFok:  IExCor= 4639 AccDes= 0.00D+00 IRadAn=         7 IDoV= 1 UseB2=F ITyADJ=14
 ICtDFT=  3500011 ScaDFX=  1.000000  1.000000  1.000000  1.000000
 FoFCou: FMM=F IPFlag=           0 FMFlag=      100000 FMFlg1=           0
         NFxFlg=           0 DoJE=T BraDBF=F KetDBF=T FulRan=T
         wScrn=  0.000000 ICntrl=       500 IOpCl=  0 I1Cent=   200000004 NGrid=           0
         NMat0=    1 NMatS0=      1 NMatT0=    0 NMatD0=    1 NMtDS0=    0 NMtDT0=    0
 Symmetry not used in FoFCou.
 Gradient too large for Newton-Raphson -- use scaled steepest descent instead.
     Minimum is close to point  4 DX=  7.79D-02 DF= -7.45D-07 DXR=  6.09D-02 DFR=  3.73D-03 which will be used.
 Gradient too large for Newton-Raphson -- use scaled steepest descent instead.
     Accept linear search using points  1 and  2.
 Gradient too large for Newton-Raphson -- use scaled steepest descent instead.
     Accept linear search using points  1 and  2.
 Gradient too large for Newton-Raphson -- use scaled steepest descent instead.
     Accept linear search using points  1 and  2.
 LinEq1:  Iter=  0 NonCon=     1 RMS=6.81D-05 Max=3.37D-03 NDo=     1
 AX will form     1 AO Fock derivatives at one time.
 LinEq1:  Iter=  1 NonCon=     1 RMS=1.77D-05 Max=4.98D-04 NDo=     1
 LinEq1:  Iter=  2 NonCon=     1 RMS=1.77D-05 Max=1.25D-03 NDo=     1
 LinEq1:  Iter=  3 NonCon=     1 RMS=1.53D-05 Max=7.62D-04 NDo=     1
 LinEq1:  Iter=  4 NonCon=     1 RMS=8.38D-06 Max=3.57D-04 NDo=     1
 LinEq1:  Iter=  5 NonCon=     1 RMS=4.64D-06 Max=1.36D-04 NDo=     1
 LinEq1:  Iter=  6 NonCon=     1 RMS=3.07D-06 Max=1.02D-04 NDo=     1
 LinEq1:  Iter=  7 NonCon=     1 RMS=1.45D-06 Max=5.06D-05 NDo=     1
 LinEq1:  Iter=  8 NonCon=     1 RMS=6.52D-07 Max=2.00D-05 NDo=     1
 LinEq1:  Iter=  9 NonCon=     1 RMS=3.22D-07 Max=1.16D-05 NDo=     1
 LinEq1:  Iter= 10 NonCon=     1 RMS=1.43D-07 Max=3.87D-06 NDo=     1
 LinEq1:  Iter= 11 NonCon=     1 RMS=4.49D-08 Max=1.01D-06 NDo=     1
 LinEq1:  Iter= 12 NonCon=     1 RMS=1.65D-08 Max=6.66D-07 NDo=     1
 LinEq1:  Iter= 13 NonCon=     1 RMS=6.70D-09 Max=3.37D-07 NDo=     1
 LinEq1:  Iter= 14 NonCon=     0 RMS=2.75D-09 Max=1.45D-07 NDo=     1
 Linear equations converged to 1.569D-08 1.569D-07 after    14 iterations.
     Minimum is close to point  2 DX=  1.84D-03 DF= -3.34D-10 DXR=  1.83D-03 DFR=  3.37D-06 which will be used.
 LinEq1:  Iter=  0 NonCon=     1 RMS=6.50D-07 Max=3.50D-05 NDo=     1
 LinEq1:  Iter=  1 NonCon=     1 RMS=4.45D-07 Max=2.12D-05 NDo=     1
 LinEq1:  Iter=  2 NonCon=     1 RMS=3.67D-07 Max=2.55D-05 NDo=     1
 LinEq1:  Iter=  3 NonCon=     1 RMS=2.19D-07 Max=9.97D-06 NDo=     1
 LinEq1:  Iter=  4 NonCon=     1 RMS=1.57D-07 Max=5.57D-06 NDo=     1
 LinEq1:  Iter=  5 NonCon=     1 RMS=7.33D-08 Max=1.86D-06 NDo=     1
 LinEq1:  Iter=  6 NonCon=     1 RMS=2.78D-08 Max=7.27D-07 NDo=     1
 LinEq1:  Iter=  7 NonCon=     1 RMS=1.14D-08 Max=2.55D-07 NDo=     1
 LinEq1:  Iter=  8 NonCon=     1 RMS=3.76D-09 Max=9.65D-08 NDo=     1
 LinEq1:  Iter=  9 NonCon=     1 RMS=1.77D-09 Max=5.80D-08 NDo=     1
 LinEq1:  Iter= 10 NonCon=     1 RMS=8.43D-10 Max=2.27D-08 NDo=     1
 LinEq1:  Iter= 11 NonCon=     1 RMS=3.55D-10 Max=1.54D-08 NDo=     1
 LinEq1:  Iter= 12 NonCon=     1 RMS=2.02D-10 Max=1.10D-08 NDo=     1
 LinEq1:  Iter= 13 NonCon=     0 RMS=1.24D-10 Max=6.54D-09 NDo=     1
 Linear equations converged to 6.753D-10 6.753D-09 after    13 iterations.
 SCF Done:  E(UwB97XD) =  -361.697751831     a.u. after    7 cycles
            Convg  =    0.9125D-08                    41 Fock formations.
              S**2 =  0.0000                  -V/T =  2.0056
 <Sx>= 0.0000 <Sy>= 0.0000 <Sz>= 0.0000 <S**2>= 0.0000 S= 0.0000
 <L.S>=  0.00000000000    
 Annihilation of the first spin contaminant:
 S**2 before annihilation     0.0000,   after     0.0000
 DoSCS=F DFT=T ScalE2(SS,OS)=  1.000000  1.000000
 Range of M.O.s used for correlation:     1   483
 NBasis=   483 NAE=    27 NBE=    27 NFC=     0 NFV=     0
 NROrb=    483 NOA=    27 NOB=    27 NVA=   456 NVB=   456

 **** Warning!!: The largest alpha MO coefficient is  0.47877946D+02


 **** Warning!!: The largest beta MO coefficient is  0.47877946D+02

 Symmetrizing basis deriv contribution to polar:
 IMax=3 JMax=2 DiffMx= 0.00D+00
 G2DrvN: will do    15 centers at a time, making    1 passes.
 Calling FoFCou, ICntrl=  3107 FMM=F I1Cent=   0 AccDes= 0.00D+00.
 End of G2Drv F.D. properties file   721 does not exist.
 End of G2Drv F.D. properties file   722 does not exist.
 End of G2Drv F.D. properties file   788 does not exist.
          IDoAtm=11111111111111
          Differentiating once with respect to nuclear coordinates.
 CalDSu exits because no D1Ps are significant.
          There are    45 degrees of freedom in the 1st order CPHF.  IDoFFX=6 NUNeed=     0.
     39 vectors produced by pass  0 Test12= 5.47D-14 2.22D-09 XBig12= 1.63D-01 9.07D-02.
 AX will form    39 AO Fock derivatives at one time.
     39 vectors produced by pass  1 Test12= 5.47D-14 2.22D-09 XBig12= 9.19D-02 7.94D-02.
     39 vectors produced by pass  2 Test12= 5.47D-14 2.22D-09 XBig12= 6.05D-03 1.00D-02.
     39 vectors produced by pass  3 Test12= 5.47D-14 2.22D-09 XBig12= 1.36D-04 1.49D-03.
srun: Job step aborted: Waiting up to 32 seconds for job step to finish.
slurmstepd: error: *** STEP 11590701.0 ON r13c12 CANCELLED AT 2022-05-05T10:48:11 DUE TO TIME LIMIT ***
Error: software termination
   rax 0xfffffffffffffffc, rbx 0x00007ffeff118340, rcx 0xffffffffffffffff
   rdx 0x0000000000000000, rsp 0x00007ffeff118308, rbp 0x0000000000000001
   rsi 0x00007ffeff118340, rdi 0x0000000000002676, r8  0x00007f5ec8fa7700
   r9  0x0000000000000000, r10 0x0000000000000000, r11 0x0000000000000246
   r12 0x00007ffeff118360, r13 0x0000000000000000, r14 0x00000000000000e2
   r15 0x00007ffeff11adb0
