# Supplementary material for: An Experimental and Master Equation Investigation of Kinetics of the CH2OO + RCN Reactions (R = H, CH3, C2H5) and Their Atmospheric Relevance
Source: J Phys Chem A. 2023 Jan 5;127(2):477–88. doi: 10.1021/acs.jpca.2c07073 (PMC9869398; doi:10.1021/acs.jpca.2c07073)
Supplement: Supplementary file 2 — jp2c07073_si_002.zip [file jp2c07073_si_002.zip › wb97XD/IRC/TSH/TSH3-IRC-Reverse-INCOMPLETE.log]

 Entering Gaussian System, Link 0=/appl/soft/chem/gaussian/G16RevB.01/g16/g16
 Initial command:
 /appl/soft/chem/gaussian/G16RevB.01/g16/l1.exe "/scratch/kurten/scratch_lauri/Cyan/IRC/AltDec/TSH3-IRC/11590702.GAUSS_SCRDIR/Gau-177736.inp" -scrdir="/scratch/kurten/scratch_lauri/Cyan/IRC/AltDec/TSH3-IRC/11590702.GAUSS_SCRDIR/"
 Entering Link 1 = /appl/soft/chem/gaussian/G16RevB.01/g16/l1.exe PID=    177748.
  
 Copyright (c) 1988-2017, Gaussian, Inc.  All Rights Reserved.
  
 This is part of the Gaussian(R) 16 program.  It is based on
 the Gaussian(R) 09 system (copyright 2009, Gaussian, Inc.),
 the Gaussian(R) 03 system (copyright 2003, Gaussian, Inc.),
 the Gaussian(R) 98 system (copyright 1998, Gaussian, Inc.),
 the Gaussian(R) 94 system (copyright 1995, Gaussian, Inc.),
 the Gaussian 92(TM) system (copyright 1992, Gaussian, Inc.),
 the Gaussian 90(TM) system (copyright 1990, Gaussian, Inc.),
 the Gaussian 88(TM) system (copyright 1988, Gaussian, Inc.),
 the Gaussian 86(TM) system (copyright 1986, Carnegie Mellon
 University), and the Gaussian 82(TM) system (copyright 1983,
 Carnegie Mellon University). Gaussian is a federally registered
 trademark of Gaussian, Inc.
  
 This software contains proprietary and confidential information,
 including trade secrets, belonging to Gaussian, Inc.
  
 This software is provided under written license and may be
 used, copied, transmitted, or stored only in accord with that
 written license.
  
 The following legend is applicable only to US Government
 contracts under FAR:
  
                    RESTRICTED RIGHTS LEGEND
  
 Use, reproduction and disclosure by the US Government is
 subject to restrictions as set forth in subparagraphs (a)
 and (c) of the Commercial Computer Software - Restricted
 Rights clause in FAR 52.227-19.
  
 Gaussian, Inc.
 340 Quinnipiac St., Bldg. 40, Wallingford CT 06492
  
  
 ---------------------------------------------------------------
 Warning -- This program may not be used in any manner that
 competes with the business of Gaussian, Inc. or will provide
 assistance to any competitor of Gaussian, Inc.  The licensee
 of this program is prohibited from giving any competitor of
 Gaussian, Inc. access to this program.  By using this program,
 the user acknowledges that Gaussian, Inc. is engaged in the
 business of creating and licensing software in the field of
 computational chemistry and represents and warrants to the
 licensee that it is not a competitor of Gaussian, Inc. and that
 it will not use this program in any manner prohibited above.
 ---------------------------------------------------------------
  

 Cite this work as:
 Gaussian 16, Revision B.01,
 M. J. Frisch, G. W. Trucks, H. B. Schlegel, G. E. Scuseria, 
 M. A. Robb, J. R. Cheeseman, G. Scalmani, V. Barone, 
 G. A. Petersson, H. Nakatsuji, X. Li, M. Caricato, A. V. Marenich, 
 J. Bloino, B. G. Janesko, R. Gomperts, B. Mennucci, H. P. Hratchian, 
 J. V. Ortiz, A. F. Izmaylov, J. L. Sonnenberg, D. Williams-Young, 
 F. Ding, F. Lipparini, F. Egidi, J. Goings, B. Peng, A. Petrone, 
 T. Henderson, D. Ranasinghe, V. G. Zakrzewski, J. Gao, N. Rega, 
 G. Zheng, W. Liang, M. Hada, M. Ehara, K. Toyota, R. Fukuda, 
 J. Hasegawa, M. Ishida, T. Nakajima, Y. Honda, O. Kitao, H. Nakai, 
 T. Vreven, K. Throssell, J. A. Montgomery, Jr., J. E. Peralta, 
 F. Ogliaro, M. J. Bearpark, J. J. Heyd, E. N. Brothers, K. N. Kudin, 
 V. N. Staroverov, T. A. Keith, R. Kobayashi, J. Normand, 
 K. Raghavachari, A. P. Rendell, J. C. Burant, S. S. Iyengar, 
 J. Tomasi, M. Cossi, J. M. Millam, M. Klene, C. Adamo, R. Cammi, 
 J. W. Ochterski, R. L. Martin, K. Morokuma, O. Farkas, 
 J. B. Foresman, and D. J. Fox, Gaussian, Inc., Wallingford CT, 2016.
 
 ******************************************
 Gaussian 16:  ES64L-G16RevB.01 20-Dec-2017
                 2-May-2022 
 ******************************************
 %mem=12GB
 %NprocShared=8
 Will use up to    8 processors via shared memory.
 %chk=TSH3-IRC-Reverse
 ----------------------------------------------------------------------
 # UWB97XD aug-cc-pVTZ IRC(CalcAll,Reverse,MaxPoints=200,Stepsize=5) sc
 f=qc Integral(Grid=SuperFineGrid) MaxDisk=32GB
 ----------------------------------------------------------------------
 1/10=4,18=10,22=2,26=5,38=1,39=5,42=200,44=3,71=1,172=1/1,23;
 2/12=2,17=6,18=5,29=1,40=1/2;
 3/5=16,6=1,7=10,11=2,25=1,30=1,71=2,74=-58,75=-7,116=2,140=1/1,2,3;
 4//1;
 5/5=2,8=3,38=5/8;
 8/6=4,10=90,11=11/1;
 11/6=1,8=1,9=11,15=111,16=1/1,2,10;
 10/6=1,13=1/2;
 6/7=2,8=2,9=2,10=2,18=1,28=1/1;
 7/10=1,25=1/1,2,3,16;
 1/10=4,18=10,22=2,26=5,39=5,42=200,44=3,71=1/23(2);
 2/29=1/2;
 99/5=20/99;
 2/29=1/2;
 3/5=16,6=1,7=10,11=2,25=1,30=1,71=2,74=-58,75=-7,116=2,140=1/1,2,3;
 4/5=5,16=3,69=1/1;
 5/5=2,8=3,38=5/8;
 8/6=4,10=90,11=11/1;
 11/6=1,8=1,9=11,15=111,16=1/1,2,10;
 10/6=1,13=1/2;
 7/10=1,25=1/1,2,3,16;
 1/10=4,18=10,22=2,26=5,39=5,42=200,44=3,71=1/23(-8);
 2/29=1/2;
 6/7=2,8=2,9=2,10=2,18=1,19=2,28=1/1;
 99/5=20/99;
 ----------------
 TSH3-IRC-Reverse
 ----------------
 Symbolic Z-matrix:
 Charge =  0 Multiplicity = 1
 O                    -2.18047   0.79663  -0.02956 
 O                     0.02617   1.11963  -0.14429 
 C                     0.20464  -0.08844  -0.18143 
 N                    -0.76262  -1.04819  -0.13726 
 C                    -1.96425  -0.43793   0.27928 
 H                    -2.29479  -0.81676   1.26625 
 H                    -2.61997  -0.96413  -0.48874 
 C                     1.61206  -0.68448  -0.12724 
 H                     1.76406  -1.09818  -1.12793 
 H                     1.60762  -1.53292   0.55301 
 C                     2.68637   0.32481   0.22761 
 H                     2.69999   1.15152  -0.48023 
 H                     3.6628   -0.15813   0.22042 
 H                     2.52015   0.74209   1.21952 
 
 IRC-IRC-IRC-IRC-IRC-IRC-IRC-IRC-IRC-IRC-IRC-IRC-IRC-IRC-IRC-IRC-IRC-IRC
 ------------------------------------------------------------------------
 INPUT DATA FOR L123
 ------------------------------------------------------------------------
 GENERAL PARAMETERS:
 Rxn path following direction = Reverse
 Maximum points per path      = 200
 Step size                    =   0.050 bohr
 Integration scheme           = HPC                                 
    Redo corrector integration= Yes                                 
    DWI Weight Power          =  2
    DWI will use Hessian update vectors when possible.
    Max correction cycles     =  20
 Initial Hessian              = CalcFC
 Hessian evaluation           = Analytic at all predictor steps
                              = Update at all corrector steps
 Hessian updating method      = Bofill                              
 ------------------------------------------------------------------------
 IRC-IRC-IRC-IRC-IRC-IRC-IRC-IRC-IRC-IRC-IRC-IRC-IRC-IRC-IRC-IRC-IRC-IRC
                          Input orientation:                          
 ---------------------------------------------------------------------
 Center     Atomic      Atomic             Coordinates (Angstroms)
 Number     Number       Type             X           Y           Z
 ---------------------------------------------------------------------
      1          8           0       -2.180470    0.796630   -0.029560
      2          8           0        0.026170    1.119630   -0.144290
      3          6           0        0.204640   -0.088440   -0.181430
      4          7           0       -0.762620   -1.048190   -0.137260
      5          6           0       -1.964250   -0.437930    0.279280
      6          1           0       -2.294790   -0.816760    1.266250
      7          1           0       -2.619970   -0.964130   -0.488740
      8          6           0        1.612060   -0.684480   -0.127240
      9          1           0        1.764060   -1.098180   -1.127930
     10          1           0        1.607620   -1.532920    0.553010
     11          6           0        2.686370    0.324810    0.227610
     12          1           0        2.699990    1.151520   -0.480230
     13          1           0        3.662800   -0.158130    0.220420
     14          1           0        2.520150    0.742090    1.219520
 ---------------------------------------------------------------------
                    Distance matrix (angstroms):
                    1          2          3          4          5
     1  O    0.000000
     2  O    2.233104   0.000000
     3  C    2.548561   1.221746   0.000000
     4  N    2.329218   2.306877   1.363328   0.000000
     5  C    1.290841   2.562650   2.244656   1.410616   0.000000
     6  H    2.072491   3.335579   2.978822   2.090681   1.107646
     7  H    1.871973   3.385670   2.973162   1.892182   1.138732
     8  C    4.072654   2.402114   1.529389   2.402393   3.607775
     9  H    4.511767   2.984374   2.085001   2.714413   4.039364
    10  H    4.485066   3.165949   2.143427   2.515844   3.745956
    11  C    4.896415   2.801198   2.548936   3.730119   4.713036
    12  H    4.914055   2.695030   2.802419   4.116554   4.985814
    13  H    5.926032   3.871791   3.482127   4.528188   5.634310
    14  H    4.864052   2.867482   2.830906   3.977755   4.731421
                    6          7          8          9         10
     6  H    0.000000
     7  H    1.790935   0.000000
     8  C    4.150035   4.256638   0.000000
     9  H    4.720758   4.432409   1.093450   0.000000
    10  H    4.031179   4.391046   1.087479   1.743282   0.000000
    11  C    5.214778   5.507428   1.516155   2.170955   2.172728
    12  H    5.645542   5.725209   2.163120   2.521236   3.076861
    13  H    6.084442   6.373833   2.145564   2.511365   2.494880
    14  H    5.061210   5.678924   2.161826   3.077139   2.540200
                   11         12         13         14
    11  C    0.000000
    12  H    1.088427   0.000000
    13  H    1.089357   1.770056   0.000000
    14  H    1.088870   1.757591   1.764723   0.000000
 Symmetry turned off by external request.
 Stoichiometry    C4H7NO2
 Framework group  C1[X(C4H7NO2)]
 Deg. of freedom    36
 Full point group                 C1      NOp   1
 Rotational constants (GHZ):           7.2396149           1.6759616           1.4219613
 Standard basis: Aug-CC-pVTZ (5D, 7F)
   483 basis functions,   693 primitive gaussians,   560 cartesian basis functions
    27 alpha electrons       27 beta electrons
       nuclear repulsion energy       302.7762327352 Hartrees.
 NAtoms=   14 NActive=   14 NUniq=   14 SFac= 1.00D+00 NAtFMM=   60 NAOKFM=F Big=F
 Integral buffers will be    131072 words long.
 Raffenetti 2 integral format.
 Two-electron integral symmetry is turned off.
 Nuclear repulsion after empirical dispersion term =      302.7711111100 Hartrees.
 One-electron integrals computed using PRISM.
 NBasis=   483 RedAO= T EigKep=  9.03D-06  NBF=   483
 NBsUse=   483 1.00D-06 EigRej= -1.00D+00 NBFU=   483
 ExpMin= 2.53D-02 ExpMax= 1.53D+04 ExpMxC= 5.22D+02 IAcc=3 IRadAn=         7 AccDes= 0.00D+00
 Harris functional with IExCor= 4639 and IRadAn=       7 diagonalized for initial guess.
 HarFok:  IExCor= 4639 AccDes= 0.00D+00 IRadAn=         7 IDoV= 1 UseB2=F ITyADJ=14
 ICtDFT=  3500011 ScaDFX=  1.000000  1.000000  1.000000  1.000000
 FoFCou: FMM=F IPFlag=           0 FMFlag=      100000 FMFlg1=           0
         NFxFlg=           0 DoJE=T BraDBF=F KetDBF=T FulRan=T
         wScrn=  0.000000 ICntrl=       500 IOpCl=  0 I1Cent=   200000004 NGrid=           0
         NMat0=    1 NMatS0=      1 NMatT0=    0 NMatD0=    1 NMtDS0=    0 NMtDT0=    0
 Symmetry not used in FoFCou.
 Initial guess <Sx>= 0.0000 <Sy>= 0.0000 <Sz>= 0.0000 <S**2>= 0.0000 S= 0.0000
 Gradient too large for Newton-Raphson -- use scaled steepest descent instead.
     Minimum is close to point  3 DX=  4.17D-02 DF= -7.32D-04 DXR=  7.69D-02 DFR=  5.89D-03 which will be used.
 Gradient too large for Newton-Raphson -- use scaled steepest descent instead.
 Gradient too large for Newton-Raphson -- use scaled steepest descent instead.
     Accept linear search using points  1 and  2.
 Gradient too large for Newton-Raphson -- use scaled steepest descent instead.
 Gradient too large for Newton-Raphson -- use scaled steepest descent instead.
 Gradient too large for Newton-Raphson -- use scaled steepest descent instead.
     Accept linear search using points  1 and  2.
 LinEq1:  Iter=  0 NonCon=     1 RMS=7.19D-05 Max=6.07D-03 NDo=     1
 AX will form     1 AO Fock derivatives at one time.
 LinEq1:  Iter=  1 NonCon=     1 RMS=8.06D-05 Max=6.46D-03 NDo=     1
 LinEq1:  Iter=  2 NonCon=     1 RMS=2.07D-05 Max=8.35D-04 NDo=     1
 LinEq1:  Iter=  3 NonCon=     1 RMS=1.39D-05 Max=5.01D-04 NDo=     1
 LinEq1:  Iter=  4 NonCon=     1 RMS=8.36D-06 Max=6.04D-04 NDo=     1
 LinEq1:  Iter=  5 NonCon=     1 RMS=3.73D-06 Max=1.59D-04 NDo=     1
 LinEq1:  Iter=  6 NonCon=     1 RMS=2.09D-06 Max=7.43D-05 NDo=     1
 LinEq1:  Iter=  7 NonCon=     1 RMS=8.24D-07 Max=2.50D-05 NDo=     1
 LinEq1:  Iter=  8 NonCon=     1 RMS=3.38D-07 Max=1.27D-05 NDo=     1
 LinEq1:  Iter=  9 NonCon=     1 RMS=1.62D-07 Max=4.90D-06 NDo=     1
 LinEq1:  Iter= 10 NonCon=     1 RMS=8.93D-08 Max=2.40D-06 NDo=     1
 LinEq1:  Iter= 11 NonCon=     1 RMS=3.46D-08 Max=7.95D-07 NDo=     1
 LinEq1:  Iter= 12 NonCon=     1 RMS=1.25D-08 Max=3.03D-07 NDo=     1
 LinEq1:  Iter= 13 NonCon=     0 RMS=4.45D-09 Max=9.43D-08 NDo=     1
 Linear equations converged to 1.569D-08 1.569D-07 after    13 iterations.
     Accept linear search using points  1 and  2.
     Minimum is close to point  2 DX= -1.77D-02 DF= -2.92D-08 DXR=  1.80D-02 DFR=  3.30D-04 which will be used.
 LinEq1:  Iter=  0 NonCon=     1 RMS=4.17D-06 Max=2.84D-04 NDo=     1
 LinEq1:  Iter=  1 NonCon=     1 RMS=2.68D-06 Max=1.32D-04 NDo=     1
 LinEq1:  Iter=  2 NonCon=     1 RMS=2.09D-06 Max=1.35D-04 NDo=     1
 LinEq1:  Iter=  3 NonCon=     1 RMS=1.30D-06 Max=4.57D-05 NDo=     1
 LinEq1:  Iter=  4 NonCon=     1 RMS=9.49D-07 Max=2.62D-05 NDo=     1
 LinEq1:  Iter=  5 NonCon=     1 RMS=4.69D-07 Max=1.14D-05 NDo=     1
 LinEq1:  Iter=  6 NonCon=     1 RMS=1.59D-07 Max=4.39D-06 NDo=     1
 LinEq1:  Iter=  7 NonCon=     1 RMS=9.11D-08 Max=3.14D-06 NDo=     1
 LinEq1:  Iter=  8 NonCon=     1 RMS=5.26D-08 Max=2.30D-06 NDo=     1
 LinEq1:  Iter=  9 NonCon=     1 RMS=2.74D-08 Max=8.34D-07 NDo=     1
 LinEq1:  Iter= 10 NonCon=     1 RMS=1.34D-08 Max=3.61D-07 NDo=     1
 LinEq1:  Iter= 11 NonCon=     1 RMS=5.02D-09 Max=1.12D-07 NDo=     1
 LinEq1:  Iter= 12 NonCon=     1 RMS=2.10D-09 Max=8.72D-08 NDo=     1
 LinEq1:  Iter= 13 NonCon=     0 RMS=7.57D-10 Max=2.61D-08 NDo=     1
 Linear equations converged to 3.260D-09 3.260D-08 after    13 iterations.
 Restarting incremental Fock formation.
     Accept linear search using points  2 and  3.
     Minimum is close to point  2 DX=  4.40D-04 DF=  0.00D+00 DXR=  4.40D-04 DFR=  0.00D+00 which will be used.
 SCF Done:  E(UwB97XD) =  -361.688023019     a.u. after    9 cycles
            Convg  =    0.1703D-06                    47 Fock formations.
              S**2 =  0.0000                  -V/T =  2.0057
 <Sx>= 0.0000 <Sy>= 0.0000 <Sz>= 0.0000 <S**2>= 0.0000 S= 0.0000
 <L.S>=  0.00000000000    
 Annihilation of the first spin contaminant:
 S**2 before annihilation     0.0000,   after     0.0000
 DoSCS=F DFT=T ScalE2(SS,OS)=  1.000000  1.000000
 Range of M.O.s used for correlation:     1   483
 NBasis=   483 NAE=    27 NBE=    27 NFC=     0 NFV=     0
 NROrb=    483 NOA=    27 NOB=    27 NVA=   456 NVB=   456

 **** Warning!!: The largest alpha MO coefficient is  0.53463655D+02


 **** Warning!!: The largest beta MO coefficient is  0.53463655D+02

 Symmetrizing basis deriv contribution to polar:
 IMax=3 JMax=2 DiffMx= 0.00D+00
 G2DrvN: will do    15 centers at a time, making    1 passes.
 Calling FoFCou, ICntrl=  3107 FMM=F I1Cent=   0 AccDes= 0.00D+00.
 End of G2Drv F.D. properties file   721 does not exist.
 End of G2Drv F.D. properties file   722 does not exist.
 End of G2Drv F.D. properties file   788 does not exist.
          IDoAtm=11111111111111
          Differentiating once with respect to nuclear coordinates.
 CalDSu exits because no D1Ps are significant.
          There are    45 degrees of freedom in the 1st order CPHF.  IDoFFX=6 NUNeed=     0.
     39 vectors produced by pass  0 Test12= 5.47D-14 2.22D-09 XBig12= 2.10D-01 1.31D-01.
 AX will form    39 AO Fock derivatives at one time.
     39 vectors produced by pass  1 Test12= 5.47D-14 2.22D-09 XBig12= 1.11D-01 9.58D-02.
     39 vectors produced by pass  2 Test12= 5.47D-14 2.22D-09 XBig12= 9.20D-03 1.50D-02.
     39 vectors produced by pass  3 Test12= 5.47D-14 2.22D-09 XBig12= 2.68D-04 1.39D-03.
     39 vectors produced by pass  4 Test12= 5.47D-14 2.22D-09 XBig12= 3.78D-06 1.27D-04.
     39 vectors produced by pass  5 Test12= 5.47D-14 2.22D-09 XBig12= 4.08D-08 1.52D-05.
     39 vectors produced by pass  6 Test12= 5.47D-14 2.22D-09 XBig12= 3.89D-10 1.39D-06.
     18 vectors produced by pass  7 Test12= 5.47D-14 2.22D-09 XBig12= 3.01D-12 1.28D-07.
      1 vectors produced by pass  8 Test12= 5.47D-14 2.22D-09 XBig12= 2.22D-14 1.04D-08.
 InvSVY:  IOpt=1 It=  1 EMax= 2.78D-15
 Solved reduced A of dimension   292 with    39 vectors.
 End of Minotr F.D. properties file   721 does not exist.
 End of Minotr F.D. properties file   722 does not exist.
 End of Minotr F.D. properties file   788 does not exist.

 **********************************************************************

            Population analysis using the SCF Density.

 **********************************************************************

 Alpha  occ. eigenvalues --  -19.28919 -19.28604 -14.46858 -10.40906 -10.39300
 Alpha  occ. eigenvalues --  -10.31723 -10.28654  -1.19773  -1.14403  -1.01325
 Alpha  occ. eigenvalues --   -0.89525  -0.79643  -0.73510  -0.63524  -0.61372
 Alpha  occ. eigenvalues --   -0.58265  -0.57068  -0.56291  -0.54049  -0.49188
 Alpha  occ. eigenvalues --   -0.47525  -0.47109  -0.44746  -0.44050  -0.38597
 Alpha  occ. eigenvalues --   -0.36884  -0.33976
 Alpha virt. eigenvalues --   -0.11196   0.02803   0.03530   0.04021   0.04612
 Alpha virt. eigenvalues --    0.05360   0.05776   0.06559   0.07900   0.08701
 Alpha virt. eigenvalues --    0.09274   0.10779   0.10965   0.11405   0.11670
 Alpha virt. eigenvalues --    0.11996   0.12589   0.12876   0.13824   0.14906
 Alpha virt. eigenvalues --    0.15242   0.15932   0.16791   0.17202   0.18255
 Alpha virt. eigenvalues --    0.19388   0.20249   0.20621   0.21377   0.22231
 Alpha virt. eigenvalues --    0.23204   0.23464   0.24140   0.24320   0.25181
 Alpha virt. eigenvalues --    0.25685   0.25935   0.26367   0.26938   0.28774
 Alpha virt. eigenvalues --    0.29216   0.30074   0.30632   0.31355   0.32536
 Alpha virt. eigenvalues --    0.32938   0.33270   0.33651   0.34396   0.34928
 Alpha virt. eigenvalues --    0.35030   0.36408   0.36683   0.37561   0.38168
 Alpha virt. eigenvalues --    0.38473   0.39202   0.39494   0.39811   0.40376
 Alpha virt. eigenvalues --    0.40793   0.41070   0.41480   0.42533   0.42848
 Alpha virt. eigenvalues --    0.43635   0.44270   0.45213   0.46013   0.46718
 Alpha virt. eigenvalues --    0.47140   0.48296   0.48820   0.49202   0.49974
 Alpha virt. eigenvalues --    0.50706   0.51176   0.51841   0.52329   0.52951
 Alpha virt. eigenvalues --    0.53091   0.53659   0.55737   0.56089   0.56956
 Alpha virt. eigenvalues --    0.58484   0.59163   0.59733   0.60656   0.61483
 Alpha virt. eigenvalues --    0.62412   0.64422   0.65295   0.67156   0.67388
 Alpha virt. eigenvalues --    0.68932   0.69246   0.70024   0.71783   0.72658
 Alpha virt. eigenvalues --    0.73249   0.73823   0.74299   0.75167   0.75959
 Alpha virt. eigenvalues --    0.76535   0.78111   0.79592   0.80335   0.81085
 Alpha virt. eigenvalues --    0.81503   0.81972   0.82506   0.83238   0.84041
 Alpha virt. eigenvalues --    0.85405   0.85719   0.86611   0.87796   0.88211
 Alpha virt. eigenvalues --    0.89072   0.90071   0.90392   0.90833   0.91406
 Alpha virt. eigenvalues --    0.93429   0.93987   0.95051   0.96162   0.96664
 Alpha virt. eigenvalues --    0.97034   0.98630   0.99459   0.99577   1.01200
 Alpha virt. eigenvalues --    1.01461   1.02650   1.02932   1.04796   1.05345
 Alpha virt. eigenvalues --    1.06033   1.06913   1.07785   1.08167   1.09859
 Alpha virt. eigenvalues --    1.11631   1.11910   1.12436   1.13538   1.14800
 Alpha virt. eigenvalues --    1.15890   1.16528   1.16688   1.17257   1.17986
 Alpha virt. eigenvalues --    1.18983   1.19733   1.20406   1.22265   1.23123
 Alpha virt. eigenvalues --    1.24297   1.24855   1.26182   1.27870   1.28613
 Alpha virt. eigenvalues --    1.29137   1.31020   1.32375   1.32671   1.33934
 Alpha virt. eigenvalues --    1.35085   1.35403   1.37150   1.37720   1.38966
 Alpha virt. eigenvalues --    1.40163   1.40408   1.43543   1.44605   1.44693
 Alpha virt. eigenvalues --    1.45589   1.47449   1.48046   1.49466   1.51911
 Alpha virt. eigenvalues --    1.52495   1.52934   1.53556   1.53904   1.55540
 Alpha virt. eigenvalues --    1.56375   1.56851   1.57666   1.58332   1.59846
 Alpha virt. eigenvalues --    1.61113   1.61371   1.62416   1.64085   1.65715
 Alpha virt. eigenvalues --    1.66174   1.66850   1.67900   1.69435   1.70695
 Alpha virt. eigenvalues --    1.71007   1.72616   1.73788   1.75055   1.76855
 Alpha virt. eigenvalues --    1.78368   1.80051   1.80645   1.81536   1.82853
 Alpha virt. eigenvalues --    1.82912   1.84872   1.86882   1.87589   1.88526
 Alpha virt. eigenvalues --    1.89918   1.91430   1.92318   1.93948   1.96483
 Alpha virt. eigenvalues --    1.97722   1.98658   2.01543   2.04505   2.06563
 Alpha virt. eigenvalues --    2.08272   2.09832   2.10711   2.11720   2.12728
 Alpha virt. eigenvalues --    2.13366   2.14862   2.15730   2.18774   2.21576
 Alpha virt. eigenvalues --    2.22534   2.22666   2.24067   2.24982   2.28261
 Alpha virt. eigenvalues --    2.28929   2.29795   2.31117   2.33055   2.34152
 Alpha virt. eigenvalues --    2.37163   2.39156   2.39726   2.40782   2.43077
 Alpha virt. eigenvalues --    2.46207   2.48479   2.49998   2.51465   2.53081
 Alpha virt. eigenvalues --    2.54460   2.58298   2.60748   2.64145   2.65895
 Alpha virt. eigenvalues --    2.67983   2.69588   2.74829   2.76557   2.77848
 Alpha virt. eigenvalues --    2.78588   2.81673   2.83514   2.85632   2.87582
 Alpha virt. eigenvalues --    2.90670   2.93056   2.98622   3.03565   3.07419
 Alpha virt. eigenvalues --    3.08274   3.09606   3.11977   3.15247   3.17209
 Alpha virt. eigenvalues --    3.18603   3.23383   3.23882   3.25811   3.27596
 Alpha virt. eigenvalues --    3.31204   3.32071   3.32996   3.34495   3.38442
 Alpha virt. eigenvalues --    3.41294   3.41672   3.42905   3.45234   3.46909
 Alpha virt. eigenvalues --    3.48028   3.49841   3.51406   3.52828   3.55466
 Alpha virt. eigenvalues --    3.55952   3.56599   3.58244   3.58682   3.60350
 Alpha virt. eigenvalues --    3.63455   3.64214   3.67345   3.69889   3.70113
 Alpha virt. eigenvalues --    3.71113   3.72757   3.74047   3.76043   3.76983
 Alpha virt. eigenvalues --    3.78789   3.79421   3.82813   3.84774   3.86920
 Alpha virt. eigenvalues --    3.88150   3.90637   3.92198   3.93410   3.95180
 Alpha virt. eigenvalues --    3.96391   3.97341   3.98076   3.99028   4.00770
 Alpha virt. eigenvalues --    4.01096   4.04401   4.05000   4.05564   4.07843
 Alpha virt. eigenvalues --    4.12442   4.13937   4.18054   4.21234   4.23521
 Alpha virt. eigenvalues --    4.24048   4.26611   4.29178   4.30996   4.33728
 Alpha virt. eigenvalues --    4.36773   4.38825   4.42765   4.44769   4.46992
 Alpha virt. eigenvalues --    4.49109   4.51002   4.52701   4.54440   4.56300
 Alpha virt. eigenvalues --    4.58072   4.60210   4.61515   4.62017   4.64604
 Alpha virt. eigenvalues --    4.68963   4.70612   4.71645   4.75025   4.77487
 Alpha virt. eigenvalues --    4.79236   4.81975   4.85180   4.86313   4.87396
 Alpha virt. eigenvalues --    4.91454   4.91893   4.96792   4.98101   5.00597
 Alpha virt. eigenvalues --    5.02668   5.05501   5.06984   5.07330   5.13249
 Alpha virt. eigenvalues --    5.14111   5.17865   5.20020   5.21389   5.23798
 Alpha virt. eigenvalues --    5.25071   5.27940   5.30928   5.35280   5.37916
 Alpha virt. eigenvalues --    5.39709   5.41835   5.44783   5.46884   5.48301
 Alpha virt. eigenvalues --    5.49350   5.52656   5.58952   5.60659   5.64306
 Alpha virt. eigenvalues --    5.74132   5.76660   5.78584   5.84393   5.88849
 Alpha virt. eigenvalues --    5.89682   5.93387   5.94130   5.96441   6.02045
 Alpha virt. eigenvalues --    6.07269   6.08564   6.12497   6.15313   6.28850
 Alpha virt. eigenvalues --    6.33737   6.40868   6.43332   6.44363   6.47925
 Alpha virt. eigenvalues --    6.50608   6.55003   6.57731   6.58713   6.62895
 Alpha virt. eigenvalues --    6.64513   6.70470   6.78368   6.83335   6.86045
 Alpha virt. eigenvalues --    6.93192   6.93340   6.98772   7.02857   7.03227
 Alpha virt. eigenvalues --    7.10812   7.22304   7.23754   7.27775   7.39064
 Alpha virt. eigenvalues --    7.41553   7.46587   7.53419   7.58621  14.12642
 Alpha virt. eigenvalues --   14.80888  15.45311  16.64474  17.73024  18.03606
 Alpha virt. eigenvalues --   18.79126
  Beta  occ. eigenvalues --  -19.28919 -19.28604 -14.46858 -10.40906 -10.39300
  Beta  occ. eigenvalues --  -10.31723 -10.28654  -1.19773  -1.14403  -1.01325
  Beta  occ. eigenvalues --   -0.89525  -0.79643  -0.73510  -0.63524  -0.61372
  Beta  occ. eigenvalues --   -0.58265  -0.57068  -0.56291  -0.54049  -0.49188
  Beta  occ. eigenvalues --   -0.47525  -0.47109  -0.44746  -0.44050  -0.38597
  Beta  occ. eigenvalues --   -0.36884  -0.33976
  Beta virt. eigenvalues --   -0.11196   0.02803   0.03530   0.04021   0.04612
  Beta virt. eigenvalues --    0.05360   0.05776   0.06559   0.07900   0.08701
  Beta virt. eigenvalues --    0.09274   0.10779   0.10965   0.11405   0.11670
  Beta virt. eigenvalues --    0.11996   0.12589   0.12876   0.13824   0.14906
  Beta virt. eigenvalues --    0.15242   0.15932   0.16791   0.17202   0.18255
  Beta virt. eigenvalues --    0.19388   0.20249   0.20621   0.21377   0.22231
  Beta virt. eigenvalues --    0.23204   0.23464   0.24140   0.24320   0.25181
  Beta virt. eigenvalues --    0.25685   0.25935   0.26367   0.26938   0.28774
  Beta virt. eigenvalues --    0.29216   0.30074   0.30632   0.31355   0.32536
  Beta virt. eigenvalues --    0.32938   0.33270   0.33651   0.34396   0.34928
  Beta virt. eigenvalues --    0.35030   0.36408   0.36683   0.37561   0.38168
  Beta virt. eigenvalues --    0.38473   0.39202   0.39494   0.39811   0.40376
  Beta virt. eigenvalues --    0.40793   0.41070   0.41480   0.42533   0.42848
  Beta virt. eigenvalues --    0.43635   0.44270   0.45213   0.46013   0.46718
  Beta virt. eigenvalues --    0.47140   0.48296   0.48820   0.49202   0.49974
  Beta virt. eigenvalues --    0.50706   0.51176   0.51841   0.52329   0.52951
  Beta virt. eigenvalues --    0.53091   0.53659   0.55737   0.56089   0.56956
  Beta virt. eigenvalues --    0.58484   0.59163   0.59733   0.60656   0.61483
  Beta virt. eigenvalues --    0.62412   0.64422   0.65295   0.67156   0.67388
  Beta virt. eigenvalues --    0.68932   0.69246   0.70024   0.71783   0.72658
  Beta virt. eigenvalues --    0.73249   0.73823   0.74299   0.75167   0.75959
  Beta virt. eigenvalues --    0.76535   0.78111   0.79592   0.80335   0.81085
  Beta virt. eigenvalues --    0.81503   0.81972   0.82506   0.83238   0.84041
  Beta virt. eigenvalues --    0.85405   0.85719   0.86611   0.87796   0.88211
  Beta virt. eigenvalues --    0.89072   0.90071   0.90392   0.90833   0.91406
  Beta virt. eigenvalues --    0.93429   0.93987   0.95051   0.96162   0.96664
  Beta virt. eigenvalues --    0.97034   0.98630   0.99459   0.99577   1.01200
  Beta virt. eigenvalues --    1.01461   1.02650   1.02932   1.04796   1.05345
  Beta virt. eigenvalues --    1.06033   1.06913   1.07785   1.08167   1.09859
  Beta virt. eigenvalues --    1.11631   1.11910   1.12436   1.13538   1.14800
  Beta virt. eigenvalues --    1.15890   1.16528   1.16688   1.17257   1.17986
  Beta virt. eigenvalues --    1.18983   1.19733   1.20406   1.22265   1.23123
  Beta virt. eigenvalues --    1.24297   1.24855   1.26182   1.27870   1.28613
  Beta virt. eigenvalues --    1.29137   1.31020   1.32375   1.32671   1.33934
  Beta virt. eigenvalues --    1.35085   1.35403   1.37150   1.37720   1.38966
  Beta virt. eigenvalues --    1.40163   1.40408   1.43543   1.44605   1.44693
  Beta virt. eigenvalues --    1.45589   1.47449   1.48046   1.49466   1.51911
  Beta virt. eigenvalues --    1.52495   1.52934   1.53556   1.53904   1.55540
  Beta virt. eigenvalues --    1.56375   1.56851   1.57666   1.58332   1.59846
  Beta virt. eigenvalues --    1.61113   1.61371   1.62416   1.64085   1.65715
  Beta virt. eigenvalues --    1.66174   1.66850   1.67900   1.69435   1.70695
  Beta virt. eigenvalues --    1.71007   1.72616   1.73788   1.75055   1.76855
  Beta virt. eigenvalues --    1.78368   1.80051   1.80645   1.81536   1.82853
  Beta virt. eigenvalues --    1.82912   1.84872   1.86882   1.87589   1.88526
  Beta virt. eigenvalues --    1.89918   1.91430   1.92318   1.93948   1.96483
  Beta virt. eigenvalues --    1.97722   1.98658   2.01543   2.04505   2.06563
  Beta virt. eigenvalues --    2.08272   2.09832   2.10711   2.11720   2.12728
  Beta virt. eigenvalues --    2.13366   2.14862   2.15730   2.18774   2.21576
  Beta virt. eigenvalues --    2.22534   2.22666   2.24067   2.24982   2.28261
  Beta virt. eigenvalues --    2.28929   2.29795   2.31117   2.33055   2.34152
  Beta virt. eigenvalues --    2.37163   2.39156   2.39726   2.40782   2.43077
  Beta virt. eigenvalues --    2.46207   2.48479   2.49998   2.51465   2.53081
  Beta virt. eigenvalues --    2.54460   2.58298   2.60748   2.64145   2.65895
  Beta virt. eigenvalues --    2.67983   2.69588   2.74829   2.76557   2.77848
  Beta virt. eigenvalues --    2.78588   2.81673   2.83514   2.85632   2.87582
  Beta virt. eigenvalues --    2.90670   2.93056   2.98622   3.03565   3.07419
  Beta virt. eigenvalues --    3.08274   3.09606   3.11977   3.15247   3.17209
  Beta virt. eigenvalues --    3.18603   3.23383   3.23882   3.25811   3.27596
  Beta virt. eigenvalues --    3.31204   3.32071   3.32996   3.34495   3.38442
  Beta virt. eigenvalues --    3.41294   3.41672   3.42905   3.45234   3.46909
  Beta virt. eigenvalues --    3.48028   3.49841   3.51406   3.52828   3.55466
  Beta virt. eigenvalues --    3.55952   3.56599   3.58244   3.58682   3.60350
  Beta virt. eigenvalues --    3.63455   3.64214   3.67345   3.69889   3.70113
  Beta virt. eigenvalues --    3.71113   3.72757   3.74047   3.76043   3.76983
  Beta virt. eigenvalues --    3.78789   3.79421   3.82813   3.84774   3.86920
  Beta virt. eigenvalues --    3.88150   3.90637   3.92198   3.93410   3.95180
  Beta virt. eigenvalues --    3.96391   3.97341   3.98076   3.99028   4.00770
  Beta virt. eigenvalues --    4.01096   4.04401   4.05000   4.05564   4.07843
  Beta virt. eigenvalues --    4.12442   4.13937   4.18054   4.21234   4.23521
  Beta virt. eigenvalues --    4.24048   4.26611   4.29178   4.30996   4.33728
  Beta virt. eigenvalues --    4.36773   4.38825   4.42765   4.44769   4.46992
  Beta virt. eigenvalues --    4.49109   4.51002   4.52701   4.54440   4.56300
  Beta virt. eigenvalues --    4.58072   4.60210   4.61515   4.62017   4.64604
  Beta virt. eigenvalues --    4.68963   4.70612   4.71645   4.75025   4.77487
  Beta virt. eigenvalues --    4.79236   4.81975   4.85180   4.86313   4.87396
  Beta virt. eigenvalues --    4.91454   4.91893   4.96792   4.98101   5.00597
  Beta virt. eigenvalues --    5.02668   5.05501   5.06984   5.07330   5.13249
  Beta virt. eigenvalues --    5.14111   5.17865   5.20020   5.21389   5.23798
  Beta virt. eigenvalues --    5.25071   5.27940   5.30928   5.35280   5.37916
  Beta virt. eigenvalues --    5.39709   5.41835   5.44783   5.46884   5.48301
  Beta virt. eigenvalues --    5.49350   5.52656   5.58952   5.60659   5.64306
  Beta virt. eigenvalues --    5.74132   5.76660   5.78584   5.84393   5.88849
  Beta virt. eigenvalues --    5.89682   5.93387   5.94130   5.96441   6.02045
  Beta virt. eigenvalues --    6.07269   6.08564   6.12497   6.15313   6.28850
  Beta virt. eigenvalues --    6.33737   6.40868   6.43332   6.44363   6.47925
  Beta virt. eigenvalues --    6.50608   6.55003   6.57731   6.58713   6.62895
  Beta virt. eigenvalues --    6.64513   6.70470   6.78368   6.83335   6.86045
  Beta virt. eigenvalues --    6.93192   6.93340   6.98772   7.02857   7.03227
  Beta virt. eigenvalues --    7.10812   7.22304   7.23754   7.27775   7.39064
  Beta virt. eigenvalues --    7.41553   7.46587   7.53419   7.58621  14.12642
  Beta virt. eigenvalues --   14.80888  15.45311  16.64474  17.73024  18.03606
  Beta virt. eigenvalues --   18.79126
          Condensed to atoms (all electrons):
               1          2          3          4          5          6
     1  O    8.568174  -0.022796   0.054963  -0.042092  -0.020976  -0.025302
     2  O   -0.022796   8.759108   0.119548  -0.110101  -0.012897   0.007151
     3  C    0.054963   0.119548   5.649502   0.018904  -0.052771  -0.016193
     4  N   -0.042092  -0.110101   0.018904   7.508547  -0.034889   0.007930
     5  C   -0.020976  -0.012897  -0.052771  -0.034889   5.476427   0.361916
     6  H   -0.025302   0.007151  -0.016193   0.007930   0.361916   0.362292
     7  H    0.079192  -0.024925   0.024749   0.054250   0.180107  -0.031833
     8  C   -0.004835  -0.082995  -0.266801   0.026547  -0.036356   0.003959
     9  H   -0.000311  -0.010693  -0.010357  -0.015139   0.000230   0.000566
    10  H    0.000620  -0.011265  -0.087262   0.065582  -0.007330  -0.000818
    11  C   -0.003024  -0.015229   0.061619  -0.027798  -0.001041   0.000802
    12  H    0.000103   0.005331  -0.015168  -0.000306   0.001022  -0.000234
    13  H   -0.000124  -0.004545   0.000364  -0.001668   0.000335   0.000242
    14  H    0.000062   0.036185  -0.022412   0.001515  -0.000689  -0.000274
               7          8          9         10         11         12
     1  O    0.079192  -0.004835  -0.000311   0.000620  -0.003024   0.000103
     2  O   -0.024925  -0.082995  -0.010693  -0.011265  -0.015229   0.005331
     3  C    0.024749  -0.266801  -0.010357  -0.087262   0.061619  -0.015168
     4  N    0.054250   0.026547  -0.015139   0.065582  -0.027798  -0.000306
     5  C    0.180107  -0.036356   0.000230  -0.007330  -0.001041   0.001022
     6  H   -0.031833   0.003959   0.000566  -0.000818   0.000802  -0.000234
     7  H    0.352578   0.002779   0.000041  -0.000356  -0.001219   0.000320
     8  C    0.002779   5.586114   0.413604   0.464312   0.034972   0.030552
     9  H    0.000041   0.413604   0.351077   0.010324  -0.007733   0.000550
    10  H   -0.000356   0.464312   0.010324   0.418926  -0.056573  -0.000980
    11  C   -0.001219   0.034972  -0.007733  -0.056573   5.705676   0.340016
    12  H    0.000320   0.030552   0.000550  -0.000980   0.340016   0.342273
    13  H   -0.000241  -0.027794  -0.000105  -0.004252   0.444867  -0.002957
    14  H    0.000034   0.008604  -0.002841  -0.011117   0.364222   0.010678
              13         14
     1  O   -0.000124   0.000062
     2  O   -0.004545   0.036185
     3  C    0.000364  -0.022412
     4  N   -0.001668   0.001515
     5  C    0.000335  -0.000689
     6  H    0.000242  -0.000274
     7  H   -0.000241   0.000034
     8  C   -0.027794   0.008604
     9  H   -0.000105  -0.002841
    10  H   -0.004252  -0.011117
    11  C    0.444867   0.364222
    12  H   -0.002957   0.010678
    13  H    0.351982   0.003381
    14  H    0.003381   0.356454
          Atomic-Atomic Spin Densities.
               1          2          3          4          5          6
     1  O    0.000000   0.000000   0.000000   0.000000   0.000000   0.000000
     2  O    0.000000   0.000000   0.000000   0.000000   0.000000   0.000000
     3  C    0.000000   0.000000   0.000000   0.000000   0.000000   0.000000
     4  N    0.000000   0.000000   0.000000   0.000000   0.000000   0.000000
     5  C    0.000000   0.000000   0.000000   0.000000   0.000000   0.000000
     6  H    0.000000   0.000000   0.000000   0.000000   0.000000   0.000000
     7  H    0.000000   0.000000   0.000000   0.000000   0.000000   0.000000
     8  C    0.000000   0.000000   0.000000   0.000000   0.000000   0.000000
     9  H    0.000000   0.000000   0.000000   0.000000   0.000000   0.000000
    10  H    0.000000   0.000000   0.000000   0.000000   0.000000   0.000000
    11  C    0.000000   0.000000   0.000000   0.000000   0.000000   0.000000
    12  H    0.000000   0.000000   0.000000   0.000000   0.000000   0.000000
    13  H    0.000000   0.000000   0.000000   0.000000   0.000000   0.000000
    14  H    0.000000   0.000000   0.000000   0.000000   0.000000   0.000000
               7          8          9         10         11         12
     1  O    0.000000   0.000000   0.000000   0.000000   0.000000   0.000000
     2  O    0.000000   0.000000   0.000000   0.000000   0.000000   0.000000
     3  C    0.000000   0.000000   0.000000   0.000000   0.000000   0.000000
     4  N    0.000000   0.000000   0.000000   0.000000   0.000000   0.000000
     5  C    0.000000   0.000000   0.000000   0.000000   0.000000   0.000000
     6  H    0.000000   0.000000   0.000000   0.000000   0.000000   0.000000
     7  H    0.000000   0.000000   0.000000   0.000000   0.000000   0.000000
     8  C    0.000000   0.000000   0.000000   0.000000   0.000000   0.000000
     9  H    0.000000   0.000000   0.000000   0.000000   0.000000   0.000000
    10  H    0.000000   0.000000   0.000000   0.000000   0.000000   0.000000
    11  C    0.000000   0.000000   0.000000   0.000000   0.000000   0.000000
    12  H    0.000000   0.000000   0.000000   0.000000   0.000000   0.000000
    13  H    0.000000   0.000000   0.000000   0.000000   0.000000   0.000000
    14  H    0.000000   0.000000   0.000000   0.000000   0.000000   0.000000
              13         14
     1  O    0.000000   0.000000
     2  O    0.000000   0.000000
     3  C    0.000000   0.000000
     4  N    0.000000   0.000000
     5  C    0.000000   0.000000
     6  H    0.000000   0.000000
     7  H    0.000000   0.000000
     8  C    0.000000   0.000000
     9  H    0.000000   0.000000
    10  H    0.000000   0.000000
    11  C    0.000000   0.000000
    12  H    0.000000   0.000000
    13  H    0.000000   0.000000
    14  H    0.000000   0.000000
 Mulliken charges and spin densities:
               1          2
     1  O   -0.583657   0.000000
     2  O   -0.631878   0.000000
     3  C    0.541314   0.000000
     4  N   -0.451281   0.000000
     5  C    0.146910   0.000000
     6  H    0.329795   0.000000
     7  H    0.364524   0.000000
     8  C   -0.152661   0.000000
     9  H    0.270786   0.000000
    10  H    0.220188   0.000000
    11  C   -0.839558   0.000000
    12  H    0.288804   0.000000
    13  H    0.240515   0.000000
    14  H    0.256198   0.000000
 Sum of Mulliken charges =   0.00000   0.00000
 Mulliken charges and spin densities with hydrogens summed into heavy atoms:
               1          2
     1  O   -0.583657   0.000000
     2  O   -0.631878   0.000000
     3  C    0.541314   0.000000
     4  N   -0.451281   0.000000
     5  C    0.841230   0.000000
     8  C    0.338313   0.000000
    11  C   -0.054042   0.000000
 APT charges:
               1
     1  O   -0.563838
     2  O   -0.402550
     3  C    0.321390
     4  N   -0.581051
     5  C   -0.352959
     6  H    0.689653
     7  H    0.800613
     8  C   -0.907601
     9  H    0.597305
    10  H    0.551291
    11  C   -2.042863
    12  H    0.506957
    13  H    0.968355
    14  H    0.415299
 Sum of APT charges =   0.00000
 APT charges with hydrogens summed into heavy atoms:
               1
     1  O   -0.563838
     2  O   -0.402550
     3  C    0.321390
     4  N   -0.581051
     5  C    1.137308
     8  C    0.240995
    11  C   -0.152253
 Electronic spatial extent (au):  <R**2>=            841.9260
 Charge=              0.0000 electrons
 Dipole moment (field-independent basis, Debye):
    X=              0.9534    Y=             -2.5712    Z=              0.3436  Tot=              2.7637
 Quadrupole moment (field-independent basis, Debye-Ang):
   XX=            -35.3777   YY=            -46.9163   ZZ=            -39.7863
   XY=              4.2206   XZ=             -0.6960   YZ=              0.0225
 Traceless Quadrupole moment (field-independent basis, Debye-Ang):
   XX=              5.3157   YY=             -6.2228   ZZ=              0.9071
   XY=              4.2206   XZ=             -0.6960   YZ=              0.0225
 Octapole moment (field-independent basis, Debye-Ang**2):
  XXX=            -12.1295  YYY=              7.2870  ZZZ=              0.0678  XYY=              1.3464
  XXY=            -15.1367  XXZ=             -1.7160  XZZ=             -3.6233  YZZ=              0.8169
  YYZ=              0.3159  XYZ=             -0.1724
 Hexadecapole moment (field-independent basis, Debye-Ang**3):
 XXXX=           -786.9760 YYYY=           -210.7432 ZZZZ=            -65.8356 XXXY=             30.2635
 XXXZ=              4.8629 YYYX=             -5.6695 YYYZ=             -3.0073 ZZZX=             -3.0291
 ZZZY=             -0.2585 XXYY=           -169.0986 XXZZ=           -142.7568 YYZZ=            -43.2233
 XXYZ=              1.1230 YYXZ=              0.2921 ZZXY=              0.9846
 N-N= 3.027711111100D+02 E-N=-1.451553425334D+03  KE= 3.596330666514D+02
  Exact polarizability:   0.000   0.000   0.000   0.000   0.000   0.000
 Approx polarizability: 117.377  -3.385  95.881  -2.506   0.160  58.642
                          Isotropic Fermi Contact Couplings
        Atom                 a.u.       MegaHertz       Gauss      10(-4) cm-1
     1  O(17)              0.00000       0.00000       0.00000       0.00000
     2  O(17)              0.00000       0.00000       0.00000       0.00000
     3  C(13)              0.00000       0.00000       0.00000       0.00000
     4  N(14)              0.00000       0.00000       0.00000       0.00000
     5  C(13)              0.00000       0.00000       0.00000       0.00000
     6  H(1)               0.00000       0.00000       0.00000       0.00000
     7  H(1)               0.00000       0.00000       0.00000       0.00000
     8  C(13)              0.00000       0.00000       0.00000       0.00000
     9  H(1)               0.00000       0.00000       0.00000       0.00000
    10  H(1)               0.00000       0.00000       0.00000       0.00000
    11  C(13)              0.00000       0.00000       0.00000       0.00000
    12  H(1)               0.00000       0.00000       0.00000       0.00000
    13  H(1)               0.00000       0.00000       0.00000       0.00000
    14  H(1)               0.00000       0.00000       0.00000       0.00000
 --------------------------------------------------------
       Center         ----  Spin Dipole Couplings  ----
                      3XX-RR        3YY-RR        3ZZ-RR
 --------------------------------------------------------
     1   Atom        0.000000      0.000000      0.000000
     2   Atom        0.000000      0.000000      0.000000
     3   Atom        0.000000      0.000000      0.000000
     4   Atom        0.000000      0.000000      0.000000
     5   Atom        0.000000      0.000000      0.000000
     6   Atom        0.000000      0.000000      0.000000
     7   Atom        0.000000      0.000000      0.000000
     8   Atom        0.000000      0.000000      0.000000
     9   Atom        0.000000      0.000000      0.000000
    10   Atom        0.000000      0.000000      0.000000
    11   Atom        0.000000      0.000000      0.000000
    12   Atom        0.000000      0.000000      0.000000
    13   Atom        0.000000      0.000000      0.000000
    14   Atom        0.000000      0.000000      0.000000
 --------------------------------------------------------
                        XY            XZ            YZ
 --------------------------------------------------------
     1   Atom        0.000000      0.000000      0.000000
     2   Atom        0.000000      0.000000      0.000000
     3   Atom        0.000000      0.000000      0.000000
     4   Atom        0.000000      0.000000      0.000000
     5   Atom        0.000000      0.000000      0.000000
     6   Atom        0.000000      0.000000      0.000000
     7   Atom        0.000000      0.000000      0.000000
     8   Atom        0.000000      0.000000      0.000000
     9   Atom        0.000000      0.000000      0.000000
    10   Atom        0.000000      0.000000      0.000000
    11   Atom        0.000000      0.000000      0.000000
    12   Atom        0.000000      0.000000      0.000000
    13   Atom        0.000000      0.000000      0.000000
    14   Atom        0.000000      0.000000      0.000000
 --------------------------------------------------------


 ---------------------------------------------------------------------------------
              Anisotropic Spin Dipole Couplings in Principal Axis System
 ---------------------------------------------------------------------------------

       Atom             a.u.   MegaHertz   Gauss  10(-4) cm-1        Axes

              Baa     0.0000     0.000     0.000     0.000 -0.5983  0.5110  0.6171
     1 O(17)  Bbb     0.0000     0.000     0.000     0.000  0.0000  0.7702 -0.6378
              Bcc     0.0000     0.000     0.000     0.000  0.8013  0.3816  0.4608
 
              Baa     0.0000     0.000     0.000     0.000 -0.4495  0.0391  0.8924
     2 O(17)  Bbb     0.0000     0.000     0.000     0.000  0.0972  0.9952  0.0054
              Bcc     0.0000     0.000     0.000     0.000  0.8880 -0.0892  0.4511
 
              Baa     0.0000     0.000     0.000     0.000  0.3895  0.9156 -0.1001
     3 C(13)  Bbb     0.0000     0.000     0.000     0.000  0.9169 -0.3958 -0.0521
              Bcc     0.0000     0.000     0.000     0.000  0.0873  0.0715  0.9936
 
              Baa     0.0000     0.000     0.000     0.000  0.4587  0.0257  0.8882
     4 N(14)  Bbb     0.0000     0.000     0.000     0.000  0.2588  0.9524 -0.1612
              Bcc     0.0000     0.000     0.000     0.000  0.8501 -0.3038 -0.4302
 
              Baa     0.0000     0.000     0.000     0.000  0.7631 -0.6463  0.0054
     5 C(13)  Bbb     0.0000     0.000     0.000     0.000 -0.3253 -0.3768  0.8673
              Bcc     0.0000     0.000     0.000     0.000  0.5585  0.6636  0.4977
 
              Baa     0.0000     0.000     0.000     0.000  0.8480 -0.4159 -0.3286
     6 H(1)   Bbb     0.0000     0.000     0.000     0.000  0.5289  0.7034  0.4748
              Bcc     0.0000     0.000     0.000     0.000  0.0336 -0.5764  0.8165
 
              Baa     0.0000     0.000     0.000     0.000  0.9092 -0.1322 -0.3949
     7 H(1)   Bbb     0.0000     0.000     0.000     0.000 -0.0674  0.8891 -0.4528
              Bcc     0.0000     0.000     0.000     0.000  0.4109  0.4383  0.7994
 
              Baa     0.0000     0.000     0.000     0.000  0.9918 -0.1265 -0.0187
     8 C(13)  Bbb     0.0000     0.000     0.000     0.000  0.1256  0.9911 -0.0439
              Bcc     0.0000     0.000     0.000     0.000  0.0241  0.0412  0.9989
 
              Baa     0.0000     0.000     0.000     0.000  0.5082 -0.0825  0.8573
     9 H(1)   Bbb     0.0000     0.000     0.000     0.000  0.8493  0.2130 -0.4830
              Bcc     0.0000     0.000     0.000     0.000 -0.1428  0.9736  0.1783
 
              Baa     0.0000     0.000     0.000     0.000  0.1410 -0.6057  0.7831
    10 H(1)   Bbb     0.0000     0.000     0.000     0.000  0.9791 -0.0315 -0.2007
              Bcc     0.0000     0.000     0.000     0.000  0.1462  0.7951  0.5886
 
              Baa     0.0000     0.000     0.000     0.000 -0.3571  0.7744  0.5222
    11 C(13)  Bbb     0.0000     0.000     0.000     0.000  0.6851 -0.1629  0.7100
              Bcc     0.0000     0.000     0.000     0.000  0.6349  0.6113 -0.4724
 
              Baa     0.0000     0.000     0.000     0.000  0.2074 -0.6223  0.7548
    12 H(1)   Bbb     0.0000     0.000     0.000     0.000 -0.4570  0.6205  0.6372
              Bcc     0.0000     0.000     0.000     0.000  0.8650  0.4771  0.1557
 
              Baa     0.0000     0.000     0.000     0.000  0.8496 -0.5032 -0.1578
    13 H(1)   Bbb     0.0000     0.000     0.000     0.000  0.1229 -0.1022  0.9871
              Bcc     0.0000     0.000     0.000     0.000  0.5129  0.8581  0.0250
 
              Baa     0.0000     0.000     0.000     0.000 -0.4266  0.3567  0.8311
    14 H(1)   Bbb     0.0000     0.000     0.000     0.000 -0.4270  0.7306 -0.5328
              Bcc     0.0000     0.000     0.000     0.000  0.7973  0.5822  0.1594
 

 ---------------------------------------------------------------------------------

 Calling FoFJK, ICntrl=    100127 FMM=F ISym2X=0 I1Cent= 0 IOpClX= 1 NMat=1 NMatS=1 NMatT=0.
 -------------------------------------------------------------------
 Center     Atomic                   Forces (Hartrees/Bohr)
 Number     Number              X              Y              Z
 -------------------------------------------------------------------
      1        8          -0.000005807   -0.000014297    0.000004010
      2        8           0.000003468   -0.000004166    0.000000051
      3        6          -0.000000021    0.000008856   -0.000002302
      4        7           0.000002384   -0.000008577    0.000001385
      5        6           0.000004529    0.000024649    0.000002802
      6        1          -0.000002074   -0.000001735   -0.000000581
      7        1          -0.000002273   -0.000002109   -0.000005804
      8        6          -0.000000756   -0.000004155    0.000005440
      9        1           0.000000669   -0.000001117   -0.000003279
     10        1          -0.000000409    0.000001821   -0.000001484
     11        6           0.000001681    0.000004257   -0.000004807
     12        1           0.000000482   -0.000003369    0.000002579
     13        1          -0.000001523    0.000000417    0.000000193
     14        1          -0.000000349   -0.000000473    0.000001798
 -------------------------------------------------------------------
 Cartesian Forces:  Max     0.000024649 RMS     0.000005498
 IRC-IRC-IRC-IRC-IRC-IRC-IRC-IRC-IRC-IRC-IRC-IRC-IRC-IRC-IRC-IRC-IRC-IRC
          ******** Start new reaction path calculation ********
 Supplied step size of   0.0500 bohr.
    Integration on MW PES will use step size of   0.0826 sqrt(amu)*bohr.
 Point Number:   0          Path Number:   1
 Calculating another point on the path.
 IRC-IRC-IRC-IRC-IRC-IRC-IRC-IRC-IRC-IRC-IRC-IRC-IRC-IRC-IRC-IRC-IRC-IRC
                          Input orientation:                          
 ---------------------------------------------------------------------
 Center     Atomic      Atomic             Coordinates (Angstroms)
 Number     Number       Type             X           Y           Z
 ---------------------------------------------------------------------
      1          8           0       -2.102021    0.772173   -0.019522
      2          8           0        0.094107    1.092973   -0.131933
      3          6           0        0.273981   -0.116551   -0.169269
      4          7           0       -0.689629   -1.074986   -0.127831
      5          6           0       -1.892654   -0.465683    0.290691
      6          1           0       -2.212812   -0.835069    1.284562
      7          1           0       -2.562740   -0.988985   -0.463940
      8          6           0        1.683626   -0.709754   -0.115586
      9          1           0        1.835015   -1.122433   -1.116709
     10          1           0        1.679847   -1.558450    0.564211
     11          6           0        2.757919    0.299391    0.239184
     12          1           0        2.771744    1.126222   -0.468540
     13          1           0        3.734164   -0.183946    0.231520
     14          1           0        2.592321    0.716363    1.231310
 ---------------------------------------------------------------------
                    Distance matrix (angstroms):
                    1          2          3          4          5
     1  O    0.000000
     2  O    2.222279   0.000000
     3  C    2.541188   1.223396   0.000000
     4  N    2.327784   2.305278   1.359728   0.000000
     5  C    1.293195   2.560320   2.242267   1.411977   0.000000
     6  H    2.072712   3.323504   2.968843   2.091053   1.107576
     7  H    1.873885   3.391698   2.982441   1.904969   1.136806
     8  C    4.066504   2.403469   1.530317   2.401225   3.607549
     9  H    4.504842   2.984723   2.084771   2.711819   4.038269
    10  H    4.480521   3.166897   2.143251   2.515368   3.745893
    11  C    4.889730   2.804175   2.551429   3.729504   4.713366
    12  H    4.907193   2.698916   2.805863   4.116127   4.986702
    13  H    5.919310   3.874614   3.483969   4.526923   5.634177
    14  H    4.858450   2.870773   2.833737   3.978365   4.732546
                    6          7          8          9         10
     6  H    0.000000
     7  H    1.789804   0.000000
     8  C    4.142263   4.269771   0.000000
     9  H    4.715250   4.447939   1.093375   0.000000
    10  H    4.024298   4.402377   1.087393   1.743468   0.000000
    11  C    5.204611   5.519393   1.516028   2.170663   2.172431
    12  H    5.636118   5.738539   2.163189   2.520720   3.076732
    13  H    6.074486   6.386137   2.145149   2.511024   2.494025
    14  H    5.049661   5.688298   2.161866   3.076991   2.540158
                   11         12         13         14
    11  C    0.000000
    12  H    1.088446   0.000000
    13  H    1.089370   1.769994   0.000000
    14  H    1.088854   1.757745   1.764636   0.000000
 Symmetry turned off by external request.
 Stoichiometry    C4H7NO2
 Framework group  C1[X(C4H7NO2)]
 Deg. of freedom    36
 Full point group                 C1      NOp   1
 Rotational constants (GHZ):           7.2349711           1.6786503           1.4237723
 Standard basis: Aug-CC-pVTZ (5D, 7F)
   483 basis functions,   693 primitive gaussians,   560 cartesian basis functions
    27 alpha electrons       27 beta electrons
       nuclear repulsion energy       302.8613446119 Hartrees.
 NAtoms=   14 NActive=   14 NUniq=   14 SFac= 1.00D+00 NAtFMM=   60 NAOKFM=F Big=F
 Integral buffers will be    131072 words long.
 Raffenetti 2 integral format.
 Two-electron integral symmetry is turned off.
 Nuclear repulsion after empirical dispersion term =      302.8562225935 Hartrees.
 One-electron integrals computed using PRISM.
 NBasis=   483 RedAO= T EigKep=  9.03D-06  NBF=   483
 NBsUse=   483 1.00D-06 EigRej= -1.00D+00 NBFU=   483
 Initial guess from the checkpoint file:  "TSH3-IRC-Reverse.chk"
 B after Tr=     0.135921   -0.049189    0.021910
         Rot=    1.000000    0.000151   -0.000102    0.000023 Ang=   0.02 deg.
 Initial guess <Sx>= 0.0000 <Sy>= 0.0000 <Sz>= 0.0000 <S**2>= 0.0000 S= 0.0000
 ExpMin= 2.53D-02 ExpMax= 1.53D+04 ExpMxC= 5.22D+02 IAcc=3 IRadAn=         7 AccDes= 0.00D+00
 Harris functional with IExCor= 4639 and IRadAn=       7 diagonalized for initial guess.
 HarFok:  IExCor= 4639 AccDes= 0.00D+00 IRadAn=         7 IDoV= 1 UseB2=F ITyADJ=14
 ICtDFT=  3500011 ScaDFX=  1.000000  1.000000  1.000000  1.000000
 FoFCou: FMM=F IPFlag=           0 FMFlag=      100000 FMFlg1=           0
         NFxFlg=           0 DoJE=T BraDBF=F KetDBF=T FulRan=T
         wScrn=  0.000000 ICntrl=       500 IOpCl=  0 I1Cent=   200000004 NGrid=           0
         NMat0=    1 NMatS0=      1 NMatT0=    0 NMatD0=    1 NMtDS0=    0 NMtDT0=    0
 Symmetry not used in FoFCou.
 Gradient too large for Newton-Raphson -- use scaled steepest descent instead.
     Accept linear search using points  3 and  4.
     Minimum is close to point  4 DX= -1.03D-01 DF= -2.23D-07 DXR=  9.36D-02 DFR=  2.95D-03 which will be used.
 Gradient too large for Newton-Raphson -- use scaled steepest descent instead.
     Accept linear search using points  1 and  2.
 LinEq1:  Iter=  0 NonCon=     1 RMS=5.11D-05 Max=3.54D-03 NDo=     1
 AX will form     1 AO Fock derivatives at one time.
 LinEq1:  Iter=  1 NonCon=     1 RMS=1.68D-05 Max=6.93D-04 NDo=     1
 LinEq1:  Iter=  2 NonCon=     1 RMS=2.21D-05 Max=1.62D-03 NDo=     1
 LinEq1:  Iter=  3 NonCon=     1 RMS=1.53D-05 Max=7.65D-04 NDo=     1
 LinEq1:  Iter=  4 NonCon=     1 RMS=9.61D-06 Max=4.30D-04 NDo=     1
 LinEq1:  Iter=  5 NonCon=     1 RMS=7.50D-06 Max=3.03D-04 NDo=     1
 LinEq1:  Iter=  6 NonCon=     1 RMS=4.71D-06 Max=1.17D-04 NDo=     1
 LinEq1:  Iter=  7 NonCon=     1 RMS=1.94D-06 Max=6.59D-05 NDo=     1
 LinEq1:  Iter=  8 NonCon=     1 RMS=8.48D-07 Max=3.22D-05 NDo=     1
 LinEq1:  Iter=  9 NonCon=     1 RMS=4.87D-07 Max=1.99D-05 NDo=     1
 LinEq1:  Iter= 10 NonCon=     1 RMS=2.57D-07 Max=9.07D-06 NDo=     1
 LinEq1:  Iter= 11 NonCon=     1 RMS=1.09D-07 Max=3.56D-06 NDo=     1
 LinEq1:  Iter= 12 NonCon=     1 RMS=4.89D-08 Max=1.88D-06 NDo=     1
 LinEq1:  Iter= 13 NonCon=     1 RMS=1.99D-08 Max=7.03D-07 NDo=     1
 LinEq1:  Iter= 14 NonCon=     1 RMS=6.99D-09 Max=2.39D-07 NDo=     1
 LinEq1:  Iter= 15 NonCon=     0 RMS=2.36D-09 Max=6.91D-08 NDo=     1
 Linear equations converged to 1.569D-08 1.569D-07 after    15 iterations.
     Accept linear search using points  1 and  2.
     Minimum is close to point  2 DX= -2.87D-03 DF= -5.51D-10 DXR=  2.87D-03 DFR=  8.27D-06 which will be used.
 LinEq1:  Iter=  0 NonCon=     1 RMS=7.28D-07 Max=5.13D-05 NDo=     1
 LinEq1:  Iter=  1 NonCon=     1 RMS=6.63D-07 Max=3.47D-05 NDo=     1
 LinEq1:  Iter=  2 NonCon=     1 RMS=3.90D-07 Max=2.20D-05 NDo=     1
 LinEq1:  Iter=  3 NonCon=     1 RMS=4.05D-07 Max=1.74D-05 NDo=     1
 LinEq1:  Iter=  4 NonCon=     1 RMS=2.12D-07 Max=7.84D-06 NDo=     1
 LinEq1:  Iter=  5 NonCon=     1 RMS=1.03D-07 Max=3.83D-06 NDo=     1
 LinEq1:  Iter=  6 NonCon=     1 RMS=4.77D-08 Max=1.26D-06 NDo=     1
 LinEq1:  Iter=  7 NonCon=     1 RMS=1.90D-08 Max=5.84D-07 NDo=     1
 LinEq1:  Iter=  8 NonCon=     1 RMS=9.22D-09 Max=3.30D-07 NDo=     1
 LinEq1:  Iter=  9 NonCon=     1 RMS=4.46D-09 Max=1.42D-07 NDo=     1
 LinEq1:  Iter= 10 NonCon=     1 RMS=1.94D-09 Max=5.82D-08 NDo=     1
 LinEq1:  Iter= 11 NonCon=     1 RMS=9.69D-10 Max=3.91D-08 NDo=     1
 LinEq1:  Iter= 12 NonCon=     1 RMS=4.75D-10 Max=1.66D-08 NDo=     1
 LinEq1:  Iter= 13 NonCon=     0 RMS=1.84D-10 Max=6.03D-09 NDo=     1
 Linear equations converged to 7.726D-10 7.726D-09 after    13 iterations.
 SCF Done:  E(UwB97XD) =  -361.688043717     a.u. after    5 cycles
            Convg  =    0.2571D-07                    36 Fock formations.
              S**2 =  0.0000                  -V/T =  2.0057
 <Sx>= 0.0000 <Sy>= 0.0000 <Sz>= 0.0000 <S**2>= 0.0000 S= 0.0000
 <L.S>=  0.00000000000    
 Annihilation of the first spin contaminant:
 S**2 before annihilation     0.0000,   after     0.0000
 DoSCS=F DFT=T ScalE2(SS,OS)=  1.000000  1.000000
 Range of M.O.s used for correlation:     1   483
 NBasis=   483 NAE=    27 NBE=    27 NFC=     0 NFV=     0
 NROrb=    483 NOA=    27 NOB=    27 NVA=   456 NVB=   456

 **** Warning!!: The largest alpha MO coefficient is  0.52860825D+02


 **** Warning!!: The largest beta MO coefficient is  0.52860824D+02

 Symmetrizing basis deriv contribution to polar:
 IMax=3 JMax=2 DiffMx= 0.00D+00
 G2DrvN: will do    15 centers at a time, making    1 passes.
 Calling FoFCou, ICntrl=  3107 FMM=F I1Cent=   0 AccDes= 0.00D+00.
 End of G2Drv F.D. properties file   721 does not exist.
 End of G2Drv F.D. properties file   722 does not exist.
 End of G2Drv F.D. properties file   788 does not exist.
          IDoAtm=11111111111111
          Differentiating once with respect to nuclear coordinates.
 CalDSu exits because no D1Ps are significant.
          There are    45 degrees of freedom in the 1st order CPHF.  IDoFFX=6 NUNeed=     0.
     39 vectors produced by pass  0 Test12= 5.47D-14 2.22D-09 XBig12= 2.12D-01 1.33D-01.
 AX will form    39 AO Fock derivatives at one time.
     39 vectors produced by pass  1 Test12= 5.47D-14 2.22D-09 XBig12= 1.11D-01 9.99D-02.
     39 vectors produced by pass  2 Test12= 5.47D-14 2.22D-09 XBig12= 9.25D-03 1.55D-02.
     39 vectors produced by pass  3 Test12= 5.47D-14 2.22D-09 XBig12= 2.74D-04 1.37D-03.
     39 vectors produced by pass  4 Test12= 5.47D-14 2.22D-09 XBig12= 3.92D-06 1.23D-04.
     39 vectors produced by pass  5 Test12= 5.47D-14 2.22D-09 XBig12= 4.17D-08 1.57D-05.
     39 vectors produced by pass  6 Test12= 5.47D-14 2.22D-09 XBig12= 3.89D-10 1.22D-06.
     18 vectors produced by pass  7 Test12= 5.47D-14 2.22D-09 XBig12= 2.98D-12 1.38D-07.
      1 vectors produced by pass  8 Test12= 5.47D-14 2.22D-09 XBig12= 2.22D-14 1.14D-08.
 InvSVY:  IOpt=1 It=  1 EMax= 2.33D-15
 Solved reduced A of dimension   292 with    39 vectors.
 End of Minotr F.D. properties file   721 does not exist.
 End of Minotr F.D. properties file   722 does not exist.
 End of Minotr F.D. properties file   788 does not exist.
 Calling FoFJK, ICntrl=    100127 FMM=F ISym2X=0 I1Cent= 0 IOpClX= 1 NMat=1 NMatS=1 NMatT=0.
 -------------------------------------------------------------------
 Center     Atomic                   Forces (Hartrees/Bohr)
 Number     Number              X              Y              Z
 -------------------------------------------------------------------
      1        8           0.001256943    0.000298931   -0.000255237
      2        8          -0.000814503   -0.000072410    0.000181208
      3        6          -0.000355691   -0.000321878    0.000098452
      4        7           0.000141525   -0.000123065   -0.000328434
      5        6          -0.000124837   -0.000211006    0.000055981
      6        1           0.000133570    0.000107547    0.000017653
      7        1          -0.000100557    0.000037817    0.000179211
      8        6          -0.000060876    0.000127555    0.000031522
      9        1          -0.000009198    0.000021591   -0.000004419
     10        1          -0.000000511    0.000010773   -0.000002949
     11        6          -0.000057670    0.000107993    0.000018292
     12        1          -0.000001487    0.000006629    0.000005867
     13        1          -0.000008814    0.000005093   -0.000003609
     14        1           0.000002106    0.000004430    0.000006461
 -------------------------------------------------------------------
 Cartesian Forces:  Max     0.001256943 RMS     0.000266933
 IRC-IRC-IRC-IRC-IRC-IRC-IRC-IRC-IRC-IRC-IRC-IRC-IRC-IRC-IRC-IRC-IRC-IRC
 Pt  1 Step number   1 out of a maximum of  20
 Modified Bulirsch-Stoer Extrapolation Cycles:
    EPS =    0.000010000000000
      PEZero:  N= 2 I= 1 D=  2.15D-04 Err=  4.07D-04
      PEZero:  N= 3 I= 2 D=  2.15D-04 Err=  2.71D-04
      PEZero:  N= 3 I= 1 D=  4.30D-04 Err=  3.95D-08
 Maximum DWI energy   std dev =  0.000000269 at pt    14
 Maximum DWI gradient std dev =  0.048868999 at pt     1
 CORRECTOR INTEGRATION CONVERGENCE:
   Recorrection delta-x convergence threshold:    0.010000
   Delta-x Convergence Met
 Point Number:   1          Path Number:   1
   CHANGE IN THE REACTION COORDINATE =    0.08255
   NET REACTION COORDINATE UP TO THIS POINT =    0.08255
  # OF POINTS ALONG THE PATH =   1
  # OF STEPS =   1

 Calculating another point on the path.
 IRC-IRC-IRC-IRC-IRC-IRC-IRC-IRC-IRC-IRC-IRC-IRC-IRC-IRC-IRC-IRC-IRC-IRC
                          Input orientation:                          
 ---------------------------------------------------------------------
 Center     Atomic      Atomic             Coordinates (Angstroms)
 Number     Number       Type             X           Y           Z
 ---------------------------------------------------------------------
      1          8           0       -2.095108    0.773940   -0.020861
      2          8           0        0.089736    1.092417   -0.130976
      3          6           0        0.271231   -0.118581   -0.168603
      4          7           0       -0.688598   -1.075800   -0.129759
      5          6           0       -1.893238   -0.467083    0.290922
      6          1           0       -2.203565   -0.827274    1.290905
      7          1           0       -2.574517   -0.988121   -0.452264
      8          6           0        1.683176   -0.708842   -0.115401
      9          1           0        1.834068   -1.120520   -1.116921
     10          1           0        1.680004   -1.557746    0.563994
     11          6           0        2.757452    0.300159    0.239351
     12          1           0        2.771532    1.127114   -0.468240
     13          1           0        3.733487   -0.183620    0.231206
     14          1           0        2.592485    0.716781    1.231712
 ---------------------------------------------------------------------
                    Distance matrix (angstroms):
                    1          2          3          4          5
     1  O    0.000000
     2  O    2.210678   0.000000
     3  C    2.533373   1.225101   0.000000
     4  N    2.326299   2.303687   1.356115   0.000000
     5  C    1.295414   2.557778   2.239987   1.413743   0.000000
     6  H    2.072771   3.311525   2.959227   2.091693   1.107252
     7  H    1.876380   3.395601   2.989121   1.915303   1.134877
     8  C    4.059927   2.404959   1.531283   2.400037   3.607532
     9  H    4.497638   2.985276   2.084622   2.709305   4.037551
    10  H    4.475521   3.167855   2.143021   2.514725   3.745955
    11  C    4.882573   2.807405   2.554029   3.728910   4.713835
    12  H    4.899904   2.703143   2.809456   4.115811   4.987772
    13  H    5.912104   3.877675   3.485871   4.525607   5.634177
    14  H    4.852394   2.874330   2.836711   3.979002   4.733744
                    6          7          8          9         10
     6  H    0.000000
     7  H    1.789445   0.000000
     8  C    4.135031   4.280119   0.000000
     9  H    4.710213   4.460372   1.093293   0.000000
    10  H    4.017972   4.411145   1.087302   1.743668   0.000000
    11  C    5.195052   5.528823   1.515916   2.170355   2.172119
    12  H    5.627239   5.749323   2.163272   2.520214   3.076592
    13  H    6.065133   6.395722   2.144707   2.510581   2.493144
    14  H    5.038820   5.695645   2.161934   3.076840   2.540068
                   11         12         13         14
    11  C    0.000000
    12  H    1.088456   0.000000
    13  H    1.089382   1.769917   0.000000
    14  H    1.088838   1.757916   1.764545   0.000000
 Symmetry turned off by external request.
 Stoichiometry    C4H7NO2
 Framework group  C1[X(C4H7NO2)]
 Deg. of freedom    36
 Full point group                 C1      NOp   1
 Rotational constants (GHZ):           7.2296621           1.6815354           1.4257185
 Standard basis: Aug-CC-pVTZ (5D, 7F)
   483 basis functions,   693 primitive gaussians,   560 cartesian basis functions
    27 alpha electrons       27 beta electrons
       nuclear repulsion energy       302.9557283315 Hartrees.
 NAtoms=   14 NActive=   14 NUniq=   14 SFac= 1.00D+00 NAtFMM=   60 NAOKFM=F Big=F
 Integral buffers will be    131072 words long.
 Raffenetti 2 integral format.
 Two-electron integral symmetry is turned off.
 Nuclear repulsion after empirical dispersion term =      302.9506055013 Hartrees.
 One-electron integrals computed using PRISM.
 NBasis=   483 RedAO= T EigKep=  9.03D-06  NBF=   483
 NBsUse=   483 1.00D-06 EigRej= -1.00D+00 NBFU=   483
 Initial guess from the checkpoint file:  "TSH3-IRC-Reverse.chk"
 B after Tr=    -0.000072    0.000224    0.000323
         Rot=    1.000000    0.000139   -0.000090    0.000020 Ang=   0.02 deg.
 Initial guess <Sx>= 0.0000 <Sy>= 0.0000 <Sz>= 0.0000 <S**2>= 0.0000 S= 0.0000
 ExpMin= 2.53D-02 ExpMax= 1.53D+04 ExpMxC= 5.22D+02 IAcc=3 IRadAn=         7 AccDes= 0.00D+00
 Harris functional with IExCor= 4639 and IRadAn=       7 diagonalized for initial guess.
 HarFok:  IExCor= 4639 AccDes= 0.00D+00 IRadAn=         7 IDoV= 1 UseB2=F ITyADJ=14
 ICtDFT=  3500011 ScaDFX=  1.000000  1.000000  1.000000  1.000000
 FoFCou: FMM=F IPFlag=           0 FMFlag=      100000 FMFlg1=           0
         NFxFlg=           0 DoJE=T BraDBF=F KetDBF=T FulRan=T
         wScrn=  0.000000 ICntrl=       500 IOpCl=  0 I1Cent=   200000004 NGrid=           0
         NMat0=    1 NMatS0=      1 NMatT0=    0 NMatD0=    1 NMtDS0=    0 NMtDT0=    0
 Symmetry not used in FoFCou.
 Gradient too large for Newton-Raphson -- use scaled steepest descent instead.
     Accept linear search using points  3 and  4.
 Gradient too large for Newton-Raphson -- use scaled steepest descent instead.
     Accept linear search using points  1 and  2.
 LinEq1:  Iter=  0 NonCon=     1 RMS=5.21D-05 Max=3.74D-03 NDo=     1
 AX will form     1 AO Fock derivatives at one time.
 LinEq1:  Iter=  1 NonCon=     1 RMS=1.77D-05 Max=7.12D-04 NDo=     1
 LinEq1:  Iter=  2 NonCon=     1 RMS=2.32D-05 Max=1.68D-03 NDo=     1
 LinEq1:  Iter=  3 NonCon=     1 RMS=1.52D-05 Max=7.72D-04 NDo=     1
 LinEq1:  Iter=  4 NonCon=     1 RMS=9.86D-06 Max=4.37D-04 NDo=     1
 LinEq1:  Iter=  5 NonCon=     1 RMS=8.17D-06 Max=3.29D-04 NDo=     1
 LinEq1:  Iter=  6 NonCon=     1 RMS=4.47D-06 Max=1.06D-04 NDo=     1
 LinEq1:  Iter=  7 NonCon=     1 RMS=1.75D-06 Max=6.46D-05 NDo=     1
 LinEq1:  Iter=  8 NonCon=     1 RMS=7.28D-07 Max=2.88D-05 NDo=     1
 LinEq1:  Iter=  9 NonCon=     1 RMS=3.86D-07 Max=1.47D-05 NDo=     1
 LinEq1:  Iter= 10 NonCon=     1 RMS=2.13D-07 Max=7.00D-06 NDo=     1
 LinEq1:  Iter= 11 NonCon=     1 RMS=9.77D-08 Max=3.18D-06 NDo=     1
 LinEq1:  Iter= 12 NonCon=     1 RMS=4.45D-08 Max=1.85D-06 NDo=     1
 LinEq1:  Iter= 13 NonCon=     1 RMS=1.89D-08 Max=6.06D-07 NDo=     1
 LinEq1:  Iter= 14 NonCon=     1 RMS=6.54D-09 Max=2.02D-07 NDo=     1
 LinEq1:  Iter= 15 NonCon=     0 RMS=1.97D-09 Max=6.16D-08 NDo=     1
 Linear equations converged to 1.569D-08 1.569D-07 after    15 iterations.
     Accept linear search using points  1 and  2.
     Minimum is close to point  2 DX= -2.73D-03 DF= -5.19D-10 DXR=  2.74D-03 DFR=  7.53D-06 which will be used.
 LinEq1:  Iter=  0 NonCon=     1 RMS=6.74D-07 Max=4.56D-05 NDo=     1
 LinEq1:  Iter=  1 NonCon=     1 RMS=6.62D-07 Max=3.22D-05 NDo=     1
 LinEq1:  Iter=  2 NonCon=     1 RMS=3.61D-07 Max=1.98D-05 NDo=     1
 LinEq1:  Iter=  3 NonCon=     1 RMS=3.87D-07 Max=2.00D-05 NDo=     1
 LinEq1:  Iter=  4 NonCon=     1 RMS=2.28D-07 Max=8.03D-06 NDo=     1
 LinEq1:  Iter=  5 NonCon=     1 RMS=1.27D-07 Max=4.72D-06 NDo=     1
 LinEq1:  Iter=  6 NonCon=     1 RMS=5.59D-08 Max=1.59D-06 NDo=     1
 LinEq1:  Iter=  7 NonCon=     1 RMS=2.02D-08 Max=5.77D-07 NDo=     1
 LinEq1:  Iter=  8 NonCon=     1 RMS=9.26D-09 Max=3.11D-07 NDo=     1
 LinEq1:  Iter=  9 NonCon=     1 RMS=4.17D-09 Max=1.42D-07 NDo=     1
 LinEq1:  Iter= 10 NonCon=     1 RMS=1.53D-09 Max=5.04D-08 NDo=     1
 LinEq1:  Iter= 11 NonCon=     1 RMS=6.51D-10 Max=3.62D-08 NDo=     1
 LinEq1:  Iter= 12 NonCon=     1 RMS=4.00D-10 Max=2.21D-08 NDo=     1
 LinEq1:  Iter= 13 NonCon=     1 RMS=2.83D-10 Max=1.51D-08 NDo=     1
 LinEq1:  Iter= 14 NonCon=     1 RMS=1.58D-10 Max=9.09D-09 NDo=     1
 LinEq1:  Iter= 15 NonCon=     0 RMS=7.26D-11 Max=2.77D-09 NDo=     1
 Linear equations converged to 7.678D-10 7.678D-09 after    15 iterations.
 SCF Done:  E(UwB97XD) =  -361.688106362     a.u. after    5 cycles
            Convg  =    0.6044D-07                    39 Fock formations.
              S**2 =  0.0000                  -V/T =  2.0057
 <Sx>= 0.0000 <Sy>= 0.0000 <Sz>= 0.0000 <S**2>= 0.0000 S= 0.0000
 <L.S>=  0.00000000000    
 Annihilation of the first spin contaminant:
 S**2 before annihilation     0.0000,   after     0.0000
 DoSCS=F DFT=T ScalE2(SS,OS)=  1.000000  1.000000
 Range of M.O.s used for correlation:     1   483
 NBasis=   483 NAE=    27 NBE=    27 NFC=     0 NFV=     0
 NROrb=    483 NOA=    27 NOB=    27 NVA=   456 NVB=   456

 **** Warning!!: The largest alpha MO coefficient is  0.51886583D+02


 **** Warning!!: The largest beta MO coefficient is  0.51886583D+02

 Symmetrizing basis deriv contribution to polar:
 IMax=3 JMax=2 DiffMx= 0.00D+00
 G2DrvN: will do    15 centers at a time, making    1 passes.
 Calling FoFCou, ICntrl=  3107 FMM=F I1Cent=   0 AccDes= 0.00D+00.
 End of G2Drv F.D. properties file   721 does not exist.
 End of G2Drv F.D. properties file   722 does not exist.
 End of G2Drv F.D. properties file   788 does not exist.
          IDoAtm=11111111111111
          Differentiating once with respect to nuclear coordinates.
 CalDSu exits because no D1Ps are significant.
          There are    45 degrees of freedom in the 1st order CPHF.  IDoFFX=6 NUNeed=     0.
     39 vectors produced by pass  0 Test12= 5.47D-14 2.22D-09 XBig12= 2.15D-01 1.34D-01.
 AX will form    39 AO Fock derivatives at one time.
     39 vectors produced by pass  1 Test12= 5.47D-14 2.22D-09 XBig12= 1.10D-01 1.04D-01.
     39 vectors produced by pass  2 Test12= 5.47D-14 2.22D-09 XBig12= 9.25D-03 1.59D-02.
     39 vectors produced by pass  3 Test12= 5.47D-14 2.22D-09 XBig12= 2.78D-04 1.37D-03.
     39 vectors produced by pass  4 Test12= 5.47D-14 2.22D-09 XBig12= 4.02D-06 1.27D-04.
     39 vectors produced by pass  5 Test12= 5.47D-14 2.22D-09 XBig12= 4.20D-08 1.59D-05.
     39 vectors produced by pass  6 Test12= 5.47D-14 2.22D-09 XBig12= 3.84D-10 1.22D-06.
     18 vectors produced by pass  7 Test12= 5.47D-14 2.22D-09 XBig12= 2.91D-12 1.46D-07.
      4 vectors produced by pass  8 Test12= 5.47D-14 2.22D-09 XBig12= 2.36D-14 2.02D-08.
      1 vectors produced by pass  9 Test12= 5.47D-14 2.22D-09 XBig12= 8.04D-16 1.02D-08.
      1 vectors produced by pass 10 Test12= 5.47D-14 2.22D-09 XBig12= 4.99D-17 3.06D-09.
 InvSVY:  IOpt=1 It=  1 EMax= 2.89D-15
 Solved reduced A of dimension   297 with    39 vectors.
 End of Minotr F.D. properties file   721 does not exist.
 End of Minotr F.D. properties file   722 does not exist.
 End of Minotr F.D. properties file   788 does not exist.
 Calling FoFJK, ICntrl=    100127 FMM=F ISym2X=0 I1Cent= 0 IOpClX= 1 NMat=1 NMatS=1 NMatT=0.
 -------------------------------------------------------------------
 Center     Atomic                   Forces (Hartrees/Bohr)
 Number     Number              X              Y              Z
 -------------------------------------------------------------------
      1        8           0.002562703    0.000648926   -0.000490873
      2        8          -0.001637877   -0.000169301    0.000350832
      3        6          -0.000740158   -0.000617446    0.000185383
      4        7           0.000322870   -0.000254250   -0.000613103
      5        6          -0.000216398   -0.000414137    0.000093173
      6        1           0.000230802    0.000194553    0.000092567
      7        1          -0.000234760    0.000039916    0.000293555
      8        6          -0.000124256    0.000259110    0.000042235
      9        1          -0.000019940    0.000044810   -0.000003891
     10        1           0.000001071    0.000017551   -0.000004364
     11        6          -0.000127872    0.000211480    0.000045772
     12        1          -0.000004489    0.000020543    0.000006784
     13        1          -0.000015526    0.000008429   -0.000007353
     14        1           0.000003830    0.000009816    0.000009284
 -------------------------------------------------------------------
 Cartesian Forces:  Max     0.002562703 RMS     0.000538805
 IRC-IRC-IRC-IRC-IRC-IRC-IRC-IRC-IRC-IRC-IRC-IRC-IRC-IRC-IRC-IRC-IRC-IRC
 Pt  2 Step number   1 out of a maximum of  20
 Modified Bulirsch-Stoer Extrapolation Cycles:
    EPS =    0.000010000000000
      PEZero:  N= 2 I= 1 D=  4.30D-04 Err=  1.26D-05
      PEZero:  N= 3 I= 2 D=  4.30D-04 Err=  8.39D-06
      PEZero:  N= 3 I= 1 D=  8.60D-04 Err=  2.59D-08
 Maximum DWI energy   std dev =  0.000000024 at pt    23
 Maximum DWI gradient std dev =  0.023105434 at pt    23
 CORRECTOR INTEGRATION CONVERGENCE:
   Recorrection delta-x convergence threshold:    0.010000
   Delta-x Convergence Met
 Point Number:   2          Path Number:   1
   CHANGE IN THE REACTION COORDINATE =    0.08255
   NET REACTION COORDINATE UP TO THIS POINT =    0.16510
  # OF POINTS ALONG THE PATH =   2
  # OF STEPS =   1

 Calculating another point on the path.
 IRC-IRC-IRC-IRC-IRC-IRC-IRC-IRC-IRC-IRC-IRC-IRC-IRC-IRC-IRC-IRC-IRC-IRC
                          Input orientation:                          
 ---------------------------------------------------------------------
 Center     Atomic      Atomic             Coordinates (Angstroms)
 Number     Number       Type             X           Y           Z
 ---------------------------------------------------------------------
      1          8           0       -2.088084    0.775743   -0.022167
      2          8           0        0.085268    1.091862   -0.130034
      3          6           0        0.268476   -0.120674   -0.167953
      4          7           0       -0.687544   -1.076632   -0.131612
      5          6           0       -1.893922   -0.468463    0.291184
      6          1           0       -2.194614   -0.819570    1.296922
      7          1           0       -2.585425   -0.987306   -0.441192
      8          6           0        1.682734   -0.707913   -0.115258
      9          1           0        1.833197   -1.118610   -1.117144
     10          1           0        1.680131   -1.557005    0.563768
     11          6           0        2.756985    0.300935    0.239516
     12          1           0        2.771339    1.128019   -0.467945
     13          1           0        3.732810   -0.183289    0.230895
     14          1           0        2.592638    0.717206    1.232106
 ---------------------------------------------------------------------
                    Distance matrix (angstroms):
                    1          2          3          4          5
     1  O    0.000000
     2  O    2.198869   0.000000
     3  C    2.525508   1.226885   0.000000
     4  N    2.324820   2.302088   1.352461   0.000000
     5  C    1.297666   2.555235   2.237795   1.415618   0.000000
     6  H    2.072769   3.299642   2.949767   2.092379   1.106888
     7  H    1.879168   3.398877   2.995073   1.925038   1.133028
     8  C    4.053267   2.406513   1.532238   2.398841   3.607630
     9  H    4.490434   2.985939   2.084512   2.706874   4.037015
    10  H    4.470401   3.168824   2.142716   2.514001   3.746075
    11  C    4.875307   2.810730   2.556651   3.728298   4.714401
    12  H    4.892526   2.707484   2.813104   4.115517   4.988956
    13  H    5.904794   3.880831   3.487781   4.524269   5.634276
    14  H    4.846214   2.877968   2.839707   3.979595   4.735014
                    6          7          8          9         10
     6  H    0.000000
     7  H    1.789388   0.000000
     8  C    4.128019   4.289694   0.000000
     9  H    4.705359   4.471954   1.093200   0.000000
    10  H    4.011855   4.419217   1.087216   1.743870   0.000000
    11  C    5.185747   5.537533   1.515802   2.170027   2.171795
    12  H    5.618589   5.759361   2.163353   2.519704   3.076445
    13  H    6.056041   6.404549   2.144264   2.510093   2.492266
    14  H    5.028286   5.702423   2.162009   3.076678   2.539957
                   11         12         13         14
    11  C    0.000000
    12  H    1.088473   0.000000
    13  H    1.089395   1.769839   0.000000
    14  H    1.088820   1.758088   1.764457   0.000000
 Symmetry turned off by external request.
 Stoichiometry    C4H7NO2
 Framework group  C1[X(C4H7NO2)]
 Deg. of freedom    36
 Full point group                 C1      NOp   1
 Rotational constants (GHZ):           7.2241407           1.6844480           1.4276770
 Standard basis: Aug-CC-pVTZ (5D, 7F)
   483 basis functions,   693 primitive gaussians,   560 cartesian basis functions
    27 alpha electrons       27 beta electrons
       nuclear repulsion energy       303.0509393176 Hartrees.
 NAtoms=   14 NActive=   14 NUniq=   14 SFac= 1.00D+00 NAtFMM=   60 NAOKFM=F Big=F
 Integral buffers will be    131072 words long.
 Raffenetti 2 integral format.
 Two-electron integral symmetry is turned off.
 Nuclear repulsion after empirical dispersion term =      303.0458155357 Hartrees.
 One-electron integrals computed using PRISM.
 NBasis=   483 RedAO= T EigKep=  9.03D-06  NBF=   483
 NBsUse=   483 1.00D-06 EigRej= -1.00D+00 NBFU=   483
 Initial guess from the checkpoint file:  "TSH3-IRC-Reverse.chk"
 B after Tr=    -0.000061    0.000222    0.000306
         Rot=    1.000000    0.000134   -0.000086    0.000019 Ang=   0.02 deg.
 Initial guess <Sx>= 0.0000 <Sy>= 0.0000 <Sz>= 0.0000 <S**2>= 0.0000 S= 0.0000
 ExpMin= 2.53D-02 ExpMax= 1.53D+04 ExpMxC= 5.22D+02 IAcc=3 IRadAn=         7 AccDes= 0.00D+00
 Harris functional with IExCor= 4639 and IRadAn=       7 diagonalized for initial guess.
 HarFok:  IExCor= 4639 AccDes= 0.00D+00 IRadAn=         7 IDoV= 1 UseB2=F ITyADJ=14
 ICtDFT=  3500011 ScaDFX=  1.000000  1.000000  1.000000  1.000000
 FoFCou: FMM=F IPFlag=           0 FMFlag=      100000 FMFlg1=           0
         NFxFlg=           0 DoJE=T BraDBF=F KetDBF=T FulRan=T
         wScrn=  0.000000 ICntrl=       500 IOpCl=  0 I1Cent=   200000004 NGrid=           0
         NMat0=    1 NMatS0=      1 NMatT0=    0 NMatD0=    1 NMtDS0=    0 NMtDT0=    0
 Symmetry not used in FoFCou.
 Gradient too large for Newton-Raphson -- use scaled steepest descent instead.
     Accept linear search using points  3 and  4.
 Gradient too large for Newton-Raphson -- use scaled steepest descent instead.
     Accept linear search using points  1 and  2.
 LinEq1:  Iter=  0 NonCon=     1 RMS=5.25D-05 Max=3.82D-03 NDo=     1
 AX will form     1 AO Fock derivatives at one time.
 LinEq1:  Iter=  1 NonCon=     1 RMS=1.80D-05 Max=7.20D-04 NDo=     1
 LinEq1:  Iter=  2 NonCon=     1 RMS=2.35D-05 Max=1.69D-03 NDo=     1
 LinEq1:  Iter=  3 NonCon=     1 RMS=1.50D-05 Max=7.46D-04 NDo=     1
 LinEq1:  Iter=  4 NonCon=     1 RMS=9.74D-06 Max=4.25D-04 NDo=     1
 LinEq1:  Iter=  5 NonCon=     1 RMS=8.22D-06 Max=3.48D-04 NDo=     1
 LinEq1:  Iter=  6 NonCon=     1 RMS=4.44D-06 Max=1.15D-04 NDo=     1
 LinEq1:  Iter=  7 NonCon=     1 RMS=1.74D-06 Max=6.79D-05 NDo=     1
 LinEq1:  Iter=  8 NonCon=     1 RMS=7.29D-07 Max=2.93D-05 NDo=     1
 LinEq1:  Iter=  9 NonCon=     1 RMS=3.85D-07 Max=1.45D-05 NDo=     1
 LinEq1:  Iter= 10 NonCon=     1 RMS=2.13D-07 Max=6.79D-06 NDo=     1
 LinEq1:  Iter= 11 NonCon=     1 RMS=9.79D-08 Max=3.19D-06 NDo=     1
 LinEq1:  Iter= 12 NonCon=     1 RMS=4.49D-08 Max=1.90D-06 NDo=     1
 LinEq1:  Iter= 13 NonCon=     1 RMS=1.90D-08 Max=6.05D-07 NDo=     1
 LinEq1:  Iter= 14 NonCon=     1 RMS=6.65D-09 Max=1.96D-07 NDo=     1
 LinEq1:  Iter= 15 NonCon=     0 RMS=2.26D-09 Max=9.44D-08 NDo=     1
 Linear equations converged to 1.569D-08 1.569D-07 after    15 iterations.
     Accept linear search using points  1 and  2.
     Minimum is close to point  2 DX= -2.40D-03 DF= -4.04D-10 DXR=  2.40D-03 DFR=  5.78D-06 which will be used.
 LinEq1:  Iter=  0 NonCon=     1 RMS=6.01D-07 Max=3.79D-05 NDo=     1
 LinEq1:  Iter=  1 NonCon=     1 RMS=6.22D-07 Max=2.83D-05 NDo=     1
 LinEq1:  Iter=  2 NonCon=     1 RMS=3.20D-07 Max=1.96D-05 NDo=     1
 LinEq1:  Iter=  3 NonCon=     1 RMS=3.33D-07 Max=1.96D-05 NDo=     1
 LinEq1:  Iter=  4 NonCon=     1 RMS=2.35D-07 Max=8.42D-06 NDo=     1
 LinEq1:  Iter=  5 NonCon=     1 RMS=1.51D-07 Max=5.65D-06 NDo=     1
 LinEq1:  Iter=  6 NonCon=     1 RMS=6.18D-08 Max=2.46D-06 NDo=     1
 LinEq1:  Iter=  7 NonCon=     1 RMS=2.52D-08 Max=1.19D-06 NDo=     1
 LinEq1:  Iter=  8 NonCon=     1 RMS=1.65D-08 Max=9.24D-07 NDo=     1
 LinEq1:  Iter=  9 NonCon=     1 RMS=1.10D-08 Max=5.74D-07 NDo=     1
 LinEq1:  Iter= 10 NonCon=     1 RMS=5.17D-09 Max=2.45D-07 NDo=     1
 LinEq1:  Iter= 11 NonCon=     1 RMS=2.28D-09 Max=5.83D-08 NDo=     1
 LinEq1:  Iter= 12 NonCon=     1 RMS=1.13D-09 Max=3.23D-08 NDo=     1
 LinEq1:  Iter= 13 NonCon=     1 RMS=4.71D-10 Max=1.68D-08 NDo=     1
 LinEq1:  Iter= 14 NonCon=     0 RMS=1.82D-10 Max=7.36D-09 NDo=     1
 Linear equations converged to 7.385D-10 7.385D-09 after    14 iterations.
 SCF Done:  E(UwB97XD) =  -361.688210255     a.u. after    5 cycles
            Convg  =    0.8637D-07                    38 Fock formations.
              S**2 =  0.0000                  -V/T =  2.0058
 <Sx>= 0.0000 <Sy>= 0.0000 <Sz>= 0.0000 <S**2>= 0.0000 S= 0.0000
 <L.S>=  0.00000000000    
 Annihilation of the first spin contaminant:
 S**2 before annihilation     0.0000,   after     0.0000
 DoSCS=F DFT=T ScalE2(SS,OS)=  1.000000  1.000000
 Range of M.O.s used for correlation:     1   483
 NBasis=   483 NAE=    27 NBE=    27 NFC=     0 NFV=     0
 NROrb=    483 NOA=    27 NOB=    27 NVA=   456 NVB=   456

 **** Warning!!: The largest alpha MO coefficient is  0.50628799D+02


 **** Warning!!: The largest beta MO coefficient is  0.50628798D+02

 Symmetrizing basis deriv contribution to polar:
 IMax=3 JMax=2 DiffMx= 0.00D+00
 G2DrvN: will do    15 centers at a time, making    1 passes.
 Calling FoFCou, ICntrl=  3107 FMM=F I1Cent=   0 AccDes= 0.00D+00.
 End of G2Drv F.D. properties file   721 does not exist.
 End of G2Drv F.D. properties file   722 does not exist.
 End of G2Drv F.D. properties file   788 does not exist.
          IDoAtm=11111111111111
          Differentiating once with respect to nuclear coordinates.
 CalDSu exits because no D1Ps are significant.
          There are    45 degrees of freedom in the 1st order CPHF.  IDoFFX=6 NUNeed=     0.
     39 vectors produced by pass  0 Test12= 5.47D-14 2.22D-09 XBig12= 2.17D-01 1.35D-01.
 AX will form    39 AO Fock derivatives at one time.
     39 vectors produced by pass  1 Test12= 5.47D-14 2.22D-09 XBig12= 1.09D-01 1.07D-01.
     39 vectors produced by pass  2 Test12= 5.47D-14 2.22D-09 XBig12= 9.22D-03 1.61D-02.
     39 vectors produced by pass  3 Test12= 5.47D-14 2.22D-09 XBig12= 2.82D-04 1.37D-03.
     39 vectors produced by pass  4 Test12= 5.47D-14 2.22D-09 XBig12= 4.09D-06 1.30D-04.
     39 vectors produced by pass  5 Test12= 5.47D-14 2.22D-09 XBig12= 4.20D-08 1.60D-05.
     39 vectors produced by pass  6 Test12= 5.47D-14 2.22D-09 XBig12= 3.76D-10 1.23D-06.
     18 vectors produced by pass  7 Test12= 5.47D-14 2.22D-09 XBig12= 2.82D-12 1.52D-07.
      1 vectors produced by pass  8 Test12= 5.47D-14 2.22D-09 XBig12= 2.14D-14 1.27D-08.
      1 vectors produced by pass  9 Test12= 5.47D-14 2.22D-09 XBig12= 1.63D-16 2.60D-09.
 InvSVY:  IOpt=1 It=  1 EMax= 2.78D-15
 Solved reduced A of dimension   293 with    39 vectors.
 End of Minotr F.D. properties file   721 does not exist.
 End of Minotr F.D. properties file   722 does not exist.
 End of Minotr F.D. properties file   788 does not exist.
 Calling FoFJK, ICntrl=    100127 FMM=F ISym2X=0 I1Cent= 0 IOpClX= 1 NMat=1 NMatS=1 NMatT=0.
 -------------------------------------------------------------------
 Center     Atomic                   Forces (Hartrees/Bohr)
 Number     Number              X              Y              Z
 -------------------------------------------------------------------
      1        8           0.003907793    0.000995386   -0.000713235
      2        8          -0.002504487   -0.000278147    0.000519210
      3        6          -0.001124791   -0.000919050    0.000263379
      4        7           0.000501056   -0.000410671   -0.000876782
      5        6          -0.000336082   -0.000578303    0.000145501
      6        1           0.000319677    0.000278544    0.000155187
      7        1          -0.000333150    0.000043903    0.000393955
      8        6          -0.000185273    0.000392599    0.000046384
      9        1          -0.000027890    0.000066807   -0.000007092
     10        1           0.000001743    0.000027194   -0.000007422
     11        6          -0.000193982    0.000323168    0.000067481
     12        1          -0.000006115    0.000031547    0.000010345
     13        1          -0.000023669    0.000012284   -0.000010831
     14        1           0.000005169    0.000014740    0.000013919
 -------------------------------------------------------------------
 Cartesian Forces:  Max     0.003907793 RMS     0.000817133
 IRC-IRC-IRC-IRC-IRC-IRC-IRC-IRC-IRC-IRC-IRC-IRC-IRC-IRC-IRC-IRC-IRC-IRC
 Pt  3 Step number   1 out of a maximum of  20
 Modified Bulirsch-Stoer Extrapolation Cycles:
    EPS =    0.000010000000000
      PEZero:  N= 2 I= 1 D=  4.30D-04 Err=  1.18D-05
      PEZero:  N= 3 I= 2 D=  4.30D-04 Err=  7.82D-06
      PEZero:  N= 3 I= 1 D=  8.60D-04 Err=  2.18D-08
 Maximum DWI energy   std dev =  0.000000019 at pt    25
 Maximum DWI gradient std dev =  0.011265627 at pt    24
 CORRECTOR INTEGRATION CONVERGENCE:
   Recorrection delta-x convergence threshold:    0.010000
   Delta-x Convergence Met
 Point Number:   3          Path Number:   1
   CHANGE IN THE REACTION COORDINATE =    0.08255
   NET REACTION COORDINATE UP TO THIS POINT =    0.24765
  # OF POINTS ALONG THE PATH =   3
  # OF STEPS =   1

 Calculating another point on the path.
 IRC-IRC-IRC-IRC-IRC-IRC-IRC-IRC-IRC-IRC-IRC-IRC-IRC-IRC-IRC-IRC-IRC-IRC
                          Input orientation:                          
 ---------------------------------------------------------------------
 Center     Atomic      Atomic             Coordinates (Angstroms)
 Number     Number       Type             X           Y           Z
 ---------------------------------------------------------------------
      1          8           0       -2.080929    0.777583   -0.023443
      2          8           0        0.080685    1.091295   -0.129097
      3          6           0        0.265709   -0.122832   -0.167331
      4          7           0       -0.686471   -1.077513   -0.133386
      5          6           0       -1.894693   -0.469786    0.291488
      6          1           0       -2.186040   -0.811968    1.302586
      7          1           0       -2.595319   -0.986549   -0.430857
      8          6           0        1.682293   -0.706964   -0.115162
      9          1           0        1.832410   -1.116701   -1.117385
     10          1           0        1.680224   -1.556218    0.563526
     11          6           0        2.756513    0.301726    0.239678
     12          1           0        2.771168    1.128945   -0.467644
     13          1           0        3.732124   -0.182951    0.230586
     14          1           0        2.592776    0.717632    1.232503
 ---------------------------------------------------------------------
                    Distance matrix (angstroms):
                    1          2          3          4          5
     1  O    0.000000
     2  O    2.186813   0.000000
     3  C    2.517571   1.228739   0.000000
     4  N    2.323356   2.300494   1.348783   0.000000
     5  C    1.299921   2.552642   2.235673   1.417622   0.000000
     6  H    2.072697   3.287881   2.940516   2.093140   1.106476
     7  H    1.882219   3.401395   3.000156   1.934028   1.131240
     8  C    4.046497   2.408128   1.533180   2.397641   3.607832
     9  H    4.483218   2.986720   2.084449   2.704543   4.036672
    10  H    4.465136   3.169792   2.142336   2.513184   3.746248
    11  C    4.867907   2.814156   2.559299   3.727683   4.715044
    12  H    4.885041   2.711961   2.816817   4.115271   4.990239
    13  H    5.897351   3.884081   3.489697   4.522908   5.634453
    14  H    4.839888   2.881698   2.842737   3.980159   4.736333
                    6          7          8          9         10
     6  H    0.000000
     7  H    1.789640   0.000000
     8  C    4.121290   4.298348   0.000000
     9  H    4.700750   4.482526   1.093102   0.000000
    10  H    4.006010   4.426465   1.087131   1.744076   0.000000
    11  C    5.176767   5.545392   1.515690   2.169683   2.171459
    12  H    5.610237   5.768523   2.163436   2.519198   3.076292
    13  H    6.047272   6.412473   2.143814   2.509548   2.491386
    14  H    5.018134   5.708531   2.162095   3.076509   2.539818
                   11         12         13         14
    11  C    0.000000
    12  H    1.088489   0.000000
    13  H    1.089409   1.769755   0.000000
    14  H    1.088802   1.758266   1.764369   0.000000
 Symmetry turned off by external request.
 Stoichiometry    C4H7NO2
 Framework group  C1[X(C4H7NO2)]
 Deg. of freedom    36
 Full point group                 C1      NOp   1
 Rotational constants (GHZ):           7.2183825           1.6874033           1.4296583
 Standard basis: Aug-CC-pVTZ (5D, 7F)
   483 basis functions,   693 primitive gaussians,   560 cartesian basis functions
    27 alpha electrons       27 beta electrons
       nuclear repulsion energy       303.1480034242 Hartrees.
 NAtoms=   14 NActive=   14 NUniq=   14 SFac= 1.00D+00 NAtFMM=   60 NAOKFM=F Big=F
 Integral buffers will be    131072 words long.
 Raffenetti 2 integral format.
 Two-electron integral symmetry is turned off.
 Nuclear repulsion after empirical dispersion term =      303.1428785448 Hartrees.
 One-electron integrals computed using PRISM.
 NBasis=   483 RedAO= T EigKep=  9.03D-06  NBF=   483
 NBsUse=   483 1.00D-06 EigRej= -1.00D+00 NBFU=   483
 Initial guess from the checkpoint file:  "TSH3-IRC-Reverse.chk"
 B after Tr=    -0.000049    0.000220    0.000286
         Rot=    1.000000    0.000127   -0.000081    0.000017 Ang=   0.02 deg.
 Initial guess <Sx>= 0.0000 <Sy>= 0.0000 <Sz>= 0.0000 <S**2>= 0.0000 S= 0.0000
 ExpMin= 2.53D-02 ExpMax= 1.53D+04 ExpMxC= 5.22D+02 IAcc=3 IRadAn=         7 AccDes= 0.00D+00
 Harris functional with IExCor= 4639 and IRadAn=       7 diagonalized for initial guess.
 HarFok:  IExCor= 4639 AccDes= 0.00D+00 IRadAn=         7 IDoV= 1 UseB2=F ITyADJ=14
 ICtDFT=  3500011 ScaDFX=  1.000000  1.000000  1.000000  1.000000
 FoFCou: FMM=F IPFlag=           0 FMFlag=      100000 FMFlg1=           0
         NFxFlg=           0 DoJE=T BraDBF=F KetDBF=T FulRan=T
         wScrn=  0.000000 ICntrl=       500 IOpCl=  0 I1Cent=   200000004 NGrid=           0
         NMat0=    1 NMatS0=      1 NMatT0=    0 NMatD0=    1 NMtDS0=    0 NMtDT0=    0
 Symmetry not used in FoFCou.
 Gradient too large for Newton-Raphson -- use scaled steepest descent instead.
     Accept linear search using points  3 and  4.
 Gradient too large for Newton-Raphson -- use scaled steepest descent instead.
     Accept linear search using points  1 and  2.
 LinEq1:  Iter=  0 NonCon=     1 RMS=5.27D-05 Max=3.90D-03 NDo=     1
 AX will form     1 AO Fock derivatives at one time.
 LinEq1:  Iter=  1 NonCon=     1 RMS=1.82D-05 Max=7.25D-04 NDo=     1
 LinEq1:  Iter=  2 NonCon=     1 RMS=2.37D-05 Max=1.69D-03 NDo=     1
 LinEq1:  Iter=  3 NonCon=     1 RMS=1.47D-05 Max=7.14D-04 NDo=     1
 LinEq1:  Iter=  4 NonCon=     1 RMS=9.52D-06 Max=4.06D-04 NDo=     1
 LinEq1:  Iter=  5 NonCon=     1 RMS=8.18D-06 Max=3.66D-04 NDo=     1
 LinEq1:  Iter=  6 NonCon=     1 RMS=4.39D-06 Max=1.22D-04 NDo=     1
 LinEq1:  Iter=  7 NonCon=     1 RMS=1.73D-06 Max=7.09D-05 NDo=     1
 LinEq1:  Iter=  8 NonCon=     1 RMS=7.23D-07 Max=2.94D-05 NDo=     1
 LinEq1:  Iter=  9 NonCon=     1 RMS=3.75D-07 Max=1.39D-05 NDo=     1
 LinEq1:  Iter= 10 NonCon=     1 RMS=2.08D-07 Max=6.42D-06 NDo=     1
 LinEq1:  Iter= 11 NonCon=     1 RMS=9.70D-08 Max=3.09D-06 NDo=     1
 LinEq1:  Iter= 12 NonCon=     1 RMS=4.49D-08 Max=1.93D-06 NDo=     1
 LinEq1:  Iter= 13 NonCon=     1 RMS=1.90D-08 Max=5.82D-07 NDo=     1
 LinEq1:  Iter= 14 NonCon=     1 RMS=6.57D-09 Max=1.80D-07 NDo=     1
 LinEq1:  Iter= 15 NonCon=     0 RMS=2.01D-09 Max=6.14D-08 NDo=     1
 Linear equations converged to 1.569D-08 1.569D-07 after    15 iterations.
     Accept linear search using points  1 and  2.
     Minimum is close to point  2 DX= -2.00D-03 DF= -2.84D-10 DXR=  2.00D-03 DFR=  4.01D-06 which will be used.
 LinEq1:  Iter=  0 NonCon=     1 RMS=5.32D-07 Max=2.85D-05 NDo=     1
 LinEq1:  Iter=  1 NonCon=     1 RMS=5.66D-07 Max=2.52D-05 NDo=     1
 LinEq1:  Iter=  2 NonCon=     1 RMS=2.83D-07 Max=1.83D-05 NDo=     1
 LinEq1:  Iter=  3 NonCon=     1 RMS=2.54D-07 Max=1.44D-05 NDo=     1
 LinEq1:  Iter=  4 NonCon=     1 RMS=2.29D-07 Max=1.01D-05 NDo=     1
 LinEq1:  Iter=  5 NonCon=     1 RMS=1.71D-07 Max=6.20D-06 NDo=     1
 LinEq1:  Iter=  6 NonCon=     1 RMS=6.59D-08 Max=2.04D-06 NDo=     1
 LinEq1:  Iter=  7 NonCon=     1 RMS=2.67D-08 Max=6.42D-07 NDo=     1
 LinEq1:  Iter=  8 NonCon=     1 RMS=1.32D-08 Max=3.74D-07 NDo=     1
 LinEq1:  Iter=  9 NonCon=     1 RMS=5.72D-09 Max=1.72D-07 NDo=     1
 LinEq1:  Iter= 10 NonCon=     1 RMS=2.50D-09 Max=6.43D-08 NDo=     1
 LinEq1:  Iter= 11 NonCon=     1 RMS=1.23D-09 Max=6.60D-08 NDo=     1
 LinEq1:  Iter= 12 NonCon=     1 RMS=7.90D-10 Max=6.19D-08 NDo=     1
 LinEq1:  Iter= 13 NonCon=     1 RMS=4.44D-10 Max=1.81D-08 NDo=     1
 LinEq1:  Iter= 14 NonCon=     0 RMS=1.87D-10 Max=5.62D-09 NDo=     1
 Linear equations converged to 7.149D-10 7.149D-09 after    14 iterations.
 SCF Done:  E(UwB97XD) =  -361.688354992     a.u. after    5 cycles
            Convg  =    0.1048D-06                    38 Fock formations.
              S**2 =  0.0000                  -V/T =  2.0058
 <Sx>= 0.0000 <Sy>= 0.0000 <Sz>= 0.0000 <S**2>= 0.0000 S= 0.0000
 <L.S>=  0.00000000000    
 Annihilation of the first spin contaminant:
 S**2 before annihilation     0.0000,   after     0.0000
 DoSCS=F DFT=T ScalE2(SS,OS)=  1.000000  1.000000
 Range of M.O.s used for correlation:     1   483
 NBasis=   483 NAE=    27 NBE=    27 NFC=     0 NFV=     0
 NROrb=    483 NOA=    27 NOB=    27 NVA=   456 NVB=   456

 **** Warning!!: The largest alpha MO coefficient is  0.50520948D+02


 **** Warning!!: The largest beta MO coefficient is  0.50520949D+02

 Symmetrizing basis deriv contribution to polar:
 IMax=3 JMax=2 DiffMx= 0.00D+00
 G2DrvN: will do    15 centers at a time, making    1 passes.
 Calling FoFCou, ICntrl=  3107 FMM=F I1Cent=   0 AccDes= 0.00D+00.
 End of G2Drv F.D. properties file   721 does not exist.
 End of G2Drv F.D. properties file   722 does not exist.
 End of G2Drv F.D. properties file   788 does not exist.
          IDoAtm=11111111111111
          Differentiating once with respect to nuclear coordinates.
 CalDSu exits because no D1Ps are significant.
          There are    45 degrees of freedom in the 1st order CPHF.  IDoFFX=6 NUNeed=     0.
     39 vectors produced by pass  0 Test12= 5.47D-14 2.22D-09 XBig12= 2.19D-01 1.36D-01.
 AX will form    39 AO Fock derivatives at one time.
     39 vectors produced by pass  1 Test12= 5.47D-14 2.22D-09 XBig12= 1.08D-01 1.10D-01.
     39 vectors produced by pass  2 Test12= 5.47D-14 2.22D-09 XBig12= 9.16D-03 1.63D-02.
     39 vectors produced by pass  3 Test12= 5.47D-14 2.22D-09 XBig12= 2.84D-04 1.40D-03.
     39 vectors produced by pass  4 Test12= 5.47D-14 2.22D-09 XBig12= 4.13D-06 1.30D-04.
     39 vectors produced by pass  5 Test12= 5.47D-14 2.22D-09 XBig12= 4.16D-08 1.58D-05.
     39 vectors produced by pass  6 Test12= 5.47D-14 2.22D-09 XBig12= 3.66D-10 1.22D-06.
     20 vectors produced by pass  7 Test12= 5.47D-14 2.22D-09 XBig12= 2.73D-12 1.57D-07.
      8 vectors produced by pass  8 Test12= 5.47D-14 2.22D-09 XBig12= 2.31D-14 2.01D-08.
      1 vectors produced by pass  9 Test12= 5.47D-14 2.22D-09 XBig12= 2.40D-16 2.38D-09.
 InvSVY:  IOpt=1 It=  1 EMax= 3.44D-15
 Solved reduced A of dimension   302 with    39 vectors.
 End of Minotr F.D. properties file   721 does not exist.
 End of Minotr F.D. properties file   722 does not exist.
 End of Minotr F.D. properties file   788 does not exist.
 Calling FoFJK, ICntrl=    100127 FMM=F ISym2X=0 I1Cent= 0 IOpClX= 1 NMat=1 NMatS=1 NMatT=0.
 -------------------------------------------------------------------
 Center     Atomic                   Forces (Hartrees/Bohr)
 Number     Number              X              Y              Z
 -------------------------------------------------------------------
      1        8           0.005278736    0.001352293   -0.000921179
      2        8          -0.003406646   -0.000391764    0.000684637
      3        6          -0.001501314   -0.001237647    0.000334399
      4        7           0.000682020   -0.000574503   -0.001105318
      5        6          -0.000473215   -0.000727612    0.000198560
      6        1           0.000399314    0.000358392    0.000209553
      7        1          -0.000413512    0.000048301    0.000478464
      8        6          -0.000242455    0.000529967    0.000035829
      9        1          -0.000033166    0.000088260   -0.000010681
     10        1           0.000001660    0.000037844   -0.000010796
     11        6          -0.000258785    0.000437603    0.000088131
     12        1          -0.000007063    0.000042914    0.000014043
     13        1          -0.000031736    0.000016384   -0.000014154
     14        1           0.000006163    0.000019570    0.000018513
 -------------------------------------------------------------------
 Cartesian Forces:  Max     0.005278736 RMS     0.001100142
 IRC-IRC-IRC-IRC-IRC-IRC-IRC-IRC-IRC-IRC-IRC-IRC-IRC-IRC-IRC-IRC-IRC-IRC
 Pt  4 Step number   1 out of a maximum of  20
 Modified Bulirsch-Stoer Extrapolation Cycles:
    EPS =    0.000010000000000
      PEZero:  N= 2 I= 1 D=  4.30D-04 Err=  1.05D-05
      PEZero:  N= 3 I= 2 D=  4.30D-04 Err=  6.98D-06
      PEZero:  N= 3 I= 1 D=  8.60D-04 Err=  1.74D-08
 Maximum DWI energy   std dev =  0.000000011 at pt    35
 Maximum DWI gradient std dev =  0.007167201 at pt    24
 CORRECTOR INTEGRATION CONVERGENCE:
   Recorrection delta-x convergence threshold:    0.010000
   Delta-x Convergence Met
 Point Number:   4          Path Number:   1
   CHANGE IN THE REACTION COORDINATE =    0.08256
   NET REACTION COORDINATE UP TO THIS POINT =    0.33021
  # OF POINTS ALONG THE PATH =   4
  # OF STEPS =   1

 Calculating another point on the path.
 IRC-IRC-IRC-IRC-IRC-IRC-IRC-IRC-IRC-IRC-IRC-IRC-IRC-IRC-IRC-IRC-IRC-IRC
                          Input orientation:                          
 ---------------------------------------------------------------------
 Center     Atomic      Atomic             Coordinates (Angstroms)
 Number     Number       Type             X           Y           Z
 ---------------------------------------------------------------------
      1          8           0       -2.073665    0.779461   -0.024682
      2          8           0        0.075986    1.090716   -0.128166
      3          6           0        0.262950   -0.125055   -0.166734
      4          7           0       -0.685383   -1.078431   -0.135062
      5          6           0       -1.895538   -0.471058    0.291810
      6          1           0       -2.177852   -0.804502    1.307885
      7          1           0       -2.604357   -0.985794   -0.421217
      8          6           0        1.681861   -0.705997   -0.115117
      9          1           0        1.831722   -1.114802   -1.117646
     10          1           0        1.680283   -1.555386    0.563270
     11          6           0        2.756042    0.302531    0.239837
     12          1           0        2.771025    1.129890   -0.467336
     13          1           0        3.731435   -0.182605    0.230283
     14          1           0        2.592901    0.718055    1.232900
 ---------------------------------------------------------------------
                    Distance matrix (angstroms):
                    1          2          3          4          5
     1  O    0.000000
     2  O    2.174532   0.000000
     3  C    2.509601   1.230668   0.000000
     4  N    2.321912   2.298897   1.345089   0.000000
     5  C    1.302188   2.549986   2.233619   1.419718   0.000000
     6  H    2.072566   3.276260   2.931495   2.093943   1.106027
     7  H    1.885471   3.403236   3.004510   1.942402   1.129506
     8  C    4.039645   2.409809   1.534100   2.396444   3.608125
     9  H    4.476030   2.987638   2.084437   2.702334   4.036513
    10  H    4.459745   3.170758   2.141865   2.512276   3.746460
    11  C    4.860402   2.817687   2.561960   3.727064   4.715755
    12  H    4.877475   2.716579   2.820583   4.115075   4.991608
    13  H    5.889802   3.887433   3.491608   4.521533   5.634698
    14  H    4.833438   2.885522   2.845783   3.980681   4.737692
                    6          7          8          9         10
     6  H    0.000000
     7  H    1.790130   0.000000
     8  C    4.114853   4.306233   0.000000
     9  H    4.696399   4.492265   1.092998   0.000000
    10  H    4.000436   4.433034   1.087048   1.744284   0.000000
    11  C    5.168129   5.552535   1.515581   2.169322   2.171110
    12  H    5.602202   5.776935   2.163520   2.518697   3.076130
    13  H    6.038846   6.419644   2.143361   2.508947   2.490509
    14  H    5.008381   5.714078   2.162190   3.076333   2.539648
                   11         12         13         14
    11  C    0.000000
    12  H    1.088505   0.000000
    13  H    1.089422   1.769662   0.000000
    14  H    1.088784   1.758448   1.764281   0.000000
 Symmetry turned off by external request.
 Stoichiometry    C4H7NO2
 Framework group  C1[X(C4H7NO2)]
 Deg. of freedom    36
 Full point group                 C1      NOp   1
 Rotational constants (GHZ):           7.2124623           1.6903893           1.4316533
 Standard basis: Aug-CC-pVTZ (5D, 7F)
   483 basis functions,   693 primitive gaussians,   560 cartesian basis functions
    27 alpha electrons       27 beta electrons
       nuclear repulsion energy       303.2467420331 Hartrees.
 NAtoms=   14 NActive=   14 NUniq=   14 SFac= 1.00D+00 NAtFMM=   60 NAOKFM=F Big=F
 Integral buffers will be    131072 words long.
 Raffenetti 2 integral format.
 Two-electron integral symmetry is turned off.
 Nuclear repulsion after empirical dispersion term =      303.2416159558 Hartrees.
 One-electron integrals computed using PRISM.
 NBasis=   483 RedAO= T EigKep=  9.03D-06  NBF=   483
 NBsUse=   483 1.00D-06 EigRej= -1.00D+00 NBFU=   483
 Initial guess from the checkpoint file:  "TSH3-IRC-Reverse.chk"
 B after Tr=    -0.000040    0.000219    0.000266
         Rot=    1.000000    0.000120   -0.000076    0.000016 Ang=   0.02 deg.
 Initial guess <Sx>= 0.0000 <Sy>= 0.0000 <Sz>= 0.0000 <S**2>= 0.0000 S= 0.0000
 ExpMin= 2.53D-02 ExpMax= 1.53D+04 ExpMxC= 5.22D+02 IAcc=3 IRadAn=         7 AccDes= 0.00D+00
 Harris functional with IExCor= 4639 and IRadAn=       7 diagonalized for initial guess.
 HarFok:  IExCor= 4639 AccDes= 0.00D+00 IRadAn=         7 IDoV= 1 UseB2=F ITyADJ=14
 ICtDFT=  3500011 ScaDFX=  1.000000  1.000000  1.000000  1.000000
 FoFCou: FMM=F IPFlag=           0 FMFlag=      100000 FMFlg1=           0
         NFxFlg=           0 DoJE=T BraDBF=F KetDBF=T FulRan=T
         wScrn=  0.000000 ICntrl=       500 IOpCl=  0 I1Cent=   200000004 NGrid=           0
         NMat0=    1 NMatS0=      1 NMatT0=    0 NMatD0=    1 NMtDS0=    0 NMtDT0=    0
 Symmetry not used in FoFCou.
 Gradient too large for Newton-Raphson -- use scaled steepest descent instead.
     Accept linear search using points  3 and  4.
 Gradient too large for Newton-Raphson -- use scaled steepest descent instead.
     Accept linear search using points  1 and  2.
 LinEq1:  Iter=  0 NonCon=     1 RMS=5.29D-05 Max=3.97D-03 NDo=     1
 AX will form     1 AO Fock derivatives at one time.
 LinEq1:  Iter=  1 NonCon=     1 RMS=1.85D-05 Max=7.33D-04 NDo=     1
 LinEq1:  Iter=  2 NonCon=     1 RMS=2.39D-05 Max=1.70D-03 NDo=     1
 LinEq1:  Iter=  3 NonCon=     1 RMS=1.43D-05 Max=6.87D-04 NDo=     1
 LinEq1:  Iter=  4 NonCon=     1 RMS=9.22D-06 Max=3.81D-04 NDo=     1
 LinEq1:  Iter=  5 NonCon=     1 RMS=8.02D-06 Max=3.79D-04 NDo=     1
 LinEq1:  Iter=  6 NonCon=     1 RMS=4.33D-06 Max=1.29D-04 NDo=     1
 LinEq1:  Iter=  7 NonCon=     1 RMS=1.71D-06 Max=7.37D-05 NDo=     1
 LinEq1:  Iter=  8 NonCon=     1 RMS=7.14D-07 Max=2.95D-05 NDo=     1
 LinEq1:  Iter=  9 NonCon=     1 RMS=3.59D-07 Max=1.31D-05 NDo=     1
 LinEq1:  Iter= 10 NonCon=     1 RMS=1.99D-07 Max=6.01D-06 NDo=     1
 LinEq1:  Iter= 11 NonCon=     1 RMS=9.49D-08 Max=3.05D-06 NDo=     1
 LinEq1:  Iter= 12 NonCon=     1 RMS=4.47D-08 Max=1.96D-06 NDo=     1
 LinEq1:  Iter= 13 NonCon=     1 RMS=1.89D-08 Max=6.01D-07 NDo=     1
 LinEq1:  Iter= 14 NonCon=     1 RMS=6.73D-09 Max=2.32D-07 NDo=     1
 LinEq1:  Iter= 15 NonCon=     0 RMS=2.63D-09 Max=1.30D-07 NDo=     1
 Linear equations converged to 1.569D-08 1.569D-07 after    15 iterations.
     Accept linear search using points  1 and  2.
     Minimum is close to point  2 DX= -1.55D-03 DF= -1.73D-10 DXR=  1.55D-03 DFR=  2.42D-06 which will be used.
 LinEq1:  Iter=  0 NonCon=     1 RMS=4.82D-07 Max=2.01D-05 NDo=     1
 LinEq1:  Iter=  1 NonCon=     1 RMS=5.03D-07 Max=2.13D-05 NDo=     1
 LinEq1:  Iter=  2 NonCon=     1 RMS=2.57D-07 Max=1.55D-05 NDo=     1
 LinEq1:  Iter=  3 NonCon=     1 RMS=1.76D-07 Max=7.52D-06 NDo=     1
 LinEq1:  Iter=  4 NonCon=     1 RMS=1.47D-07 Max=9.35D-06 NDo=     1
 LinEq1:  Iter=  5 NonCon=     1 RMS=1.50D-07 Max=7.46D-06 NDo=     1
 LinEq1:  Iter=  6 NonCon=     1 RMS=7.29D-08 Max=3.73D-06 NDo=     1
 LinEq1:  Iter=  7 NonCon=     1 RMS=3.71D-08 Max=1.69D-06 NDo=     1
 LinEq1:  Iter=  8 NonCon=     1 RMS=2.60D-08 Max=1.56D-06 NDo=     1
 LinEq1:  Iter=  9 NonCon=     1 RMS=1.62D-08 Max=8.80D-07 NDo=     1
 LinEq1:  Iter= 10 NonCon=     1 RMS=8.39D-09 Max=3.19D-07 NDo=     1
 LinEq1:  Iter= 11 NonCon=     1 RMS=3.76D-09 Max=1.02D-07 NDo=     1
 LinEq1:  Iter= 12 NonCon=     1 RMS=1.47D-09 Max=5.32D-08 NDo=     1
 LinEq1:  Iter= 13 NonCon=     1 RMS=6.17D-10 Max=2.36D-08 NDo=     1
 LinEq1:  Iter= 14 NonCon=     1 RMS=3.54D-10 Max=1.89D-08 NDo=     1
 LinEq1:  Iter= 15 NonCon=     1 RMS=2.05D-10 Max=8.28D-09 NDo=     1
 LinEq1:  Iter= 16 NonCon=     0 RMS=7.61D-11 Max=2.48D-09 NDo=     1
 Linear equations converged to 7.011D-10 7.011D-09 after    16 iterations.
 SCF Done:  E(UwB97XD) =  -361.688540706     a.u. after    5 cycles
            Convg  =    0.6608D-06                    40 Fock formations.
              S**2 =  0.0000                  -V/T =  2.0058
 <Sx>= 0.0000 <Sy>= 0.0000 <Sz>= 0.0000 <S**2>= 0.0000 S= 0.0000
 <L.S>=  0.00000000000    
 Annihilation of the first spin contaminant:
 S**2 before annihilation     0.0000,   after     0.0000
 DoSCS=F DFT=T ScalE2(SS,OS)=  1.000000  1.000000
 Range of M.O.s used for correlation:     1   483
 NBasis=   483 NAE=    27 NBE=    27 NFC=     0 NFV=     0
 NROrb=    483 NOA=    27 NOB=    27 NVA=   456 NVB=   456

 **** Warning!!: The largest alpha MO coefficient is  0.50850813D+02


 **** Warning!!: The largest beta MO coefficient is  0.50850812D+02

 Symmetrizing basis deriv contribution to polar:
 IMax=3 JMax=2 DiffMx= 0.00D+00
 G2DrvN: will do    15 centers at a time, making    1 passes.
 Calling FoFCou, ICntrl=  3107 FMM=F I1Cent=   0 AccDes= 0.00D+00.
 End of G2Drv F.D. properties file   721 does not exist.
 End of G2Drv F.D. properties file   722 does not exist.
 End of G2Drv F.D. properties file   788 does not exist.
          IDoAtm=11111111111111
          Differentiating once with respect to nuclear coordinates.
 CalDSu exits because no D1Ps are significant.
          There are    45 degrees of freedom in the 1st order CPHF.  IDoFFX=6 NUNeed=     0.
     39 vectors produced by pass  0 Test12= 5.47D-14 2.22D-09 XBig12= 2.21D-01 1.36D-01.
 AX will form    39 AO Fock derivatives at one time.
     39 vectors produced by pass  1 Test12= 5.47D-14 2.22D-09 XBig12= 1.06D-01 1.13D-01.
     39 vectors produced by pass  2 Test12= 5.47D-14 2.22D-09 XBig12= 9.05D-03 1.64D-02.
     39 vectors produced by pass  3 Test12= 5.47D-14 2.22D-09 XBig12= 2.84D-04 1.44D-03.
     39 vectors produced by pass  4 Test12= 5.47D-14 2.22D-09 XBig12= 4.15D-06 1.30D-04.
     39 vectors produced by pass  5 Test12= 5.47D-14 2.22D-09 XBig12= 4.11D-08 1.55D-05.
     39 vectors produced by pass  6 Test12= 5.47D-14 2.22D-09 XBig12= 3.55D-10 1.24D-06.
     20 vectors produced by pass  7 Test12= 5.47D-14 2.22D-09 XBig12= 2.65D-12 1.61D-07.
      7 vectors produced by pass  8 Test12= 5.47D-14 2.22D-09 XBig12= 2.46D-14 1.47D-08.
      1 vectors produced by pass  9 Test12= 5.47D-14 2.22D-09 XBig12= 8.75D-17 2.67D-09.
 InvSVY:  IOpt=1 It=  1 EMax= 3.11D-15
 Solved reduced A of dimension   301 with    39 vectors.
 End of Minotr F.D. properties file   721 does not exist.
 End of Minotr F.D. properties file   722 does not exist.
 End of Minotr F.D. properties file   788 does not exist.
 Calling FoFJK, ICntrl=    100127 FMM=F ISym2X=0 I1Cent= 0 IOpClX= 1 NMat=1 NMatS=1 NMatT=0.
 -------------------------------------------------------------------
 Center     Atomic                   Forces (Hartrees/Bohr)
 Number     Number              X              Y              Z
 -------------------------------------------------------------------
      1        8           0.006697094    0.001727479   -0.001116233
      2        8          -0.004369320   -0.000512092    0.000849437
      3        6          -0.001868756   -0.001577760    0.000400645
      4        7           0.000865697   -0.000745680   -0.001294695
      5        6          -0.000624264   -0.000868401    0.000243761
      6        1           0.000470895    0.000434578    0.000255660
      7        1          -0.000480178    0.000055737    0.000550408
      8        6          -0.000295391    0.000672709    0.000009262
      9        1          -0.000035493    0.000109153   -0.000014722
     10        1           0.000000826    0.000049603   -0.000014544
     11        6          -0.000321188    0.000554849    0.000107395
     12        1          -0.000007180    0.000054708    0.000017874
     13        1          -0.000039578    0.000020814   -0.000017294
     14        1           0.000006837    0.000024302    0.000023046
 -------------------------------------------------------------------
 Cartesian Forces:  Max     0.006697094 RMS     0.001392847
 IRC-IRC-IRC-IRC-IRC-IRC-IRC-IRC-IRC-IRC-IRC-IRC-IRC-IRC-IRC-IRC-IRC-IRC
 Pt  5 Step number   1 out of a maximum of  20
 Modified Bulirsch-Stoer Extrapolation Cycles:
    EPS =    0.000010000000000
      PEZero:  N= 2 I= 1 D=  4.30D-04 Err=  1.02D-05
      PEZero:  N= 3 I= 2 D=  4.30D-04 Err=  6.76D-06
      PEZero:  N= 3 I= 1 D=  8.60D-04 Err=  1.48D-08
 Maximum DWI energy   std dev =  0.000000020 at pt    14
 Maximum DWI gradient std dev =  0.005088864 at pt    24
 CORRECTOR INTEGRATION CONVERGENCE:
   Recorrection delta-x convergence threshold:    0.010000
   Delta-x Convergence Met
 Point Number:   5          Path Number:   1
   CHANGE IN THE REACTION COORDINATE =    0.08256
   NET REACTION COORDINATE UP TO THIS POINT =    0.41277
  # OF POINTS ALONG THE PATH =   5
  # OF STEPS =   1

 Calculating another point on the path.
 IRC-IRC-IRC-IRC-IRC-IRC-IRC-IRC-IRC-IRC-IRC-IRC-IRC-IRC-IRC-IRC-IRC-IRC
                          Input orientation:                          
 ---------------------------------------------------------------------
 Center     Atomic      Atomic             Coordinates (Angstroms)
 Number     Number       Type             X           Y           Z
 ---------------------------------------------------------------------
      1          8           0       -2.066304    0.781375   -0.025881
      2          8           0        0.071162    1.090124   -0.127243
      3          6           0        0.260219   -0.127342   -0.166162
      4          7           0       -0.684284   -1.079377   -0.136620
      5          6           0       -1.896440   -0.472282    0.292125
      6          1           0       -2.170078   -0.797214    1.312802
      7          1           0       -2.612641   -0.984993   -0.412264
      8          6           0        1.681441   -0.705014   -0.115126
      9          1           0        1.831148   -1.112927   -1.117924
     10          1           0        1.680308   -1.554509    0.562998
     11          6           0        2.755578    0.303343    0.239991
     12          1           0        2.770914    1.130851   -0.467025
     13          1           0        3.730753   -0.182249    0.229988
     14          1           0        2.593011    0.718473    1.233294
 ---------------------------------------------------------------------
                    Distance matrix (angstroms):
                    1          2          3          4          5
     1  O    0.000000
     2  O    2.162028   0.000000
     3  C    2.501631   1.232673   0.000000
     4  N    2.320483   2.297286   1.341391   0.000000
     5  C    1.304469   2.547242   2.231634   1.421868   0.000000
     6  H    2.072386   3.264802   2.922739   2.094760   1.105549
     7  H    1.888871   3.404431   3.008232   1.950243   1.127821
     8  C    4.032730   2.411569   1.534986   2.395259   3.608497
     9  H    4.468901   2.988718   2.084478   2.700275   4.036531
    10  H    4.454239   3.171730   2.141292   2.511277   3.746694
    11  C    4.852808   2.821342   2.564618   3.726447   4.716523
    12  H    4.869849   2.721355   2.824386   4.114933   4.993050
    13  H    5.882169   3.890906   3.493502   4.520154   5.635005
    14  H    4.826872   2.889448   2.848824   3.981155   4.739079
                    6          7          8          9         10
     6  H    0.000000
     7  H    1.790803   0.000000
     8  C    4.108732   4.313446   0.000000
     9  H    4.692325   4.501287   1.092890   0.000000
    10  H    3.995144   4.439020   1.086967   1.744491   0.000000
    11  C    5.159868   5.559049   1.515474   2.168945   2.170750
    12  H    5.594517   5.784675   2.163605   2.518207   3.075960
    13  H    6.030794   6.426160   2.142911   2.508291   2.489643
    14  H    4.999065   5.719132   2.162293   3.076148   2.539443
                   11         12         13         14
    11  C    0.000000
    12  H    1.088520   0.000000
    13  H    1.089434   1.769562   0.000000
    14  H    1.088766   1.758633   1.764194   0.000000
 Symmetry turned off by external request.
 Stoichiometry    C4H7NO2
 Framework group  C1[X(C4H7NO2)]
 Deg. of freedom    36
 Full point group                 C1      NOp   1
 Rotational constants (GHZ):           7.2064463           1.6933977           1.4336556
 Standard basis: Aug-CC-pVTZ (5D, 7F)
   483 basis functions,   693 primitive gaussians,   560 cartesian basis functions
    27 alpha electrons       27 beta electrons
       nuclear repulsion energy       303.3472226076 Hartrees.
 NAtoms=   14 NActive=   14 NUniq=   14 SFac= 1.00D+00 NAtFMM=   60 NAOKFM=F Big=F
 Integral buffers will be    131072 words long.
 Raffenetti 2 integral format.
 Two-electron integral symmetry is turned off.
 Nuclear repulsion after empirical dispersion term =      303.3420952726 Hartrees.
 One-electron integrals computed using PRISM.
 NBasis=   483 RedAO= T EigKep=  9.03D-06  NBF=   483
 NBsUse=   483 1.00D-06 EigRej= -1.00D+00 NBFU=   483
 Initial guess from the checkpoint file:  "TSH3-IRC-Reverse.chk"
 B after Tr=    -0.000032    0.000217    0.000247
         Rot=    1.000000    0.000113   -0.000070    0.000015 Ang=   0.02 deg.
 Initial guess <Sx>= 0.0000 <Sy>= 0.0000 <Sz>= 0.0000 <S**2>= 0.0000 S= 0.0000
 ExpMin= 2.53D-02 ExpMax= 1.53D+04 ExpMxC= 5.22D+02 IAcc=3 IRadAn=         7 AccDes= 0.00D+00
 Harris functional with IExCor= 4639 and IRadAn=       7 diagonalized for initial guess.
 HarFok:  IExCor= 4639 AccDes= 0.00D+00 IRadAn=         7 IDoV= 1 UseB2=F ITyADJ=14
 ICtDFT=  3500011 ScaDFX=  1.000000  1.000000  1.000000  1.000000
 FoFCou: FMM=F IPFlag=           0 FMFlag=      100000 FMFlg1=           0
         NFxFlg=           0 DoJE=T BraDBF=F KetDBF=T FulRan=T
         wScrn=  0.000000 ICntrl=       500 IOpCl=  0 I1Cent=   200000004 NGrid=           0
         NMat0=    1 NMatS0=      1 NMatT0=    0 NMatD0=    1 NMtDS0=    0 NMtDT0=    0
 Symmetry not used in FoFCou.
 Gradient too large for Newton-Raphson -- use scaled steepest descent instead.
     Accept linear search using points  3 and  4.
 Gradient too large for Newton-Raphson -- use scaled steepest descent instead.
     Accept linear search using points  1 and  2.
 LinEq1:  Iter=  0 NonCon=     1 RMS=5.31D-05 Max=4.03D-03 NDo=     1
 AX will form     1 AO Fock derivatives at one time.
 LinEq1:  Iter=  1 NonCon=     1 RMS=1.87D-05 Max=7.43D-04 NDo=     1
 LinEq1:  Iter=  2 NonCon=     1 RMS=2.42D-05 Max=1.70D-03 NDo=     1
 LinEq1:  Iter=  3 NonCon=     1 RMS=1.40D-05 Max=6.62D-04 NDo=     1
 LinEq1:  Iter=  4 NonCon=     1 RMS=8.85D-06 Max=3.49D-04 NDo=     1
 LinEq1:  Iter=  5 NonCon=     1 RMS=7.73D-06 Max=3.85D-04 NDo=     1
 LinEq1:  Iter=  6 NonCon=     1 RMS=4.25D-06 Max=1.34D-04 NDo=     1
 LinEq1:  Iter=  7 NonCon=     1 RMS=1.69D-06 Max=7.62D-05 NDo=     1
 LinEq1:  Iter=  8 NonCon=     1 RMS=7.01D-07 Max=2.94D-05 NDo=     1
 LinEq1:  Iter=  9 NonCon=     1 RMS=3.32D-07 Max=1.21D-05 NDo=     1
 LinEq1:  Iter= 10 NonCon=     1 RMS=1.80D-07 Max=5.39D-06 NDo=     1
 LinEq1:  Iter= 11 NonCon=     1 RMS=8.99D-08 Max=2.86D-06 NDo=     1
 LinEq1:  Iter= 12 NonCon=     1 RMS=4.39D-08 Max=1.97D-06 NDo=     1
 LinEq1:  Iter= 13 NonCon=     1 RMS=1.87D-08 Max=6.30D-07 NDo=     1
 LinEq1:  Iter= 14 NonCon=     1 RMS=6.78D-09 Max=2.52D-07 NDo=     1
 LinEq1:  Iter= 15 NonCon=     0 RMS=2.74D-09 Max=1.37D-07 NDo=     1
 Linear equations converged to 1.569D-08 1.569D-07 after    15 iterations.
     Accept linear search using points  1 and  2.
     Minimum is close to point  2 DX= -1.07D-03 DF= -8.20D-11 DXR=  1.07D-03 DFR=  1.14D-06 which will be used.
 LinEq1:  Iter=  0 NonCon=     1 RMS=4.67D-07 Max=2.60D-05 NDo=     1
 LinEq1:  Iter=  1 NonCon=     1 RMS=4.73D-07 Max=1.72D-05 NDo=     1
 LinEq1:  Iter=  2 NonCon=     1 RMS=2.65D-07 Max=1.16D-05 NDo=     1
 LinEq1:  Iter=  3 NonCon=     1 RMS=1.92D-07 Max=9.55D-06 NDo=     1
 LinEq1:  Iter=  4 NonCon=     1 RMS=1.28D-07 Max=7.89D-06 NDo=     1
 LinEq1:  Iter=  5 NonCon=     1 RMS=1.50D-07 Max=1.12D-05 NDo=     1
 LinEq1:  Iter=  6 NonCon=     1 RMS=7.36D-08 Max=2.61D-06 NDo=     1
 LinEq1:  Iter=  7 NonCon=     1 RMS=4.03D-08 Max=1.83D-06 NDo=     1
 LinEq1:  Iter=  8 NonCon=     1 RMS=2.15D-08 Max=1.12D-06 NDo=     1
 LinEq1:  Iter=  9 NonCon=     1 RMS=1.35D-08 Max=7.13D-07 NDo=     1
 LinEq1:  Iter= 10 NonCon=     1 RMS=8.32D-09 Max=4.84D-07 NDo=     1
 LinEq1:  Iter= 11 NonCon=     1 RMS=3.86D-09 Max=1.42D-07 NDo=     1
 LinEq1:  Iter= 12 NonCon=     1 RMS=1.69D-09 Max=9.81D-08 NDo=     1
 LinEq1:  Iter= 13 NonCon=     1 RMS=1.03D-09 Max=7.42D-08 NDo=     1
 LinEq1:  Iter= 14 NonCon=     1 RMS=6.31D-10 Max=3.71D-08 NDo=     1
 LinEq1:  Iter= 15 NonCon=     1 RMS=2.68D-10 Max=9.66D-09 NDo=     1
 LinEq1:  Iter= 16 NonCon=     0 RMS=9.96D-11 Max=4.13D-09 NDo=     1
 Linear equations converged to 7.007D-10 7.007D-09 after    16 iterations.
 SCF Done:  E(UwB97XD) =  -361.688768448     a.u. after    5 cycles
            Convg  =    0.4513D-06                    40 Fock formations.
              S**2 =  0.0000                  -V/T =  2.0058
 <Sx>= 0.0000 <Sy>= 0.0000 <Sz>= 0.0000 <S**2>= 0.0000 S= 0.0000
 <L.S>=  0.00000000000    
 Annihilation of the first spin contaminant:
 S**2 before annihilation     0.0000,   after     0.0000
 DoSCS=F DFT=T ScalE2(SS,OS)=  1.000000  1.000000
 Range of M.O.s used for correlation:     1   483
 NBasis=   483 NAE=    27 NBE=    27 NFC=     0 NFV=     0
 NROrb=    483 NOA=    27 NOB=    27 NVA=   456 NVB=   456

 **** Warning!!: The largest alpha MO coefficient is  0.51091177D+02


 **** Warning!!: The largest beta MO coefficient is  0.51091178D+02

 Symmetrizing basis deriv contribution to polar:
 IMax=3 JMax=2 DiffMx= 0.00D+00
 G2DrvN: will do    15 centers at a time, making    1 passes.
 Calling FoFCou, ICntrl=  3107 FMM=F I1Cent=   0 AccDes= 0.00D+00.
 End of G2Drv F.D. properties file   721 does not exist.
 End of G2Drv F.D. properties file   722 does not exist.
 End of G2Drv F.D. properties file   788 does not exist.
          IDoAtm=11111111111111
          Differentiating once with respect to nuclear coordinates.
 CalDSu exits because no D1Ps are significant.
          There are    45 degrees of freedom in the 1st order CPHF.  IDoFFX=6 NUNeed=     0.
     39 vectors produced by pass  0 Test12= 5.47D-14 2.22D-09 XBig12= 2.23D-01 1.37D-01.
 AX will form    39 AO Fock derivatives at one time.
     39 vectors produced by pass  1 Test12= 5.47D-14 2.22D-09 XBig12= 1.04D-01 1.16D-01.
     39 vectors produced by pass  2 Test12= 5.47D-14 2.22D-09 XBig12= 8.91D-03 1.63D-02.
     39 vectors produced by pass  3 Test12= 5.47D-14 2.22D-09 XBig12= 2.83D-04 1.45D-03.
     39 vectors produced by pass  4 Test12= 5.47D-14 2.22D-09 XBig12= 4.13D-06 1.29D-04.
     39 vectors produced by pass  5 Test12= 5.47D-14 2.22D-09 XBig12= 4.03D-08 1.49D-05.
     39 vectors produced by pass  6 Test12= 5.47D-14 2.22D-09 XBig12= 3.41D-10 1.27D-06.
     22 vectors produced by pass  7 Test12= 5.47D-14 2.22D-09 XBig12= 2.48D-12 1.60D-07.
      8 vectors produced by pass  8 Test12= 5.47D-14 2.22D-09 XBig12= 2.16D-14 1.85D-08.
      1 vectors produced by pass  9 Test12= 5.47D-14 2.22D-09 XBig12= 4.13D-16 6.76D-09.
      1 vectors produced by pass 10 Test12= 5.47D-14 2.22D-09 XBig12= 3.00D-17 2.51D-09.
 InvSVY:  IOpt=1 It=  1 EMax= 2.33D-15
 Solved reduced A of dimension   305 with    39 vectors.
 End of Minotr F.D. properties file   721 does not exist.
 End of Minotr F.D. properties file   722 does not exist.
 End of Minotr F.D. properties file   788 does not exist.
 Calling FoFJK, ICntrl=    100127 FMM=F ISym2X=0 I1Cent= 0 IOpClX= 1 NMat=1 NMatS=1 NMatT=0.
 -------------------------------------------------------------------
 Center     Atomic                   Forces (Hartrees/Bohr)
 Number     Number              X              Y              Z
 -------------------------------------------------------------------
      1        8           0.008182956    0.002130181   -0.001299619
      2        8          -0.005413654   -0.000640295    0.001016229
      3        6          -0.002228974   -0.001945553    0.000464134
      4        7           0.001054053   -0.000925835   -0.001441606
      5        6          -0.000785276   -0.001005455    0.000273605
      6        1           0.000535230    0.000507738    0.000294224
      7        1          -0.000538055    0.000067729    0.000611618
      8        6          -0.000344197    0.000822725   -0.000034697
      9        1          -0.000034664    0.000129533   -0.000019223
     10        1          -0.000000884    0.000062698   -0.000018721
     11        6          -0.000380384    0.000675014    0.000124949
     12        1          -0.000006268    0.000066960    0.000021838
     13        1          -0.000047112    0.000025609   -0.000020271
     14        1           0.000007231    0.000028949    0.000027539
 -------------------------------------------------------------------
 Cartesian Forces:  Max     0.008182956 RMS     0.001700138
 IRC-IRC-IRC-IRC-IRC-IRC-IRC-IRC-IRC-IRC-IRC-IRC-IRC-IRC-IRC-IRC-IRC-IRC
 Pt  6 Step number   1 out of a maximum of  20
 Modified Bulirsch-Stoer Extrapolation Cycles:
    EPS =    0.000010000000000
      PEZero:  N= 2 I= 1 D=  4.30D-04 Err=  9.88D-06
 Maximum DWI energy   std dev =  0.000000024 at pt    15
 Maximum DWI gradient std dev =  0.003760205 at pt    16
 CORRECTOR INTEGRATION CONVERGENCE:
   Recorrection delta-x convergence threshold:    0.010000
   Delta-x Convergence Met
 Point Number:   6          Path Number:   1
   CHANGE IN THE REACTION COORDINATE =    0.08256
   NET REACTION COORDINATE UP TO THIS POINT =    0.49533
  # OF POINTS ALONG THE PATH =   6
  # OF STEPS =   1

 Calculating another point on the path.
 IRC-IRC-IRC-IRC-IRC-IRC-IRC-IRC-IRC-IRC-IRC-IRC-IRC-IRC-IRC-IRC-IRC-IRC
                          Input orientation:                          
 ---------------------------------------------------------------------
 Center     Atomic      Atomic             Coordinates (Angstroms)
 Number     Number       Type             X           Y           Z
 ---------------------------------------------------------------------
      1          8           0       -2.058863    0.783328   -0.027035
      2          8           0        0.066209    1.089520   -0.126329
      3          6           0        0.257534   -0.129690   -0.165612
      4          7           0       -0.683182   -1.080346   -0.138046
      5          6           0       -1.897384   -0.473463    0.292415
      6          1           0       -2.162728   -0.790133    1.317330
      7          1           0       -2.620276   -0.984101   -0.403974
      8          6           0        1.681037   -0.704018   -0.115193
      9          1           0        1.830700   -1.111087   -1.118219
     10          1           0        1.680298   -1.553590    0.562712
     11          6           0        2.755125    0.304160    0.240139
     12          1           0        2.770841    1.131822   -0.466711
     13          1           0        3.730083   -0.181883    0.229702
     14          1           0        2.593107    0.718885    1.233683
 ---------------------------------------------------------------------
                    Distance matrix (angstroms):
                    1          2          3          4          5
     1  O    0.000000
     2  O    2.149312   0.000000
     3  C    2.493691   1.234756   0.000000
     4  N    2.319074   2.295657   1.337704   0.000000
     5  C    1.306770   2.544398   2.229717   1.424040   0.000000
     6  H    2.072170   3.253523   2.914270   2.095567   1.105052
     7  H    1.892373   3.405025   3.011416   1.957630   1.126180
     8  C    4.025770   2.413416   1.535825   2.394092   3.608933
     9  H    4.461859   2.989974   2.084575   2.698386   4.036714
    10  H    4.448630   3.172711   2.140609   2.510191   3.746938
    11  C    4.845148   2.825130   2.567260   3.725833   4.717337
    12  H    4.862181   2.726295   2.828213   4.114849   4.994551
    13  H    5.874474   3.894509   3.495368   4.518781   5.635365
    14  H    4.820206   2.893479   2.851843   3.981575   4.740484
                    6          7          8          9         10
     6  H    0.000000
     7  H    1.791608   0.000000
     8  C    4.102935   4.320086   0.000000
     9  H    4.688537   4.509707   1.092779   0.000000
    10  H    3.990134   4.444518   1.086889   1.744695   0.000000
    11  C    5.152000   5.565019   1.515370   2.168553   2.170378
    12  H    5.587202   5.791823   2.163688   2.517731   3.075782
    13  H    6.023133   6.432120   2.142467   2.507582   2.488794
    14  H    4.990201   5.723762   2.162403   3.075956   2.539205
                   11         12         13         14
    11  C    0.000000
    12  H    1.088535   0.000000
    13  H    1.089445   1.769451   0.000000
    14  H    1.088750   1.758820   1.764108   0.000000
 Symmetry turned off by external request.
 Stoichiometry    C4H7NO2
 Framework group  C1[X(C4H7NO2)]
 Deg. of freedom    36
 Full point group                 C1      NOp   1
 Rotational constants (GHZ):           7.2003783           1.6964208           1.4356588
 Standard basis: Aug-CC-pVTZ (5D, 7F)
   483 basis functions,   693 primitive gaussians,   560 cartesian basis functions
    27 alpha electrons       27 beta electrons
       nuclear repulsion energy       303.4493422127 Hartrees.
 NAtoms=   14 NActive=   14 NUniq=   14 SFac= 1.00D+00 NAtFMM=   60 NAOKFM=F Big=F
 Integral buffers will be    131072 words long.
 Raffenetti 2 integral format.
 Two-electron integral symmetry is turned off.
 Nuclear repulsion after empirical dispersion term =      303.4442135923 Hartrees.
 One-electron integrals computed using PRISM.
 NBasis=   483 RedAO= T EigKep=  9.03D-06  NBF=   483
 NBsUse=   483 1.00D-06 EigRej= -1.00D+00 NBFU=   483
 Initial guess from the checkpoint file:  "TSH3-IRC-Reverse.chk"
 B after Tr=    -0.000026    0.000216    0.000227
         Rot=    1.000000    0.000105   -0.000065    0.000014 Ang=   0.01 deg.
 Initial guess <Sx>= 0.0000 <Sy>= 0.0000 <Sz>= 0.0000 <S**2>= 0.0000 S= 0.0000
 ExpMin= 2.53D-02 ExpMax= 1.53D+04 ExpMxC= 5.22D+02 IAcc=3 IRadAn=         7 AccDes= 0.00D+00
 Harris functional with IExCor= 4639 and IRadAn=       7 diagonalized for initial guess.
 HarFok:  IExCor= 4639 AccDes= 0.00D+00 IRadAn=         7 IDoV= 1 UseB2=F ITyADJ=14
 ICtDFT=  3500011 ScaDFX=  1.000000  1.000000  1.000000  1.000000
 FoFCou: FMM=F IPFlag=           0 FMFlag=      100000 FMFlg1=           0
         NFxFlg=           0 DoJE=T BraDBF=F KetDBF=T FulRan=T
         wScrn=  0.000000 ICntrl=       500 IOpCl=  0 I1Cent=   200000004 NGrid=           0
         NMat0=    1 NMatS0=      1 NMatT0=    0 NMatD0=    1 NMtDS0=    0 NMtDT0=    0
 Symmetry not used in FoFCou.
 Gradient too large for Newton-Raphson -- use scaled steepest descent instead.
     Accept linear search using points  3 and  4.
 Gradient too large for Newton-Raphson -- use scaled steepest descent instead.
     Accept linear search using points  1 and  2.
 LinEq1:  Iter=  0 NonCon=     1 RMS=5.32D-05 Max=4.05D-03 NDo=     1
 AX will form     1 AO Fock derivatives at one time.
 LinEq1:  Iter=  1 NonCon=     1 RMS=1.80D-05 Max=6.90D-04 NDo=     1
 LinEq1:  Iter=  2 NonCon=     1 RMS=2.34D-05 Max=1.64D-03 NDo=     1
 LinEq1:  Iter=  3 NonCon=     1 RMS=1.34D-05 Max=6.08D-04 NDo=     1
 LinEq1:  Iter=  4 NonCon=     1 RMS=8.15D-06 Max=3.10D-04 NDo=     1
 LinEq1:  Iter=  5 NonCon=     1 RMS=6.81D-06 Max=3.70D-04 NDo=     1
 LinEq1:  Iter=  6 NonCon=     1 RMS=4.20D-06 Max=1.37D-04 NDo=     1
 LinEq1:  Iter=  7 NonCon=     1 RMS=1.71D-06 Max=7.97D-05 NDo=     1
 LinEq1:  Iter=  8 NonCon=     1 RMS=7.22D-07 Max=3.05D-05 NDo=     1
 LinEq1:  Iter=  9 NonCon=     1 RMS=3.53D-07 Max=1.26D-05 NDo=     1
 LinEq1:  Iter= 10 NonCon=     1 RMS=1.93D-07 Max=5.73D-06 NDo=     1
 LinEq1:  Iter= 11 NonCon=     1 RMS=9.35D-08 Max=2.93D-06 NDo=     1
 LinEq1:  Iter= 12 NonCon=     1 RMS=4.54D-08 Max=2.04D-06 NDo=     1
 LinEq1:  Iter= 13 NonCon=     1 RMS=1.90D-08 Max=6.11D-07 NDo=     1
 LinEq1:  Iter= 14 NonCon=     1 RMS=6.92D-09 Max=2.30D-07 NDo=     1
 LinEq1:  Iter= 15 NonCon=     1 RMS=3.09D-09 Max=2.03D-07 NDo=     1
 LinEq1:  Iter= 16 NonCon=     0 RMS=2.03D-09 Max=1.07D-07 NDo=     1
 Linear equations converged to 1.569D-08 1.569D-07 after    16 iterations.
     Accept linear search using points  1 and  2.
     Minimum is close to point  2 DX= -5.42D-04 DF= -2.13D-11 DXR=  5.43D-04 DFR=  2.95D-07 which will be used.
 LinEq1:  Iter=  0 NonCon=     1 RMS=4.94D-07 Max=3.17D-05 NDo=     1
 LinEq1:  Iter=  1 NonCon=     1 RMS=5.16D-07 Max=2.22D-05 NDo=     1
 LinEq1:  Iter=  2 NonCon=     1 RMS=2.98D-07 Max=1.36D-05 NDo=     1
 LinEq1:  Iter=  3 NonCon=     1 RMS=2.10D-07 Max=1.06D-05 NDo=     1
 LinEq1:  Iter=  4 NonCon=     1 RMS=1.48D-07 Max=8.92D-06 NDo=     1
 LinEq1:  Iter=  5 NonCon=     1 RMS=1.69D-07 Max=1.49D-05 NDo=     1
 LinEq1:  Iter=  6 NonCon=     1 RMS=8.84D-08 Max=5.28D-06 NDo=     1
 LinEq1:  Iter=  7 NonCon=     1 RMS=6.19D-08 Max=3.28D-06 NDo=     1
 LinEq1:  Iter=  8 NonCon=     1 RMS=3.97D-08 Max=2.85D-06 NDo=     1
 LinEq1:  Iter=  9 NonCon=     1 RMS=2.08D-08 Max=1.09D-06 NDo=     1
 LinEq1:  Iter= 10 NonCon=     1 RMS=1.10D-08 Max=4.01D-07 NDo=     1
 LinEq1:  Iter= 11 NonCon=     1 RMS=4.61D-09 Max=1.62D-07 NDo=     1
 LinEq1:  Iter= 12 NonCon=     1 RMS=1.88D-09 Max=6.82D-08 NDo=     1
 LinEq1:  Iter= 13 NonCon=     1 RMS=8.98D-10 Max=4.46D-08 NDo=     1
 LinEq1:  Iter= 14 NonCon=     1 RMS=4.99D-10 Max=3.04D-08 NDo=     1
 LinEq1:  Iter= 15 NonCon=     1 RMS=2.54D-10 Max=1.18D-08 NDo=     1
 LinEq1:  Iter= 16 NonCon=     0 RMS=1.18D-10 Max=6.31D-09 NDo=     1
 Linear equations converged to 7.220D-10 7.220D-09 after    16 iterations.
 LinEq1:  Iter=  0 NonCon=     1 RMS=5.63D-08 Max=3.01D-06 NDo=     1
 LinEq1:  Iter=  1 NonCon=     1 RMS=3.89D-08 Max=2.62D-06 NDo=     1
 LinEq1:  Iter=  2 NonCon=     1 RMS=2.84D-08 Max=2.27D-06 NDo=     1
 LinEq1:  Iter=  3 NonCon=     1 RMS=2.84D-08 Max=1.24D-06 NDo=     1
 LinEq1:  Iter=  4 NonCon=     1 RMS=1.97D-08 Max=1.17D-06 NDo=     1
 LinEq1:  Iter=  5 NonCon=     1 RMS=9.72D-09 Max=4.41D-07 NDo=     1
 LinEq1:  Iter=  6 NonCon=     1 RMS=5.04D-09 Max=2.67D-07 NDo=     1
 LinEq1:  Iter=  7 NonCon=     1 RMS=5.86D-09 Max=3.97D-07 NDo=     1
 LinEq1:  Iter=  8 NonCon=     1 RMS=3.82D-09 Max=2.73D-07 NDo=     1
 LinEq1:  Iter=  9 NonCon=     1 RMS=2.60D-09 Max=1.31D-07 NDo=     1
 LinEq1:  Iter= 10 NonCon=     1 RMS=1.67D-09 Max=9.83D-08 NDo=     1
 LinEq1:  Iter= 11 NonCon=     1 RMS=7.96D-10 Max=4.16D-08 NDo=     1
 LinEq1:  Iter= 12 NonCon=     1 RMS=4.62D-10 Max=2.23D-08 NDo=     1
 LinEq1:  Iter= 13 NonCon=     1 RMS=2.52D-10 Max=1.11D-08 NDo=     1
 LinEq1:  Iter= 14 NonCon=     1 RMS=1.24D-10 Max=3.94D-09 NDo=     1
 LinEq1:  Iter= 15 NonCon=     1 RMS=6.46D-11 Max=2.15D-09 NDo=     1
 LinEq1:  Iter= 16 NonCon=     1 RMS=2.95D-11 Max=1.76D-09 NDo=     1
 LinEq1:  Iter= 17 NonCon=     0 RMS=1.18D-11 Max=3.21D-10 NDo=     1
 Linear equations converged to 1.197D-10 1.197D-09 after    17 iterations.
 SCF Done:  E(UwB97XD) =  -361.689039733     a.u. after    6 cycles
            Convg  =    0.7127D-07                    59 Fock formations.
              S**2 =  0.0000                  -V/T =  2.0058
 <Sx>= 0.0000 <Sy>= 0.0000 <Sz>= 0.0000 <S**2>= 0.0000 S= 0.0000
 <L.S>=  0.00000000000    
 Annihilation of the first spin contaminant:
 S**2 before annihilation     0.0000,   after     0.0000
 DoSCS=F DFT=T ScalE2(SS,OS)=  1.000000  1.000000
 Range of M.O.s used for correlation:     1   483
 NBasis=   483 NAE=    27 NBE=    27 NFC=     0 NFV=     0
 NROrb=    483 NOA=    27 NOB=    27 NVA=   456 NVB=   456

 **** Warning!!: The largest alpha MO coefficient is  0.51264504D+02


 **** Warning!!: The largest beta MO coefficient is  0.51264502D+02

 Symmetrizing basis deriv contribution to polar:
 IMax=3 JMax=2 DiffMx= 0.00D+00
 G2DrvN: will do    15 centers at a time, making    1 passes.
 Calling FoFCou, ICntrl=  3107 FMM=F I1Cent=   0 AccDes= 0.00D+00.
 End of G2Drv F.D. properties file   721 does not exist.
 End of G2Drv F.D. properties file   722 does not exist.
 End of G2Drv F.D. properties file   788 does not exist.
          IDoAtm=11111111111111
          Differentiating once with respect to nuclear coordinates.
 CalDSu exits because no D1Ps are significant.
          There are    45 degrees of freedom in the 1st order CPHF.  IDoFFX=6 NUNeed=     0.
     39 vectors produced by pass  0 Test12= 5.47D-14 2.22D-09 XBig12= 2.24D-01 1.37D-01.
 AX will form    39 AO Fock derivatives at one time.
     39 vectors produced by pass  1 Test12= 5.47D-14 2.22D-09 XBig12= 1.02D-01 1.18D-01.
     39 vectors produced by pass  2 Test12= 5.47D-14 2.22D-09 XBig12= 8.72D-03 1.61D-02.
     39 vectors produced by pass  3 Test12= 5.47D-14 2.22D-09 XBig12= 2.80D-04 1.42D-03.
     39 vectors produced by pass  4 Test12= 5.47D-14 2.22D-09 XBig12= 4.08D-06 1.25D-04.
     39 vectors produced by pass  5 Test12= 5.47D-14 2.22D-09 XBig12= 3.92D-08 1.41D-05.
     39 vectors produced by pass  6 Test12= 5.47D-14 2.22D-09 XBig12= 3.26D-10 1.29D-06.
     26 vectors produced by pass  7 Test12= 5.47D-14 2.22D-09 XBig12= 2.33D-12 1.58D-07.
      7 vectors produced by pass  8 Test12= 5.47D-14 2.22D-09 XBig12= 1.85D-14 1.49D-08.
 InvSVY:  IOpt=1 It=  1 EMax= 2.33D-15
 Solved reduced A of dimension   306 with    39 vectors.
 End of Minotr F.D. properties file   721 does not exist.
 End of Minotr F.D. properties file   722 does not exist.
 End of Minotr F.D. properties file   788 does not exist.
 Calling FoFJK, ICntrl=    100127 FMM=F ISym2X=0 I1Cent= 0 IOpClX= 1 NMat=1 NMatS=1 NMatT=0.
 -------------------------------------------------------------------
 Center     Atomic                   Forces (Hartrees/Bohr)
 Number     Number              X              Y              Z
 -------------------------------------------------------------------
      1        8           0.009728317    0.002562550   -0.001471299
      2        8          -0.006536685   -0.000774685    0.001186619
      3        6          -0.002578853   -0.002344905    0.000526133
      4        7           0.001245434   -0.001116038   -0.001542748
      5        6          -0.000950905   -0.001140061    0.000281414
      6        1           0.000592919    0.000578037    0.000325507
      7        1          -0.000590378    0.000085334    0.000663669
      8        6          -0.000389023    0.000981092   -0.000097007
      9        1          -0.000030498    0.000149362   -0.000024231
     10        1          -0.000003466    0.000077227   -0.000023394
     11        6          -0.000435745    0.000798076    0.000140532
     12        1          -0.000004204    0.000079716    0.000025938
     13        1          -0.000054293    0.000030805   -0.000023061
     14        1           0.000007379    0.000033490    0.000031927
 -------------------------------------------------------------------
 Cartesian Forces:  Max     0.009728317 RMS     0.002021289
 IRC-IRC-IRC-IRC-IRC-IRC-IRC-IRC-IRC-IRC-IRC-IRC-IRC-IRC-IRC-IRC-IRC-IRC
 Pt  7 Step number   1 out of a maximum of  20
 Modified Bulirsch-Stoer Extrapolation Cycles:
    EPS =    0.000010000000000
      PEZero:  N= 2 I= 1 D=  4.30D-04 Err=  9.32D-06
 Maximum DWI energy   std dev =  0.000000017 at pt    46
 Maximum DWI gradient std dev =  0.002854370 at pt    16
 CORRECTOR INTEGRATION CONVERGENCE:
   Recorrection delta-x convergence threshold:    0.010000
   Delta-x Convergence Met
 Point Number:   7          Path Number:   1
   CHANGE IN THE REACTION COORDINATE =    0.08256
   NET REACTION COORDINATE UP TO THIS POINT =    0.57789
  # OF POINTS ALONG THE PATH =   7
  # OF STEPS =   1

 Calculating another point on the path.
 IRC-IRC-IRC-IRC-IRC-IRC-IRC-IRC-IRC-IRC-IRC-IRC-IRC-IRC-IRC-IRC-IRC-IRC
                          Input orientation:                          
 ---------------------------------------------------------------------
 Center     Atomic      Atomic             Coordinates (Angstroms)
 Number     Number       Type             X           Y           Z
 ---------------------------------------------------------------------
      1          8           0       -2.051359    0.785322   -0.028144
      2          8           0        0.061132    1.088905   -0.125421
      3          6           0        0.254904   -0.132101   -0.165082
      4          7           0       -0.682081   -1.081335   -0.139333
      5          6           0       -1.898354   -0.474605    0.292661
      6          1           0       -2.155789   -0.783266    1.321480
      7          1           0       -2.627371   -0.983086   -0.396296
      8          6           0        1.680650   -0.703009   -0.115318
      9          1           0        1.830381   -1.109286   -1.118531
     10          1           0        1.680254   -1.552627    0.562411
     11          6           0        2.754685    0.304979    0.240279
     12          1           0        2.770809    1.132802   -0.466395
     13          1           0        3.729430   -0.181508    0.229426
     14          1           0        2.593190    0.719288    1.234065
 ---------------------------------------------------------------------
                    Distance matrix (angstroms):
                    1          2          3          4          5
     1  O    0.000000
     2  O    2.136408   0.000000
     3  C    2.485813   1.236923   0.000000
     4  N    2.317692   2.294015   1.334035   0.000000
     5  C    1.309099   2.541444   2.227860   1.426205   0.000000
     6  H    2.071921   3.242420   2.906084   2.096338   1.104542
     7  H    1.895941   3.405080   3.014158   1.964647   1.124580
     8  C    4.018784   2.415347   1.536608   2.392949   3.609417
     9  H    4.454929   2.991414   2.084726   2.696679   4.037047
    10  H    4.442938   3.173699   2.139804   2.509021   3.747177
    11  C    4.837441   2.829047   2.569876   3.725230   4.718185
    12  H    4.854493   2.731399   2.832057   4.114829   4.996099
    13  H    5.866738   3.898240   3.497199   4.517421   5.635766
    14  H    4.813456   2.897609   2.854830   3.981942   4.741897
                    6          7          8          9         10
     6  H    0.000000
     7  H    1.792505   0.000000
     8  C    4.097450   4.326250   0.000000
     9  H    4.685029   4.517644   1.092665   0.000000
    10  H    3.985390   4.449622   1.086815   1.744893   0.000000
    11  C    5.144515   5.570536   1.515269   2.168145   2.169993
    12  H    5.580249   5.798469   2.163771   2.517270   3.075594
    13  H    6.015854   6.437622   2.142034   2.506820   2.487964
    14  H    4.981778   5.728037   2.162520   3.075755   2.538930
                   11         12         13         14
    11  C    0.000000
    12  H    1.088549   0.000000
    13  H    1.089456   1.769331   0.000000
    14  H    1.088735   1.759008   1.764022   0.000000
 Symmetry turned off by external request.
 Stoichiometry    C4H7NO2
 Framework group  C1[X(C4H7NO2)]
 Deg. of freedom    36
 Full point group                 C1      NOp   1
 Rotational constants (GHZ):           7.1942812           1.6994511           1.4376562
 Standard basis: Aug-CC-pVTZ (5D, 7F)
   483 basis functions,   693 primitive gaussians,   560 cartesian basis functions
    27 alpha electrons       27 beta electrons
       nuclear repulsion energy       303.5528270683 Hartrees.
 NAtoms=   14 NActive=   14 NUniq=   14 SFac= 1.00D+00 NAtFMM=   60 NAOKFM=F Big=F
 Integral buffers will be    131072 words long.
 Raffenetti 2 integral format.
 Two-electron integral symmetry is turned off.
 Nuclear repulsion after empirical dispersion term =      303.5476971574 Hartrees.
 One-electron integrals computed using PRISM.
 NBasis=   483 RedAO= T EigKep=  9.02D-06  NBF=   483
 NBsUse=   483 1.00D-06 EigRej= -1.00D+00 NBFU=   483
 Initial guess from the checkpoint file:  "TSH3-IRC-Reverse.chk"
 B after Tr=    -0.000021    0.000215    0.000209
         Rot=    1.000000    0.000098   -0.000061    0.000014 Ang=   0.01 deg.
 Initial guess <Sx>= 0.0000 <Sy>= 0.0000 <Sz>= 0.0000 <S**2>= 0.0000 S= 0.0000
 ExpMin= 2.53D-02 ExpMax= 1.53D+04 ExpMxC= 5.22D+02 IAcc=3 IRadAn=         7 AccDes= 0.00D+00
 Harris functional with IExCor= 4639 and IRadAn=       7 diagonalized for initial guess.
 HarFok:  IExCor= 4639 AccDes= 0.00D+00 IRadAn=         7 IDoV= 1 UseB2=F ITyADJ=14
 ICtDFT=  3500011 ScaDFX=  1.000000  1.000000  1.000000  1.000000
 FoFCou: FMM=F IPFlag=           0 FMFlag=      100000 FMFlg1=           0
         NFxFlg=           0 DoJE=T BraDBF=F KetDBF=T FulRan=T
         wScrn=  0.000000 ICntrl=       500 IOpCl=  0 I1Cent=   200000004 NGrid=           0
         NMat0=    1 NMatS0=      1 NMatT0=    0 NMatD0=    1 NMtDS0=    0 NMtDT0=    0
 Symmetry not used in FoFCou.
 Gradient too large for Newton-Raphson -- use scaled steepest descent instead.
     Accept linear search using points  3 and  4.
 Gradient too large for Newton-Raphson -- use scaled steepest descent instead.
     Accept linear search using points  1 and  2.
 LinEq1:  Iter=  0 NonCon=     1 RMS=5.32D-05 Max=4.10D-03 NDo=     1
 AX will form     1 AO Fock derivatives at one time.
 LinEq1:  Iter=  1 NonCon=     1 RMS=1.82D-05 Max=6.95D-04 NDo=     1
 LinEq1:  Iter=  2 NonCon=     1 RMS=2.36D-05 Max=1.65D-03 NDo=     1
 LinEq1:  Iter=  3 NonCon=     1 RMS=1.30D-05 Max=5.78D-04 NDo=     1
 LinEq1:  Iter=  4 NonCon=     1 RMS=7.75D-06 Max=3.02D-04 NDo=     1
 LinEq1:  Iter=  5 NonCon=     1 RMS=6.27D-06 Max=3.54D-04 NDo=     1
 LinEq1:  Iter=  6 NonCon=     1 RMS=4.09D-06 Max=1.41D-04 NDo=     1
 LinEq1:  Iter=  7 NonCon=     1 RMS=1.69D-06 Max=8.15D-05 NDo=     1
 LinEq1:  Iter=  8 NonCon=     1 RMS=7.00D-07 Max=3.00D-05 NDo=     1
 LinEq1:  Iter=  9 NonCon=     1 RMS=3.11D-07 Max=1.11D-05 NDo=     1
 LinEq1:  Iter= 10 NonCon=     1 RMS=1.57D-07 Max=4.50D-06 NDo=     1
 LinEq1:  Iter= 11 NonCon=     1 RMS=8.05D-08 Max=2.36D-06 NDo=     1
 LinEq1:  Iter= 12 NonCon=     1 RMS=4.26D-08 Max=1.98D-06 NDo=     1
 LinEq1:  Iter= 13 NonCon=     1 RMS=1.83D-08 Max=5.12D-07 NDo=     1
 LinEq1:  Iter= 14 NonCon=     1 RMS=6.45D-09 Max=1.70D-07 NDo=     1
 LinEq1:  Iter= 15 NonCon=     0 RMS=2.03D-09 Max=5.75D-08 NDo=     1
 Linear equations converged to 1.569D-08 1.569D-07 after    15 iterations.
     Accept linear search using points  1 and  2.
     Minimum is close to point  2 DX= -1.16D-05 DF=  0.00D+00 DXR=  1.16D-05 DFR=  0.00D+00 which will be used.
 LinEq1:  Iter=  0 NonCon=     1 RMS=5.65D-07 Max=3.79D-05 NDo=     1
 LinEq1:  Iter=  1 NonCon=     1 RMS=5.97D-07 Max=2.87D-05 NDo=     1
 LinEq1:  Iter=  2 NonCon=     1 RMS=3.20D-07 Max=1.26D-05 NDo=     1
 LinEq1:  Iter=  3 NonCon=     1 RMS=2.03D-07 Max=9.72D-06 NDo=     1
 LinEq1:  Iter=  4 NonCon=     1 RMS=1.09D-07 Max=5.89D-06 NDo=     1
 LinEq1:  Iter=  5 NonCon=     1 RMS=1.14D-07 Max=6.89D-06 NDo=     1
 LinEq1:  Iter=  6 NonCon=     1 RMS=7.07D-08 Max=3.82D-06 NDo=     1
 LinEq1:  Iter=  7 NonCon=     1 RMS=4.31D-08 Max=1.64D-06 NDo=     1
 LinEq1:  Iter=  8 NonCon=     1 RMS=1.94D-08 Max=6.65D-07 NDo=     1
 LinEq1:  Iter=  9 NonCon=     1 RMS=9.97D-09 Max=3.53D-07 NDo=     1
 LinEq1:  Iter= 10 NonCon=     1 RMS=4.48D-09 Max=1.59D-07 NDo=     1
 LinEq1:  Iter= 11 NonCon=     1 RMS=1.90D-09 Max=7.00D-08 NDo=     1
 LinEq1:  Iter= 12 NonCon=     1 RMS=8.48D-10 Max=3.38D-08 NDo=     1
 LinEq1:  Iter= 13 NonCon=     1 RMS=4.14D-10 Max=1.78D-08 NDo=     1
 LinEq1:  Iter= 14 NonCon=     1 RMS=1.84D-10 Max=8.88D-09 NDo=     1
 LinEq1:  Iter= 15 NonCon=     0 RMS=1.04D-10 Max=7.53D-09 NDo=     1
 Linear equations converged to 7.543D-10 7.543D-09 after    15 iterations.
 SCF Done:  E(UwB97XD) =  -361.689355841     a.u. after    5 cycles
            Convg  =    0.3450D-07                    39 Fock formations.
              S**2 =  0.0000                  -V/T =  2.0058
 <Sx>= 0.0000 <Sy>= 0.0000 <Sz>= 0.0000 <S**2>= 0.0000 S= 0.0000
 <L.S>=  0.00000000000    
 Annihilation of the first spin contaminant:
 S**2 before annihilation     0.0000,   after     0.0000
 DoSCS=F DFT=T ScalE2(SS,OS)=  1.000000  1.000000
 Range of M.O.s used for correlation:     1   483
 NBasis=   483 NAE=    27 NBE=    27 NFC=     0 NFV=     0
 NROrb=    483 NOA=    27 NOB=    27 NVA=   456 NVB=   456

 **** Warning!!: The largest alpha MO coefficient is  0.51389393D+02


 **** Warning!!: The largest beta MO coefficient is  0.51389391D+02

 Symmetrizing basis deriv contribution to polar:
 IMax=3 JMax=2 DiffMx= 0.00D+00
 G2DrvN: will do    15 centers at a time, making    1 passes.
 Calling FoFCou, ICntrl=  3107 FMM=F I1Cent=   0 AccDes= 0.00D+00.
 End of G2Drv F.D. properties file   721 does not exist.
 End of G2Drv F.D. properties file   722 does not exist.
 End of G2Drv F.D. properties file   788 does not exist.
          IDoAtm=11111111111111
          Differentiating once with respect to nuclear coordinates.
 CalDSu exits because no D1Ps are significant.
          There are    45 degrees of freedom in the 1st order CPHF.  IDoFFX=6 NUNeed=     0.
     39 vectors produced by pass  0 Test12= 5.47D-14 2.22D-09 XBig12= 2.25D-01 1.37D-01.
 AX will form    39 AO Fock derivatives at one time.
     39 vectors produced by pass  1 Test12= 5.47D-14 2.22D-09 XBig12= 9.97D-02 1.20D-01.
     39 vectors produced by pass  2 Test12= 5.47D-14 2.22D-09 XBig12= 8.50D-03 1.57D-02.
     39 vectors produced by pass  3 Test12= 5.47D-14 2.22D-09 XBig12= 2.75D-04 1.37D-03.
     39 vectors produced by pass  4 Test12= 5.47D-14 2.22D-09 XBig12= 3.98D-06 1.24D-04.
     39 vectors produced by pass  5 Test12= 5.47D-14 2.22D-09 XBig12= 3.78D-08 1.31D-05.
     39 vectors produced by pass  6 Test12= 5.47D-14 2.22D-09 XBig12= 3.09D-10 1.28D-06.
     23 vectors produced by pass  7 Test12= 5.47D-14 2.22D-09 XBig12= 2.19D-12 1.54D-07.
     10 vectors produced by pass  8 Test12= 5.47D-14 2.22D-09 XBig12= 2.05D-14 2.07D-08.
 InvSVY:  IOpt=1 It=  1 EMax= 3.11D-15
 Solved reduced A of dimension   306 with    39 vectors.
 End of Minotr F.D. properties file   721 does not exist.
 End of Minotr F.D. properties file   722 does not exist.
 End of Minotr F.D. properties file   788 does not exist.
 Calling FoFJK, ICntrl=    100127 FMM=F ISym2X=0 I1Cent= 0 IOpClX= 1 NMat=1 NMatS=1 NMatT=0.
 -------------------------------------------------------------------
 Center     Atomic                   Forces (Hartrees/Bohr)
 Number     Number              X              Y              Z
 -------------------------------------------------------------------
      1        8           0.011309793    0.003020675   -0.001630740
      2        8          -0.007725353   -0.000913263    0.001361326
      3        6          -0.002910431   -0.002775257    0.000586997
      4        7           0.001434723   -0.001316005   -0.001594421
      5        6          -0.001113224   -0.001270823    0.000262029
      6        1           0.000644257    0.000644957    0.000349358
      7        1          -0.000639045    0.000108942    0.000707613
      8        6          -0.000429696    0.001147772   -0.000178378
      9        1          -0.000022776    0.000168516   -0.000029745
     10        1          -0.000006803    0.000093149   -0.000028671
     11        6          -0.000486728    0.000923926    0.000153900
     12        1          -0.000000926    0.000093009    0.000030186
     13        1          -0.000061050    0.000036465   -0.000025638
     14        1           0.000007260    0.000037937    0.000036182
 -------------------------------------------------------------------
 Cartesian Forces:  Max     0.011309793 RMS     0.002352383
 IRC-IRC-IRC-IRC-IRC-IRC-IRC-IRC-IRC-IRC-IRC-IRC-IRC-IRC-IRC-IRC-IRC-IRC
 Pt  8 Step number   1 out of a maximum of  20
 Modified Bulirsch-Stoer Extrapolation Cycles:
    EPS =    0.000010000000000
      PEZero:  N= 2 I= 1 D=  4.30D-04 Err=  8.56D-06
 Maximum DWI energy   std dev =  0.000000007 at pt    47
 Maximum DWI gradient std dev =  0.002257234 at pt    16
 CORRECTOR INTEGRATION CONVERGENCE:
   Recorrection delta-x convergence threshold:    0.010000
   Delta-x Convergence Met
 Point Number:   8          Path Number:   1
   CHANGE IN THE REACTION COORDINATE =    0.08256
   NET REACTION COORDINATE UP TO THIS POINT =    0.66045
  # OF POINTS ALONG THE PATH =   8
  # OF STEPS =   1

 Calculating another point on the path.
 IRC-IRC-IRC-IRC-IRC-IRC-IRC-IRC-IRC-IRC-IRC-IRC-IRC-IRC-IRC-IRC-IRC-IRC
                          Input orientation:                          
 ---------------------------------------------------------------------
 Center     Atomic      Atomic             Coordinates (Angstroms)
 Number     Number       Type             X           Y           Z
 ---------------------------------------------------------------------
      1          8           0       -2.043810    0.787356   -0.029208
      2          8           0        0.055937    1.088281   -0.124517
      3          6           0        0.252342   -0.134579   -0.164568
      4          7           0       -0.680987   -1.082345   -0.140475
      5          6           0       -1.899335   -0.475709    0.292849
      6          1           0       -2.149238   -0.776613    1.325268
      7          1           0       -2.634019   -0.981924   -0.389176
      8          6           0        1.680280   -0.701986   -0.115503
      9          1           0        1.830198   -1.107528   -1.118859
     10          1           0        1.680179   -1.551621    0.562091
     11          6           0        2.754261    0.305800    0.240412
     12          1           0        2.770819    1.133793   -0.466076
     13          1           0        3.728794   -0.181122    0.229161
     14          1           0        2.593259    0.719684    1.234441
 ---------------------------------------------------------------------
                    Distance matrix (angstroms):
                    1          2          3          4          5
     1  O    0.000000
     2  O    2.123341   0.000000
     3  C    2.478024   1.239179   0.000000
     4  N    2.316345   2.292363   1.330392   0.000000
     5  C    1.311461   2.538375   2.226054   1.428338   0.000000
     6  H    2.071646   3.231486   2.898173   2.097054   1.104030
     7  H    1.899546   3.404652   3.016542   1.971363   1.123019
     8  C    4.011787   2.417360   1.537324   2.391836   3.609931
     9  H    4.448131   2.993041   2.084929   2.695166   4.037516
    10  H    4.437178   3.174693   2.138869   2.507772   3.747399
    11  C    4.829708   2.833091   2.572458   3.724641   4.719054
    12  H    4.846806   2.736662   2.835912   4.114881   4.997680
    13  H    5.858982   3.902096   3.498986   4.516082   5.636193
    14  H    4.806641   2.901833   2.857776   3.982259   4.743307
                    6          7          8          9         10
     6  H    0.000000
     7  H    1.793455   0.000000
     8  C    4.092261   4.332025   0.000000
     9  H    4.681791   4.525202   1.092549   0.000000
    10  H    3.980893   4.454410   1.086745   1.745085   0.000000
    11  C    5.137395   5.575678   1.515171   2.167720   2.169596
    12  H    5.573645   5.804692   2.163853   2.516826   3.075398
    13  H    6.008937   6.442749   2.141612   2.506003   2.487154
    14  H    4.973775   5.732019   2.162643   3.075546   2.538621
                   11         12         13         14
    11  C    0.000000
    12  H    1.088564   0.000000
    13  H    1.089465   1.769201   0.000000
    14  H    1.088721   1.759196   1.763938   0.000000
 Symmetry turned off by external request.
 Stoichiometry    C4H7NO2
 Framework group  C1[X(C4H7NO2)]
 Deg. of freedom    36
 Full point group                 C1      NOp   1
 Rotational constants (GHZ):           7.1881717           1.7024826           1.4396425
 Standard basis: Aug-CC-pVTZ (5D, 7F)
   483 basis functions,   693 primitive gaussians,   560 cartesian basis functions
    27 alpha electrons       27 beta electrons
       nuclear repulsion energy       303.6574610048 Hartrees.
 NAtoms=   14 NActive=   14 NUniq=   14 SFac= 1.00D+00 NAtFMM=   60 NAOKFM=F Big=F
 Integral buffers will be    131072 words long.
 Raffenetti 2 integral format.
 Two-electron integral symmetry is turned off.
 Nuclear repulsion after empirical dispersion term =      303.6523298157 Hartrees.
 One-electron integrals computed using PRISM.
 NBasis=   483 RedAO= T EigKep=  9.02D-06  NBF=   483
 NBsUse=   483 1.00D-06 EigRej= -1.00D+00 NBFU=   483
 Initial guess from the checkpoint file:  "TSH3-IRC-Reverse.chk"
 B after Tr=    -0.000017    0.000214    0.000192
         Rot=    1.000000    0.000091   -0.000056    0.000013 Ang=   0.01 deg.
 Initial guess <Sx>= 0.0000 <Sy>= 0.0000 <Sz>= 0.0000 <S**2>= 0.0000 S= 0.0000
 ExpMin= 2.53D-02 ExpMax= 1.53D+04 ExpMxC= 5.22D+02 IAcc=3 IRadAn=         7 AccDes= 0.00D+00
 Harris functional with IExCor= 4639 and IRadAn=       7 diagonalized for initial guess.
 HarFok:  IExCor= 4639 AccDes= 0.00D+00 IRadAn=         7 IDoV= 1 UseB2=F ITyADJ=14
 ICtDFT=  3500011 ScaDFX=  1.000000  1.000000  1.000000  1.000000
 FoFCou: FMM=F IPFlag=           0 FMFlag=      100000 FMFlg1=           0
         NFxFlg=           0 DoJE=T BraDBF=F KetDBF=T FulRan=T
         wScrn=  0.000000 ICntrl=       500 IOpCl=  0 I1Cent=   200000004 NGrid=           0
         NMat0=    1 NMatS0=      1 NMatT0=    0 NMatD0=    1 NMtDS0=    0 NMtDT0=    0
 Symmetry not used in FoFCou.
 Gradient too large for Newton-Raphson -- use scaled steepest descent instead.
     Accept linear search using points  3 and  4.
 Gradient too large for Newton-Raphson -- use scaled steepest descent instead.
     Accept linear search using points  1 and  2.
 LinEq1:  Iter=  0 NonCon=     1 RMS=5.33D-05 Max=4.14D-03 NDo=     1
 AX will form     1 AO Fock derivatives at one time.
 LinEq1:  Iter=  1 NonCon=     1 RMS=1.83D-05 Max=6.92D-04 NDo=     1
 LinEq1:  Iter=  2 NonCon=     1 RMS=2.38D-05 Max=1.66D-03 NDo=     1
 LinEq1:  Iter=  3 NonCon=     1 RMS=1.25D-05 Max=5.43D-04 NDo=     1
 LinEq1:  Iter=  4 NonCon=     1 RMS=7.33D-06 Max=2.93D-04 NDo=     1
 LinEq1:  Iter=  5 NonCon=     1 RMS=5.64D-06 Max=3.28D-04 NDo=     1
 LinEq1:  Iter=  6 NonCon=     1 RMS=3.97D-06 Max=1.44D-04 NDo=     1
 LinEq1:  Iter=  7 NonCon=     1 RMS=1.66D-06 Max=8.35D-05 NDo=     1
 LinEq1:  Iter=  8 NonCon=     1 RMS=6.86D-07 Max=2.96D-05 NDo=     1
 LinEq1:  Iter=  9 NonCon=     1 RMS=2.82D-07 Max=1.02D-05 NDo=     1
 LinEq1:  Iter= 10 NonCon=     1 RMS=1.20D-07 Max=3.57D-06 NDo=     1
 LinEq1:  Iter= 11 NonCon=     1 RMS=5.04D-08 Max=1.74D-06 NDo=     1
 LinEq1:  Iter= 12 NonCon=     1 RMS=2.14D-08 Max=9.41D-07 NDo=     1
 LinEq1:  Iter= 13 NonCon=     1 RMS=1.14D-08 Max=3.44D-07 NDo=     1
 LinEq1:  Iter= 14 NonCon=     1 RMS=6.00D-09 Max=2.00D-07 NDo=     1
 LinEq1:  Iter= 15 NonCon=     0 RMS=2.38D-09 Max=1.18D-07 NDo=     1
 Linear equations converged to 1.569D-08 1.569D-07 after    15 iterations.
     Minimum is close to point  2 DX=  8.47D-04 DF= -5.18D-11 DXR=  8.46D-04 DFR=  7.16D-07 which will be used.
 LinEq1:  Iter=  0 NonCon=     1 RMS=6.70D-07 Max=4.49D-05 NDo=     1
 LinEq1:  Iter=  1 NonCon=     1 RMS=6.77D-07 Max=3.45D-05 NDo=     1
 LinEq1:  Iter=  2 NonCon=     1 RMS=3.40D-07 Max=1.33D-05 NDo=     1
 LinEq1:  Iter=  3 NonCon=     1 RMS=2.12D-07 Max=1.03D-05 NDo=     1
 LinEq1:  Iter=  4 NonCon=     1 RMS=8.82D-08 Max=3.18D-06 NDo=     1
 LinEq1:  Iter=  5 NonCon=     1 RMS=5.59D-08 Max=3.23D-06 NDo=     1
 LinEq1:  Iter=  6 NonCon=     1 RMS=4.18D-08 Max=2.36D-06 NDo=     1
 LinEq1:  Iter=  7 NonCon=     1 RMS=4.26D-08 Max=2.80D-06 NDo=     1
 LinEq1:  Iter=  8 NonCon=     1 RMS=2.74D-08 Max=1.83D-06 NDo=     1
 LinEq1:  Iter=  9 NonCon=     1 RMS=1.78D-08 Max=7.92D-07 NDo=     1
 LinEq1:  Iter= 10 NonCon=     1 RMS=9.55D-09 Max=4.15D-07 NDo=     1
 LinEq1:  Iter= 11 NonCon=     1 RMS=4.04D-09 Max=1.46D-07 NDo=     1
 LinEq1:  Iter= 12 NonCon=     1 RMS=1.70D-09 Max=7.42D-08 NDo=     1
 LinEq1:  Iter= 13 NonCon=     1 RMS=8.81D-10 Max=5.80D-08 NDo=     1
 LinEq1:  Iter= 14 NonCon=     1 RMS=4.84D-10 Max=2.99D-08 NDo=     1
 LinEq1:  Iter= 15 NonCon=     1 RMS=2.30D-10 Max=1.01D-08 NDo=     1
 LinEq1:  Iter= 16 NonCon=     0 RMS=9.74D-11 Max=6.53D-09 NDo=     1
 Linear equations converged to 8.091D-10 8.091D-09 after    16 iterations.
 SCF Done:  E(UwB97XD) =  -361.689717717     a.u. after    5 cycles
            Convg  =    0.8540D-06                    41 Fock formations.
              S**2 =  0.0000                  -V/T =  2.0058
 <Sx>= 0.0000 <Sy>= 0.0000 <Sz>= 0.0000 <S**2>= 0.0000 S= 0.0000
 <L.S>=  0.00000000000    
 Annihilation of the first spin contaminant:
 S**2 before annihilation     0.0000,   after     0.0000
 DoSCS=F DFT=T ScalE2(SS,OS)=  1.000000  1.000000
 Range of M.O.s used for correlation:     1   483
 NBasis=   483 NAE=    27 NBE=    27 NFC=     0 NFV=     0
 NROrb=    483 NOA=    27 NOB=    27 NVA=   456 NVB=   456

 **** Warning!!: The largest alpha MO coefficient is  0.51481268D+02


 **** Warning!!: The largest beta MO coefficient is  0.51481269D+02

 Symmetrizing basis deriv contribution to polar:
 IMax=3 JMax=2 DiffMx= 0.00D+00
 G2DrvN: will do    15 centers at a time, making    1 passes.
 Calling FoFCou, ICntrl=  3107 FMM=F I1Cent=   0 AccDes= 0.00D+00.
 End of G2Drv F.D. properties file   721 does not exist.
 End of G2Drv F.D. properties file   722 does not exist.
 End of G2Drv F.D. properties file   788 does not exist.
          IDoAtm=11111111111111
          Differentiating once with respect to nuclear coordinates.
 CalDSu exits because no D1Ps are significant.
          There are    45 degrees of freedom in the 1st order CPHF.  IDoFFX=6 NUNeed=     0.
     39 vectors produced by pass  0 Test12= 5.47D-14 2.22D-09 XBig12= 2.26D-01 1.36D-01.
 AX will form    39 AO Fock derivatives at one time.
     39 vectors produced by pass  1 Test12= 5.47D-14 2.22D-09 XBig12= 9.70D-02 1.21D-01.
     39 vectors produced by pass  2 Test12= 5.47D-14 2.22D-09 XBig12= 8.27D-03 1.53D-02.
     39 vectors produced by pass  3 Test12= 5.47D-14 2.22D-09 XBig12= 2.68D-04 1.36D-03.
     39 vectors produced by pass  4 Test12= 5.47D-14 2.22D-09 XBig12= 3.84D-06 1.31D-04.
     39 vectors produced by pass  5 Test12= 5.47D-14 2.22D-09 XBig12= 3.62D-08 1.20D-05.
     39 vectors produced by pass  6 Test12= 5.47D-14 2.22D-09 XBig12= 2.91D-10 1.25D-06.
     21 vectors produced by pass  7 Test12= 5.47D-14 2.22D-09 XBig12= 2.17D-12 1.70D-07.
      5 vectors produced by pass  8 Test12= 5.47D-14 2.22D-09 XBig12= 1.81D-14 1.26D-08.
 InvSVY:  IOpt=1 It=  1 EMax= 1.89D-15
 Solved reduced A of dimension   299 with    39 vectors.
 End of Minotr F.D. properties file   721 does not exist.
 End of Minotr F.D. properties file   722 does not exist.
 End of Minotr F.D. properties file   788 does not exist.
 Calling FoFJK, ICntrl=    100127 FMM=F ISym2X=0 I1Cent= 0 IOpClX= 1 NMat=1 NMatS=1 NMatT=0.
 -------------------------------------------------------------------
 Center     Atomic                   Forces (Hartrees/Bohr)
 Number     Number              X              Y              Z
 -------------------------------------------------------------------
      1        8           0.012916059    0.003502831   -0.001777739
      2        8          -0.008978263   -0.001056794    0.001540986
      3        6          -0.003216325   -0.003233940    0.000646571
      4        7           0.001616347   -0.001525650   -0.001593079
      5        6          -0.001264264   -0.001396834    0.000211265
      6        1           0.000689354    0.000707741    0.000365747
      7        1          -0.000685175    0.000138563    0.000744146
      8        6          -0.000465956    0.001322649   -0.000279229
      9        1          -0.000011337    0.000186849   -0.000035793
     10        1          -0.000010783    0.000110354   -0.000034634
     11        6          -0.000532780    0.001052414    0.000164847
     12        1           0.000003591    0.000106840    0.000034612
     13        1          -0.000067305    0.000042676   -0.000027970
     14        1           0.000006837    0.000042301    0.000040270
 -------------------------------------------------------------------
 Cartesian Forces:  Max     0.012916059 RMS     0.002691863
 IRC-IRC-IRC-IRC-IRC-IRC-IRC-IRC-IRC-IRC-IRC-IRC-IRC-IRC-IRC-IRC-IRC-IRC
 Pt  9 Step number   1 out of a maximum of  20
 Modified Bulirsch-Stoer Extrapolation Cycles:
    EPS =    0.000010000000000
      PEZero:  N= 2 I= 1 D=  4.30D-04 Err=  7.86D-06
 Maximum DWI energy   std dev =  0.000000007 at pt    14
 Maximum DWI gradient std dev =  0.001853654 at pt    16
 CORRECTOR INTEGRATION CONVERGENCE:
   Recorrection delta-x convergence threshold:    0.010000
   Delta-x Convergence Met
 Point Number:   9          Path Number:   1
   CHANGE IN THE REACTION COORDINATE =    0.08256
   NET REACTION COORDINATE UP TO THIS POINT =    0.74301
  # OF POINTS ALONG THE PATH =   9
  # OF STEPS =   1

 Calculating another point on the path.
 IRC-IRC-IRC-IRC-IRC-IRC-IRC-IRC-IRC-IRC-IRC-IRC-IRC-IRC-IRC-IRC-IRC-IRC
                          Input orientation:                          
 ---------------------------------------------------------------------
 Center     Atomic      Atomic             Coordinates (Angstroms)
 Number     Number       Type             X           Y           Z
 ---------------------------------------------------------------------
      1          8           0       -2.036232    0.789431   -0.030228
      2          8           0        0.050626    1.087648   -0.123616
      3          6           0        0.249858   -0.137122   -0.164070
      4          7           0       -0.679906   -1.083374   -0.141469
      5          6           0       -1.900311   -0.476780    0.292969
      6          1           0       -2.143058   -0.770182    1.328703
      7          1           0       -2.640290   -0.980599   -0.382570
      8          6           0        1.679928   -0.700948   -0.115749
      9          1           0        1.830153   -1.105813   -1.119205
     10          1           0        1.680073   -1.550575    0.561753
     11          6           0        2.753854    0.306622    0.240537
     12          1           0        2.770873    1.134793   -0.465754
     13          1           0        3.728179   -0.180723    0.228906
     14          1           0        2.593316    0.720072    1.234808
 ---------------------------------------------------------------------
                    Distance matrix (angstroms):
                    1          2          3          4          5
     1  O    0.000000
     2  O    2.110126   0.000000
     3  C    2.470349   1.241528   0.000000
     4  N    2.315036   2.290706   1.326788   0.000000
     5  C    1.313857   2.535179   2.224293   1.430413   0.000000
     6  H    2.071351   3.220716   2.890534   2.097692   1.103520
     7  H    1.903165   3.403782   3.018635   1.977827   1.121497
     8  C    4.004795   2.419455   1.537964   2.390758   3.610459
     9  H    4.441481   2.994860   2.085180   2.693857   4.038103
    10  H    4.431364   3.175697   2.137798   2.506452   3.747591
    11  C    4.821964   2.837261   2.574997   3.724074   4.719928
    12  H    4.839134   2.742084   2.839771   4.115010   4.999279
    13  H    5.851220   3.906076   3.500721   4.514772   5.636635
    14  H    4.799775   2.906149   2.860671   3.982529   4.744702
                    6          7          8          9         10
     6  H    0.000000
     7  H    1.794428   0.000000
     8  C    4.087353   4.337474   0.000000
     9  H    4.678815   4.532457   1.092432   0.000000
    10  H    3.976627   4.458942   1.086681   1.745267   0.000000
    11  C    5.130629   5.580501   1.515076   2.167279   2.169185
    12  H    5.567381   5.810550   2.163934   2.516400   3.075193
    13  H    6.002370   6.447566   2.141204   2.505135   2.486366
    14  H    4.966177   5.735750   2.162771   3.075329   2.538277
                   11         12         13         14
    11  C    0.000000
    12  H    1.088579   0.000000
    13  H    1.089473   1.769059   0.000000
    14  H    1.088709   1.759384   1.763855   0.000000
 Symmetry turned off by external request.
 Stoichiometry    C4H7NO2
 Framework group  C1[X(C4H7NO2)]
 Deg. of freedom    36
 Full point group                 C1      NOp   1
 Rotational constants (GHZ):           7.1820677           1.7055110           1.4416138
 Standard basis: Aug-CC-pVTZ (5D, 7F)
   483 basis functions,   693 primitive gaussians,   560 cartesian basis functions
    27 alpha electrons       27 beta electrons
       nuclear repulsion energy       303.7631664973 Hartrees.
 NAtoms=   14 NActive=   14 NUniq=   14 SFac= 1.00D+00 NAtFMM=   60 NAOKFM=F Big=F
 Integral buffers will be    131072 words long.
 Raffenetti 2 integral format.
 Two-electron integral symmetry is turned off.
 Nuclear repulsion after empirical dispersion term =      303.7580340583 Hartrees.
 One-electron integrals computed using PRISM.
 NBasis=   483 RedAO= T EigKep=  9.02D-06  NBF=   483
 NBsUse=   483 1.00D-06 EigRej= -1.00D+00 NBFU=   483
 Initial guess from the checkpoint file:  "TSH3-IRC-Reverse.chk"
 B after Tr=    -0.000014    0.000213    0.000176
         Rot=    1.000000    0.000084   -0.000052    0.000013 Ang=   0.01 deg.
 Initial guess <Sx>= 0.0000 <Sy>= 0.0000 <Sz>= 0.0000 <S**2>= 0.0000 S= 0.0000
 ExpMin= 2.53D-02 ExpMax= 1.53D+04 ExpMxC= 5.22D+02 IAcc=3 IRadAn=         7 AccDes= 0.00D+00
 Harris functional with IExCor= 4639 and IRadAn=       7 diagonalized for initial guess.
 HarFok:  IExCor= 4639 AccDes= 0.00D+00 IRadAn=         7 IDoV= 1 UseB2=F ITyADJ=14
 ICtDFT=  3500011 ScaDFX=  1.000000  1.000000  1.000000  1.000000
 FoFCou: FMM=F IPFlag=           0 FMFlag=      100000 FMFlg1=           0
         NFxFlg=           0 DoJE=T BraDBF=F KetDBF=T FulRan=T
         wScrn=  0.000000 ICntrl=       500 IOpCl=  0 I1Cent=   200000004 NGrid=           0
         NMat0=    1 NMatS0=      1 NMatT0=    0 NMatD0=    1 NMtDS0=    0 NMtDT0=    0
 Symmetry not used in FoFCou.
 Gradient too large for Newton-Raphson -- use scaled steepest descent instead.
     Accept linear search using points  3 and  4.
 Gradient too large for Newton-Raphson -- use scaled steepest descent instead.
     Accept linear search using points  1 and  2.
 LinEq1:  Iter=  0 NonCon=     1 RMS=5.33D-05 Max=4.17D-03 NDo=     1
 AX will form     1 AO Fock derivatives at one time.
 LinEq1:  Iter=  1 NonCon=     1 RMS=1.85D-05 Max=6.81D-04 NDo=     1
 LinEq1:  Iter=  2 NonCon=     1 RMS=2.38D-05 Max=1.65D-03 NDo=     1
 LinEq1:  Iter=  3 NonCon=     1 RMS=1.21D-05 Max=5.05D-04 NDo=     1
 LinEq1:  Iter=  4 NonCon=     1 RMS=6.93D-06 Max=2.82D-04 NDo=     1
 LinEq1:  Iter=  5 NonCon=     1 RMS=4.89D-06 Max=2.92D-04 NDo=     1
 LinEq1:  Iter=  6 NonCon=     1 RMS=3.83D-06 Max=1.47D-04 NDo=     1
 LinEq1:  Iter=  7 NonCon=     1 RMS=1.65D-06 Max=8.60D-05 NDo=     1
 LinEq1:  Iter=  8 NonCon=     1 RMS=6.89D-07 Max=2.96D-05 NDo=     1
 LinEq1:  Iter=  9 NonCon=     1 RMS=2.91D-07 Max=1.04D-05 NDo=     1
 LinEq1:  Iter= 10 NonCon=     1 RMS=1.45D-07 Max=3.97D-06 NDo=     1
 LinEq1:  Iter= 11 NonCon=     1 RMS=7.52D-08 Max=3.11D-06 NDo=     1
 LinEq1:  Iter= 12 NonCon=     1 RMS=3.77D-08 Max=1.28D-06 NDo=     1
 LinEq1:  Iter= 13 NonCon=     1 RMS=1.76D-08 Max=7.64D-07 NDo=     1
 LinEq1:  Iter= 14 NonCon=     1 RMS=7.20D-09 Max=3.71D-07 NDo=     1
 LinEq1:  Iter= 15 NonCon=     1 RMS=3.86D-09 Max=2.32D-07 NDo=     1
 LinEq1:  Iter= 16 NonCon=     0 RMS=2.07D-09 Max=9.98D-08 NDo=     1
 Linear equations converged to 1.569D-08 1.569D-07 after    16 iterations.
     Minimum is close to point  2 DX=  1.52D-03 DF= -1.66D-10 DXR=  1.52D-03 DFR=  2.30D-06 which will be used.
 LinEq1:  Iter=  0 NonCon=     1 RMS=7.94D-07 Max=5.22D-05 NDo=     1
 LinEq1:  Iter=  1 NonCon=     1 RMS=7.45D-07 Max=3.87D-05 NDo=     1
 LinEq1:  Iter=  2 NonCon=     1 RMS=3.65D-07 Max=1.57D-05 NDo=     1
 LinEq1:  Iter=  3 NonCon=     1 RMS=2.43D-07 Max=1.26D-05 NDo=     1
 LinEq1:  Iter=  4 NonCon=     1 RMS=1.36D-07 Max=6.76D-06 NDo=     1
 LinEq1:  Iter=  5 NonCon=     1 RMS=1.55D-07 Max=1.05D-05 NDo=     1
 LinEq1:  Iter=  6 NonCon=     1 RMS=9.86D-08 Max=5.02D-06 NDo=     1
 LinEq1:  Iter=  7 NonCon=     1 RMS=7.67D-08 Max=4.28D-06 NDo=     1
 LinEq1:  Iter=  8 NonCon=     1 RMS=3.78D-08 Max=2.19D-06 NDo=     1
 LinEq1:  Iter=  9 NonCon=     1 RMS=1.96D-08 Max=7.83D-07 NDo=     1
 LinEq1:  Iter= 10 NonCon=     1 RMS=1.02D-08 Max=4.90D-07 NDo=     1
 LinEq1:  Iter= 11 NonCon=     1 RMS=4.43D-09 Max=2.26D-07 NDo=     1
 LinEq1:  Iter= 12 NonCon=     1 RMS=2.15D-09 Max=1.21D-07 NDo=     1
 LinEq1:  Iter= 13 NonCon=     1 RMS=1.30D-09 Max=7.71D-08 NDo=     1
 LinEq1:  Iter= 14 NonCon=     1 RMS=7.07D-10 Max=3.74D-08 NDo=     1
 LinEq1:  Iter= 15 NonCon=     1 RMS=3.12D-10 Max=1.54D-08 NDo=     1
 LinEq1:  Iter= 16 NonCon=     1 RMS=1.46D-10 Max=9.12D-09 NDo=     1
 LinEq1:  Iter= 17 NonCon=     0 RMS=6.15D-11 Max=2.74D-09 NDo=     1
 Linear equations converged to 8.910D-10 8.910D-09 after    17 iterations.
 SCF Done:  E(UwB97XD) =  -361.690126327     a.u. after    5 cycles
            Convg  =    0.5904D-06                    43 Fock formations.
              S**2 =  0.0000                  -V/T =  2.0059
 <Sx>= 0.0000 <Sy>= 0.0000 <Sz>= 0.0000 <S**2>= 0.0000 S= 0.0000
 <L.S>=  0.00000000000    
 Annihilation of the first spin contaminant:
 S**2 before annihilation     0.0000,   after     0.0000
 DoSCS=F DFT=T ScalE2(SS,OS)=  1.000000  1.000000
 Range of M.O.s used for correlation:     1   483
 NBasis=   483 NAE=    27 NBE=    27 NFC=     0 NFV=     0
 NROrb=    483 NOA=    27 NOB=    27 NVA=   456 NVB=   456

 **** Warning!!: The largest alpha MO coefficient is  0.52413863D+02


 **** Warning!!: The largest beta MO coefficient is  0.52413860D+02

 Symmetrizing basis deriv contribution to polar:
 IMax=3 JMax=2 DiffMx= 0.00D+00
 G2DrvN: will do    15 centers at a time, making    1 passes.
 Calling FoFCou, ICntrl=  3107 FMM=F I1Cent=   0 AccDes= 0.00D+00.
 End of G2Drv F.D. properties file   721 does not exist.
 End of G2Drv F.D. properties file   722 does not exist.
 End of G2Drv F.D. properties file   788 does not exist.
          IDoAtm=11111111111111
          Differentiating once with respect to nuclear coordinates.
 CalDSu exits because no D1Ps are significant.
          There are    45 degrees of freedom in the 1st order CPHF.  IDoFFX=6 NUNeed=     0.
     39 vectors produced by pass  0 Test12= 5.47D-14 2.22D-09 XBig12= 2.27D-01 1.36D-01.
 AX will form    39 AO Fock derivatives at one time.
     39 vectors produced by pass  1 Test12= 5.47D-14 2.22D-09 XBig12= 9.39D-02 1.20D-01.
     39 vectors produced by pass  2 Test12= 5.47D-14 2.22D-09 XBig12= 8.06D-03 1.48D-02.
     39 vectors produced by pass  3 Test12= 5.47D-14 2.22D-09 XBig12= 2.62D-04 1.36D-03.
     39 vectors produced by pass  4 Test12= 5.47D-14 2.22D-09 XBig12= 3.68D-06 1.35D-04.
     39 vectors produced by pass  5 Test12= 5.47D-14 2.22D-09 XBig12= 3.46D-08 1.15D-05.
     39 vectors produced by pass  6 Test12= 5.47D-14 2.22D-09 XBig12= 2.75D-10 1.20D-06.
     26 vectors produced by pass  7 Test12= 5.47D-14 2.22D-09 XBig12= 1.91D-12 1.39D-07.
      8 vectors produced by pass  8 Test12= 5.47D-14 2.22D-09 XBig12= 1.56D-14 1.59D-08.
      1 vectors produced by pass  9 Test12= 5.47D-14 2.22D-09 XBig12= 1.81D-16 2.25D-09.
 InvSVY:  IOpt=1 It=  1 EMax= 2.66D-15
 Solved reduced A of dimension   308 with    39 vectors.
 End of Minotr F.D. properties file   721 does not exist.
 End of Minotr F.D. properties file   722 does not exist.
 End of Minotr F.D. properties file   788 does not exist.
 Calling FoFJK, ICntrl=    100127 FMM=F ISym2X=0 I1Cent= 0 IOpClX= 1 NMat=1 NMatS=1 NMatT=0.
 -------------------------------------------------------------------
 Center     Atomic                   Forces (Hartrees/Bohr)
 Number     Number              X              Y              Z
 -------------------------------------------------------------------
      1        8           0.014547588    0.004011767   -0.001911849
      2        8          -0.010300776   -0.001207979    0.001726147
      3        6          -0.003492629   -0.003719093    0.000704463
      4        7           0.001785016   -0.001745783   -0.001535667
      5        6          -0.001397480   -0.001518408    0.000125277
      6        1           0.000728188    0.000765760    0.000374738
      7        1          -0.000729631    0.000174220    0.000773771
      8        6          -0.000497852    0.001505845   -0.000399782
      9        1           0.000003892    0.000204265   -0.000042347
     10        1          -0.000015379    0.000128741   -0.000041341
     11        6          -0.000573496    0.001183327    0.000173183
     12        1           0.000009400    0.000121217    0.000039204
     13        1          -0.000072918    0.000049485   -0.000030056
     14        1           0.000006076    0.000046636    0.000044259
 -------------------------------------------------------------------
 Cartesian Forces:  Max     0.014547588 RMS     0.003040456
 IRC-IRC-IRC-IRC-IRC-IRC-IRC-IRC-IRC-IRC-IRC-IRC-IRC-IRC-IRC-IRC-IRC-IRC
 Pt 10 Step number   1 out of a maximum of  20
 Modified Bulirsch-Stoer Extrapolation Cycles:
    EPS =    0.000010000000000
      PEZero:  N= 2 I= 1 D=  4.30D-04 Err=  8.06D-06
 Maximum DWI energy   std dev =  0.000000008 at pt    48
 Maximum DWI gradient std dev =  0.001544880 at pt    16
 CORRECTOR INTEGRATION CONVERGENCE:
   Recorrection delta-x convergence threshold:    0.010000
   Delta-x Convergence Met
 Point Number:  10          Path Number:   1
   CHANGE IN THE REACTION COORDINATE =    0.08256
   NET REACTION COORDINATE UP TO THIS POINT =    0.82557
  # OF POINTS ALONG THE PATH =  10
  # OF STEPS =   1

 Calculating another point on the path.
 IRC-IRC-IRC-IRC-IRC-IRC-IRC-IRC-IRC-IRC-IRC-IRC-IRC-IRC-IRC-IRC-IRC-IRC
                          Input orientation:                          
 ---------------------------------------------------------------------
 Center     Atomic      Atomic             Coordinates (Angstroms)
 Number     Number       Type             X           Y           Z
 ---------------------------------------------------------------------
      1          8           0       -2.028635    0.791546   -0.031204
      2          8           0        0.045200    1.087005   -0.122717
      3          6           0        0.247463   -0.139729   -0.163587
      4          7           0       -0.678848   -1.084422   -0.142311
      5          6           0       -1.901267   -0.477817    0.293008
      6          1           0       -2.137239   -0.763981    1.331798
      7          1           0       -2.646238   -0.979103   -0.376442
      8          6           0        1.679592   -0.699895   -0.116055
      9          1           0        1.830246   -1.104145   -1.119567
     10          1           0        1.679940   -1.549488    0.561395
     11          6           0        2.753464    0.307446    0.240654
     12          1           0        2.770972    1.135804   -0.465429
     13          1           0        3.727587   -0.180309    0.228663
     14          1           0        2.593360    0.720453    1.235167
 ---------------------------------------------------------------------
                    Distance matrix (angstroms):
                    1          2          3          4          5
     1  O    0.000000
     2  O    2.096774   0.000000
     3  C    2.462808   1.243969   0.000000
     4  N    2.313769   2.289045   1.323234   0.000000
     5  C    1.316290   2.531844   2.222572   1.432404   0.000000
     6  H    2.071046   3.210109   2.883170   2.098233   1.103021
     7  H    1.906783   3.402502   3.020491   1.984070   1.120014
     8  C    3.997817   2.421631   1.538518   2.389726   3.610984
     9  H    4.434991   2.996872   2.085473   2.692763   4.038793
    10  H    4.425510   3.176709   2.136588   2.505068   3.747740
    11  C    4.814221   2.841557   2.577482   3.723536   4.720794
    12  H    4.831490   2.747666   2.843623   4.115224   5.000882
    13  H    5.843468   3.910182   3.502394   4.513503   5.637078
    14  H    4.792868   2.910555   2.863504   3.982758   4.746071
                    6          7          8          9         10
     6  H    0.000000
     7  H    1.795394   0.000000
     8  C    4.082717   4.342645   0.000000
     9  H    4.676092   4.539470   1.092315   0.000000
    10  H    3.972580   4.463260   1.086621   1.745439   0.000000
    11  C    5.124209   5.585051   1.514984   2.166822   2.168762
    12  H    5.561451   5.816091   2.164016   2.515995   3.074981
    13  H    5.996145   6.452121   2.140813   2.504216   2.485602
    14  H    4.958976   5.739265   2.162906   3.075105   2.537899
                   11         12         13         14
    11  C    0.000000
    12  H    1.088594   0.000000
    13  H    1.089479   1.768906   0.000000
    14  H    1.088699   1.759571   1.763772   0.000000
 Symmetry turned off by external request.
 Stoichiometry    C4H7NO2
 Framework group  C1[X(C4H7NO2)]
 Deg. of freedom    36
 Full point group                 C1      NOp   1
 Rotational constants (GHZ):           7.1759841           1.7085333           1.4435673
 Standard basis: Aug-CC-pVTZ (5D, 7F)
   483 basis functions,   693 primitive gaussians,   560 cartesian basis functions
    27 alpha electrons       27 beta electrons
       nuclear repulsion energy       303.8699203570 Hartrees.
 NAtoms=   14 NActive=   14 NUniq=   14 SFac= 1.00D+00 NAtFMM=   60 NAOKFM=F Big=F
 Integral buffers will be    131072 words long.
 Raffenetti 2 integral format.
 Two-electron integral symmetry is turned off.
 Nuclear repulsion after empirical dispersion term =      303.8647867101 Hartrees.
 One-electron integrals computed using PRISM.
 NBasis=   483 RedAO= T EigKep=  9.01D-06  NBF=   483
 NBsUse=   483 1.00D-06 EigRej= -1.00D+00 NBFU=   483
 Initial guess from the checkpoint file:  "TSH3-IRC-Reverse.chk"
 B after Tr=    -0.000012    0.000213    0.000161
         Rot=    1.000000    0.000078   -0.000048    0.000012 Ang=   0.01 deg.
 Initial guess <Sx>= 0.0000 <Sy>= 0.0000 <Sz>= 0.0000 <S**2>= 0.0000 S= 0.0000
 ExpMin= 2.53D-02 ExpMax= 1.53D+04 ExpMxC= 5.22D+02 IAcc=3 IRadAn=         7 AccDes= 0.00D+00
 Harris functional with IExCor= 4639 and IRadAn=       7 diagonalized for initial guess.
 HarFok:  IExCor= 4639 AccDes= 0.00D+00 IRadAn=         7 IDoV= 1 UseB2=F ITyADJ=14
 ICtDFT=  3500011 ScaDFX=  1.000000  1.000000  1.000000  1.000000
 FoFCou: FMM=F IPFlag=           0 FMFlag=      100000 FMFlg1=           0
         NFxFlg=           0 DoJE=T BraDBF=F KetDBF=T FulRan=T
         wScrn=  0.000000 ICntrl=       500 IOpCl=  0 I1Cent=   200000004 NGrid=           0
         NMat0=    1 NMatS0=      1 NMatT0=    0 NMatD0=    1 NMtDS0=    0 NMtDT0=    0
 Symmetry not used in FoFCou.
 Gradient too large for Newton-Raphson -- use scaled steepest descent instead.
     Accept linear search using points  3 and  4.
 Gradient too large for Newton-Raphson -- use scaled steepest descent instead.
     Accept linear search using points  1 and  2.
 LinEq1:  Iter=  0 NonCon=     1 RMS=5.32D-05 Max=4.19D-03 NDo=     1
 AX will form     1 AO Fock derivatives at one time.
 LinEq1:  Iter=  1 NonCon=     1 RMS=1.86D-05 Max=6.67D-04 NDo=     1
 LinEq1:  Iter=  2 NonCon=     1 RMS=2.37D-05 Max=1.65D-03 NDo=     1
 LinEq1:  Iter=  3 NonCon=     1 RMS=1.16D-05 Max=4.60D-04 NDo=     1
 LinEq1:  Iter=  4 NonCon=     1 RMS=6.52D-06 Max=2.66D-04 NDo=     1
 LinEq1:  Iter=  5 NonCon=     1 RMS=3.98D-06 Max=2.39D-04 NDo=     1
 LinEq1:  Iter=  6 NonCon=     1 RMS=3.61D-06 Max=1.48D-04 NDo=     1
 LinEq1:  Iter=  7 NonCon=     1 RMS=1.64D-06 Max=8.83D-05 NDo=     1
 LinEq1:  Iter=  8 NonCon=     1 RMS=7.19D-07 Max=3.01D-05 NDo=     1
 LinEq1:  Iter=  9 NonCon=     1 RMS=3.47D-07 Max=1.18D-05 NDo=     1
 LinEq1:  Iter= 10 NonCon=     1 RMS=1.92D-07 Max=5.86D-06 NDo=     1
 LinEq1:  Iter= 11 NonCon=     1 RMS=8.78D-08 Max=3.14D-06 NDo=     1
 LinEq1:  Iter= 12 NonCon=     1 RMS=3.98D-08 Max=1.50D-06 NDo=     1
 LinEq1:  Iter= 13 NonCon=     1 RMS=1.67D-08 Max=5.77D-07 NDo=     1
 LinEq1:  Iter= 14 NonCon=     1 RMS=6.07D-09 Max=2.14D-07 NDo=     1
 LinEq1:  Iter= 15 NonCon=     0 RMS=2.40D-09 Max=1.18D-07 NDo=     1
 Linear equations converged to 1.569D-08 1.569D-07 after    15 iterations.
     Minimum is close to point  2 DX=  2.21D-03 DF= -3.50D-10 DXR=  2.21D-03 DFR=  4.87D-06 which will be used.
 LinEq1:  Iter=  0 NonCon=     1 RMS=9.26D-07 Max=5.94D-05 NDo=     1
 LinEq1:  Iter=  1 NonCon=     1 RMS=7.95D-07 Max=4.23D-05 NDo=     1
 LinEq1:  Iter=  2 NonCon=     1 RMS=3.84D-07 Max=1.54D-05 NDo=     1
 LinEq1:  Iter=  3 NonCon=     1 RMS=2.85D-07 Max=1.62D-05 NDo=     1
 LinEq1:  Iter=  4 NonCon=     1 RMS=1.94D-07 Max=7.09D-06 NDo=     1
 LinEq1:  Iter=  5 NonCon=     1 RMS=1.82D-07 Max=1.05D-05 NDo=     1
 LinEq1:  Iter=  6 NonCon=     1 RMS=8.63D-08 Max=3.73D-06 NDo=     1
 LinEq1:  Iter=  7 NonCon=     1 RMS=6.00D-08 Max=3.57D-06 NDo=     1
 LinEq1:  Iter=  8 NonCon=     1 RMS=2.81D-08 Max=1.47D-06 NDo=     1
 LinEq1:  Iter=  9 NonCon=     1 RMS=1.94D-08 Max=1.19D-06 NDo=     1
 LinEq1:  Iter= 10 NonCon=     1 RMS=1.17D-08 Max=7.26D-07 NDo=     1
 LinEq1:  Iter= 11 NonCon=     1 RMS=5.17D-09 Max=2.07D-07 NDo=     1
 LinEq1:  Iter= 12 NonCon=     1 RMS=2.35D-09 Max=1.22D-07 NDo=     1
 LinEq1:  Iter= 13 NonCon=     1 RMS=1.12D-09 Max=5.88D-08 NDo=     1
 LinEq1:  Iter= 14 NonCon=     1 RMS=4.84D-10 Max=2.49D-08 NDo=     1
 LinEq1:  Iter= 15 NonCon=     0 RMS=1.91D-10 Max=8.71D-09 NDo=     1
 Linear equations converged to 9.640D-10 9.640D-09 after    15 iterations.
 SCF Done:  E(UwB97XD) =  -361.690582746     a.u. after    5 cycles
            Convg  =    0.2194D-06                    40 Fock formations.
              S**2 =  0.0000                  -V/T =  2.0059
 <Sx>= 0.0000 <Sy>= 0.0000 <Sz>= 0.0000 <S**2>= 0.0000 S= 0.0000
 <L.S>=  0.00000000000    
 Annihilation of the first spin contaminant:
 S**2 before annihilation     0.0000,   after     0.0000
 DoSCS=F DFT=T ScalE2(SS,OS)=  1.000000  1.000000
 Range of M.O.s used for correlation:     1   483
 NBasis=   483 NAE=    27 NBE=    27 NFC=     0 NFV=     0
 NROrb=    483 NOA=    27 NOB=    27 NVA=   456 NVB=   456

 **** Warning!!: The largest alpha MO coefficient is  0.53588344D+02


 **** Warning!!: The largest beta MO coefficient is  0.53588341D+02

 Symmetrizing basis deriv contribution to polar:
 IMax=3 JMax=2 DiffMx= 0.00D+00
 G2DrvN: will do    15 centers at a time, making    1 passes.
 Calling FoFCou, ICntrl=  3107 FMM=F I1Cent=   0 AccDes= 0.00D+00.
 End of G2Drv F.D. properties file   721 does not exist.
 End of G2Drv F.D. properties file   722 does not exist.
 End of G2Drv F.D. properties file   788 does not exist.
          IDoAtm=11111111111111
          Differentiating once with respect to nuclear coordinates.
 CalDSu exits because no D1Ps are significant.
          There are    45 degrees of freedom in the 1st order CPHF.  IDoFFX=6 NUNeed=     0.
     39 vectors produced by pass  0 Test12= 5.47D-14 2.22D-09 XBig12= 2.27D-01 1.34D-01.
 AX will form    39 AO Fock derivatives at one time.
     39 vectors produced by pass  1 Test12= 5.47D-14 2.22D-09 XBig12= 9.05D-02 1.18D-01.
     39 vectors produced by pass  2 Test12= 5.47D-14 2.22D-09 XBig12= 7.86D-03 1.43D-02.
     39 vectors produced by pass  3 Test12= 5.47D-14 2.22D-09 XBig12= 2.56D-04 1.35D-03.
     39 vectors produced by pass  4 Test12= 5.47D-14 2.22D-09 XBig12= 3.51D-06 1.36D-04.
     39 vectors produced by pass  5 Test12= 5.47D-14 2.22D-09 XBig12= 3.30D-08 1.22D-05.
     39 vectors produced by pass  6 Test12= 5.47D-14 2.22D-09 XBig12= 2.60D-10 1.20D-06.
     24 vectors produced by pass  7 Test12= 5.47D-14 2.22D-09 XBig12= 1.82D-12 1.31D-07.
      8 vectors produced by pass  8 Test12= 5.47D-14 2.22D-09 XBig12= 1.62D-14 1.16D-08.
 InvSVY:  IOpt=1 It=  1 EMax= 2.22D-15
 Solved reduced A of dimension   305 with    39 vectors.
 End of Minotr F.D. properties file   721 does not exist.
 End of Minotr F.D. properties file   722 does not exist.
 End of Minotr F.D. properties file   788 does not exist.
 Calling FoFJK, ICntrl=    100127 FMM=F ISym2X=0 I1Cent= 0 IOpClX= 1 NMat=1 NMatS=1 NMatT=0.
 -------------------------------------------------------------------
 Center     Atomic                   Forces (Hartrees/Bohr)
 Number     Number              X              Y              Z
 -------------------------------------------------------------------
      1        8           0.016202208    0.004551035   -0.002032458
      2        8          -0.011690590   -0.001367965    0.001916953
      3        6          -0.003738222   -0.004230926    0.000760458
      4        7           0.001936688   -0.001976616   -0.001420880
      5        6          -0.001509722   -0.001636994    0.000001369
      6        1           0.000760974    0.000818886    0.000376761
      7        1          -0.000772955    0.000215937    0.000796879
      8        6          -0.000525656    0.001697275   -0.000539804
      9        1           0.000022842    0.000220709   -0.000049444
     10        1          -0.000020547    0.000148287   -0.000048845
     11        6          -0.000608528    0.001316435    0.000178887
     12        1           0.000016472    0.000136109    0.000043993
     13        1          -0.000077980    0.000056975   -0.000031827
     14        1           0.000005016    0.000050852    0.000047960
 -------------------------------------------------------------------
 Cartesian Forces:  Max     0.016202208 RMS     0.003398271
 IRC-IRC-IRC-IRC-IRC-IRC-IRC-IRC-IRC-IRC-IRC-IRC-IRC-IRC-IRC-IRC-IRC-IRC
 Pt 11 Step number   1 out of a maximum of  20
 Modified Bulirsch-Stoer Extrapolation Cycles:
    EPS =    0.000010000000000
      PEZero:  N= 2 I= 1 D=  4.30D-04 Err=  8.19D-06
 Maximum DWI energy   std dev =  0.000000008 at pt    47
 Maximum DWI gradient std dev =  0.001314425 at pt    16
 CORRECTOR INTEGRATION CONVERGENCE:
   Recorrection delta-x convergence threshold:    0.010000
   Delta-x Convergence Met
 Point Number:  11          Path Number:   1
   CHANGE IN THE REACTION COORDINATE =    0.08256
   NET REACTION COORDINATE UP TO THIS POINT =    0.90813
  # OF POINTS ALONG THE PATH =  11
  # OF STEPS =   1

 Calculating another point on the path.
 IRC-IRC-IRC-IRC-IRC-IRC-IRC-IRC-IRC-IRC-IRC-IRC-IRC-IRC-IRC-IRC-IRC-IRC
                          Input orientation:                          
 ---------------------------------------------------------------------
 Center     Atomic      Atomic             Coordinates (Angstroms)
 Number     Number       Type             X           Y           Z
 ---------------------------------------------------------------------
      1          8           0       -2.021030    0.793703   -0.032137
      2          8           0        0.039664    1.086352   -0.121818
      3          6           0        0.245163   -0.142398   -0.163118
      4          7           0       -0.677819   -1.085490   -0.142998
      5          6           0       -1.902192   -0.478825    0.292959
      6          1           0       -2.131766   -0.758017    1.334563
      7          1           0       -2.651908   -0.977431   -0.370760
      8          6           0        1.679274   -0.698828   -0.116420
      9          1           0        1.830478   -1.102525   -1.119946
     10          1           0        1.679781   -1.548363    0.561015
     11          6           0        2.753092    0.308269    0.240762
     12          1           0        2.771116    1.136824   -0.465101
     13          1           0        3.727018   -0.179880    0.228432
     14          1           0        2.593390    0.720827    1.235517
 ---------------------------------------------------------------------
                    Distance matrix (angstroms):
                    1          2          3          4          5
     1  O    0.000000
     2  O    2.083302   0.000000
     3  C    2.455417   1.246500   0.000000
     4  N    2.312547   2.287384   1.319743   0.000000
     5  C    1.318764   2.528364   2.220883   1.434291   0.000000
     6  H    2.070740   3.199664   2.876078   2.098663   1.102538
     7  H    1.910390   3.400843   3.022154   1.990120   1.118573
     8  C    3.990865   2.423885   1.538983   2.388744   3.611494
     9  H    4.428671   2.999076   2.085806   2.691890   4.039571
    10  H    4.419627   3.177730   2.135236   2.503630   3.747838
    11  C    4.806492   2.845974   2.579909   3.723035   4.721643
    12  H    4.823884   2.753402   2.847463   4.115530   5.002478
    13  H    5.835737   3.914409   3.504002   4.512281   5.637512
    14  H    4.785931   2.915044   2.866271   3.982950   4.747403
                    6          7          8          9         10
     6  H    0.000000
     7  H    1.796334   0.000000
     8  C    4.078342   4.347579   0.000000
     9  H    4.673615   4.546286   1.092199   0.000000
    10  H    3.968741   4.467403   1.086567   1.745598   0.000000
    11  C    5.118125   5.589366   1.514896   2.166352   2.168328
    12  H    5.555850   5.821355   2.164098   2.515612   3.074762
    13  H    5.990252   6.456455   2.140441   2.503250   2.484862
    14  H    4.952160   5.742592   2.163045   3.074874   2.537491
                   11         12         13         14
    11  C    0.000000
    12  H    1.088609   0.000000
    13  H    1.089483   1.768741   0.000000
    14  H    1.088691   1.759756   1.763691   0.000000
 Symmetry turned off by external request.
 Stoichiometry    C4H7NO2
 Framework group  C1[X(C4H7NO2)]
 Deg. of freedom    36
 Full point group                 C1      NOp   1
 Rotational constants (GHZ):           7.1699273           1.7115462           1.4454999
 Standard basis: Aug-CC-pVTZ (5D, 7F)
   483 basis functions,   693 primitive gaussians,   560 cartesian basis functions
    27 alpha electrons       27 beta electrons
       nuclear repulsion energy       303.9776488340 Hartrees.
 NAtoms=   14 NActive=   14 NUniq=   14 SFac= 1.00D+00 NAtFMM=   60 NAOKFM=F Big=F
 Integral buffers will be    131072 words long.
 Raffenetti 2 integral format.
 Two-electron integral symmetry is turned off.
 Nuclear repulsion after empirical dispersion term =      303.9725140302 Hartrees.
 One-electron integrals computed using PRISM.
 NBasis=   483 RedAO= T EigKep=  9.00D-06  NBF=   483
 NBsUse=   483 1.00D-06 EigRej= -1.00D+00 NBFU=   483
 Initial guess from the checkpoint file:  "TSH3-IRC-Reverse.chk"
 B after Tr=    -0.000010    0.000212    0.000147
         Rot=    1.000000    0.000071   -0.000044    0.000012 Ang=   0.01 deg.
 Initial guess <Sx>= 0.0000 <Sy>= 0.0000 <Sz>= 0.0000 <S**2>= 0.0000 S= 0.0000
 ExpMin= 2.53D-02 ExpMax= 1.53D+04 ExpMxC= 5.22D+02 IAcc=3 IRadAn=         7 AccDes= 0.00D+00
 Harris functional with IExCor= 4639 and IRadAn=       7 diagonalized for initial guess.
 HarFok:  IExCor= 4639 AccDes= 0.00D+00 IRadAn=         7 IDoV= 1 UseB2=F ITyADJ=14
 ICtDFT=  3500011 ScaDFX=  1.000000  1.000000  1.000000  1.000000
 FoFCou: FMM=F IPFlag=           0 FMFlag=      100000 FMFlg1=           0
         NFxFlg=           0 DoJE=T BraDBF=F KetDBF=T FulRan=T
         wScrn=  0.000000 ICntrl=       500 IOpCl=  0 I1Cent=   200000004 NGrid=           0
         NMat0=    1 NMatS0=      1 NMatT0=    0 NMatD0=    1 NMtDS0=    0 NMtDT0=    0
 Symmetry not used in FoFCou.
 Gradient too large for Newton-Raphson -- use scaled steepest descent instead.
     Accept linear search using points  3 and  4.
 Gradient too large for Newton-Raphson -- use scaled steepest descent instead.
     Accept linear search using points  1 and  2.
 LinEq1:  Iter=  0 NonCon=     1 RMS=5.32D-05 Max=4.21D-03 NDo=     1
 AX will form     1 AO Fock derivatives at one time.
 LinEq1:  Iter=  1 NonCon=     1 RMS=1.88D-05 Max=6.79D-04 NDo=     1
 LinEq1:  Iter=  2 NonCon=     1 RMS=2.36D-05 Max=1.64D-03 NDo=     1
 LinEq1:  Iter=  3 NonCon=     1 RMS=1.10D-05 Max=4.32D-04 NDo=     1
 LinEq1:  Iter=  4 NonCon=     1 RMS=6.15D-06 Max=2.46D-04 NDo=     1
 LinEq1:  Iter=  5 NonCon=     1 RMS=2.91D-06 Max=1.62D-04 NDo=     1
 LinEq1:  Iter=  6 NonCon=     1 RMS=3.10D-06 Max=1.38D-04 NDo=     1
 LinEq1:  Iter=  7 NonCon=     1 RMS=1.64D-06 Max=8.97D-05 NDo=     1
 LinEq1:  Iter=  8 NonCon=     1 RMS=7.81D-07 Max=3.18D-05 NDo=     1
 LinEq1:  Iter=  9 NonCon=     1 RMS=4.20D-07 Max=1.41D-05 NDo=     1
 LinEq1:  Iter= 10 NonCon=     1 RMS=2.13D-07 Max=6.35D-06 NDo=     1
 LinEq1:  Iter= 11 NonCon=     1 RMS=8.77D-08 Max=2.92D-06 NDo=     1
 LinEq1:  Iter= 12 NonCon=     1 RMS=3.87D-08 Max=1.53D-06 NDo=     1
 LinEq1:  Iter= 13 NonCon=     1 RMS=1.59D-08 Max=6.17D-07 NDo=     1
 LinEq1:  Iter= 14 NonCon=     1 RMS=5.86D-09 Max=2.53D-07 NDo=     1
 LinEq1:  Iter= 15 NonCon=     0 RMS=2.34D-09 Max=1.34D-07 NDo=     1
 Linear equations converged to 1.569D-08 1.569D-07 after    15 iterations.
     Minimum is close to point  2 DX=  2.84D-03 DF= -5.76D-10 DXR=  2.84D-03 DFR=  8.04D-06 which will be used.
 LinEq1:  Iter=  0 NonCon=     1 RMS=1.06D-06 Max=6.63D-05 NDo=     1
 LinEq1:  Iter=  1 NonCon=     1 RMS=8.39D-07 Max=4.45D-05 NDo=     1
 LinEq1:  Iter=  2 NonCon=     1 RMS=4.08D-07 Max=1.67D-05 NDo=     1
 LinEq1:  Iter=  3 NonCon=     1 RMS=3.36D-07 Max=2.05D-05 NDo=     1
 LinEq1:  Iter=  4 NonCon=     1 RMS=2.55D-07 Max=9.27D-06 NDo=     1
 LinEq1:  Iter=  5 NonCon=     1 RMS=2.04D-07 Max=1.04D-05 NDo=     1
 LinEq1:  Iter=  6 NonCon=     1 RMS=9.54D-08 Max=3.30D-06 NDo=     1
 LinEq1:  Iter=  7 NonCon=     1 RMS=6.34D-08 Max=3.42D-06 NDo=     1
 LinEq1:  Iter=  8 NonCon=     1 RMS=2.56D-08 Max=1.13D-06 NDo=     1
 LinEq1:  Iter=  9 NonCon=     1 RMS=1.66D-08 Max=7.41D-07 NDo=     1
 LinEq1:  Iter= 10 NonCon=     1 RMS=9.84D-09 Max=7.21D-07 NDo=     1
 LinEq1:  Iter= 11 NonCon=     1 RMS=4.84D-09 Max=2.07D-07 NDo=     1
 LinEq1:  Iter= 12 NonCon=     1 RMS=2.32D-09 Max=1.25D-07 NDo=     1
 LinEq1:  Iter= 13 NonCon=     1 RMS=1.09D-09 Max=5.50D-08 NDo=     1
 LinEq1:  Iter= 14 NonCon=     1 RMS=4.51D-10 Max=2.08D-08 NDo=     1
 LinEq1:  Iter= 15 NonCon=     0 RMS=1.64D-10 Max=4.93D-09 NDo=     1
 Linear equations converged to 1.055D-09 1.055D-08 after    15 iterations.
 SCF Done:  E(UwB97XD) =  -361.691088048     a.u. after    5 cycles
            Convg  =    0.3257D-06                    40 Fock formations.
              S**2 =  0.0000                  -V/T =  2.0059
 <Sx>= 0.0000 <Sy>= 0.0000 <Sz>= 0.0000 <S**2>= 0.0000 S= 0.0000
 <L.S>=  0.00000000000    
 Annihilation of the first spin contaminant:
 S**2 before annihilation     0.0000,   after     0.0000
 DoSCS=F DFT=T ScalE2(SS,OS)=  1.000000  1.000000
 Range of M.O.s used for correlation:     1   483
 NBasis=   483 NAE=    27 NBE=    27 NFC=     0 NFV=     0
 NROrb=    483 NOA=    27 NOB=    27 NVA=   456 NVB=   456

 **** Warning!!: The largest alpha MO coefficient is  0.54619976D+02


 **** Warning!!: The largest beta MO coefficient is  0.54619975D+02

 Symmetrizing basis deriv contribution to polar:
 IMax=3 JMax=2 DiffMx= 0.00D+00
 G2DrvN: will do    15 centers at a time, making    1 passes.
 Calling FoFCou, ICntrl=  3107 FMM=F I1Cent=   0 AccDes= 0.00D+00.
 End of G2Drv F.D. properties file   721 does not exist.
 End of G2Drv F.D. properties file   722 does not exist.
 End of G2Drv F.D. properties file   788 does not exist.
          IDoAtm=11111111111111
          Differentiating once with respect to nuclear coordinates.
 CalDSu exits because no D1Ps are significant.
          There are    45 degrees of freedom in the 1st order CPHF.  IDoFFX=6 NUNeed=     0.
     39 vectors produced by pass  0 Test12= 5.47D-14 2.22D-09 XBig12= 2.27D-01 1.33D-01.
 AX will form    39 AO Fock derivatives at one time.
     39 vectors produced by pass  1 Test12= 5.47D-14 2.22D-09 XBig12= 8.69D-02 1.15D-01.
     39 vectors produced by pass  2 Test12= 5.47D-14 2.22D-09 XBig12= 7.64D-03 1.38D-02.
     39 vectors produced by pass  3 Test12= 5.47D-14 2.22D-09 XBig12= 2.49D-04 1.35D-03.
     39 vectors produced by pass  4 Test12= 5.47D-14 2.22D-09 XBig12= 3.33D-06 1.34D-04.
     39 vectors produced by pass  5 Test12= 5.47D-14 2.22D-09 XBig12= 3.12D-08 1.29D-05.
     39 vectors produced by pass  6 Test12= 5.47D-14 2.22D-09 XBig12= 2.45D-10 1.23D-06.
     23 vectors produced by pass  7 Test12= 5.47D-14 2.22D-09 XBig12= 1.69D-12 1.19D-07.
      8 vectors produced by pass  8 Test12= 5.47D-14 2.22D-09 XBig12= 1.70D-14 2.40D-08.
      1 vectors produced by pass  9 Test12= 5.47D-14 2.22D-09 XBig12= 2.72D-16 3.04D-09.
 InvSVY:  IOpt=1 It=  1 EMax= 3.33D-15
 Solved reduced A of dimension   305 with    39 vectors.
 End of Minotr F.D. properties file   721 does not exist.
 End of Minotr F.D. properties file   722 does not exist.
 End of Minotr F.D. properties file   788 does not exist.
 Calling FoFJK, ICntrl=    100127 FMM=F ISym2X=0 I1Cent= 0 IOpClX= 1 NMat=1 NMatS=1 NMatT=0.
 -------------------------------------------------------------------
 Center     Atomic                   Forces (Hartrees/Bohr)
 Number     Number              X              Y              Z
 -------------------------------------------------------------------
      1        8           0.017876353    0.005121513   -0.002140209
      2        8          -0.013143369   -0.001536883    0.002113980
      3        6          -0.003950711   -0.004768439    0.000814930
      4        7           0.002066530   -0.002217573   -0.001248604
      5        6          -0.001598239   -0.001753842   -0.000161352
      6        1           0.000787970    0.000867159    0.000371987
      7        1          -0.000815587    0.000263670    0.000813900
      8        6          -0.000550335    0.001896345   -0.000699429
      9        1           0.000045558    0.000236064   -0.000056995
     10        1          -0.000026204    0.000168832   -0.000057196
     11        6          -0.000638066    0.001451481    0.000181829
     12        1           0.000024822    0.000151528    0.000048943
     13        1          -0.000082337    0.000065086   -0.000033317
     14        1           0.000003614    0.000055059    0.000051533
 -------------------------------------------------------------------
 Cartesian Forces:  Max     0.017876353 RMS     0.003764964
 IRC-IRC-IRC-IRC-IRC-IRC-IRC-IRC-IRC-IRC-IRC-IRC-IRC-IRC-IRC-IRC-IRC-IRC
 Pt 12 Step number   1 out of a maximum of  20
 Modified Bulirsch-Stoer Extrapolation Cycles:
    EPS =    0.000010000000000
      PEZero:  N= 2 I= 1 D=  4.30D-04 Err=  8.24D-06
 Maximum DWI energy   std dev =  0.000000008 at pt    16
 Maximum DWI gradient std dev =  0.001151862 at pt    16
 CORRECTOR INTEGRATION CONVERGENCE:
   Recorrection delta-x convergence threshold:    0.010000
   Delta-x Convergence Met
 Point Number:  12          Path Number:   1
   CHANGE IN THE REACTION COORDINATE =    0.08256
   NET REACTION COORDINATE UP TO THIS POINT =    0.99070
  # OF POINTS ALONG THE PATH =  12
  # OF STEPS =   1

 Calculating another point on the path.
 IRC-IRC-IRC-IRC-IRC-IRC-IRC-IRC-IRC-IRC-IRC-IRC-IRC-IRC-IRC-IRC-IRC-IRC
                          Input orientation:                          
 ---------------------------------------------------------------------
 Center     Atomic      Atomic             Coordinates (Angstroms)
 Number     Number       Type             X           Y           Z
 ---------------------------------------------------------------------
      1          8           0       -2.013426    0.795904   -0.033027
      2          8           0        0.034024    1.085688   -0.120918
      3          6           0        0.242965   -0.145125   -0.162662
      4          7           0       -0.676829   -1.086574   -0.143530
      5          6           0       -1.903075   -0.479805    0.292818
      6          1           0       -2.126626   -0.752290    1.337012
      7          1           0       -2.657335   -0.975580   -0.365494
      8          6           0        1.678971   -0.697747   -0.116844
      9          1           0        1.830848   -1.100955   -1.120340
     10          1           0        1.679597   -1.547204    0.560613
     11          6           0        2.752740    0.309092    0.240860
     12          1           0        2.771305    1.137854   -0.464770
     13          1           0        3.726475   -0.179434    0.228213
     14          1           0        2.593408    0.721194    1.235858
 ---------------------------------------------------------------------
                    Distance matrix (angstroms):
                    1          2          3          4          5
     1  O    0.000000
     2  O    2.069723   0.000000
     3  C    2.448192   1.249120   0.000000
     4  N    2.311370   2.285727   1.316325   0.000000
     5  C    1.321282   2.524738   2.219225   1.436053   0.000000
     6  H    2.070441   3.189378   2.869256   2.098968   1.102073
     7  H    1.913978   3.398832   3.023663   1.995995   1.117173
     8  C    3.983945   2.426213   1.539352   2.387821   3.611977
     9  H    4.422530   3.001471   2.086177   2.691246   4.040424
    10  H    4.413727   3.178760   2.133744   2.502147   3.747879
    11  C    4.798785   2.850509   2.582269   3.722577   4.722465
    12  H    4.816325   2.759287   2.851282   4.115933   5.004057
    13  H    5.828036   3.918752   3.505539   4.511117   5.637928
    14  H    4.778972   2.919614   2.868963   3.983113   4.748693
                    6          7          8          9         10
     6  H    0.000000
     7  H    1.797231   0.000000
     8  C    4.074217   4.352306   0.000000
     9  H    4.671376   4.552944   1.092084   0.000000
    10  H    3.965100   4.471399   1.086520   1.745743   0.000000
    11  C    5.112367   5.593475   1.514813   2.165868   2.167882
    12  H    5.550567   5.826371   2.164180   2.515252   3.074536
    13  H    5.984679   6.460601   2.140090   2.502238   2.484148
    14  H    4.945716   5.745753   2.163190   3.074637   2.537053
                   11         12         13         14
    11  C    0.000000
    12  H    1.088625   0.000000
    13  H    1.089485   1.768565   0.000000
    14  H    1.088685   1.759940   1.763610   0.000000
 Symmetry turned off by external request.
 Stoichiometry    C4H7NO2
 Framework group  C1[X(C4H7NO2)]
 Deg. of freedom    36
 Full point group                 C1      NOp   1
 Rotational constants (GHZ):           7.1639010           1.7145473           1.4474096
 Standard basis: Aug-CC-pVTZ (5D, 7F)
   483 basis functions,   693 primitive gaussians,   560 cartesian basis functions
    27 alpha electrons       27 beta electrons
       nuclear repulsion energy       304.0862864837 Hartrees.
 NAtoms=   14 NActive=   14 NUniq=   14 SFac= 1.00D+00 NAtFMM=   60 NAOKFM=F Big=F
 Integral buffers will be    131072 words long.
 Raffenetti 2 integral format.
 Two-electron integral symmetry is turned off.
 Nuclear repulsion after empirical dispersion term =      304.0811505803 Hartrees.
 One-electron integrals computed using PRISM.
 NBasis=   483 RedAO= T EigKep=  8.99D-06  NBF=   483
 NBsUse=   483 1.00D-06 EigRej= -1.00D+00 NBFU=   483
 Initial guess from the checkpoint file:  "TSH3-IRC-Reverse.chk"
 B after Tr=    -0.000008    0.000211    0.000133
         Rot=    1.000000    0.000065   -0.000041    0.000012 Ang=   0.01 deg.
 Initial guess <Sx>= 0.0000 <Sy>= 0.0000 <Sz>= 0.0000 <S**2>= 0.0000 S= 0.0000
 ExpMin= 2.53D-02 ExpMax= 1.53D+04 ExpMxC= 5.22D+02 IAcc=3 IRadAn=         7 AccDes= 0.00D+00
 Harris functional with IExCor= 4639 and IRadAn=       7 diagonalized for initial guess.
 HarFok:  IExCor= 4639 AccDes= 0.00D+00 IRadAn=         7 IDoV= 1 UseB2=F ITyADJ=14
 ICtDFT=  3500011 ScaDFX=  1.000000  1.000000  1.000000  1.000000
 FoFCou: FMM=F IPFlag=           0 FMFlag=      100000 FMFlg1=           0
         NFxFlg=           0 DoJE=T BraDBF=F KetDBF=T FulRan=T
         wScrn=  0.000000 ICntrl=       500 IOpCl=  0 I1Cent=   200000004 NGrid=           0
         NMat0=    1 NMatS0=      1 NMatT0=    0 NMatD0=    1 NMtDS0=    0 NMtDT0=    0
 Symmetry not used in FoFCou.
 Gradient too large for Newton-Raphson -- use scaled steepest descent instead.
     Accept linear search using points  3 and  4.
 LinEq1:  Iter=  0 NonCon=     1 RMS=5.36D-05 Max=4.05D-03 NDo=     1
 AX will form     1 AO Fock derivatives at one time.
 LinEq1:  Iter=  1 NonCon=     1 RMS=1.51D-05 Max=5.88D-04 NDo=     1
 LinEq1:  Iter=  2 NonCon=     1 RMS=1.87D-05 Max=1.08D-03 NDo=     1
 LinEq1:  Iter=  3 NonCon=     1 RMS=1.19D-05 Max=5.68D-04 NDo=     1
 LinEq1:  Iter=  4 NonCon=     1 RMS=6.85D-06 Max=3.04D-04 NDo=     1
 LinEq1:  Iter=  5 NonCon=     1 RMS=3.76D-06 Max=1.84D-04 NDo=     1
 LinEq1:  Iter=  6 NonCon=     1 RMS=3.94D-06 Max=1.91D-04 NDo=     1
 LinEq1:  Iter=  7 NonCon=     1 RMS=1.84D-06 Max=9.49D-05 NDo=     1
 LinEq1:  Iter=  8 NonCon=     1 RMS=8.35D-07 Max=3.94D-05 NDo=     1
 LinEq1:  Iter=  9 NonCon=     1 RMS=3.83D-07 Max=1.17D-05 NDo=     1
 LinEq1:  Iter= 10 NonCon=     1 RMS=1.90D-07 Max=5.04D-06 NDo=     1
 LinEq1:  Iter= 11 NonCon=     1 RMS=9.73D-08 Max=2.52D-06 NDo=     1
 LinEq1:  Iter= 12 NonCon=     1 RMS=4.56D-08 Max=2.06D-06 NDo=     1
 LinEq1:  Iter= 13 NonCon=     1 RMS=1.89D-08 Max=7.13D-07 NDo=     1
 LinEq1:  Iter= 14 NonCon=     1 RMS=7.05D-09 Max=2.59D-07 NDo=     1
 LinEq1:  Iter= 15 NonCon=     0 RMS=3.02D-09 Max=1.43D-07 NDo=     1
 Linear equations converged to 1.569D-08 1.569D-07 after    15 iterations.
     Minimum is close to point  2 DX=  2.82D-03 DF= -6.40D-10 DXR=  2.81D-03 DFR=  7.91D-06 which will be used.
 LinEq1:  Iter=  0 NonCon=     1 RMS=1.18D-06 Max=7.12D-05 NDo=     1
 LinEq1:  Iter=  1 NonCon=     1 RMS=8.48D-07 Max=4.64D-05 NDo=     1
 LinEq1:  Iter=  2 NonCon=     1 RMS=4.43D-07 Max=1.85D-05 NDo=     1
 LinEq1:  Iter=  3 NonCon=     1 RMS=3.86D-07 Max=2.36D-05 NDo=     1
 LinEq1:  Iter=  4 NonCon=     1 RMS=3.05D-07 Max=1.08D-05 NDo=     1
 LinEq1:  Iter=  5 NonCon=     1 RMS=2.14D-07 Max=1.05D-05 NDo=     1
 LinEq1:  Iter=  6 NonCon=     1 RMS=1.01D-07 Max=3.54D-06 NDo=     1
 LinEq1:  Iter=  7 NonCon=     1 RMS=6.65D-08 Max=3.22D-06 NDo=     1
 LinEq1:  Iter=  8 NonCon=     1 RMS=2.78D-08 Max=1.36D-06 NDo=     1
 LinEq1:  Iter=  9 NonCon=     1 RMS=1.90D-08 Max=1.13D-06 NDo=     1
 LinEq1:  Iter= 10 NonCon=     1 RMS=1.16D-08 Max=7.29D-07 NDo=     1
 LinEq1:  Iter= 11 NonCon=     1 RMS=5.48D-09 Max=2.11D-07 NDo=     1
 LinEq1:  Iter= 12 NonCon=     1 RMS=2.60D-09 Max=1.37D-07 NDo=     1
 LinEq1:  Iter= 13 NonCon=     1 RMS=1.21D-09 Max=5.53D-08 NDo=     1
 LinEq1:  Iter= 14 NonCon=     1 RMS=4.92D-10 Max=1.94D-08 NDo=     1
 LinEq1:  Iter= 15 NonCon=     0 RMS=1.76D-10 Max=6.10D-09 NDo=     1
 Linear equations converged to 1.166D-09 1.166D-08 after    15 iterations.
 SCF Done:  E(UwB97XD) =  -361.691643451     a.u. after    4 cycles
            Convg  =    0.2311D-06                    38 Fock formations.
              S**2 =  0.0000                  -V/T =  2.0059
 <Sx>= 0.0000 <Sy>= 0.0000 <Sz>= 0.0000 <S**2>= 0.0000 S= 0.0000
 <L.S>=  0.00000000000    
 Annihilation of the first spin contaminant:
 S**2 before annihilation     0.0000,   after     0.0000
 DoSCS=F DFT=T ScalE2(SS,OS)=  1.000000  1.000000
 Range of M.O.s used for correlation:     1   483
 NBasis=   483 NAE=    27 NBE=    27 NFC=     0 NFV=     0
 NROrb=    483 NOA=    27 NOB=    27 NVA=   456 NVB=   456

 **** Warning!!: The largest alpha MO coefficient is  0.55829678D+02


 **** Warning!!: The largest beta MO coefficient is  0.55829675D+02

 Symmetrizing basis deriv contribution to polar:
 IMax=3 JMax=2 DiffMx= 0.00D+00
 G2DrvN: will do    15 centers at a time, making    1 passes.
 Calling FoFCou, ICntrl=  3107 FMM=F I1Cent=   0 AccDes= 0.00D+00.
 End of G2Drv F.D. properties file   721 does not exist.
 End of G2Drv F.D. properties file   722 does not exist.
 End of G2Drv F.D. properties file   788 does not exist.
          IDoAtm=11111111111111
          Differentiating once with respect to nuclear coordinates.
 CalDSu exits because no D1Ps are significant.
          There are    45 degrees of freedom in the 1st order CPHF.  IDoFFX=6 NUNeed=     0.
     39 vectors produced by pass  0 Test12= 5.47D-14 2.22D-09 XBig12= 2.27D-01 1.31D-01.
 AX will form    39 AO Fock derivatives at one time.
     39 vectors produced by pass  1 Test12= 5.47D-14 2.22D-09 XBig12= 8.34D-02 1.13D-01.
     39 vectors produced by pass  2 Test12= 5.47D-14 2.22D-09 XBig12= 7.39D-03 1.31D-02.
     39 vectors produced by pass  3 Test12= 5.47D-14 2.22D-09 XBig12= 2.40D-04 1.34D-03.
     39 vectors produced by pass  4 Test12= 5.47D-14 2.22D-09 XBig12= 3.14D-06 1.39D-04.
     39 vectors produced by pass  5 Test12= 5.47D-14 2.22D-09 XBig12= 2.93D-08 1.33D-05.
     39 vectors produced by pass  6 Test12= 5.47D-14 2.22D-09 XBig12= 2.29D-10 1.24D-06.
     23 vectors produced by pass  7 Test12= 5.47D-14 2.22D-09 XBig12= 1.57D-12 1.08D-07.
      7 vectors produced by pass  8 Test12= 5.47D-14 2.22D-09 XBig12= 1.44D-14 1.37D-08.
 InvSVY:  IOpt=1 It=  1 EMax= 3.11D-15
 Solved reduced A of dimension   303 with    39 vectors.
 End of Minotr F.D. properties file   721 does not exist.
 End of Minotr F.D. properties file   722 does not exist.
 End of Minotr F.D. properties file   788 does not exist.
 Calling FoFJK, ICntrl=    100127 FMM=F ISym2X=0 I1Cent= 0 IOpClX= 1 NMat=1 NMatS=1 NMatT=0.
 -------------------------------------------------------------------
 Center     Atomic                   Forces (Hartrees/Bohr)
 Number     Number              X              Y              Z
 -------------------------------------------------------------------
      1        8           0.019578247    0.005724535   -0.002237868
      2        8          -0.014667418   -0.001714871    0.002318687
      3        6          -0.004127535   -0.005330202    0.000868880
      4        7           0.002171618   -0.002467833   -0.001020418
      5        6          -0.001661486   -0.001871339   -0.000361955
      6        1           0.000809654    0.000911054    0.000361103
      7        1          -0.000857739    0.000317386    0.000825283
      8        6          -0.000573042    0.002102245   -0.000878761
      9        1           0.000072108    0.000250161   -0.000064980
     10        1          -0.000032205    0.000190217   -0.000066449
     11        6          -0.000662366    0.001588153    0.000182020
     12        1           0.000034378    0.000167416    0.000054078
     13        1          -0.000086075    0.000073843   -0.000034505
     14        1           0.000001861    0.000059236    0.000054885
 -------------------------------------------------------------------
 Cartesian Forces:  Max     0.019578247 RMS     0.004142675
 IRC-IRC-IRC-IRC-IRC-IRC-IRC-IRC-IRC-IRC-IRC-IRC-IRC-IRC-IRC-IRC-IRC-IRC
 Pt 13 Step number   1 out of a maximum of  20
 Modified Bulirsch-Stoer Extrapolation Cycles:
    EPS =    0.000010000000000
      PEZero:  N= 2 I= 1 D=  4.30D-04 Err=  8.21D-06
 Maximum DWI energy   std dev =  0.000000019 at pt    15
 Maximum DWI gradient std dev =  0.001042325 at pt    16
 CORRECTOR INTEGRATION CONVERGENCE:
   Recorrection delta-x convergence threshold:    0.010000
   Delta-x Convergence Met
 Point Number:  13          Path Number:   1
   CHANGE IN THE REACTION COORDINATE =    0.08256
   NET REACTION COORDINATE UP TO THIS POINT =    1.07326
  # OF POINTS ALONG THE PATH =  13
  # OF STEPS =   1

 Calculating another point on the path.
 IRC-IRC-IRC-IRC-IRC-IRC-IRC-IRC-IRC-IRC-IRC-IRC-IRC-IRC-IRC-IRC-IRC-IRC
                          Input orientation:                          
 ---------------------------------------------------------------------
 Center     Atomic      Atomic             Coordinates (Angstroms)
 Number     Number       Type             X           Y           Z
 ---------------------------------------------------------------------
      1          8           0       -2.005831    0.798148   -0.033876
      2          8           0        0.028283    1.085014   -0.120018
      3          6           0        0.240875   -0.147905   -0.162217
      4          7           0       -0.675883   -1.087674   -0.143909
      5          6           0       -1.903908   -0.480761    0.292581
      6          1           0       -2.121808   -0.746801    1.339161
      7          1           0       -2.662545   -0.973550   -0.360623
      8          6           0        1.678684   -0.696655   -0.117326
      9          1           0        1.831354   -1.099439   -1.120749
     10          1           0        1.679392   -1.546015    0.560188
     11          6           0        2.752407    0.309913    0.240950
     12          1           0        2.771538    1.138890   -0.464437
     13          1           0        3.725957   -0.178973    0.228007
     14          1           0        2.593413    0.721555    1.236189
 ---------------------------------------------------------------------
                    Distance matrix (angstroms):
                    1          2          3          4          5
     1  O    0.000000
     2  O    2.056048   0.000000
     3  C    2.441142   1.251824   0.000000
     4  N    2.310237   2.284074   1.312991   0.000000
     5  C    1.323847   2.520962   2.217595   1.437676   0.000000
     6  H    2.070157   3.179252   2.862706   2.099140   1.101630
     7  H    1.917538   3.396488   3.025045   2.001703   1.115816
     8  C    3.977065   2.428615   1.539622   2.386962   3.612423
     9  H    4.416574   3.004058   2.086582   2.690835   4.041343
    10  H    4.407821   3.179804   2.132115   2.500630   3.747856
    11  C    4.791110   2.855158   2.584557   3.722168   4.723251
    12  H    4.808820   2.765316   2.855072   4.116435   5.005611
    13  H    5.820374   3.923210   3.506999   4.510017   5.638318
    14  H    4.771999   2.924259   2.871574   3.983249   4.749932
                    6          7          8          9         10
     6  H    0.000000
     7  H    1.798076   0.000000
     8  C    4.070332   4.356848   0.000000
     9  H    4.669369   4.559470   1.091971   0.000000
    10  H    3.961650   4.475268   1.086479   1.745872   0.000000
    11  C    5.106925   5.597398   1.514735   2.165372   2.167427
    12  H    5.545596   5.831161   2.164265   2.514918   3.074305
    13  H    5.979419   6.464580   2.139762   2.501184   2.483460
    14  H    4.939634   5.748763   2.163342   3.074396   2.536589
                   11         12         13         14
    11  C    0.000000
    12  H    1.088641   0.000000
    13  H    1.089486   1.768378   0.000000
    14  H    1.088681   1.760121   1.763530   0.000000
 Symmetry turned off by external request.
 Stoichiometry    C4H7NO2
 Framework group  C1[X(C4H7NO2)]
 Deg. of freedom    36
 Full point group                 C1      NOp   1
 Rotational constants (GHZ):           7.1579085           1.7175346           1.4492945
 Standard basis: Aug-CC-pVTZ (5D, 7F)
   483 basis functions,   693 primitive gaussians,   560 cartesian basis functions
    27 alpha electrons       27 beta electrons
       nuclear repulsion energy       304.1957979003 Hartrees.
 NAtoms=   14 NActive=   14 NUniq=   14 SFac= 1.00D+00 NAtFMM=   60 NAOKFM=F Big=F
 Integral buffers will be    131072 words long.
 Raffenetti 2 integral format.
 Two-electron integral symmetry is turned off.
 Nuclear repulsion after empirical dispersion term =      304.1906609591 Hartrees.
 One-electron integrals computed using PRISM.
 NBasis=   483 RedAO= T EigKep=  8.98D-06  NBF=   483
 NBsUse=   483 1.00D-06 EigRej= -1.00D+00 NBFU=   483
 Initial guess from the checkpoint file:  "TSH3-IRC-Reverse.chk"
 B after Tr=    -0.000007    0.000210    0.000120
         Rot=    1.000000    0.000060   -0.000037    0.000011 Ang=   0.01 deg.
 Initial guess <Sx>= 0.0000 <Sy>= 0.0000 <Sz>= 0.0000 <S**2>= 0.0000 S= 0.0000
 ExpMin= 2.53D-02 ExpMax= 1.53D+04 ExpMxC= 5.22D+02 IAcc=3 IRadAn=         7 AccDes= 0.00D+00
 Harris functional with IExCor= 4639 and IRadAn=       7 diagonalized for initial guess.
 HarFok:  IExCor= 4639 AccDes= 0.00D+00 IRadAn=         7 IDoV= 1 UseB2=F ITyADJ=14
 ICtDFT=  3500011 ScaDFX=  1.000000  1.000000  1.000000  1.000000
 FoFCou: FMM=F IPFlag=           0 FMFlag=      100000 FMFlg1=           0
         NFxFlg=           0 DoJE=T BraDBF=F KetDBF=T FulRan=T
         wScrn=  0.000000 ICntrl=       500 IOpCl=  0 I1Cent=   200000004 NGrid=           0
         NMat0=    1 NMatS0=      1 NMatT0=    0 NMatD0=    1 NMtDS0=    0 NMtDT0=    0
 Symmetry not used in FoFCou.
 Gradient too large for Newton-Raphson -- use scaled steepest descent instead.
     Accept linear search using points  3 and  4.
 LinEq1:  Iter=  0 NonCon=     1 RMS=5.35D-05 Max=4.06D-03 NDo=     1
 AX will form     1 AO Fock derivatives at one time.
 LinEq1:  Iter=  1 NonCon=     1 RMS=1.54D-05 Max=5.82D-04 NDo=     1
 LinEq1:  Iter=  2 NonCon=     1 RMS=1.95D-05 Max=1.13D-03 NDo=     1
 LinEq1:  Iter=  3 NonCon=     1 RMS=1.17D-05 Max=5.44D-04 NDo=     1
 LinEq1:  Iter=  4 NonCon=     1 RMS=6.97D-06 Max=3.32D-04 NDo=     1
 LinEq1:  Iter=  5 NonCon=     1 RMS=4.64D-06 Max=2.28D-04 NDo=     1
 LinEq1:  Iter=  6 NonCon=     1 RMS=4.12D-06 Max=1.96D-04 NDo=     1
 LinEq1:  Iter=  7 NonCon=     1 RMS=1.82D-06 Max=9.90D-05 NDo=     1
 LinEq1:  Iter=  8 NonCon=     1 RMS=7.98D-07 Max=3.75D-05 NDo=     1
 LinEq1:  Iter=  9 NonCon=     1 RMS=3.19D-07 Max=9.77D-06 NDo=     1
 LinEq1:  Iter= 10 NonCon=     1 RMS=1.21D-07 Max=3.27D-06 NDo=     1
 LinEq1:  Iter= 11 NonCon=     1 RMS=4.93D-08 Max=1.68D-06 NDo=     1
 LinEq1:  Iter= 12 NonCon=     1 RMS=1.88D-08 Max=8.30D-07 NDo=     1
srun: Job step aborted: Waiting up to 32 seconds for job step to finish.
slurmstepd: error: *** STEP 11590702.0 ON r17c17 CANCELLED AT 2022-05-05T10:48:11 DUE TO TIME LIMIT ***
Error: software termination
   rax 0xfffffffffffffffc, rbx 0x00007ffceeed3410, rcx 0xffffffffffffffff
   rdx 0x0000000000000000, rsp 0x00007ffceeed33d8, rbp 0x0000000000000001
   rsi 0x00007ffceeed3410, rdi 0x000000000002b654, r8  0x00007f3d138fd700
   r9  0x0000000000000000, r10 0x0000000000000000, r11 0x0000000000000246
   r12 0x00007ffceeed3430, r13 0x0000000000000000, r14 0x00000000000000e4
   r15 0x00007ffceeed5e80
