# Supplementary material for: An Experimental and Master Equation Investigation of Kinetics of the CH2OO + RCN Reactions (R = H, CH3, C2H5) and Their Atmospheric Relevance
Source: J Phys Chem A. 2023 Jan 5;127(2):477–88. doi: 10.1021/acs.jpca.2c07073 (PMC9869398; doi:10.1021/acs.jpca.2c07073)
Supplement: Supplementary file 2 — jp2c07073_si_002.zip [file jp2c07073_si_002.zip › wb97XD/Optimization+Freq/AceIsoCyan1.log]

 Entering Gaussian System, Link 0=/appl/soft/chem/gaussian/G16RevB.01/g16/g16
 Initial command:
 /appl/soft/chem/gaussian/G16RevB.01/g16/l1.exe "/scratch/kurten/scratch_lauri/Cyan/AmideDissoc/AceIso/13008098.GAUSS_SCRDIR/Gau-129823.inp" -scrdir="/scratch/kurten/scratch_lauri/Cyan/AmideDissoc/AceIso/13008098.GAUSS_SCRDIR/"
 Entering Link 1 = /appl/soft/chem/gaussian/G16RevB.01/g16/l1.exe PID=    129827.
  
 Copyright (c) 1988-2017, Gaussian, Inc.  All Rights Reserved.
  
 This is part of the Gaussian(R) 16 program.  It is based on
 the Gaussian(R) 09 system (copyright 2009, Gaussian, Inc.),
 the Gaussian(R) 03 system (copyright 2003, Gaussian, Inc.),
 the Gaussian(R) 98 system (copyright 1998, Gaussian, Inc.),
 the Gaussian(R) 94 system (copyright 1995, Gaussian, Inc.),
 the Gaussian 92(TM) system (copyright 1992, Gaussian, Inc.),
 the Gaussian 90(TM) system (copyright 1990, Gaussian, Inc.),
 the Gaussian 88(TM) system (copyright 1988, Gaussian, Inc.),
 the Gaussian 86(TM) system (copyright 1986, Carnegie Mellon
 University), and the Gaussian 82(TM) system (copyright 1983,
 Carnegie Mellon University). Gaussian is a federally registered
 trademark of Gaussian, Inc.
  
 This software contains proprietary and confidential information,
 including trade secrets, belonging to Gaussian, Inc.
  
 This software is provided under written license and may be
 used, copied, transmitted, or stored only in accord with that
 written license.
  
 The following legend is applicable only to US Government
 contracts under FAR:
  
                    RESTRICTED RIGHTS LEGEND
  
 Use, reproduction and disclosure by the US Government is
 subject to restrictions as set forth in subparagraphs (a)
 and (c) of the Commercial Computer Software - Restricted
 Rights clause in FAR 52.227-19.
  
 Gaussian, Inc.
 340 Quinnipiac St., Bldg. 40, Wallingford CT 06492
  
  
 ---------------------------------------------------------------
 Warning -- This program may not be used in any manner that
 competes with the business of Gaussian, Inc. or will provide
 assistance to any competitor of Gaussian, Inc.  The licensee
 of this program is prohibited from giving any competitor of
 Gaussian, Inc. access to this program.  By using this program,
 the user acknowledges that Gaussian, Inc. is engaged in the
 business of creating and licensing software in the field of
 computational chemistry and represents and warrants to the
 licensee that it is not a competitor of Gaussian, Inc. and that
 it will not use this program in any manner prohibited above.
 ---------------------------------------------------------------
  

 Cite this work as:
 Gaussian 16, Revision B.01,
 M. J. Frisch, G. W. Trucks, H. B. Schlegel, G. E. Scuseria, 
 M. A. Robb, J. R. Cheeseman, G. Scalmani, V. Barone, 
 G. A. Petersson, H. Nakatsuji, X. Li, M. Caricato, A. V. Marenich, 
 J. Bloino, B. G. Janesko, R. Gomperts, B. Mennucci, H. P. Hratchian, 
 J. V. Ortiz, A. F. Izmaylov, J. L. Sonnenberg, D. Williams-Young, 
 F. Ding, F. Lipparini, F. Egidi, J. Goings, B. Peng, A. Petrone, 
 T. Henderson, D. Ranasinghe, V. G. Zakrzewski, J. Gao, N. Rega, 
 G. Zheng, W. Liang, M. Hada, M. Ehara, K. Toyota, R. Fukuda, 
 J. Hasegawa, M. Ishida, T. Nakajima, Y. Honda, O. Kitao, H. Nakai, 
 T. Vreven, K. Throssell, J. A. Montgomery, Jr., J. E. Peralta, 
 F. Ogliaro, M. J. Bearpark, J. J. Heyd, E. N. Brothers, K. N. Kudin, 
 V. N. Staroverov, T. A. Keith, R. Kobayashi, J. Normand, 
 K. Raghavachari, A. P. Rendell, J. C. Burant, S. S. Iyengar, 
 J. Tomasi, M. Cossi, J. M. Millam, M. Klene, C. Adamo, R. Cammi, 
 J. W. Ochterski, R. L. Martin, K. Morokuma, O. Farkas, 
 J. B. Foresman, and D. J. Fox, Gaussian, Inc., Wallingford CT, 2016.
 
 ******************************************
 Gaussian 16:  ES64L-G16RevB.01 20-Dec-2017
                29-Aug-2022 
 ******************************************
 %mem=12GB
 %NProcShared=16
 Will use up to   16 processors via shared memory.
 %chk=AceIso-M0001-b3lyp-wb97L-wb97H
 ----------------------------------------------------------------------
 #wB97XD Aug-cc-pVTZ Opt Integral(Grid=SuperFineGrid) Freq MaxDisk=32GB
 ----------------------------------------------------------------------
 1/18=20,19=15,26=5,38=1/1,3;
 2/9=110,12=2,17=6,18=5,40=1/2;
 3/5=16,6=1,7=10,11=2,25=1,30=1,71=1,74=-58,75=-7/1,2,3;
 4//1;
 5/5=2,38=5/2;
 6/7=2,8=2,9=2,10=2,28=1/1;
 7//1,2,3,16;
 1/18=20,19=15,26=5/3(2);
 2/9=110/2;
 99//99;
 2/9=110/2;
 3/5=16,6=1,7=10,11=2,25=1,30=1,71=1,74=-58,75=-7/1,2,3;
 4/5=5,16=3,69=1/1;
 5/5=2,38=5/2;
 7//1,2,3,16;
 1/18=20,19=15,26=5/3(-5);
 2/9=110/2;
 6/7=2,8=2,9=2,10=2,19=2,28=1/1;
 99/9=1/99;
 -----
 Title
 -----
 Symbolic Z-matrix:
 Charge =  0 Multiplicity = 1
 N                     0.        0.76631   0. 
 C                     1.05974   0.14838   0. 
 O                     2.13161  -0.3128    0. 
 C                    -1.33289   0.31158   0. 
 H                    -2.03778   1.15272   0. 
 O                    -1.67203  -0.84678   0. 
 

 GradGradGradGradGradGradGradGradGradGradGradGradGradGradGradGradGradGrad
 Berny optimization.
 Initialization pass.
                           ----------------------------
                           !    Initial Parameters    !
                           ! (Angstroms and Degrees)  !
 --------------------------                            --------------------------
 ! Name  Definition              Value          Derivative Info.                !
 --------------------------------------------------------------------------------
 ! R1    R(1,2)                  1.2267         estimate D2E/DX2                !
 ! R2    R(1,4)                  1.4083         estimate D2E/DX2                !
 ! R3    R(2,3)                  1.1669         estimate D2E/DX2                !
 ! R4    R(4,5)                  1.0974         estimate D2E/DX2                !
 ! R5    R(4,6)                  1.207          estimate D2E/DX2                !
 ! A1    A(2,1,4)              130.9161         estimate D2E/DX2                !
 ! A2    A(1,4,5)              111.126          estimate D2E/DX2                !
 ! A3    A(1,4,6)              125.1564         estimate D2E/DX2                !
 ! A4    A(5,4,6)              123.7176         estimate D2E/DX2                !
 ! A5    L(1,2,3,6,-1)         186.9661         estimate D2E/DX2                !
 ! A6    L(1,2,3,6,-2)         180.0            estimate D2E/DX2                !
 ! D1    D(2,1,4,5)            180.0            estimate D2E/DX2                !
 ! D2    D(2,1,4,6)              0.0            estimate D2E/DX2                !
 ! D3    D(1,4,5,6)            180.0            estimate D2E/DX2                !
 --------------------------------------------------------------------------------
 Trust Radius=3.00D-01 FncErr=1.00D-07 GrdErr=1.00D-07 EigMax=2.50D+02 EigMin=1.00D-04
 Number of steps in this run=     24 maximum allowed number of steps=    100.
 GradGradGradGradGradGradGradGradGradGradGradGradGradGradGradGradGradGrad

                          Input orientation:                          
 ---------------------------------------------------------------------
 Center     Atomic      Atomic             Coordinates (Angstroms)
 Number     Number       Type             X           Y           Z
 ---------------------------------------------------------------------
      1          7           0        0.000000    0.766310    0.000000
      2          6           0        1.059740    0.148380    0.000000
      3          8           0        2.131610   -0.312800    0.000000
      4          6           0       -1.332890    0.311580    0.000000
      5          1           0       -2.037780    1.152720    0.000000
      6          8           0       -1.672030   -0.846780    0.000000
 ---------------------------------------------------------------------
                    Distance matrix (angstroms):
                    1          2          3          4          5
     1  N    0.000000
     2  C    1.226738   0.000000
     3  O    2.389192   1.166873   0.000000
     4  C    1.408324   2.398189   3.520314   0.000000
     5  H    2.074093   3.256275   4.419453   1.097445   0.000000
     6  O    2.323304   2.907389   3.840939   1.206985   2.032676
                    6
     6  O    0.000000
 Stoichiometry    C2HNO2
 Framework group  CS[SG(C2HNO2)]
 Deg. of freedom     9
 Full point group                 CS      NOp   2
 Largest Abelian subgroup         CS      NOp   2
 Largest concise Abelian subgroup C1      NOp   1
                         Standard orientation:                         
 ---------------------------------------------------------------------
 Center     Atomic      Atomic             Coordinates (Angstroms)
 Number     Number       Type             X           Y           Z
 ---------------------------------------------------------------------
      1          7           0        0.000000    0.766310    0.000000
      2          6           0        1.059741    0.148381    0.000000
      3          8           0        2.131612   -0.312797    0.000000
      4          6           0       -1.332889    0.311578    0.000000
      5          1           0       -2.037781    1.152717    0.000000
      6          8           0       -1.672028   -0.846783    0.000000
 ---------------------------------------------------------------------
 Rotational constants (GHZ):          21.3386496           3.2263608           2.8026116
 Standard basis: Aug-CC-pVTZ (5D, 7F)
 There are   203 symmetry adapted cartesian basis functions of A'  symmetry.
 There are    97 symmetry adapted cartesian basis functions of A"  symmetry.
 There are   166 symmetry adapted basis functions of A'  symmetry.
 There are    87 symmetry adapted basis functions of A"  symmetry.
   253 basis functions,   387 primitive gaussians,   300 cartesian basis functions
    18 alpha electrons       18 beta electrons
       nuclear repulsion energy       143.2778032830 Hartrees.
 NAtoms=    6 NActive=    6 NUniq=    6 SFac= 1.00D+00 NAtFMM=   60 NAOKFM=F Big=F
 Integral buffers will be    131072 words long.
 Raffenetti 2 integral format.
 Two-electron integral symmetry is turned on.
 Nuclear repulsion after empirical dispersion term =      143.2769891867 Hartrees.
 One-electron integrals computed using PRISM.
 NBasis=   253 RedAO= T EigKep=  5.23D-05  NBF=   166    87
 NBsUse=   253 1.00D-06 EigRej= -1.00D+00 NBFU=   166    87
 ExpMin= 2.53D-02 ExpMax= 1.53D+04 ExpMxC= 5.22D+02 IAcc=3 IRadAn=         7 AccDes= 0.00D+00
 Harris functional with IExCor= 4639 and IRadAn=       7 diagonalized for initial guess.
 HarFok:  IExCor= 4639 AccDes= 0.00D+00 IRadAn=         7 IDoV= 1 UseB2=F ITyADJ=14
 ICtDFT=  3500011 ScaDFX=  1.000000  1.000000  1.000000  1.000000
 FoFCou: FMM=F IPFlag=           0 FMFlag=      100000 FMFlg1=           0
         NFxFlg=           0 DoJE=T BraDBF=F KetDBF=T FulRan=T
         wScrn=  0.000000 ICntrl=       500 IOpCl=  0 I1Cent=   200000004 NGrid=           0
         NMat0=    1 NMatS0=      1 NMatT0=    0 NMatD0=    1 NMtDS0=    0 NMtDT0=    0
 Petite list used in FoFCou.
 Initial guess orbital symmetries:
       Occupied  (A') (A') (A') (A') (A') (A') (A') (A') (A') (A')
                 (A') (A') (A") (A') (A") (A') (A") (A')
       Virtual   (A') (A") (A') (A') (A") (A') (A') (A") (A') (A')
                 (A') (A') (A") (A') (A") (A') (A") (A') (A") (A')
                 (A') (A') (A') (A') (A") (A') (A") (A') (A') (A')
                 (A') (A') (A") (A") (A') (A") (A') (A") (A') (A')
                 (A') (A') (A") (A') (A') (A") (A') (A') (A') (A")
                 (A') (A') (A") (A') (A') (A") (A') (A") (A") (A')
                 (A') (A") (A') (A') (A') (A") (A') (A') (A") (A")
                 (A') (A') (A') (A") (A") (A') (A") (A') (A') (A')
                 (A") (A') (A') (A") (A') (A') (A") (A') (A") (A')
                 (A') (A") (A') (A") (A') (A") (A') (A') (A') (A')
                 (A") (A') (A") (A') (A") (A') (A') (A') (A") (A')
                 (A") (A') (A') (A") (A") (A') (A") (A') (A") (A')
                 (A") (A') (A') (A') (A") (A') (A') (A") (A') (A')
                 (A') (A") (A') (A') (A") (A") (A') (A') (A") (A')
                 (A") (A') (A') (A") (A') (A") (A') (A') (A") (A')
                 (A") (A') (A") (A') (A') (A") (A') (A") (A') (A")
                 (A') (A') (A') (A') (A") (A") (A') (A') (A") (A')
                 (A') (A') (A") (A') (A') (A") (A') (A") (A') (A")
                 (A') (A') (A") (A') (A') (A") (A') (A") (A") (A')
                 (A') (A') (A") (A') (A") (A') (A') (A") (A') (A')
                 (A') (A') (A") (A') (A") (A') (A") (A') (A') (A')
                 (A") (A") (A') (A') (A") (A") (A') (A") (A') (A')
                 (A") (A') (A") (A') (A') (A') (A') (A") (A') (A')
                 (A') (A') (A') (A') (A')
 The electronic state of the initial guess is 1-A'.
 Keep R1 ints in memory in symmetry-blocked form, NReq=1554007137.
 Requested convergence on RMS density matrix=1.00D-08 within 128 cycles.
 Requested convergence on MAX density matrix=1.00D-06.
 Requested convergence on             energy=1.00D-06.
 No special actions if energy rises.
 SCF Done:  E(RwB97XD) =  -282.016340305     A.U. after   13 cycles
            NFock= 13  Conv=0.86D-08     -V/T= 2.0060

 **********************************************************************

            Population analysis using the SCF Density.

 **********************************************************************

 Orbital symmetries:
       Occupied  (A') (A') (A') (A') (A') (A') (A') (A') (A') (A')
                 (A') (A") (A') (A') (A") (A') (A") (A')
       Virtual   (A") (A') (A') (A') (A") (A') (A') (A') (A") (A')
                 (A') (A") (A') (A") (A') (A') (A') (A") (A") (A')
                 (A') (A') (A') (A') (A") (A') (A") (A') (A') (A')
                 (A') (A') (A") (A") (A') (A") (A') (A") (A') (A')
                 (A') (A') (A") (A') (A') (A") (A') (A') (A') (A")
                 (A') (A') (A") (A') (A') (A") (A') (A") (A") (A')
                 (A") (A') (A') (A') (A') (A") (A') (A') (A") (A')
                 (A") (A') (A") (A') (A") (A') (A") (A') (A') (A")
                 (A') (A') (A') (A") (A') (A") (A') (A') (A") (A')
                 (A') (A") (A') (A") (A') (A") (A') (A') (A') (A')
                 (A") (A') (A") (A') (A") (A') (A') (A') (A") (A')
                 (A") (A') (A') (A") (A") (A') (A') (A") (A") (A')
                 (A") (A') (A') (A") (A') (A') (A') (A") (A') (A')
                 (A') (A") (A') (A') (A") (A") (A') (A') (A") (A')
                 (A") (A') (A') (A") (A") (A') (A') (A') (A") (A')
                 (A") (A") (A') (A') (A') (A") (A') (A") (A') (A")
                 (A') (A') (A') (A") (A') (A") (A') (A') (A") (A')
                 (A') (A") (A') (A') (A') (A") (A') (A") (A') (A")
                 (A') (A') (A') (A") (A') (A") (A') (A") (A") (A')
                 (A') (A') (A") (A') (A") (A') (A') (A") (A') (A')
                 (A') (A') (A") (A') (A") (A') (A") (A') (A') (A')
                 (A") (A") (A') (A') (A") (A') (A") (A") (A') (A')
                 (A") (A") (A') (A') (A') (A') (A') (A") (A') (A')
                 (A') (A') (A') (A') (A')
 The electronic state is 1-A'.
 Alpha  occ. eigenvalues --  -19.34581 -19.27992 -14.49744 -10.47394 -10.44404
 Alpha  occ. eigenvalues --   -1.25256  -1.19162  -1.08123  -0.82123  -0.65595
 Alpha  occ. eigenvalues --   -0.63565  -0.59897  -0.59059  -0.56375  -0.52332
 Alpha  occ. eigenvalues --   -0.44474  -0.41248  -0.39059
 Alpha virt. eigenvalues --   -0.00039   0.02734   0.04743   0.05609   0.06873
 Alpha virt. eigenvalues --    0.07501   0.09095   0.09700   0.10764   0.12204
 Alpha virt. eigenvalues --    0.14355   0.14451   0.15038   0.15973   0.18875
 Alpha virt. eigenvalues --    0.19453   0.20760   0.20781   0.22244   0.23003
 Alpha virt. eigenvalues --    0.24071   0.24465   0.26039   0.26420   0.27868
 Alpha virt. eigenvalues --    0.27964   0.30558   0.33034   0.34182   0.35420
 Alpha virt. eigenvalues --    0.37394   0.39611   0.40204   0.41348   0.44265
 Alpha virt. eigenvalues --    0.44491   0.45297   0.47606   0.48466   0.48795
 Alpha virt. eigenvalues --    0.50022   0.52602   0.52720   0.54905   0.56973
 Alpha virt. eigenvalues --    0.58918   0.59774   0.64995   0.66520   0.68565
 Alpha virt. eigenvalues --    0.69071   0.69612   0.72942   0.74313   0.75814
 Alpha virt. eigenvalues --    0.77111   0.77749   0.79281   0.80214   0.82163
 Alpha virt. eigenvalues --    0.84633   0.84924   0.86702   0.90061   0.90674
 Alpha virt. eigenvalues --    0.91995   0.92595   0.94252   0.96339   0.96699
 Alpha virt. eigenvalues --    0.97110   1.00716   1.03519   1.03575   1.04972
 Alpha virt. eigenvalues --    1.06906   1.07272   1.08604   1.12211   1.13419
 Alpha virt. eigenvalues --    1.13444   1.14936   1.18597   1.19173   1.19667
 Alpha virt. eigenvalues --    1.25780   1.26244   1.30188   1.32508   1.35769
 Alpha virt. eigenvalues --    1.38044   1.39734   1.42923   1.43299   1.44488
 Alpha virt. eigenvalues --    1.48044   1.49270   1.51716   1.54702   1.59141
 Alpha virt. eigenvalues --    1.63715   1.67401   1.68483   1.72872   1.76172
 Alpha virt. eigenvalues --    1.77775   1.81537   1.85843   1.92022   1.94001
 Alpha virt. eigenvalues --    1.97534   1.98561   2.04608   2.05755   2.08828
 Alpha virt. eigenvalues --    2.09239   2.12316   2.13400   2.18346   2.18862
 Alpha virt. eigenvalues --    2.20987   2.21578   2.23560   2.25597   2.26967
 Alpha virt. eigenvalues --    2.30456   2.35009   2.37325   2.37835   2.43301
 Alpha virt. eigenvalues --    2.43933   2.49623   2.53446   2.54385   2.55342
 Alpha virt. eigenvalues --    2.56768   2.58677   2.61355   2.66990   2.70805
 Alpha virt. eigenvalues --    2.71338   2.75871   2.78226   2.84273   2.90968
 Alpha virt. eigenvalues --    2.92267   2.93951   3.03258   3.13117   3.14359
 Alpha virt. eigenvalues --    3.19221   3.24666   3.24900   3.26498   3.27988
 Alpha virt. eigenvalues --    3.33563   3.35587   3.41701   3.45268   3.46097
 Alpha virt. eigenvalues --    3.52341   3.56631   3.57786   3.66015   3.66503
 Alpha virt. eigenvalues --    3.73104   3.81411   3.84179   3.89883   3.91261
 Alpha virt. eigenvalues --    3.94689   3.98320   3.98985   4.07334   4.10125
 Alpha virt. eigenvalues --    4.10213   4.14446   4.21696   4.41361   4.46235
 Alpha virt. eigenvalues --    4.52466   4.69523   4.76350   4.77376   4.80399
 Alpha virt. eigenvalues --    4.82625   4.83532   4.87033   4.92137   4.94084
 Alpha virt. eigenvalues --    5.10186   5.15857   5.17794   5.26219   5.33664
 Alpha virt. eigenvalues --    5.34510   5.40293   5.51165   5.62521   5.89495
 Alpha virt. eigenvalues --    5.94179   6.00834   6.03741   6.08628   6.14344
 Alpha virt. eigenvalues --    6.15450   6.23192   6.26926   6.31946   6.45692
 Alpha virt. eigenvalues --    6.46285   6.54218   6.54403   6.72212   6.72539
 Alpha virt. eigenvalues --    6.75313   6.76385   6.80597   6.83664   7.02231
 Alpha virt. eigenvalues --    7.11746   7.14676   7.15686   7.19432   7.31171
 Alpha virt. eigenvalues --    7.32732   7.35885   7.40207   7.47537   7.61621
 Alpha virt. eigenvalues --   14.06370  14.82417  16.57524  17.04549  20.40077
          Condensed to atoms (all electrons):
               1          2          3          4          5          6
     1  N    6.709936   0.362298  -0.236107   0.217778  -0.034260  -0.095151
     2  C    0.362298   5.077610   0.568209  -0.172860   0.011004   0.011191
     3  O   -0.236107   0.568209   7.990635  -0.012323   0.000750  -0.000730
     4  C    0.217778  -0.172860  -0.012323   5.038662   0.315673   0.396192
     5  H   -0.034260   0.011004   0.000750   0.315673   0.369865  -0.080204
     6  O   -0.095151   0.011191  -0.000730   0.396192  -0.080204   8.310371
 Mulliken charges:
               1
     1  N    0.075506
     2  C    0.142547
     3  O   -0.310434
     4  C    0.216878
     5  H    0.417172
     6  O   -0.541670
 Sum of Mulliken charges =   0.00000
 Mulliken charges with hydrogens summed into heavy atoms:
               1
     1  N    0.075506
     2  C    0.142547
     3  O   -0.310434
     4  C    0.634050
     6  O   -0.541670
 Electronic spatial extent (au):  <R**2>=            394.9224
 Charge=              0.0000 electrons
 Dipole moment (field-independent basis, Debye):
    X=             -0.2362    Y=              1.9431    Z=              0.0000  Tot=              1.9574
 Quadrupole moment (field-independent basis, Debye-Ang):
   XX=            -29.9237   YY=            -28.7568   ZZ=            -26.0987
   XY=             -3.4082   XZ=              0.0000   YZ=              0.0000
 Traceless Quadrupole moment (field-independent basis, Debye-Ang):
   XX=             -1.6640   YY=             -0.4970   ZZ=              2.1610
   XY=             -3.4082   XZ=              0.0000   YZ=              0.0000
 Octapole moment (field-independent basis, Debye-Ang**2):
  XXX=             -4.1906  YYY=             -2.7350  ZZZ=              0.0000  XYY=              1.3996
  XXY=             10.2567  XXZ=              0.0000  XZZ=              0.8286  YZZ=             -1.2837
  YYZ=              0.0000  XYZ=              0.0000
 Hexadecapole moment (field-independent basis, Debye-Ang**3):
 XXXX=           -387.5255 YYYY=            -83.6216 ZZZZ=            -22.8755 XXXY=            -15.7730
 XXXZ=              0.0000 YYYX=             -8.2989 YYYZ=              0.0000 ZZZX=              0.0000
 ZZZY=              0.0000 XXYY=            -73.2469 XXZZ=            -63.2544 YYZZ=            -17.5955
 XXYZ=              0.0000 YYXZ=              0.0000 ZZXY=             -1.2290
 N-N= 1.432769891867D+02 E-N=-9.477366045192D+02  KE= 2.803426223395D+02
 Symmetry A'   KE= 2.691356959788D+02
 Symmetry A"   KE= 1.120692636071D+01
 Calling FoFJK, ICntrl=      2127 FMM=F ISym2X=1 I1Cent= 0 IOpClX= 0 NMat=1 NMatS=1 NMatT=0.
 ***** Axes restored to original set *****
 -------------------------------------------------------------------
 Center     Atomic                   Forces (Hartrees/Bohr)
 Number     Number              X              Y              Z
 -------------------------------------------------------------------
      1        7           0.010375282   -0.009998564    0.000000000
      2        6           0.011846103   -0.003399520    0.000000000
      3        8          -0.028945005    0.011991828    0.000000000
      4        6          -0.002130238   -0.018920678    0.000000000
      5        1           0.001654992   -0.001966427    0.000000000
      6        8           0.007198867    0.022293361    0.000000000
 -------------------------------------------------------------------
 Cartesian Forces:  Max     0.028945005 RMS     0.011202865

 GradGradGradGradGradGradGradGradGradGradGradGradGradGradGradGradGradGrad
 Berny optimization.
 FormGI is forming the generalized inverse of G from B-inverse, IUseBI=4.
 Internal  Forces:  Max     0.031327901 RMS     0.011843228
 Search for a local minimum.
 Step number   1 out of a maximum of   24
 All quantities printed in internal units (Hartrees-Bohrs-Radians)
 Mixed Optimization -- RFO/linear search
 Second derivative matrix not updated -- first step.
 The second derivative matrix:
                          R1        R2        R3        R4        R5
           R1           0.92459
           R2           0.00000   0.44268
           R3           0.00000   0.00000   1.23400
           R4           0.00000   0.00000   0.00000   0.33966
           R5           0.00000   0.00000   0.00000   0.00000   1.01390
           A1           0.00000   0.00000   0.00000   0.00000   0.00000
           A2           0.00000   0.00000   0.00000   0.00000   0.00000
           A3           0.00000   0.00000   0.00000   0.00000   0.00000
           A4           0.00000   0.00000   0.00000   0.00000   0.00000
           A5           0.00000   0.00000   0.00000   0.00000   0.00000
           A6           0.00000   0.00000   0.00000   0.00000   0.00000
           D1           0.00000   0.00000   0.00000   0.00000   0.00000
           D2           0.00000   0.00000   0.00000   0.00000   0.00000
           D3           0.00000   0.00000   0.00000   0.00000   0.00000
                          A1        A2        A3        A4        A5
           A1           0.25000
           A2           0.00000   0.16000
           A3           0.00000   0.00000   0.25000
           A4           0.00000   0.00000   0.00000   0.16000
           A5           0.00000   0.00000   0.00000   0.00000   0.04776
           A6           0.00000   0.00000   0.00000   0.00000   0.00000
           D1           0.00000   0.00000   0.00000   0.00000   0.00000
           D2           0.00000   0.00000   0.00000   0.00000   0.00000
           D3           0.00000   0.00000   0.00000   0.00000   0.00000
                          A6        D1        D2        D3
           A6           0.04776
           D1           0.00000   0.01582
           D2           0.00000   0.00000   0.01582
           D3           0.00000   0.00000   0.00000   0.00230
 ITU=  0
     Eigenvalues ---    0.00691   0.01582   0.04776   0.04776   0.16000
     Eigenvalues ---    0.22000   0.25000   0.33966   0.44268   0.92459
     Eigenvalues ---    1.01390   1.23400
 RFO step:  Lambda=-1.92980878D-03 EMin= 6.90961708D-03
 Linear search not attempted -- first point.
 Iteration  1 RMS(Cart)=  0.02808026 RMS(Int)=  0.00020779
 Iteration  2 RMS(Cart)=  0.00023138 RMS(Int)=  0.00000003
 Iteration  3 RMS(Cart)=  0.00000004 RMS(Int)=  0.00000000
 ClnCor:  largest displacement from symmetrization is 1.58D-14 for atom     4.
 Variable       Old X    -DE/DX   Delta X   Delta X   Delta X     New X
                                 (Linear)    (Quad)   (Total)
    R1        2.31820  -0.01910   0.00000  -0.02061  -0.02061   2.29759
    R2        2.66135  -0.00682   0.00000  -0.01533  -0.01533   2.64601
    R3        2.20507  -0.03133   0.00000  -0.02535  -0.02535   2.17972
    R4        2.07387  -0.00257   0.00000  -0.00752  -0.00752   2.06635
    R5        2.28087  -0.02342   0.00000  -0.02305  -0.02305   2.25782
    A1        2.28492  -0.00370   0.00000  -0.01467  -0.01467   2.27025
    A2        1.93951   0.00048   0.00000   0.00217   0.00217   1.94168
    A3        2.18439  -0.00098   0.00000  -0.00440  -0.00440   2.17999
    A4        2.15928   0.00049   0.00000   0.00224   0.00224   2.16152
    A5        3.26317  -0.00094   0.00000  -0.01883  -0.01883   3.24434
    A6        3.14159   0.00000   0.00000   0.00000   0.00000   3.14159
    D1        3.14159   0.00000   0.00000   0.00000   0.00000   3.14159
    D2        0.00000   0.00000   0.00000   0.00000   0.00000   0.00000
    D3        3.14159   0.00000   0.00000   0.00000   0.00000   3.14159
         Item               Value     Threshold  Converged?
 Maximum Force            0.031328     0.000450     NO 
 RMS     Force            0.011843     0.000300     NO 
 Maximum Displacement     0.068823     0.001800     NO 
 RMS     Displacement     0.028072     0.001200     NO 
 Predicted change in Energy=-9.673065D-04
 GradGradGradGradGradGradGradGradGradGradGradGradGradGradGradGradGradGrad

                          Input orientation:                          
 ---------------------------------------------------------------------
 Center     Atomic      Atomic             Coordinates (Angstroms)
 Number     Number       Type             X           Y           Z
 ---------------------------------------------------------------------
      1          7           0        0.000425    0.775094    0.000000
      2          6           0        1.047183    0.156596    0.000000
      3          8           0        2.095190   -0.325222    0.000000
      4          6           0       -1.320716    0.311226    0.000000
      5          1           0       -2.032268    1.141501    0.000000
      6          8           0       -1.641163   -0.839786    0.000000
 ---------------------------------------------------------------------
                    Distance matrix (angstroms):
                    1          2          3          4          5
     1  N    0.000000
     2  C    1.215830   0.000000
     3  O    2.366165   1.153459   0.000000
     4  C    1.400209   2.372942   3.474692   0.000000
     5  H    2.065453   3.233118   4.380318   1.093464   0.000000
     6  O    2.302748   2.867051   3.771619   1.194786   2.019520
                    6
     6  O    0.000000
 Stoichiometry    C2HNO2
 Framework group  CS[SG(C2HNO2)]
 Deg. of freedom     9
 Full point group                 CS      NOp   2
 Largest Abelian subgroup         CS      NOp   2
 Largest concise Abelian subgroup C1      NOp   1
                         Standard orientation:                         
 ---------------------------------------------------------------------
 Center     Atomic      Atomic             Coordinates (Angstroms)
 Number     Number       Type             X           Y           Z
 ---------------------------------------------------------------------
      1          7           0        0.000000    0.773594    0.000000
      2          6           0        1.047946    0.157111    0.000000
      3          8           0        2.096878   -0.322690    0.000000
      4          6           0       -1.320246    0.307186    0.000000
      5          1           0       -2.033394    1.136091    0.000000
      6          8           0       -1.638479   -0.844440    0.000000
 ---------------------------------------------------------------------
 Rotational constants (GHZ):          21.1726095           3.3299791           2.8774244
 Standard basis: Aug-CC-pVTZ (5D, 7F)
 There are   203 symmetry adapted cartesian basis functions of A'  symmetry.
 There are    97 symmetry adapted cartesian basis functions of A"  symmetry.
 There are   166 symmetry adapted basis functions of A'  symmetry.
 There are    87 symmetry adapted basis functions of A"  symmetry.
   253 basis functions,   387 primitive gaussians,   300 cartesian basis functions
    18 alpha electrons       18 beta electrons
       nuclear repulsion energy       144.7457381497 Hartrees.
 NAtoms=    6 NActive=    6 NUniq=    6 SFac= 1.00D+00 NAtFMM=   60 NAOKFM=F Big=F
 Integral buffers will be    131072 words long.
 Raffenetti 2 integral format.
 Two-electron integral symmetry is turned on.
 Nuclear repulsion after empirical dispersion term =      144.7449265241 Hartrees.
 One-electron integrals computed using PRISM.
 NBasis=   253 RedAO= T EigKep=  5.08D-05  NBF=   166    87
 NBsUse=   253 1.00D-06 EigRej= -1.00D+00 NBFU=   166    87
 Initial guess from the checkpoint file:  "AceIso-M0001-b3lyp-wb97L-wb97H.chk"
 B after Tr=     0.000000    0.000000    0.000000
         Rot=    1.000000    0.000000    0.000000   -0.000254 Ang=  -0.03 deg.
 Initial guess orbital symmetries:
       Occupied  (A') (A') (A') (A') (A') (A') (A') (A') (A') (A')
                 (A') (A") (A') (A') (A") (A') (A") (A')
       Virtual   (A") (A') (A') (A') (A") (A') (A') (A') (A") (A')
                 (A') (A") (A') (A") (A') (A') (A') (A") (A") (A')
                 (A') (A') (A') (A') (A") (A') (A") (A') (A') (A')
                 (A') (A') (A") (A") (A') (A") (A') (A") (A') (A')
                 (A') (A') (A") (A') (A') (A") (A') (A') (A') (A")
                 (A') (A') (A") (A') (A') (A") (A') (A") (A") (A')
                 (A") (A') (A') (A') (A') (A") (A') (A') (A") (A')
                 (A") (A') (A") (A') (A") (A') (A") (A') (A') (A")
                 (A') (A') (A') (A") (A') (A") (A') (A') (A") (A')
                 (A') (A") (A') (A") (A') (A") (A') (A') (A') (A')
                 (A") (A') (A") (A') (A") (A') (A') (A') (A") (A')
                 (A") (A') (A') (A") (A") (A') (A') (A") (A") (A')
                 (A") (A') (A') (A") (A') (A') (A') (A") (A') (A')
                 (A') (A") (A') (A') (A") (A") (A') (A') (A") (A')
                 (A") (A') (A') (A") (A") (A') (A') (A') (A") (A')
                 (A") (A") (A') (A') (A') (A") (A') (A") (A') (A")
                 (A') (A') (A') (A") (A') (A") (A') (A') (A") (A')
                 (A') (A") (A') (A') (A') (A") (A') (A") (A') (A")
                 (A') (A') (A') (A") (A') (A") (A') (A") (A") (A')
                 (A') (A') (A") (A') (A") (A') (A') (A") (A') (A')
                 (A') (A') (A") (A') (A") (A') (A") (A') (A') (A')
                 (A") (A") (A') (A') (A") (A') (A") (A") (A') (A')
                 (A") (A") (A') (A') (A') (A') (A') (A") (A') (A')
                 (A') (A') (A') (A') (A')
 ExpMin= 2.53D-02 ExpMax= 1.53D+04 ExpMxC= 5.22D+02 IAcc=3 IRadAn=         7 AccDes= 0.00D+00
 Harris functional with IExCor= 4639 and IRadAn=       7 diagonalized for initial guess.
 HarFok:  IExCor= 4639 AccDes= 0.00D+00 IRadAn=         7 IDoV= 1 UseB2=F ITyADJ=14
 ICtDFT=  3500011 ScaDFX=  1.000000  1.000000  1.000000  1.000000
 FoFCou: FMM=F IPFlag=           0 FMFlag=      100000 FMFlg1=           0
         NFxFlg=           0 DoJE=T BraDBF=F KetDBF=T FulRan=T
         wScrn=  0.000000 ICntrl=       500 IOpCl=  0 I1Cent=   200000004 NGrid=           0
         NMat0=    1 NMatS0=      1 NMatT0=    0 NMatD0=    1 NMtDS0=    0 NMtDT0=    0
 Petite list used in FoFCou.
 Keep R1 ints in memory in symmetry-blocked form, NReq=1554007137.
 Requested convergence on RMS density matrix=1.00D-08 within 128 cycles.
 Requested convergence on MAX density matrix=1.00D-06.
 Requested convergence on             energy=1.00D-06.
 No special actions if energy rises.
 SCF Done:  E(RwB97XD) =  -282.017349311     A.U. after   11 cycles
            NFock= 11  Conv=0.76D-08     -V/T= 2.0053
 Calling FoFJK, ICntrl=      2127 FMM=F ISym2X=1 I1Cent= 0 IOpClX= 0 NMat=1 NMatS=1 NMatT=0.
 ***** Axes restored to original set *****
 -------------------------------------------------------------------
 Center     Atomic                   Forces (Hartrees/Bohr)
 Number     Number              X              Y              Z
 -------------------------------------------------------------------
      1        7           0.000694988    0.001906070    0.000000000
      2        6           0.003479919   -0.002997159    0.000000000
      3        8          -0.003019046    0.001925797    0.000000000
      4        6          -0.000646742   -0.002828700    0.000000000
      5        1          -0.000557078    0.000442827    0.000000000
      6        8           0.000047959    0.001551165    0.000000000
 -------------------------------------------------------------------
 Cartesian Forces:  Max     0.003479919 RMS     0.001656082

 GradGradGradGradGradGradGradGradGradGradGradGradGradGradGradGradGradGrad
 Berny optimization.
 Using GEDIIS/GDIIS optimizer.
 FormGI is forming the generalized inverse of G from B-inverse, IUseBI=4.
 Internal  Forces:  Max     0.003547494 RMS     0.001191094
 Search for a local minimum.
 Step number   2 out of a maximum of   24
 All quantities printed in internal units (Hartrees-Bohrs-Radians)
 Mixed Optimization -- RFO/linear search
 Update second derivatives using D2CorX and points    1    2
 DE= -1.01D-03 DEPred=-9.67D-04 R= 1.04D+00
 TightC=F SS=  1.41D+00  RLast= 4.99D-02 DXNew= 5.0454D-01 1.4968D-01
 Trust test= 1.04D+00 RLast= 4.99D-02 DXMaxT set to 3.00D-01
 The second derivative matrix:
                          R1        R2        R3        R4        R5
           R1           0.95108
           R2           0.02068   0.45464
           R3          -0.01139   0.01153   1.13926
           R4           0.00980   0.00532   0.00713   0.34199
           R5           0.00386   0.01367  -0.05365   0.00735   0.98733
           A1          -0.00216   0.00102  -0.01225   0.00070  -0.00719
           A2          -0.00275  -0.00130  -0.00293  -0.00055  -0.00255
           A3           0.00457   0.00244   0.00356   0.00106   0.00355
           A4          -0.00575  -0.00253  -0.00707  -0.00104  -0.00581
           A5           0.01258   0.00560   0.01517   0.00231   0.01257
           A6           0.00000   0.00000   0.00000   0.00000   0.00000
           D1           0.00000   0.00000   0.00000   0.00000   0.00000
           D2           0.00000   0.00000   0.00000   0.00000   0.00000
           D3           0.00000   0.00000   0.00000   0.00000   0.00000
                          A1        A2        A3        A4        A5
           A1           0.24843
           A2          -0.00032   0.16011
           A3           0.00036  -0.00025   0.25048
           A4          -0.00079   0.00020  -0.00046   0.16033
           A5           0.00170  -0.00045   0.00103  -0.00076   0.04948
           A6           0.00000   0.00000   0.00000   0.00000   0.00000
           D1           0.00000   0.00000   0.00000   0.00000   0.00000
           D2           0.00000   0.00000   0.00000   0.00000   0.00000
           D3           0.00000   0.00000   0.00000   0.00000   0.00000
                          A6        D1        D2        D3
           A6           0.04776
           D1           0.00000   0.01582
           D2           0.00000   0.00000   0.01582
           D3           0.00000   0.00000   0.00000   0.00230
 ITU=  1  0
 Use linear search instead of GDIIS.
     Eigenvalues ---    0.00688   0.01582   0.04776   0.04880   0.16000
     Eigenvalues ---    0.22067   0.24821   0.34151   0.45347   0.95163
     Eigenvalues ---    0.97162   1.15727
 RFO step:  Lambda=-4.73934353D-05 EMin= 6.88182858D-03
 Quartic linear search produced a step of  0.03265.
 Iteration  1 RMS(Cart)=  0.00858862 RMS(Int)=  0.00009368
 Iteration  2 RMS(Cart)=  0.00009414 RMS(Int)=  0.00000000
 Iteration  3 RMS(Cart)=  0.00000000 RMS(Int)=  0.00000000
 ClnCor:  largest displacement from symmetrization is 1.52D-10 for atom     4.
 Variable       Old X    -DE/DX   Delta X   Delta X   Delta X     New X
                                 (Linear)    (Quad)   (Total)
    R1        2.29759   0.00094  -0.00067   0.00124   0.00056   2.29815
    R2        2.64601   0.00137  -0.00050   0.00335   0.00285   2.64886
    R3        2.17972  -0.00355  -0.00083  -0.00275  -0.00358   2.17615
    R4        2.06635   0.00070  -0.00025   0.00221   0.00196   2.06831
    R5        2.25782  -0.00151  -0.00075  -0.00133  -0.00208   2.25574
    A1        2.27025  -0.00051  -0.00048  -0.00195  -0.00243   2.26782
    A2        1.94168  -0.00009   0.00007  -0.00022  -0.00015   1.94153
    A3        2.17999   0.00046  -0.00014   0.00223   0.00209   2.18208
    A4        2.16152  -0.00037   0.00007  -0.00202  -0.00194   2.15957
    A5        3.24434   0.00107  -0.00061   0.02358   0.02297   3.26731
    A6        3.14159   0.00000   0.00000   0.00000   0.00000   3.14159
    D1        3.14159   0.00000   0.00000   0.00000   0.00000   3.14159
    D2        0.00000   0.00000   0.00000   0.00000   0.00000   0.00000
    D3        3.14159   0.00000   0.00000   0.00000   0.00000   3.14159
         Item               Value     Threshold  Converged?
 Maximum Force            0.003547     0.000450     NO 
 RMS     Force            0.001191     0.000300     NO 
 Maximum Displacement     0.019134     0.001800     NO 
 RMS     Displacement     0.008569     0.001200     NO 
 Predicted change in Energy=-2.435896D-05
 GradGradGradGradGradGradGradGradGradGradGradGradGradGradGradGradGradGrad

                          Input orientation:                          
 ---------------------------------------------------------------------
 Center     Atomic      Atomic             Coordinates (Angstroms)
 Number     Number       Type             X           Y           Z
 ---------------------------------------------------------------------
      1          7           0        0.002214    0.771231    0.000000
      2          6           0        1.046034    0.147205    0.000000
      3          8           0        2.100730   -0.315096    0.000000
      4          6           0       -1.321603    0.310457    0.000000
      5          1           0       -2.031450    1.143554    0.000000
      6          8           0       -1.647275   -0.837942    0.000000
 ---------------------------------------------------------------------
                    Distance matrix (angstroms):
                    1          2          3          4          5
     1  N    0.000000
     2  C    1.216128   0.000000
     3  O    2.363023   1.151567   0.000000
     4  C    1.401715   2.373258   3.479035   0.000000
     5  H    2.067466   3.234752   4.382074   1.094502   0.000000
     6  O    2.304398   2.867826   3.784297   1.193684   2.018395
                    6
     6  O    0.000000
 Stoichiometry    C2HNO2
 Framework group  CS[SG(C2HNO2)]
 Deg. of freedom     9
 Full point group                 CS      NOp   2
 Largest Abelian subgroup         CS      NOp   2
 Largest concise Abelian subgroup C1      NOp   1
                         Standard orientation:                         
 ---------------------------------------------------------------------
 Center     Atomic      Atomic             Coordinates (Angstroms)
 Number     Number       Type             X           Y           Z
 ---------------------------------------------------------------------
      1          7           0        0.000000    0.769465    0.000000
      2          6           0        1.046545    0.150021    0.000000
      3          8           0        2.103258   -0.307652    0.000000
      4          6           0       -1.321785    0.302892    0.000000
      5          1           0       -2.035277    1.132869    0.000000
      6          8           0       -1.642419   -0.846923    0.000000
 ---------------------------------------------------------------------
 Rotational constants (GHZ):          21.4355188           3.3144548           2.8705913
 Standard basis: Aug-CC-pVTZ (5D, 7F)
 There are   203 symmetry adapted cartesian basis functions of A'  symmetry.
 There are    97 symmetry adapted cartesian basis functions of A"  symmetry.
 There are   166 symmetry adapted basis functions of A'  symmetry.
 There are    87 symmetry adapted basis functions of A"  symmetry.
   253 basis functions,   387 primitive gaussians,   300 cartesian basis functions
    18 alpha electrons       18 beta electrons
       nuclear repulsion energy       144.7405637419 Hartrees.
 NAtoms=    6 NActive=    6 NUniq=    6 SFac= 1.00D+00 NAtFMM=   60 NAOKFM=F Big=F
 Integral buffers will be    131072 words long.
 Raffenetti 2 integral format.
 Two-electron integral symmetry is turned on.
 Nuclear repulsion after empirical dispersion term =      144.7397541594 Hartrees.
 One-electron integrals computed using PRISM.
 NBasis=   253 RedAO= T EigKep=  5.11D-05  NBF=   166    87
 NBsUse=   253 1.00D-06 EigRej= -1.00D+00 NBFU=   166    87
 Initial guess from the checkpoint file:  "AceIso-M0001-b3lyp-wb97L-wb97H.chk"
 B after Tr=     0.000000    0.000000    0.000000
         Rot=    0.999999    0.000000    0.000000   -0.001527 Ang=  -0.18 deg.
 Initial guess orbital symmetries:
       Occupied  (A') (A') (A') (A') (A') (A') (A') (A') (A') (A')
                 (A') (A") (A') (A') (A") (A') (A") (A')
       Virtual   (A") (A') (A') (A') (A") (A') (A') (A') (A") (A')
                 (A') (A') (A") (A") (A') (A') (A') (A") (A") (A')
                 (A') (A') (A') (A') (A") (A') (A") (A') (A') (A')
                 (A') (A') (A") (A") (A') (A") (A') (A") (A') (A')
                 (A') (A") (A') (A') (A') (A") (A') (A') (A') (A")
                 (A') (A') (A") (A') (A') (A") (A') (A") (A") (A')
                 (A") (A') (A') (A') (A') (A") (A') (A') (A") (A')
                 (A") (A') (A") (A') (A") (A') (A") (A') (A') (A')
                 (A") (A') (A') (A') (A") (A") (A') (A') (A") (A')
                 (A') (A") (A') (A") (A') (A") (A') (A') (A') (A')
                 (A") (A') (A") (A') (A") (A') (A') (A') (A") (A')
                 (A") (A') (A') (A") (A") (A') (A') (A") (A") (A')
                 (A') (A") (A') (A") (A') (A') (A') (A") (A') (A')
                 (A') (A") (A') (A') (A") (A") (A') (A') (A") (A')
                 (A") (A') (A') (A") (A") (A') (A') (A') (A") (A')
                 (A") (A") (A') (A') (A') (A") (A') (A") (A") (A')
                 (A') (A') (A') (A') (A") (A") (A') (A') (A") (A')
                 (A') (A") (A') (A') (A") (A') (A') (A") (A') (A")
                 (A') (A') (A") (A') (A') (A') (A") (A") (A") (A')
                 (A') (A') (A") (A') (A") (A') (A') (A") (A') (A')
                 (A') (A') (A") (A') (A") (A') (A") (A') (A') (A')
                 (A") (A") (A') (A") (A') (A') (A") (A") (A') (A')
                 (A") (A") (A') (A') (A') (A') (A') (A") (A') (A')
                 (A') (A') (A') (A') (A')
 Keep R1 ints in memory in symmetry-blocked form, NReq=1554007137.
 Requested convergence on RMS density matrix=1.00D-08 within 128 cycles.
 Requested convergence on MAX density matrix=1.00D-06.
 Requested convergence on             energy=1.00D-06.
 No special actions if energy rises.
 SCF Done:  E(RwB97XD) =  -282.017341208     A.U. after    9 cycles
            NFock=  9  Conv=0.93D-08     -V/T= 2.0052
 Calling FoFJK, ICntrl=      2127 FMM=F ISym2X=1 I1Cent= 0 IOpClX= 0 NMat=1 NMatS=1 NMatT=0.
 ***** Axes restored to original set *****
 -------------------------------------------------------------------
 Center     Atomic                   Forces (Hartrees/Bohr)
 Number     Number              X              Y              Z
 -------------------------------------------------------------------
      1        7          -0.001963654    0.000421875    0.000000000
      2        6           0.002267606    0.001354111    0.000000000
      3        8          -0.000100992   -0.001407905    0.000000000
      4        6          -0.000135049   -0.000254406    0.000000000
      5        1           0.000023457    0.000185500    0.000000000
      6        8          -0.000091369   -0.000299175    0.000000000
 -------------------------------------------------------------------
 Cartesian Forces:  Max     0.002267606 RMS     0.000856924

 GradGradGradGradGradGradGradGradGradGradGradGradGradGradGradGradGradGrad
 Berny optimization.
 Using GEDIIS/GDIIS optimizer.
 FormGI is forming the generalized inverse of G from B-inverse, IUseBI=4.
 Internal  Forces:  Max     0.002894081 RMS     0.000949707
 Search for a local minimum.
 Step number   3 out of a maximum of   24
 All quantities printed in internal units (Hartrees-Bohrs-Radians)
 Mixed Optimization -- En-DIIS/RFO-DIIS
 Update second derivatives using D2CorX and points    1    3    2
 DE=  8.10D-06 DEPred=-2.44D-05 R=-3.33D-01
 Trust test=-3.33D-01 RLast= 2.39D-02 DXMaxT set to 1.50D-01
 The second derivative matrix:
                          R1        R2        R3        R4        R5
           R1           0.94012
           R2          -0.01499   0.42563
           R3           0.09049   0.07316   1.02912
           R4          -0.00870  -0.00918   0.03741   0.33475
           R5           0.04782   0.03847  -0.09562   0.01947   0.97165
           A1           0.00817   0.01438  -0.04546   0.00751  -0.02111
           A2          -0.00312   0.00033  -0.00828   0.00032  -0.00491
           A3          -0.00889  -0.00933   0.02936  -0.00484   0.01402
           A4           0.00398   0.00171  -0.01249   0.00099  -0.00759
           A5          -0.04124   0.01172  -0.04655   0.00662  -0.01780
           A6           0.00000   0.00000   0.00000   0.00000   0.00000
           D1           0.00000   0.00000   0.00000   0.00000   0.00000
           D2           0.00000   0.00000   0.00000   0.00000   0.00000
           D3           0.00000   0.00000   0.00000   0.00000   0.00000
                          A1        A2        A3        A4        A5
           A1           0.24341
           A2          -0.00063   0.16019
           A3           0.00559   0.00034   0.24574
           A4          -0.00358  -0.00036   0.00139   0.16033
           A5           0.01025   0.00363   0.00163  -0.01007   0.16262
           A6           0.00000   0.00000   0.00000   0.00000   0.00000
           D1           0.00000   0.00000   0.00000   0.00000   0.00000
           D2           0.00000   0.00000   0.00000   0.00000   0.00000
           D3           0.00000   0.00000   0.00000   0.00000   0.00000
                          A6        D1        D2        D3
           A6           0.04776
           D1           0.00000   0.01582
           D2           0.00000   0.00000   0.01582
           D3           0.00000   0.00000   0.00000   0.00230
 ITU= -1  1  0
 Use linear search instead of GDIIS.
     Eigenvalues ---    0.00690   0.01582   0.04776   0.14797   0.16784
     Eigenvalues ---    0.20867   0.24088   0.33215   0.41793   0.84053
     Eigenvalues ---    1.00736   1.12057
 RFO step:  Lambda=-1.75244187D-05 EMin= 6.89856381D-03
 Quartic linear search produced a step of -0.57032.
 Iteration  1 RMS(Cart)=  0.00745670 RMS(Int)=  0.00006834
 Iteration  2 RMS(Cart)=  0.00006591 RMS(Int)=  0.00000000
 Iteration  3 RMS(Cart)=  0.00000000 RMS(Int)=  0.00000000
 ClnCor:  largest displacement from symmetrization is 2.83D-11 for atom     4.
 Variable       Old X    -DE/DX   Delta X   Delta X   Delta X     New X
                                 (Linear)    (Quad)   (Total)
    R1        2.29815   0.00189  -0.00032   0.00169   0.00137   2.29952
    R2        2.64886   0.00031  -0.00162   0.00314   0.00152   2.65037
    R3        2.17615   0.00047   0.00204  -0.00277  -0.00073   2.17541
    R4        2.06831   0.00013  -0.00112   0.00207   0.00095   2.06926
    R5        2.25574   0.00031   0.00119  -0.00146  -0.00027   2.25546
    A1        2.26782  -0.00044   0.00138  -0.00283  -0.00144   2.26638
    A2        1.94153  -0.00020   0.00008  -0.00065  -0.00056   1.94097
    A3        2.18208   0.00010  -0.00119   0.00219   0.00100   2.18308
    A4        2.15957   0.00009   0.00111  -0.00154  -0.00043   2.15914
    A5        3.26731  -0.00289  -0.01310  -0.00463  -0.01773   3.24958
    A6        3.14159   0.00000   0.00000   0.00000   0.00000   3.14159
    D1        3.14159   0.00000   0.00000   0.00000   0.00000   3.14159
    D2        0.00000   0.00000   0.00000   0.00000   0.00000   0.00000
    D3        3.14159   0.00000   0.00000   0.00000   0.00000   3.14159
         Item               Value     Threshold  Converged?
 Maximum Force            0.002894     0.000450     NO 
 RMS     Force            0.000950     0.000300     NO 
 Maximum Displacement     0.016349     0.001800     NO 
 RMS     Displacement     0.007462     0.001200     NO 
 Predicted change in Energy=-1.939060D-05
 GradGradGradGradGradGradGradGradGradGradGradGradGradGradGradGradGradGrad

                          Input orientation:                          
 ---------------------------------------------------------------------
 Center     Atomic      Atomic             Coordinates (Angstroms)
 Number     Number       Type             X           Y           Z
 ---------------------------------------------------------------------
      1          7           0        0.002195    0.776318    0.000000
      2          6           0        1.048155    0.154468    0.000000
      3          8           0        2.095305   -0.323748    0.000000
      4          6           0       -1.320583    0.310147    0.000000
      5          1           0       -2.033516    1.141269    0.000000
      6          8           0       -1.642907   -0.839045    0.000000
 ---------------------------------------------------------------------
                    Distance matrix (angstroms):
                    1          2          3          4          5
     1  N    0.000000
     2  C    1.216853   0.000000
     3  O    2.364583   1.151179   0.000000
     4  C    1.402518   2.373848   3.474207   0.000000
     5  H    2.068165   3.235811   4.381031   1.095005   0.000000
     6  O    2.305593   2.868602   3.773560   1.193539   2.018470
                    6
     6  O    0.000000
 Stoichiometry    C2HNO2
 Framework group  CS[SG(C2HNO2)]
 Deg. of freedom     9
 Full point group                 CS      NOp   2
 Largest Abelian subgroup         CS      NOp   2
 Largest concise Abelian subgroup C1      NOp   1
                         Standard orientation:                         
 ---------------------------------------------------------------------
 Center     Atomic      Atomic             Coordinates (Angstroms)
 Number     Number       Type             X           Y           Z
 ---------------------------------------------------------------------
      1          7           0        0.000000    0.774634    0.000000
      2          6           0        1.048461    0.157010    0.000000
      3          8           0        2.097533   -0.316975    0.000000
      4          6           0       -1.320886    0.303129    0.000000
      5          1           0       -2.037167    1.131367    0.000000
      6          8           0       -1.638569   -0.847355    0.000000
 ---------------------------------------------------------------------
 Rotational constants (GHZ):          21.1994888           3.3271372           2.8757974
 Standard basis: Aug-CC-pVTZ (5D, 7F)
 There are   203 symmetry adapted cartesian basis functions of A'  symmetry.
 There are    97 symmetry adapted cartesian basis functions of A"  symmetry.
 There are   166 symmetry adapted basis functions of A'  symmetry.
 There are    87 symmetry adapted basis functions of A"  symmetry.
   253 basis functions,   387 primitive gaussians,   300 cartesian basis functions
    18 alpha electrons       18 beta electrons
       nuclear repulsion energy       144.7448000711 Hartrees.
 NAtoms=    6 NActive=    6 NUniq=    6 SFac= 1.00D+00 NAtFMM=   60 NAOKFM=F Big=F
 Integral buffers will be    131072 words long.
 Raffenetti 2 integral format.
 Two-electron integral symmetry is turned on.
 Nuclear repulsion after empirical dispersion term =      144.7439882195 Hartrees.
 One-electron integrals computed using PRISM.
 NBasis=   253 RedAO= T EigKep=  5.11D-05  NBF=   166    87
 NBsUse=   253 1.00D-06 EigRej= -1.00D+00 NBFU=   166    87
 Lowest energy guess from the checkpoint file:  "AceIso-M0001-b3lyp-wb97L-wb97H.chk"
 B after Tr=     0.000000    0.000000    0.000000
         Rot=    0.999999    0.000000    0.000000   -0.001000 Ang=  -0.11 deg.
 B after Tr=     0.000000    0.000000    0.000000
         Rot=    1.000000    0.000000    0.000000    0.000526 Ang=   0.06 deg.
 Initial guess orbital symmetries:
       Occupied  (A') (A') (A') (A') (A') (A') (A") (A') (A') (A")
                 (A') (A") (A') (A') (A') (A') (A') (A')
       Virtual   (A') (A') (A') (A') (A') (A') (A") (A') (A') (A")
                 (A') (A") (A') (A') (A') (A') (A') (A') (A") (A")
                 (A") (A") (A") (A") (A") (A") (A") (A") (A") (A")
                 (A") (A") (A") (A") (A") (A") (A") (A") (A") (A")
                 (A") (A") (A") (A") (A") (A") (A") (A") (A") (A")
                 (A") (A") (A") (A") (A") (A") (A") (A") (A") (A")
                 (A") (A") (A") (A") (A") (A") (A") (A") (A") (A")
                 (A") (A") (A") (A") (A") (A") (A") (A") (A") (A")
                 (A") (A") (A") (A") (A") (A") (A") (A") (A") (A")
                 (A") (A") (A") (A") (A") (A") (A") (A") (A") (A")
                 (A") (A") (A") (A") (A") (A") (A") (A") (A") (A")
                 (A") (A") (A") (A") (A") (A") (A") (A") (A") (A")
                 (A") (A") (A") (A") (A") (A") (A") (A") (A") (A")
                 (A") (A") (A") (A") (A") (A") (A") (A") (A") (A")
                 (A") (A") (A") (A") (A") (A") (A") (A") (A") (A")
                 (A") (A") (A") (A") (A") (A") (A") (A") (A") (A")
                 (A") (A") (A") (A") (A") (A") (A") (A") (A") (A")
                 (A") (A") (A") (A") (A") (A") (A") (A") (A") (A")
                 (A") (A") (A") (A") (A") (A") (A") (A") (A") (A")
                 (A") (A") (A") (A") (A") (A") (A") (A") (A") (A")
                 (A") (A") (A") (A") (A") (A") (A") (A") (A") (A")
                 (A") (A") (A") (A") (A") (A") (A") (A") (A") (A")
                 (A") (A") (A") (A") (A") (A") (A") (A") (A") (A")
                 (A") (A") (A") (A") (A")
 Keep R1 ints in memory in symmetry-blocked form, NReq=1554007137.
 Requested convergence on RMS density matrix=1.00D-08 within 128 cycles.
 Requested convergence on MAX density matrix=1.00D-06.
 Requested convergence on             energy=1.00D-06.
 No special actions if energy rises.
 An orbital has undefined symmetry, so N**3 symmetry is turned off.
 SCF Done:  E(RwB97XD) =  -282.017366717     A.U. after    9 cycles
            NFock=  9  Conv=0.66D-08     -V/T= 2.0053
 Calling FoFJK, ICntrl=      2127 FMM=F ISym2X=1 I1Cent= 0 IOpClX= 0 NMat=1 NMatS=1 NMatT=0.
 ***** Axes restored to original set *****
 -------------------------------------------------------------------
 Center     Atomic                   Forces (Hartrees/Bohr)
 Number     Number              X              Y              Z
 -------------------------------------------------------------------
      1        7          -0.000177222    0.000566521    0.000000000
      2        6          -0.001059440   -0.000048653    0.000000000
      3        8           0.001017562   -0.000367019    0.000000000
      4        6          -0.000203876    0.000195833    0.000000000
      5        1           0.000280879   -0.000036739    0.000000000
      6        8           0.000142098   -0.000309943    0.000000000
 -------------------------------------------------------------------
 Cartesian Forces:  Max     0.001059440 RMS     0.000403022

 GradGradGradGradGradGradGradGradGradGradGradGradGradGradGradGradGradGrad
 Berny optimization.
 Using GEDIIS/GDIIS optimizer.
 FormGI is forming the generalized inverse of G from B-inverse, IUseBI=4.
 Internal  Forces:  Max     0.001078043 RMS     0.000374421
 Search for a local minimum.
 Step number   4 out of a maximum of   24
 All quantities printed in internal units (Hartrees-Bohrs-Radians)
 Mixed Optimization -- En-DIIS/RFO-DIIS
 Swapping is turned off.
 Update second derivatives using D2CorX and points    1    2    3    4
 DE= -2.55D-05 DEPred=-1.94D-05 R= 1.32D+00
 TightC=F SS=  1.41D+00  RLast= 1.80D-02 DXNew= 2.5227D-01 5.3971D-02
 Trust test= 1.32D+00 RLast= 1.80D-02 DXMaxT set to 1.50D-01
 The second derivative matrix:
                          R1        R2        R3        R4        R5
           R1           0.89534
           R2          -0.03166   0.42665
           R3           0.07002   0.02435   1.22344
           R4          -0.01113  -0.00315  -0.00395   0.34127
           R5           0.04110   0.02154  -0.04053   0.00473   0.98090
           A1           0.04400   0.04055  -0.11804   0.02147  -0.05338
           A2           0.00070   0.00245  -0.01201   0.00115  -0.00690
           A3          -0.01098  -0.00470  -0.00207   0.00024   0.00319
           A4          -0.00724  -0.01121   0.03527  -0.00797   0.01047
           A5          -0.03822   0.00273   0.00040  -0.00328  -0.00671
           A6           0.00000   0.00000   0.00000   0.00000   0.00000
           D1           0.00000   0.00000   0.00000   0.00000   0.00000
           D2           0.00000   0.00000   0.00000   0.00000   0.00000
           D3           0.00000   0.00000   0.00000   0.00000   0.00000
                          A1        A2        A3        A4        A5
           A1           0.22999
           A2          -0.00322   0.15987
           A3           0.01705   0.00106   0.24969
           A4          -0.00877  -0.00009  -0.00570   0.16789
           A5          -0.01675   0.00181  -0.00567   0.00432   0.17221
           A6           0.00000   0.00000   0.00000   0.00000   0.00000
           D1           0.00000   0.00000   0.00000   0.00000   0.00000
           D2           0.00000   0.00000   0.00000   0.00000   0.00000
           D3           0.00000   0.00000   0.00000   0.00000   0.00000
                          A6        D1        D2        D3
           A6           0.04776
           D1           0.00000   0.01582
           D2           0.00000   0.00000   0.01582
           D3           0.00000   0.00000   0.00000   0.00230
 ITU=  1 -1  1  0
     Eigenvalues ---    0.00690   0.01582   0.04776   0.15903   0.16571
     Eigenvalues ---    0.19130   0.23361   0.34507   0.43389   0.87680
     Eigenvalues ---    0.99939   1.25312
 En-DIIS/RFO-DIIS/Sim-DIIS IScMMF=       -3 using points:     4    3
 RFO step:  Lambda=-3.25347165D-06.
 DidBck=F Rises=F RFO-DIIS coefs:    0.95692    0.04308
 Iteration  1 RMS(Cart)=  0.00158728 RMS(Int)=  0.00000109
 Iteration  2 RMS(Cart)=  0.00000144 RMS(Int)=  0.00000000
 Iteration  3 RMS(Cart)=  0.00000000 RMS(Int)=  0.00000000
 ClnCor:  largest displacement from symmetrization is 7.26D-11 for atom     4.
 Variable       Old X    -DE/DX   Delta X   Delta X   Delta X     New X
                                 (Linear)    (Quad)   (Total)
    R1        2.29952   0.00018  -0.00006   0.00036   0.00030   2.29982
    R2        2.65037  -0.00016  -0.00007  -0.00006  -0.00013   2.65025
    R3        2.17541   0.00108   0.00003   0.00055   0.00059   2.17600
    R4        2.06926  -0.00021  -0.00004  -0.00037  -0.00041   2.06885
    R5        2.25546   0.00026   0.00001   0.00013   0.00014   2.25560
    A1        2.26638  -0.00068   0.00006  -0.00251  -0.00245   2.26393
    A2        1.94097  -0.00010   0.00002  -0.00073  -0.00070   1.94027
    A3        2.18308  -0.00020  -0.00004  -0.00060  -0.00064   2.18244
    A4        2.15914   0.00030   0.00002   0.00132   0.00134   2.16048
    A5        3.24958   0.00019   0.00076   0.00014   0.00090   3.25048
    A6        3.14159   0.00000   0.00000   0.00000   0.00000   3.14159
    D1        3.14159   0.00000   0.00000   0.00000   0.00000   3.14159
    D2        0.00000   0.00000   0.00000   0.00000   0.00000   0.00000
    D3        3.14159   0.00000   0.00000   0.00000   0.00000   3.14159
         Item               Value     Threshold  Converged?
 Maximum Force            0.001078     0.000450     NO 
 RMS     Force            0.000374     0.000300     NO 
 Maximum Displacement     0.003870     0.001800     NO 
 RMS     Displacement     0.001588     0.001200     NO 
 Predicted change in Energy=-1.626750D-06
 GradGradGradGradGradGradGradGradGradGradGradGradGradGradGradGradGradGrad

                          Input orientation:                          
 ---------------------------------------------------------------------
 Center     Atomic      Atomic             Coordinates (Angstroms)
 Number     Number       Type             X           Y           Z
 ---------------------------------------------------------------------
      1          7           0        0.001912    0.777768    0.000000
      2          6           0        1.047079    0.154277    0.000000
      3          8           0        2.094229   -0.324684    0.000000
      4          6           0       -1.320353    0.310350    0.000000
      5          1           0       -2.033359    1.141125    0.000000
      6          8           0       -1.640859   -0.839426    0.000000
 ---------------------------------------------------------------------
                    Distance matrix (angstroms):
                    1          2          3          4          5
     1  N    0.000000
     2  C    1.217010   0.000000
     3  O    2.364993   1.151489   0.000000
     4  C    1.402450   2.372571   3.473132   0.000000
     5  H    2.067452   3.234651   4.380135   1.094790   0.000000
     6  O    2.305214   2.865738   3.770390   1.193612   2.019070
                    6
     6  O    0.000000
 Stoichiometry    C2HNO2
 Framework group  CS[SG(C2HNO2)]
 Deg. of freedom     9
 Full point group                 CS      NOp   2
 Largest Abelian subgroup         CS      NOp   2
 Largest concise Abelian subgroup C1      NOp   1
                         Standard orientation:                         
 ---------------------------------------------------------------------
 Center     Atomic      Atomic             Coordinates (Angstroms)
 Number     Number       Type             X           Y           Z
 ---------------------------------------------------------------------
      1          7           0        0.000000    0.776096    0.000000
      2          6           0        1.047425    0.156406    0.000000
      3          8           0        2.096308   -0.318748    0.000000
      4          6           0       -1.320559    0.303877    0.000000
      5          1           0       -2.036578    1.132058    0.000000
      6          8           0       -1.636885   -0.847055    0.000000
 ---------------------------------------------------------------------
 Rotational constants (GHZ):          21.1496065           3.3319412           2.8784637
 Standard basis: Aug-CC-pVTZ (5D, 7F)
 There are   203 symmetry adapted cartesian basis functions of A'  symmetry.
 There are    97 symmetry adapted cartesian basis functions of A"  symmetry.
 There are   166 symmetry adapted basis functions of A'  symmetry.
 There are    87 symmetry adapted basis functions of A"  symmetry.
   253 basis functions,   387 primitive gaussians,   300 cartesian basis functions
    18 alpha electrons       18 beta electrons
       nuclear repulsion energy       144.7599967031 Hartrees.
 NAtoms=    6 NActive=    6 NUniq=    6 SFac= 1.00D+00 NAtFMM=   60 NAOKFM=F Big=F
 Integral buffers will be    131072 words long.
 Raffenetti 2 integral format.
 Two-electron integral symmetry is turned on.
 Nuclear repulsion after empirical dispersion term =      144.7591848964 Hartrees.
 One-electron integrals computed using PRISM.
 NBasis=   253 RedAO= T EigKep=  5.10D-05  NBF=   166    87
 NBsUse=   253 1.00D-06 EigRej= -1.00D+00 NBFU=   166    87
 Initial guess from the checkpoint file:  "AceIso-M0001-b3lyp-wb97L-wb97H.chk"
 B after Tr=     0.000000    0.000000    0.000000
         Rot=    1.000000    0.000000    0.000000    0.000203 Ang=   0.02 deg.
 Initial guess orbital symmetries:
       Occupied  (A') (A') (A') (A') (A') (A') (A') (A') (A') (A')
                 (A') (A") (A') (A') (A") (A') (A") (A')
       Virtual   (A") (A') (A') (A') (A") (A') (A') (A') (A") (A')
                 (A') (A') (A") (A") (A') (A') (A') (A") (A") (A')
                 (A') (A') (A') (A') (A") (A') (A") (A') (A') (A')
                 (A') (A') (A") (A") (A') (A") (A') (A") (A') (A')
                 (A') (A") (A') (A') (A') (A") (A') (A') (A') (A")
                 (A') (A') (A") (A') (A') (A") (A') (A") (A") (A')
                 (A") (A') (A') (A') (A') (A") (A') (A') (A") (A')
                 (A") (A') (A") (A') (A") (A') (A") (A') (A') (A')
                 (A") (A') (A') (A') (A") (A") (A') (A') (A") (A')
                 (A') (A") (A') (A") (A') (A") (A') (A') (A') (A')
                 (A") (A') (A") (A') (A") (A') (A') (A') (A") (A')
                 (A") (A') (A') (A") (A") (A') (A') (A") (A") (A')
                 (A') (A") (A') (A") (A') (A') (A') (A") (A') (A')
                 (A') (A") (A') (A') (A") (A") (A') (A') (A") (A')
                 (A") (A') (A') (A") (A") (A') (A') (A') (A") (A')
                 (A") (A") (A') (A') (A') (A") (A') (A") (A") (A')
                 (A') (A') (A') (A') (A") (A") (A') (A') (A") (A')
                 (A') (A") (A') (A') (A") (A') (A') (A") (A') (A")
                 (A') (A') (A") (A') (A') (A') (A") (A") (A") (A')
                 (A') (A') (A") (A') (A") (A') (A') (A") (A') (A')
                 (A') (A') (A") (A') (A") (A') (A") (A') (A') (A')
                 (A") (A") (A') (A") (A') (A') (A") (A") (A') (A')
                 (A") (A") (A') (A') (A') (A') (A') (A") (A') (A')
                 (A') (A') (A') (A') (A')
 Keep R1 ints in memory in symmetry-blocked form, NReq=1554007137.
 Requested convergence on RMS density matrix=1.00D-08 within 128 cycles.
 Requested convergence on MAX density matrix=1.00D-06.
 Requested convergence on             energy=1.00D-06.
 No special actions if energy rises.
 SCF Done:  E(RwB97XD) =  -282.017369112     A.U. after    8 cycles
            NFock=  8  Conv=0.79D-08     -V/T= 2.0053
 Calling FoFJK, ICntrl=      2127 FMM=F ISym2X=1 I1Cent= 0 IOpClX= 0 NMat=1 NMatS=1 NMatT=0.
 ***** Axes restored to original set *****
 -------------------------------------------------------------------
 Center     Atomic                   Forces (Hartrees/Bohr)
 Number     Number              X              Y              Z
 -------------------------------------------------------------------
      1        7           0.000003303    0.000446681    0.000000000
      2        6          -0.000304494   -0.000132118    0.000000000
      3        8           0.000308541   -0.000125409    0.000000000
      4        6          -0.000056025    0.000013593    0.000000000
      5        1           0.000068256   -0.000042868    0.000000000
      6        8          -0.000019582   -0.000159879    0.000000000
 -------------------------------------------------------------------
 Cartesian Forces:  Max     0.000446681 RMS     0.000159234

 GradGradGradGradGradGradGradGradGradGradGradGradGradGradGradGradGradGrad
 Berny optimization.
 Using GEDIIS/GDIIS optimizer.
 FormGI is forming the generalized inverse of G from B-inverse, IUseBI=4.
 Internal  Forces:  Max     0.000472010 RMS     0.000167080
 Search for a local minimum.
 Step number   5 out of a maximum of   24
 All quantities printed in internal units (Hartrees-Bohrs-Radians)
 Mixed Optimization -- En-DIIS/RFO-DIIS
 Swapping is turned off.
 Update second derivatives using D2CorX and points    1    2    3    4    5
 DE= -2.39D-06 DEPred=-1.63D-06 R= 1.47D+00
 TightC=F SS=  1.41D+00  RLast= 3.19D-03 DXNew= 2.5227D-01 9.5643D-03
 Trust test= 1.47D+00 RLast= 3.19D-03 DXMaxT set to 1.50D-01
 The second derivative matrix:
                          R1        R2        R3        R4        R5
           R1           0.88518
           R2          -0.03671   0.44057
           R3           0.05432   0.00023   1.17848
           R4          -0.00415   0.00175   0.01513   0.33747
           R5           0.03820   0.03005  -0.07301   0.01635   0.98183
           A1           0.08956   0.04615   0.00586  -0.00255  -0.01135
           A2           0.00160   0.00690  -0.01042  -0.00064  -0.00267
           A3          -0.01005   0.00399  -0.00128  -0.00168   0.01211
           A4          -0.01307  -0.03053   0.04487  -0.00947  -0.00406
           A5          -0.03797  -0.00107   0.00035  -0.00122  -0.00947
           A6           0.00000   0.00000   0.00000   0.00000   0.00000
           D1           0.00000   0.00000   0.00000   0.00000   0.00000
           D2           0.00000   0.00000   0.00000   0.00000   0.00000
           D3           0.00000   0.00000   0.00000   0.00000   0.00000
                          A1        A2        A3        A4        A5
           A1           0.10588
           A2          -0.01788   0.16035
           A3          -0.00324   0.00214   0.25220
           A4           0.01350  -0.00339  -0.01384   0.18436
           A5          -0.00179   0.00117  -0.00677   0.00722   0.17324
           A6           0.00000   0.00000   0.00000   0.00000   0.00000
           D1           0.00000   0.00000   0.00000   0.00000   0.00000
           D2           0.00000   0.00000   0.00000   0.00000   0.00000
           D3           0.00000   0.00000   0.00000   0.00000   0.00000
                          A6        D1        D2        D3
           A6           0.04776
           D1           0.00000   0.01582
           D2           0.00000   0.00000   0.01582
           D3           0.00000   0.00000   0.00000   0.00230
 ITU=  1  1 -1  1  0
     Eigenvalues ---    0.00690   0.01582   0.04776   0.08028   0.16930
     Eigenvalues ---    0.17632   0.23599   0.33708   0.44672   0.86792
     Eigenvalues ---    0.98704   1.21001
 En-DIIS/RFO-DIIS/Sim-DIIS IScMMF=       -3 using points:     5    4    3
 RFO step:  Lambda=-3.02410157D-06.
 DidBck=F Rises=F RFO-DIIS coefs:    2.72628   -1.64574   -0.08054
 Iteration  1 RMS(Cart)=  0.00366399 RMS(Int)=  0.00000539
 Iteration  2 RMS(Cart)=  0.00000890 RMS(Int)=  0.00000000
 Iteration  3 RMS(Cart)=  0.00000000 RMS(Int)=  0.00000000
 ClnCor:  largest displacement from symmetrization is 5.68D-15 for atom     2.
 Variable       Old X    -DE/DX   Delta X   Delta X   Delta X     New X
                                 (Linear)    (Quad)   (Total)
    R1        2.29982   0.00014   0.00062   0.00016   0.00078   2.30060
    R2        2.65025   0.00007  -0.00010   0.00101   0.00092   2.65116
    R3        2.17600   0.00033   0.00095  -0.00072   0.00024   2.17624
    R4        2.06885  -0.00008  -0.00063   0.00036  -0.00026   2.06859
    R5        2.25560   0.00016   0.00021  -0.00015   0.00007   2.25567
    A1        2.26393  -0.00047  -0.00435  -0.00151  -0.00586   2.25807
    A2        1.94027  -0.00001  -0.00126   0.00057  -0.00069   1.93958
    A3        2.18244  -0.00002  -0.00102   0.00099  -0.00003   2.18240
    A4        2.16048   0.00003   0.00228  -0.00156   0.00072   2.16120
    A5        3.25048   0.00003   0.00013   0.00012   0.00025   3.25073
    A6        3.14159   0.00000   0.00000   0.00000   0.00000   3.14159
    D1        3.14159   0.00000   0.00000   0.00000   0.00000   3.14159
    D2        0.00000   0.00000   0.00000   0.00000   0.00000   0.00000
    D3        3.14159   0.00000   0.00000   0.00000   0.00000   3.14159
         Item               Value     Threshold  Converged?
 Maximum Force            0.000472     0.000450     NO 
 RMS     Force            0.000167     0.000300     YES
 Maximum Displacement     0.007431     0.001800     NO 
 RMS     Displacement     0.003668     0.001200     NO 
 Predicted change in Energy=-1.510705D-06
 GradGradGradGradGradGradGradGradGradGradGradGradGradGradGradGradGradGrad

                          Input orientation:                          
 ---------------------------------------------------------------------
 Center     Atomic      Atomic             Coordinates (Angstroms)
 Number     Number       Type             X           Y           Z
 ---------------------------------------------------------------------
      1          7           0        0.002058    0.781696    0.000000
      2          6           0        1.045544    0.154595    0.000000
      3          8           0        2.091365   -0.327561    0.000000
      4          6           0       -1.319443    0.310676    0.000000
      5          1           0       -2.033949    1.139978    0.000000
      6          8           0       -1.636926   -0.839974    0.000000
 ---------------------------------------------------------------------
                    Distance matrix (angstroms):
                    1          2          3          4          5
     1  N    0.000000
     2  C    1.217423   0.000000
     3  O    2.365514   1.151615   0.000000
     4  C    1.402934   2.370132   3.470009   0.000000
     5  H    2.067290   3.233304   4.378571   1.094651   0.000000
     6  O    2.305664   2.860912   3.763340   1.193647   2.019365
                    6
     6  O    0.000000
 Stoichiometry    C2HNO2
 Framework group  CS[SG(C2HNO2)]
 Deg. of freedom     9
 Full point group                 CS      NOp   2
 Largest Abelian subgroup         CS      NOp   2
 Largest concise Abelian subgroup C1      NOp   1
                         Standard orientation:                         
 ---------------------------------------------------------------------
 Center     Atomic      Atomic             Coordinates (Angstroms)
 Number     Number       Type             X           Y           Z
 ---------------------------------------------------------------------
      1          7           0        0.000000    0.779946    0.000000
      2          6           0        1.045747    0.156621    0.000000
      3          8           0        2.093304   -0.321751    0.000000
      4          6           0       -1.319789    0.304151    0.000000
      5          1           0       -2.037289    1.130864    0.000000
      6          8           0       -1.633111   -0.847639    0.000000
 ---------------------------------------------------------------------
 Rotational constants (GHZ):          21.0254101           3.3423628           2.8839135
 Standard basis: Aug-CC-pVTZ (5D, 7F)
 There are   203 symmetry adapted cartesian basis functions of A'  symmetry.
 There are    97 symmetry adapted cartesian basis functions of A"  symmetry.
 There are   166 symmetry adapted basis functions of A'  symmetry.
 There are    87 symmetry adapted basis functions of A"  symmetry.
   253 basis functions,   387 primitive gaussians,   300 cartesian basis functions
    18 alpha electrons       18 beta electrons
       nuclear repulsion energy       144.7876226421 Hartrees.
 NAtoms=    6 NActive=    6 NUniq=    6 SFac= 1.00D+00 NAtFMM=   60 NAOKFM=F Big=F
 Integral buffers will be    131072 words long.
 Raffenetti 2 integral format.
 Two-electron integral symmetry is turned on.
 Nuclear repulsion after empirical dispersion term =      144.7868105358 Hartrees.
 One-electron integrals computed using PRISM.
 NBasis=   253 RedAO= T EigKep=  5.10D-05  NBF=   166    87
 NBsUse=   253 1.00D-06 EigRej= -1.00D+00 NBFU=   166    87
 Initial guess from the checkpoint file:  "AceIso-M0001-b3lyp-wb97L-wb97H.chk"
 B after Tr=     0.000000    0.000000    0.000000
         Rot=    1.000000    0.000000    0.000000    0.000123 Ang=   0.01 deg.
 Initial guess orbital symmetries:
       Occupied  (A') (A') (A') (A') (A') (A') (A') (A') (A') (A')
                 (A') (A") (A') (A') (A") (A') (A") (A')
       Virtual   (A") (A') (A') (A') (A") (A') (A') (A') (A") (A')
                 (A') (A') (A") (A") (A') (A') (A') (A") (A") (A')
                 (A') (A') (A') (A') (A") (A') (A") (A') (A') (A')
                 (A') (A') (A") (A") (A') (A") (A') (A") (A') (A')
                 (A') (A") (A') (A') (A') (A") (A') (A') (A') (A")
                 (A') (A') (A") (A') (A') (A") (A') (A") (A") (A')
                 (A") (A') (A') (A') (A') (A") (A') (A') (A") (A')
                 (A") (A') (A") (A') (A") (A') (A") (A') (A') (A')
                 (A") (A') (A') (A') (A") (A") (A') (A') (A") (A')
                 (A') (A") (A') (A") (A') (A") (A') (A') (A') (A')
                 (A") (A') (A") (A') (A") (A') (A') (A') (A") (A')
                 (A") (A') (A') (A") (A") (A') (A') (A") (A") (A')
                 (A') (A") (A') (A") (A') (A') (A') (A") (A') (A')
                 (A') (A") (A') (A') (A") (A") (A') (A') (A") (A')
                 (A") (A') (A') (A") (A") (A') (A') (A') (A") (A')
                 (A") (A') (A") (A') (A') (A") (A') (A") (A") (A')
                 (A') (A') (A') (A') (A") (A") (A') (A') (A") (A')
                 (A') (A") (A') (A') (A") (A') (A') (A") (A') (A")
                 (A') (A') (A") (A') (A') (A') (A") (A") (A") (A')
                 (A') (A') (A") (A') (A") (A') (A') (A") (A') (A')
                 (A') (A') (A") (A') (A") (A') (A") (A') (A') (A')
                 (A") (A") (A') (A") (A') (A') (A") (A") (A') (A')
                 (A") (A") (A') (A') (A') (A') (A') (A") (A') (A')
                 (A') (A') (A') (A') (A')
 Keep R1 ints in memory in symmetry-blocked form, NReq=1554007137.
 Requested convergence on RMS density matrix=1.00D-08 within 128 cycles.
 Requested convergence on MAX density matrix=1.00D-06.
 Requested convergence on             energy=1.00D-06.
 No special actions if energy rises.
 SCF Done:  E(RwB97XD) =  -282.017370905     A.U. after    9 cycles
            NFock=  9  Conv=0.93D-08     -V/T= 2.0053
 Calling FoFJK, ICntrl=      2127 FMM=F ISym2X=1 I1Cent= 0 IOpClX= 0 NMat=1 NMatS=1 NMatT=0.
 ***** Axes restored to original set *****
 -------------------------------------------------------------------
 Center     Atomic                   Forces (Hartrees/Bohr)
 Number     Number              X              Y              Z
 -------------------------------------------------------------------
      1        7           0.000026743    0.000057079    0.000000000
      2        6           0.000127728   -0.000081588    0.000000000
      3        8          -0.000138966    0.000049617    0.000000000
      4        6           0.000101339    0.000065222    0.000000000
      5        1          -0.000060151   -0.000038203    0.000000000
      6        8          -0.000056693   -0.000052127    0.000000000
 -------------------------------------------------------------------
 Cartesian Forces:  Max     0.000138966 RMS     0.000064226

 GradGradGradGradGradGradGradGradGradGradGradGradGradGradGradGradGradGrad
 Berny optimization.
 Using GEDIIS/GDIIS optimizer.
 FormGI is forming the generalized inverse of G from B-inverse, IUseBI=4.
 Internal  Forces:  Max     0.000147010 RMS     0.000059214
 Search for a local minimum.
 Step number   6 out of a maximum of   24
 All quantities printed in internal units (Hartrees-Bohrs-Radians)
 Mixed Optimization -- En-DIIS/RFO-DIIS
 Swapping is turned off.
 Update second derivatives using D2CorX and points    1    2    3    4    5
                                                      6
 DE= -1.79D-06 DEPred=-1.51D-06 R= 1.19D+00
 TightC=F SS=  1.41D+00  RLast= 6.08D-03 DXNew= 2.5227D-01 1.8232D-02
 Trust test= 1.19D+00 RLast= 6.08D-03 DXMaxT set to 1.50D-01
 The second derivative matrix:
                          R1        R2        R3        R4        R5
           R1           0.88731
           R2          -0.03401   0.43659
           R3           0.04324   0.02095   1.16531
           R4          -0.00325   0.00084   0.01157   0.33823
           R5           0.01934   0.03521  -0.07146   0.01572   1.00583
           A1           0.09103   0.05340  -0.02243  -0.00123  -0.00414
           A2          -0.00647   0.00413  -0.01364   0.00030   0.00510
           A3          -0.01048   0.00086   0.00811  -0.00205   0.01806
           A4          -0.00911  -0.02538   0.02671  -0.00949  -0.02369
           A5          -0.04150   0.00276  -0.00499  -0.00181  -0.00656
           A6           0.00000   0.00000   0.00000   0.00000   0.00000
           D1           0.00000   0.00000   0.00000   0.00000   0.00000
           D2           0.00000   0.00000   0.00000   0.00000   0.00000
           D3           0.00000   0.00000   0.00000   0.00000   0.00000
                          A1        A2        A3        A4        A5
           A1           0.08299
           A2          -0.00719   0.16552
           A3           0.00135   0.00323   0.25082
           A4           0.00079  -0.00898  -0.01287   0.18744
           A5          -0.00820   0.00280  -0.00449   0.00155   0.17179
           A6           0.00000   0.00000   0.00000   0.00000   0.00000
           D1           0.00000   0.00000   0.00000   0.00000   0.00000
           D2           0.00000   0.00000   0.00000   0.00000   0.00000
           D3           0.00000   0.00000   0.00000   0.00000   0.00000
                          A6        D1        D2        D3
           A6           0.04776
           D1           0.00000   0.01582
           D2           0.00000   0.00000   0.01582
           D3           0.00000   0.00000   0.00000   0.00230
 ITU=  1  1  1 -1  1  0
     Eigenvalues ---    0.00689   0.01582   0.04776   0.06213   0.16832
     Eigenvalues ---    0.17988   0.23281   0.33798   0.44251   0.88925
     Eigenvalues ---    0.99247   1.19765
 En-DIIS/RFO-DIIS/Sim-DIIS IScMMF=       -3 using points:     6    5    4    3
 RFO step:  Lambda=-2.56328672D-07.
 DIIS inversion failure, remove point   4.
 RFO-DIIS uses    3 points instead of    4
 DidBck=F Rises=F RFO-DIIS coefs:    1.42490   -0.80122    0.37632    0.00000
 Iteration  1 RMS(Cart)=  0.00121237 RMS(Int)=  0.00000063
 Iteration  2 RMS(Cart)=  0.00000090 RMS(Int)=  0.00000000
 ClnCor:  largest displacement from symmetrization is 1.76D-11 for atom     4.
 Variable       Old X    -DE/DX   Delta X   Delta X   Delta X     New X
                                 (Linear)    (Quad)   (Total)
    R1        2.30060   0.00001   0.00022  -0.00003   0.00019   2.30078
    R2        2.65116   0.00002   0.00044  -0.00020   0.00024   2.65140
    R3        2.17624  -0.00015  -0.00012  -0.00004  -0.00016   2.17607
    R4        2.06859   0.00001   0.00004  -0.00002   0.00002   2.06861
    R5        2.25567   0.00007  -0.00002   0.00006   0.00004   2.25571
    A1        2.25807  -0.00010  -0.00157  -0.00010  -0.00167   2.25640
    A2        1.93958   0.00007  -0.00003   0.00039   0.00036   1.93995
    A3        2.18240   0.00001   0.00023  -0.00020   0.00002   2.18243
    A4        2.16120  -0.00008  -0.00020  -0.00019  -0.00039   2.16081
    A5        3.25073  -0.00003  -0.00023   0.00003  -0.00021   3.25053
    A6        3.14159   0.00000   0.00000   0.00000   0.00000   3.14159
    D1        3.14159   0.00000   0.00000   0.00000   0.00000   3.14159
    D2        0.00000   0.00000   0.00000   0.00000   0.00000   0.00000
    D3        3.14159   0.00000   0.00000   0.00000   0.00000   3.14159
         Item               Value     Threshold  Converged?
 Maximum Force            0.000147     0.000450     YES
 RMS     Force            0.000059     0.000300     YES
 Maximum Displacement     0.002280     0.001800     NO 
 RMS     Displacement     0.001213     0.001200     NO 
 Predicted change in Energy=-1.271908D-07
 GradGradGradGradGradGradGradGradGradGradGradGradGradGradGradGradGradGrad

                          Input orientation:                          
 ---------------------------------------------------------------------
 Center     Atomic      Atomic             Coordinates (Angstroms)
 Number     Number       Type             X           Y           Z
 ---------------------------------------------------------------------
      1          7           0        0.002244    0.782903    0.000000
      2          6           0        1.045219    0.154761    0.000000
      3          8           0        2.090404   -0.328568    0.000000
      4          6           0       -1.319038    0.310890    0.000000
      5          1           0       -2.034451    1.139426    0.000000
      6          8           0       -1.635728   -0.840002    0.000000
 ---------------------------------------------------------------------
                    Distance matrix (angstroms):
                    1          2          3          4          5
     1  N    0.000000
     2  C    1.217522   0.000000
     3  O    2.365540   1.151528   0.000000
     4  C    1.403062   2.369407   3.468890   0.000000
     5  H    2.067664   3.233254   4.378291   1.094663   0.000000
     6  O    2.305813   2.859551   3.761066   1.193668   2.019187
                    6
     6  O    0.000000
 Stoichiometry    C2HNO2
 Framework group  CS[SG(C2HNO2)]
 Deg. of freedom     9
 Full point group                 CS      NOp   2
 Largest Abelian subgroup         CS      NOp   2
 Largest concise Abelian subgroup C1      NOp   1
                         Standard orientation:                         
 ---------------------------------------------------------------------
 Center     Atomic      Atomic             Coordinates (Angstroms)
 Number     Number       Type             X           Y           Z
 ---------------------------------------------------------------------
      1          7           0        0.000000    0.781100    0.000000
      2          6           0        1.045314    0.156858    0.000000
      3          8           0        2.092297   -0.322563    0.000000
      4          6           0       -1.319510    0.304155    0.000000
      5          1           0       -2.038012    1.130014    0.000000
      6          8           0       -1.631898   -0.847912    0.000000
 ---------------------------------------------------------------------
 Rotational constants (GHZ):          20.9885464           3.3456761           2.8856841
 Standard basis: Aug-CC-pVTZ (5D, 7F)
 There are   203 symmetry adapted cartesian basis functions of A'  symmetry.
 There are    97 symmetry adapted cartesian basis functions of A"  symmetry.
 There are   166 symmetry adapted basis functions of A'  symmetry.
 There are    87 symmetry adapted basis functions of A"  symmetry.
   253 basis functions,   387 primitive gaussians,   300 cartesian basis functions
    18 alpha electrons       18 beta electrons
       nuclear repulsion energy       144.7993882655 Hartrees.
 NAtoms=    6 NActive=    6 NUniq=    6 SFac= 1.00D+00 NAtFMM=   60 NAOKFM=F Big=F
 Integral buffers will be    131072 words long.
 Raffenetti 2 integral format.
 Two-electron integral symmetry is turned on.
 Nuclear repulsion after empirical dispersion term =      144.7985760646 Hartrees.
 One-electron integrals computed using PRISM.
 NBasis=   253 RedAO= T EigKep=  5.10D-05  NBF=   166    87
 NBsUse=   253 1.00D-06 EigRej= -1.00D+00 NBFU=   166    87
 Initial guess from the checkpoint file:  "AceIso-M0001-b3lyp-wb97L-wb97H.chk"
 B after Tr=     0.000000    0.000000    0.000000
         Rot=    1.000000    0.000000    0.000000    0.000003 Ang=   0.00 deg.
 Initial guess orbital symmetries:
       Occupied  (A') (A') (A') (A') (A') (A') (A') (A') (A') (A')
                 (A') (A") (A') (A') (A") (A') (A") (A')
       Virtual   (A") (A') (A') (A') (A") (A') (A') (A') (A") (A')
                 (A') (A') (A") (A") (A') (A') (A') (A") (A") (A')
                 (A') (A') (A') (A') (A") (A') (A") (A') (A') (A')
                 (A') (A') (A") (A") (A') (A") (A') (A") (A') (A')
                 (A') (A") (A') (A') (A') (A") (A') (A') (A') (A")
                 (A') (A') (A") (A') (A') (A") (A') (A") (A") (A')
                 (A") (A') (A') (A') (A') (A") (A') (A') (A") (A')
                 (A") (A') (A") (A') (A") (A') (A") (A') (A') (A')
                 (A") (A') (A') (A') (A") (A") (A') (A') (A") (A')
                 (A') (A") (A') (A") (A') (A") (A') (A') (A') (A')
                 (A") (A') (A") (A') (A") (A') (A') (A') (A") (A')
                 (A") (A') (A') (A") (A") (A') (A') (A") (A") (A')
                 (A') (A") (A') (A") (A') (A') (A') (A") (A') (A')
                 (A') (A") (A') (A') (A") (A") (A') (A') (A") (A')
                 (A") (A') (A') (A") (A") (A') (A') (A') (A") (A')
                 (A") (A') (A") (A') (A') (A") (A') (A") (A") (A')
                 (A') (A') (A') (A') (A") (A") (A') (A') (A") (A')
                 (A') (A") (A') (A') (A") (A') (A') (A") (A') (A")
                 (A') (A') (A") (A') (A') (A') (A") (A") (A") (A')
                 (A') (A') (A") (A') (A") (A') (A') (A") (A') (A')
                 (A') (A') (A") (A') (A") (A') (A") (A') (A') (A')
                 (A") (A") (A') (A") (A') (A') (A") (A") (A') (A')
                 (A") (A") (A') (A') (A') (A') (A') (A") (A') (A')
                 (A') (A') (A') (A') (A')
 Keep R1 ints in memory in symmetry-blocked form, NReq=1554007137.
 Requested convergence on RMS density matrix=1.00D-08 within 128 cycles.
 Requested convergence on MAX density matrix=1.00D-06.
 Requested convergence on             energy=1.00D-06.
 No special actions if energy rises.
 SCF Done:  E(RwB97XD) =  -282.017371052     A.U. after    8 cycles
            NFock=  8  Conv=0.47D-08     -V/T= 2.0053
 Calling FoFJK, ICntrl=      2127 FMM=F ISym2X=1 I1Cent= 0 IOpClX= 0 NMat=1 NMatS=1 NMatT=0.
 ***** Axes restored to original set *****
 -------------------------------------------------------------------
 Center     Atomic                   Forces (Hartrees/Bohr)
 Number     Number              X              Y              Z
 -------------------------------------------------------------------
      1        7          -0.000028558   -0.000000001    0.000000000
      2        6           0.000025143   -0.000016402    0.000000000
      3        8          -0.000025682    0.000011905    0.000000000
      4        6           0.000067830    0.000058808    0.000000000
      5        1          -0.000009813   -0.000009809    0.000000000
      6        8          -0.000028920   -0.000044502    0.000000000
 -------------------------------------------------------------------
 Cartesian Forces:  Max     0.000067830 RMS     0.000027474

 GradGradGradGradGradGradGradGradGradGradGradGradGradGradGradGradGradGrad
 Berny optimization.
 Using GEDIIS/GDIIS optimizer.
 FormGI is forming the generalized inverse of G from B-inverse, IUseBI=4.
 Internal  Forces:  Max     0.000050658 RMS     0.000018904
 Search for a local minimum.
 Step number   7 out of a maximum of   24
 All quantities printed in internal units (Hartrees-Bohrs-Radians)
 Mixed Optimization -- En-DIIS/RFO-DIIS
 Swapping is turned off.
 Update second derivatives using D2CorX and points    1    2    3    4    5
                                                      6    7
 DE= -1.47D-07 DEPred=-1.27D-07 R= 1.15D+00
 Trust test= 1.15D+00 RLast= 1.80D-03 DXMaxT set to 1.50D-01
 The second derivative matrix:
                          R1        R2        R3        R4        R5
           R1           0.89311
           R2          -0.03107   0.44517
           R3           0.04450   0.01065   1.14162
           R4          -0.00124   0.00164   0.01210   0.33879
           R5           0.01616   0.02859  -0.04361   0.01400   0.98564
           A1           0.09323   0.03807  -0.03658  -0.00056   0.02504
           A2          -0.00570   0.00983  -0.00262   0.00020  -0.01095
           A3          -0.01173  -0.00184   0.01154  -0.00258   0.01606
           A4          -0.00578  -0.02682   0.00976  -0.00802  -0.00446
           A5          -0.04003  -0.00109  -0.00744  -0.00173  -0.00285
           A6           0.00000   0.00000   0.00000   0.00000   0.00000
           D1           0.00000   0.00000   0.00000   0.00000   0.00000
           D2           0.00000   0.00000   0.00000   0.00000   0.00000
           D3           0.00000   0.00000   0.00000   0.00000   0.00000
                          A1        A2        A3        A4        A5
           A1           0.08113
           A2          -0.00052   0.15900
           A3           0.00558   0.00130   0.25042
           A4          -0.01195   0.00015  -0.01023   0.17448
           A5          -0.00783   0.00238  -0.00390   0.00046   0.17165
           A6           0.00000   0.00000   0.00000   0.00000   0.00000
           D1           0.00000   0.00000   0.00000   0.00000   0.00000
           D2           0.00000   0.00000   0.00000   0.00000   0.00000
           D3           0.00000   0.00000   0.00000   0.00000   0.00000
                          A6        D1        D2        D3
           A6           0.04776
           D1           0.00000   0.01582
           D2           0.00000   0.00000   0.01582
           D3           0.00000   0.00000   0.00000   0.00230
 ITU=  0  1  1  1 -1  1  0
     Eigenvalues ---    0.00690   0.01582   0.04776   0.06322   0.16143
     Eigenvalues ---    0.16977   0.23039   0.33847   0.44887   0.89450
     Eigenvalues ---    0.98578   1.15979
 En-DIIS/RFO-DIIS/Sim-DIIS IScMMF=       -3 using points:     7    6    5    4    3
 RFO step:  Lambda=-8.99421386D-09.
 DIIS inversion failure, remove point   5.
 DIIS inversion failure, remove point   4.
 DIIS inversion failure, remove point   3.
 RFO-DIIS uses    2 points instead of    5
 DidBck=F Rises=F RFO-DIIS coefs:    1.09492   -0.09492    0.00000    0.00000    0.00000
 Iteration  1 RMS(Cart)=  0.00009908 RMS(Int)=  0.00000001
 Iteration  2 RMS(Cart)=  0.00000001 RMS(Int)=  0.00000000
 ClnCor:  largest displacement from symmetrization is 1.05D-11 for atom     4.
 Variable       Old X    -DE/DX   Delta X   Delta X   Delta X     New X
                                 (Linear)    (Quad)   (Total)
    R1        2.30078   0.00000   0.00002   0.00000   0.00002   2.30080
    R2        2.65140  -0.00003   0.00002  -0.00009  -0.00006   2.65134
    R3        2.17607  -0.00003  -0.00002  -0.00001  -0.00003   2.17605
    R4        2.06861   0.00000   0.00000  -0.00001  -0.00001   2.06861
    R5        2.25571   0.00005   0.00000   0.00005   0.00005   2.25576
    A1        2.25640  -0.00001  -0.00016   0.00002  -0.00014   2.25626
    A2        1.93995   0.00001   0.00003   0.00003   0.00006   1.94001
    A3        2.18243   0.00001   0.00000   0.00006   0.00006   2.18249
    A4        2.16081  -0.00002  -0.00004  -0.00009  -0.00013   2.16068
    A5        3.25053   0.00000  -0.00002   0.00002   0.00000   3.25053
    A6        3.14159   0.00000   0.00000   0.00000   0.00000   3.14159
    D1        3.14159   0.00000   0.00000   0.00000   0.00000   3.14159
    D2        0.00000   0.00000   0.00000   0.00000   0.00000   0.00000
    D3        3.14159   0.00000   0.00000   0.00000   0.00000   3.14159
         Item               Value     Threshold  Converged?
 Maximum Force            0.000051     0.000450     YES
 RMS     Force            0.000019     0.000300     YES
 Maximum Displacement     0.000186     0.001800     YES
 RMS     Displacement     0.000099     0.001200     YES
 Predicted change in Energy=-5.323985D-09
 Optimization completed.
    -- Stationary point found.
                           ----------------------------
                           !   Optimized Parameters   !
                           ! (Angstroms and Degrees)  !
 --------------------------                            --------------------------
 ! Name  Definition              Value          Derivative Info.                !
 --------------------------------------------------------------------------------
 ! R1    R(1,2)                  1.2175         -DE/DX =    0.0                 !
 ! R2    R(1,4)                  1.4031         -DE/DX =    0.0                 !
 ! R3    R(2,3)                  1.1515         -DE/DX =    0.0                 !
 ! R4    R(4,5)                  1.0947         -DE/DX =    0.0                 !
 ! R5    R(4,6)                  1.1937         -DE/DX =    0.0001              !
 ! A1    A(2,1,4)              129.2824         -DE/DX =    0.0                 !
 ! A2    A(1,4,5)              111.1507         -DE/DX =    0.0                 !
 ! A3    A(1,4,6)              125.044          -DE/DX =    0.0                 !
 ! A4    A(5,4,6)              123.8053         -DE/DX =    0.0                 !
 ! A5    L(1,2,3,6,-1)         186.2415         -DE/DX =    0.0                 !
 ! A6    L(1,2,3,6,-2)         180.0            -DE/DX =    0.0                 !
 ! D1    D(2,1,4,5)            180.0            -DE/DX =    0.0                 !
 ! D2    D(2,1,4,6)              0.0            -DE/DX =    0.0                 !
 ! D3    D(1,4,5,6)            180.0            -DE/DX =    0.0                 !
 --------------------------------------------------------------------------------
 GradGradGradGradGradGradGradGradGradGradGradGradGradGradGradGradGradGrad

                          Input orientation:                          
 ---------------------------------------------------------------------
 Center     Atomic      Atomic             Coordinates (Angstroms)
 Number     Number       Type             X           Y           Z
 ---------------------------------------------------------------------
      1          7           0        0.002244    0.782903    0.000000
      2          6           0        1.045219    0.154761    0.000000
      3          8           0        2.090404   -0.328568    0.000000
      4          6           0       -1.319038    0.310890    0.000000
      5          1           0       -2.034451    1.139426    0.000000
      6          8           0       -1.635728   -0.840002    0.000000
 ---------------------------------------------------------------------
                    Distance matrix (angstroms):
                    1          2          3          4          5
     1  N    0.000000
     2  C    1.217522   0.000000
     3  O    2.365540   1.151528   0.000000
     4  C    1.403062   2.369407   3.468890   0.000000
     5  H    2.067664   3.233254   4.378291   1.094663   0.000000
     6  O    2.305813   2.859551   3.761066   1.193668   2.019187
                    6
     6  O    0.000000
 Stoichiometry    C2HNO2
 Framework group  CS[SG(C2HNO2)]
 Deg. of freedom     9
 Full point group                 CS      NOp   2
 Largest Abelian subgroup         CS      NOp   2
 Largest concise Abelian subgroup C1      NOp   1
                         Standard orientation:                         
 ---------------------------------------------------------------------
 Center     Atomic      Atomic             Coordinates (Angstroms)
 Number     Number       Type             X           Y           Z
 ---------------------------------------------------------------------
      1          7           0        0.000000    0.781100    0.000000
      2          6           0        1.045314    0.156858    0.000000
      3          8           0        2.092297   -0.322563    0.000000
      4          6           0       -1.319510    0.304155    0.000000
      5          1           0       -2.038012    1.130014    0.000000
      6          8           0       -1.631898   -0.847912    0.000000
 ---------------------------------------------------------------------
 Rotational constants (GHZ):          20.9885464           3.3456761           2.8856841

 **********************************************************************

            Population analysis using the SCF Density.

 **********************************************************************

 Orbital symmetries:
       Occupied  (A') (A') (A') (A') (A') (A') (A') (A') (A') (A')
                 (A') (A") (A') (A') (A") (A') (A") (A')
       Virtual   (A") (A') (A') (A') (A") (A') (A') (A') (A") (A')
                 (A') (A') (A") (A") (A') (A') (A') (A") (A") (A')
                 (A') (A') (A') (A') (A") (A') (A") (A') (A') (A')
                 (A') (A') (A") (A") (A') (A") (A') (A") (A') (A')
                 (A') (A") (A') (A') (A') (A") (A') (A') (A') (A")
                 (A') (A') (A") (A') (A') (A") (A') (A") (A") (A')
                 (A") (A') (A') (A') (A') (A") (A') (A') (A") (A')
                 (A") (A') (A") (A') (A") (A') (A") (A') (A') (A')
                 (A") (A') (A') (A') (A") (A") (A') (A') (A") (A')
                 (A') (A") (A') (A") (A') (A") (A') (A') (A') (A')
                 (A") (A') (A") (A') (A") (A') (A') (A') (A") (A')
                 (A") (A') (A') (A") (A") (A') (A') (A") (A") (A')
                 (A') (A") (A') (A") (A') (A') (A') (A") (A') (A')
                 (A') (A") (A') (A') (A") (A") (A') (A') (A") (A')
                 (A") (A') (A') (A") (A") (A') (A') (A') (A") (A')
                 (A") (A') (A") (A') (A') (A") (A') (A") (A") (A')
                 (A') (A') (A') (A") (A') (A") (A') (A') (A") (A')
                 (A') (A") (A') (A') (A") (A') (A') (A") (A') (A")
                 (A') (A') (A") (A') (A') (A') (A") (A") (A") (A')
                 (A') (A') (A") (A') (A") (A') (A') (A") (A') (A')
                 (A') (A') (A") (A') (A") (A') (A") (A') (A') (A')
                 (A") (A") (A') (A") (A') (A') (A") (A") (A') (A')
                 (A") (A") (A') (A') (A') (A') (A') (A") (A') (A')
                 (A') (A') (A') (A') (A')
 The electronic state is 1-A'.
 Alpha  occ. eigenvalues --  -19.34449 -19.27781 -14.49236 -10.46833 -10.43960
 Alpha  occ. eigenvalues --   -1.26098  -1.19823  -1.08399  -0.81938  -0.65658
 Alpha  occ. eigenvalues --   -0.63760  -0.60386  -0.59215  -0.56639  -0.52690
 Alpha  occ. eigenvalues --   -0.44536  -0.41255  -0.38987
 Alpha virt. eigenvalues --    0.00512   0.02837   0.05149   0.05758   0.06884
 Alpha virt. eigenvalues --    0.07517   0.09109   0.09682   0.10772   0.12263
 Alpha virt. eigenvalues --    0.14521   0.15017   0.15127   0.15958   0.19066
 Alpha virt. eigenvalues --    0.19519   0.20671   0.20859   0.22183   0.23010
 Alpha virt. eigenvalues --    0.24073   0.24508   0.26115   0.26668   0.27931
 Alpha virt. eigenvalues --    0.28282   0.30722   0.33379   0.34341   0.35658
 Alpha virt. eigenvalues --    0.37992   0.39845   0.40318   0.41398   0.44511
 Alpha virt. eigenvalues --    0.44667   0.45554   0.47693   0.48778   0.48947
 Alpha virt. eigenvalues --    0.50392   0.52676   0.52872   0.55265   0.57146
 Alpha virt. eigenvalues --    0.59065   0.60194   0.64978   0.66541   0.68527
 Alpha virt. eigenvalues --    0.69496   0.69746   0.73079   0.74711   0.76006
 Alpha virt. eigenvalues --    0.77175   0.78149   0.79126   0.80482   0.82256
 Alpha virt. eigenvalues --    0.84593   0.85157   0.87333   0.90366   0.90844
 Alpha virt. eigenvalues --    0.92239   0.92541   0.94310   0.96639   0.97415
 Alpha virt. eigenvalues --    0.97485   1.01737   1.04020   1.04382   1.05062
 Alpha virt. eigenvalues --    1.07385   1.07561   1.08749   1.12732   1.13487
 Alpha virt. eigenvalues --    1.13565   1.15664   1.18819   1.19402   1.19754
 Alpha virt. eigenvalues --    1.25889   1.27102   1.30410   1.32556   1.35801
 Alpha virt. eigenvalues --    1.38685   1.40171   1.43542   1.43885   1.45027
 Alpha virt. eigenvalues --    1.49286   1.49921   1.52695   1.55259   1.59104
 Alpha virt. eigenvalues --    1.64044   1.68279   1.69226   1.73618   1.76293
 Alpha virt. eigenvalues --    1.76879   1.81609   1.86431   1.92286   1.95680
 Alpha virt. eigenvalues --    1.98515   1.99418   2.04457   2.05940   2.09667
 Alpha virt. eigenvalues --    2.09742   2.12757   2.13621   2.19317   2.19427
 Alpha virt. eigenvalues --    2.21451   2.21536   2.24395   2.26379   2.27893
 Alpha virt. eigenvalues --    2.32144   2.34489   2.37514   2.37990   2.43977
 Alpha virt. eigenvalues --    2.44278   2.49945   2.54312   2.55179   2.56411
 Alpha virt. eigenvalues --    2.56856   2.58961   2.61520   2.67505   2.70684
 Alpha virt. eigenvalues --    2.72055   2.76601   2.78169   2.83369   2.90906
 Alpha virt. eigenvalues --    2.92516   2.95108   3.04577   3.13603   3.14298
 Alpha virt. eigenvalues --    3.20418   3.24878   3.25037   3.28203   3.28933
 Alpha virt. eigenvalues --    3.34036   3.37098   3.41596   3.46629   3.46936
 Alpha virt. eigenvalues --    3.54458   3.57491   3.59087   3.68626   3.68637
 Alpha virt. eigenvalues --    3.74561   3.83065   3.85064   3.91110   3.91605
 Alpha virt. eigenvalues --    3.96978   3.99224   4.01011   4.09270   4.11287
 Alpha virt. eigenvalues --    4.12016   4.16820   4.23081   4.43457   4.47316
 Alpha virt. eigenvalues --    4.55330   4.71072   4.79208   4.79275   4.83201
 Alpha virt. eigenvalues --    4.85703   4.85715   4.89213   4.93731   4.96363
 Alpha virt. eigenvalues --    5.12493   5.18381   5.19817   5.25679   5.35469
 Alpha virt. eigenvalues --    5.36088   5.37604   5.51956   5.66017   5.90414
 Alpha virt. eigenvalues --    5.94407   6.02192   6.07668   6.11488   6.14436
 Alpha virt. eigenvalues --    6.15906   6.23483   6.28145   6.33319   6.46914
 Alpha virt. eigenvalues --    6.47117   6.55112   6.56433   6.73686   6.74270
 Alpha virt. eigenvalues --    6.76685   6.78496   6.81705   6.84612   7.04167
 Alpha virt. eigenvalues --    7.12115   7.14732   7.18219   7.20835   7.32924
 Alpha virt. eigenvalues --    7.35251   7.39244   7.45959   7.50839   7.66644
 Alpha virt. eigenvalues --   14.37235  15.13561  16.73474  17.32107  20.93228
          Condensed to atoms (all electrons):
               1          2          3          4          5          6
     1  N    6.721072   0.356612  -0.242691   0.218506  -0.034928  -0.097715
     2  C    0.356612   5.107744   0.571278  -0.182510   0.011208   0.010476
     3  O   -0.242691   0.571278   7.979244  -0.013118   0.000687  -0.000996
     4  C    0.218506  -0.182510  -0.013118   5.042118   0.315905   0.403409
     5  H   -0.034928   0.011208   0.000687   0.315905   0.373532  -0.084816
     6  O   -0.097715   0.010476  -0.000996   0.403409  -0.084816   8.313670
 Mulliken charges:
               1
     1  N    0.079143
     2  C    0.125191
     3  O   -0.294404
     4  C    0.215689
     5  H    0.418411
     6  O   -0.544029
 Sum of Mulliken charges =   0.00000
 Mulliken charges with hydrogens summed into heavy atoms:
               1
     1  N    0.079143
     2  C    0.125191
     3  O   -0.294404
     4  C    0.634099
     6  O   -0.544029
 Electronic spatial extent (au):  <R**2>=            385.2459
 Charge=              0.0000 electrons
 Dipole moment (field-independent basis, Debye):
    X=             -0.2073    Y=              1.8872    Z=              0.0000  Tot=              1.8986
 Quadrupole moment (field-independent basis, Debye-Ang):
   XX=            -29.5113   YY=            -28.8559   ZZ=            -25.9904
   XY=             -3.2253   XZ=              0.0000   YZ=              0.0000
 Traceless Quadrupole moment (field-independent basis, Debye-Ang):
   XX=             -1.3921   YY=             -0.7367   ZZ=              2.1288
   XY=             -3.2253   XZ=              0.0000   YZ=              0.0000
 Octapole moment (field-independent basis, Debye-Ang**2):
  XXX=             -3.9999  YYY=             -3.0156  ZZZ=              0.0000  XYY=              1.5751
  XXY=              9.9277  XXZ=              0.0000  XZZ=              0.8577  YZZ=             -1.3247
  YYZ=              0.0000  XYZ=              0.0000
 Hexadecapole moment (field-independent basis, Debye-Ang**3):
 XXXX=           -372.1667 YYYY=            -84.7239 ZZZZ=            -22.6765 XXXY=            -14.5152
 XXXZ=              0.0000 YYYX=             -7.7868 YYYZ=              0.0000 ZZZX=              0.0000
 ZZZY=              0.0000 XXYY=            -71.5139 XXZZ=            -61.0583 YYZZ=            -17.6995
 XXYZ=              0.0000 YYXZ=              0.0000 ZZXY=             -1.1145
 N-N= 1.447985760646D+02 E-N=-9.509298629200D+02  KE= 2.805369616353D+02
 Symmetry A'   KE= 2.693053204060D+02
 Symmetry A"   KE= 1.123164122931D+01
 1\1\GINC-R02C05\FOpt\RwB97XD\Aug-CC-pVTZ\C2H1N1O2\LFRANZON\29-Aug-2022
 \0\\#wB97XD Aug-cc-pVTZ Opt Integral(Grid=SuperFineGrid) Freq MaxDisk=
 32GB\\Title\\0,1\N,0.00224391,0.7829031541,0.\C,1.0452190908,0.1547609
 03,0.\O,2.0904036431,-0.3285678751,0.\C,-1.3190382988,0.3108896351,0.\
 H,-2.0344505811,1.1394262221,0.\O,-1.635727764,-0.8400020391,0.\\Versi
 on=ES64L-G16RevB.01\State=1-A'\HF=-282.0173711\RMSD=4.697e-09\RMSF=2.7
 47e-05\Dipole=-0.078797,0.7427832,0.\Quadrupole=-1.0529179,-0.5297997,
 1.5827176,-2.396048,0.,0.\PG=CS [SG(C2H1N1O2)]\\@


 TOM, TOM, THE BURGLAR'S SON
 STOLE A MACHINE AND AWAY HE RUN
 THE JOB WAS NEAT, BUT TOM GOT BEAT
 BY THE TIME HE GOT HOME IT WAS OBSOLETE.
 Job cpu time:       0 days  1 hours 22 minutes 47.3 seconds.
 Elapsed time:       0 days  0 hours  5 minutes 60.0 seconds.
 File lengths (MBytes):  RWF=     35 Int=      0 D2E=      0 Chk=      6 Scr=      1
 Normal termination of Gaussian 16 at Mon Aug 29 22:15:03 2022.
 Link1:  Proceeding to internal job step number  2.
 ----------------------------------------------------------------------
 #N Geom=AllCheck Guess=TCheck SCRF=Check GenChk RwB97XD/Aug-CC-pVTZ Fr
 eq
 ----------------------------------------------------------------------
 1/10=4,29=7,30=1,38=1,40=1/1,3;
 2/12=2,40=1/2;
 3/5=16,6=1,7=10,11=2,14=-4,25=1,30=1,70=2,71=2,74=-58,75=-7,116=1,140=1/1,2,3;
 4/5=101/1;
 5/5=2,38=6,98=1/2;
 8/6=4,10=90,11=11/1;
 11/6=1,8=1,9=11,15=111,16=1/1,2,10;
 10/6=1/2;
 6/7=2,8=2,9=2,10=2,28=1/1;
 7/8=1,10=1,25=1/1,2,3,16;
 1/10=4,30=1/3;
 99//99;
 Structure from the checkpoint file:  "AceIso-M0001-b3lyp-wb97L-wb97H.chk"
 -----
 Title
 -----
 Charge =  0 Multiplicity = 1
 Redundant internal coordinates found in file.  (old form).
 N,0,0.00224391,0.7829031541,0.
 C,0,1.0452190908,0.154760903,0.
 O,0,2.0904036431,-0.3285678751,0.
 C,0,-1.3190382988,0.3108896351,0.
 H,0,-2.0344505811,1.1394262221,0.
 O,0,-1.635727764,-0.8400020391,0.
 Recover connectivity data from disk.

 GradGradGradGradGradGradGradGradGradGradGradGradGradGradGradGradGradGrad
 Berny optimization.
 Initialization pass.
                           ----------------------------
                           !    Initial Parameters    !
                           ! (Angstroms and Degrees)  !
 --------------------------                            --------------------------
 ! Name  Definition              Value          Derivative Info.                !
 --------------------------------------------------------------------------------
 ! R1    R(1,2)                  1.2175         calculate D2E/DX2 analytically  !
 ! R2    R(1,4)                  1.4031         calculate D2E/DX2 analytically  !
 ! R3    R(2,3)                  1.1515         calculate D2E/DX2 analytically  !
 ! R4    R(4,5)                  1.0947         calculate D2E/DX2 analytically  !
 ! R5    R(4,6)                  1.1937         calculate D2E/DX2 analytically  !
 ! A1    A(2,1,4)              129.2824         calculate D2E/DX2 analytically  !
 ! A2    A(1,4,5)              111.1507         calculate D2E/DX2 analytically  !
 ! A3    A(1,4,6)              125.044          calculate D2E/DX2 analytically  !
 ! A4    A(5,4,6)              123.8053         calculate D2E/DX2 analytically  !
 ! A5    L(1,2,3,6,-1)         186.2415         calculate D2E/DX2 analytically  !
 ! A6    L(1,2,3,6,-2)         180.0            calculate D2E/DX2 analytically  !
 ! D1    D(2,1,4,5)            180.0            calculate D2E/DX2 analytically  !
 ! D2    D(2,1,4,6)              0.0            calculate D2E/DX2 analytically  !
 ! D3    D(1,4,5,6)            180.0            calculate D2E/DX2 analytically  !
 --------------------------------------------------------------------------------
 Trust Radius=3.00D-01 FncErr=1.00D-07 GrdErr=1.00D-07 EigMax=2.50D+02 EigMin=1.00D-04
 Number of steps in this run=      2 maximum allowed number of steps=      2.
 GradGradGradGradGradGradGradGradGradGradGradGradGradGradGradGradGradGrad

                          Input orientation:                          
 ---------------------------------------------------------------------
 Center     Atomic      Atomic             Coordinates (Angstroms)
 Number     Number       Type             X           Y           Z
 ---------------------------------------------------------------------
      1          7           0        0.002244    0.782903    0.000000
      2          6           0        1.045219    0.154761    0.000000
      3          8           0        2.090404   -0.328568    0.000000
      4          6           0       -1.319038    0.310890    0.000000
      5          1           0       -2.034451    1.139426    0.000000
      6          8           0       -1.635728   -0.840002    0.000000
 ---------------------------------------------------------------------
                    Distance matrix (angstroms):
                    1          2          3          4          5
     1  N    0.000000
     2  C    1.217522   0.000000
     3  O    2.365540   1.151528   0.000000
     4  C    1.403062   2.369407   3.468890   0.000000
     5  H    2.067664   3.233254   4.378291   1.094663   0.000000
     6  O    2.305813   2.859551   3.761066   1.193668   2.019187
                    6
     6  O    0.000000
 Stoichiometry    C2HNO2
 Framework group  CS[SG(C2HNO2)]
 Deg. of freedom     9
 Full point group                 CS      NOp   2
 Largest Abelian subgroup         CS      NOp   2
 Largest concise Abelian subgroup C1      NOp   1
                         Standard orientation:                         
 ---------------------------------------------------------------------
 Center     Atomic      Atomic             Coordinates (Angstroms)
 Number     Number       Type             X           Y           Z
 ---------------------------------------------------------------------
      1          7           0        0.000000    0.781100    0.000000
      2          6           0        1.045314    0.156858    0.000000
      3          8           0        2.092297   -0.322563    0.000000
      4          6           0       -1.319510    0.304155    0.000000
      5          1           0       -2.038012    1.130014    0.000000
      6          8           0       -1.631898   -0.847912    0.000000
 ---------------------------------------------------------------------
 Rotational constants (GHZ):          20.9885464           3.3456761           2.8856841
 Standard basis: Aug-CC-pVTZ (5D, 7F)
 There are   203 symmetry adapted cartesian basis functions of A'  symmetry.
 There are    97 symmetry adapted cartesian basis functions of A"  symmetry.
 There are   166 symmetry adapted basis functions of A'  symmetry.
 There are    87 symmetry adapted basis functions of A"  symmetry.
   253 basis functions,   387 primitive gaussians,   300 cartesian basis functions
    18 alpha electrons       18 beta electrons
       nuclear repulsion energy       144.7993882655 Hartrees.
 NAtoms=    6 NActive=    6 NUniq=    6 SFac= 1.00D+00 NAtFMM=   60 NAOKFM=F Big=F
 Integral buffers will be    131072 words long.
 Raffenetti 2 integral format.
 Two-electron integral symmetry is turned on.
 Nuclear repulsion after empirical dispersion term =      144.7985760646 Hartrees.
 One-electron integrals computed using PRISM.
 NBasis=   253 RedAO= T EigKep=  5.10D-05  NBF=   166    87
 NBsUse=   253 1.00D-06 EigRej= -1.00D+00 NBFU=   166    87
 Initial guess from the checkpoint file:  "AceIso-M0001-b3lyp-wb97L-wb97H.chk"
 B after Tr=     0.000000    0.000000    0.000000
         Rot=    1.000000    0.000000    0.000000    0.000000 Ang=   0.00 deg.
 Initial guess orbital symmetries:
       Occupied  (A') (A') (A') (A') (A') (A') (A') (A') (A') (A')
                 (A') (A") (A') (A') (A") (A') (A") (A')
       Virtual   (A") (A') (A') (A') (A") (A') (A') (A') (A") (A')
                 (A') (A') (A") (A") (A') (A') (A') (A") (A") (A')
                 (A') (A') (A') (A') (A") (A') (A") (A') (A') (A')
                 (A') (A') (A") (A") (A') (A") (A') (A") (A') (A')
                 (A') (A") (A') (A') (A') (A") (A') (A') (A') (A")
                 (A') (A') (A") (A') (A') (A") (A') (A") (A") (A')
                 (A") (A') (A') (A') (A') (A") (A') (A') (A") (A')
                 (A") (A') (A") (A') (A") (A') (A") (A') (A') (A')
                 (A") (A') (A') (A') (A") (A") (A') (A') (A") (A')
                 (A') (A") (A') (A") (A') (A") (A') (A') (A') (A')
                 (A") (A') (A") (A') (A") (A') (A') (A') (A") (A')
                 (A") (A') (A') (A") (A") (A') (A') (A") (A") (A')
                 (A') (A") (A') (A") (A') (A') (A') (A") (A') (A')
                 (A') (A") (A') (A') (A") (A") (A') (A') (A") (A')
                 (A") (A') (A') (A") (A") (A') (A') (A') (A") (A')
                 (A") (A') (A") (A') (A') (A") (A') (A") (A") (A')
                 (A') (A') (A') (A") (A') (A") (A') (A') (A") (A')
                 (A') (A") (A') (A') (A") (A') (A') (A") (A') (A")
                 (A') (A') (A") (A') (A') (A') (A") (A") (A") (A')
                 (A') (A') (A") (A') (A") (A') (A') (A") (A') (A')
                 (A') (A') (A") (A') (A") (A') (A") (A') (A') (A')
                 (A") (A") (A') (A") (A') (A') (A") (A") (A') (A')
                 (A") (A") (A') (A') (A') (A') (A') (A") (A') (A')
                 (A') (A') (A') (A') (A')
 Keep R1 ints in memory in symmetry-blocked form, NReq=1554007137.
 Requested convergence on RMS density matrix=1.00D-08 within 128 cycles.
 Requested convergence on MAX density matrix=1.00D-06.
 Requested convergence on             energy=1.00D-06.
 No special actions if energy rises.
 SCF Done:  E(RwB97XD) =  -282.017371052     A.U. after    1 cycles
            NFock=  1  Conv=0.26D-08     -V/T= 2.0053
 DoSCS=F DFT=T ScalE2(SS,OS)=  1.000000  1.000000
 Range of M.O.s used for correlation:     1   253
 NBasis=   253 NAE=    18 NBE=    18 NFC=     0 NFV=     0
 NROrb=    253 NOA=    18 NOB=    18 NVA=   235 NVB=   235

 **** Warning!!: The largest alpha MO coefficient is  0.30753009D+02

 Symmetrizing basis deriv contribution to polar:
 IMax=3 JMax=2 DiffMx= 0.00D+00
 G2DrvN: will do     7 centers at a time, making    1 passes.
 Calling FoFCou, ICntrl=  3107 FMM=F I1Cent=   0 AccDes= 0.00D+00.
 End of G2Drv F.D. properties file   721 does not exist.
 End of G2Drv F.D. properties file   722 does not exist.
 End of G2Drv F.D. properties file   788 does not exist.
          IDoAtm=111111
          Differentiating once with respect to electric field.
                with respect to dipole field.
          Differentiating once with respect to nuclear coordinates.
 Keep R1 ints in memory in symmetry-blocked form, NReq=1554011372.
          There are    21 degrees of freedom in the 1st order CPHF.  IDoFFX=6 NUNeed=     3.
     18 vectors produced by pass  0 Test12= 2.01D-14 4.76D-09 XBig12= 2.66D+01 3.30D+00.
 AX will form    18 AO Fock derivatives at one time.
     18 vectors produced by pass  1 Test12= 2.01D-14 4.76D-09 XBig12= 5.37D+00 5.04D-01.
     18 vectors produced by pass  2 Test12= 2.01D-14 4.76D-09 XBig12= 1.66D-01 7.58D-02.
     18 vectors produced by pass  3 Test12= 2.01D-14 4.76D-09 XBig12= 2.65D-03 9.34D-03.
     18 vectors produced by pass  4 Test12= 2.01D-14 4.76D-09 XBig12= 3.02D-05 9.27D-04.
     18 vectors produced by pass  5 Test12= 2.01D-14 4.76D-09 XBig12= 2.97D-07 1.00D-04.
     18 vectors produced by pass  6 Test12= 2.01D-14 4.76D-09 XBig12= 2.50D-09 8.46D-06.
     13 vectors produced by pass  7 Test12= 2.01D-14 4.76D-09 XBig12= 2.02D-11 7.86D-07.
      4 vectors produced by pass  8 Test12= 2.01D-14 4.76D-09 XBig12= 1.85D-13 8.49D-08.
      1 vectors produced by pass  9 Test12= 2.01D-14 4.76D-09 XBig12= 6.79D-16 5.29D-09.
 InvSVY:  IOpt=1 It=  1 EMax= 3.11D-15
 Solved reduced A of dimension   144 with    21 vectors.
 Isotropic polarizability for W=    0.000000       37.42 Bohr**3.
 End of Minotr F.D. properties file   721 does not exist.
 End of Minotr F.D. properties file   722 does not exist.
 End of Minotr F.D. properties file   788 does not exist.

 **********************************************************************

            Population analysis using the SCF Density.

 **********************************************************************

 Orbital symmetries:
       Occupied  (A') (A') (A') (A') (A') (A') (A') (A') (A') (A')
                 (A') (A") (A') (A') (A") (A') (A") (A')
       Virtual   (A") (A') (A') (A') (A") (A') (A') (A') (A") (A')
                 (A') (A') (A") (A") (A') (A') (A') (A") (A") (A')
                 (A') (A') (A') (A') (A") (A') (A") (A') (A') (A')
                 (A') (A') (A") (A") (A') (A") (A') (A") (A') (A')
                 (A') (A") (A') (A') (A') (A") (A') (A') (A') (A")
                 (A') (A') (A") (A') (A') (A") (A') (A") (A") (A')
                 (A") (A') (A') (A') (A') (A") (A') (A') (A") (A')
                 (A") (A') (A") (A') (A") (A') (A") (A') (A') (A')
                 (A") (A') (A') (A') (A") (A") (A') (A') (A") (A')
                 (A') (A") (A') (A") (A') (A") (A') (A') (A') (A')
                 (A") (A') (A") (A') (A") (A') (A') (A') (A") (A')
                 (A") (A') (A') (A") (A") (A') (A') (A") (A") (A')
                 (A') (A") (A') (A") (A') (A') (A') (A") (A') (A')
                 (A') (A") (A') (A') (A") (A") (A') (A') (A") (A')
                 (A") (A') (A') (A") (A") (A') (A') (A') (A") (A')
                 (A") (A') (A") (A') (A') (A") (A') (A") (A") (A')
                 (A') (A') (A') (A") (A') (A") (A') (A') (A") (A')
                 (A') (A") (A') (A') (A") (A') (A') (A") (A') (A")
                 (A') (A') (A") (A') (A') (A') (A") (A") (A") (A')
                 (A') (A') (A") (A') (A") (A') (A') (A") (A') (A')
                 (A') (A') (A") (A') (A") (A') (A") (A') (A') (A')
                 (A") (A") (A') (A") (A') (A') (A") (A") (A') (A')
                 (A") (A") (A') (A') (A') (A') (A') (A") (A') (A')
                 (A') (A') (A') (A') (A')
 The electronic state is 1-A'.
 Alpha  occ. eigenvalues --  -19.34449 -19.27781 -14.49236 -10.46833 -10.43960
 Alpha  occ. eigenvalues --   -1.26098  -1.19823  -1.08399  -0.81938  -0.65658
 Alpha  occ. eigenvalues --   -0.63760  -0.60386  -0.59215  -0.56639  -0.52690
 Alpha  occ. eigenvalues --   -0.44536  -0.41255  -0.38987
 Alpha virt. eigenvalues --    0.00512   0.02837   0.05149   0.05758   0.06884
 Alpha virt. eigenvalues --    0.07517   0.09109   0.09682   0.10772   0.12263
 Alpha virt. eigenvalues --    0.14521   0.15017   0.15127   0.15958   0.19066
 Alpha virt. eigenvalues --    0.19519   0.20671   0.20859   0.22183   0.23010
 Alpha virt. eigenvalues --    0.24073   0.24508   0.26115   0.26668   0.27931
 Alpha virt. eigenvalues --    0.28282   0.30722   0.33379   0.34341   0.35658
 Alpha virt. eigenvalues --    0.37992   0.39845   0.40318   0.41398   0.44511
 Alpha virt. eigenvalues --    0.44667   0.45553   0.47693   0.48778   0.48947
 Alpha virt. eigenvalues --    0.50392   0.52676   0.52872   0.55265   0.57146
 Alpha virt. eigenvalues --    0.59065   0.60194   0.64978   0.66541   0.68527
 Alpha virt. eigenvalues --    0.69496   0.69746   0.73079   0.74711   0.76006
 Alpha virt. eigenvalues --    0.77175   0.78149   0.79126   0.80482   0.82256
 Alpha virt. eigenvalues --    0.84593   0.85157   0.87333   0.90366   0.90844
 Alpha virt. eigenvalues --    0.92239   0.92541   0.94310   0.96639   0.97415
 Alpha virt. eigenvalues --    0.97485   1.01737   1.04020   1.04382   1.05062
 Alpha virt. eigenvalues --    1.07385   1.07561   1.08749   1.12732   1.13487
 Alpha virt. eigenvalues --    1.13565   1.15664   1.18819   1.19402   1.19754
 Alpha virt. eigenvalues --    1.25889   1.27102   1.30410   1.32556   1.35801
 Alpha virt. eigenvalues --    1.38685   1.40171   1.43542   1.43885   1.45027
 Alpha virt. eigenvalues --    1.49286   1.49921   1.52695   1.55259   1.59104
 Alpha virt. eigenvalues --    1.64044   1.68279   1.69226   1.73618   1.76293
 Alpha virt. eigenvalues --    1.76879   1.81609   1.86431   1.92286   1.95680
 Alpha virt. eigenvalues --    1.98515   1.99418   2.04457   2.05940   2.09667
 Alpha virt. eigenvalues --    2.09742   2.12757   2.13621   2.19317   2.19427
 Alpha virt. eigenvalues --    2.21451   2.21536   2.24395   2.26379   2.27893
 Alpha virt. eigenvalues --    2.32144   2.34489   2.37514   2.37990   2.43977
 Alpha virt. eigenvalues --    2.44278   2.49945   2.54312   2.55179   2.56411
 Alpha virt. eigenvalues --    2.56856   2.58961   2.61520   2.67505   2.70684
 Alpha virt. eigenvalues --    2.72055   2.76601   2.78169   2.83369   2.90906
 Alpha virt. eigenvalues --    2.92516   2.95108   3.04577   3.13603   3.14298
 Alpha virt. eigenvalues --    3.20418   3.24878   3.25037   3.28203   3.28933
 Alpha virt. eigenvalues --    3.34036   3.37098   3.41596   3.46629   3.46936
 Alpha virt. eigenvalues --    3.54458   3.57491   3.59087   3.68626   3.68637
 Alpha virt. eigenvalues --    3.74561   3.83065   3.85064   3.91110   3.91605
 Alpha virt. eigenvalues --    3.96978   3.99224   4.01011   4.09270   4.11287
 Alpha virt. eigenvalues --    4.12016   4.16820   4.23081   4.43457   4.47316
 Alpha virt. eigenvalues --    4.55330   4.71072   4.79208   4.79275   4.83201
 Alpha virt. eigenvalues --    4.85703   4.85715   4.89213   4.93731   4.96363
 Alpha virt. eigenvalues --    5.12493   5.18381   5.19817   5.25679   5.35469
 Alpha virt. eigenvalues --    5.36088   5.37604   5.51956   5.66017   5.90414
 Alpha virt. eigenvalues --    5.94407   6.02192   6.07668   6.11488   6.14436
 Alpha virt. eigenvalues --    6.15906   6.23483   6.28145   6.33319   6.46914
 Alpha virt. eigenvalues --    6.47117   6.55112   6.56433   6.73686   6.74270
 Alpha virt. eigenvalues --    6.76685   6.78496   6.81705   6.84612   7.04167
 Alpha virt. eigenvalues --    7.12115   7.14732   7.18219   7.20835   7.32924
 Alpha virt. eigenvalues --    7.35251   7.39244   7.45959   7.50839   7.66644
 Alpha virt. eigenvalues --   14.37235  15.13561  16.73474  17.32107  20.93228
          Condensed to atoms (all electrons):
               1          2          3          4          5          6
     1  N    6.721072   0.356612  -0.242691   0.218506  -0.034928  -0.097715
     2  C    0.356612   5.107745   0.571278  -0.182510   0.011208   0.010476
     3  O   -0.242691   0.571278   7.979243  -0.013118   0.000687  -0.000996
     4  C    0.218506  -0.182510  -0.013118   5.042117   0.315905   0.403409
     5  H   -0.034928   0.011208   0.000687   0.315905   0.373532  -0.084816
     6  O   -0.097715   0.010476  -0.000996   0.403409  -0.084816   8.313670
 Mulliken charges:
               1
     1  N    0.079142
     2  C    0.125190
     3  O   -0.294404
     4  C    0.215690
     5  H    0.418411
     6  O   -0.544030
 Sum of Mulliken charges =   0.00000
 Mulliken charges with hydrogens summed into heavy atoms:
               1
     1  N    0.079142
     2  C    0.125190
     3  O   -0.294404
     4  C    0.634100
     6  O   -0.544030
 APT charges:
               1
     1  N   -1.157278
     2  C    1.290724
     3  O   -0.706645
     4  C    1.258747
     5  H    0.006597
     6  O   -0.692145
 Sum of APT charges =   0.00000
 APT charges with hydrogens summed into heavy atoms:
               1
     1  N   -1.157278
     2  C    1.290724
     3  O   -0.706645
     4  C    1.265343
     6  O   -0.692145
 Electronic spatial extent (au):  <R**2>=            385.2458
 Charge=              0.0000 electrons
 Dipole moment (field-independent basis, Debye):
    X=             -0.2073    Y=              1.8872    Z=              0.0000  Tot=              1.8986
 Quadrupole moment (field-independent basis, Debye-Ang):
   XX=            -29.5113   YY=            -28.8559   ZZ=            -25.9904
   XY=             -3.2253   XZ=              0.0000   YZ=              0.0000
 Traceless Quadrupole moment (field-independent basis, Debye-Ang):
   XX=             -1.3921   YY=             -0.7367   ZZ=              2.1288
   XY=             -3.2253   XZ=              0.0000   YZ=              0.0000
 Octapole moment (field-independent basis, Debye-Ang**2):
  XXX=             -3.9999  YYY=             -3.0156  ZZZ=              0.0000  XYY=              1.5751
  XXY=              9.9277  XXZ=              0.0000  XZZ=              0.8577  YZZ=             -1.3247
  YYZ=              0.0000  XYZ=              0.0000
 Hexadecapole moment (field-independent basis, Debye-Ang**3):
 XXXX=           -372.1666 YYYY=            -84.7239 ZZZZ=            -22.6765 XXXY=            -14.5153
 XXXZ=              0.0000 YYYX=             -7.7868 YYYZ=              0.0000 ZZZX=              0.0000
 ZZZY=              0.0000 XXYY=            -71.5139 XXZZ=            -61.0583 YYZZ=            -17.6995
 XXYZ=              0.0000 YYXZ=              0.0000 ZZXY=             -1.1144
 N-N= 1.447985760646D+02 E-N=-9.509298692627D+02  KE= 2.805369645084D+02
 Symmetry A'   KE= 2.693053223409D+02
 Symmetry A"   KE= 1.123164216750D+01
  Exact polarizability:  54.179  -3.402  34.581   0.000   0.000  23.487
 Approx polarizability:  59.046  -6.397  41.992   0.000   0.000  25.854
 Calling FoFJK, ICntrl=    100127 FMM=F ISym2X=1 I1Cent= 0 IOpClX= 0 NMat=1 NMatS=1 NMatT=0.
 Full mass-weighted force constant matrix:
 Low frequencies ---   -2.2242   -0.0009   -0.0005   -0.0001    3.0668    5.7317
 Low frequencies ---  129.5976  168.5229  580.0688
 Diagonal vibrational polarizability:
       18.3307393       3.8804923      15.3848111
 Harmonic frequencies (cm**-1), IR intensities (KM/Mole), Raman scattering
 activities (A**4/AMU), depolarization ratios for plane and unpolarized
 incident light, reduced masses (AMU), force constants (mDyne/A),
 and normal coordinates:
                      1                      2                      3
                     A'                     A"                     A'
 Frequencies --    129.5976               168.5221               580.0688
 Red. masses --     13.5919                 2.8012                12.6055
 Frc consts  --      0.1345                 0.0469                 2.4990
 IR Inten    --      0.0277                14.2015                 1.6874
  Atom  AN      X      Y      Z        X      Y      Z        X      Y      Z
     1   7    -0.04   0.45   0.00     0.00   0.00  -0.23     0.12   0.21   0.00
     2   6    -0.20   0.12   0.00     0.00   0.00  -0.08     0.38   0.65   0.00
     3   8    -0.43  -0.34   0.00     0.00   0.00   0.12    -0.02  -0.29   0.00
     4   6     0.10   0.00   0.00     0.00   0.00   0.24     0.01  -0.27   0.00
     5   1    -0.21  -0.27   0.00     0.00   0.00   0.93     0.11  -0.19   0.00
     6   8     0.55  -0.13   0.00     0.00   0.00  -0.10    -0.38  -0.17   0.00
                      4                      5                      6
                     A"                     A'                     A'
 Frequencies --    648.3664               767.4355               953.6632
 Red. masses --     12.5715                11.5284                 6.5794
 Frc consts  --      3.1137                 4.0004                 3.5256
 IR Inten    --     30.0985                81.2762               211.4715
  Atom  AN      X      Y      Z        X      Y      Z        X      Y      Z
     1   7     0.00   0.00  -0.36     0.22   0.54   0.00    -0.07  -0.25   0.00
     2   6     0.00   0.00   0.86    -0.20  -0.43   0.00    -0.09   0.14   0.00
     3   8     0.00   0.00  -0.33     0.02   0.17   0.00    -0.26   0.09   0.00
     4   6     0.00   0.00   0.03     0.30  -0.23   0.00     0.53  -0.07   0.00
     5   1     0.00   0.00   0.11     0.34  -0.20   0.00     0.73   0.10   0.00
     6   8     0.00   0.00  -0.03    -0.31  -0.13   0.00    -0.05   0.07   0.00
                      7                      8                      9
                     A"                     A'                     A'
 Frequencies --   1045.3458              1413.8071              1486.7050
 Red. masses --      1.6280                 1.2972                 5.2943
 Frc consts  --      1.0481                 1.5277                 6.8946
 IR Inten    --      0.0353                51.4443               193.6262
  Atom  AN      X      Y      Z        X      Y      Z        X      Y      Z
     1   7     0.00   0.00   0.04     0.07   0.00   0.00     0.45  -0.13   0.00
     2   6     0.00   0.00   0.02    -0.01   0.00   0.00     0.01   0.01   0.00
     3   8     0.00   0.00  -0.01    -0.04   0.02   0.00    -0.26   0.13   0.00
     4   6     0.00   0.00  -0.22    -0.10   0.00   0.00    -0.12   0.00   0.00
     5   1     0.00   0.00   0.97     0.69   0.71   0.00    -0.66  -0.49   0.00
     6   8     0.00   0.00   0.06     0.02  -0.07   0.00    -0.01   0.01   0.00
                     10                     11                     12
                     A'                     A'                     A'
 Frequencies --   1815.0450              2345.7832              3074.3014
 Red. masses --     10.1058                12.7180                 1.0921
 Frc consts  --     19.6154                41.2328                 6.0817
 IR Inten    --    359.7491              1217.5445                41.2335
  Atom  AN      X      Y      Z        X      Y      Z        X      Y      Z
     1   7    -0.01  -0.02   0.00    -0.27   0.11   0.00     0.00   0.00   0.00
     2   6     0.04   0.00   0.00     0.79  -0.36   0.00     0.00   0.00   0.00
     3   8    -0.01   0.00   0.00    -0.35   0.15   0.00     0.00   0.00   0.00
     4   6     0.20   0.66   0.00    -0.03  -0.02   0.00     0.05  -0.07   0.00
     5   1    -0.49   0.15   0.00    -0.03   0.06   0.00    -0.66   0.74   0.00
     6   8    -0.13  -0.49   0.00     0.02   0.03   0.00     0.00   0.00   0.00

 -------------------
 - Thermochemistry -
 -------------------
 Temperature   298.150 Kelvin.  Pressure   1.00000 Atm.
 Atom     1 has atomic number  7 and mass  14.00307
 Atom     2 has atomic number  6 and mass  12.00000
 Atom     3 has atomic number  8 and mass  15.99491
 Atom     4 has atomic number  6 and mass  12.00000
 Atom     5 has atomic number  1 and mass   1.00783
 Atom     6 has atomic number  8 and mass  15.99491
 Molecular mass:    71.00073 amu.
 Principal axes and moments of inertia in atomic units:
                           1         2         3
     Eigenvalues --    85.98696 539.42496 625.41192
           X            0.99880  -0.04888   0.00000
           Y            0.04888   0.99880   0.00000
           Z            0.00000   0.00000   1.00000
 This molecule is an asymmetric top.
 Rotational symmetry number  1.
 Rotational temperatures (Kelvin)      1.00729     0.16057     0.13849
 Rotational constants (GHZ):          20.98855     3.34568     2.88568
 Zero-point vibrational energy      86302.4 (Joules/Mol)
                                   20.62678 (Kcal/Mol)
 Warning -- explicit consideration of   3 degrees of freedom as
           vibrations may cause significant error
 Vibrational temperatures:    186.46   242.47   834.59   932.85  1104.17
          (Kelvin)           1372.11  1504.02  2034.15  2139.04  2611.44
                             3375.06  4423.23
 
 Zero-point correction=                           0.032871 (Hartree/Particle)
 Thermal correction to Energy=                    0.037478
 Thermal correction to Enthalpy=                  0.038422
 Thermal correction to Gibbs Free Energy=         0.005023
 Sum of electronic and zero-point Energies=           -281.984500
 Sum of electronic and thermal Energies=              -281.979893
 Sum of electronic and thermal Enthalpies=            -281.978949
 Sum of electronic and thermal Free Energies=         -282.012348
 
                     E (Thermal)             CV                S
                      KCal/Mol        Cal/Mol-Kelvin    Cal/Mol-Kelvin
 Total                   23.518             13.446             70.295
 Electronic               0.000              0.000              0.000
 Translational            0.889              2.981             38.697
 Rotational               0.889              2.981             24.876
 Vibrational             21.740              7.484              6.721
 Vibration     1          0.612              1.924              2.952
 Vibration     2          0.625              1.881              2.452
 Vibration     3          0.937              1.074              0.485
                       Q            Log10(Q)             Ln(Q)
 Total Bot       0.489326D-02         -2.310402         -5.319897
 Total V=0       0.644365D+13         12.809132         29.494116
 Vib (Bot)       0.341303D-14        -14.466861        -33.311177
 Vib (Bot)    1  0.157322D+01          0.196790          0.453125
 Vib (Bot)    2  0.119642D+01          0.077882          0.179330
 Vib (Bot)    3  0.262678D+00         -0.580576         -1.336826
 Vib (V=0)       0.449442D+01          0.652673          1.502836
 Vib (V=0)    1  0.215077D+01          0.332593          0.765824
 Vib (V=0)    2  0.179669D+01          0.254474          0.585947
 Vib (V=0)    3  0.106480D+01          0.027268          0.062788
 Electronic      0.100000D+01          0.000000          0.000000
 Translational   0.235152D+08          7.371348         16.973156
 Rotational      0.609692D+05          4.785110         11.018124
 ***** Axes restored to original set *****
 -------------------------------------------------------------------
 Center     Atomic                   Forces (Hartrees/Bohr)
 Number     Number              X              Y              Z
 -------------------------------------------------------------------
      1        7          -0.000028926    0.000000037    0.000000000
      2        6           0.000025572   -0.000016611    0.000000000
      3        8          -0.000025815    0.000011983    0.000000000
      4        6           0.000067865    0.000059113    0.000000000
      5        1          -0.000009786   -0.000009902    0.000000000
      6        8          -0.000028910   -0.000044621    0.000000000
 -------------------------------------------------------------------
 Cartesian Forces:  Max     0.000067865 RMS     0.000027585
 FormGI is forming the generalized inverse of G from B-inverse, IUseBI=4.

 GradGradGradGradGradGradGradGradGradGradGradGradGradGradGradGradGradGrad
 Berny optimization.
 Internal  Forces:  Max     0.000050766 RMS     0.000018950
 Search for a local minimum.
 Step number   1 out of a maximum of    2
 All quantities printed in internal units (Hartrees-Bohrs-Radians)
 Second derivative matrix not updated -- analytic derivatives used.
 The second derivative matrix:
                          R1        R2        R3        R4        R5
           R1           0.87121
           R2           0.02685   0.34938
           R3           0.08739  -0.03181   1.10843
           R4           0.00021   0.01446   0.00113   0.33417
           R5          -0.02174   0.09957   0.02183   0.02639   0.90685
           A1           0.09812   0.04223  -0.03059   0.00192   0.01274
           A2           0.02710   0.02267  -0.00407   0.00871  -0.04136
           A3          -0.03372   0.01697   0.00904  -0.01166   0.02687
           A4           0.00662  -0.03964  -0.00497   0.00295   0.01450
           A5          -0.03949   0.00393  -0.00384  -0.00142  -0.00821
           A6           0.00000   0.00000   0.00000   0.00000   0.00000
           D1           0.00000   0.00000   0.00000   0.00000   0.00000
           D2           0.00000   0.00000   0.00000   0.00000   0.00000
           D3           0.00000   0.00000   0.00000   0.00000   0.00000
                          A1        A2        A3        A4        A5
           A1           0.08097
           A2           0.00254   0.12247
           A3           0.00344  -0.09120   0.18019
           A4          -0.00598  -0.03126  -0.08899   0.12025
           A5          -0.00796   0.00231  -0.00471   0.00240   0.17090
           A6           0.00000   0.00000   0.00000   0.00000   0.00000
           D1           0.00000   0.00000   0.00000   0.00000   0.00000
           D2           0.00000   0.00000   0.00000   0.00000   0.00000
           D3           0.00000   0.00000   0.00000   0.00000   0.00000
                          A6        D1        D2        D3
           A6           0.08663
           D1           0.00241   0.01372
           D2          -0.00159  -0.00735   0.01126
           D3          -0.00393  -0.02076   0.01834   0.03852
 ITU=  0
     Eigenvalues ---    0.00505   0.05763   0.06210   0.08744   0.13818
     Eigenvalues ---    0.16769   0.25859   0.33396   0.35200   0.85887
     Eigenvalues ---    0.93479   1.13862
 Angle between quadratic step and forces=  41.70 degrees.
 Linear search not attempted -- first point.
 Iteration  1 RMS(Cart)=  0.00009166 RMS(Int)=  0.00000001
 Iteration  2 RMS(Cart)=  0.00000001 RMS(Int)=  0.00000000
 ClnCor:  largest displacement from symmetrization is 1.17D-11 for atom     4.
 Variable       Old X    -DE/DX   Delta X   Delta X   Delta X     New X
                                 (Linear)    (Quad)   (Total)
    R1        2.30078   0.00000   0.00000   0.00003   0.00003   2.30081
    R2        2.65140  -0.00003   0.00000  -0.00013  -0.00013   2.65128
    R3        2.17607  -0.00003   0.00000  -0.00004  -0.00004   2.17604
    R4        2.06861   0.00000   0.00000   0.00000   0.00000   2.06861
    R5        2.25571   0.00005   0.00000   0.00008   0.00008   2.25578
    A1        2.25640  -0.00001   0.00000  -0.00011  -0.00011   2.25629
    A2        1.93995   0.00001   0.00000   0.00011   0.00011   1.94005
    A3        2.18243   0.00001   0.00000   0.00006   0.00006   2.18249
    A4        2.16081  -0.00002   0.00000  -0.00017  -0.00017   2.16064
    A5        3.25053   0.00000   0.00000   0.00001   0.00001   3.25054
    A6        3.14159   0.00000   0.00000   0.00000   0.00000   3.14159
    D1        3.14159   0.00000   0.00000   0.00000   0.00000   3.14159
    D2        0.00000   0.00000   0.00000   0.00000   0.00000   0.00000
    D3        3.14159   0.00000   0.00000   0.00000   0.00000   3.14159
         Item               Value     Threshold  Converged?
 Maximum Force            0.000051     0.000450     YES
 RMS     Force            0.000019     0.000300     YES
 Maximum Displacement     0.000161     0.001800     YES
 RMS     Displacement     0.000092     0.001200     YES
 Predicted change in Energy=-7.473910D-09
 Optimization completed.
    -- Stationary point found.
                           ----------------------------
                           !   Optimized Parameters   !
                           ! (Angstroms and Degrees)  !
 --------------------------                            --------------------------
 ! Name  Definition              Value          Derivative Info.                !
 --------------------------------------------------------------------------------
 ! R1    R(1,2)                  1.2175         -DE/DX =    0.0                 !
 ! R2    R(1,4)                  1.4031         -DE/DX =    0.0                 !
 ! R3    R(2,3)                  1.1515         -DE/DX =    0.0                 !
 ! R4    R(4,5)                  1.0947         -DE/DX =    0.0                 !
 ! R5    R(4,6)                  1.1937         -DE/DX =    0.0001              !
 ! A1    A(2,1,4)              129.2824         -DE/DX =    0.0                 !
 ! A2    A(1,4,5)              111.1507         -DE/DX =    0.0                 !
 ! A3    A(1,4,6)              125.044          -DE/DX =    0.0                 !
 ! A4    A(5,4,6)              123.8053         -DE/DX =    0.0                 !
 ! A5    L(1,2,3,6,-1)         186.2415         -DE/DX =    0.0                 !
 ! A6    L(1,2,3,6,-2)         180.0            -DE/DX =    0.0                 !
 ! D1    D(2,1,4,5)            180.0            -DE/DX =    0.0                 !
 ! D2    D(2,1,4,6)              0.0            -DE/DX =    0.0                 !
 ! D3    D(1,4,5,6)            180.0            -DE/DX =    0.0                 !
 --------------------------------------------------------------------------------
 GradGradGradGradGradGradGradGradGradGradGradGradGradGradGradGradGradGrad


 ----------------------------------------------------------------------

 Electric dipole moment (input orientation):
 (Debye = 10**-18 statcoulomb cm , SI units = C m)
                  (au)            (Debye)         (10**-30 SI)
   Tot        0.746952D+00      0.189856D+01      0.633292D+01
   x         -0.787951D-01     -0.200277D+00     -0.668052D+00
   y          0.742784D+00      0.188797D+01      0.629758D+01
   z          0.000000D+00      0.000000D+00      0.000000D+00

 Dipole polarizability, Alpha (input orientation).
 (esu units = cm**3 , SI units = C**2 m**2 J**-1)
 Alpha(0;0):
               (au)            (10**-24 esu)      (10**-40 SI)
   iso        0.374156D+02      0.554442D+01      0.616900D+01
   aniso      0.275550D+02      0.408323D+01      0.454321D+01
   xx         0.541531D+02      0.802466D+01      0.892864D+01
   yx        -0.347507D+01     -0.514953D+00     -0.572962D+00
   yy         0.346065D+02      0.512815D+01      0.570583D+01
   zx         0.000000D+00      0.000000D+00      0.000000D+00
   zy         0.000000D+00      0.000000D+00      0.000000D+00
   zz         0.234872D+02      0.348045D+01      0.387252D+01

 ----------------------------------------------------------------------

 Dipole orientation:
     7          0.15939029          0.01690824          1.47077049
     6          1.98387693          0.21045115          0.08246468
     8          3.84119899          0.40747727         -1.03415063
     6         -2.40325496         -0.25493909          0.84716211
     1         -3.57590091         -0.37933425          2.54674737
     8         -3.22319626         -0.34191908         -1.25244275

 Electric dipole moment (dipole orientation):
 (Debye = 10**-18 statcoulomb cm , SI units = C m)
                  (au)            (Debye)         (10**-30 SI)
   Tot        0.746952D+00      0.189856D+01      0.633292D+01
   x          0.000000D+00      0.000000D+00      0.000000D+00
   y          0.000000D+00      0.000000D+00      0.000000D+00
   z          0.746952D+00      0.189856D+01      0.633292D+01

 Dipole polarizability, Alpha (dipole orientation).
 (esu units = cm**3 , SI units = C**2 m**2 J**-1)
 Alpha(0;0):
               (au)            (10**-24 esu)      (10**-40 SI)
   iso        0.374156D+02      0.554442D+01      0.616900D+01
   aniso      0.275550D+02      0.408323D+01      0.454321D+01
   xx         0.528758D+02      0.783538D+01      0.871804D+01
   yx         0.311756D+01      0.461975D+00      0.514016D+00
   yy         0.238179D+02      0.352946D+01      0.392705D+01
   zx        -0.541778D+01     -0.802832D+00     -0.893271D+00
   zy        -0.574722D+00     -0.851651D-01     -0.947589D-01
   zz         0.355530D+02      0.526842D+01      0.586190D+01

 ----------------------------------------------------------------------
 1\1\GINC-R02C05\Freq\RwB97XD\Aug-CC-pVTZ\C2H1N1O2\LFRANZON\29-Aug-2022
 \0\\#N Geom=AllCheck Guess=TCheck SCRF=Check GenChk RwB97XD/Aug-CC-pVT
 Z Freq\\Title\\0,1\N,0.00224391,0.7829031541,0.\C,1.0452190908,0.15476
 0903,0.\O,2.0904036431,-0.3285678751,0.\C,-1.3190382988,0.3108896351,0
 .\H,-2.0344505811,1.1394262221,0.\O,-1.635727764,-0.8400020391,0.\\Ver
 sion=ES64L-G16RevB.01\State=1-A'\HF=-282.0173711\RMSD=2.596e-09\RMSF=2
 .759e-05\ZeroPoint=0.0328709\Thermal=0.0374781\Dipole=-0.0787951,0.742
 7839,0.\DipoleDeriv=-2.4720242,0.0751494,0.,0.6582776,-0.697904,0.,0.,
 0.,-0.3019058,2.607089,-0.7406022,0.,-1.3001658,0.7939058,0.,0.,0.,0.4
 711783,-1.5101807,0.4044285,0.,0.5835146,-0.3777335,0.,0.,0.,-0.232019
 9,2.2196822,0.2636976,0.,0.6199149,1.2621452,0.,0.,0.,0.2944126,-0.024
 1175,0.0734714,0.,0.1004826,-0.0541999,0.,0.,0.,0.0981078,-0.8204488,-
 0.0761447,0.,-0.6620239,-0.9262136,0.,0.,0.,-0.329773\Polar=54.1530748
 ,-3.475074,34.6064546,0.,0.,23.4872346\Quadrupole=-1.0529115,-0.529803
 9,1.5827155,-2.3960544,0.,0.\PG=CS [SG(C2H1N1O2)]\NImag=0\\0.93736609,
 -0.21306463,0.27831801,0.,0.,0.04551753,-0.57655019,0.22696414,0.,1.52
 733164,0.25237864,-0.19243642,0.,-0.62574716,0.43485022,0.,0.,-0.06246
 989,0.,0.,0.13763601,-0.07977110,0.06356448,0.,-0.86991970,0.35078171,
 0.,0.91816213,0.07613230,-0.00515987,0.,0.34993188,-0.22253560,0.,-0.4
 0967162,0.22636754,0.,0.,0.03014181,0.,0.,-0.06991863,0.,0.,0.03637209
 ,-0.20358545,-0.03698719,0.,-0.10048566,0.04516851,0.,0.04200464,-0.02
 436364,0.,0.57098044,-0.01630432,-0.06651638,0.,0.02858917,0.00252167,
 0.,0.01124557,-0.00907765,0.,0.01012721,1.02662274,0.,0.,-0.04530299,0
 .,0.,-0.01112230,0.,0.,0.00539737,0.,0.,0.18298408,-0.03212178,0.01374
 265,0.,-0.00695151,0.00110917,0.,-0.00078310,0.00084879,0.,-0.16492172
 ,0.12309969,0.,0.18635658,-0.00722853,0.00633939,0.,-0.00577522,0.0038
 5806,0.,0.00031967,-0.00067975,0.,0.12819842,-0.18554918,0.,-0.1304200
 1,0.21914647,0.,0.,0.01262625,0.,0.,0.00658022,0.,0.,-0.00211083,0.,0.
 ,-0.06507339,0.,0.,0.02474002,-0.04533756,-0.05421946,0.,0.02657542,-0
 .02369087,0.,-0.00969286,0.00712230,0.,-0.14399224,-0.15675732,0.,0.01
 842153,0.01490567,0.,0.15402572,-0.09191345,-0.02054472,0.,0.02603719,
 -0.02625792,0.,-0.01623982,0.01108532,0.,-0.12214331,-0.76800120,0.,-0
 .00838029,-0.04311498,0.,0.21263968,0.84683351,0.,0.,0.01948730,0.,0.,
 -0.00070540,0.,0.,0.00011819,0.,0.,-0.06688276,0.,0.,0.02323773,0.,0.,
 0.02474495\\0.00002893,-0.00000004,0.,-0.00002557,0.00001661,0.,0.0000
 2581,-0.00001198,0.,-0.00006786,-0.00005911,0.,0.00000979,0.00000990,0
 .,0.00002891,0.00004462,0.\\\@


 BOOKS ARE LIGHTHOUSES ERECTED IN THE GREAT SEA OF TIME.
     -- E.P.WHIPPLE
 Job cpu time:       0 days  1 hours 15 minutes 46.4 seconds.
 Elapsed time:       0 days  0 hours  4 minutes 59.2 seconds.
 File lengths (MBytes):  RWF=     40 Int=      0 D2E=      0 Chk=      6 Scr=      1
 Normal termination of Gaussian 16 at Mon Aug 29 22:20:04 2022.
