# Supplementary material for: An Experimental and Master Equation Investigation of Kinetics of the CH2OO + RCN Reactions (R = H, CH3, C2H5) and Their Atmospheric Relevance
Source: J Phys Chem A. 2023 Jan 5;127(2):477–88. doi: 10.1021/acs.jpca.2c07073 (PMC9869398; doi:10.1021/acs.jpca.2c07073)
Supplement: Supplementary file 2 — jp2c07073_si_002.zip [file jp2c07073_si_002.zip › wb97XD/Optimization+Freq/AceIsoCyan2.log]

 Entering Gaussian System, Link 0=/appl/soft/chem/gaussian/G16RevB.01/g16/g16
 Initial command:
 /appl/soft/chem/gaussian/G16RevB.01/g16/l1.exe "/scratch/kurten/scratch_lauri/Cyan/AmideDissoc/AceIso/CH3/13173237.GAUSS_SCRDIR/Gau-254826.inp" -scrdir="/scratch/kurten/scratch_lauri/Cyan/AmideDissoc/AceIso/CH3/13173237.GAUSS_SCRDIR/"
 Entering Link 1 = /appl/soft/chem/gaussian/G16RevB.01/g16/l1.exe PID=    254831.
  
 Copyright (c) 1988-2017, Gaussian, Inc.  All Rights Reserved.
  
 This is part of the Gaussian(R) 16 program.  It is based on
 the Gaussian(R) 09 system (copyright 2009, Gaussian, Inc.),
 the Gaussian(R) 03 system (copyright 2003, Gaussian, Inc.),
 the Gaussian(R) 98 system (copyright 1998, Gaussian, Inc.),
 the Gaussian(R) 94 system (copyright 1995, Gaussian, Inc.),
 the Gaussian 92(TM) system (copyright 1992, Gaussian, Inc.),
 the Gaussian 90(TM) system (copyright 1990, Gaussian, Inc.),
 the Gaussian 88(TM) system (copyright 1988, Gaussian, Inc.),
 the Gaussian 86(TM) system (copyright 1986, Carnegie Mellon
 University), and the Gaussian 82(TM) system (copyright 1983,
 Carnegie Mellon University). Gaussian is a federally registered
 trademark of Gaussian, Inc.
  
 This software contains proprietary and confidential information,
 including trade secrets, belonging to Gaussian, Inc.
  
 This software is provided under written license and may be
 used, copied, transmitted, or stored only in accord with that
 written license.
  
 The following legend is applicable only to US Government
 contracts under FAR:
  
                    RESTRICTED RIGHTS LEGEND
  
 Use, reproduction and disclosure by the US Government is
 subject to restrictions as set forth in subparagraphs (a)
 and (c) of the Commercial Computer Software - Restricted
 Rights clause in FAR 52.227-19.
  
 Gaussian, Inc.
 340 Quinnipiac St., Bldg. 40, Wallingford CT 06492
  
  
 ---------------------------------------------------------------
 Warning -- This program may not be used in any manner that
 competes with the business of Gaussian, Inc. or will provide
 assistance to any competitor of Gaussian, Inc.  The licensee
 of this program is prohibited from giving any competitor of
 Gaussian, Inc. access to this program.  By using this program,
 the user acknowledges that Gaussian, Inc. is engaged in the
 business of creating and licensing software in the field of
 computational chemistry and represents and warrants to the
 licensee that it is not a competitor of Gaussian, Inc. and that
 it will not use this program in any manner prohibited above.
 ---------------------------------------------------------------
  

 Cite this work as:
 Gaussian 16, Revision B.01,
 M. J. Frisch, G. W. Trucks, H. B. Schlegel, G. E. Scuseria, 
 M. A. Robb, J. R. Cheeseman, G. Scalmani, V. Barone, 
 G. A. Petersson, H. Nakatsuji, X. Li, M. Caricato, A. V. Marenich, 
 J. Bloino, B. G. Janesko, R. Gomperts, B. Mennucci, H. P. Hratchian, 
 J. V. Ortiz, A. F. Izmaylov, J. L. Sonnenberg, D. Williams-Young, 
 F. Ding, F. Lipparini, F. Egidi, J. Goings, B. Peng, A. Petrone, 
 T. Henderson, D. Ranasinghe, V. G. Zakrzewski, J. Gao, N. Rega, 
 G. Zheng, W. Liang, M. Hada, M. Ehara, K. Toyota, R. Fukuda, 
 J. Hasegawa, M. Ishida, T. Nakajima, Y. Honda, O. Kitao, H. Nakai, 
 T. Vreven, K. Throssell, J. A. Montgomery, Jr., J. E. Peralta, 
 F. Ogliaro, M. J. Bearpark, J. J. Heyd, E. N. Brothers, K. N. Kudin, 
 V. N. Staroverov, T. A. Keith, R. Kobayashi, J. Normand, 
 K. Raghavachari, A. P. Rendell, J. C. Burant, S. S. Iyengar, 
 J. Tomasi, M. Cossi, J. M. Millam, M. Klene, C. Adamo, R. Cammi, 
 J. W. Ochterski, R. L. Martin, K. Morokuma, O. Farkas, 
 J. B. Foresman, and D. J. Fox, Gaussian, Inc., Wallingford CT, 2016.
 
 ******************************************
 Gaussian 16:  ES64L-G16RevB.01 20-Dec-2017
                 7-Sep-2022 
 ******************************************
 %mem=12GB
 %NprocShared=16
 Will use up to   16 processors via shared memory.
 %chk=AceIso2-wb97L-Final
 ----------------------------------------------------------------------
 #wB97XD Aug-cc-pVTZ Opt Integral(Grid=SuperFineGrid) Freq MaxDisk=32GB
 ----------------------------------------------------------------------
 1/18=20,19=15,26=5,38=1/1,3;
 2/9=110,12=2,17=6,18=5,40=1/2;
 3/5=16,6=1,7=10,11=2,25=1,30=1,71=1,74=-58,75=-7/1,2,3;
 4//1;
 5/5=2,38=5/2;
 6/7=2,8=2,9=2,10=2,28=1/1;
 7//1,2,3,16;
 1/18=20,19=15,26=5/3(2);
 2/9=110/2;
 99//99;
 2/9=110/2;
 3/5=16,6=1,7=10,11=2,25=1,30=1,71=1,74=-58,75=-7/1,2,3;
 4/5=5,16=3,69=1/1;
 5/5=2,38=5/2;
 7//1,2,3,16;
 1/18=20,19=15,26=5/3(-5);
 2/9=110/2;
 6/7=2,8=2,9=2,10=2,19=2,28=1/1;
 99/9=1/99;
 -------------------
 AceIso2-wb97L-Final
 -------------------
 Symbolic Z-matrix:
 Charge =  0 Multiplicity = 1
 N                    -0.31234  -0.59273   0. 
 C                    -1.47898  -0.22803   0.0001 
 O                    -2.62126  -0.01045   0.00023 
 C                     0.87538   0.18459  -0.00011 
 C                     2.11428  -0.66347  -0.00005 
 O                     0.8576    1.39048  -0.00017 
 H                     2.117    -1.31262  -0.88165 
 H                     2.11705  -1.31242   0.88171 
 H                     2.99756  -0.02471  -0.00013 
 

 GradGradGradGradGradGradGradGradGradGradGradGradGradGradGradGradGradGrad
 Berny optimization.
 Initialization pass.
                           ----------------------------
                           !    Initial Parameters    !
                           ! (Angstroms and Degrees)  !
 --------------------------                            --------------------------
 ! Name  Definition              Value          Derivative Info.                !
 --------------------------------------------------------------------------------
 ! R1    R(1,2)                  1.2223         estimate D2E/DX2                !
 ! R2    R(1,4)                  1.4195         estimate D2E/DX2                !
 ! R3    R(2,3)                  1.1628         estimate D2E/DX2                !
 ! R4    R(4,5)                  1.5014         estimate D2E/DX2                !
 ! R5    R(4,6)                  1.206          estimate D2E/DX2                !
 ! R6    R(5,7)                  1.0948         estimate D2E/DX2                !
 ! R7    R(5,8)                  1.0948         estimate D2E/DX2                !
 ! R8    R(5,9)                  1.09           estimate D2E/DX2                !
 ! A1    A(2,1,4)              129.4371         estimate D2E/DX2                !
 ! A2    A(1,4,5)              112.404          estimate D2E/DX2                !
 ! A3    A(1,4,6)              122.3586         estimate D2E/DX2                !
 ! A4    A(5,4,6)              125.2374         estimate D2E/DX2                !
 ! A5    A(4,5,7)              109.6907         estimate D2E/DX2                !
 ! A6    A(4,5,8)              109.6904         estimate D2E/DX2                !
 ! A7    A(4,5,9)              109.7341         estimate D2E/DX2                !
 ! A8    A(7,5,8)              107.2821         estimate D2E/DX2                !
 ! A9    A(7,5,9)              110.2051         estimate D2E/DX2                !
 ! A10   A(8,5,9)              110.2033         estimate D2E/DX2                !
 ! A11   L(1,2,3,6,-1)         186.5752         estimate D2E/DX2                !
 ! A12   L(1,2,3,6,-2)         180.0019         estimate D2E/DX2                !
 ! D1    D(2,1,4,5)            179.9933         estimate D2E/DX2                !
 ! D2    D(2,1,4,6)             -0.003          estimate D2E/DX2                !
 ! D3    D(1,4,5,7)             58.7959         estimate D2E/DX2                !
 ! D4    D(1,4,5,8)            -58.7973         estimate D2E/DX2                !
 ! D5    D(1,4,5,9)           -179.9995         estimate D2E/DX2                !
 ! D6    D(6,4,5,7)           -121.208          estimate D2E/DX2                !
 ! D7    D(6,4,5,8)            121.1988         estimate D2E/DX2                !
 ! D8    D(6,4,5,9)             -0.0034         estimate D2E/DX2                !
 --------------------------------------------------------------------------------
 Trust Radius=3.00D-01 FncErr=1.00D-07 GrdErr=1.00D-07 EigMax=2.50D+02 EigMin=1.00D-04
 Number of steps in this run=     38 maximum allowed number of steps=    100.
 GradGradGradGradGradGradGradGradGradGradGradGradGradGradGradGradGradGrad

                          Input orientation:                          
 ---------------------------------------------------------------------
 Center     Atomic      Atomic             Coordinates (Angstroms)
 Number     Number       Type             X           Y           Z
 ---------------------------------------------------------------------
      1          7           0       -0.312340   -0.592730    0.000000
      2          6           0       -1.478980   -0.228030    0.000100
      3          8           0       -2.621260   -0.010450    0.000230
      4          6           0        0.875380    0.184590   -0.000110
      5          6           0        2.114280   -0.663470   -0.000050
      6          8           0        0.857600    1.390480   -0.000170
      7          1           0        2.117000   -1.312620   -0.881650
      8          1           0        2.117050   -1.312420    0.881710
      9          1           0        2.997560   -0.024710   -0.000130
 ---------------------------------------------------------------------
                    Distance matrix (angstroms):
                    1          2          3          4          5
     1  N    0.000000
     2  C    1.222315   0.000000
     3  O    2.381210   1.162818   0.000000
     4  C    1.419474   2.390244   3.502075   0.000000
     5  C    2.427651   3.619548   4.780353   1.501359   0.000000
     6  O    2.302581   2.842390   3.750343   1.206021   2.407894
     7  H    2.682767   3.858094   4.992441   2.135502   1.094816
     8  H    2.682779   3.858053   4.992366   2.135507   1.094826
     9  H    3.358286   4.481155   5.618838   2.132476   1.090045
                    6          7          8          9
     6  O    0.000000
     7  H    3.109637   0.000000
     8  H    3.109597   1.763360   0.000000
     9  H    2.565578   1.791975   1.791964   0.000000
 Stoichiometry    C3H3NO2
 Framework group  C1[X(C3H3NO2)]
 Deg. of freedom    21
 Full point group                 C1      NOp   1
 Largest Abelian subgroup         C1      NOp   1
 Largest concise Abelian subgroup C1      NOp   1
                         Standard orientation:                         
 ---------------------------------------------------------------------
 Center     Atomic      Atomic             Coordinates (Angstroms)
 Number     Number       Type             X           Y           Z
 ---------------------------------------------------------------------
      1          7           0       -0.312341   -0.592728   -0.000001
      2          6           0       -1.478981   -0.228028    0.000099
      3          8           0       -2.621261   -0.010448    0.000229
      4          6           0        0.875379    0.184592   -0.000111
      5          6           0        2.114279   -0.663468   -0.000051
      6          8           0        0.857599    1.390482   -0.000171
      7          1           0        2.116999   -1.312618   -0.881651
      8          1           0        2.117049   -1.312418    0.881709
      9          1           0        2.997559   -0.024708   -0.000131
 ---------------------------------------------------------------------
 Rotational constants (GHZ):          10.7669257           2.1844573           1.8366964
 Standard basis: Aug-CC-pVTZ (5D, 7F)
 There are   405 symmetry adapted cartesian basis functions of A   symmetry.
 There are   345 symmetry adapted basis functions of A   symmetry.
   345 basis functions,   513 primitive gaussians,   405 cartesian basis functions
    22 alpha electrons       22 beta electrons
       nuclear repulsion energy       205.3273505662 Hartrees.
 NAtoms=    9 NActive=    9 NUniq=    9 SFac= 1.00D+00 NAtFMM=   60 NAOKFM=F Big=F
 Integral buffers will be    131072 words long.
 Raffenetti 2 integral format.
 Two-electron integral symmetry is turned on.
 Nuclear repulsion after empirical dispersion term =      205.3250995382 Hartrees.
 One-electron integrals computed using PRISM.
 NBasis=   345 RedAO= T EigKep=  1.68D-05  NBF=   345
 NBsUse=   345 1.00D-06 EigRej= -1.00D+00 NBFU=   345
 ExpMin= 2.53D-02 ExpMax= 1.53D+04 ExpMxC= 5.22D+02 IAcc=3 IRadAn=         7 AccDes= 0.00D+00
 Harris functional with IExCor= 4639 and IRadAn=       7 diagonalized for initial guess.
 HarFok:  IExCor= 4639 AccDes= 0.00D+00 IRadAn=         7 IDoV= 1 UseB2=F ITyADJ=14
 ICtDFT=  3500011 ScaDFX=  1.000000  1.000000  1.000000  1.000000
 FoFCou: FMM=F IPFlag=           0 FMFlag=      100000 FMFlg1=           0
         NFxFlg=           0 DoJE=T BraDBF=F KetDBF=T FulRan=T
         wScrn=  0.000000 ICntrl=       500 IOpCl=  0 I1Cent=   200000004 NGrid=           0
         NMat0=    1 NMatS0=      1 NMatT0=    0 NMatD0=    1 NMtDS0=    0 NMtDT0=    0
 Petite list used in FoFCou.
 Requested convergence on RMS density matrix=1.00D-08 within 128 cycles.
 Requested convergence on MAX density matrix=1.00D-06.
 Requested convergence on             energy=1.00D-06.
 No special actions if energy rises.
 SCF Done:  E(RwB97XD) =  -321.345665659     A.U. after   13 cycles
            NFock= 13  Conv=0.62D-08     -V/T= 2.0059

 **********************************************************************

            Population analysis using the SCF Density.

 **********************************************************************

 Orbital symmetries:
       Occupied  (A) (A) (A) (A) (A) (A) (A) (A) (A) (A) (A) (A)
                 (A) (A) (A) (A) (A) (A) (A) (A) (A) (A)
       Virtual   (A) (A) (A) (A) (A) (A) (A) (A) (A) (A) (A) (A)
                 (A) (A) (A) (A) (A) (A) (A) (A) (A) (A) (A) (A)
                 (A) (A) (A) (A) (A) (A) (A) (A) (A) (A) (A) (A)
                 (A) (A) (A) (A) (A) (A) (A) (A) (A) (A) (A) (A)
                 (A) (A) (A) (A) (A) (A) (A) (A) (A) (A) (A) (A)
                 (A) (A) (A) (A) (A) (A) (A) (A) (A) (A) (A) (A)
                 (A) (A) (A) (A) (A) (A) (A) (A) (A) (A) (A) (A)
                 (A) (A) (A) (A) (A) (A) (A) (A) (A) (A) (A) (A)
                 (A) (A) (A) (A) (A) (A) (A) (A) (A) (A) (A) (A)
                 (A) (A) (A) (A) (A) (A) (A) (A) (A) (A) (A) (A)
                 (A) (A) (A) (A) (A) (A) (A) (A) (A) (A) (A) (A)
                 (A) (A) (A) (A) (A) (A) (A) (A) (A) (A) (A) (A)
                 (A) (A) (A) (A) (A) (A) (A) (A) (A) (A) (A) (A)
                 (A) (A) (A) (A) (A) (A) (A) (A) (A) (A) (A) (A)
                 (A) (A) (A) (A) (A) (A) (A) (A) (A) (A) (A) (A)
                 (A) (A) (A) (A) (A) (A) (A) (A) (A) (A) (A) (A)
                 (A) (A) (A) (A) (A) (A) (A) (A) (A) (A) (A) (A)
                 (A) (A) (A) (A) (A) (A) (A) (A) (A) (A) (A) (A)
                 (A) (A) (A) (A) (A) (A) (A) (A) (A) (A) (A) (A)
                 (A) (A) (A) (A) (A) (A) (A) (A) (A) (A) (A) (A)
                 (A) (A) (A) (A) (A) (A) (A) (A) (A) (A) (A) (A)
                 (A) (A) (A) (A) (A) (A) (A) (A) (A) (A) (A) (A)
                 (A) (A) (A) (A) (A) (A) (A) (A) (A) (A) (A) (A)
                 (A) (A) (A) (A) (A) (A) (A) (A) (A) (A) (A) (A)
                 (A) (A) (A) (A) (A) (A) (A) (A) (A) (A) (A) (A)
                 (A) (A) (A) (A) (A) (A) (A) (A) (A) (A) (A) (A)
                 (A) (A) (A) (A) (A) (A) (A) (A) (A) (A) (A)
 The electronic state is 1-A.
 Alpha  occ. eigenvalues --  -19.33537 -19.26459 -14.48466 -10.46123 -10.44009
 Alpha  occ. eigenvalues --  -10.31157  -1.24541  -1.18491  -1.07073  -0.88181
 Alpha  occ. eigenvalues --   -0.76389  -0.63122  -0.60524  -0.59570  -0.58695
 Alpha  occ. eigenvalues --   -0.55152  -0.54498  -0.50887  -0.47825  -0.43808
 Alpha  occ. eigenvalues --   -0.40333  -0.37496
 Alpha virt. eigenvalues --    0.01808   0.02570   0.04589   0.04618   0.05388
 Alpha virt. eigenvalues --    0.06089   0.08013   0.08500   0.08682   0.10490
 Alpha virt. eigenvalues --    0.11053   0.11663   0.12669   0.13120   0.13435
 Alpha virt. eigenvalues --    0.14450   0.15201   0.16239   0.16393   0.19188
 Alpha virt. eigenvalues --    0.19944   0.21546   0.21733   0.22457   0.22643
 Alpha virt. eigenvalues --    0.23650   0.23999   0.24010   0.25543   0.26261
 Alpha virt. eigenvalues --    0.29077   0.29156   0.29361   0.30385   0.30753
 Alpha virt. eigenvalues --    0.31818   0.33040   0.34853   0.35142   0.35175
 Alpha virt. eigenvalues --    0.37272   0.37293   0.37742   0.38122   0.40047
 Alpha virt. eigenvalues --    0.40624   0.41321   0.43643   0.45400   0.45714
 Alpha virt. eigenvalues --    0.46041   0.46223   0.47133   0.48136   0.48415
 Alpha virt. eigenvalues --    0.50265   0.50472   0.52717   0.54846   0.55577
 Alpha virt. eigenvalues --    0.56214   0.57530   0.58299   0.59589   0.62100
 Alpha virt. eigenvalues --    0.63940   0.65636   0.67443   0.69428   0.69725
 Alpha virt. eigenvalues --    0.71790   0.72269   0.73087   0.75034   0.75050
 Alpha virt. eigenvalues --    0.76376   0.77285   0.78894   0.78949   0.79297
 Alpha virt. eigenvalues --    0.80727   0.81957   0.83048   0.83223   0.83879
 Alpha virt. eigenvalues --    0.86668   0.87881   0.89424   0.91250   0.91816
 Alpha virt. eigenvalues --    0.92907   0.94359   0.94556   0.96285   0.97337
 Alpha virt. eigenvalues --    0.97437   0.98797   1.01142   1.03744   1.04240
 Alpha virt. eigenvalues --    1.04531   1.05208   1.06535   1.06684   1.09021
 Alpha virt. eigenvalues --    1.09737   1.10337   1.11580   1.12588   1.14532
 Alpha virt. eigenvalues --    1.15315   1.15909   1.18176   1.19558   1.21286
 Alpha virt. eigenvalues --    1.22030   1.22724   1.23304   1.26634   1.29640
 Alpha virt. eigenvalues --    1.30615   1.30915   1.33515   1.34908   1.35885
 Alpha virt. eigenvalues --    1.38874   1.39312   1.39543   1.42972   1.45094
 Alpha virt. eigenvalues --    1.45615   1.47771   1.48758   1.51095   1.52549
 Alpha virt. eigenvalues --    1.54441   1.55535   1.56337   1.56915   1.59500
 Alpha virt. eigenvalues --    1.60909   1.62803   1.65792   1.66948   1.69437
 Alpha virt. eigenvalues --    1.69984   1.73526   1.73862   1.78153   1.79928
 Alpha virt. eigenvalues --    1.80146   1.86231   1.86844   1.88371   1.91774
 Alpha virt. eigenvalues --    1.97448   1.98344   1.98580   2.01288   2.01391
 Alpha virt. eigenvalues --    2.05743   2.05976   2.09053   2.10053   2.10232
 Alpha virt. eigenvalues --    2.11274   2.15314   2.17663   2.18788   2.20752
 Alpha virt. eigenvalues --    2.22063   2.24208   2.26167   2.26469   2.30064
 Alpha virt. eigenvalues --    2.32253   2.32983   2.36344   2.40844   2.44023
 Alpha virt. eigenvalues --    2.44751   2.48171   2.52212   2.55443   2.56440
 Alpha virt. eigenvalues --    2.56497   2.59010   2.59496   2.62055   2.62623
 Alpha virt. eigenvalues --    2.65148   2.70867   2.73887   2.75888   2.81922
 Alpha virt. eigenvalues --    2.85873   2.89300   2.92808   2.96395   2.97140
 Alpha virt. eigenvalues --    2.98441   3.00812   3.09139   3.13622   3.19750
 Alpha virt. eigenvalues --    3.20606   3.21493   3.21681   3.28861   3.29406
 Alpha virt. eigenvalues --    3.34203   3.34388   3.35108   3.37521   3.38620
 Alpha virt. eigenvalues --    3.39726   3.45990   3.49115   3.49430   3.53161
 Alpha virt. eigenvalues --    3.53909   3.59307   3.62815   3.63818   3.66412
 Alpha virt. eigenvalues --    3.66935   3.67394   3.70496   3.70865   3.76137
 Alpha virt. eigenvalues --    3.78010   3.80378   3.84297   3.88074   3.91470
 Alpha virt. eigenvalues --    3.91686   3.94705   3.96022   4.02507   4.07418
 Alpha virt. eigenvalues --    4.08385   4.09380   4.10682   4.15223   4.22169
 Alpha virt. eigenvalues --    4.23520   4.27429   4.28019   4.35920   4.44197
 Alpha virt. eigenvalues --    4.44337   4.47088   4.51002   4.52724   4.58247
 Alpha virt. eigenvalues --    4.59730   4.65900   4.74518   4.80107   4.84489
 Alpha virt. eigenvalues --    4.85098   4.85823   4.87520   4.89668   4.90848
 Alpha virt. eigenvalues --    4.97951   5.04322   5.08299   5.09222   5.16071
 Alpha virt. eigenvalues --    5.19140   5.22489   5.28660   5.30952   5.37506
 Alpha virt. eigenvalues --    5.41035   5.42383   5.43657   5.50256   5.59473
 Alpha virt. eigenvalues --    5.60147   5.72510   5.81198   5.82827   5.87686
 Alpha virt. eigenvalues --    5.98379   6.04128   6.08610   6.15418   6.15431
 Alpha virt. eigenvalues --    6.19126   6.27008   6.34386   6.36219   6.38898
 Alpha virt. eigenvalues --    6.42525   6.47782   6.48363   6.57106   6.59662
 Alpha virt. eigenvalues --    6.75128   6.77236   6.79283   6.85215   6.90913
 Alpha virt. eigenvalues --    6.93152   7.10262   7.16852   7.18752   7.22123
 Alpha virt. eigenvalues --    7.23749   7.27388   7.39284   7.43404   7.43786
 Alpha virt. eigenvalues --    7.52234   7.57389  14.51364  14.88168  16.23158
 Alpha virt. eigenvalues --   17.59841  18.35320  20.91642
          Condensed to atoms (all electrons):
               1          2          3          4          5          6
     1  N    6.822533   0.389667  -0.278388   0.084673  -0.045520  -0.126405
     2  C    0.389667   5.220056   0.568683  -0.232499   0.003546  -0.002454
     3  O   -0.278388   0.568683   8.098492  -0.007177  -0.002867  -0.007948
     4  C    0.084673  -0.232499  -0.007177   5.332984   0.040020   0.270865
     5  C   -0.045520   0.003546  -0.002867   0.040020   5.531468  -0.087301
     6  O   -0.126405  -0.002454  -0.007948   0.270865  -0.087301   8.571023
     7  H   -0.016061   0.006109   0.000030   0.000447   0.384111  -0.006837
     8  H   -0.016056   0.006108   0.000030   0.000442   0.384105  -0.006834
     9  H    0.010207  -0.002492  -0.000051  -0.024744   0.370785   0.022350
               7          8          9
     1  N   -0.016061  -0.016056   0.010207
     2  C    0.006109   0.006108  -0.002492
     3  O    0.000030   0.000030  -0.000051
     4  C    0.000447   0.000442  -0.024744
     5  C    0.384111   0.384105   0.370785
     6  O   -0.006837  -0.006834   0.022350
     7  H    0.355593   0.008748  -0.004276
     8  H    0.008748   0.355592  -0.004272
     9  H   -0.004276  -0.004272   0.354768
 Mulliken charges:
               1
     1  N    0.175350
     2  C    0.043276
     3  O   -0.370804
     4  C    0.534989
     5  C   -0.578348
     6  O   -0.626460
     7  H    0.272136
     8  H    0.272136
     9  H    0.277724
 Sum of Mulliken charges =   0.00000
 Mulliken charges with hydrogens summed into heavy atoms:
               1
     1  N    0.175350
     2  C    0.043276
     3  O   -0.370804
     4  C    0.534989
     5  C    0.243649
     6  O   -0.626460
 Electronic spatial extent (au):  <R**2>=            612.8652
 Charge=              0.0000 electrons
 Dipole moment (field-independent basis, Debye):
    X=              1.6061    Y=             -2.2154    Z=              0.0001  Tot=              2.7364
 Quadrupole moment (field-independent basis, Debye-Ang):
   XX=            -33.7709   YY=            -37.3629   ZZ=            -32.1684
   XY=             -2.6543   XZ=              0.0006   YZ=              0.0005
 Traceless Quadrupole moment (field-independent basis, Debye-Ang):
   XX=              0.6631   YY=             -2.9288   ZZ=              2.2657
   XY=             -2.6543   XZ=              0.0006   YZ=              0.0005
 Octapole moment (field-independent basis, Debye-Ang**2):
  XXX=             16.4327  YYY=             -2.1146  ZZZ=              0.0006  XYY=             -4.8258
  XXY=             -3.8635  XXZ=             -0.0013  XZZ=             -1.6378  YZZ=              0.3948
  YYZ=              0.0007  XYZ=              0.0005
 Hexadecapole moment (field-independent basis, Debye-Ang**3):
 XXXX=           -602.5034 YYYY=           -148.8255 ZZZZ=            -35.6801 XXXY=              3.3258
 XXXZ=              0.0220 YYYX=             -3.7501 YYYZ=              0.0056 ZZZX=              0.0180
 ZZZY=              0.0037 XXYY=           -118.8560 XXZZ=            -99.9399 YYZZ=            -27.5736
 XXYZ=              0.0013 YYXZ=              0.0060 ZZXY=             -1.1222
 N-N= 2.053250995382D+02 E-N=-1.162851860594D+03  KE= 3.194589624784D+02
 Calling FoFJK, ICntrl=      2127 FMM=F ISym2X=0 I1Cent= 0 IOpClX= 0 NMat=1 NMatS=1 NMatT=0.
 ***** Axes restored to original set *****
 -------------------------------------------------------------------
 Center     Atomic                   Forces (Hartrees/Bohr)
 Number     Number              X              Y              Z
 -------------------------------------------------------------------
      1        7          -0.011078380    0.004484327   -0.000002196
      2        6          -0.006246490   -0.000612431    0.000003576
      3        8           0.019734151   -0.003361551   -0.000003852
      4        6          -0.000494753    0.012146938    0.000008727
      5        6           0.001070530    0.000125808    0.000002894
      6        8           0.000640887   -0.014724655   -0.000002537
      7        1          -0.000425055    0.001898268    0.002610688
      8        1          -0.000427597    0.001901254   -0.002616111
      9        1          -0.002773293   -0.001857958   -0.000001190
 -------------------------------------------------------------------
 Cartesian Forces:  Max     0.019734151 RMS     0.006029360

 GradGradGradGradGradGradGradGradGradGradGradGradGradGradGradGradGradGrad
 Berny optimization.
 FormGI is forming the generalized inverse of G from B-inverse, IUseBI=4.
 Internal  Forces:  Max     0.020014599 RMS     0.005565989
 Search for a local minimum.
 Step number   1 out of a maximum of   38
 All quantities printed in internal units (Hartrees-Bohrs-Radians)
 Mixed Optimization -- RFO/linear search
 Second derivative matrix not updated -- first step.
 ITU=  0
     Eigenvalues ---    0.00748   0.00911   0.01434   0.04829   0.04829
     Eigenvalues ---    0.07403   0.07554   0.16000   0.16000   0.16000
     Eigenvalues ---    0.25000   0.25000   0.25000   0.32235   0.34261
     Eigenvalues ---    0.34262   0.34807   0.42540   0.94365   1.01855
     Eigenvalues ---    1.25967
 RFO step:  Lambda=-9.09831418D-04 EMin= 7.47969987D-03
 Linear search not attempted -- first point.
 Iteration  1 RMS(Cart)=  0.01347842 RMS(Int)=  0.00007668
 Iteration  2 RMS(Cart)=  0.00008126 RMS(Int)=  0.00000324
 Iteration  3 RMS(Cart)=  0.00000001 RMS(Int)=  0.00000324
 Variable       Old X    -DE/DX   Delta X   Delta X   Delta X     New X
                                 (Linear)    (Quad)   (Total)
    R1        2.30984  -0.01406   0.00000  -0.01488  -0.01488   2.29496
    R2        2.68242  -0.00230   0.00000  -0.00538  -0.00538   2.67703
    R3        2.19741  -0.02001   0.00000  -0.01588  -0.01588   2.18153
    R4        2.83716  -0.00328   0.00000  -0.01014  -0.01014   2.82702
    R5        2.27905  -0.01473   0.00000  -0.01445  -0.01445   2.26460
    R6        2.06890  -0.00323   0.00000  -0.00940  -0.00940   2.05950
    R7        2.06892  -0.00324   0.00000  -0.00942  -0.00942   2.05950
    R8        2.05989  -0.00334   0.00000  -0.00956  -0.00956   2.05033
    A1        2.25910  -0.00139   0.00000  -0.00555  -0.00555   2.25355
    A2        1.96182  -0.00035   0.00000  -0.00138  -0.00138   1.96044
    A3        2.13556   0.00066   0.00000   0.00261   0.00261   2.13817
    A4        2.18581  -0.00031   0.00000  -0.00124  -0.00124   2.18457
    A5        1.91446  -0.00047   0.00000  -0.00330  -0.00330   1.91116
    A6        1.91446  -0.00048   0.00000  -0.00331  -0.00332   1.91114
    A7        1.91522   0.00009   0.00000   0.00129   0.00129   1.91651
    A8        1.87243   0.00020   0.00000  -0.00026  -0.00027   1.87215
    A9        1.92344   0.00033   0.00000   0.00273   0.00273   1.92618
   A10        1.92341   0.00033   0.00000   0.00275   0.00275   1.92617
   A11        3.25635  -0.00086   0.00000  -0.01744  -0.01744   3.23892
   A12        3.14163   0.00000   0.00000  -0.00005  -0.00005   3.14158
    D1        3.14148   0.00000   0.00000   0.00020   0.00020  -3.14151
    D2       -0.00005   0.00000   0.00000  -0.00013  -0.00013  -0.00018
    D3        1.02618  -0.00016   0.00000  -0.00229  -0.00228   1.02390
    D4       -1.02621   0.00016   0.00000   0.00194   0.00193  -1.02427
    D5       -3.14158   0.00000   0.00000  -0.00018  -0.00018   3.14142
    D6       -2.11548  -0.00016   0.00000  -0.00195  -0.00195  -2.11742
    D7        2.11532   0.00016   0.00000   0.00227   0.00227   2.11759
    D8       -0.00006   0.00000   0.00000   0.00015   0.00015   0.00010
         Item               Value     Threshold  Converged?
 Maximum Force            0.020015     0.000450     NO 
 RMS     Force            0.005566     0.000300     NO 
 Maximum Displacement     0.043979     0.001800     NO 
 RMS     Displacement     0.013495     0.001200     NO 
 Predicted change in Energy=-4.555853D-04
 GradGradGradGradGradGradGradGradGradGradGradGradGradGradGradGradGradGrad

                          Input orientation:                          
 ---------------------------------------------------------------------
 Center     Atomic      Atomic             Coordinates (Angstroms)
 Number     Number       Type             X           Y           Z
 ---------------------------------------------------------------------
      1          7           0       -0.309485   -0.599686    0.000085
      2          6           0       -1.468179   -0.235967    0.000088
      3          8           0       -2.597987    0.001115    0.000087
      4          6           0        0.872451    0.181243    0.000055
      5          6           0        2.109447   -0.660091   -0.000046
      6          8           0        0.852681    1.379454   -0.000155
      7          1           0        2.109780   -1.306417   -0.877553
      8          1           0        2.110037   -1.306213    0.877611
      9          1           0        2.987544   -0.022798   -0.000242
 ---------------------------------------------------------------------
                    Distance matrix (angstroms):
                    1          2          3          4          5
     1  N    0.000000
     2  C    1.214439   0.000000
     3  O    2.366052   1.154416   0.000000
     4  C    1.416624   2.377522   3.475110   0.000000
     5  C    2.419686   3.602678   4.753644   1.495996   0.000000
     6  O    2.295131   2.827715   3.715768   1.198374   2.395664
     7  H    2.668813   3.836392   4.964168   2.124691   1.089842
     8  H    2.668955   3.836548   4.964338   2.124677   1.089843
     9  H    3.347118   4.460819   5.585582   2.124912   1.084986
                    6          7          8          9
     6  O    0.000000
     7  H    3.092576   0.000000
     8  H    3.092608   1.755164   0.000000
     9  H    2.554203   1.785447   1.785440   0.000000
 Stoichiometry    C3H3NO2
 Framework group  C1[X(C3H3NO2)]
 Deg. of freedom    21
 Full point group                 C1      NOp   1
 Largest Abelian subgroup         C1      NOp   1
 Largest concise Abelian subgroup C1      NOp   1
                         Standard orientation:                         
 ---------------------------------------------------------------------
 Center     Atomic      Atomic             Coordinates (Angstroms)
 Number     Number       Type             X           Y           Z
 ---------------------------------------------------------------------
      1          7           0       -0.311791   -0.598628    0.000075
      2          6           0       -1.471302   -0.237523    0.000077
      3          8           0       -2.601642   -0.002991    0.000077
      4          6           0        0.868381    0.184966    0.000045
      5          6           0        2.107271   -0.653576   -0.000057
      6          8           0        0.845908    1.383129   -0.000165
      7          1           0        2.109062   -1.299900   -0.877563
      8          1           0        2.109319   -1.299696    0.877601
      9          1           0        2.983928   -0.014305   -0.000252
 ---------------------------------------------------------------------
 Rotational constants (GHZ):          10.8609649           2.2121723           1.8588263
 Standard basis: Aug-CC-pVTZ (5D, 7F)
 There are   405 symmetry adapted cartesian basis functions of A   symmetry.
 There are   345 symmetry adapted basis functions of A   symmetry.
   345 basis functions,   513 primitive gaussians,   405 cartesian basis functions
    22 alpha electrons       22 beta electrons
       nuclear repulsion energy       206.4360420238 Hartrees.
 NAtoms=    9 NActive=    9 NUniq=    9 SFac= 1.00D+00 NAtFMM=   60 NAOKFM=F Big=F
 Integral buffers will be    131072 words long.
 Raffenetti 2 integral format.
 Two-electron integral symmetry is turned on.
 Nuclear repulsion after empirical dispersion term =      206.4337924802 Hartrees.
 One-electron integrals computed using PRISM.
 NBasis=   345 RedAO= T EigKep=  1.64D-05  NBF=   345
 NBsUse=   345 1.00D-06 EigRej= -1.00D+00 NBFU=   345
 Initial guess from the checkpoint file:  "AceIso2-wb97L-Final.chk"
 B after Tr=     0.000000    0.000000    0.000000
         Rot=    1.000000    0.000000    0.000013   -0.000698 Ang=   0.08 deg.
 ExpMin= 2.53D-02 ExpMax= 1.53D+04 ExpMxC= 5.22D+02 IAcc=3 IRadAn=         7 AccDes= 0.00D+00
 Harris functional with IExCor= 4639 and IRadAn=       7 diagonalized for initial guess.
 HarFok:  IExCor= 4639 AccDes= 0.00D+00 IRadAn=         7 IDoV= 1 UseB2=F ITyADJ=14
 ICtDFT=  3500011 ScaDFX=  1.000000  1.000000  1.000000  1.000000
 FoFCou: FMM=F IPFlag=           0 FMFlag=      100000 FMFlg1=           0
         NFxFlg=           0 DoJE=T BraDBF=F KetDBF=T FulRan=T
         wScrn=  0.000000 ICntrl=       500 IOpCl=  0 I1Cent=   200000004 NGrid=           0
         NMat0=    1 NMatS0=      1 NMatT0=    0 NMatD0=    1 NMtDS0=    0 NMtDT0=    0
 Petite list used in FoFCou.
 Requested convergence on RMS density matrix=1.00D-08 within 128 cycles.
 Requested convergence on MAX density matrix=1.00D-06.
 Requested convergence on             energy=1.00D-06.
 No special actions if energy rises.
 SCF Done:  E(RwB97XD) =  -321.346132561     A.U. after   10 cycles
            NFock= 10  Conv=0.60D-08     -V/T= 2.0054
 Calling FoFJK, ICntrl=      2127 FMM=F ISym2X=0 I1Cent= 0 IOpClX= 0 NMat=1 NMatS=1 NMatT=0.
 ***** Axes restored to original set *****
 -------------------------------------------------------------------
 Center     Atomic                   Forces (Hartrees/Bohr)
 Number     Number              X              Y              Z
 -------------------------------------------------------------------
      1        7          -0.001319744   -0.000926874    0.000010429
      2        6          -0.001731757    0.001433923    0.000000603
      3        8           0.001911135   -0.001009877   -0.000000086
      4        6           0.000747884    0.002499372   -0.000038883
      5        6           0.000552165   -0.000069291    0.000013495
      6        8          -0.000218617   -0.001574323    0.000014175
      7        1          -0.000000458   -0.000126019    0.000035236
      8        1           0.000003797   -0.000129385   -0.000035411
      9        1           0.000055595   -0.000097527    0.000000441
 -------------------------------------------------------------------
 Cartesian Forces:  Max     0.002499372 RMS     0.000903084

 GradGradGradGradGradGradGradGradGradGradGradGradGradGradGradGradGradGrad
 Berny optimization.
 Using GEDIIS/GDIIS optimizer.
 FormGI is forming the generalized inverse of G from B-inverse, IUseBI=4.
 Internal  Forces:  Max     0.002077785 RMS     0.000621994
 Search for a local minimum.
 Step number   2 out of a maximum of   38
 All quantities printed in internal units (Hartrees-Bohrs-Radians)
 Mixed Optimization -- En-DIIS/RFO-DIIS
 Update second derivatives using D2CorX and points    1    2
 DE= -4.67D-04 DEPred=-4.56D-04 R= 1.02D+00
 TightC=F SS=  1.41D+00  RLast= 3.85D-02 DXNew= 5.0454D-01 1.1558D-01
 Trust test= 1.02D+00 RLast= 3.85D-02 DXMaxT set to 3.00D-01
 ITU=  1  0
 Use linear search instead of GDIIS.
     Eigenvalues ---    0.00748   0.00912   0.01434   0.04829   0.05072
     Eigenvalues ---    0.07404   0.07575   0.15994   0.16000   0.16032
     Eigenvalues ---    0.24985   0.25000   0.25142   0.32653   0.34261
     Eigenvalues ---    0.34425   0.34851   0.43311   0.92657   0.97964
     Eigenvalues ---    1.19819
 RFO step:  Lambda=-4.93943446D-05 EMin= 7.47970009D-03
 Quartic linear search produced a step of  0.01814.
 Iteration  1 RMS(Cart)=  0.00858686 RMS(Int)=  0.00011862
 Iteration  2 RMS(Cart)=  0.00011647 RMS(Int)=  0.00000034
 Iteration  3 RMS(Cart)=  0.00000000 RMS(Int)=  0.00000034
 Variable       Old X    -DE/DX   Delta X   Delta X   Delta X     New X
                                 (Linear)    (Quad)   (Total)
    R1        2.29496  -0.00004  -0.00027  -0.00059  -0.00086   2.29410
    R2        2.67703   0.00123  -0.00010   0.00275   0.00265   2.67968
    R3        2.18153  -0.00208  -0.00029  -0.00226  -0.00254   2.17899
    R4        2.82702   0.00074  -0.00018   0.00198   0.00180   2.82882
    R5        2.26460  -0.00157  -0.00026  -0.00209  -0.00236   2.26224
    R6        2.05950   0.00005  -0.00017  -0.00020  -0.00037   2.05914
    R7        2.05950   0.00005  -0.00017  -0.00019  -0.00036   2.05914
    R8        2.05033  -0.00001  -0.00017  -0.00038  -0.00055   2.04978
    A1        2.25355   0.00025  -0.00010   0.00081   0.00071   2.25427
    A2        1.96044   0.00002  -0.00002   0.00005   0.00002   1.96047
    A3        2.13817  -0.00029   0.00005  -0.00108  -0.00104   2.13714
    A4        2.18457   0.00026  -0.00002   0.00104   0.00101   2.18558
    A5        1.91116   0.00003  -0.00006  -0.00010  -0.00016   1.91100
    A6        1.91114   0.00004  -0.00006  -0.00004  -0.00010   1.91104
    A7        1.91651   0.00018   0.00002   0.00147   0.00149   1.91800
    A8        1.87215  -0.00014   0.00000  -0.00154  -0.00154   1.87061
    A9        1.92618  -0.00005   0.00005   0.00007   0.00012   1.92629
   A10        1.92617  -0.00005   0.00005   0.00006   0.00011   1.92628
   A11        3.23892   0.00130  -0.00032   0.02684   0.02653   3.26544
   A12        3.14158   0.00000   0.00000  -0.00001  -0.00001   3.14157
    D1       -3.14151  -0.00001   0.00000  -0.00076  -0.00076   3.14091
    D2       -0.00018   0.00001   0.00000   0.00071   0.00071   0.00053
    D3        1.02390  -0.00006  -0.00004  -0.00017  -0.00021   1.02369
    D4       -1.02427   0.00007   0.00004   0.00177   0.00181  -1.02247
    D5        3.14142   0.00001   0.00000   0.00078   0.00078  -3.14098
    D6       -2.11742  -0.00007  -0.00004  -0.00168  -0.00172  -2.11914
    D7        2.11759   0.00006   0.00004   0.00026   0.00030   2.11788
    D8        0.00010  -0.00001   0.00000  -0.00073  -0.00073  -0.00064
         Item               Value     Threshold  Converged?
 Maximum Force            0.002078     0.000450     NO 
 RMS     Force            0.000622     0.000300     NO 
 Maximum Displacement     0.032575     0.001800     NO 
 RMS     Displacement     0.008574     0.001200     NO 
 Predicted change in Energy=-2.475457D-05
 GradGradGradGradGradGradGradGradGradGradGradGradGradGradGradGradGradGrad

                          Input orientation:                          
 ---------------------------------------------------------------------
 Center     Atomic      Atomic             Coordinates (Angstroms)
 Number     Number       Type             X           Y           Z
 ---------------------------------------------------------------------
      1          7           0       -0.310963   -0.592417   -0.000163
      2          6           0       -1.468281   -0.225843    0.000216
      3          8           0       -2.602119   -0.016123    0.000542
      4          6           0        0.874711    0.185384   -0.000630
      5          6           0        2.109735   -0.660529   -0.000063
      6          8           0        0.857664    1.382390   -0.000176
      7          1           0        2.107765   -1.307416   -0.876913
      8          1           0        2.107158   -1.307208    0.876942
      9          1           0        2.990621   -0.027597    0.000175
 ---------------------------------------------------------------------
                    Distance matrix (angstroms):
                    1          2          3          4          5
     1  N    0.000000
     2  C    1.213986   0.000000
     3  O    2.362521   1.153070   0.000000
     4  C    1.418026   2.378807   3.482664   0.000000
     5  C    2.421657   3.604324   4.755715   1.496949   0.000000
     6  O    2.294679   2.827797   3.731747   1.197127   2.396080
     7  H    2.670237   3.837612   4.961892   2.125264   1.089647
     8  H    2.669747   3.836895   4.961075   2.125298   1.089650
     9  H    3.349550   4.463307   5.592752   2.126603   1.084695
                    6          7          8          9
     6  O    0.000000
     7  H    3.092972   0.000000
     8  H    3.092654   1.753855   0.000000
     9  H    2.556867   1.785120   1.785114   0.000000
 Stoichiometry    C3H3NO2
 Framework group  C1[X(C3H3NO2)]
 Deg. of freedom    21
 Full point group                 C1      NOp   1
 Largest Abelian subgroup         C1      NOp   1
 Largest concise Abelian subgroup C1      NOp   1
                         Standard orientation:                         
 ---------------------------------------------------------------------
 Center     Atomic      Atomic             Coordinates (Angstroms)
 Number     Number       Type             X           Y           Z
 ---------------------------------------------------------------------
      1          7           0       -0.315544   -0.590560   -0.000143
      2          6           0       -1.472418   -0.222589    0.000235
      3          8           0       -2.606002   -0.011499    0.000562
      4          6           0        0.871069    0.185808   -0.000610
      5          6           0        2.105070   -0.661597   -0.000044
      6          8           0        0.855468    1.382833   -0.000156
      7          1           0        2.102319   -1.308481   -0.876893
      8          1           0        2.101712   -1.308272    0.876962
      9          1           0        2.986720   -0.029730    0.000195
 ---------------------------------------------------------------------
 Rotational constants (GHZ):          10.8748765           2.2063827           1.8551106
 Standard basis: Aug-CC-pVTZ (5D, 7F)
 There are   405 symmetry adapted cartesian basis functions of A   symmetry.
 There are   345 symmetry adapted basis functions of A   symmetry.
   345 basis functions,   513 primitive gaussians,   405 cartesian basis functions
    22 alpha electrons       22 beta electrons
       nuclear repulsion energy       206.4102430591 Hartrees.
 NAtoms=    9 NActive=    9 NUniq=    9 SFac= 1.00D+00 NAtFMM=   60 NAOKFM=F Big=F
 Integral buffers will be    131072 words long.
 Raffenetti 2 integral format.
 Two-electron integral symmetry is turned on.
 Nuclear repulsion after empirical dispersion term =      206.4079965016 Hartrees.
 One-electron integrals computed using PRISM.
 NBasis=   345 RedAO= T EigKep=  1.65D-05  NBF=   345
 NBsUse=   345 1.00D-06 EigRej= -1.00D+00 NBFU=   345
 Initial guess from the checkpoint file:  "AceIso2-wb97L-Final.chk"
 B after Tr=     0.000000    0.000000    0.000000
         Rot=    0.999999    0.000001   -0.000048    0.001045 Ang=   0.12 deg.
 ExpMin= 2.53D-02 ExpMax= 1.53D+04 ExpMxC= 5.22D+02 IAcc=3 IRadAn=         7 AccDes= 0.00D+00
 Harris functional with IExCor= 4639 and IRadAn=       7 diagonalized for initial guess.
 HarFok:  IExCor= 4639 AccDes= 0.00D+00 IRadAn=         7 IDoV= 1 UseB2=F ITyADJ=14
 ICtDFT=  3500011 ScaDFX=  1.000000  1.000000  1.000000  1.000000
 FoFCou: FMM=F IPFlag=           0 FMFlag=      100000 FMFlg1=           0
         NFxFlg=           0 DoJE=T BraDBF=F KetDBF=T FulRan=T
         wScrn=  0.000000 ICntrl=       500 IOpCl=  0 I1Cent=   200000004 NGrid=           0
         NMat0=    1 NMatS0=      1 NMatT0=    0 NMatD0=    1 NMtDS0=    0 NMtDT0=    0
 Petite list used in FoFCou.
 Requested convergence on RMS density matrix=1.00D-08 within 128 cycles.
 Requested convergence on MAX density matrix=1.00D-06.
 Requested convergence on             energy=1.00D-06.
 No special actions if energy rises.
 SCF Done:  E(RwB97XD) =  -321.346111335     A.U. after   10 cycles
            NFock= 10  Conv=0.57D-08     -V/T= 2.0054
 Calling FoFJK, ICntrl=      2127 FMM=F ISym2X=0 I1Cent= 0 IOpClX= 0 NMat=1 NMatS=1 NMatT=0.
 ***** Axes restored to original set *****
 -------------------------------------------------------------------
 Center     Atomic                   Forces (Hartrees/Bohr)
 Number     Number              X              Y              Z
 -------------------------------------------------------------------
      1        7           0.001850467    0.000694718   -0.000040958
      2        6          -0.001388042   -0.002683532   -0.000016213
      3        8          -0.000770676    0.001692571    0.000007139
      4        6           0.000242031    0.000076646    0.000177513
      5        6          -0.000087770   -0.000101750   -0.000058560
      6        8           0.000038117    0.000460356   -0.000063695
      7        1           0.000013924   -0.000133591   -0.000144904
      8        1          -0.000007051   -0.000118755    0.000143664
      9        1           0.000109001    0.000113336   -0.000003986
 -------------------------------------------------------------------
 Cartesian Forces:  Max     0.002683532 RMS     0.000791835

 GradGradGradGradGradGradGradGradGradGradGradGradGradGradGradGradGradGrad
 Berny optimization.
 Using GEDIIS/GDIIS optimizer.
 FormGI is forming the generalized inverse of G from B-inverse, IUseBI=4.
 Internal  Forces:  Max     0.003321368 RMS     0.000757616
 Search for a local minimum.
 Step number   3 out of a maximum of   38
 All quantities printed in internal units (Hartrees-Bohrs-Radians)
 Mixed Optimization -- En-DIIS/RFO-DIIS
 Swapping is turned off.
 Update second derivatives using D2CorX and points    1    2    3
 DE=  2.12D-05 DEPred=-2.48D-05 R=-8.57D-01
 Trust test=-8.57D-01 RLast= 2.73D-02 DXMaxT set to 1.50D-01
 ITU= -1  1  0
     Eigenvalues ---    0.00748   0.00913   0.01434   0.04829   0.07391
     Eigenvalues ---    0.07471   0.15129   0.15997   0.16015   0.16214
     Eigenvalues ---    0.24729   0.25062   0.25381   0.32158   0.34179
     Eigenvalues ---    0.34262   0.34633   0.41241   0.78176   0.98874
     Eigenvalues ---    1.15545
 En-DIIS/RFO-DIIS/Sim-DIIS IScMMF=       -3 using points:     3    2
 RFO step:  Lambda=-6.83837310D-05.
 DidBck=T Rises=T En-DIIS coefs:    0.42522    0.57478
 Iteration  1 RMS(Cart)=  0.00565379 RMS(Int)=  0.00005866
 Iteration  2 RMS(Cart)=  0.00005815 RMS(Int)=  0.00000028
 Iteration  3 RMS(Cart)=  0.00000000 RMS(Int)=  0.00000028
 Variable       Old X    -DE/DX   Delta X   Delta X   Delta X     New X
                                 (Linear)    (Quad)   (Total)
    R1        2.29410   0.00176   0.00049   0.00021   0.00071   2.29481
    R2        2.67968   0.00042  -0.00152   0.00241   0.00089   2.68057
    R3        2.17899   0.00107   0.00146  -0.00141   0.00006   2.17904
    R4        2.82882   0.00016  -0.00104   0.00166   0.00062   2.82944
    R5        2.26224   0.00046   0.00135  -0.00143  -0.00007   2.26217
    R6        2.05914   0.00020   0.00021   0.00004   0.00026   2.05939
    R7        2.05914   0.00019   0.00021   0.00004   0.00025   2.05939
    R8        2.04978   0.00015   0.00032  -0.00014   0.00018   2.04996
    A1        2.25427   0.00034  -0.00041   0.00109   0.00068   2.25495
    A2        1.96047  -0.00033  -0.00001  -0.00044  -0.00046   1.96001
    A3        2.13714   0.00022   0.00060  -0.00050   0.00010   2.13723
    A4        2.18558   0.00012  -0.00058   0.00094   0.00036   2.18594
    A5        1.91100   0.00004   0.00009   0.00001   0.00011   1.91111
    A6        1.91104   0.00000   0.00006  -0.00004   0.00002   1.91106
    A7        1.91800  -0.00005  -0.00086   0.00101   0.00015   1.91815
    A8        1.87061  -0.00002   0.00089  -0.00120  -0.00031   1.87030
    A9        1.92629   0.00001  -0.00007   0.00007   0.00001   1.92630
   A10        1.92628   0.00002  -0.00007   0.00009   0.00002   1.92630
   A11        3.26544  -0.00332  -0.01525  -0.00457  -0.01981   3.24563
   A12        3.14157   0.00001   0.00000   0.00007   0.00008   3.14164
    D1        3.14091   0.00003   0.00044   0.00071   0.00115  -3.14112
    D2        0.00053  -0.00003  -0.00041  -0.00060  -0.00100  -0.00048
    D3        1.02369  -0.00003   0.00012  -0.00144  -0.00132   1.02237
    D4       -1.02247  -0.00004  -0.00104   0.00002  -0.00101  -1.02348
    D5       -3.14098  -0.00003  -0.00045  -0.00070  -0.00115   3.14105
    D6       -2.11914   0.00003   0.00099  -0.00009   0.00090  -2.11824
    D7        2.11788   0.00003  -0.00017   0.00138   0.00121   2.11909
    D8       -0.00064   0.00003   0.00042   0.00065   0.00107   0.00044
         Item               Value     Threshold  Converged?
 Maximum Force            0.003321     0.000450     NO 
 RMS     Force            0.000758     0.000300     NO 
 Maximum Displacement     0.021590     0.001800     NO 
 RMS     Displacement     0.005656     0.001200     NO 
 Predicted change in Energy=-3.420301D-05
 GradGradGradGradGradGradGradGradGradGradGradGradGradGradGradGradGradGrad

                          Input orientation:                          
 ---------------------------------------------------------------------
 Center     Atomic      Atomic             Coordinates (Angstroms)
 Number     Number       Type             X           Y           Z
 ---------------------------------------------------------------------
      1          7           0       -0.310797   -0.596789    0.000213
      2          6           0       -1.469547   -0.233516    0.000008
      3          8           0       -2.599715   -0.004698   -0.000118
      4          6           0        0.873506    0.183955    0.000380
      5          6           0        2.110327   -0.659911   -0.000035
      6          8           0        0.853865    1.380883   -0.000149
      7          1           0        2.108873   -1.307011   -0.876896
      8          1           0        2.109539   -1.306812    0.876971
      9          1           0        2.990239   -0.025461   -0.000443
 ---------------------------------------------------------------------
                    Distance matrix (angstroms):
                    1          2          3          4          5
     1  N    0.000000
     2  C    1.214359   0.000000
     3  O    2.364258   1.153099   0.000000
     4  C    1.418497   2.379953   3.478340   0.000000
     5  C    2.421947   3.605178   4.755397   1.497277   0.000000
     6  O    2.295130   2.829226   3.721162   1.197089   2.396568
     7  H    2.669932   3.837504   4.963422   2.125730   1.089783
     8  H    2.670368   3.838084   4.964057   2.125695   1.089781
     9  H    3.350112   4.464636   5.589992   2.127067   1.084790
                    6          7          8          9
     6  O    0.000000
     7  H    3.093301   0.000000
     8  H    3.093504   1.753867   0.000000
     9  H    2.557714   1.785314   1.785314   0.000000
 Stoichiometry    C3H3NO2
 Framework group  C1[X(C3H3NO2)]
 Deg. of freedom    21
 Full point group                 C1      NOp   1
 Largest Abelian subgroup         C1      NOp   1
 Largest concise Abelian subgroup C1      NOp   1
                         Standard orientation:                         
 ---------------------------------------------------------------------
 Center     Atomic      Atomic             Coordinates (Angstroms)
 Number     Number       Type             X           Y           Z
 ---------------------------------------------------------------------
      1          7           0       -0.313689   -0.595627    0.000188
      2          6           0       -1.472781   -0.233449   -0.000017
      3          8           0       -2.603165   -0.005699   -0.000143
      4          6           0        0.869876    0.186235    0.000355
      5          6           0        2.107494   -0.656462   -0.000060
      6          8           0        0.849104    1.383144   -0.000174
      7          1           0        2.106651   -1.303564   -0.876921
      8          1           0        2.107317   -1.303364    0.876946
      9          1           0        2.986806   -0.021182   -0.000468
 ---------------------------------------------------------------------
 Rotational constants (GHZ):          10.8624673           2.2090504           1.8566342
 Standard basis: Aug-CC-pVTZ (5D, 7F)
 There are   405 symmetry adapted cartesian basis functions of A   symmetry.
 There are   345 symmetry adapted basis functions of A   symmetry.
   345 basis functions,   513 primitive gaussians,   405 cartesian basis functions
    22 alpha electrons       22 beta electrons
       nuclear repulsion energy       206.4030811584 Hartrees.
 NAtoms=    9 NActive=    9 NUniq=    9 SFac= 1.00D+00 NAtFMM=   60 NAOKFM=F Big=F
 Integral buffers will be    131072 words long.
 Raffenetti 2 integral format.
 Two-electron integral symmetry is turned on.
 Nuclear repulsion after empirical dispersion term =      206.4008321615 Hartrees.
 One-electron integrals computed using PRISM.
 NBasis=   345 RedAO= T EigKep=  1.65D-05  NBF=   345
 NBsUse=   345 1.00D-06 EigRej= -1.00D+00 NBFU=   345
 Initial guess from the checkpoint file:  "AceIso2-wb97L-Final.chk"
 B after Tr=     0.000000    0.000000    0.000000
         Rot=    1.000000   -0.000001    0.000071   -0.000692 Ang=  -0.08 deg.
 ExpMin= 2.53D-02 ExpMax= 1.53D+04 ExpMxC= 5.22D+02 IAcc=3 IRadAn=         7 AccDes= 0.00D+00
 Harris functional with IExCor= 4639 and IRadAn=       7 diagonalized for initial guess.
 HarFok:  IExCor= 4639 AccDes= 0.00D+00 IRadAn=         7 IDoV= 1 UseB2=F ITyADJ=14
 ICtDFT=  3500011 ScaDFX=  1.000000  1.000000  1.000000  1.000000
 FoFCou: FMM=F IPFlag=           0 FMFlag=      100000 FMFlg1=           0
         NFxFlg=           0 DoJE=T BraDBF=F KetDBF=T FulRan=T
         wScrn=  0.000000 ICntrl=       500 IOpCl=  0 I1Cent=   200000004 NGrid=           0
         NMat0=    1 NMatS0=      1 NMatT0=    0 NMatD0=    1 NMtDS0=    0 NMtDT0=    0
 Petite list used in FoFCou.
 Requested convergence on RMS density matrix=1.00D-08 within 128 cycles.
 Requested convergence on MAX density matrix=1.00D-06.
 Requested convergence on             energy=1.00D-06.
 No special actions if energy rises.
 SCF Done:  E(RwB97XD) =  -321.346144574     A.U. after    9 cycles
            NFock=  9  Conv=0.53D-08     -V/T= 2.0054
 Calling FoFJK, ICntrl=      2127 FMM=F ISym2X=0 I1Cent= 0 IOpClX= 0 NMat=1 NMatS=1 NMatT=0.
 ***** Axes restored to original set *****
 -------------------------------------------------------------------
 Center     Atomic                   Forces (Hartrees/Bohr)
 Number     Number              X              Y              Z
 -------------------------------------------------------------------
      1        7           0.000147060   -0.000317783    0.000030993
      2        6           0.000660856   -0.000016618    0.000016108
      3        8          -0.000892689    0.000128799   -0.000007197
      4        6           0.000234268    0.000081082   -0.000140706
      5        6          -0.000157300   -0.000079972    0.000046275
      6        8          -0.000008867    0.000205119    0.000050344
      7        1          -0.000026140   -0.000039115   -0.000085820
      8        1          -0.000009546   -0.000051059    0.000086870
      9        1           0.000052359    0.000089548    0.000003132
 -------------------------------------------------------------------
 Cartesian Forces:  Max     0.000892689 RMS     0.000240693

 GradGradGradGradGradGradGradGradGradGradGradGradGradGradGradGradGradGrad
 Berny optimization.
 Using GEDIIS/GDIIS optimizer.
 FormGI is forming the generalized inverse of G from B-inverse, IUseBI=4.
 Internal  Forces:  Max     0.000900508 RMS     0.000198018
 Search for a local minimum.
 Step number   4 out of a maximum of   38
 All quantities printed in internal units (Hartrees-Bohrs-Radians)
 Mixed Optimization -- En-DIIS/RFO-DIIS
 Swapping is turned off.
 Update second derivatives using D2CorX and points    1    2    3    4
 DE= -3.32D-05 DEPred=-3.42D-05 R= 9.72D-01
 TightC=F SS=  1.41D+00  RLast= 2.01D-02 DXNew= 2.5227D-01 6.0385D-02
 Trust test= 9.72D-01 RLast= 2.01D-02 DXMaxT set to 1.50D-01
 ITU=  1 -1  1  0
     Eigenvalues ---    0.00748   0.00926   0.01434   0.04829   0.07389
     Eigenvalues ---    0.07525   0.15922   0.16001   0.16084   0.16853
     Eigenvalues ---    0.23486   0.25177   0.25352   0.32706   0.34262
     Eigenvalues ---    0.34377   0.34854   0.39016   0.93129   0.97097
     Eigenvalues ---    1.26703
 En-DIIS/RFO-DIIS/Sim-DIIS IScMMF=       -3 using points:     4    3    2
 RFO step:  Lambda=-1.72458659D-06.
 DidBck=T Rises=F RFO-DIIS coefs:    0.34321    0.19819    0.45860
 Iteration  1 RMS(Cart)=  0.00105089 RMS(Int)=  0.00000089
 Iteration  2 RMS(Cart)=  0.00000123 RMS(Int)=  0.00000049
 Iteration  3 RMS(Cart)=  0.00000000 RMS(Int)=  0.00000049
 Variable       Old X    -DE/DX   Delta X   Delta X   Delta X     New X
                                 (Linear)    (Quad)   (Total)
    R1        2.29481   0.00025  -0.00007   0.00038   0.00031   2.29512
    R2        2.68057   0.00018  -0.00180   0.00211   0.00031   2.68088
    R3        2.17904   0.00090   0.00113  -0.00054   0.00059   2.17963
    R4        2.82944  -0.00007  -0.00123   0.00117  -0.00006   2.82938
    R5        2.26217   0.00021   0.00113  -0.00087   0.00026   2.26243
    R6        2.05939   0.00009   0.00000   0.00025   0.00025   2.05964
    R7        2.05939   0.00010   0.00000   0.00026   0.00026   2.05965
    R8        2.04996   0.00009   0.00013   0.00012   0.00025   2.05021
    A1        2.25495   0.00002  -0.00077   0.00089   0.00012   2.25506
    A2        1.96001  -0.00024   0.00029  -0.00090  -0.00061   1.95940
    A3        2.13723   0.00012   0.00041  -0.00013   0.00028   2.13751
    A4        2.18594   0.00013  -0.00070   0.00103   0.00032   2.18627
    A5        1.91111  -0.00003   0.00000  -0.00010  -0.00010   1.91101
    A6        1.91106   0.00000   0.00003   0.00000   0.00004   1.91110
    A7        1.91815  -0.00005  -0.00078   0.00054  -0.00024   1.91790
    A8        1.87030   0.00003   0.00091  -0.00077   0.00015   1.87044
    A9        1.92630   0.00004  -0.00006   0.00015   0.00010   1.92640
   A10        1.92630   0.00003  -0.00007   0.00014   0.00007   1.92638
   A11        3.24563   0.00011   0.00085  -0.00031   0.00054   3.24617
   A12        3.14164  -0.00001  -0.00005  -0.00009  -0.00014   3.14150
    D1       -3.14112  -0.00003  -0.00041  -0.00128  -0.00169   3.14037
    D2       -0.00048   0.00002   0.00034   0.00117   0.00151   0.00103
    D3        1.02237   0.00003   0.00096   0.00085   0.00181   1.02418
    D4       -1.02348   0.00002  -0.00016   0.00183   0.00167  -1.02181
    D5        3.14105   0.00002   0.00040   0.00131   0.00171  -3.14042
    D6       -2.11824  -0.00002   0.00020  -0.00169  -0.00149  -2.11973
    D7        2.11909  -0.00003  -0.00093  -0.00070  -0.00163   2.11746
    D8        0.00044  -0.00003  -0.00037  -0.00122  -0.00159  -0.00115
         Item               Value     Threshold  Converged?
 Maximum Force            0.000901     0.000450     NO 
 RMS     Force            0.000198     0.000300     YES
 Maximum Displacement     0.002830     0.001800     NO 
 RMS     Displacement     0.001051     0.001200     YES
 Predicted change in Energy=-8.218329D-07
 GradGradGradGradGradGradGradGradGradGradGradGradGradGradGradGradGradGrad

                          Input orientation:                          
 ---------------------------------------------------------------------
 Center     Atomic      Atomic             Coordinates (Angstroms)
 Number     Number       Type             X           Y           Z
 ---------------------------------------------------------------------
      1          7           0       -0.310502   -0.596550   -0.000329
      2          6           0       -1.469497   -0.233510    0.000325
      3          8           0       -2.600151   -0.005517    0.000846
      4          6           0        0.873836    0.184436   -0.001118
      5          6           0        2.110228   -0.660003   -0.000078
      6          8           0        0.854375    1.381503   -0.000191
      7          1           0        2.109413   -1.307124   -0.877088
      8          1           0        2.108193   -1.306915    0.877092
      9          1           0        2.990395   -0.025680    0.000470
 ---------------------------------------------------------------------
                    Distance matrix (angstroms):
                    1          2          3          4          5
     1  N    0.000000
     2  C    1.214524   0.000000
     3  O    2.364702   1.153412   0.000000
     4  C    1.418659   2.380314   3.479177   0.000000
     5  C    2.421562   3.605043   4.755631   1.497245   0.000000
     6  O    2.295567   2.829955   3.722576   1.197225   2.396855
     7  H    2.670133   3.838112   4.964367   2.125729   1.089915
     8  H    2.669189   3.836767   4.962856   2.125797   1.089920
     9  H    3.349898   4.464733   5.590583   2.126964   1.084923
                    6          7          8          9
     6  O    0.000000
     7  H    3.093991   0.000000
     8  H    3.093424   1.754181   0.000000
     9  H    2.557880   1.785591   1.785584   0.000000
 Stoichiometry    C3H3NO2
 Framework group  C1[X(C3H3NO2)]
 Deg. of freedom    21
 Full point group                 C1      NOp   1
 Largest Abelian subgroup         C1      NOp   1
 Largest concise Abelian subgroup C1      NOp   1
                         Standard orientation:                         
 ---------------------------------------------------------------------
 Center     Atomic      Atomic             Coordinates (Angstroms)
 Number     Number       Type             X           Y           Z
 ---------------------------------------------------------------------
      1          7           0       -0.313642   -0.595347   -0.000412
      2          6           0       -1.472880   -0.233083    0.000011
      3          8           0       -2.603686   -0.005847    0.000295
      4          6           0        0.870174    0.186430   -0.000862
      5          6           0        2.107130   -0.657181    0.000384
      6          8           0        0.849911    1.383484    0.000166
      7          1           0        2.106947   -1.304225   -0.876684
      8          1           0        2.105328   -1.304172    0.877496
      9          1           0        2.986873   -0.022270    0.001189
 ---------------------------------------------------------------------
 Rotational constants (GHZ):          10.8567203           2.2085625           1.8561294
 Standard basis: Aug-CC-pVTZ (5D, 7F)
 There are   405 symmetry adapted cartesian basis functions of A   symmetry.
 There are   345 symmetry adapted basis functions of A   symmetry.
   345 basis functions,   513 primitive gaussians,   405 cartesian basis functions
    22 alpha electrons       22 beta electrons
       nuclear repulsion energy       206.3763398759 Hartrees.
 NAtoms=    9 NActive=    9 NUniq=    9 SFac= 1.00D+00 NAtFMM=   60 NAOKFM=F Big=F
 Integral buffers will be    131072 words long.
 Raffenetti 2 integral format.
 Two-electron integral symmetry is turned on.
 Nuclear repulsion after empirical dispersion term =      206.3740907358 Hartrees.
 One-electron integrals computed using PRISM.
 NBasis=   345 RedAO= T EigKep=  1.65D-05  NBF=   345
 NBsUse=   345 1.00D-06 EigRej= -1.00D+00 NBFU=   345
 Initial guess from the checkpoint file:  "AceIso2-wb97L-Final.chk"
 B after Tr=     0.000000    0.000000    0.000000
         Rot=    1.000000   -0.000042    0.000009    0.000088 Ang=  -0.01 deg.
 Requested convergence on RMS density matrix=1.00D-08 within 128 cycles.
 Requested convergence on MAX density matrix=1.00D-06.
 Requested convergence on             energy=1.00D-06.
 No special actions if energy rises.
 SCF Done:  E(RwB97XD) =  -321.346145025     A.U. after    8 cycles
            NFock=  8  Conv=0.43D-08     -V/T= 2.0054
 Calling FoFJK, ICntrl=      2127 FMM=F ISym2X=0 I1Cent= 0 IOpClX= 0 NMat=1 NMatS=1 NMatT=0.
 ***** Axes restored to original set *****
 -------------------------------------------------------------------
 Center     Atomic                   Forces (Hartrees/Bohr)
 Number     Number              X              Y              Z
 -------------------------------------------------------------------
      1        7          -0.000103584   -0.000096255   -0.000073910
      2        6           0.000278945   -0.000025078   -0.000035090
      3        8          -0.000232990    0.000029725    0.000015088
      4        6           0.000149002    0.000206380    0.000332775
      5        6          -0.000047386   -0.000043085   -0.000109415
      6        8          -0.000021840   -0.000098932   -0.000119453
      7        1           0.000005808   -0.000006889   -0.000008568
      8        1          -0.000033253    0.000021082    0.000006007
      9        1           0.000005299    0.000013052   -0.000007433
 -------------------------------------------------------------------
 Cartesian Forces:  Max     0.000332775 RMS     0.000118425

 GradGradGradGradGradGradGradGradGradGradGradGradGradGradGradGradGradGrad
 Berny optimization.
 Using GEDIIS/GDIIS optimizer.
 FormGI is forming the generalized inverse of G from B-inverse, IUseBI=4.
 Internal  Forces:  Max     0.000234288 RMS     0.000067625
 Search for a local minimum.
 Step number   5 out of a maximum of   38
 All quantities printed in internal units (Hartrees-Bohrs-Radians)
 Mixed Optimization -- En-DIIS/RFO-DIIS
 Swapping is turned off.
 Update second derivatives using D2CorX and points    1    2    3    4    5
 DE= -4.51D-07 DEPred=-8.22D-07 R= 5.49D-01
 Trust test= 5.49D-01 RLast= 4.83D-03 DXMaxT set to 1.50D-01
 ITU=  0  1 -1  1  0
     Eigenvalues ---    0.00748   0.01433   0.02783   0.04903   0.07405
     Eigenvalues ---    0.07516   0.15397   0.15974   0.16290   0.16809
     Eigenvalues ---    0.19110   0.25238   0.25533   0.32826   0.34264
     Eigenvalues ---    0.34445   0.34685   0.37629   0.83735   0.94847
     Eigenvalues ---    1.12641
 En-DIIS/RFO-DIIS/Sim-DIIS IScMMF=       -3 using points:     5    4    3    2
 RFO step:  Lambda=-1.55281402D-06.
 DidBck=T Rises=F RFO-DIIS coefs:   -0.17979    0.91974    0.09115    0.16890
 Iteration  1 RMS(Cart)=  0.00136949 RMS(Int)=  0.00000141
 Iteration  2 RMS(Cart)=  0.00000215 RMS(Int)=  0.00000035
 Iteration  3 RMS(Cart)=  0.00000000 RMS(Int)=  0.00000035
 Variable       Old X    -DE/DX   Delta X   Delta X   Delta X     New X
                                 (Linear)    (Quad)   (Total)
    R1        2.29512  -0.00004  -0.00041   0.00067   0.00027   2.29538
    R2        2.68088   0.00010  -0.00104   0.00170   0.00066   2.68153
    R3        2.17963   0.00023  -0.00028   0.00086   0.00057   2.18021
    R4        2.82938  -0.00005  -0.00040   0.00033  -0.00007   2.82931
    R5        2.26243  -0.00010   0.00011  -0.00008   0.00004   2.26246
    R6        2.05964   0.00001  -0.00030   0.00055   0.00025   2.05989
    R7        2.05965  -0.00001  -0.00031   0.00055   0.00024   2.05989
    R8        2.05021   0.00001  -0.00025   0.00049   0.00024   2.05045
    A1        2.25506  -0.00001  -0.00043   0.00061   0.00018   2.25524
    A2        1.95940  -0.00009   0.00083  -0.00178  -0.00095   1.95845
    A3        2.13751   0.00002  -0.00018   0.00052   0.00034   2.13785
    A4        2.18627   0.00007  -0.00065   0.00126   0.00061   2.18688
    A5        1.91101   0.00002   0.00012  -0.00016  -0.00004   1.91096
    A6        1.91110  -0.00006  -0.00003  -0.00018  -0.00021   1.91089
    A7        1.91790   0.00000   0.00000  -0.00019  -0.00019   1.91771
    A8        1.87044   0.00002   0.00017  -0.00004   0.00013   1.87057
    A9        1.92640   0.00000  -0.00013   0.00028   0.00015   1.92655
   A10        1.92638   0.00003  -0.00011   0.00029   0.00018   1.92655
   A11        3.24617   0.00004   0.00003   0.00045   0.00048   3.24665
   A12        3.14150   0.00002   0.00015  -0.00001   0.00014   3.14164
    D1        3.14037   0.00006   0.00182   0.00031   0.00213  -3.14068
    D2        0.00103  -0.00005  -0.00164  -0.00023  -0.00187  -0.00084
    D3        1.02418  -0.00007  -0.00176  -0.00040  -0.00216   1.02202
    D4       -1.02181  -0.00006  -0.00201  -0.00016  -0.00217  -1.02398
    D5       -3.14042  -0.00006  -0.00185  -0.00028  -0.00213   3.14063
    D6       -2.11973   0.00005   0.00181   0.00015   0.00197  -2.11777
    D7        2.11746   0.00005   0.00156   0.00040   0.00196   2.11942
    D8       -0.00115   0.00006   0.00172   0.00028   0.00200   0.00084
         Item               Value     Threshold  Converged?
 Maximum Force            0.000234     0.000450     YES
 RMS     Force            0.000068     0.000300     YES
 Maximum Displacement     0.003569     0.001800     NO 
 RMS     Displacement     0.001370     0.001200     NO 
 Predicted change in Energy=-7.603786D-07
 GradGradGradGradGradGradGradGradGradGradGradGradGradGradGradGradGradGrad

                          Input orientation:                          
 ---------------------------------------------------------------------
 Center     Atomic      Atomic             Coordinates (Angstroms)
 Number     Number       Type             X           Y           Z
 ---------------------------------------------------------------------
      1          7           0       -0.310102   -0.596241    0.000370
      2          6           0       -1.469386   -0.233651   -0.000058
      3          8           0       -2.600543   -0.006623   -0.000384
      4          6           0        0.874336    0.185225    0.000760
      5          6           0        2.110102   -0.660064   -0.000027
      6          8           0        0.854986    1.382313   -0.000140
      7          1           0        2.107524   -1.307197   -0.877193
      8          1           0        2.108675   -1.307004    0.877280
      9          1           0        2.990697   -0.026118   -0.000678
 ---------------------------------------------------------------------
                    Distance matrix (angstroms):
                    1          2          3          4          5
     1  N    0.000000
     2  C    1.214665   0.000000
     3  O    2.365116   1.153715   0.000000
     4  C    1.419007   2.380859   3.480171   0.000000
     5  C    2.421045   3.604797   4.755751   1.497208   0.000000
     6  O    2.296106   2.830909   3.724221   1.197244   2.397211
     7  H    2.668425   3.836164   4.962478   2.125765   1.090049
     8  H    2.669202   3.837229   4.963670   2.125707   1.090046
     9  H    3.349674   4.464909   5.591275   2.126888   1.085051
                    6          7          8          9
     6  O    0.000000
     7  H    3.093790   0.000000
     8  H    3.094193   1.754473   0.000000
     9  H    2.558308   1.785899   1.785901   0.000000
 Stoichiometry    C3H3NO2
 Framework group  C1[X(C3H3NO2)]
 Deg. of freedom    21
 Full point group                 C1      NOp   1
 Largest Abelian subgroup         C1      NOp   1
 Largest concise Abelian subgroup C1      NOp   1
                         Standard orientation:                         
 ---------------------------------------------------------------------
 Center     Atomic      Atomic             Coordinates (Angstroms)
 Number     Number       Type             X           Y           Z
 ---------------------------------------------------------------------
      1          7           0       -0.313620   -0.594977    0.000327
      2          6           0       -1.473004   -0.232708   -0.000100
      3          8           0       -2.604224   -0.005991   -0.000426
      4          6           0        0.870602    0.186816    0.000718
      5          6           0        2.106601   -0.658132   -0.000069
      6          8           0        0.850921    1.383898   -0.000182
      7          1           0        2.104202   -1.305265   -0.877235
      8          1           0        2.105353   -1.305073    0.877238
      9          1           0        2.987021   -0.023942   -0.000720
 ---------------------------------------------------------------------
 Rotational constants (GHZ):          10.8492677           2.2080863           1.8555821
 Standard basis: Aug-CC-pVTZ (5D, 7F)
 There are   405 symmetry adapted cartesian basis functions of A   symmetry.
 There are   345 symmetry adapted basis functions of A   symmetry.
   345 basis functions,   513 primitive gaussians,   405 cartesian basis functions
    22 alpha electrons       22 beta electrons
       nuclear repulsion energy       206.3486929120 Hartrees.
 NAtoms=    9 NActive=    9 NUniq=    9 SFac= 1.00D+00 NAtFMM=   60 NAOKFM=F Big=F
 Integral buffers will be    131072 words long.
 Raffenetti 2 integral format.
 Two-electron integral symmetry is turned on.
 Nuclear repulsion after empirical dispersion term =      206.3464435522 Hartrees.
 One-electron integrals computed using PRISM.
 NBasis=   345 RedAO= T EigKep=  1.66D-05  NBF=   345
 NBsUse=   345 1.00D-06 EigRej= -1.00D+00 NBFU=   345
 Initial guess from the checkpoint file:  "AceIso2-wb97L-Final.chk"
 B after Tr=     0.000000    0.000000    0.000000
         Rot=    1.000000    0.000043    0.000019    0.000118 Ang=   0.01 deg.
 Requested convergence on RMS density matrix=1.00D-08 within 128 cycles.
 Requested convergence on MAX density matrix=1.00D-06.
 Requested convergence on             energy=1.00D-06.
 No special actions if energy rises.
 SCF Done:  E(RwB97XD) =  -321.346145016     A.U. after    8 cycles
            NFock=  8  Conv=0.54D-08     -V/T= 2.0054
 Calling FoFJK, ICntrl=      2127 FMM=F ISym2X=0 I1Cent= 0 IOpClX= 0 NMat=1 NMatS=1 NMatT=0.
 ***** Axes restored to original set *****
 -------------------------------------------------------------------
 Center     Atomic                   Forces (Hartrees/Bohr)
 Number     Number              X              Y              Z
 -------------------------------------------------------------------
      1        7          -0.000286394    0.000167984    0.000058701
      2        6          -0.000085309   -0.000024961    0.000024829
      3        8           0.000384035   -0.000062360   -0.000010410
      4        6          -0.000008655    0.000117663   -0.000258850
      5        6           0.000065690    0.000014622    0.000085134
      6        8          -0.000030533   -0.000267109    0.000093018
      7        1          -0.000017232    0.000070734    0.000069678
      8        1           0.000012927    0.000048931   -0.000067901
      9        1          -0.000034528   -0.000065504    0.000005801
 -------------------------------------------------------------------
 Cartesian Forces:  Max     0.000384035 RMS     0.000131959

 GradGradGradGradGradGradGradGradGradGradGradGradGradGradGradGradGradGrad
 Berny optimization.
 Using GEDIIS/GDIIS optimizer.
 FormGI is forming the generalized inverse of G from B-inverse, IUseBI=4.
 Internal  Forces:  Max     0.000388784 RMS     0.000118254
 Search for a local minimum.
 Step number   6 out of a maximum of   38
 All quantities printed in internal units (Hartrees-Bohrs-Radians)
 Mixed Optimization -- En-DIIS/RFO-DIIS
 Swapping is turned off.
 Update second derivatives using D2CorX and points    1    2    3    4    5
                                                      6
 DE=  8.44D-09 DEPred=-7.60D-07 R=-1.11D-02
 Trust test=-1.11D-02 RLast= 6.04D-03 DXMaxT set to 7.50D-02
 ITU= -1  0  1 -1  1  0
     Eigenvalues ---    0.00748   0.01433   0.04152   0.05230   0.07445
     Eigenvalues ---    0.07489   0.15492   0.16245   0.16582   0.16870
     Eigenvalues ---    0.19274   0.25220   0.26487   0.33141   0.33940
     Eigenvalues ---    0.34299   0.34648   0.36795   0.85302   0.94855
     Eigenvalues ---    1.12548
 En-DIIS/RFO-DIIS/Sim-DIIS IScMMF=       -3 using points:     6    5    4    3    2
 RFO step:  Lambda=-8.18920297D-07.
 DidBck=T Rises=F RFO-DIIS coefs:    0.50184    0.41029    0.12702   -0.00950   -0.02965
 Iteration  1 RMS(Cart)=  0.00062992 RMS(Int)=  0.00000031
 Iteration  2 RMS(Cart)=  0.00000040 RMS(Int)=  0.00000020
 Variable       Old X    -DE/DX   Delta X   Delta X   Delta X     New X
                                 (Linear)    (Quad)   (Total)
    R1        2.29538  -0.00031  -0.00016  -0.00016  -0.00032   2.29507
    R2        2.68153  -0.00005  -0.00024   0.00004  -0.00020   2.68133
    R3        2.18021  -0.00039  -0.00041   0.00004  -0.00037   2.17984
    R4        2.82931  -0.00002   0.00012  -0.00017  -0.00006   2.82926
    R5        2.26246  -0.00027  -0.00011  -0.00013  -0.00024   2.26222
    R6        2.05989  -0.00010  -0.00015  -0.00010  -0.00025   2.05965
    R7        2.05989  -0.00008  -0.00014  -0.00010  -0.00024   2.05965
    R8        2.05045  -0.00007  -0.00015  -0.00005  -0.00020   2.05025
    A1        2.25524  -0.00005  -0.00005  -0.00011  -0.00016   2.25508
    A2        1.95845   0.00011   0.00051  -0.00008   0.00043   1.95888
    A3        2.13785  -0.00010  -0.00022  -0.00006  -0.00028   2.13757
    A4        2.18688  -0.00002  -0.00029   0.00014  -0.00014   2.18673
    A5        1.91096  -0.00005   0.00003  -0.00012  -0.00009   1.91087
    A6        1.91089   0.00001   0.00010  -0.00012  -0.00002   1.91086
    A7        1.91771   0.00005   0.00017   0.00008   0.00025   1.91796
    A8        1.87057   0.00001  -0.00013   0.00011  -0.00003   1.87055
    A9        1.92655  -0.00001  -0.00008   0.00002  -0.00005   1.92649
   A10        1.92655  -0.00003  -0.00009   0.00002  -0.00007   1.92649
   A11        3.24665  -0.00003  -0.00028  -0.00001  -0.00029   3.24636
   A12        3.14164  -0.00002  -0.00005   0.00001  -0.00004   3.14160
    D1       -3.14068  -0.00005  -0.00089   0.00000  -0.00089  -3.14157
    D2       -0.00084   0.00004   0.00078   0.00001   0.00079  -0.00004
    D3        1.02202   0.00005   0.00086   0.00001   0.00087   1.02289
    D4       -1.02398   0.00005   0.00095   0.00002   0.00096  -1.02302
    D5        3.14063   0.00004   0.00089   0.00001   0.00090   3.14153
    D6       -2.11777  -0.00005  -0.00086  -0.00001  -0.00087  -2.11864
    D7        2.11942  -0.00004  -0.00078   0.00000  -0.00077   2.11864
    D8        0.00084  -0.00005  -0.00083   0.00000  -0.00084   0.00001
         Item               Value     Threshold  Converged?
 Maximum Force            0.000389     0.000450     YES
 RMS     Force            0.000118     0.000300     YES
 Maximum Displacement     0.001495     0.001800     YES
 RMS     Displacement     0.000630     0.001200     YES
 Predicted change in Energy=-4.084264D-07
 Optimization completed.
    -- Stationary point found.
                           ----------------------------
                           !   Optimized Parameters   !
                           ! (Angstroms and Degrees)  !
 --------------------------                            --------------------------
 ! Name  Definition              Value          Derivative Info.                !
 --------------------------------------------------------------------------------
 ! R1    R(1,2)                  1.2147         -DE/DX =   -0.0003              !
 ! R2    R(1,4)                  1.419          -DE/DX =   -0.0001              !
 ! R3    R(2,3)                  1.1537         -DE/DX =   -0.0004              !
 ! R4    R(4,5)                  1.4972         -DE/DX =    0.0                 !
 ! R5    R(4,6)                  1.1972         -DE/DX =   -0.0003              !
 ! R6    R(5,7)                  1.09           -DE/DX =   -0.0001              !
 ! R7    R(5,8)                  1.09           -DE/DX =   -0.0001              !
 ! R8    R(5,9)                  1.0851         -DE/DX =   -0.0001              !
 ! A1    A(2,1,4)              129.216          -DE/DX =    0.0                 !
 ! A2    A(1,4,5)              112.2111         -DE/DX =    0.0001              !
 ! A3    A(1,4,6)              122.4898         -DE/DX =   -0.0001              !
 ! A4    A(5,4,6)              125.299          -DE/DX =    0.0                 !
 ! A5    A(4,5,7)              109.4902         -DE/DX =    0.0                 !
 ! A6    A(4,5,8)              109.4857         -DE/DX =    0.0                 !
 ! A7    A(4,5,9)              109.8767         -DE/DX =    0.0001              !
 ! A8    A(7,5,8)              107.1759         -DE/DX =    0.0                 !
 ! A9    A(7,5,9)              110.3829         -DE/DX =    0.0                 !
 ! A10   A(8,5,9)              110.3833         -DE/DX =    0.0                 !
 ! A11   L(1,2,3,6,-1)         186.0194         -DE/DX =    0.0                 !
 ! A12   L(1,2,3,6,-2)         180.0028         -DE/DX =    0.0                 !
 ! D1    D(2,1,4,5)           -179.9479         -DE/DX =    0.0                 !
 ! D2    D(2,1,4,6)             -0.0479         -DE/DX =    0.0                 !
 ! D3    D(1,4,5,7)             58.5575         -DE/DX =    0.0                 !
 ! D4    D(1,4,5,8)            -58.6697         -DE/DX =    0.0001              !
 ! D5    D(1,4,5,9)            179.945          -DE/DX =    0.0                 !
 ! D6    D(6,4,5,7)           -121.3391         -DE/DX =    0.0                 !
 ! D7    D(6,4,5,8)            121.4337         -DE/DX =    0.0                 !
 ! D8    D(6,4,5,9)              0.0484         -DE/DX =    0.0                 !
 --------------------------------------------------------------------------------
 GradGradGradGradGradGradGradGradGradGradGradGradGradGradGradGradGradGrad

                          Input orientation:                          
 ---------------------------------------------------------------------
 Center     Atomic      Atomic             Coordinates (Angstroms)
 Number     Number       Type             X           Y           Z
 ---------------------------------------------------------------------
      1          7           0       -0.310102   -0.596241    0.000370
      2          6           0       -1.469386   -0.233651   -0.000058
      3          8           0       -2.600543   -0.006623   -0.000384
      4          6           0        0.874336    0.185225    0.000760
      5          6           0        2.110102   -0.660064   -0.000027
      6          8           0        0.854986    1.382313   -0.000140
      7          1           0        2.107524   -1.307197   -0.877193
      8          1           0        2.108675   -1.307004    0.877280
      9          1           0        2.990697   -0.026118   -0.000678
 ---------------------------------------------------------------------
                    Distance matrix (angstroms):
                    1          2          3          4          5
     1  N    0.000000
     2  C    1.214665   0.000000
     3  O    2.365116   1.153715   0.000000
     4  C    1.419007   2.380859   3.480171   0.000000
     5  C    2.421045   3.604797   4.755751   1.497208   0.000000
     6  O    2.296106   2.830909   3.724221   1.197244   2.397211
     7  H    2.668425   3.836164   4.962478   2.125765   1.090049
     8  H    2.669202   3.837229   4.963670   2.125707   1.090046
     9  H    3.349674   4.464909   5.591275   2.126888   1.085051
                    6          7          8          9
     6  O    0.000000
     7  H    3.093790   0.000000
     8  H    3.094193   1.754473   0.000000
     9  H    2.558308   1.785899   1.785901   0.000000
 Stoichiometry    C3H3NO2
 Framework group  C1[X(C3H3NO2)]
 Deg. of freedom    21
 Full point group                 C1      NOp   1
 Largest Abelian subgroup         C1      NOp   1
 Largest concise Abelian subgroup C1      NOp   1
                         Standard orientation:                         
 ---------------------------------------------------------------------
 Center     Atomic      Atomic             Coordinates (Angstroms)
 Number     Number       Type             X           Y           Z
 ---------------------------------------------------------------------
      1          7           0       -0.313620   -0.594977    0.000327
      2          6           0       -1.473004   -0.232708   -0.000100
      3          8           0       -2.604224   -0.005991   -0.000426
      4          6           0        0.870602    0.186816    0.000718
      5          6           0        2.106601   -0.658132   -0.000069
      6          8           0        0.850921    1.383898   -0.000182
      7          1           0        2.104202   -1.305265   -0.877235
      8          1           0        2.105353   -1.305073    0.877238
      9          1           0        2.987021   -0.023942   -0.000720
 ---------------------------------------------------------------------
 Rotational constants (GHZ):          10.8492677           2.2080863           1.8555821

 **********************************************************************

            Population analysis using the SCF Density.

 **********************************************************************

 Orbital symmetries:
       Occupied  (A) (A) (A) (A) (A) (A) (A) (A) (A) (A) (A) (A)
                 (A) (A) (A) (A) (A) (A) (A) (A) (A) (A)
       Virtual   (A) (A) (A) (A) (A) (A) (A) (A) (A) (A) (A) (A)
                 (A) (A) (A) (A) (A) (A) (A) (A) (A) (A) (A) (A)
                 (A) (A) (A) (A) (A) (A) (A) (A) (A) (A) (A) (A)
                 (A) (A) (A) (A) (A) (A) (A) (A) (A) (A) (A) (A)
                 (A) (A) (A) (A) (A) (A) (A) (A) (A) (A) (A) (A)
                 (A) (A) (A) (A) (A) (A) (A) (A) (A) (A) (A) (A)
                 (A) (A) (A) (A) (A) (A) (A) (A) (A) (A) (A) (A)
                 (A) (A) (A) (A) (A) (A) (A) (A) (A) (A) (A) (A)
                 (A) (A) (A) (A) (A) (A) (A) (A) (A) (A) (A) (A)
                 (A) (A) (A) (A) (A) (A) (A) (A) (A) (A) (A) (A)
                 (A) (A) (A) (A) (A) (A) (A) (A) (A) (A) (A) (A)
                 (A) (A) (A) (A) (A) (A) (A) (A) (A) (A) (A) (A)
                 (A) (A) (A) (A) (A) (A) (A) (A) (A) (A) (A) (A)
                 (A) (A) (A) (A) (A) (A) (A) (A) (A) (A) (A) (A)
                 (A) (A) (A) (A) (A) (A) (A) (A) (A) (A) (A) (A)
                 (A) (A) (A) (A) (A) (A) (A) (A) (A) (A) (A) (A)
                 (A) (A) (A) (A) (A) (A) (A) (A) (A) (A) (A) (A)
                 (A) (A) (A) (A) (A) (A) (A) (A) (A) (A) (A) (A)
                 (A) (A) (A) (A) (A) (A) (A) (A) (A) (A) (A) (A)
                 (A) (A) (A) (A) (A) (A) (A) (A) (A) (A) (A) (A)
                 (A) (A) (A) (A) (A) (A) (A) (A) (A) (A) (A) (A)
                 (A) (A) (A) (A) (A) (A) (A) (A) (A) (A) (A) (A)
                 (A) (A) (A) (A) (A) (A) (A) (A) (A) (A) (A) (A)
                 (A) (A) (A) (A) (A) (A) (A) (A) (A) (A) (A) (A)
                 (A) (A) (A) (A) (A) (A) (A) (A) (A) (A) (A) (A)
                 (A) (A) (A) (A) (A) (A) (A) (A) (A) (A) (A) (A)
                 (A) (A) (A) (A) (A) (A) (A) (A) (A) (A) (A)
 The electronic state is 1-A.
 Alpha  occ. eigenvalues --  -19.33352 -19.26407 -14.48140 -10.45699 -10.43790
 Alpha  occ. eigenvalues --  -10.30881  -1.24958  -1.18944  -1.07256  -0.88280
 Alpha  occ. eigenvalues --   -0.76346  -0.63102  -0.60665  -0.59813  -0.58827
 Alpha  occ. eigenvalues --   -0.55334  -0.54668  -0.50969  -0.47933  -0.43785
 Alpha  occ. eigenvalues --   -0.40356  -0.37505
 Alpha virt. eigenvalues --    0.02157   0.02600   0.04640   0.04652   0.05497
 Alpha virt. eigenvalues --    0.06359   0.08020   0.08495   0.08680   0.10518
 Alpha virt. eigenvalues --    0.11058   0.11644   0.12692   0.13145   0.13557
 Alpha virt. eigenvalues --    0.14640   0.15285   0.16266   0.16521   0.19210
 Alpha virt. eigenvalues --    0.20017   0.21690   0.21890   0.22457   0.22696
 Alpha virt. eigenvalues --    0.23629   0.23987   0.24034   0.25657   0.26295
 Alpha virt. eigenvalues --    0.29172   0.29197   0.29442   0.30545   0.30868
 Alpha virt. eigenvalues --    0.31814   0.33143   0.34933   0.35212   0.35297
 Alpha virt. eigenvalues --    0.37378   0.37401   0.38040   0.38223   0.40184
 Alpha virt. eigenvalues --    0.40740   0.41382   0.43811   0.45546   0.45739
 Alpha virt. eigenvalues --    0.46157   0.46432   0.47319   0.48220   0.48502
 Alpha virt. eigenvalues --    0.50460   0.50540   0.52914   0.54974   0.55627
 Alpha virt. eigenvalues --    0.56259   0.57648   0.58281   0.59687   0.62401
 Alpha virt. eigenvalues --    0.63875   0.65913   0.67800   0.69526   0.69871
 Alpha virt. eigenvalues --    0.71801   0.72291   0.73227   0.75034   0.75113
 Alpha virt. eigenvalues --    0.76697   0.77562   0.78976   0.79112   0.79450
 Alpha virt. eigenvalues --    0.80794   0.82056   0.83120   0.83380   0.83983
 Alpha virt. eigenvalues --    0.86787   0.88195   0.89622   0.91301   0.92083
 Alpha virt. eigenvalues --    0.93033   0.94553   0.94656   0.96540   0.97373
 Alpha virt. eigenvalues --    0.97615   0.99416   1.01417   1.03916   1.04364
 Alpha virt. eigenvalues --    1.04809   1.05692   1.06679   1.07136   1.09307
 Alpha virt. eigenvalues --    1.10016   1.10702   1.11803   1.12645   1.14747
 Alpha virt. eigenvalues --    1.15838   1.16043   1.18435   1.19840   1.21631
 Alpha virt. eigenvalues --    1.22250   1.22908   1.23542   1.26888   1.29670
 Alpha virt. eigenvalues --    1.30908   1.31015   1.33583   1.35108   1.36066
 Alpha virt. eigenvalues --    1.39098   1.39417   1.39610   1.43404   1.45390
 Alpha virt. eigenvalues --    1.45947   1.48026   1.49075   1.51496   1.53117
 Alpha virt. eigenvalues --    1.54815   1.55810   1.56548   1.57276   1.59789
 Alpha virt. eigenvalues --    1.61174   1.63263   1.65951   1.66813   1.69653
 Alpha virt. eigenvalues --    1.70169   1.73996   1.74186   1.78057   1.79801
 Alpha virt. eigenvalues --    1.80536   1.86745   1.86940   1.88636   1.92348
 Alpha virt. eigenvalues --    1.98054   1.98899   1.99276   2.01768   2.01828
 Alpha virt. eigenvalues --    2.06033   2.06397   2.09418   2.10193   2.10759
 Alpha virt. eigenvalues --    2.11618   2.15568   2.18346   2.19169   2.21274
 Alpha virt. eigenvalues --    2.22588   2.24447   2.26622   2.26985   2.30429
 Alpha virt. eigenvalues --    2.33033   2.33242   2.36961   2.41254   2.44270
 Alpha virt. eigenvalues --    2.44912   2.48438   2.52730   2.55906   2.56670
 Alpha virt. eigenvalues --    2.57558   2.59103   2.59466   2.62391   2.63124
 Alpha virt. eigenvalues --    2.65476   2.71016   2.74184   2.75548   2.82257
 Alpha virt. eigenvalues --    2.86247   2.89007   2.93183   2.96410   2.96778
 Alpha virt. eigenvalues --    2.99289   3.00907   3.09589   3.13808   3.19687
 Alpha virt. eigenvalues --    3.21003   3.21488   3.22116   3.29024   3.29964
 Alpha virt. eigenvalues --    3.34734   3.34781   3.35297   3.38479   3.39453
 Alpha virt. eigenvalues --    3.40147   3.46575   3.49774   3.50211   3.54224
 Alpha virt. eigenvalues --    3.54321   3.60965   3.63207   3.64604   3.66760
 Alpha virt. eigenvalues --    3.68209   3.68408   3.71031   3.71601   3.76579
 Alpha virt. eigenvalues --    3.79124   3.81032   3.85171   3.89141   3.92034
 Alpha virt. eigenvalues --    3.92400   3.95558   3.96854   4.02986   4.08792
 Alpha virt. eigenvalues --    4.09847   4.10351   4.11833   4.16031   4.23220
 Alpha virt. eigenvalues --    4.25035   4.29106   4.29349   4.37504   4.45124
 Alpha virt. eigenvalues --    4.45699   4.49173   4.51992   4.53706   4.58971
 Alpha virt. eigenvalues --    4.61402   4.67102   4.75943   4.80795   4.85276
 Alpha virt. eigenvalues --    4.86693   4.87201   4.90651   4.90853   4.91886
 Alpha virt. eigenvalues --    4.99630   5.05293   5.09792   5.11074   5.17693
 Alpha virt. eigenvalues --    5.20812   5.23465   5.29594   5.31668   5.39196
 Alpha virt. eigenvalues --    5.39974   5.44284   5.45618   5.50894   5.59967
 Alpha virt. eigenvalues --    5.60641   5.74328   5.83121   5.84872   5.88653
 Alpha virt. eigenvalues --    5.99296   6.06039   6.11559   6.15603   6.15747
 Alpha virt. eigenvalues --    6.20663   6.27169   6.34788   6.37781   6.39355
 Alpha virt. eigenvalues --    6.42652   6.48271   6.48964   6.57930   6.60249
 Alpha virt. eigenvalues --    6.75924   6.78471   6.80226   6.87013   6.91524
 Alpha virt. eigenvalues --    6.93675   7.11884   7.17009   7.20559   7.22266
 Alpha virt. eigenvalues --    7.24231   7.29952   7.40681   7.44135   7.47846
 Alpha virt. eigenvalues --    7.53906   7.61712  14.73820  15.07903  16.36010
 Alpha virt. eigenvalues --   17.82456  18.45439  21.28302
          Condensed to atoms (all electrons):
               1          2          3          4          5          6
     1  N    6.825661   0.384400  -0.284532   0.084802  -0.046174  -0.127692
     2  C    0.384400   5.249833   0.570758  -0.238076   0.002494  -0.002699
     3  O   -0.284532   0.570758   8.097304  -0.006893  -0.003184  -0.008386
     4  C    0.084802  -0.238076  -0.006893   5.340167   0.029350   0.275258
     5  C   -0.046174   0.002494  -0.003184   0.029350   5.538094  -0.090396
     6  O   -0.127692  -0.002699  -0.008386   0.275258  -0.090396   8.574845
     7  H   -0.016807   0.006694   0.000030   0.002172   0.383454  -0.007187
     8  H   -0.016803   0.006698   0.000029   0.002127   0.383515  -0.007202
     9  H    0.010030  -0.002849  -0.000051  -0.023397   0.371109   0.021561
               7          8          9
     1  N   -0.016807  -0.016803   0.010030
     2  C    0.006694   0.006698  -0.002849
     3  O    0.000030   0.000029  -0.000051
     4  C    0.002172   0.002127  -0.023397
     5  C    0.383454   0.383515   0.371109
     6  O   -0.007187  -0.007202   0.021561
     7  H    0.356577   0.009262  -0.004436
     8  H    0.009262   0.356562  -0.004438
     9  H   -0.004436  -0.004438   0.355875
 Mulliken charges:
               1
     1  N    0.187114
     2  C    0.022747
     3  O   -0.365073
     4  C    0.534490
     5  C   -0.568263
     6  O   -0.628103
     7  H    0.270242
     8  H    0.270249
     9  H    0.276596
 Sum of Mulliken charges =   0.00000
 Mulliken charges with hydrogens summed into heavy atoms:
               1
     1  N    0.187114
     2  C    0.022747
     3  O   -0.365073
     4  C    0.534490
     5  C    0.248824
     6  O   -0.628103
 Electronic spatial extent (au):  <R**2>=            607.2835
 Charge=              0.0000 electrons
 Dipole moment (field-independent basis, Debye):
    X=              1.5890    Y=             -2.1807    Z=              0.0009  Tot=              2.6982
 Quadrupole moment (field-independent basis, Debye-Ang):
   XX=            -33.7263   YY=            -37.2791   ZZ=            -32.0962
   XY=             -2.5405   XZ=             -0.0003   YZ=              0.0017
 Traceless Quadrupole moment (field-independent basis, Debye-Ang):
   XX=              0.6409   YY=             -2.9119   ZZ=              2.2710
   XY=             -2.5405   XZ=             -0.0003   YZ=              0.0017
 Octapole moment (field-independent basis, Debye-Ang**2):
  XXX=             15.9954  YYY=             -2.0023  ZZZ=             -0.0023  XYY=             -4.8260
  XXY=             -3.7875  XXZ=              0.0013  XZZ=             -1.6716  YZZ=              0.4371
  YYZ=             -0.0022  XYZ=             -0.0002
 Hexadecapole moment (field-independent basis, Debye-Ang**3):
 XXXX=           -595.9264 YYYY=           -147.7152 ZZZZ=            -35.4639 XXXY=              3.7623
 XXXZ=             -0.0379 YYYX=             -3.6030 YYYZ=              0.0070 ZZZX=             -0.0183
 ZZZY=              0.0050 XXYY=           -117.5553 XXZZ=            -98.8299 YYZZ=            -27.3954
 XXYZ=              0.0003 YYXZ=             -0.0066 ZZXY=             -1.0431
 N-N= 2.063464435522D+02 E-N=-1.165011361841D+03  KE= 3.196046973530D+02
 1\1\GINC-R17C40\FOpt\RwB97XD\Aug-CC-pVTZ\C3H3N1O2\LFRANZON\07-Sep-2022
 \0\\#wB97XD Aug-cc-pVTZ Opt Integral(Grid=SuperFineGrid) Freq MaxDisk=
 32GB\\AceIso2-wb97L-Final\\0,1\N,-0.3101015742,-0.5962406164,0.0003695
 086\C,-1.4693858949,-0.2336514773,-0.0000581873\O,-2.6005432084,-0.006
 622778,-0.0003841189\C,0.8743359339,0.1852250329,0.0007600235\C,2.1101
 021538,-0.6600642903,-0.000026566\O,0.8549856429,1.3823127799,-0.00013
 9985\H,2.1075244518,-1.3071966425,-0.8771926418\H,2.1086751532,-1.3070
 043771,0.8772797398\H,2.990697342,-0.0261176312,-0.0006777729\\Version
 =ES64L-G16RevB.01\State=1-A\HF=-321.346145\RMSD=5.354e-09\RMSF=1.320e-
 04\Dipole=0.624933,-0.8581335,0.0003604\Quadrupole=0.4754342,-2.163896
 2,1.688462,-1.8894914,-0.0002437,0.0012762\PG=C01 [X(C3H3N1O2)]\\@


 THERE ONCE WAS A GIRL NAMED IRENE,
 WHO LIVED ON DISTILLED KEROSENE,
      BUT SHE STARTED ABSORBIN'
      A NEW HYDROCARBON,
 AND SINCE THEN HAS NEVER BENZENE.
 Job cpu time:       0 days  5 hours 25 minutes 56.0 seconds.
 Elapsed time:       0 days  0 hours 21 minutes 23.0 seconds.
 File lengths (MBytes):  RWF=     76 Int=      0 D2E=      0 Chk=      9 Scr=      1
 Normal termination of Gaussian 16 at Wed Sep  7 16:24:32 2022.
 Link1:  Proceeding to internal job step number  2.
 ----------------------------------------------------------------------
 #N Geom=AllCheck Guess=TCheck SCRF=Check GenChk RwB97XD/Aug-CC-pVTZ Fr
 eq
 ----------------------------------------------------------------------
 1/10=4,29=7,30=1,38=1,40=1/1,3;
 2/12=2,40=1/2;
 3/5=16,6=1,7=10,11=2,14=-4,25=1,30=1,70=2,71=2,74=-58,75=-7,116=1,140=1/1,2,3;
 4/5=101/1;
 5/5=2,38=6,98=1/2;
 8/6=4,10=90,11=11/1;
 11/6=1,8=1,9=11,15=111,16=1/1,2,10;
 10/6=1/2;
 6/7=2,8=2,9=2,10=2,28=1/1;
 7/8=1,10=1,25=1/1,2,3,16;
 1/10=4,30=1/3;
 99//99;
 Structure from the checkpoint file:  "AceIso2-wb97L-Final.chk"
 -------------------
 AceIso2-wb97L-Final
 -------------------
 Charge =  0 Multiplicity = 1
 Redundant internal coordinates found in file.  (old form).
 N,0,-0.3101015742,-0.5962406164,0.0003695086
 C,0,-1.4693858949,-0.2336514773,-0.0000581873
 O,0,-2.6005432084,-0.006622778,-0.0003841189
 C,0,0.8743359339,0.1852250329,0.0007600235
 C,0,2.1101021538,-0.6600642903,-0.000026566
 O,0,0.8549856429,1.3823127799,-0.000139985
 H,0,2.1075244518,-1.3071966425,-0.8771926418
 H,0,2.1086751532,-1.3070043771,0.8772797398
 H,0,2.990697342,-0.0261176312,-0.0006777729
 Recover connectivity data from disk.

 GradGradGradGradGradGradGradGradGradGradGradGradGradGradGradGradGradGrad
 Berny optimization.
 Initialization pass.
                           ----------------------------
                           !    Initial Parameters    !
                           ! (Angstroms and Degrees)  !
 --------------------------                            --------------------------
 ! Name  Definition              Value          Derivative Info.                !
 --------------------------------------------------------------------------------
 ! R1    R(1,2)                  1.2147         calculate D2E/DX2 analytically  !
 ! R2    R(1,4)                  1.419          calculate D2E/DX2 analytically  !
 ! R3    R(2,3)                  1.1537         calculate D2E/DX2 analytically  !
 ! R4    R(4,5)                  1.4972         calculate D2E/DX2 analytically  !
 ! R5    R(4,6)                  1.1972         calculate D2E/DX2 analytically  !
 ! R6    R(5,7)                  1.09           calculate D2E/DX2 analytically  !
 ! R7    R(5,8)                  1.09           calculate D2E/DX2 analytically  !
 ! R8    R(5,9)                  1.0851         calculate D2E/DX2 analytically  !
 ! A1    A(2,1,4)              129.216          calculate D2E/DX2 analytically  !
 ! A2    A(1,4,5)              112.2111         calculate D2E/DX2 analytically  !
 ! A3    A(1,4,6)              122.4898         calculate D2E/DX2 analytically  !
 ! A4    A(5,4,6)              125.299          calculate D2E/DX2 analytically  !
 ! A5    A(4,5,7)              109.4902         calculate D2E/DX2 analytically  !
 ! A6    A(4,5,8)              109.4857         calculate D2E/DX2 analytically  !
 ! A7    A(4,5,9)              109.8767         calculate D2E/DX2 analytically  !
 ! A8    A(7,5,8)              107.1759         calculate D2E/DX2 analytically  !
 ! A9    A(7,5,9)              110.3829         calculate D2E/DX2 analytically  !
 ! A10   A(8,5,9)              110.3833         calculate D2E/DX2 analytically  !
 ! A11   L(1,2,3,6,-1)         186.0194         calculate D2E/DX2 analytically  !
 ! A12   L(1,2,3,6,-2)         180.0028         calculate D2E/DX2 analytically  !
 ! D1    D(2,1,4,5)           -179.9479         calculate D2E/DX2 analytically  !
 ! D2    D(2,1,4,6)             -0.0479         calculate D2E/DX2 analytically  !
 ! D3    D(1,4,5,7)             58.5575         calculate D2E/DX2 analytically  !
 ! D4    D(1,4,5,8)            -58.6697         calculate D2E/DX2 analytically  !
 ! D5    D(1,4,5,9)            179.945          calculate D2E/DX2 analytically  !
 ! D6    D(6,4,5,7)           -121.3391         calculate D2E/DX2 analytically  !
 ! D7    D(6,4,5,8)            121.4337         calculate D2E/DX2 analytically  !
 ! D8    D(6,4,5,9)              0.0484         calculate D2E/DX2 analytically  !
 --------------------------------------------------------------------------------
 Trust Radius=3.00D-01 FncErr=1.00D-07 GrdErr=1.00D-07 EigMax=2.50D+02 EigMin=1.00D-04
 Number of steps in this run=      2 maximum allowed number of steps=      2.
 GradGradGradGradGradGradGradGradGradGradGradGradGradGradGradGradGradGrad

                          Input orientation:                          
 ---------------------------------------------------------------------
 Center     Atomic      Atomic             Coordinates (Angstroms)
 Number     Number       Type             X           Y           Z
 ---------------------------------------------------------------------
      1          7           0       -0.310102   -0.596241    0.000370
      2          6           0       -1.469386   -0.233651   -0.000058
      3          8           0       -2.600543   -0.006623   -0.000384
      4          6           0        0.874336    0.185225    0.000760
      5          6           0        2.110102   -0.660064   -0.000027
      6          8           0        0.854986    1.382313   -0.000140
      7          1           0        2.107524   -1.307197   -0.877193
      8          1           0        2.108675   -1.307004    0.877280
      9          1           0        2.990697   -0.026118   -0.000678
 ---------------------------------------------------------------------
                    Distance matrix (angstroms):
                    1          2          3          4          5
     1  N    0.000000
     2  C    1.214665   0.000000
     3  O    2.365116   1.153715   0.000000
     4  C    1.419007   2.380859   3.480171   0.000000
     5  C    2.421045   3.604797   4.755751   1.497208   0.000000
     6  O    2.296106   2.830909   3.724221   1.197244   2.397211
     7  H    2.668425   3.836164   4.962478   2.125765   1.090049
     8  H    2.669202   3.837229   4.963670   2.125707   1.090046
     9  H    3.349674   4.464909   5.591275   2.126888   1.085051
                    6          7          8          9
     6  O    0.000000
     7  H    3.093790   0.000000
     8  H    3.094193   1.754473   0.000000
     9  H    2.558308   1.785899   1.785901   0.000000
 Stoichiometry    C3H3NO2
 Framework group  C1[X(C3H3NO2)]
 Deg. of freedom    21
 Full point group                 C1      NOp   1
 Largest Abelian subgroup         C1      NOp   1
 Largest concise Abelian subgroup C1      NOp   1
                         Standard orientation:                         
 ---------------------------------------------------------------------
 Center     Atomic      Atomic             Coordinates (Angstroms)
 Number     Number       Type             X           Y           Z
 ---------------------------------------------------------------------
      1          7           0       -0.313620   -0.594977    0.000327
      2          6           0       -1.473004   -0.232708   -0.000100
      3          8           0       -2.604224   -0.005991   -0.000426
      4          6           0        0.870602    0.186816    0.000718
      5          6           0        2.106601   -0.658132   -0.000069
      6          8           0        0.850921    1.383898   -0.000182
      7          1           0        2.104202   -1.305265   -0.877235
      8          1           0        2.105353   -1.305073    0.877238
      9          1           0        2.987021   -0.023942   -0.000720
 ---------------------------------------------------------------------
 Rotational constants (GHZ):          10.8492677           2.2080863           1.8555821
 Standard basis: Aug-CC-pVTZ (5D, 7F)
 There are   405 symmetry adapted cartesian basis functions of A   symmetry.
 There are   345 symmetry adapted basis functions of A   symmetry.
   345 basis functions,   513 primitive gaussians,   405 cartesian basis functions
    22 alpha electrons       22 beta electrons
       nuclear repulsion energy       206.3486929120 Hartrees.
 NAtoms=    9 NActive=    9 NUniq=    9 SFac= 1.00D+00 NAtFMM=   60 NAOKFM=F Big=F
 Integral buffers will be    131072 words long.
 Raffenetti 2 integral format.
 Two-electron integral symmetry is turned on.
 Nuclear repulsion after empirical dispersion term =      206.3464435522 Hartrees.
 One-electron integrals computed using PRISM.
 NBasis=   345 RedAO= T EigKep=  1.66D-05  NBF=   345
 NBsUse=   345 1.00D-06 EigRej= -1.00D+00 NBFU=   345
 Initial guess from the checkpoint file:  "AceIso2-wb97L-Final.chk"
 B after Tr=     0.000000    0.000000    0.000000
         Rot=    1.000000    0.000000    0.000000    0.000000 Ang=   0.00 deg.
 Requested convergence on RMS density matrix=1.00D-08 within 128 cycles.
 Requested convergence on MAX density matrix=1.00D-06.
 Requested convergence on             energy=1.00D-06.
 No special actions if energy rises.
 SCF Done:  E(RwB97XD) =  -321.346145016     A.U. after    1 cycles
            NFock=  1  Conv=0.21D-08     -V/T= 2.0054
 DoSCS=F DFT=T ScalE2(SS,OS)=  1.000000  1.000000
 Range of M.O.s used for correlation:     1   345
 NBasis=   345 NAE=    22 NBE=    22 NFC=     0 NFV=     0
 NROrb=    345 NOA=    22 NOB=    22 NVA=   323 NVB=   323

 **** Warning!!: The largest alpha MO coefficient is  0.52072788D+02

 Symmetrizing basis deriv contribution to polar:
 IMax=3 JMax=2 DiffMx= 0.00D+00
 G2DrvN: will do    10 centers at a time, making    1 passes.
 Calling FoFCou, ICntrl=  3107 FMM=F I1Cent=   0 AccDes= 0.00D+00.
 End of G2Drv F.D. properties file   721 does not exist.
 End of G2Drv F.D. properties file   722 does not exist.
 End of G2Drv F.D. properties file   788 does not exist.
          IDoAtm=111111111
          Differentiating once with respect to electric field.
                with respect to dipole field.
          Differentiating once with respect to nuclear coordinates.
 CalDSu exits because no D1Ps are significant.
          There are    30 degrees of freedom in the 1st order CPHF.  IDoFFX=6 NUNeed=     3.
     27 vectors produced by pass  0 Test12= 2.37D-14 3.33D-09 XBig12= 3.15D+01 2.82D+00.
 AX will form    27 AO Fock derivatives at one time.
     27 vectors produced by pass  1 Test12= 2.37D-14 3.33D-09 XBig12= 6.70D+00 5.08D-01.
     27 vectors produced by pass  2 Test12= 2.37D-14 3.33D-09 XBig12= 1.63D-01 7.11D-02.
     27 vectors produced by pass  3 Test12= 2.37D-14 3.33D-09 XBig12= 3.58D-03 8.06D-03.
     27 vectors produced by pass  4 Test12= 2.37D-14 3.33D-09 XBig12= 4.65D-05 1.33D-03.
     27 vectors produced by pass  5 Test12= 2.37D-14 3.33D-09 XBig12= 4.34D-07 9.51D-05.
     27 vectors produced by pass  6 Test12= 2.37D-14 3.33D-09 XBig12= 3.33D-09 9.05D-06.
     15 vectors produced by pass  7 Test12= 2.37D-14 3.33D-09 XBig12= 2.67D-11 7.51D-07.
      4 vectors produced by pass  8 Test12= 2.37D-14 3.33D-09 XBig12= 1.87D-13 5.21D-08.
      2 vectors produced by pass  9 Test12= 2.37D-14 3.33D-09 XBig12= 1.11D-15 4.34D-09.
 InvSVY:  IOpt=1 It=  1 EMax= 7.11D-15
 Solved reduced A of dimension   210 with    30 vectors.
 Isotropic polarizability for W=    0.000000       49.72 Bohr**3.
 End of Minotr F.D. properties file   721 does not exist.
 End of Minotr F.D. properties file   722 does not exist.
 End of Minotr F.D. properties file   788 does not exist.

 **********************************************************************

            Population analysis using the SCF Density.

 **********************************************************************

 Orbital symmetries:
       Occupied  (A) (A) (A) (A) (A) (A) (A) (A) (A) (A) (A) (A)
                 (A) (A) (A) (A) (A) (A) (A) (A) (A) (A)
       Virtual   (A) (A) (A) (A) (A) (A) (A) (A) (A) (A) (A) (A)
                 (A) (A) (A) (A) (A) (A) (A) (A) (A) (A) (A) (A)
                 (A) (A) (A) (A) (A) (A) (A) (A) (A) (A) (A) (A)
                 (A) (A) (A) (A) (A) (A) (A) (A) (A) (A) (A) (A)
                 (A) (A) (A) (A) (A) (A) (A) (A) (A) (A) (A) (A)
                 (A) (A) (A) (A) (A) (A) (A) (A) (A) (A) (A) (A)
                 (A) (A) (A) (A) (A) (A) (A) (A) (A) (A) (A) (A)
                 (A) (A) (A) (A) (A) (A) (A) (A) (A) (A) (A) (A)
                 (A) (A) (A) (A) (A) (A) (A) (A) (A) (A) (A) (A)
                 (A) (A) (A) (A) (A) (A) (A) (A) (A) (A) (A) (A)
                 (A) (A) (A) (A) (A) (A) (A) (A) (A) (A) (A) (A)
                 (A) (A) (A) (A) (A) (A) (A) (A) (A) (A) (A) (A)
                 (A) (A) (A) (A) (A) (A) (A) (A) (A) (A) (A) (A)
                 (A) (A) (A) (A) (A) (A) (A) (A) (A) (A) (A) (A)
                 (A) (A) (A) (A) (A) (A) (A) (A) (A) (A) (A) (A)
                 (A) (A) (A) (A) (A) (A) (A) (A) (A) (A) (A) (A)
                 (A) (A) (A) (A) (A) (A) (A) (A) (A) (A) (A) (A)
                 (A) (A) (A) (A) (A) (A) (A) (A) (A) (A) (A) (A)
                 (A) (A) (A) (A) (A) (A) (A) (A) (A) (A) (A) (A)
                 (A) (A) (A) (A) (A) (A) (A) (A) (A) (A) (A) (A)
                 (A) (A) (A) (A) (A) (A) (A) (A) (A) (A) (A) (A)
                 (A) (A) (A) (A) (A) (A) (A) (A) (A) (A) (A) (A)
                 (A) (A) (A) (A) (A) (A) (A) (A) (A) (A) (A) (A)
                 (A) (A) (A) (A) (A) (A) (A) (A) (A) (A) (A) (A)
                 (A) (A) (A) (A) (A) (A) (A) (A) (A) (A) (A) (A)
                 (A) (A) (A) (A) (A) (A) (A) (A) (A) (A) (A) (A)
                 (A) (A) (A) (A) (A) (A) (A) (A) (A) (A) (A)
 The electronic state is 1-A.
 Alpha  occ. eigenvalues --  -19.33352 -19.26407 -14.48140 -10.45699 -10.43790
 Alpha  occ. eigenvalues --  -10.30881  -1.24958  -1.18944  -1.07256  -0.88280
 Alpha  occ. eigenvalues --   -0.76346  -0.63102  -0.60665  -0.59813  -0.58827
 Alpha  occ. eigenvalues --   -0.55334  -0.54668  -0.50969  -0.47933  -0.43785
 Alpha  occ. eigenvalues --   -0.40356  -0.37505
 Alpha virt. eigenvalues --    0.02157   0.02600   0.04640   0.04652   0.05497
 Alpha virt. eigenvalues --    0.06359   0.08020   0.08495   0.08680   0.10518
 Alpha virt. eigenvalues --    0.11058   0.11644   0.12692   0.13145   0.13557
 Alpha virt. eigenvalues --    0.14640   0.15285   0.16266   0.16521   0.19210
 Alpha virt. eigenvalues --    0.20017   0.21690   0.21890   0.22457   0.22696
 Alpha virt. eigenvalues --    0.23629   0.23987   0.24034   0.25657   0.26295
 Alpha virt. eigenvalues --    0.29172   0.29197   0.29442   0.30545   0.30868
 Alpha virt. eigenvalues --    0.31814   0.33143   0.34933   0.35212   0.35297
 Alpha virt. eigenvalues --    0.37378   0.37401   0.38040   0.38223   0.40184
 Alpha virt. eigenvalues --    0.40740   0.41382   0.43811   0.45546   0.45739
 Alpha virt. eigenvalues --    0.46157   0.46432   0.47319   0.48220   0.48502
 Alpha virt. eigenvalues --    0.50460   0.50540   0.52914   0.54974   0.55627
 Alpha virt. eigenvalues --    0.56259   0.57648   0.58281   0.59687   0.62401
 Alpha virt. eigenvalues --    0.63875   0.65913   0.67800   0.69526   0.69871
 Alpha virt. eigenvalues --    0.71801   0.72291   0.73227   0.75034   0.75113
 Alpha virt. eigenvalues --    0.76697   0.77562   0.78976   0.79112   0.79450
 Alpha virt. eigenvalues --    0.80794   0.82056   0.83120   0.83380   0.83983
 Alpha virt. eigenvalues --    0.86787   0.88195   0.89622   0.91301   0.92083
 Alpha virt. eigenvalues --    0.93033   0.94553   0.94656   0.96540   0.97373
 Alpha virt. eigenvalues --    0.97615   0.99416   1.01417   1.03916   1.04364
 Alpha virt. eigenvalues --    1.04809   1.05692   1.06679   1.07136   1.09307
 Alpha virt. eigenvalues --    1.10016   1.10702   1.11803   1.12645   1.14747
 Alpha virt. eigenvalues --    1.15838   1.16043   1.18435   1.19840   1.21631
 Alpha virt. eigenvalues --    1.22250   1.22908   1.23542   1.26888   1.29670
 Alpha virt. eigenvalues --    1.30908   1.31015   1.33583   1.35108   1.36066
 Alpha virt. eigenvalues --    1.39098   1.39417   1.39610   1.43404   1.45390
 Alpha virt. eigenvalues --    1.45947   1.48026   1.49075   1.51496   1.53117
 Alpha virt. eigenvalues --    1.54815   1.55810   1.56548   1.57276   1.59789
 Alpha virt. eigenvalues --    1.61174   1.63263   1.65951   1.66813   1.69653
 Alpha virt. eigenvalues --    1.70169   1.73996   1.74186   1.78057   1.79801
 Alpha virt. eigenvalues --    1.80536   1.86745   1.86940   1.88636   1.92348
 Alpha virt. eigenvalues --    1.98054   1.98899   1.99276   2.01768   2.01828
 Alpha virt. eigenvalues --    2.06033   2.06397   2.09418   2.10193   2.10759
 Alpha virt. eigenvalues --    2.11618   2.15568   2.18346   2.19169   2.21274
 Alpha virt. eigenvalues --    2.22588   2.24447   2.26622   2.26985   2.30429
 Alpha virt. eigenvalues --    2.33033   2.33242   2.36961   2.41254   2.44270
 Alpha virt. eigenvalues --    2.44912   2.48438   2.52730   2.55906   2.56670
 Alpha virt. eigenvalues --    2.57558   2.59103   2.59466   2.62391   2.63124
 Alpha virt. eigenvalues --    2.65476   2.71015   2.74184   2.75548   2.82257
 Alpha virt. eigenvalues --    2.86247   2.89007   2.93183   2.96410   2.96778
 Alpha virt. eigenvalues --    2.99289   3.00907   3.09589   3.13808   3.19687
 Alpha virt. eigenvalues --    3.21003   3.21488   3.22116   3.29024   3.29964
 Alpha virt. eigenvalues --    3.34734   3.34781   3.35297   3.38479   3.39453
 Alpha virt. eigenvalues --    3.40147   3.46575   3.49774   3.50211   3.54224
 Alpha virt. eigenvalues --    3.54321   3.60965   3.63207   3.64604   3.66760
 Alpha virt. eigenvalues --    3.68209   3.68408   3.71031   3.71601   3.76579
 Alpha virt. eigenvalues --    3.79124   3.81032   3.85171   3.89141   3.92034
 Alpha virt. eigenvalues --    3.92400   3.95558   3.96854   4.02986   4.08792
 Alpha virt. eigenvalues --    4.09847   4.10351   4.11833   4.16030   4.23220
 Alpha virt. eigenvalues --    4.25035   4.29106   4.29349   4.37504   4.45124
 Alpha virt. eigenvalues --    4.45699   4.49173   4.51992   4.53706   4.58971
 Alpha virt. eigenvalues --    4.61402   4.67102   4.75943   4.80795   4.85276
 Alpha virt. eigenvalues --    4.86693   4.87201   4.90651   4.90853   4.91886
 Alpha virt. eigenvalues --    4.99630   5.05293   5.09792   5.11074   5.17693
 Alpha virt. eigenvalues --    5.20812   5.23465   5.29594   5.31668   5.39196
 Alpha virt. eigenvalues --    5.39974   5.44284   5.45618   5.50894   5.59967
 Alpha virt. eigenvalues --    5.60641   5.74328   5.83121   5.84872   5.88653
 Alpha virt. eigenvalues --    5.99296   6.06039   6.11559   6.15603   6.15747
 Alpha virt. eigenvalues --    6.20663   6.27169   6.34788   6.37781   6.39355
 Alpha virt. eigenvalues --    6.42652   6.48271   6.48964   6.57930   6.60249
 Alpha virt. eigenvalues --    6.75924   6.78471   6.80226   6.87013   6.91524
 Alpha virt. eigenvalues --    6.93675   7.11884   7.17009   7.20559   7.22266
 Alpha virt. eigenvalues --    7.24231   7.29952   7.40681   7.44135   7.47846
 Alpha virt. eigenvalues --    7.53906   7.61712  14.73820  15.07903  16.36010
 Alpha virt. eigenvalues --   17.82456  18.45439  21.28302
          Condensed to atoms (all electrons):
               1          2          3          4          5          6
     1  N    6.825661   0.384400  -0.284532   0.084802  -0.046174  -0.127692
     2  C    0.384400   5.249834   0.570758  -0.238076   0.002494  -0.002699
     3  O   -0.284532   0.570758   8.097303  -0.006893  -0.003184  -0.008386
     4  C    0.084802  -0.238076  -0.006893   5.340168   0.029350   0.275258
     5  C   -0.046174   0.002494  -0.003184   0.029350   5.538095  -0.090396
     6  O   -0.127692  -0.002699  -0.008386   0.275258  -0.090396   8.574844
     7  H   -0.016807   0.006694   0.000030   0.002172   0.383454  -0.007187
     8  H   -0.016803   0.006698   0.000029   0.002127   0.383515  -0.007202
     9  H    0.010030  -0.002849  -0.000051  -0.023397   0.371109   0.021561
               7          8          9
     1  N   -0.016807  -0.016803   0.010030
     2  C    0.006694   0.006698  -0.002849
     3  O    0.000030   0.000029  -0.000051
     4  C    0.002172   0.002127  -0.023397
     5  C    0.383454   0.383515   0.371109
     6  O   -0.007187  -0.007202   0.021561
     7  H    0.356577   0.009262  -0.004436
     8  H    0.009262   0.356562  -0.004438
     9  H   -0.004436  -0.004438   0.355875
 Mulliken charges:
               1
     1  N    0.187115
     2  C    0.022746
     3  O   -0.365072
     4  C    0.534489
     5  C   -0.568263
     6  O   -0.628102
     7  H    0.270242
     8  H    0.270249
     9  H    0.276596
 Sum of Mulliken charges =   0.00000
 Mulliken charges with hydrogens summed into heavy atoms:
               1
     1  N    0.187115
     2  C    0.022746
     3  O   -0.365072
     4  C    0.534489
     5  C    0.248824
     6  O   -0.628102
 APT charges:
               1
     1  N   -1.194811
     2  C    1.320674
     3  O   -0.747901
     4  C    1.361244
     5  C   -0.099305
     6  O   -0.739017
     7  H    0.035445
     8  H    0.035440
     9  H    0.028231
 Sum of APT charges =   0.00000
 APT charges with hydrogens summed into heavy atoms:
               1
     1  N   -1.194811
     2  C    1.320674
     3  O   -0.747901
     4  C    1.361244
     5  C   -0.000189
     6  O   -0.739017
 Electronic spatial extent (au):  <R**2>=            607.2835
 Charge=              0.0000 electrons
 Dipole moment (field-independent basis, Debye):
    X=              1.5890    Y=             -2.1807    Z=              0.0009  Tot=              2.6982
 Quadrupole moment (field-independent basis, Debye-Ang):
   XX=            -33.7263   YY=            -37.2791   ZZ=            -32.0962
   XY=             -2.5405   XZ=             -0.0003   YZ=              0.0017
 Traceless Quadrupole moment (field-independent basis, Debye-Ang):
   XX=              0.6409   YY=             -2.9119   ZZ=              2.2710
   XY=             -2.5405   XZ=             -0.0003   YZ=              0.0017
 Octapole moment (field-independent basis, Debye-Ang**2):
  XXX=             15.9954  YYY=             -2.0023  ZZZ=             -0.0023  XYY=             -4.8260
  XXY=             -3.7875  XXZ=              0.0014  XZZ=             -1.6716  YZZ=              0.4371
  YYZ=             -0.0022  XYZ=             -0.0002
 Hexadecapole moment (field-independent basis, Debye-Ang**3):
 XXXX=           -595.9263 YYYY=           -147.7152 ZZZZ=            -35.4639 XXXY=              3.7623
 XXXZ=             -0.0379 YYYX=             -3.6030 YYYZ=              0.0070 ZZZX=             -0.0183
 ZZZY=              0.0050 XXYY=           -117.5553 XXZZ=            -98.8299 YYZZ=            -27.3954
 XXYZ=              0.0003 YYXZ=             -0.0066 ZZXY=             -1.0431
 N-N= 2.063464435522D+02 E-N=-1.165011360433D+03  KE= 3.196046959362D+02
  Exact polarizability:  70.194  -1.880  45.382   0.005  -0.004  33.584
 Approx polarizability:  73.006  -3.441  52.658   0.008  -0.009  37.799
 Calling FoFJK, ICntrl=    100127 FMM=F ISym2X=0 I1Cent= 0 IOpClX= 0 NMat=1 NMatS=1 NMatT=0.
 Full mass-weighted force constant matrix:
 Low frequencies ---   -0.0010   -0.0007    0.0004    7.3837    7.7401   13.9758
 Low frequencies ---   83.7223  118.6238  125.9474
 Diagonal vibrational polarizability:
       22.0224702       4.7806390       5.7793896
 Harmonic frequencies (cm**-1), IR intensities (KM/Mole), Raman scattering
 activities (A**4/AMU), depolarization ratios for plane and unpolarized
 incident light, reduced masses (AMU), force constants (mDyne/A),
 and normal coordinates:
                      1                      2                      3
                      A                      A                      A
 Frequencies --     83.7133               118.6228               125.9404
 Red. masses --      6.4780                 9.5545                 1.0721
 Frc consts  --      0.0267                 0.0792                 0.0100
 IR Inten    --      0.9150                 0.1328                 0.0020
  Atom  AN      X      Y      Z        X      Y      Z        X      Y      Z
     1   7     0.00   0.00   0.48     0.04  -0.38   0.00     0.00   0.00   0.04
     2   6     0.00   0.00   0.08     0.12  -0.04   0.00     0.00   0.00   0.01
     3   8     0.00   0.00  -0.30     0.22   0.40   0.00     0.00   0.00   0.00
     4   6     0.00   0.00   0.08    -0.10  -0.13   0.00     0.00   0.00   0.01
     5   6     0.00   0.00  -0.28     0.11   0.18   0.00     0.00   0.00   0.01
     6   8     0.00   0.00   0.04    -0.39  -0.13   0.00     0.00   0.00  -0.05
     7   1    -0.25   0.03  -0.31     0.26   0.16   0.01     0.25   0.44  -0.32
     8   1     0.25  -0.03  -0.31     0.28   0.20   0.01    -0.25  -0.44  -0.32
     9   1     0.00   0.00  -0.51    -0.06   0.41  -0.02     0.00   0.00   0.54
                      4                      5                      6
                      A                      A                      A
 Frequencies --    387.4048               562.8022               578.9675
 Red. masses --      3.0991                10.3204                 2.6125
 Frc consts  --      0.2740                 1.9260                 0.5160
 IR Inten    --      2.9372                 5.0600                 1.8369
  Atom  AN      X      Y      Z        X      Y      Z        X      Y      Z
     1   7    -0.12   0.03   0.00     0.06   0.26   0.00     0.00   0.00  -0.08
     2   6    -0.13   0.05   0.00     0.15   0.56   0.00     0.00   0.00  -0.09
     3   8    -0.15   0.01   0.00     0.01  -0.21   0.00     0.00   0.00   0.04
     4   6     0.01  -0.13   0.00     0.07  -0.14   0.00     0.00   0.00   0.33
     5   6     0.22   0.13   0.00     0.19  -0.20   0.00     0.00   0.00   0.01
     6   8     0.11  -0.13   0.00    -0.42  -0.14   0.00     0.00   0.00  -0.11
     7   1     0.51   0.15  -0.01     0.20  -0.20   0.00    -0.50   0.27  -0.19
     8   1     0.51   0.15   0.01     0.20  -0.20   0.00     0.50  -0.27  -0.19
     9   1    -0.05   0.51   0.00     0.21  -0.23   0.00     0.00   0.00  -0.37
                      7                      8                      9
                      A                      A                      A
 Frequencies --    648.0576               670.1385               822.5774
 Red. masses --     11.8609                 5.7123                 7.3140
 Frc consts  --      2.9349                 1.5114                 2.9158
 IR Inten    --     28.5764                73.4300                39.3174
  Atom  AN      X      Y      Z        X      Y      Z        X      Y      Z
     1   7     0.00   0.00  -0.36     0.02  -0.14   0.00     0.11   0.49   0.00
     2   6     0.00   0.00   0.83     0.15   0.32   0.00     0.04  -0.31   0.00
     3   8     0.00   0.00  -0.32     0.11  -0.15   0.00     0.16   0.07   0.00
     4   6     0.00   0.00   0.09    -0.20  -0.11   0.00    -0.08  -0.18   0.00
     5   6     0.00   0.00   0.02    -0.30   0.19   0.00    -0.20   0.05   0.00
     6   8     0.00   0.00  -0.05     0.18  -0.09   0.00    -0.06  -0.21   0.00
     7   1    -0.15   0.09  -0.05    -0.10   0.20  -0.01     0.10   0.09  -0.03
     8   1     0.15  -0.09  -0.05    -0.10   0.20   0.01     0.10   0.09   0.03
     9   1     0.00   0.00  -0.10    -0.52   0.48   0.00    -0.50   0.46   0.00
                     10                     11                     12
                      A                      A                      A
 Frequencies --   1005.1633              1066.4124              1195.4920
 Red. masses --      1.9532                 1.7933                 3.0461
 Frc consts  --      1.1627                 1.2016                 2.5650
 IR Inten    --     87.9196                 6.6615               222.7347
  Atom  AN      X      Y      Z        X      Y      Z        X      Y      Z
     1   7     0.00   0.01   0.00     0.00   0.00  -0.03     0.06  -0.06   0.00
     2   6    -0.01   0.01   0.00     0.00   0.00  -0.01    -0.01   0.02   0.00
     3   8    -0.04   0.01   0.00     0.00   0.00   0.00    -0.10   0.02   0.00
     4   6     0.15  -0.05   0.00     0.00   0.00   0.20     0.35   0.03   0.00
     5   6    -0.01   0.19   0.00     0.00   0.00  -0.17    -0.17  -0.07   0.00
     6   8    -0.01  -0.12   0.00     0.00   0.00  -0.04    -0.06   0.00   0.00
     7   1    -0.57   0.09   0.07     0.46  -0.40   0.15     0.13   0.17  -0.16
     8   1    -0.57   0.09  -0.07    -0.46   0.40   0.15     0.13   0.17   0.16
     9   1     0.37  -0.35   0.00     0.00   0.00   0.38    -0.61   0.55   0.00
                     13                     14                     15
                      A                      A                      A
 Frequencies --   1404.3754              1470.1235              1475.3656
 Red. masses --      1.3582                 1.6626                 2.2424
 Frc consts  --      1.5783                 2.1171                 2.8759
 IR Inten    --     18.2705               161.8746               164.2848
  Atom  AN      X      Y      Z        X      Y      Z        X      Y      Z
     1   7     0.06  -0.01   0.00     0.17  -0.01   0.00     0.23  -0.01   0.00
     2   6     0.00   0.00   0.00     0.00   0.00   0.00     0.00   0.01   0.00
     3   8    -0.04   0.01   0.00    -0.11   0.03   0.00    -0.15   0.03   0.00
     4   6     0.03   0.00   0.00    -0.06  -0.03   0.00    -0.12  -0.02   0.00
     5   6    -0.13   0.09   0.00     0.07   0.01   0.00    -0.01  -0.04   0.00
     6   8     0.00  -0.01   0.00     0.00   0.02   0.00     0.01  -0.02   0.00
     7   1     0.47  -0.29   0.27    -0.28  -0.42   0.30     0.08   0.48  -0.37
     8   1     0.47  -0.29  -0.27    -0.28  -0.42  -0.30     0.08   0.48   0.37
     9   1     0.23  -0.40   0.00    -0.26   0.44   0.00     0.21  -0.33   0.00
                     16                     17                     18
                      A                      A                      A
 Frequencies --   1479.6657              1831.5859              2344.3152
 Red. masses --      1.0449                11.6265                12.7523
 Frc consts  --      1.3479                22.9802                41.2925
 IR Inten    --      9.7750               283.6535              1328.5370
  Atom  AN      X      Y      Z        X      Y      Z        X      Y      Z
     1   7     0.00   0.00   0.00     0.02  -0.02   0.00    -0.29   0.05   0.00
     2   6     0.00   0.00   0.00     0.04   0.01   0.00     0.86  -0.17   0.00
     3   8     0.00   0.00   0.00    -0.01   0.00   0.00    -0.37   0.07   0.00
     4   6     0.00   0.00  -0.02    -0.11   0.77   0.00    -0.04  -0.02   0.00
     5   6     0.00   0.00  -0.05     0.04  -0.06   0.00     0.01   0.00   0.00
     6   8     0.00   0.00   0.00     0.02  -0.51   0.00     0.01   0.03   0.00
     7   1    -0.47  -0.12   0.05     0.07  -0.15   0.07     0.01   0.00  -0.01
     8   1     0.47   0.12   0.05     0.07  -0.15  -0.07     0.01   0.00   0.01
     9   1     0.00   0.00   0.72    -0.12   0.22   0.00     0.01  -0.01   0.00
                     19                     20                     21
                      A                      A                      A
 Frequencies --   3065.7661              3135.2254              3184.8153
 Red. masses --      1.0368                 1.0996                 1.1042
 Frc consts  --      5.7413                 6.3680                 6.5987
 IR Inten    --      0.3932                 2.2121                 5.5666
  Atom  AN      X      Y      Z        X      Y      Z        X      Y      Z
     1   7     0.00   0.00   0.00     0.00   0.00   0.00     0.00   0.00   0.00
     2   6     0.00   0.00   0.00     0.00   0.00   0.00     0.00   0.00   0.00
     3   8     0.00   0.00   0.00     0.00   0.00   0.00     0.00   0.00   0.00
     4   6     0.00   0.00   0.00     0.00   0.00   0.00     0.00   0.00   0.00
     5   6    -0.03   0.04   0.00     0.00   0.00  -0.09    -0.06  -0.07   0.00
     6   8     0.00   0.00   0.00     0.00   0.00   0.00     0.00   0.00   0.00
     7   1     0.00  -0.37  -0.52     0.00   0.43   0.56    -0.01   0.17   0.25
     8   1     0.00  -0.37   0.52     0.00  -0.43   0.56    -0.01   0.17  -0.25
     9   1     0.35   0.26   0.00     0.00   0.00  -0.02     0.73   0.53   0.00

 -------------------
 - Thermochemistry -
 -------------------
 Temperature   298.150 Kelvin.  Pressure   1.00000 Atm.
 Atom     1 has atomic number  7 and mass  14.00307
 Atom     2 has atomic number  6 and mass  12.00000
 Atom     3 has atomic number  8 and mass  15.99491
 Atom     4 has atomic number  6 and mass  12.00000
 Atom     5 has atomic number  6 and mass  12.00000
 Atom     6 has atomic number  8 and mass  15.99491
 Atom     7 has atomic number  1 and mass   1.00783
 Atom     8 has atomic number  1 and mass   1.00783
 Atom     9 has atomic number  1 and mass   1.00783
 Molecular mass:    85.01638 amu.
 Principal axes and moments of inertia in atomic units:
                           1         2         3
     Eigenvalues --   166.34682 817.33271 972.60110
           X            0.99950  -0.03148  -0.00009
           Y            0.03148   0.99950   0.00011
           Z            0.00009  -0.00011   1.00000
 This molecule is an asymmetric top.
 Rotational symmetry number  1.
 Rotational temperatures (Kelvin)      0.52068     0.10597     0.08905
 Rotational constants (GHZ):          10.84927     2.20809     1.85558
 Zero-point vibrational energy     159441.5 (Joules/Mol)
                                   38.10742 (Kcal/Mol)
 Warning -- explicit consideration of   6 degrees of freedom as
           vibrations may cause significant error
 Vibrational temperatures:    120.44   170.67   181.20   557.39   809.75
          (Kelvin)            833.01   932.41   964.18  1183.51  1446.21
                             1534.33  1720.05  2020.58  2115.18  2122.72
                             2128.91  2635.24  3372.95  4410.95  4510.89
                             4582.24
 
 Zero-point correction=                           0.060728 (Hartree/Particle)
 Thermal correction to Energy=                    0.066827
 Thermal correction to Enthalpy=                  0.067772
 Thermal correction to Gibbs Free Energy=         0.030361
 Sum of electronic and zero-point Energies=           -321.285417
 Sum of electronic and thermal Energies=              -321.279318
 Sum of electronic and thermal Enthalpies=            -321.278373
 Sum of electronic and thermal Free Energies=         -321.315784
 
                     E (Thermal)             CV                S
                      KCal/Mol        Cal/Mol-Kelvin    Cal/Mol-Kelvin
 Total                   41.935             19.167             78.737
 Electronic               0.000              0.000              0.000
 Translational            0.889              2.981             39.234
 Rotational               0.889              2.981             26.383
 Vibrational             40.157             13.205             13.120
 Vibration     1          0.601              1.960              3.802
 Vibration     2          0.609              1.934              3.123
 Vibration     3          0.611              1.927              3.007
 Vibration     4          0.756              1.497              1.010
 Vibration     5          0.919              1.112              0.518
 Vibration     6          0.936              1.077              0.487
                       Q            Log10(Q)             Ln(Q)
 Total Bot       0.108383D-13        -13.965040        -32.155692
 Total V=0       0.928746D+14         13.967897         32.162271
 Vib (Bot)       0.270230D-26        -26.568267        -61.175696
 Vib (Bot)    1  0.245866D+01          0.390698          0.899615
 Vib (Bot)    2  0.172330D+01          0.236360          0.544239
 Vib (Bot)    3  0.162037D+01          0.209613          0.482652
 Vib (Bot)    4  0.464278D+00         -0.333222         -0.767271
 Vib (Bot)    5  0.275404D+00         -0.560031         -1.289518
 Vib (Bot)    6  0.263468D+00         -0.579272         -1.333824
 Vib (V=0)       0.231563D+02          1.364669          3.142267
 Vib (V=0)    1  0.300898D+01          0.478419          1.101602
 Vib (V=0)    2  0.229437D+01          0.360663          0.830456
 Vib (V=0)    3  0.219576D+01          0.341584          0.786526
 Vib (V=0)    4  0.118232D+01          0.072733          0.167475
 Vib (V=0)    5  0.107083D+01          0.029721          0.068434
 Vib (V=0)    6  0.106517D+01          0.027418          0.063133
 Electronic      0.100000D+01          0.000000          0.000000
 Translational   0.308111D+08          7.488708         17.243387
 Rotational      0.130173D+06          5.114520         11.776617
 ***** Axes restored to original set *****
 -------------------------------------------------------------------
 Center     Atomic                   Forces (Hartrees/Bohr)
 Number     Number              X              Y              Z
 -------------------------------------------------------------------
      1        7          -0.000286473    0.000168009    0.000058658
      2        6          -0.000084921   -0.000025052    0.000024832
      3        8           0.000383769   -0.000062307   -0.000010388
      4        6          -0.000008785    0.000117610   -0.000258804
      5        6           0.000065717    0.000014629    0.000085168
      6        8          -0.000030506   -0.000267039    0.000092974
      7        1          -0.000017219    0.000070715    0.000069653
      8        1           0.000012932    0.000048925   -0.000067902
      9        1          -0.000034514   -0.000065491    0.000005809
 -------------------------------------------------------------------
 Cartesian Forces:  Max     0.000383769 RMS     0.000131916
 FormGI is forming the generalized inverse of G from B-inverse, IUseBI=4.

 GradGradGradGradGradGradGradGradGradGradGradGradGradGradGradGradGradGrad
 Berny optimization.
 Internal  Forces:  Max     0.000388511 RMS     0.000118228
 Search for a local minimum.
 Step number   1 out of a maximum of    2
 All quantities printed in internal units (Hartrees-Bohrs-Radians)
 Second derivative matrix not updated -- analytic derivatives used.
 ITU=  0
     Eigenvalues ---    0.00098   0.00439   0.04648   0.05492   0.05512
     Eigenvalues ---    0.06087   0.09073   0.12527   0.13193   0.13867
     Eigenvalues ---    0.16764   0.19782   0.24935   0.33374   0.34271
     Eigenvalues ---    0.34603   0.35026   0.36138   0.86420   0.92059
     Eigenvalues ---    1.12703
 Angle between quadratic step and forces=  61.42 degrees.
 Linear search not attempted -- first point.
 Iteration  1 RMS(Cart)=  0.00066319 RMS(Int)=  0.00000030
 Iteration  2 RMS(Cart)=  0.00000043 RMS(Int)=  0.00000016
 Variable       Old X    -DE/DX   Delta X   Delta X   Delta X     New X
                                 (Linear)    (Quad)   (Total)
    R1        2.29538  -0.00031   0.00000  -0.00033  -0.00033   2.29505
    R2        2.68153  -0.00005   0.00000  -0.00011  -0.00011   2.68143
    R3        2.18021  -0.00039   0.00000  -0.00033  -0.00033   2.17987
    R4        2.82931  -0.00002   0.00000  -0.00008  -0.00008   2.82924
    R5        2.26246  -0.00027   0.00000  -0.00025  -0.00025   2.26222
    R6        2.05989  -0.00010   0.00000  -0.00025  -0.00025   2.05964
    R7        2.05989  -0.00008   0.00000  -0.00025  -0.00025   2.05964
    R8        2.05045  -0.00007   0.00000  -0.00020  -0.00020   2.05025
    A1        2.25524  -0.00005   0.00000  -0.00024  -0.00024   2.25500
    A2        1.95845   0.00011   0.00000   0.00041   0.00041   1.95886
    A3        2.13785  -0.00010   0.00000  -0.00032  -0.00032   2.13753
    A4        2.18688  -0.00002   0.00000  -0.00008  -0.00008   2.18679
    A5        1.91096  -0.00005   0.00000  -0.00012  -0.00012   1.91085
    A6        1.91089   0.00001   0.00000  -0.00004  -0.00004   1.91085
    A7        1.91771   0.00005   0.00000   0.00030   0.00030   1.91801
    A8        1.87057   0.00001   0.00000   0.00001   0.00001   1.87058
    A9        1.92655  -0.00001   0.00000  -0.00007  -0.00007   1.92647
   A10        1.92655  -0.00003   0.00000  -0.00008  -0.00008   1.92647
   A11        3.24665  -0.00003   0.00000  -0.00031  -0.00031   3.24634
   A12        3.14164  -0.00002   0.00000  -0.00005  -0.00005   3.14159
    D1       -3.14068  -0.00005   0.00000  -0.00090  -0.00090  -3.14159
    D2       -0.00084   0.00004   0.00000   0.00084   0.00084   0.00001
    D3        1.02202   0.00005   0.00000   0.00092   0.00092   1.02295
    D4       -1.02398   0.00005   0.00000   0.00101   0.00101  -1.02297
    D5        3.14063   0.00004   0.00000   0.00095   0.00095   3.14158
    D6       -2.11777  -0.00005   0.00000  -0.00088  -0.00088  -2.11865
    D7        2.11942  -0.00004   0.00000  -0.00080  -0.00080   2.11862
    D8        0.00084  -0.00005   0.00000  -0.00086  -0.00086  -0.00001
         Item               Value     Threshold  Converged?
 Maximum Force            0.000389     0.000450     YES
 RMS     Force            0.000118     0.000300     YES
 Maximum Displacement     0.001548     0.001800     YES
 RMS     Displacement     0.000663     0.001200     YES
 Predicted change in Energy=-4.086550D-07
 Optimization completed.
    -- Stationary point found.
                           ----------------------------
                           !   Optimized Parameters   !
                           ! (Angstroms and Degrees)  !
 --------------------------                            --------------------------
 ! Name  Definition              Value          Derivative Info.                !
 --------------------------------------------------------------------------------
 ! R1    R(1,2)                  1.2147         -DE/DX =   -0.0003              !
 ! R2    R(1,4)                  1.419          -DE/DX =   -0.0001              !
 ! R3    R(2,3)                  1.1537         -DE/DX =   -0.0004              !
 ! R4    R(4,5)                  1.4972         -DE/DX =    0.0                 !
 ! R5    R(4,6)                  1.1972         -DE/DX =   -0.0003              !
 ! R6    R(5,7)                  1.09           -DE/DX =   -0.0001              !
 ! R7    R(5,8)                  1.09           -DE/DX =   -0.0001              !
 ! R8    R(5,9)                  1.0851         -DE/DX =   -0.0001              !
 ! A1    A(2,1,4)              129.216          -DE/DX =    0.0                 !
 ! A2    A(1,4,5)              112.2111         -DE/DX =    0.0001              !
 ! A3    A(1,4,6)              122.4898         -DE/DX =   -0.0001              !
 ! A4    A(5,4,6)              125.299          -DE/DX =    0.0                 !
 ! A5    A(4,5,7)              109.4902         -DE/DX =    0.0                 !
 ! A6    A(4,5,8)              109.4857         -DE/DX =    0.0                 !
 ! A7    A(4,5,9)              109.8767         -DE/DX =    0.0001              !
 ! A8    A(7,5,8)              107.1759         -DE/DX =    0.0                 !
 ! A9    A(7,5,9)              110.3829         -DE/DX =    0.0                 !
 ! A10   A(8,5,9)              110.3833         -DE/DX =    0.0                 !
 ! A11   L(1,2,3,6,-1)         186.0194         -DE/DX =    0.0                 !
 ! A12   L(1,2,3,6,-2)         180.0028         -DE/DX =    0.0                 !
 ! D1    D(2,1,4,5)           -179.9479         -DE/DX =    0.0                 !
 ! D2    D(2,1,4,6)             -0.0479         -DE/DX =    0.0                 !
 ! D3    D(1,4,5,7)             58.5575         -DE/DX =    0.0                 !
 ! D4    D(1,4,5,8)            -58.6697         -DE/DX =    0.0001              !
 ! D5    D(1,4,5,9)            179.945          -DE/DX =    0.0                 !
 ! D6    D(6,4,5,7)           -121.3391         -DE/DX =    0.0                 !
 ! D7    D(6,4,5,8)            121.4337         -DE/DX =    0.0                 !
 ! D8    D(6,4,5,9)              0.0484         -DE/DX =    0.0                 !
 --------------------------------------------------------------------------------
 GradGradGradGradGradGradGradGradGradGradGradGradGradGradGradGradGradGrad


 ----------------------------------------------------------------------

 Electric dipole moment (input orientation):
 (Debye = 10**-18 statcoulomb cm , SI units = C m)
                  (au)            (Debye)         (10**-30 SI)
   Tot        0.106157D+01      0.269825D+01      0.900039D+01
   x          0.624934D+00      0.158842D+01      0.529841D+01
   y         -0.858134D+00     -0.218116D+01     -0.727556D+01
   z          0.360803D-03      0.917070D-03      0.305902D-02

 Dipole polarizability, Alpha (input orientation).
 (esu units = cm**3 , SI units = C**2 m**2 J**-1)
 Alpha(0;0):
               (au)            (10**-24 esu)      (10**-40 SI)
   iso        0.497202D+02      0.736777D+01      0.819775D+01
   aniso      0.325298D+02      0.482043D+01      0.536345D+01
   xx         0.701933D+02      0.104016D+02      0.115733D+02
   yx        -0.188717D+01     -0.279650D+00     -0.311153D+00
   yy         0.453834D+02      0.672513D+01      0.748271D+01
   zx         0.536178D-02      0.794534D-03      0.884039D-03
   zy        -0.361484D-02     -0.535663D-03     -0.596006D-03
   zz         0.335838D+02      0.497660D+01      0.553722D+01

 ----------------------------------------------------------------------

 Dipole orientation:
     7         -0.91940227         -0.66892695          0.56583103
     6         -2.02475746         -1.47412436         -1.27770798
     8         -3.21735097         -2.34271524         -2.88287731
     6          1.24552129          0.90853511          0.68971591
     6          2.01275806          1.46431400          3.35570047
     8          2.29875968          1.67422779         -1.16045912
     1          2.40363732         -0.30201700          4.34081636
     1          0.45345531          2.37924149          4.34292962
     1          3.67096334          2.67037160          3.36692015

 Electric dipole moment (dipole orientation):
 (Debye = 10**-18 statcoulomb cm , SI units = C m)
                  (au)            (Debye)         (10**-30 SI)
   Tot        0.106157D+01      0.269825D+01      0.900039D+01
   x          0.000000D+00      0.000000D+00      0.000000D+00
   y          0.000000D+00      0.000000D+00      0.000000D+00
   z          0.106157D+01      0.269825D+01      0.900039D+01

 Dipole polarizability, Alpha (dipole orientation).
 (esu units = cm**3 , SI units = C**2 m**2 J**-1)
 Alpha(0;0):
               (au)            (10**-24 esu)      (10**-40 SI)
   iso        0.497202D+02      0.736777D+01      0.819775D+01
   aniso      0.325298D+02      0.482043D+01      0.536345D+01
   xx         0.507161D+02      0.751535D+01      0.836196D+01
   yx         0.124746D+02      0.184854D+01      0.205678D+01
   yy         0.426669D+02      0.632258D+01      0.703482D+01
   zx         0.100128D+02      0.148374D+01      0.165089D+01
   zy         0.728998D+01      0.108026D+01      0.120196D+01
   zz         0.557774D+02      0.826536D+01      0.919646D+01

 ----------------------------------------------------------------------
 1\1\GINC-R17C40\Freq\RwB97XD\Aug-CC-pVTZ\C3H3N1O2\LFRANZON\07-Sep-2022
 \0\\#N Geom=AllCheck Guess=TCheck SCRF=Check GenChk RwB97XD/Aug-CC-pVT
 Z Freq\\AceIso2-wb97L-Final\\0,1\N,-0.3101015742,-0.5962406164,0.00036
 95086\C,-1.4693858949,-0.2336514773,-0.0000581873\O,-2.6005432084,-0.0
 06622778,-0.0003841189\C,0.8743359339,0.1852250329,0.0007600235\C,2.11
 01021538,-0.6600642903,-0.000026566\O,0.8549856429,1.3823127799,-0.000
 139985\H,2.1075244518,-1.3071966425,-0.8771926418\H,2.1086751532,-1.30
 70043771,0.8772797398\H,2.990697342,-0.0261176312,-0.0006777729\\Versi
 on=ES64L-G16RevB.01\State=1-A\HF=-321.346145\RMSD=2.064e-09\RMSF=1.319
 e-04\ZeroPoint=0.060728\Thermal=0.0668274\Dipole=0.6249342,-0.8581337,
 0.0003608\DipoleDeriv=-2.6818639,-0.2310965,-0.0003792,0.2268541,-0.60
 15445,0.0001974,-0.0008905,-0.0001569,-0.3010248,3.0829958,-0.2802515,
 0.0007693,-0.8275793,0.428525,-0.0001969,0.0007954,-0.0001156,0.450500
 8,-1.7753829,0.1318429,-0.0003838,0.2964537,-0.2298799,0.0000515,-0.00
 04573,0.0000405,-0.2384399,2.25501,0.1369593,0.0000368,0.6092338,1.559
 5513,0.0001439,-0.0001193,0.0000751,0.2691693,-0.1967623,0.162254,0.00
 00143,0.2365518,-0.1462599,-0.0001215,0.0004103,-0.000398,0.0451081,-0
 .7406853,0.0853903,-0.0000127,-0.4475444,-1.1543757,-0.0001867,0.00030
 65,0.0004728,-0.3219897,0.0426897,0.0093535,-0.03468,-0.0083682,0.0611
 341,-0.0546646,-0.0080056,-0.0757418,0.0025122,0.0428787,0.0093827,0.0
 345945,-0.0082607,0.0611046,0.054729,0.0078479,0.0758172,0.0023353,-0.
 0288798,-0.0238346,0.0000409,-0.0773407,0.021745,0.0000478,0.0001125,0
 .0000067,0.0918287\Polar=70.1932659,-1.8871728,45.3834126,0.0053618,-0
 .0036148,33.583793\Quadrupole=0.4754323,-2.1638929,1.6884606,-1.889491
 5,-0.0002432,0.0012764\PG=C01 [X(C3H3N1O2)]\NImag=0\\1.00117712,-0.060
 28561,0.21443658,0.00027921,-0.00005890,0.04573046,-0.68032295,0.11700
 632,-0.00023840,1.75019691,0.14201719,-0.10553816,0.00004290,-0.308870
 84,0.21103948,-0.00023801,0.00004522,-0.06093722,0.00053880,-0.0001014
 8,0.13797405,-0.10816468,0.03894820,-0.00004839,-0.97874479,0.16243537
 ,-0.00027433,1.05185545,0.05135948,0.02276234,0.00002153,0.16253458,-0
 .09854429,0.00004668,-0.20550184,0.07773702,-0.00004337,0.00001148,0.0
 2985098,-0.00026853,0.00004783,-0.07037926,0.00030459,-0.00006163,0.03
 672692,-0.15169167,-0.05423376,-0.00003509,-0.11127119,0.01728115,-0.0
 0004639,0.04484044,-0.01206069,0.00001513,0.52633477,-0.03337350,-0.08
 073809,-0.00001384,-0.00174716,0.01587350,-0.00000291,0.02548805,-0.01
 002832,0.00000994,-0.07991631,0.96946699,-0.00003420,-0.00001573,-0.04
 961161,-0.00000617,-0.00000453,-0.01277006,0.00000691,-0.00000162,0.00
 601351,0.00003480,-0.00043565,0.22455419,-0.03971915,0.00906488,0.0000
 2232,-0.00272248,-0.00037588,0.00000716,-0.00218060,0.00030911,-0.0000
 0412,-0.18019824,0.05517151,0.00000398,0.54765710,-0.01498639,0.007526
 54,-0.00001006,-0.01069301,0.00182540,-0.00000637,0.00023310,-0.000190
 72,0.00000060,0.05559813,-0.11000296,-0.00000387,0.06662443,0.56463692
 ,0.00000249,-0.00000755,0.01132461,-0.00000856,0.00000123,0.00484278,0
 .00000307,-0.00000011,-0.00159709,0.00008975,-0.00006678,-0.09256633,0
 .00002940,-0.00004573,0.53647084,-0.01202969,-0.05040745,0.00001632,0.
 02177673,-0.01147731,0.00001048,-0.00659876,0.00278512,-0.00000269,-0.
 11558882,0.02352559,-0.00000998,0.00826274,0.03566957,-0.00002033,0.10
 617314,-0.08674971,-0.05955752,0.00001322,0.03876344,-0.02478506,0.000
 01670,-0.02082673,0.00836620,-0.00000746,0.06077082,-0.76622197,0.0004
 6795,0.00980682,-0.04167407,0.00005176,-0.00758691,0.88561781,0.000037
 42,0.00002249,0.02067730,-0.00002040,0.00001370,0.00020598,0.00001032,
 -0.00000470,-0.00017480,-0.00005526,0.00050248,-0.07467784,0.00002814,
 -0.00000040,0.02880493,0.00000549,-0.00053427,0.02755802,-0.00180569,-
 0.00114847,-0.00214329,0.00105147,-0.00061402,-0.00079600,-0.00008674,
 0.00025154,0.00038953,0.00398851,0.01607488,0.02774481,-0.04953546,-0.
 00167077,0.00057146,-0.00299263,0.00282482,-0.00409197,0.04773461,-0.0
 0096157,0.00074194,0.00146938,0.00066122,0.00009715,0.00058143,-0.0003
 9919,-0.00002866,-0.00023475,-0.00182452,-0.01511597,-0.01700716,-0.00
 167098,-0.13704035,-0.13387907,0.00417234,-0.00139361,0.00281700,-0.00
 148379,0.14967145,-0.00007291,0.00075430,0.00050070,0.00089069,-0.0001
 3005,0.00010214,-0.00041276,0.00001125,-0.00003956,-0.00124299,0.00086
 507,0.00086073,0.00025560,-0.13208885,-0.21912179,-0.00017727,0.001364
 96,-0.00088406,0.00078643,0.14323782,0.23739694,-0.00180200,-0.0011519
 0,0.00214612,0.00104772,-0.00061370,0.00079787,-0.00008581,0.00025151,
 -0.00038985,0.00396972,0.01606061,-0.02775572,-0.04954665,-0.00148359,
 -0.00080336,-0.00299358,0.00283865,0.00408972,-0.00061019,-0.00071702,
 0.00039675,0.04772935,-0.00095596,0.00074044,-0.00146563,0.00066082,0.
 00009683,-0.00058023,-0.00039796,-0.00002872,0.00023398,-0.00180617,-0
 .01511312,0.01701439,-0.00148637,-0.13698420,0.13385097,0.00417594,-0.
 00140465,-0.00281614,-0.00074390,0.01242544,-0.01651447,-0.00169211,0.
 14962505,0.00006855,-0.00075114,0.00049582,-0.00088813,0.00013017,0.00
 009962,0.00041063,-0.00001128,-0.00003858,0.00123118,-0.00087209,0.000
 89388,-0.00048082,0.13206334,-0.21916764,0.00018032,-0.00137154,-0.000
 88724,-0.00042688,0.01651260,-0.02062591,-0.00051898,-0.14321920,0.237
 45252,-0.00564128,0.00220780,0.00000119,-0.00101143,0.00021804,0.00000
 041,-0.00083452,0.00007119,-0.00000069,-0.02038352,-0.02128366,0.00001
 557,-0.23201727,-0.12929146,0.00013607,0.00399087,0.00015881,-0.000003
 46,0.00225612,0.00222351,-0.00042353,0.00229143,0.00224571,0.00042413,
 0.25134960,0.00393607,-0.00037408,0.00000140,0.00168464,-0.00006485,0.
 00000095,0.00002101,-0.00004486,0.,0.01619135,0.01187994,-0.00001377,-
 0.13744351,-0.14809657,0.00009528,-0.00085689,0.00105287,-0.00000015,-
 0.01349029,-0.00935740,0.00249998,-0.01349245,-0.00935707,-0.00248087,
 0.14345007,0.15436202,0.00000081,-0.00000018,0.00196896,0.00000071,0.0
 0000022,0.00086198,-0.00000002,-0.00000012,-0.00036212,0.00000886,0.00
 001379,-0.00269646,0.00013834,0.00009133,-0.04899032,-0.00000235,-0.00
 000132,-0.00062230,-0.02203410,-0.01349725,0.00181081,0.02203745,0.013
 49634,0.00177752,-0.00014969,-0.00010281,0.04625193\\0.00028647,-0.000
 16801,-0.00005866,0.00008492,0.00002505,-0.00002483,-0.00038377,0.0000
 6231,0.00001039,0.00000878,-0.00011761,0.00025880,-0.00006572,-0.00001
 463,-0.00008517,0.00003051,0.00026704,-0.00009297,0.00001722,-0.000070
 72,-0.00006965,-0.00001293,-0.00004892,0.00006790,0.00003451,0.0000654
 9,-0.00000581\\\@


 One man practicing sportsmanship is far better than 50 preaching it.
 -- Knute K. Rockne
 Job cpu time:       0 days  6 hours 16 minutes 20.3 seconds.
 Elapsed time:       0 days  0 hours 24 minutes  4.5 seconds.
 File lengths (MBytes):  RWF=     92 Int=      0 D2E=      0 Chk=     10 Scr=      1
 Normal termination of Gaussian 16 at Wed Sep  7 16:48:38 2022.
