# Supplementary material for: An Experimental and Master Equation Investigation of Kinetics of the CH2OO + RCN Reactions (R = H, CH3, C2H5) and Their Atmospheric Relevance
Source: J Phys Chem A. 2023 Jan 5;127(2):477–88. doi: 10.1021/acs.jpca.2c07073 (PMC9869398; doi:10.1021/acs.jpca.2c07073)
Supplement: Supplementary file 2 — jp2c07073_si_002.zip [file jp2c07073_si_002.zip › wb97XD/Optimization+Freq/AltRing1.log]

 Entering Gaussian System, Link 0=/appl/soft/chem/gaussian/G16RevB.01/g16/g16
 Initial command:
 /appl/soft/chem/gaussian/G16RevB.01/g16/l1.exe "/scratch/kurten/scratch_lauri/Cyan/Mesmer/AltAssocTS/AltAssocTS1-TS-opt-TS-Final-IRC/11469002.GAUSS_SCRDIR/Gau-95552.inp" -scrdir="/scratch/kurten/scratch_lauri/Cyan/Mesmer/AltAssocTS/AltAssocTS1-TS-opt-TS-Final-IRC/11469002.GAUSS_SCRDIR/"
 Entering Link 1 = /appl/soft/chem/gaussian/G16RevB.01/g16/l1.exe PID=     95556.
  
 Copyright (c) 1988-2017, Gaussian, Inc.  All Rights Reserved.
  
 This is part of the Gaussian(R) 16 program.  It is based on
 the Gaussian(R) 09 system (copyright 2009, Gaussian, Inc.),
 the Gaussian(R) 03 system (copyright 2003, Gaussian, Inc.),
 the Gaussian(R) 98 system (copyright 1998, Gaussian, Inc.),
 the Gaussian(R) 94 system (copyright 1995, Gaussian, Inc.),
 the Gaussian 92(TM) system (copyright 1992, Gaussian, Inc.),
 the Gaussian 90(TM) system (copyright 1990, Gaussian, Inc.),
 the Gaussian 88(TM) system (copyright 1988, Gaussian, Inc.),
 the Gaussian 86(TM) system (copyright 1986, Carnegie Mellon
 University), and the Gaussian 82(TM) system (copyright 1983,
 Carnegie Mellon University). Gaussian is a federally registered
 trademark of Gaussian, Inc.
  
 This software contains proprietary and confidential information,
 including trade secrets, belonging to Gaussian, Inc.
  
 This software is provided under written license and may be
 used, copied, transmitted, or stored only in accord with that
 written license.
  
 The following legend is applicable only to US Government
 contracts under FAR:
  
                    RESTRICTED RIGHTS LEGEND
  
 Use, reproduction and disclosure by the US Government is
 subject to restrictions as set forth in subparagraphs (a)
 and (c) of the Commercial Computer Software - Restricted
 Rights clause in FAR 52.227-19.
  
 Gaussian, Inc.
 340 Quinnipiac St., Bldg. 40, Wallingford CT 06492
  
  
 ---------------------------------------------------------------
 Warning -- This program may not be used in any manner that
 competes with the business of Gaussian, Inc. or will provide
 assistance to any competitor of Gaussian, Inc.  The licensee
 of this program is prohibited from giving any competitor of
 Gaussian, Inc. access to this program.  By using this program,
 the user acknowledges that Gaussian, Inc. is engaged in the
 business of creating and licensing software in the field of
 computational chemistry and represents and warrants to the
 licensee that it is not a competitor of Gaussian, Inc. and that
 it will not use this program in any manner prohibited above.
 ---------------------------------------------------------------
  

 Cite this work as:
 Gaussian 16, Revision B.01,
 M. J. Frisch, G. W. Trucks, H. B. Schlegel, G. E. Scuseria, 
 M. A. Robb, J. R. Cheeseman, G. Scalmani, V. Barone, 
 G. A. Petersson, H. Nakatsuji, X. Li, M. Caricato, A. V. Marenich, 
 J. Bloino, B. G. Janesko, R. Gomperts, B. Mennucci, H. P. Hratchian, 
 J. V. Ortiz, A. F. Izmaylov, J. L. Sonnenberg, D. Williams-Young, 
 F. Ding, F. Lipparini, F. Egidi, J. Goings, B. Peng, A. Petrone, 
 T. Henderson, D. Ranasinghe, V. G. Zakrzewski, J. Gao, N. Rega, 
 G. Zheng, W. Liang, M. Hada, M. Ehara, K. Toyota, R. Fukuda, 
 J. Hasegawa, M. Ishida, T. Nakajima, Y. Honda, O. Kitao, H. Nakai, 
 T. Vreven, K. Throssell, J. A. Montgomery, Jr., J. E. Peralta, 
 F. Ogliaro, M. J. Bearpark, J. J. Heyd, E. N. Brothers, K. N. Kudin, 
 V. N. Staroverov, T. A. Keith, R. Kobayashi, J. Normand, 
 K. Raghavachari, A. P. Rendell, J. C. Burant, S. S. Iyengar, 
 J. Tomasi, M. Cossi, J. M. Millam, M. Klene, C. Adamo, R. Cammi, 
 J. W. Ochterski, R. L. Martin, K. Morokuma, O. Farkas, 
 J. B. Foresman, and D. J. Fox, Gaussian, Inc., Wallingford CT, 2016.
 
 ******************************************
 Gaussian 16:  ES64L-G16RevB.01 20-Dec-2017
                25-Apr-2022 
 ******************************************
 %mem=12GB
 %NProcShared=16
 Will use up to   16 processors via shared memory.
 %chk=AltAssocTS1-TS-opt-TS-Final-IRC-Reverse-wb97L-wb97H
 ----------------------------------------------------------------------
 #wB97XD Aug-cc-pVTZ Opt Integral(Grid=SuperFineGrid) Freq MaxDisk=32GB
 ----------------------------------------------------------------------
 1/18=20,19=15,26=5,38=1/1,3;
 2/9=110,12=2,17=6,18=5,40=1/2;
 3/5=16,6=1,7=10,11=2,25=1,30=1,71=1,74=-58,75=-7/1,2,3;
 4//1;
 5/5=2,38=5/2;
 6/7=2,8=2,9=2,10=2,28=1/1;
 7//1,2,3,16;
 1/18=20,19=15,26=5/3(2);
 2/9=110/2;
 99//99;
 2/9=110/2;
 3/5=16,6=1,7=10,11=2,25=1,30=1,71=1,74=-58,75=-7/1,2,3;
 4/5=5,16=3,69=1/1;
 5/5=2,38=5/2;
 7//1,2,3,16;
 1/18=20,19=15,26=5/3(-5);
 2/9=110/2;
 6/7=2,8=2,9=2,10=2,19=2,28=1/1;
 99/9=1/99;
 -----
 Title
 -----
 Symbolic Z-matrix:
 Charge =  0 Multiplicity = 1
 C                     0.26163   1.21465   0.04222 
 H                     0.32773   1.90568  -0.80333 
 H                     0.47205   1.75463   0.97309 
 O                     1.16046   0.14829  -0.13943 
 O                     0.33906  -1.09308  -0.04156 
 C                    -1.06694   0.51681   0.09961 
 H                    -2.03872   0.97279   0.1862 
 N                    -0.93353  -0.73806   0.05957 
 

 GradGradGradGradGradGradGradGradGradGradGradGradGradGradGradGradGradGrad
 Berny optimization.
 Initialization pass.
                           ----------------------------
                           !    Initial Parameters    !
                           ! (Angstroms and Degrees)  !
 --------------------------                            --------------------------
 ! Name  Definition              Value          Derivative Info.                !
 --------------------------------------------------------------------------------
 ! R1    R(1,2)                  1.094          estimate D2E/DX2                !
 ! R2    R(1,3)                  1.0965         estimate D2E/DX2                !
 ! R3    R(1,4)                  1.4064         estimate D2E/DX2                !
 ! R4    R(1,6)                  1.5018         estimate D2E/DX2                !
 ! R5    R(4,5)                  1.4917         estimate D2E/DX2                !
 ! R6    R(5,8)                  1.325          estimate D2E/DX2                !
 ! R7    R(6,7)                  1.0769         estimate D2E/DX2                !
 ! R8    R(6,8)                  1.2626         estimate D2E/DX2                !
 ! A1    A(2,1,3)              109.4802         estimate D2E/DX2                !
 ! A2    A(2,1,4)              109.9064         estimate D2E/DX2                !
 ! A3    A(2,1,6)              112.1169         estimate D2E/DX2                !
 ! A4    A(3,1,4)              111.1237         estimate D2E/DX2                !
 ! A5    A(3,1,6)              111.4782         estimate D2E/DX2                !
 ! A6    A(4,1,6)              102.5912         estimate D2E/DX2                !
 ! A7    A(1,4,5)              105.6985         estimate D2E/DX2                !
 ! A8    A(4,5,8)              108.1123         estimate D2E/DX2                !
 ! A9    A(1,6,7)              127.2008         estimate D2E/DX2                !
 ! A10   A(1,6,8)              111.5398         estimate D2E/DX2                !
 ! A11   A(7,6,8)              121.2466         estimate D2E/DX2                !
 ! A12   A(5,8,6)              111.7277         estimate D2E/DX2                !
 ! D1    D(2,1,4,5)           -124.8688         estimate D2E/DX2                !
 ! D2    D(3,1,4,5)            113.7906         estimate D2E/DX2                !
 ! D3    D(6,1,4,5)             -5.4509         estimate D2E/DX2                !
 ! D4    D(2,1,6,7)            -59.1482         estimate D2E/DX2                !
 ! D5    D(2,1,6,8)            122.1593         estimate D2E/DX2                !
 ! D6    D(3,1,6,7)             63.9954         estimate D2E/DX2                !
 ! D7    D(3,1,6,8)           -114.6972         estimate D2E/DX2                !
 ! D8    D(4,1,6,7)           -177.0113         estimate D2E/DX2                !
 ! D9    D(4,1,6,8)              4.2961         estimate D2E/DX2                !
 ! D10   D(1,4,5,8)              5.4163         estimate D2E/DX2                !
 ! D11   D(4,5,8,6)             -2.7469         estimate D2E/DX2                !
 ! D12   D(1,6,8,5)             -0.9144         estimate D2E/DX2                !
 ! D13   D(7,6,8,5)           -179.6963         estimate D2E/DX2                !
 --------------------------------------------------------------------------------
 Trust Radius=3.00D-01 FncErr=1.00D-07 GrdErr=1.00D-07 EigMax=2.50D+02 EigMin=1.00D-04
 Number of steps in this run=     43 maximum allowed number of steps=    100.
 GradGradGradGradGradGradGradGradGradGradGradGradGradGradGradGradGradGrad

                          Input orientation:                          
 ---------------------------------------------------------------------
 Center     Atomic      Atomic             Coordinates (Angstroms)
 Number     Number       Type             X           Y           Z
 ---------------------------------------------------------------------
      1          6           0        0.261630    1.214650    0.042220
      2          1           0        0.327730    1.905680   -0.803330
      3          1           0        0.472050    1.754630    0.973090
      4          8           0        1.160460    0.148290   -0.139430
      5          8           0        0.339060   -1.093080   -0.041560
      6          6           0       -1.066940    0.516810    0.099610
      7          1           0       -2.038720    0.972790    0.186200
      8          7           0       -0.933530   -0.738060    0.059570
 ---------------------------------------------------------------------
                    Distance matrix (angstroms):
                    1          2          3          4          5
     1  C    0.000000
     2  H    1.094005   0.000000
     3  H    1.096528   1.788662   0.000000
     4  O    1.406419   2.054902   2.071699   0.000000
     5  O    2.310548   3.094024   3.025996   1.491736   0.000000
     6  C    1.501790   2.165494   2.159550   2.270299   2.142081
     7  H    2.317507   2.729384   2.744893   3.319727   3.158090
     8  N    2.289494   3.053643   3.003944   2.282545   1.325048
                    6          7          8
     6  C    0.000000
     7  H    1.076927   0.000000
     8  N    1.262577   2.040708   0.000000
 Stoichiometry    C2H3NO2
 Framework group  C1[X(C2H3NO2)]
 Deg. of freedom    18
 Full point group                 C1      NOp   1
 Largest Abelian subgroup         C1      NOp   1
 Largest concise Abelian subgroup C1      NOp   1
                         Standard orientation:                         
 ---------------------------------------------------------------------
 Center     Atomic      Atomic             Coordinates (Angstroms)
 Number     Number       Type             X           Y           Z
 ---------------------------------------------------------------------
      1          6           0        1.153019    0.283872    0.025504
      2          1           0        1.809194    0.458087   -0.832360
      3          1           0        1.717033    0.434178    0.953766
      4          8           0        0.617267   -1.014985   -0.037383
      5          8           0       -0.863381   -0.844295    0.024453
      6          6           0       -0.075166    1.147051   -0.017569
      7          1           0       -0.114427    2.223102   -0.036154
      8          7           0       -1.130002    0.453335   -0.004203
 ---------------------------------------------------------------------
 Rotational constants (GHZ):           9.3500579           8.4118458           4.5607201
 Standard basis: Aug-CC-pVTZ (5D, 7F)
 There are   350 symmetry adapted cartesian basis functions of A   symmetry.
 There are   299 symmetry adapted basis functions of A   symmetry.
   299 basis functions,   441 primitive gaussians,   350 cartesian basis functions
    19 alpha electrons       19 beta electrons
       nuclear repulsion energy       177.6292649154 Hartrees.
 NAtoms=    8 NActive=    8 NUniq=    8 SFac= 1.00D+00 NAtFMM=   60 NAOKFM=F Big=F
 Integral buffers will be    131072 words long.
 Raffenetti 2 integral format.
 Two-electron integral symmetry is turned on.
 Nuclear repulsion after empirical dispersion term =      177.6276461947 Hartrees.
 One-electron integrals computed using PRISM.
 NBasis=   299 RedAO= T EigKep=  1.90D-05  NBF=   299
 NBsUse=   299 1.00D-06 EigRej= -1.00D+00 NBFU=   299
 ExpMin= 2.53D-02 ExpMax= 1.53D+04 ExpMxC= 5.22D+02 IAcc=3 IRadAn=         7 AccDes= 0.00D+00
 Harris functional with IExCor= 4639 and IRadAn=       7 diagonalized for initial guess.
 HarFok:  IExCor= 4639 AccDes= 0.00D+00 IRadAn=         7 IDoV= 1 UseB2=F ITyADJ=14
 ICtDFT=  3500011 ScaDFX=  1.000000  1.000000  1.000000  1.000000
 FoFCou: FMM=F IPFlag=           0 FMFlag=      100000 FMFlg1=           0
         NFxFlg=           0 DoJE=T BraDBF=F KetDBF=T FulRan=T
         wScrn=  0.000000 ICntrl=       500 IOpCl=  0 I1Cent=   200000004 NGrid=           0
         NMat0=    1 NMatS0=      1 NMatT0=    0 NMatD0=    1 NMtDS0=    0 NMtDT0=    0
 Petite list used in FoFCou.
 Requested convergence on RMS density matrix=1.00D-08 within 128 cycles.
 Requested convergence on MAX density matrix=1.00D-06.
 Requested convergence on             energy=1.00D-06.
 No special actions if energy rises.
 SCF Done:  E(RwB97XD) =  -283.069673326     A.U. after   15 cycles
            NFock= 15  Conv=0.34D-08     -V/T= 2.0055

 **********************************************************************

            Population analysis using the SCF Density.

 **********************************************************************

 Orbital symmetries:
       Occupied  (A) (A) (A) (A) (A) (A) (A) (A) (A) (A) (A) (A)
                 (A) (A) (A) (A) (A) (A) (A)
       Virtual   (A) (A) (A) (A) (A) (A) (A) (A) (A) (A) (A) (A)
                 (A) (A) (A) (A) (A) (A) (A) (A) (A) (A) (A) (A)
                 (A) (A) (A) (A) (A) (A) (A) (A) (A) (A) (A) (A)
                 (A) (A) (A) (A) (A) (A) (A) (A) (A) (A) (A) (A)
                 (A) (A) (A) (A) (A) (A) (A) (A) (A) (A) (A) (A)
                 (A) (A) (A) (A) (A) (A) (A) (A) (A) (A) (A) (A)
                 (A) (A) (A) (A) (A) (A) (A) (A) (A) (A) (A) (A)
                 (A) (A) (A) (A) (A) (A) (A) (A) (A) (A) (A) (A)
                 (A) (A) (A) (A) (A) (A) (A) (A) (A) (A) (A) (A)
                 (A) (A) (A) (A) (A) (A) (A) (A) (A) (A) (A) (A)
                 (A) (A) (A) (A) (A) (A) (A) (A) (A) (A) (A) (A)
                 (A) (A) (A) (A) (A) (A) (A) (A) (A) (A) (A) (A)
                 (A) (A) (A) (A) (A) (A) (A) (A) (A) (A) (A) (A)
                 (A) (A) (A) (A) (A) (A) (A) (A) (A) (A) (A) (A)
                 (A) (A) (A) (A) (A) (A) (A) (A) (A) (A) (A) (A)
                 (A) (A) (A) (A) (A) (A) (A) (A) (A) (A) (A) (A)
                 (A) (A) (A) (A) (A) (A) (A) (A) (A) (A) (A) (A)
                 (A) (A) (A) (A) (A) (A) (A) (A) (A) (A) (A) (A)
                 (A) (A) (A) (A) (A) (A) (A) (A) (A) (A) (A) (A)
                 (A) (A) (A) (A) (A) (A) (A) (A) (A) (A) (A) (A)
                 (A) (A) (A) (A) (A) (A) (A) (A) (A) (A) (A) (A)
                 (A) (A) (A) (A) (A) (A) (A) (A) (A) (A) (A) (A)
                 (A) (A) (A) (A) (A) (A) (A) (A) (A) (A) (A) (A)
                 (A) (A) (A) (A)
 The electronic state is 1-A.
 Alpha  occ. eigenvalues --  -19.36933 -19.32357 -14.52510 -10.36946 -10.35118
 Alpha  occ. eigenvalues --   -1.29359  -1.10604  -0.98665  -0.79493  -0.73692
 Alpha  occ. eigenvalues --   -0.63675  -0.61048  -0.58220  -0.52404  -0.51145
 Alpha  occ. eigenvalues --   -0.47952  -0.43079  -0.42241  -0.33063
 Alpha virt. eigenvalues --    0.02580   0.04029   0.04257   0.04672   0.05640
 Alpha virt. eigenvalues --    0.07536   0.09563   0.09952   0.10469   0.11738
 Alpha virt. eigenvalues --    0.11942   0.13150   0.13471   0.16204   0.16852
 Alpha virt. eigenvalues --    0.17419   0.18663   0.19704   0.20768   0.21146
 Alpha virt. eigenvalues --    0.23216   0.24249   0.24752   0.25343   0.25606
 Alpha virt. eigenvalues --    0.26135   0.29693   0.29800   0.30205   0.31568
 Alpha virt. eigenvalues --    0.32855   0.34503   0.34995   0.35499   0.37280
 Alpha virt. eigenvalues --    0.38715   0.39634   0.40036   0.40806   0.41504
 Alpha virt. eigenvalues --    0.42016   0.42610   0.44487   0.45054   0.47720
 Alpha virt. eigenvalues --    0.48530   0.50850   0.51304   0.51966   0.52181
 Alpha virt. eigenvalues --    0.52785   0.54345   0.58757   0.62490   0.64008
 Alpha virt. eigenvalues --    0.64583   0.65559   0.68943   0.69724   0.71976
 Alpha virt. eigenvalues --    0.73170   0.73253   0.74701   0.75355   0.77333
 Alpha virt. eigenvalues --    0.78209   0.80372   0.80981   0.81568   0.83042
 Alpha virt. eigenvalues --    0.84459   0.86178   0.87503   0.88462   0.89264
 Alpha virt. eigenvalues --    0.91086   0.91802   0.92986   0.94195   0.95910
 Alpha virt. eigenvalues --    0.98758   1.00096   1.00364   1.01433   1.03009
 Alpha virt. eigenvalues --    1.04449   1.04751   1.07645   1.09850   1.10554
 Alpha virt. eigenvalues --    1.12183   1.13263   1.16815   1.18259   1.19520
 Alpha virt. eigenvalues --    1.20370   1.21525   1.23615   1.25322   1.27025
 Alpha virt. eigenvalues --    1.30282   1.32181   1.33387   1.34875   1.39372
 Alpha virt. eigenvalues --    1.41603   1.41888   1.43123   1.44226   1.46379
 Alpha virt. eigenvalues --    1.48469   1.49422   1.51270   1.52922   1.56061
 Alpha virt. eigenvalues --    1.58132   1.59778   1.61022   1.63245   1.64446
 Alpha virt. eigenvalues --    1.65290   1.69025   1.72462   1.73806   1.77358
 Alpha virt. eigenvalues --    1.79367   1.80540   1.82247   1.86135   1.88994
 Alpha virt. eigenvalues --    1.91698   1.92932   1.94743   1.97737   2.00471
 Alpha virt. eigenvalues --    2.03066   2.04495   2.05066   2.08926   2.09721
 Alpha virt. eigenvalues --    2.11917   2.15187   2.17721   2.18500   2.20565
 Alpha virt. eigenvalues --    2.22141   2.26203   2.29096   2.31321   2.35021
 Alpha virt. eigenvalues --    2.39061   2.42349   2.44922   2.45783   2.49721
 Alpha virt. eigenvalues --    2.52722   2.53468   2.57971   2.65526   2.70405
 Alpha virt. eigenvalues --    2.72300   2.74259   2.77927   2.83403   2.84030
 Alpha virt. eigenvalues --    2.88544   2.91191   2.92034   2.96354   2.99838
 Alpha virt. eigenvalues --    3.05823   3.08327   3.09286   3.15142   3.16892
 Alpha virt. eigenvalues --    3.20797   3.23255   3.25316   3.28761   3.29578
 Alpha virt. eigenvalues --    3.31877   3.34703   3.37974   3.40581   3.45423
 Alpha virt. eigenvalues --    3.53676   3.53904   3.54294   3.57536   3.60130
 Alpha virt. eigenvalues --    3.65521   3.66448   3.70757   3.77017   3.78176
 Alpha virt. eigenvalues --    3.80311   3.83022   3.87440   3.90649   3.94803
 Alpha virt. eigenvalues --    4.00148   4.01919   4.04488   4.07590   4.08785
 Alpha virt. eigenvalues --    4.12203   4.20142   4.23402   4.26733   4.28087
 Alpha virt. eigenvalues --    4.35228   4.39926   4.43027   4.48792   4.50027
 Alpha virt. eigenvalues --    4.57397   4.58756   4.65197   4.66098   4.73787
 Alpha virt. eigenvalues --    4.82500   4.84128   4.89387   4.92584   4.94999
 Alpha virt. eigenvalues --    4.96177   4.97360   5.03230   5.06928   5.12225
 Alpha virt. eigenvalues --    5.15063   5.16555   5.20845   5.25796   5.27409
 Alpha virt. eigenvalues --    5.38931   5.41614   5.45605   5.45838   5.55149
 Alpha virt. eigenvalues --    5.62823   5.70552   5.75652   5.77121   5.90150
 Alpha virt. eigenvalues --    5.96340   6.02018   6.07180   6.17992   6.22124
 Alpha virt. eigenvalues --    6.26694   6.31602   6.34291   6.46875   6.51516
 Alpha virt. eigenvalues --    6.54443   6.60970   6.69767   6.73405   6.76546
 Alpha virt. eigenvalues --    6.78971   6.80207   6.84614   6.87002   6.97782
 Alpha virt. eigenvalues --    7.05299   7.05769   7.15399   7.32792   7.35886
 Alpha virt. eigenvalues --    7.42830   7.72105   7.77096   8.02093   8.30629
 Alpha virt. eigenvalues --   13.75343  14.09343  15.98912  16.51236  17.55104
          Condensed to atoms (all electrons):
               1          2          3          4          5          6
     1  C    5.163388   0.384492   0.391050  -0.025172   0.043912   0.089385
     2  H    0.384492   0.365479   0.012892  -0.000583  -0.007958  -0.022734
     3  H    0.391050   0.012892   0.368502   0.001699  -0.006802  -0.022390
     4  O   -0.025172  -0.000583   0.001699   8.630534  -0.229637   0.018077
     5  O    0.043912  -0.007958  -0.006802  -0.229637   8.575072   0.007535
     6  C    0.089385  -0.022734  -0.022390   0.018077   0.007535   5.881701
     7  H   -0.045279   0.003140   0.001967  -0.000896  -0.007864   0.229969
     8  N   -0.097320   0.004903   0.003123   0.007824  -0.177374   0.047576
               7          8
     1  C   -0.045279  -0.097320
     2  H    0.003140   0.004903
     3  H    0.001967   0.003123
     4  O   -0.000896   0.007824
     5  O   -0.007864  -0.177374
     6  C    0.229969   0.047576
     7  H    0.374940  -0.019423
     8  N   -0.019423   7.472161
 Mulliken charges:
               1
     1  C    0.095543
     2  H    0.260369
     3  H    0.249960
     4  O   -0.401846
     5  O   -0.196884
     6  C   -0.229119
     7  H    0.463445
     8  N   -0.241468
 Sum of Mulliken charges =   0.00000
 Mulliken charges with hydrogens summed into heavy atoms:
               1
     1  C    0.605872
     4  O   -0.401846
     5  O   -0.196884
     6  C    0.234326
     8  N   -0.241468
 Electronic spatial extent (au):  <R**2>=            287.5343
 Charge=              0.0000 electrons
 Dipole moment (field-independent basis, Debye):
    X=              2.2323    Y=              2.7268    Z=              0.0509  Tot=              3.5244
 Quadrupole moment (field-independent basis, Debye-Ang):
   XX=            -28.8639   YY=            -27.4735   ZZ=            -28.1795
   XY=              1.6740   XZ=              0.0190   YZ=             -0.1000
 Traceless Quadrupole moment (field-independent basis, Debye-Ang):
   XX=             -0.6916   YY=              0.6988   ZZ=             -0.0072
   XY=              1.6740   XZ=              0.0190   YZ=             -0.1000
 Octapole moment (field-independent basis, Debye-Ang**2):
  XXX=              6.5802  YYY=              3.5043  ZZZ=              0.1737  XYY=             -0.9356
  XXY=             -2.2843  XXZ=             -0.1717  XZZ=              1.2317  YZZ=             -2.0419
  YYZ=             -0.1358  XYZ=             -0.0866
 Hexadecapole moment (field-independent basis, Debye-Ang**3):
 XXXX=           -174.1325 YYYY=           -134.9264 ZZZZ=            -32.5111 XXXY=              4.8724
 XXXZ=             -0.8543 YYYX=              1.1563 YYYZ=             -0.3559 ZZZX=              0.0062
 ZZZY=              0.0710 XXYY=            -56.9836 XXZZ=            -32.2329 YYZZ=            -32.8665
 XXYZ=             -0.1019 YYXZ=              0.0062 ZZXY=              1.3587
 N-N= 1.776276461947D+02 E-N=-1.019109935691D+03  KE= 2.815163241973D+02
 Calling FoFJK, ICntrl=      2127 FMM=F ISym2X=0 I1Cent= 0 IOpClX= 0 NMat=1 NMatS=1 NMatT=0.
 ***** Axes restored to original set *****
 -------------------------------------------------------------------
 Center     Atomic                   Forces (Hartrees/Bohr)
 Number     Number              X              Y              Z
 -------------------------------------------------------------------
      1        6           0.000062697    0.000053477   -0.000188926
      2        1          -0.000008909   -0.000097124    0.000038640
      3        1          -0.000009297   -0.000035871   -0.000129277
      4        8          -0.000032338    0.000027828    0.000354286
      5        8          -0.000039736    0.000036973   -0.000263640
      6        6           0.000014102    0.000009493    0.000140158
      7        1           0.000016566   -0.000012054    0.000020240
      8        7          -0.000003083    0.000017277    0.000028519
 -------------------------------------------------------------------
 Cartesian Forces:  Max     0.000354286 RMS     0.000110538

 GradGradGradGradGradGradGradGradGradGradGradGradGradGradGradGradGradGrad
 Berny optimization.
 FormGI is forming the generalized inverse of G from B-inverse, IUseBI=4.
 Internal  Forces:  Max     0.000144489 RMS     0.000061105
 Search for a local minimum.
 Step number   1 out of a maximum of   43
 All quantities printed in internal units (Hartrees-Bohrs-Radians)
 Mixed Optimization -- En-DIIS/RFO-DIIS
 Second derivative matrix not updated -- first step.
 ITU=  0
     Eigenvalues ---    0.01058   0.01409   0.02132   0.06648   0.07617
     Eigenvalues ---    0.10974   0.11004   0.15997   0.22637   0.24607
     Eigenvalues ---    0.31025   0.32786   0.34069   0.34354   0.36368
     Eigenvalues ---    0.42912   0.58126   0.75054
 RFO step:  Lambda=-6.55684062D-06 EMin= 1.05759897D-02
 Linear search not attempted -- first point.
 Iteration  1 RMS(Cart)=  0.00296496 RMS(Int)=  0.00001311
 Iteration  2 RMS(Cart)=  0.00000982 RMS(Int)=  0.00000521
 Iteration  3 RMS(Cart)=  0.00000000 RMS(Int)=  0.00000521
 Variable       Old X    -DE/DX   Delta X   Delta X   Delta X     New X
                                 (Linear)    (Quad)   (Total)
    R1        2.06737  -0.00009   0.00000  -0.00026  -0.00026   2.06711
    R2        2.07214  -0.00013   0.00000  -0.00038  -0.00038   2.07176
    R3        2.65775  -0.00009   0.00000  -0.00019  -0.00019   2.65756
    R4        2.83797  -0.00001   0.00000  -0.00004  -0.00004   2.83794
    R5        2.81897  -0.00003   0.00000  -0.00008  -0.00008   2.81890
    R6        2.50398  -0.00002   0.00000  -0.00004  -0.00004   2.50394
    R7        2.03510  -0.00002   0.00000  -0.00006  -0.00006   2.03504
    R8        2.38592  -0.00003   0.00000  -0.00005  -0.00004   2.38588
    A1        1.91079   0.00001   0.00000   0.00000   0.00000   1.91079
    A2        1.91823   0.00002   0.00000   0.00037   0.00037   1.91860
    A3        1.95681   0.00004   0.00000   0.00063   0.00063   1.95744
    A4        1.93947  -0.00003   0.00000  -0.00055  -0.00054   1.93893
    A5        1.94566  -0.00004   0.00000  -0.00076  -0.00076   1.94490
    A6        1.79055   0.00001   0.00000   0.00032   0.00031   1.79087
    A7        1.84479   0.00001   0.00000   0.00039   0.00037   1.84516
    A8        1.88691   0.00001   0.00000   0.00025   0.00024   1.88715
    A9        2.22007   0.00002   0.00000   0.00005   0.00005   2.22013
   A10        1.94674   0.00000   0.00000   0.00013   0.00012   1.94686
   A11        2.11615  -0.00001   0.00000  -0.00013  -0.00012   2.11603
   A12        1.95002  -0.00002   0.00000   0.00008   0.00008   1.95009
    D1       -2.17937   0.00008   0.00000   0.00849   0.00850  -2.17087
    D2        1.98602   0.00008   0.00000   0.00860   0.00860   1.99462
    D3       -0.09514   0.00014   0.00000   0.00957   0.00957  -0.08557
    D4       -1.03233  -0.00001   0.00000  -0.00352  -0.00352  -1.03585
    D5        2.13208  -0.00005   0.00000  -0.00628  -0.00628   2.12580
    D6        1.11693   0.00000   0.00000  -0.00362  -0.00362   1.11331
    D7       -2.00184  -0.00005   0.00000  -0.00638  -0.00638  -2.00822
    D8       -3.08943  -0.00006   0.00000  -0.00444  -0.00444  -3.09387
    D9        0.07498  -0.00010   0.00000  -0.00719  -0.00719   0.06779
   D10        0.09453  -0.00014   0.00000  -0.00983  -0.00984   0.08470
   D11       -0.04794   0.00008   0.00000   0.00540   0.00540  -0.04254
   D12       -0.01596   0.00001   0.00000   0.00101   0.00101  -0.01495
   D13       -3.13629  -0.00003   0.00000  -0.00156  -0.00156  -3.13785
         Item               Value     Threshold  Converged?
 Maximum Force            0.000144     0.000450     YES
 RMS     Force            0.000061     0.000300     YES
 Maximum Displacement     0.009693     0.001800     NO 
 RMS     Displacement     0.002965     0.001200     NO 
 Predicted change in Energy=-3.282241D-06
 GradGradGradGradGradGradGradGradGradGradGradGradGradGradGradGradGradGrad

                          Input orientation:                          
 ---------------------------------------------------------------------
 Center     Atomic      Atomic             Coordinates (Angstroms)
 Number     Number       Type             X           Y           Z
 ---------------------------------------------------------------------
      1          6           0        0.261652    1.214681    0.042296
      2          1           0        0.328701    1.903159   -0.805077
      3          1           0        0.470679    1.757333    0.971691
      4          8           0        1.161152    0.148168   -0.134301
      5          8           0        0.338595   -1.093107   -0.046026
      6          6           0       -1.066805    0.516792    0.101173
      7          1           0       -2.038506    0.972664    0.188841
      8          7           0       -0.933729   -0.737979    0.057774
 ---------------------------------------------------------------------
                    Distance matrix (angstroms):
                    1          2          3          4          5
     1  C    0.000000
     2  H    1.093865   0.000000
     3  H    1.096329   1.788387   0.000000
     4  O    1.406320   2.054972   2.071082   0.000000
     5  O    2.310759   3.090934   3.029555   1.491695   0.000000
     6  C    1.501771   2.165812   2.158843   2.270490   2.142101
     7  H    2.317493   2.730818   2.743095   3.319943   3.158034
     8  N    2.289553   3.051860   3.005692   2.282689   1.325028
                    6          7          8
     6  C    0.000000
     7  H    1.076896   0.000000
     8  N    1.262554   2.040590   0.000000
 Stoichiometry    C2H3NO2
 Framework group  C1[X(C2H3NO2)]
 Deg. of freedom    18
 Full point group                 C1      NOp   1
 Largest Abelian subgroup         C1      NOp   1
 Largest concise Abelian subgroup C1      NOp   1
                         Standard orientation:                         
 ---------------------------------------------------------------------
 Center     Atomic      Atomic             Coordinates (Angstroms)
 Number     Number       Type             X           Y           Z
 ---------------------------------------------------------------------
      1          6           0        1.153045    0.284157    0.022943
      2          1           0        1.805460    0.456274   -0.838029
      3          1           0        1.720842    0.436964    0.948251
      4          8           0        0.617554   -1.014993   -0.033564
      5          8           0       -0.863327   -0.844491    0.021888
      6          6           0       -0.075431    1.147086   -0.015976
      7          1           0       -0.115043    2.223112   -0.033468
      8          7           0       -1.130108    0.453152   -0.003593
 ---------------------------------------------------------------------
 Rotational constants (GHZ):           9.3505161           8.4120034           4.5600885
 Standard basis: Aug-CC-pVTZ (5D, 7F)
 There are   350 symmetry adapted cartesian basis functions of A   symmetry.
 There are   299 symmetry adapted basis functions of A   symmetry.
   299 basis functions,   441 primitive gaussians,   350 cartesian basis functions
    19 alpha electrons       19 beta electrons
       nuclear repulsion energy       177.6304742152 Hartrees.
 NAtoms=    8 NActive=    8 NUniq=    8 SFac= 1.00D+00 NAtFMM=   60 NAOKFM=F Big=F
 Integral buffers will be    131072 words long.
 Raffenetti 2 integral format.
 Two-electron integral symmetry is turned on.
 Nuclear repulsion after empirical dispersion term =      177.6288556262 Hartrees.
 One-electron integrals computed using PRISM.
 NBasis=   299 RedAO= T EigKep=  1.90D-05  NBF=   299
 NBsUse=   299 1.00D-06 EigRej= -1.00D+00 NBFU=   299
 Initial guess from the checkpoint file:  "AltAssocTS1-TS-opt-TS-Final-IRC-Reverse-wb97L-wb97H.chk"
 B after Tr=     0.000000    0.000000    0.000000
         Rot=    1.000000    0.000136   -0.000199   -0.000102 Ang=   0.03 deg.
 Requested convergence on RMS density matrix=1.00D-08 within 128 cycles.
 Requested convergence on MAX density matrix=1.00D-06.
 Requested convergence on             energy=1.00D-06.
 No special actions if energy rises.
 SCF Done:  E(RwB97XD) =  -283.069679071     A.U. after    9 cycles
            NFock=  9  Conv=0.71D-08     -V/T= 2.0055
 Calling FoFJK, ICntrl=      2127 FMM=F ISym2X=0 I1Cent= 0 IOpClX= 0 NMat=1 NMatS=1 NMatT=0.
 ***** Axes restored to original set *****
 -------------------------------------------------------------------
 Center     Atomic                   Forces (Hartrees/Bohr)
 Number     Number              X              Y              Z
 -------------------------------------------------------------------
      1        6           0.000015719    0.000011248   -0.000026111
      2        1          -0.000114977    0.000019052   -0.000071301
      3        1           0.000094856    0.000007044   -0.000083657
      4        8           0.000028699   -0.000021963    0.000332240
      5        8          -0.000100842   -0.000023756   -0.000161299
      6        6           0.000016165   -0.000008854   -0.000015304
      7        1           0.000007655    0.000012006    0.000060180
      8        7           0.000052724    0.000005223   -0.000034749
 -------------------------------------------------------------------
 Cartesian Forces:  Max     0.000332240 RMS     0.000089587

 GradGradGradGradGradGradGradGradGradGradGradGradGradGradGradGradGradGrad
 Berny optimization.
 Using GEDIIS/GDIIS optimizer.
 FormGI is forming the generalized inverse of G from B-inverse, IUseBI=4.
 Internal  Forces:  Max     0.000145272 RMS     0.000057362
 Search for a local minimum.
 Step number   2 out of a maximum of   43
 All quantities printed in internal units (Hartrees-Bohrs-Radians)
 Mixed Optimization -- En-DIIS/RFO-DIIS
 Swapping is turned off.
 Update second derivatives using D2CorX and points    1    2
 DE= -5.74D-06 DEPred=-3.28D-06 R= 1.75D+00
 TightC=F SS=  1.41D+00  RLast= 2.34D-02 DXNew= 5.0454D-01 7.0101D-02
 Trust test= 1.75D+00 RLast= 2.34D-02 DXMaxT set to 3.00D-01
 ITU=  1  0
     Eigenvalues ---    0.00182   0.01363   0.02176   0.06532   0.07627
     Eigenvalues ---    0.10976   0.14084   0.16076   0.22743   0.24760
     Eigenvalues ---    0.31050   0.32865   0.34024   0.36048   0.36530
     Eigenvalues ---    0.43872   0.58226   0.75116
 En-DIIS/RFO-DIIS/Sim-DIIS IScMMF=       -3 using points:     2    1
 RFO step:  Lambda=-2.81542647D-05.
 DidBck=F Rises=F RFO-DIIS coefs:    3.00000   -2.00000
 Iteration  1 RMS(Cart)=  0.01552613 RMS(Int)=  0.00035457
 Iteration  2 RMS(Cart)=  0.00026618 RMS(Int)=  0.00014327
 Iteration  3 RMS(Cart)=  0.00000004 RMS(Int)=  0.00014327
 Variable       Old X    -DE/DX   Delta X   Delta X   Delta X     New X
                                 (Linear)    (Quad)   (Total)
    R1        2.06711   0.00006  -0.00053   0.00079   0.00026   2.06737
    R2        2.07176  -0.00005  -0.00075  -0.00054  -0.00129   2.07047
    R3        2.65756   0.00001  -0.00038   0.00023  -0.00022   2.65734
    R4        2.83794  -0.00001  -0.00007  -0.00012  -0.00021   2.83772
    R5        2.81890   0.00002  -0.00015   0.00037   0.00019   2.81909
    R6        2.50394  -0.00006  -0.00007  -0.00049  -0.00050   2.50344
    R7        2.03504   0.00000  -0.00012   0.00001  -0.00010   2.03494
    R8        2.38588   0.00000  -0.00009  -0.00006  -0.00008   2.38580
    A1        1.91079   0.00000   0.00001  -0.00025  -0.00027   1.91053
    A2        1.91860   0.00011   0.00075   0.00440   0.00525   1.92386
    A3        1.95744  -0.00008   0.00126  -0.00236  -0.00101   1.95642
    A4        1.93893  -0.00008  -0.00108  -0.00361  -0.00459   1.93435
    A5        1.94490   0.00008  -0.00152   0.00148   0.00004   1.94495
    A6        1.79087  -0.00003   0.00062   0.00037   0.00062   1.79148
    A7        1.84516   0.00002   0.00074   0.00134   0.00156   1.84672
    A8        1.88715  -0.00002   0.00047   0.00024   0.00040   1.88755
    A9        2.22013  -0.00001   0.00011  -0.00041  -0.00021   2.21991
   A10        1.94686   0.00002   0.00024   0.00069   0.00071   1.94757
   A11        2.11603   0.00000  -0.00025  -0.00020  -0.00036   2.11566
   A12        1.95009   0.00002   0.00015   0.00055   0.00050   1.95059
    D1       -2.17087   0.00015   0.01699   0.02997   0.04701  -2.12386
    D2        1.99462   0.00012   0.01720   0.02971   0.04685   2.04148
    D3       -0.08557   0.00009   0.01913   0.02947   0.04861  -0.03696
    D4       -1.03585   0.00000  -0.00705  -0.01445  -0.02155  -1.05740
    D5        2.12580   0.00000  -0.01256  -0.01967  -0.03227   2.09353
    D6        1.11331   0.00000  -0.00724  -0.01541  -0.02261   1.09070
    D7       -2.00822  -0.00001  -0.01275  -0.02063  -0.03333  -2.04155
    D8       -3.09387  -0.00007  -0.00888  -0.01874  -0.02761  -3.12148
    D9        0.06779  -0.00008  -0.01438  -0.02396  -0.03834   0.02945
   D10        0.08470  -0.00008  -0.01967  -0.02860  -0.04828   0.03641
   D11       -0.04254   0.00002   0.01080   0.01366   0.02447  -0.01808
   D12       -0.01495   0.00004   0.00202   0.00616   0.00819  -0.00676
   D13       -3.13785   0.00003  -0.00311   0.00131  -0.00180  -3.13965
         Item               Value     Threshold  Converged?
 Maximum Force            0.000145     0.000450     YES
 RMS     Force            0.000057     0.000300     YES
 Maximum Displacement     0.053707     0.001800     NO 
 RMS     Displacement     0.015520     0.001200     NO 
 Predicted change in Energy=-1.421547D-05
 GradGradGradGradGradGradGradGradGradGradGradGradGradGradGradGradGradGrad

                          Input orientation:                          
 ---------------------------------------------------------------------
 Center     Atomic      Atomic             Coordinates (Angstroms)
 Number     Number       Type             X           Y           Z
 ---------------------------------------------------------------------
      1          6           0        0.261937    1.214808    0.043280
      2          1           0        0.330439    1.890513   -0.814377
      3          1           0        0.466434    1.771942    0.964268
      4          8           0        1.164403    0.146769   -0.105880
      5          8           0        0.336260   -1.093458   -0.067432
      6          6           0       -1.065959    0.516572    0.107604
      7          1           0       -2.036981    0.972139    0.203331
      8          7           0       -0.934794   -0.737575    0.045576
 ---------------------------------------------------------------------
                    Distance matrix (angstroms):
                    1          2          3          4          5
     1  C    0.000000
     2  H    1.094004   0.000000
     3  H    1.095644   1.787772   0.000000
     4  O    1.406201   2.058666   2.067260   0.000000
     5  O    2.312114   3.076043   3.048256   1.491798   0.000000
     6  C    1.501658   2.165106   2.158252   2.270869   2.142208
     7  H    2.317224   2.735656   2.736018   3.320498   3.157891
     8  N    2.289971   3.040917   3.017467   2.282900   1.324765
                    6          7          8
     6  C    0.000000
     7  H    1.076842   0.000000
     8  N    1.262512   2.040300   0.000000
 Stoichiometry    C2H3NO2
 Framework group  C1[X(C2H3NO2)]
 Deg. of freedom    18
 Full point group                 C1      NOp   1
 Largest Abelian subgroup         C1      NOp   1
 Largest concise Abelian subgroup C1      NOp   1
                         Standard orientation:                         
 ---------------------------------------------------------------------
 Center     Atomic      Atomic             Coordinates (Angstroms)
 Number     Number       Type             X           Y           Z
 ---------------------------------------------------------------------
      1          6           0        1.154462    0.280981    0.009718
      2          1           0        1.785948    0.444434   -0.868548
      3          1           0        1.744900    0.440614    0.918749
      4          8           0        0.614648   -1.017257   -0.014368
      5          8           0       -0.866626   -0.841994    0.009514
      6          6           0       -0.071984    1.147306   -0.007303
      7          1           0       -0.108696    2.223496   -0.014691
      8          7           0       -1.128742    0.456534   -0.001595
 ---------------------------------------------------------------------
 Rotational constants (GHZ):           9.3511634           8.4116586           4.5574841
 Standard basis: Aug-CC-pVTZ (5D, 7F)
 There are   350 symmetry adapted cartesian basis functions of A   symmetry.
 There are   299 symmetry adapted basis functions of A   symmetry.
   299 basis functions,   441 primitive gaussians,   350 cartesian basis functions
    19 alpha electrons       19 beta electrons
       nuclear repulsion energy       177.6252378659 Hartrees.
 NAtoms=    8 NActive=    8 NUniq=    8 SFac= 1.00D+00 NAtFMM=   60 NAOKFM=F Big=F
 Integral buffers will be    131072 words long.
 Raffenetti 2 integral format.
 Two-electron integral symmetry is turned on.
 Nuclear repulsion after empirical dispersion term =      177.6236195965 Hartrees.
 One-electron integrals computed using PRISM.
 NBasis=   299 RedAO= T EigKep=  1.89D-05  NBF=   299
 NBsUse=   299 1.00D-06 EigRej= -1.00D+00 NBFU=   299
 Initial guess from the checkpoint file:  "AltAssocTS1-TS-opt-TS-Final-IRC-Reverse-wb97L-wb97H.chk"
 B after Tr=     0.000000    0.000000    0.000000
         Rot=    0.999998    0.000451   -0.001152    0.001504 Ang=   0.22 deg.
 ExpMin= 2.53D-02 ExpMax= 1.53D+04 ExpMxC= 5.22D+02 IAcc=3 IRadAn=         7 AccDes= 0.00D+00
 Harris functional with IExCor= 4639 and IRadAn=       7 diagonalized for initial guess.
 HarFok:  IExCor= 4639 AccDes= 0.00D+00 IRadAn=         7 IDoV= 1 UseB2=F ITyADJ=14
 ICtDFT=  3500011 ScaDFX=  1.000000  1.000000  1.000000  1.000000
 FoFCou: FMM=F IPFlag=           0 FMFlag=      100000 FMFlg1=           0
         NFxFlg=           0 DoJE=T BraDBF=F KetDBF=T FulRan=T
         wScrn=  0.000000 ICntrl=       500 IOpCl=  0 I1Cent=   200000004 NGrid=           0
         NMat0=    1 NMatS0=      1 NMatT0=    0 NMatD0=    1 NMtDS0=    0 NMtDT0=    0
 Petite list used in FoFCou.
 Requested convergence on RMS density matrix=1.00D-08 within 128 cycles.
 Requested convergence on MAX density matrix=1.00D-06.
 Requested convergence on             energy=1.00D-06.
 No special actions if energy rises.
 SCF Done:  E(RwB97XD) =  -283.069697974     A.U. after   12 cycles
            NFock= 12  Conv=0.58D-08     -V/T= 2.0055
 Calling FoFJK, ICntrl=      2127 FMM=F ISym2X=0 I1Cent= 0 IOpClX= 0 NMat=1 NMatS=1 NMatT=0.
 ***** Axes restored to original set *****
 -------------------------------------------------------------------
 Center     Atomic                   Forces (Hartrees/Bohr)
 Number     Number              X              Y              Z
 -------------------------------------------------------------------
      1        6          -0.000134669   -0.000135655    0.000525861
      2        1          -0.000234080    0.000177597   -0.000317118
      3        1           0.000282944    0.000069362   -0.000028245
      4        8           0.000296483   -0.000031701    0.000128479
      5        8          -0.000287263   -0.000022393   -0.000024792
      6        6          -0.000042315   -0.000102976   -0.000298103
      7        1          -0.000015952    0.000062393    0.000024387
      8        7           0.000134853   -0.000016626   -0.000010469
 -------------------------------------------------------------------
 Cartesian Forces:  Max     0.000525861 RMS     0.000193569

 GradGradGradGradGradGradGradGradGradGradGradGradGradGradGradGradGradGrad
 Berny optimization.
 Using GEDIIS/GDIIS optimizer.
 FormGI is forming the generalized inverse of G from B-inverse, IUseBI=4.
 Internal  Forces:  Max     0.000344787 RMS     0.000128063
 Search for a local minimum.
 Step number   3 out of a maximum of   43
 All quantities printed in internal units (Hartrees-Bohrs-Radians)
 Mixed Optimization -- En-DIIS/RFO-DIIS
 Swapping is turned off.
 Update second derivatives using D2CorX and points    1    2    3
 DE= -1.89D-05 DEPred=-1.42D-05 R= 1.33D+00
 TightC=F SS=  1.41D+00  RLast= 1.23D-01 DXNew= 5.0454D-01 3.6968D-01
 Trust test= 1.33D+00 RLast= 1.23D-01 DXMaxT set to 3.70D-01
 ITU=  1  1  0
     Eigenvalues ---    0.00118   0.01360   0.02168   0.06644   0.07632
     Eigenvalues ---    0.10987   0.15046   0.16253   0.22757   0.24824
     Eigenvalues ---    0.31055   0.32918   0.34007   0.36284   0.37311
     Eigenvalues ---    0.44633   0.58332   0.75126
 En-DIIS/RFO-DIIS/Sim-DIIS IScMMF=       -3 using points:     3    2    1
 RFO step:  Lambda=-8.79203257D-06.
 DidBck=F Rises=F RFO-DIIS coefs:    1.45544    0.14780   -0.60324
 Iteration  1 RMS(Cart)=  0.00878019 RMS(Int)=  0.00017277
 Iteration  2 RMS(Cart)=  0.00008761 RMS(Int)=  0.00013606
 Iteration  3 RMS(Cart)=  0.00000000 RMS(Int)=  0.00013606
 Variable       Old X    -DE/DX   Delta X   Delta X   Delta X     New X
                                 (Linear)    (Quad)   (Total)
    R1        2.06737   0.00034  -0.00004   0.00105   0.00101   2.06838
    R2        2.07047   0.00007  -0.00082   0.00022  -0.00060   2.06987
    R3        2.65734   0.00017  -0.00022   0.00041   0.00012   2.65746
    R4        2.83772   0.00004  -0.00012   0.00018   0.00005   2.83777
    R5        2.81909   0.00014   0.00004   0.00047   0.00050   2.81959
    R6        2.50344  -0.00014  -0.00025  -0.00025  -0.00044   2.50300
    R7        2.03494   0.00004  -0.00008   0.00012   0.00004   2.03497
    R8        2.38580  -0.00003  -0.00006  -0.00008  -0.00008   2.38572
    A1        1.91053   0.00000  -0.00012   0.00001  -0.00013   1.91040
    A2        1.92386   0.00013   0.00262   0.00051   0.00324   1.92709
    A3        1.95642  -0.00029  -0.00008  -0.00288  -0.00288   1.95354
    A4        1.93435  -0.00014  -0.00242  -0.00085  -0.00316   1.93119
    A5        1.94495   0.00029  -0.00044   0.00299   0.00264   1.94758
    A6        1.79148   0.00000   0.00047   0.00020   0.00031   1.79179
    A7        1.84672  -0.00012   0.00093  -0.00057  -0.00013   1.84659
    A8        1.88755   0.00008   0.00033   0.00040   0.00043   1.88798
    A9        2.21991  -0.00005  -0.00006  -0.00026  -0.00024   2.21967
   A10        1.94757   0.00002   0.00040   0.00000   0.00018   1.94775
   A11        2.11566   0.00003  -0.00024   0.00026   0.00009   2.11576
   A12        1.95059   0.00003   0.00027  -0.00007   0.00001   1.95061
    D1       -2.12386   0.00022   0.02654   0.00194   0.02852  -2.09534
    D2        2.04148   0.00022   0.02653   0.00215   0.02862   2.07009
    D3       -0.03696  -0.00006   0.02791  -0.00106   0.02685  -0.01011
    D4       -1.05740   0.00001  -0.01194   0.00002  -0.01196  -1.06936
    D5        2.09353   0.00006  -0.01849   0.00054  -0.01799   2.07554
    D6        1.09070   0.00001  -0.01248   0.00014  -0.01230   1.07841
    D7       -2.04155   0.00006  -0.01903   0.00066  -0.01832  -2.05988
    D8       -3.12148  -0.00001  -0.01525   0.00066  -0.01459  -3.13607
    D9        0.02945   0.00004  -0.02180   0.00118  -0.02062   0.00883
   D10        0.03641   0.00007  -0.02792   0.00075  -0.02718   0.00924
   D11       -0.01808  -0.00004   0.01440   0.00001   0.01441  -0.00367
   D12       -0.00676   0.00000   0.00434  -0.00075   0.00360  -0.00316
   D13       -3.13965   0.00005  -0.00176  -0.00026  -0.00202   3.14152
         Item               Value     Threshold  Converged?
 Maximum Force            0.000345     0.000450     YES
 RMS     Force            0.000128     0.000300     YES
 Maximum Displacement     0.030994     0.001800     NO 
 RMS     Displacement     0.008779     0.001200     NO 
 Predicted change in Energy=-4.352304D-06
 GradGradGradGradGradGradGradGradGradGradGradGradGradGradGradGradGradGrad

                          Input orientation:                          
 ---------------------------------------------------------------------
 Center     Atomic      Atomic             Coordinates (Angstroms)
 Number     Number       Type             X           Y           Z
 ---------------------------------------------------------------------
      1          6           0        0.262103    1.214689    0.044740
      2          1           0        0.329823    1.882877   -0.819524
      3          1           0        0.466006    1.780454    0.960203
      4          8           0        1.166196    0.145957   -0.089479
      5          8           0        0.334964   -1.093075   -0.079668
      6          6           0       -1.065640    0.516291    0.111011
      7          1           0       -2.036303    0.971874    0.210438
      8          7           0       -0.935409   -0.737356    0.038650
 ---------------------------------------------------------------------
                    Distance matrix (angstroms):
                    1          2          3          4          5
     1  C    0.000000
     2  H    1.094537   0.000000
     3  H    1.095326   1.787866   0.000000
     4  O    1.406267   2.061401   2.064868   0.000000
     5  O    2.312263   3.066545   3.058704   1.492060   0.000000
     6  C    1.501683   2.163508   2.159901   2.271219   2.141987
     7  H    2.317129   2.736658   2.734501   3.320857   3.157702
     8  N    2.290099   3.033627   3.025325   2.283288   1.324531
                    6          7          8
     6  C    0.000000
     7  H    1.076861   0.000000
     8  N    1.262469   2.040330   0.000000
 Stoichiometry    C2H3NO2
 Framework group  C1[X(C2H3NO2)]
 Deg. of freedom    18
 Full point group                 C1      NOp   1
 Largest Abelian subgroup         C1      NOp   1
 Largest concise Abelian subgroup C1      NOp   1
                         Standard orientation:                         
 ---------------------------------------------------------------------
 Center     Atomic      Atomic             Coordinates (Angstroms)
 Number     Number       Type             X           Y           Z
 ---------------------------------------------------------------------
      1          6           0        1.154306    0.281954    0.002652
      2          1           0        1.772057    0.443525   -0.886331
      3          1           0        1.758657    0.445047    0.901484
      4          8           0        0.615677   -1.017056   -0.003797
      5          8           0       -0.866126   -0.842510    0.002381
      6          6           0       -0.073018    1.147230   -0.002439
      7          1           0       -0.110477    2.223437   -0.004696
      8          7           0       -1.129197    0.455631   -0.000060
 ---------------------------------------------------------------------
 Rotational constants (GHZ):           9.3518010           8.4100908           4.5566467
 Standard basis: Aug-CC-pVTZ (5D, 7F)
 There are   350 symmetry adapted cartesian basis functions of A   symmetry.
 There are   299 symmetry adapted basis functions of A   symmetry.
   299 basis functions,   441 primitive gaussians,   350 cartesian basis functions
    19 alpha electrons       19 beta electrons
       nuclear repulsion energy       177.6190103486 Hartrees.
 NAtoms=    8 NActive=    8 NUniq=    8 SFac= 1.00D+00 NAtFMM=   60 NAOKFM=F Big=F
 Integral buffers will be    131072 words long.
 Raffenetti 2 integral format.
 Two-electron integral symmetry is turned on.
 Nuclear repulsion after empirical dispersion term =      177.6173920097 Hartrees.
 One-electron integrals computed using PRISM.
 NBasis=   299 RedAO= T EigKep=  1.89D-05  NBF=   299
 NBsUse=   299 1.00D-06 EigRej= -1.00D+00 NBFU=   299
 Initial guess from the checkpoint file:  "AltAssocTS1-TS-opt-TS-Final-IRC-Reverse-wb97L-wb97H.chk"
 B after Tr=     0.000000    0.000000    0.000000
         Rot=    1.000000    0.000157   -0.000730   -0.000401 Ang=   0.10 deg.
 ExpMin= 2.53D-02 ExpMax= 1.53D+04 ExpMxC= 5.22D+02 IAcc=3 IRadAn=         7 AccDes= 0.00D+00
 Harris functional with IExCor= 4639 and IRadAn=       7 diagonalized for initial guess.
 HarFok:  IExCor= 4639 AccDes= 0.00D+00 IRadAn=         7 IDoV= 1 UseB2=F ITyADJ=14
 ICtDFT=  3500011 ScaDFX=  1.000000  1.000000  1.000000  1.000000
 FoFCou: FMM=F IPFlag=           0 FMFlag=      100000 FMFlg1=           0
         NFxFlg=           0 DoJE=T BraDBF=F KetDBF=T FulRan=T
         wScrn=  0.000000 ICntrl=       500 IOpCl=  0 I1Cent=   200000004 NGrid=           0
         NMat0=    1 NMatS0=      1 NMatT0=    0 NMatD0=    1 NMtDS0=    0 NMtDT0=    0
 Petite list used in FoFCou.
 Requested convergence on RMS density matrix=1.00D-08 within 128 cycles.
 Requested convergence on MAX density matrix=1.00D-06.
 Requested convergence on             energy=1.00D-06.
 No special actions if energy rises.
 SCF Done:  E(RwB97XD) =  -283.069703169     A.U. after   11 cycles
            NFock= 11  Conv=0.78D-08     -V/T= 2.0055
 Calling FoFJK, ICntrl=      2127 FMM=F ISym2X=0 I1Cent= 0 IOpClX= 0 NMat=1 NMatS=1 NMatT=0.
 ***** Axes restored to original set *****
 -------------------------------------------------------------------
 Center     Atomic                   Forces (Hartrees/Bohr)
 Number     Number              X              Y              Z
 -------------------------------------------------------------------
      1        6          -0.000103388   -0.000036181    0.000342374
      2        1          -0.000156530    0.000146832   -0.000224725
      3        1           0.000193656    0.000014375   -0.000025796
      4        8           0.000132735   -0.000019684    0.000054216
      5        8          -0.000144742   -0.000171589    0.000087578
      6        6          -0.000066747   -0.000028973   -0.000136509
      7        1          -0.000003834    0.000054838    0.000028286
      8        7           0.000148850    0.000040382   -0.000125424
 -------------------------------------------------------------------
 Cartesian Forces:  Max     0.000342374 RMS     0.000130772

 GradGradGradGradGradGradGradGradGradGradGradGradGradGradGradGradGradGrad
 Berny optimization.
 Using GEDIIS/GDIIS optimizer.
 FormGI is forming the generalized inverse of G from B-inverse, IUseBI=4.
 Internal  Forces:  Max     0.000258565 RMS     0.000094430
 Search for a local minimum.
 Step number   4 out of a maximum of   43
 All quantities printed in internal units (Hartrees-Bohrs-Radians)
 Mixed Optimization -- En-DIIS/RFO-DIIS
 Swapping is turned off.
 Update second derivatives using D2CorX and points    1    2    3    4
 DE= -5.19D-06 DEPred=-4.35D-06 R= 1.19D+00
 TightC=F SS=  1.41D+00  RLast= 7.03D-02 DXNew= 6.2173D-01 2.1099D-01
 Trust test= 1.19D+00 RLast= 7.03D-02 DXMaxT set to 3.70D-01
 ITU=  1  1  1  0
     Eigenvalues ---    0.00096   0.01358   0.02285   0.06667   0.07633
     Eigenvalues ---    0.10980   0.14212   0.16121   0.22760   0.25391
     Eigenvalues ---    0.31105   0.32893   0.33987   0.36228   0.36856
     Eigenvalues ---    0.44334   0.58269   0.75199
 En-DIIS/RFO-DIIS/Sim-DIIS IScMMF=       -3 using points:     4    3    2    1
 RFO step:  Lambda=-2.64780441D-06.
 DidBck=F Rises=F RFO-DIIS coefs:    1.13506    0.19230   -0.99663    0.66927
 Iteration  1 RMS(Cart)=  0.00437772 RMS(Int)=  0.00005402
 Iteration  2 RMS(Cart)=  0.00002050 RMS(Int)=  0.00004813
 Iteration  3 RMS(Cart)=  0.00000000 RMS(Int)=  0.00004813
 Variable       Old X    -DE/DX   Delta X   Delta X   Delta X     New X
                                 (Linear)    (Quad)   (Total)
    R1        2.06838   0.00026   0.00040   0.00049   0.00089   2.06927
    R2        2.06987   0.00002  -0.00025  -0.00011  -0.00036   2.06951
    R3        2.65746   0.00015   0.00007   0.00019   0.00023   2.65769
    R4        2.83777   0.00000  -0.00004   0.00004  -0.00001   2.83776
    R5        2.81959   0.00012   0.00018   0.00029   0.00047   2.82006
    R6        2.50300  -0.00008  -0.00020  -0.00008  -0.00026   2.50274
    R7        2.03497   0.00003   0.00001   0.00004   0.00005   2.03502
    R8        2.38572   0.00003  -0.00001  -0.00001   0.00001   2.38573
    A1        1.91040   0.00000  -0.00011   0.00011   0.00000   1.91040
    A2        1.92709   0.00012   0.00191   0.00004   0.00199   1.92908
    A3        1.95354  -0.00019  -0.00114  -0.00113  -0.00224   1.95130
    A4        1.93119  -0.00010  -0.00157  -0.00051  -0.00203   1.92915
    A5        1.94758   0.00021   0.00088   0.00135   0.00226   1.94985
    A6        1.79179  -0.00003   0.00004   0.00011   0.00002   1.79181
    A7        1.84659   0.00000   0.00025  -0.00010  -0.00002   1.84657
    A8        1.88798  -0.00007   0.00003  -0.00014  -0.00020   1.88778
    A9        2.21967  -0.00003  -0.00014  -0.00008  -0.00019   2.21949
   A10        1.94775  -0.00002   0.00018  -0.00018  -0.00008   1.94767
   A11        2.11576   0.00004  -0.00002   0.00026   0.00027   2.11603
   A12        1.95061   0.00011   0.00011   0.00030   0.00034   1.95095
    D1       -2.09534   0.00013   0.01356   0.00087   0.01444  -2.08090
    D2        2.07009   0.00012   0.01345   0.00104   0.01447   2.08457
    D3       -0.01011  -0.00005   0.01314  -0.00036   0.01277   0.00267
    D4       -1.06936   0.00001  -0.00631   0.00092  -0.00541  -1.07477
    D5        2.07554   0.00004  -0.00879  -0.00085  -0.00966   2.06588
    D6        1.07841   0.00003  -0.00664   0.00124  -0.00538   1.07302
    D7       -2.05988   0.00005  -0.00912  -0.00053  -0.00964  -2.06951
    D8       -3.13607  -0.00002  -0.00804   0.00135  -0.00669   3.14042
    D9        0.00883   0.00001  -0.01052  -0.00043  -0.01095  -0.00212
   D10        0.00924   0.00008  -0.01289   0.00102  -0.01187  -0.00264
   D11       -0.00367  -0.00008   0.00634  -0.00135   0.00499   0.00132
   D12       -0.00316   0.00005   0.00249   0.00114   0.00363   0.00047
   D13        3.14152   0.00007   0.00018  -0.00051  -0.00033   3.14119
         Item               Value     Threshold  Converged?
 Maximum Force            0.000259     0.000450     YES
 RMS     Force            0.000094     0.000300     YES
 Maximum Displacement     0.015577     0.001800     NO 
 RMS     Displacement     0.004378     0.001200     NO 
 Predicted change in Energy=-1.302096D-06
 GradGradGradGradGradGradGradGradGradGradGradGradGradGradGradGradGradGrad

                          Input orientation:                          
 ---------------------------------------------------------------------
 Center     Atomic      Atomic             Coordinates (Angstroms)
 Number     Number       Type             X           Y           Z
 ---------------------------------------------------------------------
      1          6           0        0.262126    1.214656    0.045730
      2          1           0        0.328658    1.879107   -0.822095
      3          1           0        0.466715    1.784688    0.958161
      4          8           0        1.166935    0.145483   -0.081236
      5          8           0        0.334466   -1.093052   -0.085076
      6          6           0       -1.065519    0.516160    0.112852
      7          1           0       -2.036026    0.971820    0.213719
      8          7           0       -0.935615   -0.737152    0.034316
 ---------------------------------------------------------------------
                    Distance matrix (angstroms):
                    1          2          3          4          5
     1  C    0.000000
     2  H    1.095008   0.000000
     3  H    1.095136   1.788095   0.000000
     4  O    1.406389   2.063258   2.063406   0.000000
     5  O    2.312543   3.062182   3.063857   1.492309   0.000000
     6  C    1.501680   2.162286   2.161354   2.271326   2.142124
     7  H    2.317043   2.736386   2.734714   3.320961   3.157879
     8  N    2.290036   3.029296   3.029801   2.283224   1.324395
                    6          7          8
     6  C    0.000000
     7  H    1.076886   0.000000
     8  N    1.262472   2.040508   0.000000
 Stoichiometry    C2H3NO2
 Framework group  C1[X(C2H3NO2)]
 Deg. of freedom    18
 Full point group                 C1      NOp   1
 Largest Abelian subgroup         C1      NOp   1
 Largest concise Abelian subgroup C1      NOp   1
                         Standard orientation:                         
 ---------------------------------------------------------------------
 Center     Atomic      Atomic             Coordinates (Angstroms)
 Number     Number       Type             X           Y           Z
 ---------------------------------------------------------------------
      1          6           0        1.154677    0.280704   -0.000756
      2          1           0        1.765297    0.441336   -0.895398
      3          1           0        1.766728    0.443369    0.892696
      4          8           0        0.614536   -1.017824    0.001058
      5          8           0       -0.867321   -0.841517   -0.000653
      6          6           0       -0.071677    1.147363    0.000444
      7          1           0       -0.107729    2.223645    0.000682
      8          7           0       -1.128574    0.456854    0.000093
 ---------------------------------------------------------------------
 Rotational constants (GHZ):           9.3506536           8.4097136           4.5562579
 Standard basis: Aug-CC-pVTZ (5D, 7F)
 There are   350 symmetry adapted cartesian basis functions of A   symmetry.
 There are   299 symmetry adapted basis functions of A   symmetry.
   299 basis functions,   441 primitive gaussians,   350 cartesian basis functions
    19 alpha electrons       19 beta electrons
       nuclear repulsion energy       177.6119132479 Hartrees.
 NAtoms=    8 NActive=    8 NUniq=    8 SFac= 1.00D+00 NAtFMM=   60 NAOKFM=F Big=F
 Integral buffers will be    131072 words long.
 Raffenetti 2 integral format.
 Two-electron integral symmetry is turned on.
 Nuclear repulsion after empirical dispersion term =      177.6102948635 Hartrees.
 One-electron integrals computed using PRISM.
 NBasis=   299 RedAO= T EigKep=  1.89D-05  NBF=   299
 NBsUse=   299 1.00D-06 EigRej= -1.00D+00 NBFU=   299
 Initial guess from the checkpoint file:  "AltAssocTS1-TS-opt-TS-Final-IRC-Reverse-wb97L-wb97H.chk"
 B after Tr=     0.000000    0.000000    0.000000
         Rot=    1.000000    0.000015   -0.000392    0.000585 Ang=   0.08 deg.
 Requested convergence on RMS density matrix=1.00D-08 within 128 cycles.
 Requested convergence on MAX density matrix=1.00D-06.
 Requested convergence on             energy=1.00D-06.
 No special actions if energy rises.
 SCF Done:  E(RwB97XD) =  -283.069704800     A.U. after   10 cycles
            NFock= 10  Conv=0.58D-08     -V/T= 2.0055
 Calling FoFJK, ICntrl=      2127 FMM=F ISym2X=0 I1Cent= 0 IOpClX= 0 NMat=1 NMatS=1 NMatT=0.
 ***** Axes restored to original set *****
 -------------------------------------------------------------------
 Center     Atomic                   Forces (Hartrees/Bohr)
 Number     Number              X              Y              Z
 -------------------------------------------------------------------
      1        6          -0.000030257   -0.000001953    0.000163161
      2        1          -0.000052222    0.000048921   -0.000082393
      3        1           0.000081878   -0.000004089   -0.000010629
      4        8           0.000082054    0.000006410    0.000006677
      5        8          -0.000127869   -0.000033191    0.000022492
      6        6          -0.000017246   -0.000030987   -0.000116615
      7        1           0.000003271    0.000022748    0.000013453
      8        7           0.000060391   -0.000007859    0.000003855
 -------------------------------------------------------------------
 Cartesian Forces:  Max     0.000163161 RMS     0.000061356

 GradGradGradGradGradGradGradGradGradGradGradGradGradGradGradGradGradGrad
 Berny optimization.
 Using GEDIIS/GDIIS optimizer.
 FormGI is forming the generalized inverse of G from B-inverse, IUseBI=4.
 Internal  Forces:  Max     0.000092994 RMS     0.000037576
 Search for a local minimum.
 Step number   5 out of a maximum of   43
 All quantities printed in internal units (Hartrees-Bohrs-Radians)
 Mixed Optimization -- En-DIIS/RFO-DIIS
 Swapping is turned off.
 Update second derivatives using D2CorX and points    1    2    3    4    5
 DE= -1.63D-06 DEPred=-1.30D-06 R= 1.25D+00
 TightC=F SS=  1.41D+00  RLast= 3.45D-02 DXNew= 6.2173D-01 1.0345D-01
 Trust test= 1.25D+00 RLast= 3.45D-02 DXMaxT set to 3.70D-01
 ITU=  1  1  1  1  0
     Eigenvalues ---    0.00109   0.01393   0.02345   0.06647   0.07622
     Eigenvalues ---    0.10783   0.11560   0.16012   0.22778   0.25807
     Eigenvalues ---    0.31122   0.32603   0.33895   0.35197   0.36406
     Eigenvalues ---    0.43431   0.58124   0.75197
 En-DIIS/RFO-DIIS/Sim-DIIS IScMMF=       -3 using points:     5    4    3    2    1
 RFO step:  Lambda=-2.86540221D-07.
 DidBck=F Rises=F RFO-DIIS coefs:    0.96488    0.27754   -0.29700   -0.36484    0.41943
 Iteration  1 RMS(Cart)=  0.00035865 RMS(Int)=  0.00004230
 Iteration  2 RMS(Cart)=  0.00000011 RMS(Int)=  0.00004230
 Variable       Old X    -DE/DX   Delta X   Delta X   Delta X     New X
                                 (Linear)    (Quad)   (Total)
    R1        2.06927   0.00009   0.00031   0.00000   0.00031   2.06957
    R2        2.06951   0.00001   0.00010  -0.00013  -0.00003   2.06947
    R3        2.65769   0.00005   0.00011  -0.00001   0.00013   2.65781
    R4        2.83776   0.00002   0.00004   0.00002   0.00006   2.83783
    R5        2.82006   0.00007   0.00013   0.00011   0.00024   2.82030
    R6        2.50274  -0.00007  -0.00006  -0.00006  -0.00013   2.50261
    R7        2.03502   0.00001   0.00004  -0.00002   0.00001   2.03503
    R8        2.38573  -0.00001   0.00000   0.00000  -0.00002   2.38571
    A1        1.91040   0.00000  -0.00002   0.00008   0.00007   1.91047
    A2        1.92908   0.00004   0.00027  -0.00003   0.00021   1.92929
    A3        1.95130  -0.00007  -0.00083   0.00006  -0.00079   1.95051
    A4        1.92915  -0.00004  -0.00022  -0.00014  -0.00039   1.92876
    A5        1.94985   0.00008   0.00088   0.00005   0.00090   1.95075
    A6        1.79181  -0.00001  -0.00009  -0.00003  -0.00001   1.79180
    A7        1.84657  -0.00003  -0.00027   0.00004  -0.00008   1.84649
    A8        1.88778   0.00001  -0.00001  -0.00008   0.00000   1.88778
    A9        2.21949  -0.00002  -0.00006   0.00000  -0.00009   2.21940
   A10        1.94767   0.00001  -0.00004  -0.00001   0.00001   1.94768
   A11        2.11603   0.00000   0.00009   0.00001   0.00008   2.11610
   A12        1.95095   0.00001  -0.00007   0.00008   0.00007   1.95102
    D1       -2.08090   0.00005   0.00028  -0.00001   0.00025  -2.08065
    D2        2.08457   0.00004   0.00027   0.00000   0.00028   2.08485
    D3        0.00267  -0.00003  -0.00061   0.00002  -0.00058   0.00208
    D4       -1.07477   0.00000  -0.00006  -0.00006  -0.00011  -1.07487
    D5        2.06588   0.00002   0.00037  -0.00004   0.00035   2.06623
    D6        1.07302   0.00001  -0.00004   0.00012   0.00007   1.07309
    D7       -2.06951   0.00003   0.00039   0.00014   0.00052  -2.06899
    D8        3.14042   0.00000   0.00007  -0.00004   0.00003   3.14045
    D9       -0.00212   0.00002   0.00050  -0.00002   0.00048  -0.00164
   D10       -0.00264   0.00003   0.00059  -0.00003   0.00056  -0.00207
   D11        0.00132  -0.00002  -0.00028   0.00002  -0.00026   0.00105
   D12        0.00047   0.00000  -0.00013   0.00000  -0.00013   0.00034
   D13        3.14119   0.00002   0.00027   0.00002   0.00029   3.14148
         Item               Value     Threshold  Converged?
 Maximum Force            0.000093     0.000450     YES
 RMS     Force            0.000038     0.000300     YES
 Maximum Displacement     0.001320     0.001800     YES
 RMS     Displacement     0.000359     0.001200     YES
 Predicted change in Energy=-1.330147D-07
 Optimization completed.
    -- Stationary point found.
                           ----------------------------
                           !   Optimized Parameters   !
                           ! (Angstroms and Degrees)  !
 --------------------------                            --------------------------
 ! Name  Definition              Value          Derivative Info.                !
 --------------------------------------------------------------------------------
 ! R1    R(1,2)                  1.095          -DE/DX =    0.0001              !
 ! R2    R(1,3)                  1.0951         -DE/DX =    0.0                 !
 ! R3    R(1,4)                  1.4064         -DE/DX =    0.0                 !
 ! R4    R(1,6)                  1.5017         -DE/DX =    0.0                 !
 ! R5    R(4,5)                  1.4923         -DE/DX =    0.0001              !
 ! R6    R(5,8)                  1.3244         -DE/DX =   -0.0001              !
 ! R7    R(6,7)                  1.0769         -DE/DX =    0.0                 !
 ! R8    R(6,8)                  1.2625         -DE/DX =    0.0                 !
 ! A1    A(2,1,3)              109.4576         -DE/DX =    0.0                 !
 ! A2    A(2,1,4)              110.5281         -DE/DX =    0.0                 !
 ! A3    A(2,1,6)              111.8014         -DE/DX =   -0.0001              !
 ! A4    A(3,1,4)              110.5323         -DE/DX =    0.0                 !
 ! A5    A(3,1,6)              111.718          -DE/DX =    0.0001              !
 ! A6    A(4,1,6)              102.6631         -DE/DX =    0.0                 !
 ! A7    A(1,4,5)              105.8005         -DE/DX =    0.0                 !
 ! A8    A(4,5,8)              108.1618         -DE/DX =    0.0                 !
 ! A9    A(1,6,7)              127.1672         -DE/DX =    0.0                 !
 ! A10   A(1,6,8)              111.5933         -DE/DX =    0.0                 !
 ! A11   A(7,6,8)              121.2395         -DE/DX =    0.0                 !
 ! A12   A(5,8,6)              111.7811         -DE/DX =    0.0                 !
 ! D1    D(2,1,4,5)           -119.2266         -DE/DX =    0.0                 !
 ! D2    D(3,1,4,5)            119.4368         -DE/DX =    0.0                 !
 ! D3    D(6,1,4,5)              0.1528         -DE/DX =    0.0                 !
 ! D4    D(2,1,6,7)            -61.5796         -DE/DX =    0.0                 !
 ! D5    D(2,1,6,8)            118.3663         -DE/DX =    0.0                 !
 ! D6    D(3,1,6,7)             61.4797         -DE/DX =    0.0                 !
 ! D7    D(3,1,6,8)           -118.5744         -DE/DX =    0.0                 !
 ! D8    D(4,1,6,7)            179.9328         -DE/DX =    0.0                 !
 ! D9    D(4,1,6,8)             -0.1213         -DE/DX =    0.0                 !
 ! D10   D(1,4,5,8)             -0.151          -DE/DX =    0.0                 !
 ! D11   D(4,5,8,6)              0.0755         -DE/DX =    0.0                 !
 ! D12   D(1,6,8,5)              0.0271         -DE/DX =    0.0                 !
 ! D13   D(7,6,8,5)            179.9767         -DE/DX =    0.0                 !
 --------------------------------------------------------------------------------
 GradGradGradGradGradGradGradGradGradGradGradGradGradGradGradGradGradGrad

                          Input orientation:                          
 ---------------------------------------------------------------------
 Center     Atomic      Atomic             Coordinates (Angstroms)
 Number     Number       Type             X           Y           Z
 ---------------------------------------------------------------------
      1          6           0        0.262126    1.214656    0.045730
      2          1           0        0.328658    1.879107   -0.822095
      3          1           0        0.466715    1.784688    0.958161
      4          8           0        1.166935    0.145483   -0.081236
      5          8           0        0.334466   -1.093052   -0.085076
      6          6           0       -1.065519    0.516160    0.112852
      7          1           0       -2.036026    0.971820    0.213719
      8          7           0       -0.935615   -0.737152    0.034316
 ---------------------------------------------------------------------
                    Distance matrix (angstroms):
                    1          2          3          4          5
     1  C    0.000000
     2  H    1.095008   0.000000
     3  H    1.095136   1.788095   0.000000
     4  O    1.406389   2.063258   2.063406   0.000000
     5  O    2.312543   3.062182   3.063857   1.492309   0.000000
     6  C    1.501680   2.162286   2.161354   2.271326   2.142124
     7  H    2.317043   2.736386   2.734714   3.320961   3.157879
     8  N    2.290036   3.029296   3.029801   2.283224   1.324395
                    6          7          8
     6  C    0.000000
     7  H    1.076886   0.000000
     8  N    1.262472   2.040508   0.000000
 Stoichiometry    C2H3NO2
 Framework group  C1[X(C2H3NO2)]
 Deg. of freedom    18
 Full point group                 C1      NOp   1
 Largest Abelian subgroup         C1      NOp   1
 Largest concise Abelian subgroup C1      NOp   1
                         Standard orientation:                         
 ---------------------------------------------------------------------
 Center     Atomic      Atomic             Coordinates (Angstroms)
 Number     Number       Type             X           Y           Z
 ---------------------------------------------------------------------
      1          6           0        1.154677    0.280704   -0.000756
      2          1           0        1.765297    0.441336   -0.895398
      3          1           0        1.766728    0.443369    0.892696
      4          8           0        0.614536   -1.017824    0.001058
      5          8           0       -0.867321   -0.841517   -0.000653
      6          6           0       -0.071677    1.147363    0.000444
      7          1           0       -0.107729    2.223645    0.000682
      8          7           0       -1.128574    0.456854    0.000093
 ---------------------------------------------------------------------
 Rotational constants (GHZ):           9.3506536           8.4097136           4.5562579

 **********************************************************************

            Population analysis using the SCF Density.

 **********************************************************************

 Orbital symmetries:
       Occupied  (A) (A) (A) (A) (A) (A) (A) (A) (A) (A) (A) (A)
                 (A) (A) (A) (A) (A) (A) (A)
       Virtual   (A) (A) (A) (A) (A) (A) (A) (A) (A) (A) (A) (A)
                 (A) (A) (A) (A) (A) (A) (A) (A) (A) (A) (A) (A)
                 (A) (A) (A) (A) (A) (A) (A) (A) (A) (A) (A) (A)
                 (A) (A) (A) (A) (A) (A) (A) (A) (A) (A) (A) (A)
                 (A) (A) (A) (A) (A) (A) (A) (A) (A) (A) (A) (A)
                 (A) (A) (A) (A) (A) (A) (A) (A) (A) (A) (A) (A)
                 (A) (A) (A) (A) (A) (A) (A) (A) (A) (A) (A) (A)
                 (A) (A) (A) (A) (A) (A) (A) (A) (A) (A) (A) (A)
                 (A) (A) (A) (A) (A) (A) (A) (A) (A) (A) (A) (A)
                 (A) (A) (A) (A) (A) (A) (A) (A) (A) (A) (A) (A)
                 (A) (A) (A) (A) (A) (A) (A) (A) (A) (A) (A) (A)
                 (A) (A) (A) (A) (A) (A) (A) (A) (A) (A) (A) (A)
                 (A) (A) (A) (A) (A) (A) (A) (A) (A) (A) (A) (A)
                 (A) (A) (A) (A) (A) (A) (A) (A) (A) (A) (A) (A)
                 (A) (A) (A) (A) (A) (A) (A) (A) (A) (A) (A) (A)
                 (A) (A) (A) (A) (A) (A) (A) (A) (A) (A) (A) (A)
                 (A) (A) (A) (A) (A) (A) (A) (A) (A) (A) (A) (A)
                 (A) (A) (A) (A) (A) (A) (A) (A) (A) (A) (A) (A)
                 (A) (A) (A) (A) (A) (A) (A) (A) (A) (A) (A) (A)
                 (A) (A) (A) (A) (A) (A) (A) (A) (A) (A) (A) (A)
                 (A) (A) (A) (A) (A) (A) (A) (A) (A) (A) (A) (A)
                 (A) (A) (A) (A) (A) (A) (A) (A) (A) (A) (A) (A)
                 (A) (A) (A) (A) (A) (A) (A) (A) (A) (A) (A) (A)
                 (A) (A) (A) (A)
 The electronic state is 1-A.
 Alpha  occ. eigenvalues --  -19.36937 -19.32330 -14.52525 -10.36935 -10.35124
 Alpha  occ. eigenvalues --   -1.29356  -1.10614  -0.98670  -0.79499  -0.73706
 Alpha  occ. eigenvalues --   -0.63669  -0.61033  -0.58234  -0.52360  -0.51201
 Alpha  occ. eigenvalues --   -0.47915  -0.43116  -0.42261  -0.33025
 Alpha virt. eigenvalues --    0.02579   0.04030   0.04268   0.04722   0.05581
 Alpha virt. eigenvalues --    0.07517   0.09557   0.09952   0.10472   0.11738
 Alpha virt. eigenvalues --    0.11943   0.13155   0.13454   0.16233   0.16855
 Alpha virt. eigenvalues --    0.17401   0.18666   0.19704   0.20772   0.21149
 Alpha virt. eigenvalues --    0.23272   0.24276   0.24787   0.25359   0.25458
 Alpha virt. eigenvalues --    0.26148   0.29719   0.29778   0.30204   0.31634
 Alpha virt. eigenvalues --    0.32840   0.34560   0.34957   0.35459   0.37286
 Alpha virt. eigenvalues --    0.38841   0.39472   0.40037   0.40778   0.41596
 Alpha virt. eigenvalues --    0.41959   0.42626   0.44470   0.45080   0.47711
 Alpha virt. eigenvalues --    0.48521   0.50924   0.51302   0.52095   0.52107
 Alpha virt. eigenvalues --    0.53211   0.54013   0.58762   0.62520   0.63967
 Alpha virt. eigenvalues --    0.64603   0.65539   0.69378   0.69427   0.72014
 Alpha virt. eigenvalues --    0.73171   0.73173   0.74625   0.75350   0.77323
 Alpha virt. eigenvalues --    0.78211   0.80515   0.81003   0.81454   0.83025
 Alpha virt. eigenvalues --    0.84486   0.86178   0.87468   0.88449   0.89230
 Alpha virt. eigenvalues --    0.91126   0.91681   0.92992   0.94165   0.95908
 Alpha virt. eigenvalues --    0.98765   1.00241   1.00533   1.01186   1.02982
 Alpha virt. eigenvalues --    1.04436   1.04759   1.07828   1.09919   1.10394
 Alpha virt. eigenvalues --    1.12273   1.13323   1.16854   1.18350   1.19519
 Alpha virt. eigenvalues --    1.20417   1.21644   1.23718   1.25116   1.27005
 Alpha virt. eigenvalues --    1.30092   1.32250   1.33435   1.34675   1.40045
 Alpha virt. eigenvalues --    1.41287   1.42028   1.43379   1.43965   1.46259
 Alpha virt. eigenvalues --    1.48853   1.48940   1.51174   1.52848   1.56191
 Alpha virt. eigenvalues --    1.58122   1.59654   1.61030   1.63172   1.64346
 Alpha virt. eigenvalues --    1.65318   1.68967   1.72277   1.73742   1.77497
 Alpha virt. eigenvalues --    1.79388   1.80546   1.82143   1.86239   1.89368
 Alpha virt. eigenvalues --    1.92155   1.92648   1.94504   1.97618   2.01338
 Alpha virt. eigenvalues --    2.03387   2.04235   2.04357   2.09168   2.09710
 Alpha virt. eigenvalues --    2.12210   2.15296   2.17624   2.18526   2.20775
 Alpha virt. eigenvalues --    2.22169   2.26097   2.29611   2.30519   2.34667
 Alpha virt. eigenvalues --    2.38981   2.42904   2.44951   2.45659   2.49459
 Alpha virt. eigenvalues --    2.52799   2.53469   2.57726   2.65505   2.70306
 Alpha virt. eigenvalues --    2.72778   2.73796   2.77842   2.83693   2.84113
 Alpha virt. eigenvalues --    2.88657   2.91472   2.92794   2.95487   2.99650
 Alpha virt. eigenvalues --    3.05692   3.08233   3.09174   3.15277   3.16881
 Alpha virt. eigenvalues --    3.20929   3.23248   3.25780   3.28784   3.29631
 Alpha virt. eigenvalues --    3.31446   3.34765   3.38134   3.40118   3.45258
 Alpha virt. eigenvalues --    3.53787   3.54173   3.54379   3.57698   3.59802
 Alpha virt. eigenvalues --    3.65605   3.66147   3.71010   3.77695   3.77738
 Alpha virt. eigenvalues --    3.80379   3.82926   3.87432   3.90617   3.94871
 Alpha virt. eigenvalues --    4.00086   4.02301   4.04106   4.07656   4.08985
 Alpha virt. eigenvalues --    4.12156   4.19955   4.24604   4.26314   4.27443
 Alpha virt. eigenvalues --    4.35240   4.40450   4.42861   4.48867   4.49862
 Alpha virt. eigenvalues --    4.57360   4.58846   4.65671   4.65759   4.73803
 Alpha virt. eigenvalues --    4.82418   4.84321   4.89337   4.92469   4.95001
 Alpha virt. eigenvalues --    4.96336   4.97502   5.03298   5.06799   5.12022
 Alpha virt. eigenvalues --    5.15392   5.16379   5.21030   5.25879   5.27263
 Alpha virt. eigenvalues --    5.38899   5.41333   5.45603   5.45701   5.55360
 Alpha virt. eigenvalues --    5.62721   5.70445   5.75455   5.77130   5.90393
 Alpha virt. eigenvalues --    5.96510   6.02222   6.07192   6.18352   6.22355
 Alpha virt. eigenvalues --    6.26795   6.31673   6.33752   6.46964   6.51534
 Alpha virt. eigenvalues --    6.54386   6.61174   6.69527   6.73389   6.76763
 Alpha virt. eigenvalues --    6.78985   6.80173   6.84550   6.86715   6.97857
 Alpha virt. eigenvalues --    7.05361   7.05659   7.15137   7.33113   7.35958
 Alpha virt. eigenvalues --    7.42657   7.71900   7.77091   8.02311   8.30743
 Alpha virt. eigenvalues --   13.75632  14.08861  15.98303  16.51592  17.55872
          Condensed to atoms (all electrons):
               1          2          3          4          5          6
     1  C    5.164076   0.387703   0.387478  -0.025471   0.044953   0.088758
     2  H    0.387703   0.367313   0.013284   0.000415  -0.007518  -0.022391
     3  H    0.387478   0.013284   0.367176   0.000429  -0.007523  -0.022127
     4  O   -0.025471   0.000415   0.000429   8.632389  -0.229380   0.019181
     5  O    0.044953  -0.007518  -0.007523  -0.229380   8.572494   0.007145
     6  C    0.088758  -0.022391  -0.022127   0.019181   0.007145   5.881710
     7  H   -0.045274   0.002635   0.002638  -0.001106  -0.008020   0.228972
     8  N   -0.097954   0.004159   0.004187   0.006859  -0.176356   0.046969
               7          8
     1  C   -0.045274  -0.097954
     2  H    0.002635   0.004159
     3  H    0.002638   0.004187
     4  O   -0.001106   0.006859
     5  O   -0.008020  -0.176356
     6  C    0.228972   0.046969
     7  H    0.375328  -0.019054
     8  N   -0.019054   7.472334
 Mulliken charges:
               1
     1  C    0.095732
     2  H    0.254400
     3  H    0.254458
     4  O   -0.403315
     5  O   -0.195794
     6  C   -0.228217
     7  H    0.463881
     8  N   -0.241144
 Sum of Mulliken charges =   0.00000
 Mulliken charges with hydrogens summed into heavy atoms:
               1
     1  C    0.604589
     4  O   -0.403315
     5  O   -0.195794
     6  C    0.235664
     8  N   -0.241144
 Electronic spatial extent (au):  <R**2>=            287.6526
 Charge=              0.0000 electrons
 Dipole moment (field-independent basis, Debye):
    X=              2.2331    Y=              2.7231    Z=             -0.0018  Tot=              3.5217
 Quadrupole moment (field-independent basis, Debye-Ang):
   XX=            -28.8604   YY=            -27.4880   ZZ=            -28.1703
   XY=              1.6781   XZ=             -0.0016   YZ=              0.0033
 Traceless Quadrupole moment (field-independent basis, Debye-Ang):
   XX=             -0.6875   YY=              0.6849   ZZ=              0.0026
   XY=              1.6781   XZ=             -0.0016   YZ=              0.0033
 Octapole moment (field-independent basis, Debye-Ang**2):
  XXX=              6.5062  YYY=              3.5214  ZZZ=             -0.0045  XYY=             -0.9198
  XXY=             -2.3146  XXZ=              0.0001  XZZ=              1.2308  YZZ=             -2.0477
  YYZ=              0.0027  XYZ=              0.0041
 Hexadecapole moment (field-independent basis, Debye-Ang**3):
 XXXX=           -174.3338 YYYY=           -135.0170 ZZZZ=            -32.3521 XXXY=              4.8245
 XXXZ=              0.0110 YYYX=              1.2485 YYYZ=              0.0058 ZZZX=             -0.0011
 ZZZY=             -0.0004 XXYY=            -57.0542 XXZZ=            -32.2108 YYZZ=            -32.8804
 XXYZ=              0.0046 YYXZ=              0.0012 ZZXY=              1.3573
 N-N= 1.776102948635D+02 E-N=-1.019076419832D+03  KE= 2.815177670295D+02
 1\1\GINC-R02C03\FOpt\RwB97XD\Aug-CC-pVTZ\C2H3N1O2\LFRANZON\25-Apr-2022
 \0\\#wB97XD Aug-cc-pVTZ Opt Integral(Grid=SuperFineGrid) Freq MaxDisk=
 32GB\\Title\\0,1\C,0.2621259233,1.2146555572,0.0457303856\H,0.32865807
 83,1.8791073449,-0.8220948951\H,0.4667152585,1.7846879792,0.9581608109
 \O,1.1669345838,0.1454829624,-0.0812361305\O,0.3344656584,-1.093051611
 6,-0.0850762787\C,-1.0655192526,0.5161601245,0.11285158\H,-2.036025670
 3,0.9718196052,0.2137188672\N,-0.9356145794,-0.7371519618,0.0343156606
 \\Version=ES64L-G16RevB.01\State=1-A\HF=-283.0697048\RMSD=5.826e-09\RM
 SF=6.136e-05\Dipole=-0.5489358,1.2673047,0.110987\Quadrupole=-0.715782
 4,0.7061012,0.0096812,-1.1380392,-0.0083732,0.1272334\PG=C01 [X(C2H3N1
 O2)]\\@


 JUST WHEN YOU THINK YOU'VE GOT THE WORLD ON A STRING,
 YOU FIND OUT IT'S YOUR LEASH.
 Job cpu time:       0 days  3 hours 49 minutes 45.4 seconds.
 Elapsed time:       0 days  0 hours 15 minutes 31.8 seconds.
 File lengths (MBytes):  RWF=     59 Int=      0 D2E=      0 Chk=      7 Scr=      1
 Normal termination of Gaussian 16 at Mon Apr 25 10:06:11 2022.
 Link1:  Proceeding to internal job step number  2.
 ----------------------------------------------------------------------
 #N Geom=AllCheck Guess=TCheck SCRF=Check GenChk RwB97XD/Aug-CC-pVTZ Fr
 eq
 ----------------------------------------------------------------------
 1/10=4,29=7,30=1,38=1,40=1/1,3;
 2/12=2,40=1/2;
 3/5=16,6=1,7=10,11=2,14=-4,25=1,30=1,70=2,71=2,74=-58,75=-7,116=1,140=1/1,2,3;
 4/5=101/1;
 5/5=2,38=6,98=1/2;
 8/6=4,10=90,11=11/1;
 11/6=1,8=1,9=11,15=111,16=1/1,2,10;
 10/6=1/2;
 6/7=2,8=2,9=2,10=2,28=1/1;
 7/8=1,10=1,25=1/1,2,3,16;
 1/10=4,30=1/3;
 99//99;
 Structure from the checkpoint file:  "AltAssocTS1-TS-opt-TS-Final-IRC-Reverse-wb97L-wb97H.chk"
 -----
 Title
 -----
 Charge =  0 Multiplicity = 1
 Redundant internal coordinates found in file.  (old form).
 C,0,0.2621259233,1.2146555572,0.0457303856
 H,0,0.3286580783,1.8791073449,-0.8220948951
 H,0,0.4667152585,1.7846879792,0.9581608109
 O,0,1.1669345838,0.1454829624,-0.0812361305
 O,0,0.3344656584,-1.0930516116,-0.0850762787
 C,0,-1.0655192526,0.5161601245,0.11285158
 H,0,-2.0360256703,0.9718196052,0.2137188672
 N,0,-0.9356145794,-0.7371519618,0.0343156606
 Recover connectivity data from disk.

 GradGradGradGradGradGradGradGradGradGradGradGradGradGradGradGradGradGrad
 Berny optimization.
 Initialization pass.
                           ----------------------------
                           !    Initial Parameters    !
                           ! (Angstroms and Degrees)  !
 --------------------------                            --------------------------
 ! Name  Definition              Value          Derivative Info.                !
 --------------------------------------------------------------------------------
 ! R1    R(1,2)                  1.095          calculate D2E/DX2 analytically  !
 ! R2    R(1,3)                  1.0951         calculate D2E/DX2 analytically  !
 ! R3    R(1,4)                  1.4064         calculate D2E/DX2 analytically  !
 ! R4    R(1,6)                  1.5017         calculate D2E/DX2 analytically  !
 ! R5    R(4,5)                  1.4923         calculate D2E/DX2 analytically  !
 ! R6    R(5,8)                  1.3244         calculate D2E/DX2 analytically  !
 ! R7    R(6,7)                  1.0769         calculate D2E/DX2 analytically  !
 ! R8    R(6,8)                  1.2625         calculate D2E/DX2 analytically  !
 ! A1    A(2,1,3)              109.4576         calculate D2E/DX2 analytically  !
 ! A2    A(2,1,4)              110.5281         calculate D2E/DX2 analytically  !
 ! A3    A(2,1,6)              111.8014         calculate D2E/DX2 analytically  !
 ! A4    A(3,1,4)              110.5323         calculate D2E/DX2 analytically  !
 ! A5    A(3,1,6)              111.718          calculate D2E/DX2 analytically  !
 ! A6    A(4,1,6)              102.6631         calculate D2E/DX2 analytically  !
 ! A7    A(1,4,5)              105.8005         calculate D2E/DX2 analytically  !
 ! A8    A(4,5,8)              108.1618         calculate D2E/DX2 analytically  !
 ! A9    A(1,6,7)              127.1672         calculate D2E/DX2 analytically  !
 ! A10   A(1,6,8)              111.5933         calculate D2E/DX2 analytically  !
 ! A11   A(7,6,8)              121.2395         calculate D2E/DX2 analytically  !
 ! A12   A(5,8,6)              111.7811         calculate D2E/DX2 analytically  !
 ! D1    D(2,1,4,5)           -119.2266         calculate D2E/DX2 analytically  !
 ! D2    D(3,1,4,5)            119.4368         calculate D2E/DX2 analytically  !
 ! D3    D(6,1,4,5)              0.1528         calculate D2E/DX2 analytically  !
 ! D4    D(2,1,6,7)            -61.5796         calculate D2E/DX2 analytically  !
 ! D5    D(2,1,6,8)            118.3663         calculate D2E/DX2 analytically  !
 ! D6    D(3,1,6,7)             61.4797         calculate D2E/DX2 analytically  !
 ! D7    D(3,1,6,8)           -118.5744         calculate D2E/DX2 analytically  !
 ! D8    D(4,1,6,7)            179.9328         calculate D2E/DX2 analytically  !
 ! D9    D(4,1,6,8)             -0.1213         calculate D2E/DX2 analytically  !
 ! D10   D(1,4,5,8)             -0.151          calculate D2E/DX2 analytically  !
 ! D11   D(4,5,8,6)              0.0755         calculate D2E/DX2 analytically  !
 ! D12   D(1,6,8,5)              0.0271         calculate D2E/DX2 analytically  !
 ! D13   D(7,6,8,5)            179.9767         calculate D2E/DX2 analytically  !
 --------------------------------------------------------------------------------
 Trust Radius=3.00D-01 FncErr=1.00D-07 GrdErr=1.00D-07 EigMax=2.50D+02 EigMin=1.00D-04
 Number of steps in this run=      2 maximum allowed number of steps=      2.
 GradGradGradGradGradGradGradGradGradGradGradGradGradGradGradGradGradGrad

                          Input orientation:                          
 ---------------------------------------------------------------------
 Center     Atomic      Atomic             Coordinates (Angstroms)
 Number     Number       Type             X           Y           Z
 ---------------------------------------------------------------------
      1          6           0        0.262126    1.214656    0.045730
      2          1           0        0.328658    1.879107   -0.822095
      3          1           0        0.466715    1.784688    0.958161
      4          8           0        1.166935    0.145483   -0.081236
      5          8           0        0.334466   -1.093052   -0.085076
      6          6           0       -1.065519    0.516160    0.112852
      7          1           0       -2.036026    0.971820    0.213719
      8          7           0       -0.935615   -0.737152    0.034316
 ---------------------------------------------------------------------
                    Distance matrix (angstroms):
                    1          2          3          4          5
     1  C    0.000000
     2  H    1.095008   0.000000
     3  H    1.095136   1.788095   0.000000
     4  O    1.406389   2.063258   2.063406   0.000000
     5  O    2.312543   3.062182   3.063857   1.492309   0.000000
     6  C    1.501680   2.162286   2.161354   2.271326   2.142124
     7  H    2.317043   2.736386   2.734714   3.320961   3.157879
     8  N    2.290036   3.029296   3.029801   2.283224   1.324395
                    6          7          8
     6  C    0.000000
     7  H    1.076886   0.000000
     8  N    1.262472   2.040508   0.000000
 Stoichiometry    C2H3NO2
 Framework group  C1[X(C2H3NO2)]
 Deg. of freedom    18
 Full point group                 C1      NOp   1
 Largest Abelian subgroup         C1      NOp   1
 Largest concise Abelian subgroup C1      NOp   1
                         Standard orientation:                         
 ---------------------------------------------------------------------
 Center     Atomic      Atomic             Coordinates (Angstroms)
 Number     Number       Type             X           Y           Z
 ---------------------------------------------------------------------
      1          6           0        1.154677    0.280704   -0.000756
      2          1           0        1.765297    0.441336   -0.895398
      3          1           0        1.766728    0.443369    0.892696
      4          8           0        0.614536   -1.017824    0.001058
      5          8           0       -0.867321   -0.841517   -0.000653
      6          6           0       -0.071677    1.147363    0.000444
      7          1           0       -0.107729    2.223645    0.000682
      8          7           0       -1.128574    0.456854    0.000093
 ---------------------------------------------------------------------
 Rotational constants (GHZ):           9.3506536           8.4097136           4.5562579
 Standard basis: Aug-CC-pVTZ (5D, 7F)
 There are   350 symmetry adapted cartesian basis functions of A   symmetry.
 There are   299 symmetry adapted basis functions of A   symmetry.
   299 basis functions,   441 primitive gaussians,   350 cartesian basis functions
    19 alpha electrons       19 beta electrons
       nuclear repulsion energy       177.6119132479 Hartrees.
 NAtoms=    8 NActive=    8 NUniq=    8 SFac= 1.00D+00 NAtFMM=   60 NAOKFM=F Big=F
 Integral buffers will be    131072 words long.
 Raffenetti 2 integral format.
 Two-electron integral symmetry is turned on.
 Nuclear repulsion after empirical dispersion term =      177.6102948635 Hartrees.
 One-electron integrals computed using PRISM.
 NBasis=   299 RedAO= T EigKep=  1.89D-05  NBF=   299
 NBsUse=   299 1.00D-06 EigRej= -1.00D+00 NBFU=   299
 Initial guess from the checkpoint file:  "AltAssocTS1-TS-opt-TS-Final-IRC-Reverse-wb97L-wb97H.chk"
 B after Tr=     0.000000    0.000000    0.000000
         Rot=    1.000000    0.000000    0.000000    0.000000 Ang=   0.00 deg.
 Requested convergence on RMS density matrix=1.00D-08 within 128 cycles.
 Requested convergence on MAX density matrix=1.00D-06.
 Requested convergence on             energy=1.00D-06.
 No special actions if energy rises.
 SCF Done:  E(RwB97XD) =  -283.069704800     A.U. after    1 cycles
            NFock=  1  Conv=0.24D-08     -V/T= 2.0055
 DoSCS=F DFT=T ScalE2(SS,OS)=  1.000000  1.000000
 Range of M.O.s used for correlation:     1   299
 NBasis=   299 NAE=    19 NBE=    19 NFC=     0 NFV=     0
 NROrb=    299 NOA=    19 NOB=    19 NVA=   280 NVB=   280

 **** Warning!!: The largest alpha MO coefficient is  0.41604329D+02

 Symmetrizing basis deriv contribution to polar:
 IMax=3 JMax=2 DiffMx= 0.00D+00
 G2DrvN: will do     9 centers at a time, making    1 passes.
 Calling FoFCou, ICntrl=  3107 FMM=F I1Cent=   0 AccDes= 0.00D+00.
 End of G2Drv F.D. properties file   721 does not exist.
 End of G2Drv F.D. properties file   722 does not exist.
 End of G2Drv F.D. properties file   788 does not exist.
          IDoAtm=11111111
          Differentiating once with respect to electric field.
                with respect to dipole field.
          Differentiating once with respect to nuclear coordinates.
 CalDSu exits because no D1Ps are significant.
          There are    27 degrees of freedom in the 1st order CPHF.  IDoFFX=6 NUNeed=     3.
     24 vectors produced by pass  0 Test12= 1.97D-14 3.70D-09 XBig12= 2.28D+01 1.88D+00.
 AX will form    24 AO Fock derivatives at one time.
     24 vectors produced by pass  1 Test12= 1.97D-14 3.70D-09 XBig12= 7.40D+00 5.22D-01.
     24 vectors produced by pass  2 Test12= 1.97D-14 3.70D-09 XBig12= 3.16D-01 1.41D-01.
     24 vectors produced by pass  3 Test12= 1.97D-14 3.70D-09 XBig12= 5.22D-03 1.33D-02.
     24 vectors produced by pass  4 Test12= 1.97D-14 3.70D-09 XBig12= 7.22D-05 1.22D-03.
     24 vectors produced by pass  5 Test12= 1.97D-14 3.70D-09 XBig12= 4.25D-07 7.32D-05.
     24 vectors produced by pass  6 Test12= 1.97D-14 3.70D-09 XBig12= 2.97D-09 7.84D-06.
     14 vectors produced by pass  7 Test12= 1.97D-14 3.70D-09 XBig12= 2.54D-11 7.75D-07.
      3 vectors produced by pass  8 Test12= 1.97D-14 3.70D-09 XBig12= 2.07D-13 6.07D-08.
      1 vectors produced by pass  9 Test12= 1.97D-14 3.70D-09 XBig12= 1.36D-15 6.02D-09.
 InvSVY:  IOpt=1 It=  1 EMax= 6.22D-15
 Solved reduced A of dimension   186 with    27 vectors.
 Isotropic polarizability for W=    0.000000       39.86 Bohr**3.
 End of Minotr F.D. properties file   721 does not exist.
 End of Minotr F.D. properties file   722 does not exist.
 End of Minotr F.D. properties file   788 does not exist.

 **********************************************************************

            Population analysis using the SCF Density.

 **********************************************************************

 Orbital symmetries:
       Occupied  (A) (A) (A) (A) (A) (A) (A) (A) (A) (A) (A) (A)
                 (A) (A) (A) (A) (A) (A) (A)
       Virtual   (A) (A) (A) (A) (A) (A) (A) (A) (A) (A) (A) (A)
                 (A) (A) (A) (A) (A) (A) (A) (A) (A) (A) (A) (A)
                 (A) (A) (A) (A) (A) (A) (A) (A) (A) (A) (A) (A)
                 (A) (A) (A) (A) (A) (A) (A) (A) (A) (A) (A) (A)
                 (A) (A) (A) (A) (A) (A) (A) (A) (A) (A) (A) (A)
                 (A) (A) (A) (A) (A) (A) (A) (A) (A) (A) (A) (A)
                 (A) (A) (A) (A) (A) (A) (A) (A) (A) (A) (A) (A)
                 (A) (A) (A) (A) (A) (A) (A) (A) (A) (A) (A) (A)
                 (A) (A) (A) (A) (A) (A) (A) (A) (A) (A) (A) (A)
                 (A) (A) (A) (A) (A) (A) (A) (A) (A) (A) (A) (A)
                 (A) (A) (A) (A) (A) (A) (A) (A) (A) (A) (A) (A)
                 (A) (A) (A) (A) (A) (A) (A) (A) (A) (A) (A) (A)
                 (A) (A) (A) (A) (A) (A) (A) (A) (A) (A) (A) (A)
                 (A) (A) (A) (A) (A) (A) (A) (A) (A) (A) (A) (A)
                 (A) (A) (A) (A) (A) (A) (A) (A) (A) (A) (A) (A)
                 (A) (A) (A) (A) (A) (A) (A) (A) (A) (A) (A) (A)
                 (A) (A) (A) (A) (A) (A) (A) (A) (A) (A) (A) (A)
                 (A) (A) (A) (A) (A) (A) (A) (A) (A) (A) (A) (A)
                 (A) (A) (A) (A) (A) (A) (A) (A) (A) (A) (A) (A)
                 (A) (A) (A) (A) (A) (A) (A) (A) (A) (A) (A) (A)
                 (A) (A) (A) (A) (A) (A) (A) (A) (A) (A) (A) (A)
                 (A) (A) (A) (A) (A) (A) (A) (A) (A) (A) (A) (A)
                 (A) (A) (A) (A) (A) (A) (A) (A) (A) (A) (A) (A)
                 (A) (A) (A) (A)
 The electronic state is 1-A.
 Alpha  occ. eigenvalues --  -19.36937 -19.32330 -14.52525 -10.36935 -10.35124
 Alpha  occ. eigenvalues --   -1.29356  -1.10614  -0.98670  -0.79499  -0.73706
 Alpha  occ. eigenvalues --   -0.63669  -0.61033  -0.58234  -0.52360  -0.51201
 Alpha  occ. eigenvalues --   -0.47915  -0.43116  -0.42261  -0.33025
 Alpha virt. eigenvalues --    0.02579   0.04030   0.04268   0.04722   0.05581
 Alpha virt. eigenvalues --    0.07517   0.09557   0.09952   0.10472   0.11738
 Alpha virt. eigenvalues --    0.11943   0.13155   0.13454   0.16233   0.16855
 Alpha virt. eigenvalues --    0.17401   0.18666   0.19704   0.20772   0.21149
 Alpha virt. eigenvalues --    0.23272   0.24276   0.24787   0.25359   0.25458
 Alpha virt. eigenvalues --    0.26148   0.29719   0.29778   0.30204   0.31634
 Alpha virt. eigenvalues --    0.32840   0.34560   0.34957   0.35459   0.37286
 Alpha virt. eigenvalues --    0.38841   0.39472   0.40037   0.40778   0.41596
 Alpha virt. eigenvalues --    0.41959   0.42626   0.44470   0.45080   0.47711
 Alpha virt. eigenvalues --    0.48521   0.50924   0.51302   0.52095   0.52107
 Alpha virt. eigenvalues --    0.53211   0.54013   0.58762   0.62520   0.63967
 Alpha virt. eigenvalues --    0.64603   0.65539   0.69378   0.69427   0.72014
 Alpha virt. eigenvalues --    0.73171   0.73173   0.74625   0.75350   0.77323
 Alpha virt. eigenvalues --    0.78211   0.80515   0.81003   0.81454   0.83025
 Alpha virt. eigenvalues --    0.84486   0.86178   0.87468   0.88449   0.89230
 Alpha virt. eigenvalues --    0.91126   0.91681   0.92992   0.94165   0.95908
 Alpha virt. eigenvalues --    0.98765   1.00241   1.00533   1.01186   1.02982
 Alpha virt. eigenvalues --    1.04436   1.04759   1.07828   1.09919   1.10394
 Alpha virt. eigenvalues --    1.12273   1.13323   1.16854   1.18350   1.19519
 Alpha virt. eigenvalues --    1.20417   1.21644   1.23718   1.25116   1.27005
 Alpha virt. eigenvalues --    1.30092   1.32250   1.33435   1.34675   1.40045
 Alpha virt. eigenvalues --    1.41287   1.42028   1.43379   1.43965   1.46259
 Alpha virt. eigenvalues --    1.48853   1.48940   1.51174   1.52848   1.56191
 Alpha virt. eigenvalues --    1.58122   1.59654   1.61030   1.63172   1.64346
 Alpha virt. eigenvalues --    1.65318   1.68967   1.72277   1.73742   1.77497
 Alpha virt. eigenvalues --    1.79388   1.80546   1.82143   1.86239   1.89368
 Alpha virt. eigenvalues --    1.92155   1.92648   1.94504   1.97618   2.01338
 Alpha virt. eigenvalues --    2.03387   2.04235   2.04357   2.09168   2.09710
 Alpha virt. eigenvalues --    2.12210   2.15296   2.17624   2.18526   2.20775
 Alpha virt. eigenvalues --    2.22169   2.26097   2.29611   2.30519   2.34667
 Alpha virt. eigenvalues --    2.38981   2.42904   2.44951   2.45659   2.49459
 Alpha virt. eigenvalues --    2.52799   2.53469   2.57726   2.65505   2.70306
 Alpha virt. eigenvalues --    2.72778   2.73796   2.77842   2.83693   2.84113
 Alpha virt. eigenvalues --    2.88657   2.91472   2.92794   2.95487   2.99650
 Alpha virt. eigenvalues --    3.05692   3.08233   3.09174   3.15277   3.16881
 Alpha virt. eigenvalues --    3.20929   3.23248   3.25780   3.28784   3.29631
 Alpha virt. eigenvalues --    3.31446   3.34765   3.38134   3.40118   3.45258
 Alpha virt. eigenvalues --    3.53787   3.54173   3.54379   3.57698   3.59802
 Alpha virt. eigenvalues --    3.65605   3.66147   3.71010   3.77695   3.77738
 Alpha virt. eigenvalues --    3.80379   3.82926   3.87432   3.90617   3.94871
 Alpha virt. eigenvalues --    4.00086   4.02301   4.04106   4.07656   4.08985
 Alpha virt. eigenvalues --    4.12156   4.19955   4.24604   4.26314   4.27443
 Alpha virt. eigenvalues --    4.35240   4.40450   4.42861   4.48867   4.49862
 Alpha virt. eigenvalues --    4.57360   4.58846   4.65671   4.65759   4.73803
 Alpha virt. eigenvalues --    4.82418   4.84321   4.89337   4.92469   4.95001
 Alpha virt. eigenvalues --    4.96336   4.97502   5.03298   5.06799   5.12022
 Alpha virt. eigenvalues --    5.15392   5.16379   5.21030   5.25879   5.27263
 Alpha virt. eigenvalues --    5.38899   5.41333   5.45603   5.45701   5.55360
 Alpha virt. eigenvalues --    5.62721   5.70445   5.75455   5.77130   5.90393
 Alpha virt. eigenvalues --    5.96510   6.02222   6.07192   6.18352   6.22355
 Alpha virt. eigenvalues --    6.26795   6.31673   6.33752   6.46964   6.51535
 Alpha virt. eigenvalues --    6.54386   6.61174   6.69527   6.73389   6.76763
 Alpha virt. eigenvalues --    6.78985   6.80173   6.84550   6.86715   6.97857
 Alpha virt. eigenvalues --    7.05361   7.05659   7.15137   7.33113   7.35958
 Alpha virt. eigenvalues --    7.42657   7.71900   7.77091   8.02311   8.30743
 Alpha virt. eigenvalues --   13.75632  14.08861  15.98303  16.51592  17.55872
          Condensed to atoms (all electrons):
               1          2          3          4          5          6
     1  C    5.164076   0.387703   0.387478  -0.025471   0.044953   0.088758
     2  H    0.387703   0.367313   0.013284   0.000415  -0.007518  -0.022391
     3  H    0.387478   0.013284   0.367176   0.000429  -0.007523  -0.022127
     4  O   -0.025471   0.000415   0.000429   8.632389  -0.229380   0.019181
     5  O    0.044953  -0.007518  -0.007523  -0.229380   8.572493   0.007145
     6  C    0.088758  -0.022391  -0.022127   0.019181   0.007145   5.881711
     7  H   -0.045274   0.002635   0.002638  -0.001106  -0.008020   0.228972
     8  N   -0.097954   0.004159   0.004187   0.006859  -0.176356   0.046969
               7          8
     1  C   -0.045274  -0.097954
     2  H    0.002635   0.004159
     3  H    0.002638   0.004187
     4  O   -0.001106   0.006859
     5  O   -0.008020  -0.176356
     6  C    0.228972   0.046969
     7  H    0.375328  -0.019054
     8  N   -0.019054   7.472334
 Mulliken charges:
               1
     1  C    0.095731
     2  H    0.254400
     3  H    0.254458
     4  O   -0.403315
     5  O   -0.195794
     6  C   -0.228217
     7  H    0.463881
     8  N   -0.241144
 Sum of Mulliken charges =   0.00000
 Mulliken charges with hydrogens summed into heavy atoms:
               1
     1  C    0.604589
     4  O   -0.403315
     5  O   -0.195794
     6  C    0.235664
     8  N   -0.241144
 APT charges:
               1
     1  C    0.301226
     2  H   -0.010212
     3  H   -0.009985
     4  O   -0.362616
     5  O   -0.078288
     6  C    0.102123
     7  H    0.090323
     8  N   -0.032570
 Sum of APT charges =   0.00000
 APT charges with hydrogens summed into heavy atoms:
               1
     1  C    0.281029
     4  O   -0.362616
     5  O   -0.078288
     6  C    0.192445
     8  N   -0.032570
 Electronic spatial extent (au):  <R**2>=            287.6526
 Charge=              0.0000 electrons
 Dipole moment (field-independent basis, Debye):
    X=              2.2331    Y=              2.7231    Z=             -0.0018  Tot=              3.5217
 Quadrupole moment (field-independent basis, Debye-Ang):
   XX=            -28.8604   YY=            -27.4880   ZZ=            -28.1703
   XY=              1.6781   XZ=             -0.0016   YZ=              0.0033
 Traceless Quadrupole moment (field-independent basis, Debye-Ang):
   XX=             -0.6875   YY=              0.6849   ZZ=              0.0026
   XY=              1.6781   XZ=             -0.0016   YZ=              0.0033
 Octapole moment (field-independent basis, Debye-Ang**2):
  XXX=              6.5062  YYY=              3.5214  ZZZ=             -0.0044  XYY=             -0.9198
  XXY=             -2.3146  XXZ=              0.0001  XZZ=              1.2308  YZZ=             -2.0477
  YYZ=              0.0027  XYZ=              0.0041
 Hexadecapole moment (field-independent basis, Debye-Ang**3):
 XXXX=           -174.3338 YYYY=           -135.0170 ZZZZ=            -32.3521 XXXY=              4.8245
 XXXZ=              0.0110 YYYX=              1.2485 YYYZ=              0.0058 ZZZX=             -0.0011
 ZZZY=             -0.0004 XXYY=            -57.0542 XXZZ=            -32.2108 YYZZ=            -32.8804
 XXYZ=              0.0046 YYXZ=              0.0012 ZZXY=              1.3573
 N-N= 1.776102948635D+02 E-N=-1.019076414799D+03  KE= 2.815177644435D+02
  Exact polarizability:  46.950   1.708  43.482   0.001   0.005  29.138
 Approx polarizability:  55.975   4.080  51.413   0.010   0.007  32.089
 Calling FoFJK, ICntrl=    100127 FMM=F ISym2X=0 I1Cent= 0 IOpClX= 0 NMat=1 NMatS=1 NMatT=0.
 Full mass-weighted force constant matrix:
 Low frequencies ---  -11.4105   -8.9870   -6.4594   -0.0010   -0.0001    0.0005
 Low frequencies ---   85.7105  536.5836  686.3226
 Diagonal vibrational polarizability:
        4.0295216       2.0177610       6.5499515
 Harmonic frequencies (cm**-1), IR intensities (KM/Mole), Raman scattering
 activities (A**4/AMU), depolarization ratios for plane and unpolarized
 incident light, reduced masses (AMU), force constants (mDyne/A),
 and normal coordinates:
                      1                      2                      3
                      A                      A                      A
 Frequencies --     85.7006               536.5835               686.3226
 Red. masses --      3.5263                 5.3120                12.5362
 Frc consts  --      0.0153                 0.9011                 3.4791
 IR Inten    --      1.5201                 0.8914                35.7148
  Atom  AN      X      Y      Z        X      Y      Z        X      Y      Z
     1   6     0.00   0.00  -0.20     0.00   0.00   0.03     0.10  -0.06   0.00
     2   1    -0.36  -0.08  -0.47     0.42  -0.20   0.30    -0.02   0.33  -0.02
     3   1     0.36   0.08  -0.47    -0.42   0.19   0.30    -0.02   0.33   0.02
     4   8     0.00   0.00   0.28     0.00   0.00   0.06     0.59  -0.12   0.00
     5   8     0.00   0.00  -0.22     0.00   0.00  -0.24    -0.59   0.21   0.00
     6   6     0.00   0.00   0.14     0.00   0.00  -0.32    -0.07  -0.03   0.00
     7   1     0.00   0.00   0.30     0.00   0.00  -0.22    -0.04  -0.03   0.00
     8   7     0.00   0.00   0.03     0.00   0.00   0.42    -0.02  -0.06   0.00
                      4                      5                      6
                      A                      A                      A
 Frequencies --    789.9754               820.8223               891.0438
 Red. masses --      9.1448                 1.1191                 5.4766
 Frc consts  --      3.3624                 0.4442                 2.5619
 IR Inten    --     10.9340                17.7252                27.5910
  Atom  AN      X      Y      Z        X      Y      Z        X      Y      Z
     1   6     0.34   0.19   0.00     0.00   0.00  -0.04    -0.13   0.07   0.00
     2   1     0.36   0.00  -0.03     0.16  -0.11   0.06    -0.11  -0.11   0.00
     3   1     0.36   0.00   0.03    -0.16   0.11   0.06    -0.11  -0.11   0.00
     4   8    -0.23   0.38   0.00     0.00   0.00   0.01    -0.09  -0.12   0.00
     5   8    -0.30  -0.09   0.00     0.00   0.00   0.03    -0.07   0.04   0.00
     6   6     0.18  -0.26   0.00     0.00   0.00  -0.08    -0.02   0.32   0.00
     7   1    -0.20  -0.28   0.01     0.00   0.00   0.95    -0.71   0.30   0.01
     8   7     0.12  -0.26   0.00     0.00   0.00  -0.03     0.38  -0.25   0.00
                      7                      8                      9
                      A                      A                      A
 Frequencies --    943.4933              1031.3190              1058.2499
 Red. masses --      2.6678                 9.3295                 1.5756
 Frc consts  --      1.3992                 5.8465                 1.0396
 IR Inten    --      8.6941                74.8386                 5.1356
  Atom  AN      X      Y      Z        X      Y      Z        X      Y      Z
     1   6     0.26  -0.11   0.00     0.27   0.43   0.00     0.00   0.00  -0.18
     2   1     0.31  -0.36  -0.01     0.29   0.24   0.00     0.62  -0.06   0.24
     3   1     0.31  -0.36   0.01     0.31   0.23  -0.01    -0.62   0.06   0.25
     4   8    -0.02  -0.02   0.00    -0.07  -0.36   0.00     0.00   0.00   0.03
     5   8     0.05   0.09   0.00    -0.13  -0.36   0.00     0.00   0.00   0.01
     6   6    -0.17   0.10   0.00     0.06   0.17   0.00     0.00   0.00   0.13
     7   1    -0.63   0.09   0.00    -0.18   0.19   0.00     0.00   0.00  -0.23
     8   7    -0.11  -0.04   0.00    -0.09   0.26   0.00     0.00   0.00  -0.03
                     10                     11                     12
                      A                      A                      A
 Frequencies --   1105.6352              1197.1638              1278.4901
 Red. masses --      6.2396                 1.0792                 1.3849
 Frc consts  --      4.4940                 0.9113                 1.3337
 IR Inten    --      3.2714                 0.1930                 0.2027
  Atom  AN      X      Y      Z        X      Y      Z        X      Y      Z
     1   6     0.05   0.26   0.00     0.00   0.00  -0.04     0.04   0.05   0.00
     2   1    -0.03   0.49   0.01     0.02   0.70   0.08     0.09  -0.10   0.01
     3   1    -0.04   0.50  -0.01    -0.02  -0.70   0.09     0.09  -0.11  -0.01
     4   8    -0.11  -0.26   0.00     0.00   0.00   0.04    -0.02  -0.02   0.00
     5   8     0.11   0.36   0.00     0.00   0.00   0.01     0.00   0.02   0.00
     6   6     0.00  -0.29   0.00     0.00   0.00  -0.05    -0.07   0.09   0.00
     7   1    -0.12  -0.33   0.00     0.00   0.00   0.07     0.96   0.13   0.00
     8   7    -0.03  -0.13   0.00     0.00   0.00   0.01    -0.03  -0.11   0.00
                     13                     14                     15
                      A                      A                      A
 Frequencies --   1357.1446              1529.3961              1719.6138
 Red. masses --      1.4953                 1.0920                 8.7380
 Frc consts  --      1.6227                 1.5049                15.2238
 IR Inten    --     10.2918                 0.9342                 9.5348
  Atom  AN      X      Y      Z        X      Y      Z        X      Y      Z
     1   6     0.11  -0.14   0.00    -0.08  -0.04   0.00    -0.04  -0.03   0.00
     2   1    -0.18   0.66  -0.06     0.52   0.21   0.42    -0.19   0.14  -0.07
     3   1    -0.18   0.66   0.06     0.52   0.21  -0.42    -0.19   0.14   0.07
     4   8    -0.06   0.01   0.00    -0.01   0.00   0.00     0.01  -0.01   0.00
     5   8     0.01  -0.02   0.00     0.00   0.00   0.00     0.02   0.04   0.00
     6   6    -0.04   0.06   0.00     0.01   0.01   0.00     0.56   0.27   0.00
     7   1     0.08   0.08   0.00    -0.02   0.01   0.00    -0.36   0.31   0.00
     8   7     0.02  -0.01   0.00     0.00  -0.01   0.00    -0.43  -0.28   0.00
                     16                     17                     18
                      A                      A                      A
 Frequencies --   3011.3914              3047.8951              3270.6644
 Red. masses --      1.0539                 1.1100                 1.0980
 Frc consts  --      5.6309                 6.0755                 6.9201
 IR Inten    --     40.1291                21.5697                 0.3086
  Atom  AN      X      Y      Z        X      Y      Z        X      Y      Z
     1   6    -0.06  -0.01   0.00     0.00   0.00  -0.10     0.00   0.00   0.00
     2   1     0.37   0.09  -0.58    -0.41  -0.09   0.58     0.01   0.00  -0.01
     3   1     0.38   0.10   0.60     0.40   0.09   0.56     0.01   0.00   0.01
     4   8     0.00   0.00   0.00     0.00   0.00   0.00     0.00   0.00   0.00
     5   8     0.00   0.00   0.00     0.00   0.00   0.00     0.00   0.00   0.00
     6   6     0.00   0.00   0.00     0.00   0.00   0.00     0.00  -0.09   0.00
     7   1     0.00  -0.01   0.00     0.00   0.00   0.00    -0.03   1.00   0.00
     8   7     0.00   0.00   0.00     0.00   0.00   0.00     0.00   0.00   0.00

 -------------------
 - Thermochemistry -
 -------------------
 Temperature   298.150 Kelvin.  Pressure   1.00000 Atm.
 Atom     1 has atomic number  6 and mass  12.00000
 Atom     2 has atomic number  1 and mass   1.00783
 Atom     3 has atomic number  1 and mass   1.00783
 Atom     4 has atomic number  8 and mass  15.99491
 Atom     5 has atomic number  8 and mass  15.99491
 Atom     6 has atomic number  6 and mass  12.00000
 Atom     7 has atomic number  1 and mass   1.00783
 Atom     8 has atomic number  7 and mass  14.00307
 Molecular mass:    73.01638 amu.
 Principal axes and moments of inertia in atomic units:
                           1         2         3
     Eigenvalues --   193.00696 214.60198 396.10163
           X            0.96853   0.24888  -0.00006
           Y           -0.24888   0.96853   0.00004
           Z            0.00007  -0.00002   1.00000
 This molecule is an asymmetric top.
 Rotational symmetry number  1.
 Rotational temperatures (Kelvin)      0.44876     0.40360     0.21867
 Rotational constants (GHZ):           9.35065     8.40971     4.55626
 Zero-point vibrational energy     145710.6 (Joules/Mol)
                                   34.82566 (Kcal/Mol)
 Warning -- explicit consideration of   2 degrees of freedom as
           vibrations may cause significant error
 Vibrational temperatures:    123.30   772.02   987.47  1136.60  1180.98
          (Kelvin)           1282.01  1357.48  1483.84  1522.59  1590.76
                             1722.45  1839.46  1952.63  2200.46  2474.14
                             4332.72  4385.24  4705.76
 
 Zero-point correction=                           0.055498 (Hartree/Particle)
 Thermal correction to Energy=                    0.059796
 Thermal correction to Enthalpy=                  0.060740
 Thermal correction to Gibbs Free Energy=         0.028082
 Sum of electronic and zero-point Energies=           -283.014207
 Sum of electronic and thermal Energies=              -283.009909
 Sum of electronic and thermal Enthalpies=            -283.008964
 Sum of electronic and thermal Free Energies=         -283.041623
 
                     E (Thermal)             CV                S
                      KCal/Mol        Cal/Mol-Kelvin    Cal/Mol-Kelvin
 Total                   37.523             13.713             68.736
 Electronic               0.000              0.000              0.000
 Translational            0.889              2.981             38.781
 Rotational               0.889              2.981             24.310
 Vibrational             35.745              7.751              5.645
 Vibration     1          0.601              1.959              3.756
 Vibration     2          0.892              1.169              0.573
                       Q            Log10(Q)             Ln(Q)
 Total Bot       0.121149D-12        -12.916680        -29.741755
 Total V=0       0.408046D+13         12.610709         29.037230
 Vib (Bot)       0.107742D-24        -24.967616        -57.490062
 Vib (Bot)    1  0.240086D+01          0.380367          0.875827
 Vib (Bot)    2  0.296219D+00         -0.528387         -1.216657
 Vib (V=0)       0.362888D+01          0.559772          1.288923
 Vib (V=0)    1  0.295237D+01          0.470171          1.082609
 Vib (V=0)    2  0.108116D+01          0.033889          0.078033
 Electronic      0.100000D+01          0.000000          0.000000
 Translational   0.245236D+08          7.389584         17.015147
 Rotational      0.458514D+05          4.661352         10.733160
 ***** Axes restored to original set *****
 -------------------------------------------------------------------
 Center     Atomic                   Forces (Hartrees/Bohr)
 Number     Number              X              Y              Z
 -------------------------------------------------------------------
      1        6          -0.000030294   -0.000001991    0.000163143
      2        1          -0.000052228    0.000048962   -0.000082430
      3        1           0.000081883   -0.000004064   -0.000010596
      4        8           0.000082076    0.000006390    0.000006667
      5        8          -0.000127897   -0.000033180    0.000022508
      6        6          -0.000017240   -0.000030942   -0.000116612
      7        1           0.000003243    0.000022768    0.000013462
      8        7           0.000060456   -0.000007943    0.000003857
 -------------------------------------------------------------------
 Cartesian Forces:  Max     0.000163143 RMS     0.000061364
 FormGI is forming the generalized inverse of G from B-inverse, IUseBI=4.

 GradGradGradGradGradGradGradGradGradGradGradGradGradGradGradGradGradGrad
 Berny optimization.
 Internal  Forces:  Max     0.000093044 RMS     0.000037583
 Search for a local minimum.
 Step number   1 out of a maximum of    2
 All quantities printed in internal units (Hartrees-Bohrs-Radians)
 Second derivative matrix not updated -- analytic derivatives used.
 ITU=  0
     Eigenvalues ---    0.00096   0.01560   0.03493   0.06183   0.07530
     Eigenvalues ---    0.08693   0.10005   0.10560   0.12093   0.21512
     Eigenvalues ---    0.28749   0.29305   0.32061   0.33745   0.37233
     Eigenvalues ---    0.37656   0.47168   0.69399
 Angle between quadratic step and forces=  72.72 degrees.
 Linear search not attempted -- first point.
 Iteration  1 RMS(Cart)=  0.00084553 RMS(Int)=  0.00000094
 Iteration  2 RMS(Cart)=  0.00000069 RMS(Int)=  0.00000041
 Variable       Old X    -DE/DX   Delta X   Delta X   Delta X     New X
                                 (Linear)    (Quad)   (Total)
    R1        2.06927   0.00009   0.00000   0.00026   0.00026   2.06952
    R2        2.06951   0.00001   0.00000   0.00002   0.00002   2.06953
    R3        2.65769   0.00005   0.00000   0.00012   0.00012   2.65781
    R4        2.83776   0.00002   0.00000   0.00010   0.00010   2.83786
    R5        2.82006   0.00007   0.00000   0.00056   0.00056   2.82062
    R6        2.50274  -0.00007   0.00000  -0.00039  -0.00039   2.50235
    R7        2.03502   0.00001   0.00000   0.00001   0.00001   2.03503
    R8        2.38573  -0.00001   0.00000  -0.00002  -0.00002   2.38571
    A1        1.91040   0.00000   0.00000   0.00007   0.00007   1.91046
    A2        1.92908   0.00004   0.00000  -0.00002  -0.00002   1.92906
    A3        1.95130  -0.00007   0.00000  -0.00072  -0.00072   1.95058
    A4        1.92915  -0.00004   0.00000  -0.00009  -0.00009   1.92906
    A5        1.94985   0.00008   0.00000   0.00073   0.00073   1.95058
    A6        1.79181  -0.00001   0.00000   0.00002   0.00002   1.79183
    A7        1.84657  -0.00003   0.00000  -0.00016  -0.00016   1.84641
    A8        1.88778   0.00001   0.00000  -0.00002  -0.00002   1.88776
    A9        2.21949  -0.00002   0.00000  -0.00011  -0.00011   2.21938
   A10        1.94767   0.00001   0.00000  -0.00002  -0.00002   1.94765
   A11        2.11603   0.00000   0.00000   0.00012   0.00012   2.11615
   A12        1.95095   0.00001   0.00000   0.00018   0.00018   1.95113
    D1       -2.08090   0.00005   0.00000  -0.00186  -0.00186  -2.08275
    D2        2.08457   0.00004   0.00000  -0.00187  -0.00187   2.08270
    D3        0.00267  -0.00003   0.00000  -0.00270  -0.00270  -0.00003
    D4       -1.07477   0.00000   0.00000   0.00083   0.00083  -1.07393
    D5        2.06588   0.00002   0.00000   0.00179   0.00179   2.06767
    D6        1.07302   0.00001   0.00000   0.00093   0.00093   1.07396
    D7       -2.06951   0.00003   0.00000   0.00189   0.00189  -2.06763
    D8        3.14042   0.00000   0.00000   0.00119   0.00119  -3.14158
    D9       -0.00212   0.00002   0.00000   0.00214   0.00214   0.00002
   D10       -0.00264   0.00003   0.00000   0.00266   0.00266   0.00003
   D11        0.00132  -0.00002   0.00000  -0.00133  -0.00133  -0.00001
   D12        0.00047   0.00000   0.00000  -0.00048  -0.00048   0.00000
   D13        3.14119   0.00002   0.00000   0.00041   0.00041  -3.14159
         Item               Value     Threshold  Converged?
 Maximum Force            0.000093     0.000450     YES
 RMS     Force            0.000038     0.000300     YES
 Maximum Displacement     0.002385     0.001800     NO 
 RMS     Displacement     0.000846     0.001200     YES
 Predicted change in Energy=-2.015036D-07
                           ----------------------------
                           ! Non-Optimized Parameters !
                           ! (Angstroms and Degrees)  !
 --------------------------                            --------------------------
 ! Name  Definition              Value          Derivative Info.                !
 --------------------------------------------------------------------------------
 ! R1    R(1,2)                  1.0951         -DE/DX =    0.0001              !
 ! R2    R(1,3)                  1.0951         -DE/DX =    0.0                 !
 ! R3    R(1,4)                  1.4065         -DE/DX =    0.0                 !
 ! R4    R(1,6)                  1.5017         -DE/DX =    0.0                 !
 ! R5    R(4,5)                  1.4926         -DE/DX =    0.0001              !
 ! R6    R(5,8)                  1.3242         -DE/DX =   -0.0001              !
 ! R7    R(6,7)                  1.0769         -DE/DX =    0.0                 !
 ! R8    R(6,8)                  1.2625         -DE/DX =    0.0                 !
 ! A1    A(2,1,3)              109.4616         -DE/DX =    0.0                 !
 ! A2    A(2,1,4)              110.5269         -DE/DX =    0.0                 !
 ! A3    A(2,1,6)              111.7602         -DE/DX =   -0.0001              !
 ! A4    A(3,1,4)              110.5273         -DE/DX =    0.0                 !
 ! A5    A(3,1,6)              111.7599         -DE/DX =    0.0001              !
 ! A6    A(4,1,6)              102.6642         -DE/DX =    0.0                 !
 ! A7    A(1,4,5)              105.7914         -DE/DX =    0.0                 !
 ! A8    A(4,5,8)              108.1607         -DE/DX =    0.0                 !
 ! A9    A(1,6,7)              127.1611         -DE/DX =    0.0                 !
 ! A10   A(1,6,8)              111.5923         -DE/DX =    0.0                 !
 ! A11   A(7,6,8)              121.2466         -DE/DX =    0.0                 !
 ! A12   A(5,8,6)              111.7915         -DE/DX =    0.0                 !
 ! D1    D(2,1,4,5)           -119.333          -DE/DX =    0.0                 !
 ! D2    D(3,1,4,5)            119.3296         -DE/DX =    0.0                 !
 ! D3    D(6,1,4,5)             -0.0016         -DE/DX =    0.0                 !
 ! D4    D(2,1,6,7)            -61.5318         -DE/DX =    0.0                 !
 ! D5    D(2,1,6,8)            118.4686         -DE/DX =    0.0                 !
 ! D6    D(3,1,6,7)             61.5333         -DE/DX =    0.0                 !
 ! D7    D(3,1,6,8)           -118.4664         -DE/DX =    0.0                 !
 ! D8    D(4,1,6,7)           -179.9991         -DE/DX =    0.0                 !
 ! D9    D(4,1,6,8)              0.0013         -DE/DX =    0.0                 !
 ! D10   D(1,4,5,8)              0.0016         -DE/DX =    0.0                 !
 ! D11   D(4,5,8,6)             -0.0008         -DE/DX =    0.0                 !
 ! D12   D(1,6,8,5)             -0.0003         -DE/DX =    0.0                 !
 ! D13   D(7,6,8,5)           -179.9999         -DE/DX =    0.0                 !
 --------------------------------------------------------------------------------
 GradGradGradGradGradGradGradGradGradGradGradGradGradGradGradGradGradGrad


 ----------------------------------------------------------------------

 Electric dipole moment (input orientation):
 (Debye = 10**-18 statcoulomb cm , SI units = C m)
                  (au)            (Debye)         (10**-30 SI)
   Tot        0.138553D+01      0.352168D+01      0.117470D+02
   x         -0.548934D+00     -0.139525D+01     -0.465406D+01
   y          0.126730D+01      0.322116D+01      0.107446D+02
   z          0.110987D+00      0.282101D+00      0.940987D+00

 Dipole polarizability, Alpha (input orientation).
 (esu units = cm**3 , SI units = C**2 m**2 J**-1)
 Alpha(0;0):
               (au)            (10**-24 esu)      (10**-40 SI)
   iso        0.398567D+02      0.590616D+01      0.657149D+01
   aniso      0.166215D+02      0.246306D+01      0.274052D+01
   xx         0.427347D+02      0.633263D+01      0.704600D+01
   yx         0.474126D+00      0.702582D-01      0.781728D-01
   yy         0.475632D+02      0.704813D+01      0.784211D+01
   zx        -0.104116D+01     -0.154284D+00     -0.171664D+00
   zy         0.965893D+00      0.143131D+00      0.159254D+00
   zz         0.292724D+02      0.433772D+01      0.482637D+01

 ----------------------------------------------------------------------

 Dipole orientation:
     6          1.22770808          0.60459075          1.91016896
     1          1.10670482          2.42984055          2.87747615
     1          2.60267738         -0.59997302          2.88039876
     8          1.91613553          0.94224440         -0.63450611
     8         -0.21651124         -0.10653108         -2.15259808
     6         -1.30917745         -0.65073236          1.70699451
     1         -2.51223039         -1.24628385          3.23646610
     7         -1.95278634         -0.96653393         -0.56846645

 Electric dipole moment (dipole orientation):
 (Debye = 10**-18 statcoulomb cm , SI units = C m)
                  (au)            (Debye)         (10**-30 SI)
   Tot        0.138553D+01      0.352168D+01      0.117470D+02
   x          0.000000D+00      0.000000D+00      0.000000D+00
   y          0.000000D+00      0.000000D+00      0.000000D+00
   z          0.138553D+01      0.352168D+01      0.117470D+02

 Dipole polarizability, Alpha (dipole orientation).
 (esu units = cm**3 , SI units = C**2 m**2 J**-1)
 Alpha(0;0):
               (au)            (10**-24 esu)      (10**-40 SI)
   iso        0.398567D+02      0.590616D+01      0.657149D+01
   aniso      0.166215D+02      0.246306D+01      0.274052D+01
   xx         0.409887D+02      0.607389D+01      0.675812D+01
   yx         0.585379D+01      0.867442D+00      0.965159D+00
   yy         0.320297D+02      0.474631D+01      0.528098D+01
   zx         0.183025D+01      0.271215D+00      0.301767D+00
   zy         0.889193D+00      0.131765D+00      0.146608D+00
   zz         0.465519D+02      0.689828D+01      0.767537D+01

 ----------------------------------------------------------------------
 1\1\GINC-R02C03\Freq\RwB97XD\Aug-CC-pVTZ\C2H3N1O2\LFRANZON\25-Apr-2022
 \0\\#N Geom=AllCheck Guess=TCheck SCRF=Check GenChk RwB97XD/Aug-CC-pVT
 Z Freq\\Title\\0,1\C,0.2621259233,1.2146555572,0.0457303856\H,0.328658
 0783,1.8791073449,-0.8220948951\H,0.4667152585,1.7846879792,0.95816081
 09\O,1.1669345838,0.1454829624,-0.0812361305\O,0.3344656584,-1.0930516
 116,-0.0850762787\C,-1.0655192526,0.5161601245,0.11285158\H,-2.0360256
 703,0.9718196052,0.2137188672\N,-0.9356145794,-0.7371519618,0.03431566
 06\\Version=ES64L-G16RevB.01\State=1-A\HF=-283.0697048\RMSD=2.402e-09\
 RMSF=6.136e-05\ZeroPoint=0.0554982\Thermal=0.0597961\Dipole=-0.5489343
 ,1.2673035,0.110987\DipoleDeriv=-0.0083388,-0.1942986,0.0235388,0.0842
 754,0.4881953,-0.0041119,0.0380613,0.0177517,0.4238201,0.0844847,-0.03
 61368,-0.0128572,0.0112065,-0.0629653,0.056723,0.0053296,0.1163508,-0.
 0521548,0.0822581,-0.0533014,-0.0142807,0.003909,-0.0448036,-0.0570889
 ,-0.0270598,-0.1083439,-0.0674086,-0.4383061,0.2280469,0.0315341,-0.34
 69946,-0.4568212,0.0133365,0.000651,-0.0312142,-0.1927211,-0.0323912,0
 .7413327,0.038607,0.3675347,-0.1409721,-0.0331516,0.0183709,-0.0635405
 ,-0.0615019,0.3482348,0.0941731,-0.0267293,0.2028789,0.0133161,-0.0122
 402,-0.0204466,-0.0041113,-0.0551832,0.0256931,0.0264554,0.0117824,-0.
 0140661,0.0892929,-0.0025474,0.0094799,-0.005617,0.1559821,-0.0616346,
 -0.8062713,-0.0515953,-0.3087438,0.114758,0.0390805,-0.0243864,0.07872
 44,-0.1508326\Polar=42.7346946,0.4741257,47.5631634,-1.0411594,0.96589
 28,29.2723899\Quadrupole=-0.7157819,0.7061009,0.009681,-1.1380391,-0.0
 083732,0.1272337\PG=C01 [X(C2H3N1O2)]\NImag=0\\0.41389215,0.05342926,0
 .57088981,0.01462510,-0.00394449,0.56435133,-0.04804272,-0.01875903,0.
 01754934,0.05261669,-0.01021462,-0.12774489,0.11400331,0.00886768,0.15
 371525,0.01799595,0.11589282,-0.21967779,-0.01702921,-0.12801207,0.227
 71731,-0.05802675,-0.03208378,-0.04730663,0.00341133,0.00047341,0.0032
 6942,0.06244001,-0.02334176,-0.10485746,-0.09947350,0.00313712,0.01062
 237,0.01517865,0.02445235,0.12782628,-0.04687038,-0.10003082,-0.232377
 71,-0.00715703,-0.01192005,-0.02254145,0.04668485,0.11506024,0.2436278
 6,-0.16174558,0.04996745,0.01081546,-0.00047138,0.00720127,-0.00558917
 ,0.00298774,0.00385920,0.00759876,0.35511613,0.05762473,-0.14074205,-0
 .00900815,0.02860746,-0.02318535,0.00125614,0.02617965,-0.02089242,-0.
 00896411,-0.06832140,0.29081740,0.01131737,-0.00844337,-0.05510600,-0.
 01300564,0.01397733,0.01300433,0.01733299,-0.01822503,0.00732071,-0.02
 839231,0.01921740,0.03563392,0.03216206,-0.00420840,-0.00406904,-0.002
 82333,0.00025705,-0.00099248,-0.00249639,-0.00049313,0.00116311,-0.074
 39461,-0.01876568,0.00437906,0.31417423,0.01579823,-0.06609512,-0.0039
 1250,-0.00170725,-0.00546059,-0.00337950,-0.00134139,-0.00539416,0.003
 25331,0.03078991,-0.10373573,-0.00807471,-0.14735694,0.37726313,-0.002
 99902,-0.00231777,-0.01777949,-0.00141864,0.00393259,-0.00122894,0.001
 43669,-0.00437398,-0.00170590,0.00716508,-0.00421347,-0.00319106,-0.02
 946080,0.03023071,0.04350233,-0.15422466,-0.03482746,0.00474145,0.0001
 8656,-0.00659044,0.00097445,-0.00393594,-0.00785522,-0.00076921,-0.041
 63157,0.04341838,0.00493231,-0.09623170,0.06570709,0.01295851,0.688066
 19,-0.04290368,-0.10755761,0.00144780,-0.02038239,-0.00908368,-0.00027
 404,-0.01755691,-0.00829446,0.00183575,0.01362560,0.01320837,0.0000967
 3,0.05166467,-0.05788240,-0.00851086,-0.16753264,0.87950300,0.00426954
 ,0.00078205,-0.07092176,0.02474297,0.00862839,0.00270112,-0.02582041,-
 0.00888932,0.00596807,0.00329138,-0.00226333,-0.00898608,0.01230784,-0
 .00963579,0.02169381,-0.05262012,0.05365908,0.14142566,-0.00611918,0.0
 1142617,0.00122556,-0.00017405,-0.00041307,0.00037383,-0.00011496,-0.0
 0036016,-0.00042110,-0.00263625,0.00020515,0.00039015,0.00416331,-0.00
 293764,0.00052313,-0.30948991,0.11659293,0.02821702,0.31320820,-0.0113
 9569,0.01169497,0.00143422,0.00064874,-0.00006700,0.00048133,0.0004963
 9,-0.00001245,-0.00055608,-0.00599052,-0.00263763,0.00021334,0.0033931
 0,-0.00488919,-0.00123617,0.10488300,-0.10250981,-0.01211545,-0.124215
 52,0.11092549,-0.00000747,-0.00035567,0.00162455,-0.00069726,-0.000018
 71,-0.00012175,0.00075526,0.00009686,-0.00022085,0.00004684,-0.0002818
 5,0.00211076,0.00087154,-0.00074234,0.01282319,0.02755946,-0.01303124,
 -0.03357446,-0.02953843,0.01452730,0.02590487,-0.01789531,-0.02494421,
 0.00241875,-0.00470309,0.00041873,0.00099719,-0.00426503,0.00060159,-0
 .00022900,-0.07722447,-0.06894829,0.00304606,-0.17455358,0.04104800,0.
 01179504,-0.08273896,0.06649241,0.00561180,0.00116285,0.03218050,0.001
 01007,0.36021760,-0.03899647,-0.03558765,-0.00054668,-0.00041233,0.001
 20389,-0.00114333,-0.00061971,0.00100229,0.00132175,-0.03113152,-0.012
 83258,0.00123830,0.11550933,-0.13380595,-0.01351104,0.00279728,-0.6073
 8342,-0.03016564,-0.00029786,-0.01250438,-0.00019435,-0.04684873,0.799
 90779,0.00166891,-0.00158275,0.02988687,-0.00298453,-0.00059080,0.0001
 4717,0.00364783,0.00062607,-0.00007073,0.00506397,0.00425737,0.0092134
 2,0.01580076,-0.00773918,-0.05411394,0.00222314,-0.03522322,-0.0583063
 6,-0.00077017,-0.00274850,-0.00854631,-0.02464990,0.04300100,0.0817898
 9\\0.00003029,0.00000199,-0.00016314,0.00005223,-0.00004896,0.00008243
 ,-0.00008188,0.00000406,0.00001060,-0.00008208,-0.00000639,-0.00000667
 ,0.00012790,0.00003318,-0.00002251,0.00001724,0.00003094,0.00011661,-0
 .00000324,-0.00002277,-0.00001346,-0.00006046,0.00000794,-0.00000386\\
 \@


 I am not a vegetarian because I love animals;
 I am a vegetarian because I hate plants.
                               -- A. Whitney Brown
 Job cpu time:       0 days  4 hours  7 minutes  3.4 seconds.
 Elapsed time:       0 days  0 hours 16 minutes  9.8 seconds.
 File lengths (MBytes):  RWF=     59 Int=      0 D2E=      0 Chk=      8 Scr=      1
 Normal termination of Gaussian 16 at Mon Apr 25 10:22:23 2022.
