# Supplementary material for: An Experimental and Master Equation Investigation of Kinetics of the CH2OO + RCN Reactions (R = H, CH3, C2H5) and Their Atmospheric Relevance
Source: J Phys Chem A. 2023 Jan 5;127(2):477–88. doi: 10.1021/acs.jpca.2c07073 (PMC9869398; doi:10.1021/acs.jpca.2c07073)
Supplement: Supplementary file 2 — jp2c07073_si_002.zip [file jp2c07073_si_002.zip › wb97XD/Optimization+Freq/AltRing2.log]

 Entering Gaussian System, Link 0=/appl/soft/chem/gaussian/G16RevC.01/g16/g16
 Initial command:
 /appl/soft/chem/gaussian/G16RevC.01/g16/l1.exe "/scratch/kurten/scratch_lauri/Cyan/AltRing/1202941.GAUSS_SCRDIR/Gau-96452.inp" -scrdir="/scratch/kurten/scratch_lauri/Cyan/AltRing/1202941.GAUSS_SCRDIR/"
 Entering Link 1 = /appl/soft/chem/gaussian/G16RevC.01/g16/l1.exe PID=     96457.
  
 Copyright (c) 1988-2019, Gaussian, Inc.  All Rights Reserved.
  
 This is part of the Gaussian(R) 16 program.  It is based on
 the Gaussian(R) 09 system (copyright 2009, Gaussian, Inc.),
 the Gaussian(R) 03 system (copyright 2003, Gaussian, Inc.),
 the Gaussian(R) 98 system (copyright 1998, Gaussian, Inc.),
 the Gaussian(R) 94 system (copyright 1995, Gaussian, Inc.),
 the Gaussian 92(TM) system (copyright 1992, Gaussian, Inc.),
 the Gaussian 90(TM) system (copyright 1990, Gaussian, Inc.),
 the Gaussian 88(TM) system (copyright 1988, Gaussian, Inc.),
 the Gaussian 86(TM) system (copyright 1986, Carnegie Mellon
 University), and the Gaussian 82(TM) system (copyright 1983,
 Carnegie Mellon University). Gaussian is a federally registered
 trademark of Gaussian, Inc.
  
 This software contains proprietary and confidential information,
 including trade secrets, belonging to Gaussian, Inc.
  
 This software is provided under written license and may be
 used, copied, transmitted, or stored only in accord with that
 written license.
  
 The following legend is applicable only to US Government
 contracts under FAR:
  
                    RESTRICTED RIGHTS LEGEND
  
 Use, reproduction and disclosure by the US Government is
 subject to restrictions as set forth in subparagraphs (a)
 and (c) of the Commercial Computer Software - Restricted
 Rights clause in FAR 52.227-19.
  
 Gaussian, Inc.
 340 Quinnipiac St., Bldg. 40, Wallingford CT 06492
  
  
 ---------------------------------------------------------------
 Warning -- This program may not be used in any manner that
 competes with the business of Gaussian, Inc. or will provide
 assistance to any competitor of Gaussian, Inc.  The licensee
 of this program is prohibited from giving any competitor of
 Gaussian, Inc. access to this program.  By using this program,
 the user acknowledges that Gaussian, Inc. is engaged in the
 business of creating and licensing software in the field of
 computational chemistry and represents and warrants to the
 licensee that it is not a competitor of Gaussian, Inc. and that
 it will not use this program in any manner prohibited above.
 ---------------------------------------------------------------
  

 Cite this work as:
 Gaussian 16, Revision C.01,
 M. J. Frisch, G. W. Trucks, H. B. Schlegel, G. E. Scuseria, 
 M. A. Robb, J. R. Cheeseman, G. Scalmani, V. Barone, 
 G. A. Petersson, H. Nakatsuji, X. Li, M. Caricato, A. V. Marenich, 
 J. Bloino, B. G. Janesko, R. Gomperts, B. Mennucci, H. P. Hratchian, 
 J. V. Ortiz, A. F. Izmaylov, J. L. Sonnenberg, D. Williams-Young, 
 F. Ding, F. Lipparini, F. Egidi, J. Goings, B. Peng, A. Petrone, 
 T. Henderson, D. Ranasinghe, V. G. Zakrzewski, J. Gao, N. Rega, 
 G. Zheng, W. Liang, M. Hada, M. Ehara, K. Toyota, R. Fukuda, 
 J. Hasegawa, M. Ishida, T. Nakajima, Y. Honda, O. Kitao, H. Nakai, 
 T. Vreven, K. Throssell, J. A. Montgomery, Jr., J. E. Peralta, 
 F. Ogliaro, M. J. Bearpark, J. J. Heyd, E. N. Brothers, K. N. Kudin, 
 V. N. Staroverov, T. A. Keith, R. Kobayashi, J. Normand, 
 K. Raghavachari, A. P. Rendell, J. C. Burant, S. S. Iyengar, 
 J. Tomasi, M. Cossi, J. M. Millam, M. Klene, C. Adamo, R. Cammi, 
 J. W. Ochterski, R. L. Martin, K. Morokuma, O. Farkas, 
 J. B. Foresman, and D. J. Fox, Gaussian, Inc., Wallingford CT, 2019.
 
 ******************************************
 Gaussian 16:  AS64L-G16RevC.01  3-Jul-2019
                24-Apr-2022 
 ******************************************
 %mem=12GB
 %NprocShared=16
 Will use up to   16 processors via shared memory.
 %chk=ARing2-M0001-b3lyp-wb97L-wb97H
 ----------------------------------------------------------------------
 #wB97XD Aug-cc-pVTZ Opt Integral(Grid=SuperFineGrid) Freq MaxDisk=32GB
 ----------------------------------------------------------------------
 1/18=20,19=15,26=5,38=1/1,3;
 2/9=110,12=2,17=6,18=5,40=1/2;
 3/5=16,6=1,7=10,11=2,25=1,30=1,71=1,74=-58,75=-7/1,2,3;
 4//1;
 5/5=2,38=5/2;
 6/7=2,8=2,9=2,10=2,28=1/1;
 7//1,2,3,16;
 1/18=20,19=15,26=5/3(2);
 2/9=110/2;
 99//99;
 2/9=110/2;
 3/5=16,6=1,7=10,11=2,25=1,30=1,71=1,74=-58,75=-7/1,2,3;
 4/5=5,16=3,69=1/1;
 5/5=2,38=5/2;
 7//1,2,3,16;
 1/18=20,19=15,26=5/3(-5);
 2/9=110/2;
 6/7=2,8=2,9=2,10=2,19=2,28=1/1;
 99/9=1/99;
 ------------------------------
 ARing2-M0001-b3lyp-wb97L-wb97H
 ------------------------------
 Symbolic Z-matrix:
 Charge =  0 Multiplicity = 1
 O                     1.32188  -0.92135   0.00007 
 O                     1.54647   0.62276  -0.00031 
 C                     0.24458   1.16462   0.00022 
 C                    -0.67171  -0.05053   0.00006 
 N                     0.00985  -1.12995   0.00007 
 H                     0.08271   1.78047   0.89931 
 H                     0.08224   1.78107  -0.89837 
 C                    -2.16225  -0.00054  -0.00011 
 H                    -2.53375   0.53399   0.88364 
 H                    -2.57714  -1.01137   0.00041 
 H                    -2.53355   0.53296  -0.88457 
 

 GradGradGradGradGradGradGradGradGradGradGradGradGradGradGradGradGradGrad
 Berny optimization.
 Initialization pass.
                           ----------------------------
                           !    Initial Parameters    !
                           ! (Angstroms and Degrees)  !
 --------------------------                            --------------------------
 ! Name  Definition              Value          Derivative Info.                !
 --------------------------------------------------------------------------------
 ! R1    R(1,2)                  1.5604         estimate D2E/DX2                !
 ! R2    R(1,5)                  1.3285         estimate D2E/DX2                !
 ! R3    R(2,3)                  1.4102         estimate D2E/DX2                !
 ! R4    R(3,4)                  1.5219         estimate D2E/DX2                !
 ! R5    R(3,6)                  1.1017         estimate D2E/DX2                !
 ! R6    R(3,7)                  1.1017         estimate D2E/DX2                !
 ! R7    R(4,5)                  1.2766         estimate D2E/DX2                !
 ! R8    R(4,8)                  1.4914         estimate D2E/DX2                !
 ! R9    R(8,9)                  1.0976         estimate D2E/DX2                !
 ! R10   R(8,10)                 1.0927         estimate D2E/DX2                !
 ! R11   R(8,11)                 1.0976         estimate D2E/DX2                !
 ! A1    A(2,1,5)              107.3095         estimate D2E/DX2                !
 ! A2    A(1,2,3)              104.322          estimate D2E/DX2                !
 ! A3    A(2,3,4)              104.4207         estimate D2E/DX2                !
 ! A4    A(2,3,6)              110.5326         estimate D2E/DX2                !
 ! A5    A(2,3,7)              110.532          estimate D2E/DX2                !
 ! A6    A(4,3,6)              110.9738         estimate D2E/DX2                !
 ! A7    A(4,3,7)              110.9743         estimate D2E/DX2                !
 ! A8    A(6,3,7)              109.3403         estimate D2E/DX2                !
 ! A9    A(3,4,5)              110.7128         estimate D2E/DX2                !
 ! A10   A(3,4,8)              125.0974         estimate D2E/DX2                !
 ! A11   A(5,4,8)              124.1897         estimate D2E/DX2                !
 ! A12   A(1,5,4)              113.235          estimate D2E/DX2                !
 ! A13   A(4,8,9)              110.7631         estimate D2E/DX2                !
 ! A14   A(4,8,10)             110.3946         estimate D2E/DX2                !
 ! A15   A(4,8,11)             110.7612         estimate D2E/DX2                !
 ! A16   A(9,8,10)             108.7611         estimate D2E/DX2                !
 ! A17   A(9,8,11)             107.3134         estimate D2E/DX2                !
 ! A18   A(10,8,11)            108.7591         estimate D2E/DX2                !
 ! D1    D(5,1,2,3)              0.0301         estimate D2E/DX2                !
 ! D2    D(2,1,5,4)             -0.0141         estimate D2E/DX2                !
 ! D3    D(1,2,3,4)             -0.0317         estimate D2E/DX2                !
 ! D4    D(1,2,3,6)            119.3724         estimate D2E/DX2                !
 ! D5    D(1,2,3,7)           -119.4359         estimate D2E/DX2                !
 ! D6    D(2,3,4,5)              0.0265         estimate D2E/DX2                !
 ! D7    D(2,3,4,8)           -179.9725         estimate D2E/DX2                !
 ! D8    D(6,3,4,5)           -119.079          estimate D2E/DX2                !
 ! D9    D(6,3,4,8)             60.922          estimate D2E/DX2                !
 ! D10   D(7,3,4,5)            119.1316         estimate D2E/DX2                !
 ! D11   D(7,3,4,8)            -60.8674         estimate D2E/DX2                !
 ! D12   D(3,4,5,1)             -0.0068         estimate D2E/DX2                !
 ! D13   D(8,4,5,1)            179.9922         estimate D2E/DX2                !
 ! D14   D(3,4,8,9)            -59.4403         estimate D2E/DX2                !
 ! D15   D(3,4,8,10)          -179.9657         estimate D2E/DX2                !
 ! D16   D(3,4,8,11)            59.5127         estimate D2E/DX2                !
 ! D17   D(5,4,8,9)            120.5608         estimate D2E/DX2                !
 ! D18   D(5,4,8,10)             0.0354         estimate D2E/DX2                !
 ! D19   D(5,4,8,11)          -120.4862         estimate D2E/DX2                !
 --------------------------------------------------------------------------------
 Trust Radius=3.00D-01 FncErr=1.00D-07 GrdErr=1.00D-07 EigMax=2.50D+02 EigMin=1.00D-04
 Number of steps in this run=     58 maximum allowed number of steps=    100.
 GradGradGradGradGradGradGradGradGradGradGradGradGradGradGradGradGradGrad

                          Input orientation:                          
 ---------------------------------------------------------------------
 Center     Atomic      Atomic             Coordinates (Angstroms)
 Number     Number       Type             X           Y           Z
 ---------------------------------------------------------------------
      1          8           0        1.321880   -0.921350    0.000070
      2          8           0        1.546470    0.622760   -0.000310
      3          6           0        0.244580    1.164620    0.000220
      4          6           0       -0.671710   -0.050530    0.000060
      5          7           0        0.009850   -1.129950    0.000070
      6          1           0        0.082710    1.780470    0.899310
      7          1           0        0.082240    1.781070   -0.898370
      8          6           0       -2.162250   -0.000540   -0.000110
      9          1           0       -2.533750    0.533990    0.883640
     10          1           0       -2.577140   -1.011370    0.000410
     11          1           0       -2.533550    0.532960   -0.884570
 ---------------------------------------------------------------------
                    Distance matrix (angstroms):
                    1          2          3          4          5
     1  O    0.000000
     2  O    1.560358   0.000000
     3  C    2.347732   1.410153   0.000000
     4  C    2.175484   2.318112   1.521899   0.000000
     5  N    1.328509   2.330921   2.306545   1.276586   0.000000
     6  H    3.105480   2.071763   1.101742   2.174939   3.047045
     7  H    3.105958   2.071754   1.101739   2.174943   3.047371
     8  C    3.603755   3.760732   2.674029   1.491378   2.448180
     9  H    4.214806   4.175816   2.982825   2.142328   3.165327
    10  H    3.900059   4.435599   3.563290   2.133982   2.589706
    11  H    4.214492   4.175709   2.983262   2.142307   3.164924
                    6          7          8          9         10
     6  H    0.000000
     7  H    1.797680   0.000000
     8  C    3.003464   3.003122   0.000000
     9  H    2.898244   3.402083   1.097610   0.000000
    10  H    3.959444   3.959524   1.092662   1.780482   0.000000
    11  H    3.403428   2.898332   1.097614   1.768210   1.780462
                   11
    11  H    0.000000
 Stoichiometry    C3H5NO2
 Framework group  C1[X(C3H5NO2)]
 Deg. of freedom    27
 Full point group                 C1      NOp   1
 Largest Abelian subgroup         C1      NOp   1
 Largest concise Abelian subgroup C1      NOp   1
                         Standard orientation:                         
 ---------------------------------------------------------------------
 Center     Atomic      Atomic             Coordinates (Angstroms)
 Number     Number       Type             X           Y           Z
 ---------------------------------------------------------------------
      1          8           0        1.321880   -0.921352    0.000070
      2          8           0        1.546471    0.622758   -0.000310
      3          6           0        0.244581    1.164619    0.000220
      4          6           0       -0.671710   -0.050531    0.000060
      5          7           0        0.009850   -1.129951    0.000070
      6          1           0        0.082711    1.780469    0.899310
      7          1           0        0.082241    1.781069   -0.898370
      8          6           0       -2.162250   -0.000540   -0.000110
      9          1           0       -2.533749    0.533990    0.883640
     10          1           0       -2.577140   -1.011370    0.000410
     11          1           0       -2.533549    0.532960   -0.884570
 ---------------------------------------------------------------------
 Rotational constants (GHZ):           7.7727940           3.3544389           2.4149528
 Standard basis: Aug-CC-pVTZ (5D, 7F)
 There are   455 symmetry adapted cartesian basis functions of A   symmetry.
 There are   391 symmetry adapted basis functions of A   symmetry.
   391 basis functions,   567 primitive gaussians,   455 cartesian basis functions
    23 alpha electrons       23 beta electrons
       nuclear repulsion energy       238.7155021713 Hartrees.
 NAtoms=   11 NActive=   11 NUniq=   11 SFac= 1.00D+00 NAtFMM=   60 NAOKFM=F Big=F
 Integral buffers will be    131072 words long.
 Raffenetti 2 integral format.
 Two-electron integral symmetry is turned on.
 Nuclear repulsion after empirical dispersion term =      238.7120107121 Hartrees.
 One-electron integrals computed using PRISM.
 NBasis=   391 RedAO= T EigKep=  1.07D-05  NBF=   391
 NBsUse=   391 1.00D-06 EigRej= -1.00D+00 NBFU=   391
 ExpMin= 2.53D-02 ExpMax= 1.53D+04 ExpMxC= 5.22D+02 IAcc=3 IRadAn=         7 AccDes= 0.00D+00
 Harris functional with IExCor= 4639 and IRadAn=       7 diagonalized for initial guess.
 HarFok:  IExCor= 4639 AccDes= 0.00D+00 IRadAn=         7 IDoV= 1 UseB2=F ITyADJ=14
 ICtDFT=  3500011 ScaDFX=  1.000000  1.000000  1.000000  1.000000
 FoFCou: FMM=F IPFlag=           0 FMFlag=      100000 FMFlg1=           0
         NFxFlg=           0 DoJE=T BraDBF=F KetDBF=T FulRan=T
         wScrn=  0.000000 ICntrl=       500 IOpCl=  0 I1Cent=   200000004 NGrid=           0
         NMat0=    1 NMatS0=      1 NMatT0=    0 NMatD0=    1 NMtDS0=    0 NMtDT0=    0
 Petite list used in FoFCou.
 Requested convergence on RMS density matrix=1.00D-08 within 128 cycles.
 Requested convergence on MAX density matrix=1.00D-06.
 Requested convergence on             energy=1.00D-06.
 No special actions if energy rises.
 SCF Done:  E(RwB97XD) =  -322.393836350     A.U. after   14 cycles
            NFock= 14  Conv=0.43D-08     -V/T= 2.0064

 **********************************************************************

            Population analysis using the SCF Density.

 **********************************************************************

 Orbital symmetries:
       Occupied  (A) (A) (A) (A) (A) (A) (A) (A) (A) (A) (A) (A)
                 (A) (A) (A) (A) (A) (A) (A) (A) (A) (A) (A)
       Virtual   (A) (A) (A) (A) (A) (A) (A) (A) (A) (A) (A) (A)
                 (A) (A) (A) (A) (A) (A) (A) (A) (A) (A) (A) (A)
                 (A) (A) (A) (A) (A) (A) (A) (A) (A) (A) (A) (A)
                 (A) (A) (A) (A) (A) (A) (A) (A) (A) (A) (A) (A)
                 (A) (A) (A) (A) (A) (A) (A) (A) (A) (A) (A) (A)
                 (A) (A) (A) (A) (A) (A) (A) (A) (A) (A) (A) (A)
                 (A) (A) (A) (A) (A) (A) (A) (A) (A) (A) (A) (A)
                 (A) (A) (A) (A) (A) (A) (A) (A) (A) (A) (A) (A)
                 (A) (A) (A) (A) (A) (A) (A) (A) (A) (A) (A) (A)
                 (A) (A) (A) (A) (A) (A) (A) (A) (A) (A) (A) (A)
                 (A) (A) (A) (A) (A) (A) (A) (A) (A) (A) (A) (A)
                 (A) (A) (A) (A) (A) (A) (A) (A) (A) (A) (A) (A)
                 (A) (A) (A) (A) (A) (A) (A) (A) (A) (A) (A) (A)
                 (A) (A) (A) (A) (A) (A) (A) (A) (A) (A) (A) (A)
                 (A) (A) (A) (A) (A) (A) (A) (A) (A) (A) (A) (A)
                 (A) (A) (A) (A) (A) (A) (A) (A) (A) (A) (A) (A)
                 (A) (A) (A) (A) (A) (A) (A) (A) (A) (A) (A) (A)
                 (A) (A) (A) (A) (A) (A) (A) (A) (A) (A) (A) (A)
                 (A) (A) (A) (A) (A) (A) (A) (A) (A) (A) (A) (A)
                 (A) (A) (A) (A) (A) (A) (A) (A) (A) (A) (A) (A)
                 (A) (A) (A) (A) (A) (A) (A) (A) (A) (A) (A) (A)
                 (A) (A) (A) (A) (A) (A) (A) (A) (A) (A) (A) (A)
                 (A) (A) (A) (A) (A) (A) (A) (A) (A) (A) (A) (A)
                 (A) (A) (A) (A) (A) (A) (A) (A) (A) (A) (A) (A)
                 (A) (A) (A) (A) (A) (A) (A) (A) (A) (A) (A) (A)
                 (A) (A) (A) (A) (A) (A) (A) (A) (A) (A) (A) (A)
                 (A) (A) (A) (A) (A) (A) (A) (A) (A) (A) (A) (A)
                 (A) (A) (A) (A) (A) (A) (A) (A) (A) (A) (A) (A)
                 (A) (A) (A) (A) (A) (A) (A) (A) (A) (A) (A) (A)
                 (A) (A) (A) (A) (A) (A) (A) (A) (A) (A) (A) (A)
                 (A) (A) (A) (A) (A) (A) (A) (A)
 The electronic state is 1-A.
 Alpha  occ. eigenvalues --  -19.36052 -19.31441 -14.51722 -10.36521 -10.35918
 Alpha  occ. eigenvalues --  -10.31672  -1.26516  -1.09683  -0.98440  -0.84387
 Alpha  occ. eigenvalues --   -0.78836  -0.69696  -0.60580  -0.60138  -0.56170
 Alpha  occ. eigenvalues --   -0.52631  -0.52567  -0.51429  -0.49398  -0.45677
 Alpha  occ. eigenvalues --   -0.41382  -0.40859  -0.32421
 Alpha virt. eigenvalues --    0.02473   0.03120   0.03828   0.03880   0.05392
 Alpha virt. eigenvalues --    0.05875   0.06289   0.07869   0.08873   0.10727
 Alpha virt. eigenvalues --    0.11147   0.11628   0.11981   0.12779   0.13270
 Alpha virt. eigenvalues --    0.13635   0.14541   0.15229   0.16775   0.17099
 Alpha virt. eigenvalues --    0.18134   0.18622   0.19867   0.20192   0.20629
 Alpha virt. eigenvalues --    0.22121   0.22597   0.22971   0.24735   0.26624
 Alpha virt. eigenvalues --    0.27078   0.27152   0.27726   0.28093   0.30794
 Alpha virt. eigenvalues --    0.31191   0.31854   0.32103   0.32148   0.33609
 Alpha virt. eigenvalues --    0.33822   0.34154   0.34773   0.35049   0.36525
 Alpha virt. eigenvalues --    0.37339   0.37839   0.39215   0.39490   0.39900
 Alpha virt. eigenvalues --    0.40188   0.40834   0.41817   0.43076   0.43705
 Alpha virt. eigenvalues --    0.44918   0.45285   0.46988   0.48210   0.48958
 Alpha virt. eigenvalues --    0.49073   0.50463   0.50704   0.51302   0.52555
 Alpha virt. eigenvalues --    0.54910   0.55737   0.56140   0.56483   0.57407
 Alpha virt. eigenvalues --    0.58451   0.60707   0.65099   0.65105   0.66009
 Alpha virt. eigenvalues --    0.67562   0.67641   0.69912   0.71175   0.72337
 Alpha virt. eigenvalues --    0.73511   0.73864   0.75340   0.75893   0.76343
 Alpha virt. eigenvalues --    0.76555   0.78609   0.79508   0.79829   0.82432
 Alpha virt. eigenvalues --    0.82866   0.82964   0.83558   0.84899   0.85573
 Alpha virt. eigenvalues --    0.85769   0.87289   0.87511   0.87772   0.91600
 Alpha virt. eigenvalues --    0.92018   0.93590   0.94283   0.95761   0.96199
 Alpha virt. eigenvalues --    0.97875   0.98677   0.99472   1.01063   1.01129
 Alpha virt. eigenvalues --    1.03175   1.03362   1.06544   1.06852   1.08188
 Alpha virt. eigenvalues --    1.08595   1.10130   1.10613   1.11210   1.11540
 Alpha virt. eigenvalues --    1.14482   1.15412   1.16634   1.17068   1.18322
 Alpha virt. eigenvalues --    1.20211   1.20549   1.22295   1.23174   1.25355
 Alpha virt. eigenvalues --    1.26937   1.27866   1.28698   1.30267   1.30781
 Alpha virt. eigenvalues --    1.31247   1.34190   1.35625   1.38571   1.39445
 Alpha virt. eigenvalues --    1.40219   1.40798   1.42388   1.43791   1.45588
 Alpha virt. eigenvalues --    1.47495   1.48046   1.48419   1.50596   1.51778
 Alpha virt. eigenvalues --    1.53210   1.53326   1.54589   1.56435   1.56455
 Alpha virt. eigenvalues --    1.58923   1.59683   1.61731   1.62493   1.65596
 Alpha virt. eigenvalues --    1.65640   1.66827   1.68091   1.69591   1.71267
 Alpha virt. eigenvalues --    1.73643   1.73998   1.77068   1.77460   1.80999
 Alpha virt. eigenvalues --    1.81731   1.84592   1.85096   1.85998   1.87116
 Alpha virt. eigenvalues --    1.90618   1.94337   1.94379   1.97264   1.98097
 Alpha virt. eigenvalues --    1.98603   2.02962   2.04855   2.06101   2.07165
 Alpha virt. eigenvalues --    2.08525   2.09251   2.10635   2.12776   2.14537
 Alpha virt. eigenvalues --    2.14791   2.17434   2.18101   2.23173   2.23352
 Alpha virt. eigenvalues --    2.26137   2.26972   2.28952   2.29492   2.32501
 Alpha virt. eigenvalues --    2.37955   2.38032   2.39650   2.41879   2.42517
 Alpha virt. eigenvalues --    2.48305   2.50857   2.52433   2.56993   2.58425
 Alpha virt. eigenvalues --    2.58809   2.68333   2.71488   2.72426   2.76968
 Alpha virt. eigenvalues --    2.84428   2.85637   2.88608   2.90776   2.93996
 Alpha virt. eigenvalues --    2.96889   2.98268   3.01917   3.02724   3.06589
 Alpha virt. eigenvalues --    3.08419   3.11354   3.15732   3.15885   3.16976
 Alpha virt. eigenvalues --    3.17924   3.22648   3.26022   3.27347   3.31636
 Alpha virt. eigenvalues --    3.31945   3.34551   3.35608   3.38822   3.39387
 Alpha virt. eigenvalues --    3.41366   3.42708   3.45694   3.46263   3.48534
 Alpha virt. eigenvalues --    3.49270   3.51869   3.57321   3.60359   3.61852
 Alpha virt. eigenvalues --    3.63227   3.66852   3.69027   3.70275   3.70702
 Alpha virt. eigenvalues --    3.75311   3.75368   3.75745   3.80036   3.81156
 Alpha virt. eigenvalues --    3.82728   3.84597   3.88103   3.91492   3.93399
 Alpha virt. eigenvalues --    3.94314   3.95322   4.00475   4.03025   4.06303
 Alpha virt. eigenvalues --    4.08331   4.08474   4.10637   4.15243   4.15686
 Alpha virt. eigenvalues --    4.21742   4.23855   4.24488   4.27435   4.29142
 Alpha virt. eigenvalues --    4.32674   4.36859   4.37560   4.43699   4.44717
 Alpha virt. eigenvalues --    4.48360   4.48530   4.50757   4.55386   4.55694
 Alpha virt. eigenvalues --    4.60347   4.61478   4.67759   4.71815   4.78095
 Alpha virt. eigenvalues --    4.81934   4.84059   4.86930   4.87961   4.89053
 Alpha virt. eigenvalues --    4.95536   4.96082   4.99241   4.99895   5.04642
 Alpha virt. eigenvalues --    5.06029   5.08700   5.12089   5.14954   5.18546
 Alpha virt. eigenvalues --    5.19524   5.22771   5.25162   5.25184   5.29004
 Alpha virt. eigenvalues --    5.29084   5.34810   5.36421   5.40764   5.51011
 Alpha virt. eigenvalues --    5.58101   5.59953   5.65168   5.65630   5.66553
 Alpha virt. eigenvalues --    5.70570   5.77154   5.83954   5.86668   5.90932
 Alpha virt. eigenvalues --    5.95706   5.97355   6.08174   6.16104   6.25392
 Alpha virt. eigenvalues --    6.31457   6.37882   6.38254   6.42647   6.44219
 Alpha virt. eigenvalues --    6.48088   6.56840   6.56932   6.62343   6.65544
 Alpha virt. eigenvalues --    6.71154   6.73424   6.77511   6.79495   6.81517
 Alpha virt. eigenvalues --    6.89556   6.94062   7.04436   7.05209   7.15287
 Alpha virt. eigenvalues --    7.29572   7.31502   7.40269   7.62109   7.77602
 Alpha virt. eigenvalues --    8.00228   8.23975  13.70334  14.28979  15.51266
 Alpha virt. eigenvalues --   16.02973  17.66527  18.45742
          Condensed to atoms (all electrons):
               1          2          3          4          5          6
     1  O    8.650724  -0.162442   0.045140   0.030635  -0.274385  -0.015055
     2  O   -0.162442   8.655468  -0.091152   0.021988   0.007255   0.010184
     3  C    0.045140  -0.091152   5.246401   0.167135  -0.101217   0.380636
     4  C    0.030635   0.021988   0.167135   5.771076  -0.169559  -0.032928
     5  N   -0.274385   0.007255  -0.101217  -0.169559   7.871270   0.011028
     6  H   -0.015055   0.010184   0.380636  -0.032928   0.011028   0.372130
     7  H   -0.015063   0.010150   0.380612  -0.032797   0.011003   0.013655
     8  C   -0.008465   0.015107  -0.019042  -0.069778  -0.015644   0.001851
     9  H    0.000140  -0.000368  -0.004938  -0.046972   0.006512  -0.000077
    10  H   -0.004790   0.000217   0.003004  -0.009862  -0.007452   0.000141
    11  H    0.000136  -0.000370  -0.004943  -0.047067   0.006545   0.000216
               7          8          9         10         11
     1  O   -0.015063  -0.008465   0.000140  -0.004790   0.000136
     2  O    0.010150   0.015107  -0.000368   0.000217  -0.000370
     3  C    0.380612  -0.019042  -0.004938   0.003004  -0.004943
     4  C   -0.032797  -0.069778  -0.046972  -0.009862  -0.047067
     5  N    0.011003  -0.015644   0.006512  -0.007452   0.006545
     6  H    0.013655   0.001851  -0.000077   0.000141   0.000216
     7  H    0.372047   0.001829   0.000212   0.000142  -0.000078
     8  C    0.001829   5.605217   0.405007   0.369287   0.405043
     9  H    0.000212   0.405007   0.363062   0.001452   0.006108
    10  H    0.000142   0.369287   0.001452   0.370790   0.001422
    11  H   -0.000078   0.405043   0.006108   0.001422   0.363122
 Mulliken charges:
               1
     1  O   -0.246575
     2  O   -0.466037
     3  C   -0.001636
     4  C    0.418129
     5  N   -0.345355
     6  H    0.258219
     7  H    0.258289
     8  C   -0.690411
     9  H    0.269863
    10  H    0.275648
    11  H    0.269866
 Sum of Mulliken charges =  -0.00000
 Mulliken charges with hydrogens summed into heavy atoms:
               1
     1  O   -0.246575
     2  O   -0.466037
     3  C    0.514873
     4  C    0.418129
     5  N   -0.345355
     8  C    0.124966
 Electronic spatial extent (au):  <R**2>=            513.3869
 Charge=             -0.0000 electrons
 Dipole moment (field-independent basis, Debye):
    X=             -3.4879    Y=              2.1876    Z=              0.0004  Tot=              4.1172
 Quadrupole moment (field-independent basis, Debye-Ang):
   XX=            -35.6869   YY=            -35.2909   ZZ=            -34.4079
   XY=             -0.3786   XZ=              0.0012   YZ=              0.0004
 Traceless Quadrupole moment (field-independent basis, Debye-Ang):
   XX=             -0.5583   YY=             -0.1623   ZZ=              0.7206
   XY=             -0.3786   XZ=              0.0012   YZ=              0.0004
 Octapole moment (field-independent basis, Debye-Ang**2):
  XXX=             -4.8932  YYY=              5.1854  ZZZ=             -0.0011  XYY=              2.0691
  XXY=             -2.6748  XXZ=              0.0003  XZZ=              1.8834  YZZ=              1.7373
  YYZ=             -0.0001  XYZ=              0.0011
 Hexadecapole moment (field-independent basis, Debye-Ang**3):
 XXXX=           -405.9401 YYYY=           -193.7116 ZZZZ=            -45.6595 XXXY=             -2.3907
 XXXZ=             -0.0006 YYYX=              0.9715 YYYZ=             -0.0044 ZZZX=              0.0044
 ZZZY=              0.0004 XXYY=            -99.8049 XXZZ=            -74.9690 YYZZ=            -37.7762
 XXYZ=              0.0010 YYXZ=             -0.0024 ZZXY=             -2.3362
 N-N= 2.387120107121D+02 E-N=-1.232054818765D+03  KE= 3.203585931856D+02
 Calling FoFJK, ICntrl=      2127 FMM=F ISym2X=0 I1Cent= 0 IOpClX= 0 NMat=1 NMatS=1 NMatT=0.
 ***** Axes restored to original set *****
 -------------------------------------------------------------------
 Center     Atomic                   Forces (Hartrees/Bohr)
 Number     Number              X              Y              Z
 -------------------------------------------------------------------
      1        8          -0.008015623    0.016716811   -0.000003324
      2        8          -0.012347492   -0.014121102    0.000005352
      3        6           0.004484973   -0.004434544   -0.000003596
      4        6           0.008517649   -0.008238691   -0.000000392
      5        7           0.000412673    0.015661415   -0.000002070
      6        1           0.000242588   -0.002557484   -0.002770849
      7        1           0.000256135   -0.002563706    0.002770469
      8        6          -0.000103538   -0.000195820    0.000001832
      9        1           0.002278007   -0.001887381   -0.003189179
     10        1           0.001997261    0.003501760   -0.000001627
     11        1           0.002277368   -0.001881257    0.003193385
 -------------------------------------------------------------------
 Cartesian Forces:  Max     0.016716811 RMS     0.006040173

 GradGradGradGradGradGradGradGradGradGradGradGradGradGradGradGradGradGrad
 Berny optimization.
 FormGI is forming the generalized inverse of G from B-inverse, IUseBI=4.
 Internal  Forces:  Max     0.017691853 RMS     0.004654027
 Search for a local minimum.
 Step number   1 out of a maximum of   58
 All quantities printed in internal units (Hartrees-Bohrs-Radians)
 Mixed Optimization -- RFO/linear search
 Second derivative matrix not updated -- first step.
 ITU=  0
     Eigenvalues ---    0.00873   0.00880   0.01092   0.02031   0.06355
     Eigenvalues ---    0.07356   0.07389   0.07586   0.11034   0.11063
     Eigenvalues ---    0.16000   0.16000   0.16000   0.23684   0.25000
     Eigenvalues ---    0.25000   0.26604   0.29698   0.33299   0.33490
     Eigenvalues ---    0.33491   0.33947   0.33948   0.34507   0.42433
     Eigenvalues ---    0.57436   0.70885
 RFO step:  Lambda=-2.61977040D-03 EMin= 8.72631808D-03
 Linear search not attempted -- first point.
 Iteration  1 RMS(Cart)=  0.01617438 RMS(Int)=  0.00002381
 Iteration  2 RMS(Cart)=  0.00002090 RMS(Int)=  0.00001325
 Iteration  3 RMS(Cart)=  0.00000000 RMS(Int)=  0.00001325
 Variable       Old X    -DE/DX   Delta X   Delta X   Delta X     New X
                                 (Linear)    (Quad)   (Total)
    R1        2.94865  -0.01769   0.00000  -0.06379  -0.06377   2.88488
    R2        2.51052  -0.00990   0.00000  -0.01719  -0.01718   2.49334
    R3        2.66480  -0.01102   0.00000  -0.02336  -0.02336   2.64145
    R4        2.87597  -0.00816   0.00000  -0.02712  -0.02714   2.84883
    R5        2.08199  -0.00373   0.00000  -0.01104  -0.01104   2.07095
    R6        2.08199  -0.00373   0.00000  -0.01106  -0.01106   2.07092
    R7        2.41240  -0.01754   0.00000  -0.02454  -0.02456   2.38784
    R8        2.81830  -0.00646   0.00000  -0.01924  -0.01924   2.79905
    R9        2.07418  -0.00426   0.00000  -0.01244  -0.01244   2.06174
   R10        2.06483  -0.00400   0.00000  -0.01151  -0.01151   2.05333
   R11        2.07419  -0.00426   0.00000  -0.01244  -0.01244   2.06175
    A1        1.87290   0.00165   0.00000   0.00655   0.00659   1.87949
    A2        1.82076  -0.00040   0.00000   0.00541   0.00544   1.82620
    A3        1.82249  -0.00149   0.00000  -0.00419  -0.00421   1.81827
    A4        1.92916   0.00066   0.00000   0.00267   0.00266   1.93182
    A5        1.92915   0.00065   0.00000   0.00257   0.00256   1.93171
    A6        1.93686  -0.00012   0.00000  -0.00328  -0.00328   1.93358
    A7        1.93687  -0.00012   0.00000  -0.00323  -0.00323   1.93364
    A8        1.90835   0.00037   0.00000   0.00508   0.00507   1.91341
    A9        1.93230   0.00026   0.00000  -0.00180  -0.00183   1.93047
   A10        2.18336  -0.00025   0.00000   0.00042   0.00044   2.18380
   A11        2.16752  -0.00001   0.00000   0.00138   0.00139   2.16891
   A12        1.97632  -0.00002   0.00000  -0.00597  -0.00598   1.97034
   A13        1.93318  -0.00101   0.00000  -0.00644  -0.00645   1.92673
   A14        1.92675  -0.00027   0.00000  -0.00116  -0.00116   1.92559
   A15        1.93315  -0.00101   0.00000  -0.00643  -0.00645   1.92670
   A16        1.89824   0.00075   0.00000   0.00510   0.00510   1.90334
   A17        1.87297   0.00086   0.00000   0.00433   0.00431   1.87728
   A18        1.89820   0.00075   0.00000   0.00512   0.00511   1.90332
    D1        0.00053   0.00000   0.00000  -0.00004  -0.00004   0.00048
    D2       -0.00025  -0.00000   0.00000  -0.00001  -0.00001  -0.00026
    D3       -0.00055   0.00000   0.00000   0.00007   0.00007  -0.00048
    D4        2.08344  -0.00067   0.00000  -0.00487  -0.00488   2.07856
    D5       -2.08455   0.00067   0.00000   0.00500   0.00501  -2.07954
    D6        0.00046  -0.00000   0.00000  -0.00008  -0.00008   0.00038
    D7       -3.14111  -0.00000   0.00000  -0.00014  -0.00014  -3.14125
    D8       -2.07832   0.00015   0.00000   0.00086   0.00086  -2.07746
    D9        1.06329   0.00015   0.00000   0.00080   0.00080   1.06409
   D10        2.07924  -0.00016   0.00000  -0.00112  -0.00112   2.07812
   D11       -1.06234  -0.00016   0.00000  -0.00118  -0.00118  -1.06351
   D12       -0.00012   0.00000   0.00000   0.00005   0.00005  -0.00006
   D13        3.14146   0.00000   0.00000   0.00011   0.00011   3.14157
   D14       -1.03743   0.00011   0.00000   0.00138   0.00138  -1.03605
   D15       -3.14099  -0.00000   0.00000  -0.00004  -0.00004  -3.14103
   D16        1.03869  -0.00011   0.00000  -0.00148  -0.00147   1.03722
   D17        2.10418   0.00011   0.00000   0.00132   0.00131   2.10549
   D18        0.00062  -0.00000   0.00000  -0.00010  -0.00010   0.00052
   D19       -2.10288  -0.00011   0.00000  -0.00155  -0.00154  -2.10442
         Item               Value     Threshold  Converged?
 Maximum Force            0.017692     0.000450     NO 
 RMS     Force            0.004654     0.000300     NO 
 Maximum Displacement     0.042311     0.001800     NO 
 RMS     Displacement     0.016172     0.001200     NO 
 Predicted change in Energy=-1.319859D-03
 GradGradGradGradGradGradGradGradGradGradGradGradGradGradGradGradGradGrad

                          Input orientation:                          
 ---------------------------------------------------------------------
 Center     Atomic      Atomic             Coordinates (Angstroms)
 Number     Number       Type             X           Y           Z
 ---------------------------------------------------------------------
      1          8           0        1.306448   -0.898960    0.000098
      2          8           0        1.525106    0.611911   -0.000215
      3          6           0        0.237181    1.155119    0.000194
      4          6           0       -0.671083   -0.048096    0.000018
      5          7           0        0.004946   -1.115640    0.000022
      6          1           0        0.074573    1.765009    0.896065
      7          1           0        0.074343    1.765513   -0.895277
      8          6           0       -2.151442    0.001666   -0.000090
      9          1           0       -2.513968    0.535225    0.879813
     10          1           0       -2.562931   -1.003978    0.000362
     11          1           0       -2.513843    0.534362   -0.880570
 ---------------------------------------------------------------------
                    Distance matrix (angstroms):
                    1          2          3          4          5
     1  O    0.000000
     2  O    1.526611   0.000000
     3  C    2.315722   1.397793   0.000000
     4  C    2.152812   2.293220   1.507538   0.000000
     5  N    1.319416   2.301155   2.282603   1.263591   0.000000
     6  H    3.068714   2.058397   1.095898   2.155517   3.017595
     7  H    3.069071   2.058312   1.095886   2.155550   3.017850
     8  C    3.573252   3.726849   2.652541   1.481195   2.428658
     9  H    4.174489   4.134543   2.954119   2.123800   3.137564
    10  H    3.870804   4.395810   3.535863   2.119622   2.570303
    11  H    4.174280   4.134507   2.954525   2.123784   3.137235
                    6          7          8          9         10
     6  H    0.000000
     7  H    1.791342   0.000000
     8  C    2.977854   2.977690   0.000000
     9  H    2.865864   3.371039   1.091026   0.000000
    10  H    3.927595   3.927781   1.086574   1.773408   0.000000
    11  H    3.372065   2.866123   1.091029   1.760384   1.773397
                   11
    11  H    0.000000
 Stoichiometry    C3H5NO2
 Framework group  C1[X(C3H5NO2)]
 Deg. of freedom    27
 Full point group                 C1      NOp   1
 Largest Abelian subgroup         C1      NOp   1
 Largest concise Abelian subgroup C1      NOp   1
                         Standard orientation:                         
 ---------------------------------------------------------------------
 Center     Atomic      Atomic             Coordinates (Angstroms)
 Number     Number       Type             X           Y           Z
 ---------------------------------------------------------------------
      1          8           0        1.312331   -0.901936    0.000090
      2          8           0        1.530852    0.608954   -0.000223
      3          6           0        0.242878    1.152045    0.000187
      4          6           0       -0.665278   -0.051252    0.000011
      5          7           0        0.010848   -1.118734    0.000014
      6          1           0        0.080214    1.761921    0.896058
      7          1           0        0.079984    1.762425   -0.895284
      8          6           0       -2.145641   -0.001624   -0.000097
      9          1           0       -2.508215    0.531902    0.879806
     10          1           0       -2.557039   -1.007305    0.000354
     11          1           0       -2.508090    0.531039   -0.880578
 ---------------------------------------------------------------------
 Rotational constants (GHZ):           7.9824569           3.4115182           2.4641453
 Standard basis: Aug-CC-pVTZ (5D, 7F)
 There are   455 symmetry adapted cartesian basis functions of A   symmetry.
 There are   391 symmetry adapted basis functions of A   symmetry.
   391 basis functions,   567 primitive gaussians,   455 cartesian basis functions
    23 alpha electrons       23 beta electrons
       nuclear repulsion energy       241.1784558205 Hartrees.
 NAtoms=   11 NActive=   11 NUniq=   11 SFac= 1.00D+00 NAtFMM=   60 NAOKFM=F Big=F
 Integral buffers will be    131072 words long.
 Raffenetti 2 integral format.
 Two-electron integral symmetry is turned on.
 Nuclear repulsion after empirical dispersion term =      241.1749434464 Hartrees.
 One-electron integrals computed using PRISM.
 NBasis=   391 RedAO= T EigKep=  9.94D-06  NBF=   391
 NBsUse=   391 1.00D-06 EigRej= -1.00D+00 NBFU=   391
 Initial guess from the checkpoint file:  "ARing2-M0001-b3lyp-wb97L-wb97H.chk"
 B after Tr=     0.000000   -0.000000    0.000000
         Rot=    1.000000   -0.000005    0.000007   -0.000261 Ang=  -0.03 deg.
 ExpMin= 2.53D-02 ExpMax= 1.53D+04 ExpMxC= 5.22D+02 IAcc=3 IRadAn=         7 AccDes= 0.00D+00
 Harris functional with IExCor= 4639 and IRadAn=       7 diagonalized for initial guess.
 HarFok:  IExCor= 4639 AccDes= 0.00D+00 IRadAn=         7 IDoV= 1 UseB2=F ITyADJ=14
 ICtDFT=  3500011 ScaDFX=  1.000000  1.000000  1.000000  1.000000
 FoFCou: FMM=F IPFlag=           0 FMFlag=      100000 FMFlg1=           0
         NFxFlg=           0 DoJE=T BraDBF=F KetDBF=T FulRan=T
         wScrn=  0.000000 ICntrl=       500 IOpCl=  0 I1Cent=   200000004 NGrid=           0
         NMat0=    1 NMatS0=      1 NMatT0=    0 NMatD0=    1 NMtDS0=    0 NMtDT0=    0
 Petite list used in FoFCou.
 Requested convergence on RMS density matrix=1.00D-08 within 128 cycles.
 Requested convergence on MAX density matrix=1.00D-06.
 Requested convergence on             energy=1.00D-06.
 No special actions if energy rises.
 SCF Done:  E(RwB97XD) =  -322.395367726     A.U. after   11 cycles
            NFock= 11  Conv=0.44D-08     -V/T= 2.0057
 Calling FoFJK, ICntrl=      2127 FMM=F ISym2X=0 I1Cent= 0 IOpClX= 0 NMat=1 NMatS=1 NMatT=0.
 ***** Axes restored to original set *****
 -------------------------------------------------------------------
 Center     Atomic                   Forces (Hartrees/Bohr)
 Number     Number              X              Y              Z
 -------------------------------------------------------------------
      1        8           0.003494659    0.007226051   -0.000003876
      2        8          -0.002380566   -0.008842901    0.000004267
      3        6           0.000653858    0.000459856   -0.000002403
      4        6          -0.000230106   -0.000324969   -0.000001193
      5        7          -0.000180827   -0.000266673    0.000003049
      6        1          -0.000255656    0.000665870   -0.000043026
      7        1          -0.000255770    0.000665304    0.000043517
      8        6          -0.000449886    0.000155488   -0.000001540
      9        1          -0.000168584    0.000082838   -0.000028084
     10        1          -0.000057408    0.000094714   -0.000000523
     11        1          -0.000169714    0.000084420    0.000029811
 -------------------------------------------------------------------
 Cartesian Forces:  Max     0.008842901 RMS     0.002135743

 GradGradGradGradGradGradGradGradGradGradGradGradGradGradGradGradGradGrad
 Berny optimization.
 Using GEDIIS/GDIIS optimizer.
 FormGI is forming the generalized inverse of G from B-inverse, IUseBI=4.
 Internal  Forces:  Max     0.007370561 RMS     0.001214285
 Search for a local minimum.
 Step number   2 out of a maximum of   58
 All quantities printed in internal units (Hartrees-Bohrs-Radians)
 Mixed Optimization -- RFO/linear search
 Update second derivatives using D2CorX and points    1    2
 DE= -1.53D-03 DEPred=-1.32D-03 R= 1.16D+00
 TightC=F SS=  1.41D+00  RLast= 8.78D-02 DXNew= 5.0454D-01 2.6347D-01
 Trust test= 1.16D+00 RLast= 8.78D-02 DXMaxT set to 3.00D-01
 ITU=  1  0
 Use linear search instead of GDIIS.
     Eigenvalues ---    0.00876   0.00880   0.01092   0.02020   0.06396
     Eigenvalues ---    0.07390   0.07457   0.07627   0.11010   0.11030
     Eigenvalues ---    0.16000   0.16000   0.16055   0.18209   0.23954
     Eigenvalues ---    0.25002   0.25268   0.30088   0.33406   0.33490
     Eigenvalues ---    0.33759   0.33948   0.34383   0.35417   0.42987
     Eigenvalues ---    0.59896   0.76006
 RFO step:  Lambda=-2.72574743D-04 EMin= 8.75768919D-03
 Quartic linear search produced a step of  0.17232.
 Iteration  1 RMS(Cart)=  0.00457747 RMS(Int)=  0.00001862
 Iteration  2 RMS(Cart)=  0.00001989 RMS(Int)=  0.00000844
 Iteration  3 RMS(Cart)=  0.00000000 RMS(Int)=  0.00000844
 Variable       Old X    -DE/DX   Delta X   Delta X   Delta X     New X
                                 (Linear)    (Quad)   (Total)
    R1        2.88488  -0.00737  -0.01099  -0.02734  -0.03832   2.84655
    R2        2.49334   0.00143  -0.00296   0.00415   0.00118   2.49452
    R3        2.64145   0.00036  -0.00402   0.00250  -0.00152   2.63993
    R4        2.84883  -0.00003  -0.00468   0.00205  -0.00262   2.84621
    R5        2.07095   0.00037  -0.00190   0.00216   0.00026   2.07120
    R6        2.07092   0.00037  -0.00191   0.00216   0.00025   2.07118
    R7        2.38784   0.00083  -0.00423   0.00322  -0.00103   2.38681
    R8        2.79905   0.00086  -0.00332   0.00452   0.00120   2.80026
    R9        2.06174   0.00007  -0.00214   0.00122  -0.00092   2.06082
   R10        2.05333  -0.00007  -0.00198   0.00066  -0.00132   2.05200
   R11        2.06175   0.00007  -0.00214   0.00122  -0.00092   2.06082
    A1        1.87949  -0.00030   0.00114  -0.00189  -0.00076   1.87874
    A2        1.82620   0.00262   0.00094   0.01094   0.01191   1.83811
    A3        1.81827  -0.00134  -0.00073  -0.00640  -0.00710   1.81117
    A4        1.93182   0.00053   0.00046   0.00356   0.00401   1.93583
    A5        1.93171   0.00053   0.00044   0.00358   0.00402   1.93573
    A6        1.93358   0.00044  -0.00057   0.00282   0.00226   1.93584
    A7        1.93364   0.00044  -0.00056   0.00282   0.00227   1.93591
    A8        1.91341  -0.00059   0.00087  -0.00612  -0.00525   1.90817
    A9        1.93047  -0.00109  -0.00032  -0.00453  -0.00485   1.92562
   A10        2.18380   0.00001   0.00008  -0.00022  -0.00013   2.18367
   A11        2.16891   0.00108   0.00024   0.00474   0.00499   2.17390
   A12        1.97034   0.00011  -0.00103   0.00187   0.00080   1.97114
   A13        1.92673   0.00016  -0.00111   0.00164   0.00053   1.92726
   A14        1.92559   0.00008  -0.00020   0.00088   0.00068   1.92627
   A15        1.92670   0.00016  -0.00111   0.00167   0.00055   1.92726
   A16        1.90334  -0.00010   0.00088  -0.00103  -0.00015   1.90319
   A17        1.87728  -0.00022   0.00074  -0.00228  -0.00154   1.87574
   A18        1.90332  -0.00010   0.00088  -0.00102  -0.00014   1.90318
    D1        0.00048  -0.00000  -0.00001  -0.00006  -0.00006   0.00042
    D2       -0.00026   0.00000  -0.00000   0.00006   0.00006  -0.00019
    D3       -0.00048   0.00000   0.00001   0.00003   0.00004  -0.00044
    D4        2.07856   0.00001  -0.00084   0.00147   0.00062   2.07918
    D5       -2.07954  -0.00001   0.00086  -0.00143  -0.00056  -2.08010
    D6        0.00038  -0.00000  -0.00001   0.00000  -0.00001   0.00037
    D7       -3.14125  -0.00000  -0.00002  -0.00001  -0.00003  -3.14129
    D8       -2.07746  -0.00007   0.00015  -0.00193  -0.00179  -2.07925
    D9        1.06409  -0.00007   0.00014  -0.00195  -0.00181   1.06228
   D10        2.07812   0.00007  -0.00019   0.00197   0.00178   2.07990
   D11       -1.06351   0.00007  -0.00020   0.00196   0.00176  -1.06176
   D12       -0.00006  -0.00000   0.00001  -0.00004  -0.00004  -0.00010
   D13        3.14157  -0.00000   0.00002  -0.00003  -0.00001   3.14155
   D14       -1.03605   0.00003   0.00024   0.00029   0.00053  -1.03553
   D15       -3.14103  -0.00000  -0.00001  -0.00006  -0.00007  -3.14110
   D16        1.03722  -0.00003  -0.00025  -0.00044  -0.00070   1.03652
   D17        2.10549   0.00003   0.00023   0.00028   0.00050   2.10600
   D18        0.00052  -0.00000  -0.00002  -0.00008  -0.00010   0.00042
   D19       -2.10442  -0.00003  -0.00026  -0.00046  -0.00072  -2.10514
         Item               Value     Threshold  Converged?
 Maximum Force            0.007371     0.000450     NO 
 RMS     Force            0.001214     0.000300     NO 
 Maximum Displacement     0.021233     0.001800     NO 
 RMS     Displacement     0.004576     0.001200     NO 
 Predicted change in Energy=-1.772899D-04
 GradGradGradGradGradGradGradGradGradGradGradGradGradGradGradGradGradGrad

                          Input orientation:                          
 ---------------------------------------------------------------------
 Center     Atomic      Atomic             Coordinates (Angstroms)
 Number     Number       Type             X           Y           Z
 ---------------------------------------------------------------------
      1          8           0        1.310816   -0.891083    0.000103
      2          8           0        1.519849    0.600674   -0.000186
      3          6           0        0.236716    1.153083    0.000175
      4          6           0       -0.671073   -0.048752    0.000016
      5          7           0        0.009519   -1.112746    0.000056
      6          1           0        0.074716    1.765671    0.894480
      7          1           0        0.074530    1.766133   -0.893763
      8          6           0       -2.152046    0.001674   -0.000090
      9          1           0       -2.514705    0.535541    0.878965
     10          1           0       -2.564385   -1.002865    0.000302
     11          1           0       -2.514605    0.534801   -0.879637
 ---------------------------------------------------------------------
                    Distance matrix (angstroms):
                    1          2          3          4          5
     1  O    0.000000
     2  O    1.506332   0.000000
     3  C    2.309178   1.396991   0.000000
     4  C    2.153463   2.285146   1.506149   0.000000
     5  N    1.320041   2.284055   2.277191   1.263048   0.000000
     6  H    3.063690   2.060595   1.096033   2.156014   3.014885
     7  H    3.064016   2.060515   1.096020   2.156054   3.015143
     8  C    3.576091   3.720432   2.651778   1.481832   2.431932
     9  H    4.176393   4.129743   2.953633   2.124366   3.140229
    10  H    3.876813   4.387745   3.534725   2.120133   2.576248
    11  H    4.176234   4.129721   2.953999   2.124367   3.139980
                    6          7          8          9         10
     6  H    0.000000
     7  H    1.788243   0.000000
     8  C    2.978324   2.978189   0.000000
     9  H    2.866803   3.370617   1.090538   0.000000
    10  H    3.928002   3.928177   1.085874   1.772346   0.000000
    11  H    3.371516   2.867054   1.090540   1.758603   1.772340
                   11
    11  H    0.000000
 Stoichiometry    C3H5NO2
 Framework group  C1[X(C3H5NO2)]
 Deg. of freedom    27
 Full point group                 C1      NOp   1
 Largest Abelian subgroup         C1      NOp   1
 Largest concise Abelian subgroup C1      NOp   1
                         Standard orientation:                         
 ---------------------------------------------------------------------
 Center     Atomic      Atomic             Coordinates (Angstroms)
 Number     Number       Type             X           Y           Z
 ---------------------------------------------------------------------
      1          8           0        1.319175   -0.889461    0.000088
      2          8           0        1.523348    0.602970   -0.000201
      3          6           0        0.238423    1.151195    0.000161
      4          6           0       -0.665447   -0.053589    0.000001
      5          7           0        0.018606   -1.115362    0.000041
      6          1           0        0.074428    1.763253    0.894465
      7          1           0        0.074240    1.763714   -0.893778
      8          6           0       -2.146577   -0.007988   -0.000104
      9          1           0       -2.510973    0.524695    0.878951
     10          1           0       -2.555642   -1.013865    0.000287
     11          1           0       -2.510870    0.523955   -0.879652
 ---------------------------------------------------------------------
 Rotational constants (GHZ):           8.0586402           3.4124988           2.4716605
 Standard basis: Aug-CC-pVTZ (5D, 7F)
 There are   455 symmetry adapted cartesian basis functions of A   symmetry.
 There are   391 symmetry adapted basis functions of A   symmetry.
   391 basis functions,   567 primitive gaussians,   455 cartesian basis functions
    23 alpha electrons       23 beta electrons
       nuclear repulsion energy       241.6744814079 Hartrees.
 NAtoms=   11 NActive=   11 NUniq=   11 SFac= 1.00D+00 NAtFMM=   60 NAOKFM=F Big=F
 Integral buffers will be    131072 words long.
 Raffenetti 2 integral format.
 Two-electron integral symmetry is turned on.
 Nuclear repulsion after empirical dispersion term =      241.6709709206 Hartrees.
 One-electron integrals computed using PRISM.
 NBasis=   391 RedAO= T EigKep=  9.95D-06  NBF=   391
 NBsUse=   391 1.00D-06 EigRej= -1.00D+00 NBFU=   391
 Initial guess from the checkpoint file:  "ARing2-M0001-b3lyp-wb97L-wb97H.chk"
 B after Tr=     0.000000    0.000000    0.000000
         Rot=    0.999998    0.000004    0.000002   -0.001734 Ang=   0.20 deg.
 ExpMin= 2.53D-02 ExpMax= 1.53D+04 ExpMxC= 5.22D+02 IAcc=3 IRadAn=         7 AccDes= 0.00D+00
 Harris functional with IExCor= 4639 and IRadAn=       7 diagonalized for initial guess.
 HarFok:  IExCor= 4639 AccDes= 0.00D+00 IRadAn=         7 IDoV= 1 UseB2=F ITyADJ=14
 ICtDFT=  3500011 ScaDFX=  1.000000  1.000000  1.000000  1.000000
 FoFCou: FMM=F IPFlag=           0 FMFlag=      100000 FMFlg1=           0
         NFxFlg=           0 DoJE=T BraDBF=F KetDBF=T FulRan=T
         wScrn=  0.000000 ICntrl=       500 IOpCl=  0 I1Cent=   200000004 NGrid=           0
         NMat0=    1 NMatS0=      1 NMatT0=    0 NMatD0=    1 NMtDS0=    0 NMtDT0=    0
 Petite list used in FoFCou.
 Requested convergence on RMS density matrix=1.00D-08 within 128 cycles.
 Requested convergence on MAX density matrix=1.00D-06.
 Requested convergence on             energy=1.00D-06.
 No special actions if energy rises.
 SCF Done:  E(RwB97XD) =  -322.395576095     A.U. after   10 cycles
            NFock= 10  Conv=0.56D-08     -V/T= 2.0056
 Calling FoFJK, ICntrl=      2127 FMM=F ISym2X=0 I1Cent= 0 IOpClX= 0 NMat=1 NMatS=1 NMatT=0.
 ***** Axes restored to original set *****
 -------------------------------------------------------------------
 Center     Atomic                   Forces (Hartrees/Bohr)
 Number     Number              X              Y              Z
 -------------------------------------------------------------------
      1        8           0.002476568    0.004128899    0.000000653
      2        8           0.001640725   -0.002549883    0.000001365
      3        6          -0.001373105    0.000888443   -0.000000913
      4        6           0.000204313    0.000969624   -0.000000145
      5        7          -0.003163821   -0.004123452   -0.000001581
      6        1           0.000207158    0.000428786    0.000187081
      7        1           0.000206705    0.000428247   -0.000187902
      8        6           0.000248751   -0.000169904    0.000000755
      9        1          -0.000116750    0.000188164    0.000321686
     10        1          -0.000214580   -0.000377842   -0.000000468
     11        1          -0.000115964    0.000188917   -0.000320529
 -------------------------------------------------------------------
 Cartesian Forces:  Max     0.004128899 RMS     0.001394269

 GradGradGradGradGradGradGradGradGradGradGradGradGradGradGradGradGradGrad
 Berny optimization.
 Using GEDIIS/GDIIS optimizer.
 FormGI is forming the generalized inverse of G from B-inverse, IUseBI=4.
 Internal  Forces:  Max     0.003093206 RMS     0.000780232
 Search for a local minimum.
 Step number   3 out of a maximum of   58
 All quantities printed in internal units (Hartrees-Bohrs-Radians)
 Mixed Optimization -- En-DIIS/RFO-DIIS
 Update second derivatives using D2CorX and points    1    2    3
 DE= -2.08D-04 DEPred=-1.77D-04 R= 1.18D+00
 TightC=F SS=  1.41D+00  RLast= 4.26D-02 DXNew= 5.0454D-01 1.2783D-01
 Trust test= 1.18D+00 RLast= 4.26D-02 DXMaxT set to 3.00D-01
 ITU=  1  1  0
 Use linear search instead of GDIIS.
     Eigenvalues ---    0.00880   0.00881   0.01094   0.02014   0.06416
     Eigenvalues ---    0.07380   0.07446   0.07662   0.10340   0.10996
     Eigenvalues ---    0.12343   0.16000   0.16007   0.16072   0.23962
     Eigenvalues ---    0.25011   0.29418   0.31910   0.33490   0.33553
     Eigenvalues ---    0.33948   0.34041   0.34473   0.35416   0.43206
     Eigenvalues ---    0.62869   0.80004
 RFO step:  Lambda=-9.54415108D-05 EMin= 8.79997370D-03
 Quartic linear search produced a step of  0.21901.
 Iteration  1 RMS(Cart)=  0.00301919 RMS(Int)=  0.00001157
 Iteration  2 RMS(Cart)=  0.00001008 RMS(Int)=  0.00000338
 Iteration  3 RMS(Cart)=  0.00000000 RMS(Int)=  0.00000338
 Variable       Old X    -DE/DX   Delta X   Delta X   Delta X     New X
                                 (Linear)    (Quad)   (Total)
    R1        2.84655  -0.00201  -0.00839  -0.01289  -0.02128   2.82528
    R2        2.49452   0.00309   0.00026   0.00533   0.00559   2.50010
    R3        2.63993   0.00141  -0.00033   0.00210   0.00176   2.64169
    R4        2.84621   0.00123  -0.00057   0.00311   0.00254   2.84875
    R5        2.07120   0.00036   0.00006   0.00065   0.00071   2.07191
    R6        2.07118   0.00036   0.00006   0.00065   0.00071   2.07189
    R7        2.38681   0.00153  -0.00023   0.00117   0.00095   2.38776
    R8        2.80026   0.00019   0.00026  -0.00039  -0.00013   2.80013
    R9        2.06082   0.00039  -0.00020   0.00064   0.00044   2.06125
   R10        2.05200   0.00043  -0.00029   0.00081   0.00052   2.05252
   R11        2.06082   0.00039  -0.00020   0.00063   0.00043   2.06125
    A1        1.87874   0.00168  -0.00017   0.00878   0.00862   1.88735
    A2        1.83811  -0.00001   0.00261  -0.00075   0.00185   1.83996
    A3        1.81117  -0.00010  -0.00156  -0.00175  -0.00331   1.80787
    A4        1.93583  -0.00016   0.00088  -0.00170  -0.00082   1.93501
    A5        1.93573  -0.00015   0.00088  -0.00170  -0.00081   1.93491
    A6        1.93584   0.00032   0.00049   0.00337   0.00386   1.93970
    A7        1.93591   0.00032   0.00050   0.00337   0.00387   1.93977
    A8        1.90817  -0.00022  -0.00115  -0.00152  -0.00268   1.90549
    A9        1.92562   0.00066  -0.00106   0.00325   0.00219   1.92780
   A10        2.18367  -0.00014  -0.00003  -0.00079  -0.00082   2.18285
   A11        2.17390  -0.00052   0.00109  -0.00246  -0.00136   2.17254
   A12        1.97114  -0.00222   0.00018  -0.00953  -0.00934   1.96180
   A13        1.92726  -0.00003   0.00012  -0.00060  -0.00049   1.92677
   A14        1.92627   0.00009   0.00015   0.00063   0.00078   1.92704
   A15        1.92726  -0.00003   0.00012  -0.00061  -0.00049   1.92677
   A16        1.90319  -0.00002  -0.00003   0.00016   0.00013   1.90332
   A17        1.87574   0.00002  -0.00034   0.00026  -0.00007   1.87567
   A18        1.90318  -0.00002  -0.00003   0.00016   0.00013   1.90331
    D1        0.00042   0.00000  -0.00001  -0.00001  -0.00002   0.00040
    D2       -0.00019  -0.00000   0.00001  -0.00004  -0.00002  -0.00022
    D3       -0.00044   0.00000   0.00001   0.00004   0.00005  -0.00039
    D4        2.07918   0.00025   0.00014   0.00217   0.00231   2.08149
    D5       -2.08010  -0.00025  -0.00012  -0.00209  -0.00221  -2.08230
    D6        0.00037  -0.00000  -0.00000  -0.00007  -0.00007   0.00029
    D7       -3.14129  -0.00000  -0.00001  -0.00007  -0.00007  -3.14136
    D8       -2.07925   0.00008  -0.00039   0.00128   0.00089  -2.07836
    D9        1.06228   0.00008  -0.00040   0.00128   0.00089   1.06317
   D10        2.07990  -0.00008   0.00039  -0.00141  -0.00103   2.07887
   D11       -1.06176  -0.00008   0.00038  -0.00141  -0.00103  -1.06279
   D12       -0.00010   0.00000  -0.00001   0.00007   0.00006  -0.00004
   D13        3.14155   0.00000  -0.00000   0.00006   0.00006  -3.14157
   D14       -1.03553   0.00001   0.00012   0.00014   0.00026  -1.03527
   D15       -3.14110  -0.00000  -0.00002  -0.00007  -0.00009  -3.14119
   D16        1.03652  -0.00001  -0.00015  -0.00029  -0.00044   1.03608
   D17        2.10600   0.00001   0.00011   0.00015   0.00026   2.10625
   D18        0.00042  -0.00000  -0.00002  -0.00007  -0.00009   0.00033
   D19       -2.10514  -0.00001  -0.00016  -0.00029  -0.00044  -2.10558
         Item               Value     Threshold  Converged?
 Maximum Force            0.003093     0.000450     NO 
 RMS     Force            0.000780     0.000300     NO 
 Maximum Displacement     0.014114     0.001800     NO 
 RMS     Displacement     0.003021     0.001200     NO 
 Predicted change in Energy=-5.636604D-05
 GradGradGradGradGradGradGradGradGradGradGradGradGradGradGradGradGradGrad

                          Input orientation:                          
 ---------------------------------------------------------------------
 Center     Atomic      Atomic             Coordinates (Angstroms)
 Number     Number       Type             X           Y           Z
 ---------------------------------------------------------------------
      1          8           0        1.310084   -0.883614    0.000139
      2          8           0        1.518863    0.596808   -0.000130
      3          6           0        0.236388    1.153089    0.000151
      4          6           0       -0.671518   -0.050338    0.000006
      5          7           0        0.007628   -1.115850    0.000039
      6          1           0        0.077600    1.768027    0.893879
      7          1           0        0.077490    1.768412   -0.893276
      8          6           0       -2.152411    0.000450   -0.000077
      9          1           0       -2.514495    0.534824    0.879192
     10          1           0       -2.565881   -1.003920    0.000231
     11          1           0       -2.514416    0.534242   -0.879734
 ---------------------------------------------------------------------
                    Distance matrix (angstroms):
                    1          2          3          4          5
     1  O    0.000000
     2  O    1.495071   0.000000
     3  C    2.302386   1.397924   0.000000
     4  C    2.149673   2.283981   1.507492   0.000000
     5  N    1.322999   2.284082   2.280443   1.263548   0.000000
     6  H    3.057611   2.061127   1.096408   2.160241   3.020032
     7  H    3.057895   2.061049   1.096395   2.160282   3.020242
     8  C    3.573575   3.719395   2.652346   1.481764   2.431439
     9  H    4.172781   4.128563   2.953358   2.124135   3.139863
    10  H    3.877832   4.387194   3.536298   2.120832   2.575942
    11  H    4.172684   4.128554   2.953657   2.124135   3.139667
                    6          7          8          9         10
     6  H    0.000000
     7  H    1.787155   0.000000
     8  C    2.982690   2.982609   0.000000
     9  H    2.870533   3.373688   1.090768   0.000000
    10  H    3.933229   3.933395   1.086147   1.772836   0.000000
    11  H    3.374385   2.870773   1.090769   1.758926   1.772830
                   11
    11  H    0.000000
 Stoichiometry    C3H5NO2
 Framework group  C1[X(C3H5NO2)]
 Deg. of freedom    27
 Full point group                 C1      NOp   1
 Largest Abelian subgroup         C1      NOp   1
 Largest concise Abelian subgroup C1      NOp   1
                         Standard orientation:                         
 ---------------------------------------------------------------------
 Center     Atomic      Atomic             Coordinates (Angstroms)
 Number     Number       Type             X           Y           Z
 ---------------------------------------------------------------------
      1          8           0        1.317507   -0.884133    0.000115
      2          8           0        1.524050    0.596603   -0.000154
      3          6           0        0.240736    1.150946    0.000127
      4          6           0       -0.665351   -0.053852   -0.000019
      5          7           0        0.015404   -1.118337    0.000014
      6          1           0        0.081019    1.765643    0.893855
      7          1           0        0.080909    1.766028   -0.893300
      8          6           0       -2.146319   -0.005301   -0.000101
      9          1           0       -2.509210    0.528526    0.879168
     10          1           0       -2.558272   -1.010294    0.000207
     11          1           0       -2.509130    0.527943   -0.879758
 ---------------------------------------------------------------------
 Rotational constants (GHZ):           8.0808261           3.4134252           2.4741967
 Standard basis: Aug-CC-pVTZ (5D, 7F)
 There are   455 symmetry adapted cartesian basis functions of A   symmetry.
 There are   391 symmetry adapted basis functions of A   symmetry.
   391 basis functions,   567 primitive gaussians,   455 cartesian basis functions
    23 alpha electrons       23 beta electrons
       nuclear repulsion energy       241.8044352109 Hartrees.
 NAtoms=   11 NActive=   11 NUniq=   11 SFac= 1.00D+00 NAtFMM=   60 NAOKFM=F Big=F
 Integral buffers will be    131072 words long.
 Raffenetti 2 integral format.
 Two-electron integral symmetry is turned on.
 Nuclear repulsion after empirical dispersion term =      241.8009255988 Hartrees.
 One-electron integrals computed using PRISM.
 NBasis=   391 RedAO= T EigKep=  1.00D-05  NBF=   391
 NBsUse=   391 1.00D-06 EigRej= -1.00D+00 NBFU=   391
 Initial guess from the checkpoint file:  "ARing2-M0001-b3lyp-wb97L-wb97H.chk"
 B after Tr=    -0.000000    0.000000   -0.000000
         Rot=    1.000000    0.000000    0.000005    0.000725 Ang=   0.08 deg.
 Requested convergence on RMS density matrix=1.00D-08 within 128 cycles.
 Requested convergence on MAX density matrix=1.00D-06.
 Requested convergence on             energy=1.00D-06.
 No special actions if energy rises.
 SCF Done:  E(RwB97XD) =  -322.395636090     A.U. after    9 cycles
            NFock=  9  Conv=0.97D-08     -V/T= 2.0056
 Calling FoFJK, ICntrl=      2127 FMM=F ISym2X=0 I1Cent= 0 IOpClX= 0 NMat=1 NMatS=1 NMatT=0.
 ***** Axes restored to original set *****
 -------------------------------------------------------------------
 Center     Atomic                   Forces (Hartrees/Bohr)
 Number     Number              X              Y              Z
 -------------------------------------------------------------------
      1        8           0.004077939   -0.000345652   -0.000001970
      2        8           0.001151018   -0.000507761    0.000001240
      3        6          -0.002025273    0.000728673    0.000001222
      4        6          -0.000257371    0.001561882   -0.000001520
      5        7          -0.002765090   -0.001513213    0.000002921
      6        1           0.000057262    0.000054964    0.000082947
      7        1           0.000055486    0.000054522   -0.000084125
      8        6           0.000075329   -0.000040829   -0.000000813
      9        1          -0.000130894    0.000112797    0.000199351
     10        1          -0.000107075   -0.000219230   -0.000000466
     11        1          -0.000131331    0.000113845   -0.000198787
 -------------------------------------------------------------------
 Cartesian Forces:  Max     0.004077939 RMS     0.001039204

 GradGradGradGradGradGradGradGradGradGradGradGradGradGradGradGradGradGrad
 Berny optimization.
 Using GEDIIS/GDIIS optimizer.
 FormGI is forming the generalized inverse of G from B-inverse, IUseBI=4.
 Internal  Forces:  Max     0.003464155 RMS     0.000656785
 Search for a local minimum.
 Step number   4 out of a maximum of   58
 All quantities printed in internal units (Hartrees-Bohrs-Radians)
 Mixed Optimization -- En-DIIS/RFO-DIIS
 Swapping is turned off.
 Update second derivatives using D2CorX and points    1    2    3    4
 DE= -6.00D-05 DEPred=-5.64D-05 R= 1.06D+00
 TightC=F SS=  1.41D+00  RLast= 2.71D-02 DXNew= 5.0454D-01 8.1232D-02
 Trust test= 1.06D+00 RLast= 2.71D-02 DXMaxT set to 3.00D-01
 ITU=  1  1  1  0
     Eigenvalues ---    0.00880   0.00882   0.01094   0.02003   0.06423
     Eigenvalues ---    0.07377   0.07453   0.07602   0.09470   0.10984
     Eigenvalues ---    0.11783   0.16000   0.16004   0.16072   0.24310
     Eigenvalues ---    0.25099   0.29783   0.33062   0.33490   0.33779
     Eigenvalues ---    0.33948   0.34233   0.34819   0.36034   0.43737
     Eigenvalues ---    0.63948   0.76266
 En-DIIS/RFO-DIIS/Sim-DIIS IScMMF=       -3 using points:     4    3
 RFO step:  Lambda=-3.81097685D-05.
 DidBck=F Rises=F RFO-DIIS coefs:    1.28675   -0.28675
 Iteration  1 RMS(Cart)=  0.00129816 RMS(Int)=  0.00000186
 Iteration  2 RMS(Cart)=  0.00000115 RMS(Int)=  0.00000143
 Iteration  3 RMS(Cart)=  0.00000000 RMS(Int)=  0.00000143
 Variable       Old X    -DE/DX   Delta X   Delta X   Delta X     New X
                                 (Linear)    (Quad)   (Total)
    R1        2.82528   0.00041  -0.00610   0.00009  -0.00601   2.81926
    R2        2.50010   0.00346   0.00160   0.00545   0.00705   2.50715
    R3        2.64169   0.00199   0.00051   0.00365   0.00415   2.64584
    R4        2.84875  -0.00023   0.00073  -0.00177  -0.00104   2.84771
    R5        2.07191   0.00009   0.00020   0.00000   0.00021   2.07212
    R6        2.07189   0.00009   0.00020   0.00000   0.00021   2.07209
    R7        2.38776   0.00154   0.00027   0.00156   0.00184   2.38960
    R8        2.80013   0.00029  -0.00004   0.00046   0.00043   2.80056
    R9        2.06125   0.00026   0.00012   0.00045   0.00057   2.06183
   R10        2.05252   0.00024   0.00015   0.00041   0.00055   2.05308
   R11        2.06125   0.00026   0.00012   0.00045   0.00057   2.06183
    A1        1.88735  -0.00108   0.00247  -0.00370  -0.00123   1.88612
    A2        1.83996   0.00076   0.00053   0.00263   0.00316   1.84311
    A3        1.80787   0.00007  -0.00095  -0.00090  -0.00185   1.80601
    A4        1.93501  -0.00007  -0.00023  -0.00023  -0.00046   1.93455
    A5        1.93491  -0.00007  -0.00023  -0.00023  -0.00046   1.93446
    A6        1.93970   0.00003   0.00111   0.00046   0.00157   1.94127
    A7        1.93977   0.00003   0.00111   0.00045   0.00155   1.94133
    A8        1.90549   0.00001  -0.00077   0.00040  -0.00037   1.90512
    A9        1.92780   0.00017   0.00063   0.00046   0.00109   1.92889
   A10        2.18285   0.00003  -0.00024   0.00016  -0.00008   2.18277
   A11        2.17254  -0.00020  -0.00039  -0.00062  -0.00101   2.17153
   A12        1.96180   0.00009  -0.00268   0.00152  -0.00116   1.96064
   A13        1.92677   0.00006  -0.00014   0.00028   0.00014   1.92691
   A14        1.92704  -0.00001   0.00022  -0.00015   0.00007   1.92711
   A15        1.92677   0.00006  -0.00014   0.00028   0.00014   1.92691
   A16        1.90332  -0.00004   0.00004  -0.00017  -0.00013   1.90318
   A17        1.87567  -0.00004  -0.00002  -0.00008  -0.00010   1.87557
   A18        1.90331  -0.00004   0.00004  -0.00017  -0.00013   1.90318
    D1        0.00040  -0.00000  -0.00001  -0.00005  -0.00006   0.00034
    D2       -0.00022   0.00000  -0.00001   0.00006   0.00005  -0.00017
    D3       -0.00039  -0.00000   0.00001   0.00003   0.00004  -0.00035
    D4        2.08149   0.00004   0.00066  -0.00006   0.00060   2.08208
    D5       -2.08230  -0.00004  -0.00063   0.00013  -0.00050  -2.08281
    D6        0.00029   0.00000  -0.00002   0.00000  -0.00002   0.00028
    D7       -3.14136   0.00000  -0.00002  -0.00001  -0.00003  -3.14139
    D8       -2.07836   0.00003   0.00026   0.00057   0.00083  -2.07753
    D9        1.06317   0.00003   0.00026   0.00056   0.00082   1.06399
   D10        2.07887  -0.00003  -0.00030  -0.00056  -0.00086   2.07800
   D11       -1.06279  -0.00003  -0.00030  -0.00057  -0.00087  -1.06366
   D12       -0.00004  -0.00000   0.00002  -0.00004  -0.00002  -0.00006
   D13       -3.14157  -0.00000   0.00002  -0.00003  -0.00001  -3.14158
   D14       -1.03527  -0.00001   0.00007  -0.00019  -0.00012  -1.03538
   D15       -3.14119  -0.00000  -0.00003  -0.00006  -0.00009  -3.14128
   D16        1.03608   0.00001  -0.00013   0.00006  -0.00006   1.03602
   D17        2.10625  -0.00001   0.00007  -0.00020  -0.00013   2.10613
   D18        0.00033  -0.00000  -0.00003  -0.00007  -0.00010   0.00023
   D19       -2.10558   0.00001  -0.00013   0.00005  -0.00007  -2.10565
         Item               Value     Threshold  Converged?
 Maximum Force            0.003464     0.000450     NO 
 RMS     Force            0.000657     0.000300     NO 
 Maximum Displacement     0.005896     0.001800     NO 
 RMS     Displacement     0.001298     0.001200     NO 
 Predicted change in Energy=-1.905875D-05
 GradGradGradGradGradGradGradGradGradGradGradGradGradGradGradGradGradGrad

                          Input orientation:                          
 ---------------------------------------------------------------------
 Center     Atomic      Atomic             Coordinates (Angstroms)
 Number     Number       Type             X           Y           Z
 ---------------------------------------------------------------------
      1          8           0        1.313204   -0.883148    0.000146
      2          8           0        1.519026    0.594475   -0.000102
      3          6           0        0.235348    1.153498    0.000137
      4          6           0       -0.671747   -0.049851    0.000009
      5          7           0        0.007184   -1.116651    0.000068
      6          1           0        0.078092    1.769101    0.893810
      7          1           0        0.078006    1.769425   -0.893285
      8          6           0       -2.152883    0.000472   -0.000073
      9          1           0       -2.515382    0.534766    0.879449
     10          1           0       -2.566212   -1.004273    0.000162
     11          1           0       -2.515306    0.534315   -0.879901
 ---------------------------------------------------------------------
                    Distance matrix (angstroms):
                    1          2          3          4          5
     1  O    0.000000
     2  O    1.491890   0.000000
     3  C    2.304279   1.400121   0.000000
     4  C    2.152769   2.283560   1.506941   0.000000
     5  N    1.326729   2.283335   2.281586   1.264520   0.000000
     6  H    3.059177   2.062794   1.096517   2.160955   3.021815
     7  H    3.059424   2.062722   1.096505   2.160988   3.022008
     8  C    3.576946   3.719645   2.652002   1.481990   2.431841
     9  H    4.176329   4.129603   2.953393   2.124660   3.140673
    10  H    3.881306   4.386932   3.536201   2.121301   2.575849
    11  H    4.176263   4.129588   2.953633   2.124665   3.140540
                    6          7          8          9         10
     6  H    0.000000
     7  H    1.787095   0.000000
     8  C    2.984012   2.983938   0.000000
     9  H    2.872263   3.375297   1.091071   0.000000
    10  H    3.934788   3.934913   1.086441   1.773238   0.000000
    11  H    3.375864   2.872445   1.091071   1.759351   1.773234
                   11
    11  H    0.000000
 Stoichiometry    C3H5NO2
 Framework group  C1[X(C3H5NO2)]
 Deg. of freedom    27
 Full point group                 C1      NOp   1
 Largest Abelian subgroup         C1      NOp   1
 Largest concise Abelian subgroup C1      NOp   1
                         Standard orientation:                         
 ---------------------------------------------------------------------
 Center     Atomic      Atomic             Coordinates (Angstroms)
 Number     Number       Type             X           Y           Z
 ---------------------------------------------------------------------
      1          8           0        1.321241   -0.882076    0.000114
      2          8           0        1.523379    0.596056   -0.000135
      3          6           0        0.238310    1.151876    0.000104
      4          6           0       -0.665781   -0.053731   -0.000024
      5          7           0        0.015808   -1.118835    0.000036
      6          1           0        0.079520    1.767085    0.893778
      7          1           0        0.079433    1.767409   -0.893317
      8          6           0       -2.147038   -0.007102   -0.000106
      9          1           0       -2.510868    0.526287    0.879417
     10          1           0       -2.557861   -1.012874    0.000130
     11          1           0       -2.510791    0.525837   -0.879934
 ---------------------------------------------------------------------
 Rotational constants (GHZ):           8.0828191           3.4095375           2.4723556
 Standard basis: Aug-CC-pVTZ (5D, 7F)
 There are   455 symmetry adapted cartesian basis functions of A   symmetry.
 There are   391 symmetry adapted basis functions of A   symmetry.
   391 basis functions,   567 primitive gaussians,   455 cartesian basis functions
    23 alpha electrons       23 beta electrons
       nuclear repulsion energy       241.7014994558 Hartrees.
 NAtoms=   11 NActive=   11 NUniq=   11 SFac= 1.00D+00 NAtFMM=   60 NAOKFM=F Big=F
 Integral buffers will be    131072 words long.
 Raffenetti 2 integral format.
 Two-electron integral symmetry is turned on.
 Nuclear repulsion after empirical dispersion term =      241.6979913502 Hartrees.
 One-electron integrals computed using PRISM.
 NBasis=   391 RedAO= T EigKep=  1.00D-05  NBF=   391
 NBsUse=   391 1.00D-06 EigRej= -1.00D+00 NBFU=   391
 Initial guess from the checkpoint file:  "ARing2-M0001-b3lyp-wb97L-wb97H.chk"
 B after Tr=     0.000000    0.000000   -0.000000
         Rot=    1.000000    0.000003    0.000002   -0.000490 Ang=   0.06 deg.
 Requested convergence on RMS density matrix=1.00D-08 within 128 cycles.
 Requested convergence on MAX density matrix=1.00D-06.
 Requested convergence on             energy=1.00D-06.
 No special actions if energy rises.
 SCF Done:  E(RwB97XD) =  -322.395660169     A.U. after    9 cycles
            NFock=  9  Conv=0.57D-08     -V/T= 2.0056
 Calling FoFJK, ICntrl=      2127 FMM=F ISym2X=0 I1Cent= 0 IOpClX= 0 NMat=1 NMatS=1 NMatT=0.
 ***** Axes restored to original set *****
 -------------------------------------------------------------------
 Center     Atomic                   Forces (Hartrees/Bohr)
 Number     Number              X              Y              Z
 -------------------------------------------------------------------
      1        8           0.001330808   -0.000237324    0.000000067
      2        8           0.000887223    0.000664843    0.000001001
      3        6          -0.001090222    0.000051942   -0.000000478
      4        6           0.000689155    0.000584066    0.000000561
      5        7          -0.001905182   -0.000780944   -0.000000205
      6        1           0.000110654   -0.000092706    0.000016922
      7        1           0.000109256   -0.000092598   -0.000017940
      8        6          -0.000045757   -0.000100073   -0.000000021
      9        1          -0.000034409    0.000023640    0.000045205
     10        1          -0.000017455   -0.000045224   -0.000000394
     11        1          -0.000034069    0.000024378   -0.000044717
 -------------------------------------------------------------------
 Cartesian Forces:  Max     0.001905182 RMS     0.000532787

 GradGradGradGradGradGradGradGradGradGradGradGradGradGradGradGradGradGrad
 Berny optimization.
 Using GEDIIS/GDIIS optimizer.
 FormGI is forming the generalized inverse of G from B-inverse, IUseBI=4.
 Internal  Forces:  Max     0.001565603 RMS     0.000294317
 Search for a local minimum.
 Step number   5 out of a maximum of   58
 All quantities printed in internal units (Hartrees-Bohrs-Radians)
 Mixed Optimization -- En-DIIS/RFO-DIIS
 Swapping is turned off.
 Update second derivatives using D2CorX and points    1    2    3    4    5
 DE= -2.41D-05 DEPred=-1.91D-05 R= 1.26D+00
 TightC=F SS=  1.41D+00  RLast= 1.17D-02 DXNew= 5.0454D-01 3.5024D-02
 Trust test= 1.26D+00 RLast= 1.17D-02 DXMaxT set to 3.00D-01
 ITU=  1  1  1  1  0
     Eigenvalues ---    0.00880   0.00883   0.01094   0.02001   0.06430
     Eigenvalues ---    0.07343   0.07376   0.07461   0.09776   0.10977
     Eigenvalues ---    0.12308   0.16000   0.16006   0.16091   0.24047
     Eigenvalues ---    0.25022   0.30142   0.33334   0.33490   0.33821
     Eigenvalues ---    0.33948   0.34421   0.35754   0.36857   0.44462
     Eigenvalues ---    0.47140   0.78587
 En-DIIS/RFO-DIIS/Sim-DIIS IScMMF=       -3 using points:     5    4    3
 RFO step:  Lambda=-1.28923621D-05.
 DidBck=F Rises=F RFO-DIIS coefs:    1.44784   -0.47443    0.02658
 Iteration  1 RMS(Cart)=  0.00071229 RMS(Int)=  0.00000067
 Iteration  2 RMS(Cart)=  0.00000066 RMS(Int)=  0.00000037
 Variable       Old X    -DE/DX   Delta X   Delta X   Delta X     New X
                                 (Linear)    (Quad)   (Total)
    R1        2.81926   0.00068  -0.00213   0.00251   0.00038   2.81965
    R2        2.50715   0.00157   0.00301   0.00178   0.00479   2.51195
    R3        2.64584   0.00064   0.00181   0.00064   0.00245   2.64830
    R4        2.84771  -0.00020  -0.00053  -0.00064  -0.00117   2.84653
    R5        2.07212  -0.00005   0.00007  -0.00017  -0.00009   2.07202
    R6        2.07209  -0.00005   0.00007  -0.00016  -0.00009   2.07201
    R7        2.38960   0.00009   0.00080  -0.00027   0.00053   2.39012
    R8        2.80056   0.00013   0.00019   0.00050   0.00069   2.80125
    R9        2.06183   0.00006   0.00024   0.00008   0.00033   2.06215
   R10        2.05308   0.00005   0.00023   0.00003   0.00027   2.05334
   R11        2.06183   0.00006   0.00024   0.00008   0.00032   2.06215
    A1        1.88612  -0.00003  -0.00078   0.00123   0.00045   1.88657
    A2        1.84311  -0.00028   0.00136  -0.00185  -0.00049   1.84262
    A3        1.80601   0.00030  -0.00074   0.00097   0.00022   1.80624
    A4        1.93455  -0.00016  -0.00019  -0.00104  -0.00123   1.93332
    A5        1.93446  -0.00016  -0.00018  -0.00103  -0.00121   1.93325
    A6        1.94127  -0.00004   0.00060   0.00010   0.00070   1.94197
    A7        1.94133  -0.00004   0.00059   0.00010   0.00069   1.94202
    A8        1.90512   0.00009  -0.00010   0.00084   0.00075   1.90586
    A9        1.92889   0.00043   0.00043   0.00152   0.00195   1.93084
   A10        2.18277  -0.00003  -0.00001  -0.00008  -0.00009   2.18268
   A11        2.17153  -0.00039  -0.00042  -0.00144  -0.00186   2.16967
   A12        1.96064  -0.00041  -0.00027  -0.00186  -0.00213   1.95851
   A13        1.92691   0.00002   0.00007   0.00018   0.00026   1.92716
   A14        1.92711  -0.00002   0.00001  -0.00012  -0.00011   1.92700
   A15        1.92691   0.00002   0.00008   0.00018   0.00025   1.92717
   A16        1.90318  -0.00001  -0.00006  -0.00008  -0.00015   1.90304
   A17        1.87557  -0.00001  -0.00004  -0.00008  -0.00012   1.87545
   A18        1.90318  -0.00001  -0.00006  -0.00008  -0.00014   1.90303
    D1        0.00034  -0.00000  -0.00002  -0.00001  -0.00004   0.00030
    D2       -0.00017  -0.00000   0.00002  -0.00001   0.00001  -0.00016
    D3       -0.00035   0.00000   0.00002   0.00003   0.00004  -0.00031
    D4        2.08208   0.00005   0.00021   0.00019   0.00040   2.08248
    D5       -2.08281  -0.00005  -0.00017  -0.00014  -0.00031  -2.08311
    D6        0.00028  -0.00000  -0.00001  -0.00004  -0.00004   0.00024
    D7       -3.14139  -0.00000  -0.00001  -0.00002  -0.00003  -3.14141
    D8       -2.07753   0.00003   0.00035   0.00058   0.00093  -2.07660
    D9        1.06399   0.00003   0.00034   0.00060   0.00095   1.06494
   D10        2.07800  -0.00003  -0.00036  -0.00064  -0.00100   2.07700
   D11       -1.06366  -0.00003  -0.00036  -0.00062  -0.00098  -1.06464
   D12       -0.00006   0.00000  -0.00001   0.00003   0.00002  -0.00004
   D13       -3.14158   0.00000  -0.00001   0.00001   0.00000  -3.14158
   D14       -1.03538  -0.00001  -0.00006  -0.00012  -0.00018  -1.03556
   D15       -3.14128  -0.00000  -0.00004  -0.00006  -0.00009  -3.14137
   D16        1.03602   0.00001  -0.00002   0.00001  -0.00001   1.03601
   D17        2.10613  -0.00001  -0.00006  -0.00009  -0.00016   2.10597
   D18        0.00023  -0.00000  -0.00004  -0.00003  -0.00007   0.00016
   D19       -2.10565   0.00001  -0.00002   0.00003   0.00001  -2.10564
         Item               Value     Threshold  Converged?
 Maximum Force            0.001566     0.000450     NO 
 RMS     Force            0.000294     0.000300     YES
 Maximum Displacement     0.002567     0.001800     NO 
 RMS     Displacement     0.000712     0.001200     YES
 Predicted change in Energy=-6.445449D-06
 GradGradGradGradGradGradGradGradGradGradGradGradGradGradGradGradGradGrad

                          Input orientation:                          
 ---------------------------------------------------------------------
 Center     Atomic      Atomic             Coordinates (Angstroms)
 Number     Number       Type             X           Y           Z
 ---------------------------------------------------------------------
      1          8           0        1.314222   -0.882980    0.000163
      2          8           0        1.519976    0.594858   -0.000073
      3          6           0        0.234797    1.153686    0.000120
      4          6           0       -0.671527   -0.049466    0.000018
      5          7           0        0.005826   -1.117600    0.000079
      6          1           0        0.078559    1.769207    0.893968
      7          1           0        0.078491    1.769470   -0.893523
      8          6           0       -2.153039    0.000517   -0.000066
      9          1           0       -2.515990    0.534631    0.879593
     10          1           0       -2.566077   -1.004501    0.000096
     11          1           0       -2.515907    0.534308   -0.879956
 ---------------------------------------------------------------------
                    Distance matrix (angstroms):
                    1          2          3          4          5
     1  O    0.000000
     2  O    1.492092   0.000000
     3  C    2.305031   1.401419   0.000000
     4  C    2.153589   2.284259   1.506319   0.000000
     5  N    1.329266   2.285861   2.282798   1.264799   0.000000
     6  H    3.059387   2.063029   1.096467   2.160868   3.022910
     7  H    3.059608   2.062970   1.096458   2.160896   3.023074
     8  C    3.578054   3.720790   2.651709   1.482355   2.431231
     9  H    4.177744   4.131158   2.953563   2.125293   3.140536
    10  H    3.882202   4.387913   3.535911   2.121653   2.574389
    11  H    4.177703   4.131127   2.953732   2.125296   3.140445
                    6          7          8          9         10
     6  H    0.000000
     7  H    1.787491   0.000000
     8  C    2.984559   2.984491   0.000000
     9  H    2.873338   3.376404   1.091243   0.000000
    10  H    3.935297   3.935380   1.086582   1.773401   0.000000
    11  H    3.376838   2.873449   1.091243   1.759549   1.773398
                   11
    11  H    0.000000
 Stoichiometry    C3H5NO2
 Framework group  C1[X(C3H5NO2)]
 Deg. of freedom    27
 Full point group                 C1      NOp   1
 Largest Abelian subgroup         C1      NOp   1
 Largest concise Abelian subgroup C1      NOp   1
                         Standard orientation:                         
 ---------------------------------------------------------------------
 Center     Atomic      Atomic             Coordinates (Angstroms)
 Number     Number       Type             X           Y           Z
 ---------------------------------------------------------------------
      1          8           0        1.322000   -0.882218    0.000122
      2          8           0        1.524387    0.596085   -0.000114
      3          6           0        0.237938    1.151984    0.000079
      4          6           0       -0.665643   -0.053230   -0.000023
      5          7           0        0.014141   -1.119817    0.000038
      6          1           0        0.080298    1.767148    0.893927
      7          1           0        0.080230    1.767411   -0.893564
      8          6           0       -2.147265   -0.006621   -0.000107
      9          1           0       -2.511432    0.526665    0.879552
     10          1           0       -2.558013   -1.012577    0.000055
     11          1           0       -2.511347    0.526341   -0.879997
 ---------------------------------------------------------------------
 Rotational constants (GHZ):           8.0777641           3.4073379           2.4707517
 Standard basis: Aug-CC-pVTZ (5D, 7F)
 There are   455 symmetry adapted cartesian basis functions of A   symmetry.
 There are   391 symmetry adapted basis functions of A   symmetry.
   391 basis functions,   567 primitive gaussians,   455 cartesian basis functions
    23 alpha electrons       23 beta electrons
       nuclear repulsion energy       241.5995078743 Hartrees.
 NAtoms=   11 NActive=   11 NUniq=   11 SFac= 1.00D+00 NAtFMM=   60 NAOKFM=F Big=F
 Integral buffers will be    131072 words long.
 Raffenetti 2 integral format.
 Two-electron integral symmetry is turned on.
 Nuclear repulsion after empirical dispersion term =      241.5960004201 Hartrees.
 One-electron integrals computed using PRISM.
 NBasis=   391 RedAO= T EigKep=  1.00D-05  NBF=   391
 NBsUse=   391 1.00D-06 EigRej= -1.00D+00 NBFU=   391
 Initial guess from the checkpoint file:  "ARing2-M0001-b3lyp-wb97L-wb97H.chk"
 B after Tr=    -0.000000   -0.000000    0.000000
         Rot=    1.000000    0.000002    0.000002    0.000106 Ang=   0.01 deg.
 Requested convergence on RMS density matrix=1.00D-08 within 128 cycles.
 Requested convergence on MAX density matrix=1.00D-06.
 Requested convergence on             energy=1.00D-06.
 No special actions if energy rises.
 SCF Done:  E(RwB97XD) =  -322.395667728     A.U. after    9 cycles
            NFock=  9  Conv=0.51D-08     -V/T= 2.0056
 Calling FoFJK, ICntrl=      2127 FMM=F ISym2X=0 I1Cent= 0 IOpClX= 0 NMat=1 NMatS=1 NMatT=0.
 ***** Axes restored to original set *****
 -------------------------------------------------------------------
 Center     Atomic                   Forces (Hartrees/Bohr)
 Number     Number              X              Y              Z
 -------------------------------------------------------------------
      1        8           0.000248082   -0.000173878   -0.000000802
      2        8           0.000031743    0.000255534    0.000000910
      3        6          -0.000218627   -0.000104142    0.000000112
      4        6           0.000393861    0.000058069   -0.000000490
      5        7          -0.000538100    0.000152837    0.000000852
      6        1           0.000022188   -0.000078478   -0.000031369
      7        1           0.000021399   -0.000078873    0.000030760
      8        6          -0.000062176   -0.000023958   -0.000000079
      9        1           0.000031243   -0.000023599   -0.000040018
     10        1           0.000038982    0.000039482   -0.000000214
     11        1           0.000031404   -0.000022994    0.000040339
 -------------------------------------------------------------------
 Cartesian Forces:  Max     0.000538100 RMS     0.000147422

 GradGradGradGradGradGradGradGradGradGradGradGradGradGradGradGradGradGrad
 Berny optimization.
 Using GEDIIS/GDIIS optimizer.
 FormGI is forming the generalized inverse of G from B-inverse, IUseBI=4.
 Internal  Forces:  Max     0.000287828 RMS     0.000085386
 Search for a local minimum.
 Step number   6 out of a maximum of   58
 All quantities printed in internal units (Hartrees-Bohrs-Radians)
 Mixed Optimization -- En-DIIS/RFO-DIIS
 Swapping is turned off.
 Update second derivatives using D2CorX and points    1    2    3    4    5
                                                      6
 DE= -7.56D-06 DEPred=-6.45D-06 R= 1.17D+00
 TightC=F SS=  1.41D+00  RLast= 7.25D-03 DXNew= 5.0454D-01 2.1759D-02
 Trust test= 1.17D+00 RLast= 7.25D-03 DXMaxT set to 3.00D-01
 ITU=  1  1  1  1  1  0
     Eigenvalues ---    0.00880   0.00883   0.01093   0.01999   0.06430
     Eigenvalues ---    0.07305   0.07375   0.07454   0.09830   0.10980
     Eigenvalues ---    0.12219   0.15994   0.16000   0.16119   0.22521
     Eigenvalues ---    0.24766   0.26480   0.33309   0.33490   0.33847
     Eigenvalues ---    0.33948   0.34431   0.35278   0.39464   0.44139
     Eigenvalues ---    0.46122   0.82492
 En-DIIS/RFO-DIIS/Sim-DIIS IScMMF=       -3 using points:     6    5    4    3
 RFO step:  Lambda=-1.05380913D-06.
 DidBck=F Rises=F RFO-DIIS coefs:    1.26084   -0.27990   -0.02077    0.03983
 Iteration  1 RMS(Cart)=  0.00029240 RMS(Int)=  0.00000031
 Iteration  2 RMS(Cart)=  0.00000006 RMS(Int)=  0.00000030
 Variable       Old X    -DE/DX   Delta X   Delta X   Delta X     New X
                                 (Linear)    (Quad)   (Total)
    R1        2.81965   0.00019   0.00106  -0.00012   0.00095   2.82059
    R2        2.51195   0.00027   0.00089  -0.00003   0.00086   2.51281
    R3        2.64830  -0.00002   0.00049  -0.00030   0.00019   2.64849
    R4        2.84653  -0.00025  -0.00039  -0.00054  -0.00093   2.84560
    R5        2.07202  -0.00007  -0.00006  -0.00012  -0.00018   2.07184
    R6        2.07201  -0.00007  -0.00006  -0.00012  -0.00018   2.07183
    R7        2.39012  -0.00029   0.00006  -0.00037  -0.00030   2.38982
    R8        2.80125  -0.00004   0.00018  -0.00017   0.00000   2.80125
    R9        2.06215  -0.00006   0.00006  -0.00016  -0.00011   2.06204
   R10        2.05334  -0.00005   0.00004  -0.00013  -0.00009   2.05325
   R11        2.06215  -0.00006   0.00006  -0.00016  -0.00011   2.06204
    A1        1.88657  -0.00011  -0.00020  -0.00011  -0.00032   1.88625
    A2        1.84262  -0.00009  -0.00026   0.00003  -0.00023   1.84239
    A3        1.80624   0.00008   0.00023  -0.00003   0.00019   1.80643
    A4        1.93332  -0.00003  -0.00028   0.00005  -0.00023   1.93310
    A5        1.93325  -0.00003  -0.00027   0.00006  -0.00022   1.93303
    A6        1.94197  -0.00003  -0.00000  -0.00010  -0.00011   1.94186
    A7        1.94202  -0.00003  -0.00000  -0.00011  -0.00011   1.94190
    A8        1.90586   0.00005   0.00031   0.00013   0.00044   1.90630
    A9        1.93084   0.00015   0.00040   0.00023   0.00063   1.93147
   A10        2.18268  -0.00001   0.00001   0.00001   0.00002   2.18270
   A11        2.16967  -0.00014  -0.00041  -0.00024  -0.00065   2.16902
   A12        1.95851  -0.00003  -0.00016  -0.00011  -0.00027   1.95824
   A13        1.92716  -0.00001   0.00008  -0.00011  -0.00002   1.92714
   A14        1.92700  -0.00003  -0.00006  -0.00016  -0.00022   1.92678
   A15        1.92717  -0.00001   0.00008  -0.00011  -0.00002   1.92714
   A16        1.90304   0.00002  -0.00004   0.00013   0.00009   1.90313
   A17        1.87545   0.00001  -0.00003   0.00012   0.00009   1.87554
   A18        1.90303   0.00002  -0.00004   0.00013   0.00009   1.90312
    D1        0.00030  -0.00000  -0.00001  -0.00003  -0.00003   0.00027
    D2       -0.00016   0.00000   0.00000   0.00002   0.00002  -0.00014
    D3       -0.00031   0.00000   0.00001   0.00002   0.00003  -0.00028
    D4        2.08248  -0.00001  -0.00000  -0.00010  -0.00010   2.08238
    D5       -2.08311   0.00001   0.00002   0.00014   0.00016  -2.08295
    D6        0.00024  -0.00000  -0.00001  -0.00001  -0.00002   0.00022
    D7       -3.14141  -0.00000  -0.00000  -0.00001  -0.00002  -3.14143
    D8       -2.07660   0.00001   0.00019  -0.00000   0.00019  -2.07641
    D9        1.06494   0.00001   0.00020  -0.00001   0.00019   1.06513
   D10        2.07700  -0.00001  -0.00020  -0.00001  -0.00022   2.07679
   D11       -1.06464  -0.00001  -0.00020  -0.00002  -0.00022  -1.06486
   D12       -0.00004  -0.00000   0.00000  -0.00001  -0.00001  -0.00005
   D13       -3.14158  -0.00000  -0.00000  -0.00000  -0.00001  -3.14159
   D14       -1.03556  -0.00000  -0.00005  -0.00003  -0.00009  -1.03565
   D15       -3.14137  -0.00000  -0.00002  -0.00002  -0.00004  -3.14141
   D16        1.03601   0.00000   0.00002  -0.00002  -0.00000   1.03601
   D17        2.10597  -0.00000  -0.00005  -0.00004  -0.00009   2.10588
   D18        0.00016  -0.00000  -0.00001  -0.00003  -0.00004   0.00012
   D19       -2.10564   0.00000   0.00002  -0.00002  -0.00000  -2.10564
         Item               Value     Threshold  Converged?
 Maximum Force            0.000288     0.000450     YES
 RMS     Force            0.000085     0.000300     YES
 Maximum Displacement     0.000957     0.001800     YES
 RMS     Displacement     0.000292     0.001200     YES
 Predicted change in Energy=-5.257277D-07
 Optimization completed.
    -- Stationary point found.
                           ----------------------------
                           !   Optimized Parameters   !
                           ! (Angstroms and Degrees)  !
 --------------------------                            --------------------------
 ! Name  Definition              Value          Derivative Info.                !
 --------------------------------------------------------------------------------
 ! R1    R(1,2)                  1.4921         -DE/DX =    0.0002              !
 ! R2    R(1,5)                  1.3293         -DE/DX =    0.0003              !
 ! R3    R(2,3)                  1.4014         -DE/DX =    0.0                 !
 ! R4    R(3,4)                  1.5063         -DE/DX =   -0.0003              !
 ! R5    R(3,6)                  1.0965         -DE/DX =   -0.0001              !
 ! R6    R(3,7)                  1.0965         -DE/DX =   -0.0001              !
 ! R7    R(4,5)                  1.2648         -DE/DX =   -0.0003              !
 ! R8    R(4,8)                  1.4824         -DE/DX =    0.0                 !
 ! R9    R(8,9)                  1.0912         -DE/DX =   -0.0001              !
 ! R10   R(8,10)                 1.0866         -DE/DX =    0.0                 !
 ! R11   R(8,11)                 1.0912         -DE/DX =   -0.0001              !
 ! A1    A(2,1,5)              108.0923         -DE/DX =   -0.0001              !
 ! A2    A(1,2,3)              105.5745         -DE/DX =   -0.0001              !
 ! A3    A(2,3,4)              103.4898         -DE/DX =    0.0001              !
 ! A4    A(2,3,6)              110.7711         -DE/DX =    0.0                 !
 ! A5    A(2,3,7)              110.7669         -DE/DX =    0.0                 !
 ! A6    A(4,3,6)              111.2665         -DE/DX =    0.0                 !
 ! A7    A(4,3,7)              111.2693         -DE/DX =    0.0                 !
 ! A8    A(6,3,7)              109.1979         -DE/DX =    0.0                 !
 ! A9    A(3,4,5)              110.629          -DE/DX =    0.0001              !
 ! A10   A(3,4,8)              125.0581         -DE/DX =    0.0                 !
 ! A11   A(5,4,8)              124.313          -DE/DX =   -0.0001              !
 ! A12   A(1,5,4)              112.2145         -DE/DX =    0.0                 !
 ! A13   A(4,8,9)              110.4184         -DE/DX =    0.0                 !
 ! A14   A(4,8,10)             110.4092         -DE/DX =    0.0                 !
 ! A15   A(4,8,11)             110.4186         -DE/DX =    0.0                 !
 ! A16   A(9,8,10)             109.036          -DE/DX =    0.0                 !
 ! A17   A(9,8,11)             107.4552         -DE/DX =    0.0                 !
 ! A18   A(10,8,11)            109.0357         -DE/DX =    0.0                 !
 ! D1    D(5,1,2,3)              0.0175         -DE/DX =    0.0                 !
 ! D2    D(2,1,5,4)             -0.0092         -DE/DX =    0.0                 !
 ! D3    D(1,2,3,4)             -0.0175         -DE/DX =    0.0                 !
 ! D4    D(1,2,3,6)            119.3173         -DE/DX =    0.0                 !
 ! D5    D(1,2,3,7)           -119.3536         -DE/DX =    0.0                 !
 ! D6    D(2,3,4,5)              0.0135         -DE/DX =    0.0                 !
 ! D7    D(2,3,4,8)           -179.9898         -DE/DX =    0.0                 !
 ! D8    D(6,3,4,5)           -118.9803         -DE/DX =    0.0                 !
 ! D9    D(6,3,4,8)             61.0165         -DE/DX =    0.0                 !
 ! D10   D(7,3,4,5)            119.0036         -DE/DX =    0.0                 !
 ! D11   D(7,3,4,8)            -60.9996         -DE/DX =    0.0                 !
 ! D12   D(3,4,5,1)             -0.0024         -DE/DX =    0.0                 !
 ! D13   D(8,4,5,1)           -179.9992         -DE/DX =    0.0                 !
 ! D14   D(3,4,8,9)            -59.3333         -DE/DX =    0.0                 !
 ! D15   D(3,4,8,10)          -179.9872         -DE/DX =    0.0                 !
 ! D16   D(3,4,8,11)            59.3592         -DE/DX =    0.0                 !
 ! D17   D(5,4,8,9)            120.663          -DE/DX =    0.0                 !
 ! D18   D(5,4,8,10)             0.0092         -DE/DX =    0.0                 !
 ! D19   D(5,4,8,11)          -120.6445         -DE/DX =    0.0                 !
 --------------------------------------------------------------------------------
 GradGradGradGradGradGradGradGradGradGradGradGradGradGradGradGradGradGrad

                          Input orientation:                          
 ---------------------------------------------------------------------
 Center     Atomic      Atomic             Coordinates (Angstroms)
 Number     Number       Type             X           Y           Z
 ---------------------------------------------------------------------
      1          8           0        1.314222   -0.882980    0.000163
      2          8           0        1.519976    0.594858   -0.000073
      3          6           0        0.234797    1.153686    0.000120
      4          6           0       -0.671527   -0.049466    0.000018
      5          7           0        0.005826   -1.117600    0.000079
      6          1           0        0.078559    1.769207    0.893968
      7          1           0        0.078491    1.769470   -0.893523
      8          6           0       -2.153039    0.000517   -0.000066
      9          1           0       -2.515990    0.534631    0.879593
     10          1           0       -2.566077   -1.004501    0.000096
     11          1           0       -2.515907    0.534308   -0.879956
 ---------------------------------------------------------------------
                    Distance matrix (angstroms):
                    1          2          3          4          5
     1  O    0.000000
     2  O    1.492092   0.000000
     3  C    2.305031   1.401419   0.000000
     4  C    2.153589   2.284259   1.506319   0.000000
     5  N    1.329266   2.285861   2.282798   1.264799   0.000000
     6  H    3.059387   2.063029   1.096467   2.160868   3.022910
     7  H    3.059608   2.062970   1.096458   2.160896   3.023074
     8  C    3.578054   3.720790   2.651709   1.482355   2.431231
     9  H    4.177744   4.131158   2.953563   2.125293   3.140536
    10  H    3.882202   4.387913   3.535911   2.121653   2.574389
    11  H    4.177703   4.131127   2.953732   2.125296   3.140445
                    6          7          8          9         10
     6  H    0.000000
     7  H    1.787491   0.000000
     8  C    2.984559   2.984491   0.000000
     9  H    2.873338   3.376404   1.091243   0.000000
    10  H    3.935297   3.935380   1.086582   1.773401   0.000000
    11  H    3.376838   2.873449   1.091243   1.759549   1.773398
                   11
    11  H    0.000000
 Stoichiometry    C3H5NO2
 Framework group  C1[X(C3H5NO2)]
 Deg. of freedom    27
 Full point group                 C1      NOp   1
 Largest Abelian subgroup         C1      NOp   1
 Largest concise Abelian subgroup C1      NOp   1
                         Standard orientation:                         
 ---------------------------------------------------------------------
 Center     Atomic      Atomic             Coordinates (Angstroms)
 Number     Number       Type             X           Y           Z
 ---------------------------------------------------------------------
      1          8           0        1.322000   -0.882218    0.000122
      2          8           0        1.524387    0.596085   -0.000114
      3          6           0        0.237938    1.151984    0.000079
      4          6           0       -0.665643   -0.053230   -0.000023
      5          7           0        0.014141   -1.119817    0.000038
      6          1           0        0.080298    1.767148    0.893927
      7          1           0        0.080230    1.767411   -0.893564
      8          6           0       -2.147265   -0.006621   -0.000107
      9          1           0       -2.511432    0.526665    0.879552
     10          1           0       -2.558013   -1.012577    0.000055
     11          1           0       -2.511347    0.526341   -0.879997
 ---------------------------------------------------------------------
 Rotational constants (GHZ):           8.0777641           3.4073379           2.4707517

 **********************************************************************

            Population analysis using the SCF Density.

 **********************************************************************

 Orbital symmetries:
       Occupied  (A) (A) (A) (A) (A) (A) (A) (A) (A) (A) (A) (A)
                 (A) (A) (A) (A) (A) (A) (A) (A) (A) (A) (A)
       Virtual   (A) (A) (A) (A) (A) (A) (A) (A) (A) (A) (A) (A)
                 (A) (A) (A) (A) (A) (A) (A) (A) (A) (A) (A) (A)
                 (A) (A) (A) (A) (A) (A) (A) (A) (A) (A) (A) (A)
                 (A) (A) (A) (A) (A) (A) (A) (A) (A) (A) (A) (A)
                 (A) (A) (A) (A) (A) (A) (A) (A) (A) (A) (A) (A)
                 (A) (A) (A) (A) (A) (A) (A) (A) (A) (A) (A) (A)
                 (A) (A) (A) (A) (A) (A) (A) (A) (A) (A) (A) (A)
                 (A) (A) (A) (A) (A) (A) (A) (A) (A) (A) (A) (A)
                 (A) (A) (A) (A) (A) (A) (A) (A) (A) (A) (A) (A)
                 (A) (A) (A) (A) (A) (A) (A) (A) (A) (A) (A) (A)
                 (A) (A) (A) (A) (A) (A) (A) (A) (A) (A) (A) (A)
                 (A) (A) (A) (A) (A) (A) (A) (A) (A) (A) (A) (A)
                 (A) (A) (A) (A) (A) (A) (A) (A) (A) (A) (A) (A)
                 (A) (A) (A) (A) (A) (A) (A) (A) (A) (A) (A) (A)
                 (A) (A) (A) (A) (A) (A) (A) (A) (A) (A) (A) (A)
                 (A) (A) (A) (A) (A) (A) (A) (A) (A) (A) (A) (A)
                 (A) (A) (A) (A) (A) (A) (A) (A) (A) (A) (A) (A)
                 (A) (A) (A) (A) (A) (A) (A) (A) (A) (A) (A) (A)
                 (A) (A) (A) (A) (A) (A) (A) (A) (A) (A) (A) (A)
                 (A) (A) (A) (A) (A) (A) (A) (A) (A) (A) (A) (A)
                 (A) (A) (A) (A) (A) (A) (A) (A) (A) (A) (A) (A)
                 (A) (A) (A) (A) (A) (A) (A) (A) (A) (A) (A) (A)
                 (A) (A) (A) (A) (A) (A) (A) (A) (A) (A) (A) (A)
                 (A) (A) (A) (A) (A) (A) (A) (A) (A) (A) (A) (A)
                 (A) (A) (A) (A) (A) (A) (A) (A) (A) (A) (A) (A)
                 (A) (A) (A) (A) (A) (A) (A) (A) (A) (A) (A) (A)
                 (A) (A) (A) (A) (A) (A) (A) (A) (A) (A) (A) (A)
                 (A) (A) (A) (A) (A) (A) (A) (A) (A) (A) (A) (A)
                 (A) (A) (A) (A) (A) (A) (A) (A) (A) (A) (A) (A)
                 (A) (A) (A) (A) (A) (A) (A) (A) (A) (A) (A) (A)
                 (A) (A) (A) (A) (A) (A) (A) (A)
 The electronic state is 1-A.
 Alpha  occ. eigenvalues --  -19.35919 -19.31658 -14.51104 -10.36265 -10.35254
 Alpha  occ. eigenvalues --  -10.31247  -1.28319  -1.09856  -0.98989  -0.84683
 Alpha  occ. eigenvalues --   -0.79089  -0.70422  -0.61163  -0.60831  -0.56229
 Alpha  occ. eigenvalues --   -0.52802  -0.52638  -0.51512  -0.49174  -0.46031
 Alpha  occ. eigenvalues --   -0.41381  -0.41354  -0.31990
 Alpha virt. eigenvalues --    0.02518   0.03748   0.03871   0.05127   0.06210
 Alpha virt. eigenvalues --    0.06399   0.06475   0.07894   0.09007   0.10765
 Alpha virt. eigenvalues --    0.11206   0.11624   0.11974   0.12886   0.13289
 Alpha virt. eigenvalues --    0.13648   0.14555   0.15306   0.16907   0.17140
 Alpha virt. eigenvalues --    0.18231   0.18698   0.19948   0.20212   0.20701
 Alpha virt. eigenvalues --    0.22167   0.22921   0.23104   0.24804   0.26723
 Alpha virt. eigenvalues --    0.27117   0.27400   0.27899   0.28092   0.30889
 Alpha virt. eigenvalues --    0.31255   0.31989   0.32274   0.32275   0.33824
 Alpha virt. eigenvalues --    0.33866   0.34293   0.35028   0.35139   0.36698
 Alpha virt. eigenvalues --    0.37524   0.37947   0.39453   0.39743   0.40002
 Alpha virt. eigenvalues --    0.40355   0.41173   0.41993   0.43245   0.43882
 Alpha virt. eigenvalues --    0.45039   0.45450   0.47153   0.48290   0.49004
 Alpha virt. eigenvalues --    0.49254   0.50673   0.51006   0.51706   0.52806
 Alpha virt. eigenvalues --    0.55105   0.56058   0.56176   0.56900   0.57588
 Alpha virt. eigenvalues --    0.58823   0.60795   0.65096   0.65143   0.66169
 Alpha virt. eigenvalues --    0.67860   0.67873   0.70071   0.71407   0.72416
 Alpha virt. eigenvalues --    0.73490   0.74456   0.75495   0.76140   0.76503
 Alpha virt. eigenvalues --    0.76884   0.78701   0.79664   0.80422   0.82736
 Alpha virt. eigenvalues --    0.82978   0.83252   0.84033   0.84854   0.85800
 Alpha virt. eigenvalues --    0.86008   0.87735   0.87844   0.88025   0.91582
 Alpha virt. eigenvalues --    0.91870   0.93925   0.94551   0.95890   0.96722
 Alpha virt. eigenvalues --    0.97956   0.99058   0.99910   1.01248   1.01374
 Alpha virt. eigenvalues --    1.03494   1.03562   1.06341   1.07507   1.08522
 Alpha virt. eigenvalues --    1.09068   1.10665   1.10726   1.11388   1.11900
 Alpha virt. eigenvalues --    1.14864   1.16127   1.17040   1.17455   1.18542
 Alpha virt. eigenvalues --    1.20859   1.21010   1.23051   1.23528   1.25766
 Alpha virt. eigenvalues --    1.27692   1.28696   1.29056   1.30868   1.31036
 Alpha virt. eigenvalues --    1.32043   1.34623   1.36062   1.39225   1.39562
 Alpha virt. eigenvalues --    1.40304   1.40741   1.42648   1.44172   1.46121
 Alpha virt. eigenvalues --    1.47976   1.48423   1.48868   1.50800   1.51715
 Alpha virt. eigenvalues --    1.53692   1.53963   1.54999   1.56817   1.56867
 Alpha virt. eigenvalues --    1.59328   1.60758   1.62149   1.62708   1.66196
 Alpha virt. eigenvalues --    1.66246   1.67373   1.68879   1.70364   1.72067
 Alpha virt. eigenvalues --    1.74215   1.74728   1.77472   1.78332   1.81710
 Alpha virt. eigenvalues --    1.82189   1.85241   1.85895   1.86678   1.87832
 Alpha virt. eigenvalues --    1.91530   1.94977   1.95191   1.97794   1.99249
 Alpha virt. eigenvalues --    1.99954   2.03576   2.05402   2.06991   2.07239
 Alpha virt. eigenvalues --    2.09516   2.10272   2.12262   2.14110   2.15316
 Alpha virt. eigenvalues --    2.15508   2.18333   2.18780   2.24084   2.24290
 Alpha virt. eigenvalues --    2.27187   2.27449   2.28832   2.31353   2.34299
 Alpha virt. eigenvalues --    2.38050   2.38760   2.40188   2.42566   2.43694
 Alpha virt. eigenvalues --    2.49355   2.52498   2.53533   2.56891   2.60015
 Alpha virt. eigenvalues --    2.60716   2.68121   2.72108   2.74250   2.79456
 Alpha virt. eigenvalues --    2.86968   2.87231   2.90591   2.94368   2.95044
 Alpha virt. eigenvalues --    2.97434   3.00826   3.03186   3.03646   3.07198
 Alpha virt. eigenvalues --    3.09385   3.13103   3.16061   3.17854   3.19470
 Alpha virt. eigenvalues --    3.19583   3.23084   3.27061   3.28279   3.31869
 Alpha virt. eigenvalues --    3.33078   3.34929   3.36569   3.39387   3.40025
 Alpha virt. eigenvalues --    3.40520   3.42300   3.46812   3.47075   3.49553
 Alpha virt. eigenvalues --    3.50056   3.53166   3.58599   3.60954   3.62873
 Alpha virt. eigenvalues --    3.63908   3.67969   3.69229   3.70945   3.71905
 Alpha virt. eigenvalues --    3.76193   3.76363   3.77068   3.80863   3.82323
 Alpha virt. eigenvalues --    3.83698   3.85560   3.89257   3.92125   3.94711
 Alpha virt. eigenvalues --    3.95677   3.97898   4.01597   4.04904   4.06971
 Alpha virt. eigenvalues --    4.10512   4.10527   4.12610   4.17939   4.18434
 Alpha virt. eigenvalues --    4.23854   4.25800   4.26219   4.29374   4.31401
 Alpha virt. eigenvalues --    4.34502   4.38539   4.39339   4.45757   4.45766
 Alpha virt. eigenvalues --    4.49401   4.50364   4.52386   4.57013   4.57044
 Alpha virt. eigenvalues --    4.61845   4.63231   4.68070   4.73587   4.79105
 Alpha virt. eigenvalues --    4.83397   4.86131   4.88478   4.90063   4.90892
 Alpha virt. eigenvalues --    4.96583   4.97185   4.99260   5.01913   5.06764
 Alpha virt. eigenvalues --    5.08443   5.10456   5.15113   5.17184   5.20742
 Alpha virt. eigenvalues --    5.22942   5.26150   5.27137   5.27515   5.31300
 Alpha virt. eigenvalues --    5.32714   5.37838   5.42310   5.43117   5.55947
 Alpha virt. eigenvalues --    5.59018   5.62853   5.67037   5.69489   5.70400
 Alpha virt. eigenvalues --    5.72744   5.79970   5.87258   5.89634   5.94168
 Alpha virt. eigenvalues --    5.98362   6.01826   6.11344   6.18317   6.20326
 Alpha virt. eigenvalues --    6.23655   6.38514   6.39582   6.43119   6.44711
 Alpha virt. eigenvalues --    6.48579   6.54105   6.57259   6.61768   6.71996
 Alpha virt. eigenvalues --    6.73482   6.75203   6.80417   6.83068   6.87571
 Alpha virt. eigenvalues --    6.90149   6.98849   7.07378   7.08877   7.17470
 Alpha virt. eigenvalues --    7.34699   7.38670   7.44483   7.73426   7.81475
 Alpha virt. eigenvalues --    8.08076   8.33080  13.91452  14.22557  15.85210
 Alpha virt. eigenvalues --   16.28932  17.96333  18.67076
          Condensed to atoms (all electrons):
               1          2          3          4          5          6
     1  O    8.716230  -0.243210   0.053847   0.024162  -0.277162  -0.013254
     2  O   -0.243210   8.723441  -0.102889   0.022094   0.011446   0.009707
     3  C    0.053847  -0.102889   5.252571   0.154740  -0.110858   0.385666
     4  C    0.024162   0.022094   0.154740   5.824547  -0.180017  -0.033452
     5  N   -0.277162   0.011446  -0.110858  -0.180017   7.933624   0.009656
     6  H   -0.013254   0.009707   0.385666  -0.033452   0.009656   0.369166
     7  H   -0.013260   0.009691   0.385654  -0.033427   0.009653   0.012724
     8  C   -0.008254   0.015132  -0.014346  -0.084313  -0.023501   0.003414
     9  H    0.000017  -0.000551  -0.004912  -0.045454   0.007228   0.000148
    10  H   -0.005372   0.000416   0.003269  -0.011941  -0.008467   0.000141
    11  H    0.000016  -0.000552  -0.004918  -0.045503   0.007239   0.000363
               7          8          9         10         11
     1  O   -0.013260  -0.008254   0.000017  -0.005372   0.000016
     2  O    0.009691   0.015132  -0.000551   0.000416  -0.000552
     3  C    0.385654  -0.014346  -0.004912   0.003269  -0.004918
     4  C   -0.033427  -0.084313  -0.045454  -0.011941  -0.045503
     5  N    0.009653  -0.023501   0.007228  -0.008467   0.007239
     6  H    0.012724   0.003414   0.000148   0.000141   0.000363
     7  H    0.369138   0.003409   0.000362   0.000141   0.000150
     8  C    0.003409   5.605917   0.403463   0.369670   0.403490
     9  H    0.000362   0.403463   0.365330   0.001317   0.006054
    10  H    0.000141   0.369670   0.001317   0.374335   0.001305
    11  H    0.000150   0.403490   0.006054   0.001305   0.365356
 Mulliken charges:
               1
     1  O   -0.233761
     2  O   -0.444724
     3  C    0.002176
     4  C    0.408563
     5  N   -0.378841
     6  H    0.255721
     7  H    0.255764
     8  C   -0.674081
     9  H    0.266998
    10  H    0.275186
    11  H    0.266999
 Sum of Mulliken charges =  -0.00000
 Mulliken charges with hydrogens summed into heavy atoms:
               1
     1  O   -0.233761
     2  O   -0.444724
     3  C    0.513661
     4  C    0.408563
     5  N   -0.378841
     8  C    0.135102
 Electronic spatial extent (au):  <R**2>=            503.9704
 Charge=             -0.0000 electrons
 Dipole moment (field-independent basis, Debye):
    X=             -3.3406    Y=              2.2583    Z=              0.0000  Tot=              4.0323
 Quadrupole moment (field-independent basis, Debye-Ang):
   XX=            -35.5891   YY=            -35.4255   ZZ=            -34.2794
   XY=             -0.2973   XZ=              0.0004   YZ=              0.0001
 Traceless Quadrupole moment (field-independent basis, Debye-Ang):
   XX=             -0.4911   YY=             -0.3275   ZZ=              0.8186
   XY=             -0.2973   XZ=              0.0004   YZ=              0.0001
 Octapole moment (field-independent basis, Debye-Ang**2):
  XXX=             -4.0281  YYY=              5.4235  ZZZ=             -0.0001  XYY=              2.1042
  XXY=             -2.5063  XXZ=             -0.0000  XZZ=              1.9987  YZZ=              1.7132
  YYZ=             -0.0004  XYZ=              0.0003
 Hexadecapole moment (field-independent basis, Debye-Ang**3):
 XXXX=           -400.2781 YYYY=           -189.1017 ZZZZ=            -45.2527 XXXY=             -1.8660
 XXXZ=             -0.0054 YYYX=              0.9977 YYYZ=             -0.0008 ZZZX=             -0.0041
 ZZZY=              0.0013 XXYY=            -97.6904 XXZZ=            -73.7090 YYZZ=            -36.9672
 XXYZ=              0.0009 YYXZ=             -0.0028 ZZXY=             -2.2286
 N-N= 2.415960004201D+02 E-N=-1.237948155162D+03  KE= 3.205871517291D+02
 Unable to Open any file for archive entry.
 1\1\GINC-C2170\FOpt\RwB97XD\Aug-CC-pVTZ\C3H5N1O2\LFRANZON\24-Apr-2022\
 0\\#wB97XD Aug-cc-pVTZ Opt Integral(Grid=SuperFineGrid) Freq MaxDisk=3
 2GB\\ARing2-M0001-b3lyp-wb97L-wb97H\\0,1\O,1.3142220571,-0.8829802436,
 0.0001628867\O,1.5199757706,0.5948578144,-0.0000726656\C,0.234796775,1
 .1536858643,0.0001201837\C,-0.6715268112,-0.0494661876,0.0000177847\N,
 0.0058257186,-1.1175996702,0.0000789001\H,0.0785589686,1.769207382,0.8
 939675953\H,0.0784910212,1.7694702144,-0.8935229714\C,-2.1530391197,0.
 0005170235,-0.0000656097\H,-2.5159904298,0.5346310912,0.8795933105\H,-
 2.5660773179,-1.0045008465,0.0000961975\H,-2.5159066325,0.5343075581,-
 0.8799556118\\Version=AS64L-G16RevC.01\State=1-A\HF=-322.3956677\RMSD=
 5.123e-09\RMSF=1.474e-04\Dipole=-1.3122768,0.8914793,0.0000188\Quadrup
 ole=-0.3661472,-0.2424795,0.6086267,-0.2207546,0.0003095,0.0000799\PG=
 C01 [X(C3H5N1O2)]\\@
 The archive entry for this job was punched.


 FAULTILY FAULTLESS, ICILY REGULAR, SPLENDIDLY NULL...
           MAUDE BY TENNYSON
 Job cpu time:       0 days  5 hours 15 minutes 36.0 seconds.
 Elapsed time:       0 days  0 hours 19 minutes 47.5 seconds.
 File lengths (MBytes):  RWF=     96 Int=      0 D2E=      0 Chk=     12 Scr=      1
 Normal termination of Gaussian 16 at Sun Apr 24 12:24:37 2022.
 Link1:  Proceeding to internal job step number  2.
 ----------------------------------------------------------------------
 #N Geom=AllCheck Guess=TCheck SCRF=Check GenChk RwB97XD/Aug-CC-pVTZ Fr
 eq
 ----------------------------------------------------------------------
 1/10=4,29=7,30=1,38=1,40=1/1,3;
 2/12=2,40=1/2;
 3/5=16,6=1,7=10,11=2,14=-4,25=1,30=1,70=2,71=2,74=-58,75=-7,116=1,140=1/1,2,3;
 4/5=101/1;
 5/5=2,38=6,98=1/2;
 8/6=4,10=90,11=11/1;
 11/6=1,8=1,9=11,15=111,16=1/1,2,10;
 10/6=1/2;
 6/7=2,8=2,9=2,10=2,28=1/1;
 7/8=1,10=1,25=1/1,2,3,16;
 1/10=4,30=1/3;
 99//99;
 Structure from the checkpoint file:  "ARing2-M0001-b3lyp-wb97L-wb97H.chk"
 ------------------------------
 ARing2-M0001-b3lyp-wb97L-wb97H
 ------------------------------
 Charge =  0 Multiplicity = 1
 Redundant internal coordinates found in file.  (old form).
 O,0,1.3142220571,-0.8829802436,0.0001628867
 O,0,1.5199757706,0.5948578144,-0.0000726656
 C,0,0.234796775,1.1536858643,0.0001201837
 C,0,-0.6715268112,-0.0494661876,0.0000177847
 N,0,0.0058257186,-1.1175996702,0.0000789001
 H,0,0.0785589686,1.769207382,0.8939675953
 H,0,0.0784910212,1.7694702144,-0.8935229714
 C,0,-2.1530391197,0.0005170235,-0.0000656097
 H,0,-2.5159904298,0.5346310912,0.8795933105
 H,0,-2.5660773179,-1.0045008465,0.0000961975
 H,0,-2.5159066325,0.5343075581,-0.8799556118
 Recover connectivity data from disk.

 GradGradGradGradGradGradGradGradGradGradGradGradGradGradGradGradGradGrad
 Berny optimization.
 Initialization pass.
                           ----------------------------
                           !    Initial Parameters    !
                           ! (Angstroms and Degrees)  !
 --------------------------                            --------------------------
 ! Name  Definition              Value          Derivative Info.                !
 --------------------------------------------------------------------------------
 ! R1    R(1,2)                  1.4921         calculate D2E/DX2 analytically  !
 ! R2    R(1,5)                  1.3293         calculate D2E/DX2 analytically  !
 ! R3    R(2,3)                  1.4014         calculate D2E/DX2 analytically  !
 ! R4    R(3,4)                  1.5063         calculate D2E/DX2 analytically  !
 ! R5    R(3,6)                  1.0965         calculate D2E/DX2 analytically  !
 ! R6    R(3,7)                  1.0965         calculate D2E/DX2 analytically  !
 ! R7    R(4,5)                  1.2648         calculate D2E/DX2 analytically  !
 ! R8    R(4,8)                  1.4824         calculate D2E/DX2 analytically  !
 ! R9    R(8,9)                  1.0912         calculate D2E/DX2 analytically  !
 ! R10   R(8,10)                 1.0866         calculate D2E/DX2 analytically  !
 ! R11   R(8,11)                 1.0912         calculate D2E/DX2 analytically  !
 ! A1    A(2,1,5)              108.0923         calculate D2E/DX2 analytically  !
 ! A2    A(1,2,3)              105.5745         calculate D2E/DX2 analytically  !
 ! A3    A(2,3,4)              103.4898         calculate D2E/DX2 analytically  !
 ! A4    A(2,3,6)              110.7711         calculate D2E/DX2 analytically  !
 ! A5    A(2,3,7)              110.7669         calculate D2E/DX2 analytically  !
 ! A6    A(4,3,6)              111.2665         calculate D2E/DX2 analytically  !
 ! A7    A(4,3,7)              111.2693         calculate D2E/DX2 analytically  !
 ! A8    A(6,3,7)              109.1979         calculate D2E/DX2 analytically  !
 ! A9    A(3,4,5)              110.629          calculate D2E/DX2 analytically  !
 ! A10   A(3,4,8)              125.0581         calculate D2E/DX2 analytically  !
 ! A11   A(5,4,8)              124.313          calculate D2E/DX2 analytically  !
 ! A12   A(1,5,4)              112.2145         calculate D2E/DX2 analytically  !
 ! A13   A(4,8,9)              110.4184         calculate D2E/DX2 analytically  !
 ! A14   A(4,8,10)             110.4092         calculate D2E/DX2 analytically  !
 ! A15   A(4,8,11)             110.4186         calculate D2E/DX2 analytically  !
 ! A16   A(9,8,10)             109.036          calculate D2E/DX2 analytically  !
 ! A17   A(9,8,11)             107.4552         calculate D2E/DX2 analytically  !
 ! A18   A(10,8,11)            109.0357         calculate D2E/DX2 analytically  !
 ! D1    D(5,1,2,3)              0.0175         calculate D2E/DX2 analytically  !
 ! D2    D(2,1,5,4)             -0.0092         calculate D2E/DX2 analytically  !
 ! D3    D(1,2,3,4)             -0.0175         calculate D2E/DX2 analytically  !
 ! D4    D(1,2,3,6)            119.3173         calculate D2E/DX2 analytically  !
 ! D5    D(1,2,3,7)           -119.3536         calculate D2E/DX2 analytically  !
 ! D6    D(2,3,4,5)              0.0135         calculate D2E/DX2 analytically  !
 ! D7    D(2,3,4,8)           -179.9898         calculate D2E/DX2 analytically  !
 ! D8    D(6,3,4,5)           -118.9803         calculate D2E/DX2 analytically  !
 ! D9    D(6,3,4,8)             61.0165         calculate D2E/DX2 analytically  !
 ! D10   D(7,3,4,5)            119.0036         calculate D2E/DX2 analytically  !
 ! D11   D(7,3,4,8)            -60.9996         calculate D2E/DX2 analytically  !
 ! D12   D(3,4,5,1)             -0.0024         calculate D2E/DX2 analytically  !
 ! D13   D(8,4,5,1)           -179.9992         calculate D2E/DX2 analytically  !
 ! D14   D(3,4,8,9)            -59.3333         calculate D2E/DX2 analytically  !
 ! D15   D(3,4,8,10)          -179.9872         calculate D2E/DX2 analytically  !
 ! D16   D(3,4,8,11)            59.3592         calculate D2E/DX2 analytically  !
 ! D17   D(5,4,8,9)            120.663          calculate D2E/DX2 analytically  !
 ! D18   D(5,4,8,10)             0.0092         calculate D2E/DX2 analytically  !
 ! D19   D(5,4,8,11)          -120.6445         calculate D2E/DX2 analytically  !
 --------------------------------------------------------------------------------
 Trust Radius=3.00D-01 FncErr=1.00D-07 GrdErr=1.00D-07 EigMax=2.50D+02 EigMin=1.00D-04
 Number of steps in this run=      2 maximum allowed number of steps=      2.
 GradGradGradGradGradGradGradGradGradGradGradGradGradGradGradGradGradGrad

                          Input orientation:                          
 ---------------------------------------------------------------------
 Center     Atomic      Atomic             Coordinates (Angstroms)
 Number     Number       Type             X           Y           Z
 ---------------------------------------------------------------------
      1          8           0        1.314222   -0.882980    0.000163
      2          8           0        1.519976    0.594858   -0.000073
      3          6           0        0.234797    1.153686    0.000120
      4          6           0       -0.671527   -0.049466    0.000018
      5          7           0        0.005826   -1.117600    0.000079
      6          1           0        0.078559    1.769207    0.893968
      7          1           0        0.078491    1.769470   -0.893523
      8          6           0       -2.153039    0.000517   -0.000066
      9          1           0       -2.515990    0.534631    0.879593
     10          1           0       -2.566077   -1.004501    0.000096
     11          1           0       -2.515907    0.534308   -0.879956
 ---------------------------------------------------------------------
                    Distance matrix (angstroms):
                    1          2          3          4          5
     1  O    0.000000
     2  O    1.492092   0.000000
     3  C    2.305031   1.401419   0.000000
     4  C    2.153589   2.284259   1.506319   0.000000
     5  N    1.329266   2.285861   2.282798   1.264799   0.000000
     6  H    3.059387   2.063029   1.096467   2.160868   3.022910
     7  H    3.059608   2.062970   1.096458   2.160896   3.023074
     8  C    3.578054   3.720790   2.651709   1.482355   2.431231
     9  H    4.177744   4.131158   2.953563   2.125293   3.140536
    10  H    3.882202   4.387913   3.535911   2.121653   2.574389
    11  H    4.177703   4.131127   2.953732   2.125296   3.140445
                    6          7          8          9         10
     6  H    0.000000
     7  H    1.787491   0.000000
     8  C    2.984559   2.984491   0.000000
     9  H    2.873338   3.376404   1.091243   0.000000
    10  H    3.935297   3.935380   1.086582   1.773401   0.000000
    11  H    3.376838   2.873449   1.091243   1.759549   1.773398
                   11
    11  H    0.000000
 Stoichiometry    C3H5NO2
 Framework group  C1[X(C3H5NO2)]
 Deg. of freedom    27
 Full point group                 C1      NOp   1
 Largest Abelian subgroup         C1      NOp   1
 Largest concise Abelian subgroup C1      NOp   1
                         Standard orientation:                         
 ---------------------------------------------------------------------
 Center     Atomic      Atomic             Coordinates (Angstroms)
 Number     Number       Type             X           Y           Z
 ---------------------------------------------------------------------
      1          8           0        1.322000   -0.882218    0.000122
      2          8           0        1.524387    0.596085   -0.000114
      3          6           0        0.237938    1.151984    0.000079
      4          6           0       -0.665643   -0.053230   -0.000023
      5          7           0        0.014141   -1.119817    0.000038
      6          1           0        0.080298    1.767148    0.893927
      7          1           0        0.080230    1.767411   -0.893564
      8          6           0       -2.147265   -0.006621   -0.000107
      9          1           0       -2.511432    0.526665    0.879552
     10          1           0       -2.558013   -1.012577    0.000055
     11          1           0       -2.511347    0.526341   -0.879997
 ---------------------------------------------------------------------
 Rotational constants (GHZ):           8.0777641           3.4073379           2.4707517
 Standard basis: Aug-CC-pVTZ (5D, 7F)
 There are   455 symmetry adapted cartesian basis functions of A   symmetry.
 There are   391 symmetry adapted basis functions of A   symmetry.
   391 basis functions,   567 primitive gaussians,   455 cartesian basis functions
    23 alpha electrons       23 beta electrons
       nuclear repulsion energy       241.5995078743 Hartrees.
 NAtoms=   11 NActive=   11 NUniq=   11 SFac= 1.00D+00 NAtFMM=   60 NAOKFM=F Big=F
 Integral buffers will be    131072 words long.
 Raffenetti 2 integral format.
 Two-electron integral symmetry is turned on.
 Nuclear repulsion after empirical dispersion term =      241.5960004201 Hartrees.
 One-electron integrals computed using PRISM.
 NBasis=   391 RedAO= T EigKep=  1.00D-05  NBF=   391
 NBsUse=   391 1.00D-06 EigRej= -1.00D+00 NBFU=   391
 Initial guess from the checkpoint file:  "ARing2-M0001-b3lyp-wb97L-wb97H.chk"
 B after Tr=    -0.000000    0.000000    0.000000
         Rot=    1.000000   -0.000000    0.000000   -0.000000 Ang=   0.00 deg.
 Requested convergence on RMS density matrix=1.00D-08 within 128 cycles.
 Requested convergence on MAX density matrix=1.00D-06.
 Requested convergence on             energy=1.00D-06.
 No special actions if energy rises.
 SCF Done:  E(RwB97XD) =  -322.395667728     A.U. after    1 cycles
            NFock=  1  Conv=0.20D-08     -V/T= 2.0056
 DoSCS=F DFT=T ScalE2(SS,OS)=  1.000000  1.000000
 Range of M.O.s used for correlation:     1   391
 NBasis=   391 NAE=    23 NBE=    23 NFC=     0 NFV=     0
 NROrb=    391 NOA=    23 NOB=    23 NVA=   368 NVB=   368

 **** Warning!!: The largest alpha MO coefficient is  0.56843482D+02

 Symmetrizing basis deriv contribution to polar:
 IMax=3 JMax=2 DiffMx= 0.00D+00
 G2DrvN: will do    12 centers at a time, making    1 passes.
 Calling FoFCou, ICntrl=  3107 FMM=F I1Cent=   0 AccDes= 0.00D+00.
 End of G2Drv F.D. properties file   721 does not exist.
 End of G2Drv F.D. properties file   722 does not exist.
 End of G2Drv F.D. properties file   788 does not exist.
          IDoAtm=11111111111
          Differentiating once with respect to electric field.
                with respect to dipole field.
          Differentiating once with respect to nuclear coordinates.
 CalDSu exits because no D1Ps are significant.
          There are    36 degrees of freedom in the 1st order CPHF.  IDoFFX=6 NUNeed=     3.
     33 vectors produced by pass  0 Test12= 2.35D-14 2.78D-09 XBig12= 2.69D+01 1.71D+00.
 AX will form    33 AO Fock derivatives at one time.
     33 vectors produced by pass  1 Test12= 2.35D-14 2.78D-09 XBig12= 7.91D+00 4.90D-01.
     33 vectors produced by pass  2 Test12= 2.35D-14 2.78D-09 XBig12= 3.70D-01 1.07D-01.
     33 vectors produced by pass  3 Test12= 2.35D-14 2.78D-09 XBig12= 5.66D-03 1.09D-02.
     33 vectors produced by pass  4 Test12= 2.35D-14 2.78D-09 XBig12= 7.39D-05 1.22D-03.
     33 vectors produced by pass  5 Test12= 2.35D-14 2.78D-09 XBig12= 4.71D-07 9.68D-05.
     32 vectors produced by pass  6 Test12= 2.35D-14 2.78D-09 XBig12= 3.27D-09 6.41D-06.
     17 vectors produced by pass  7 Test12= 2.35D-14 2.78D-09 XBig12= 2.11D-11 5.71D-07.
      3 vectors produced by pass  8 Test12= 2.35D-14 2.78D-09 XBig12= 1.30D-13 4.17D-08.
      2 vectors produced by pass  9 Test12= 2.35D-14 2.78D-09 XBig12= 7.67D-16 3.27D-09.
 InvSVY:  IOpt=1 It=  1 EMax= 4.44D-15
 Solved reduced A of dimension   252 with    36 vectors.
 Isotropic polarizability for W=    0.000000       52.54 Bohr**3.
 End of Minotr F.D. properties file   721 does not exist.
 End of Minotr F.D. properties file   722 does not exist.
 End of Minotr F.D. properties file   788 does not exist.

 **********************************************************************

            Population analysis using the SCF Density.

 **********************************************************************

 Orbital symmetries:
       Occupied  (A) (A) (A) (A) (A) (A) (A) (A) (A) (A) (A) (A)
                 (A) (A) (A) (A) (A) (A) (A) (A) (A) (A) (A)
       Virtual   (A) (A) (A) (A) (A) (A) (A) (A) (A) (A) (A) (A)
                 (A) (A) (A) (A) (A) (A) (A) (A) (A) (A) (A) (A)
                 (A) (A) (A) (A) (A) (A) (A) (A) (A) (A) (A) (A)
                 (A) (A) (A) (A) (A) (A) (A) (A) (A) (A) (A) (A)
                 (A) (A) (A) (A) (A) (A) (A) (A) (A) (A) (A) (A)
                 (A) (A) (A) (A) (A) (A) (A) (A) (A) (A) (A) (A)
                 (A) (A) (A) (A) (A) (A) (A) (A) (A) (A) (A) (A)
                 (A) (A) (A) (A) (A) (A) (A) (A) (A) (A) (A) (A)
                 (A) (A) (A) (A) (A) (A) (A) (A) (A) (A) (A) (A)
                 (A) (A) (A) (A) (A) (A) (A) (A) (A) (A) (A) (A)
                 (A) (A) (A) (A) (A) (A) (A) (A) (A) (A) (A) (A)
                 (A) (A) (A) (A) (A) (A) (A) (A) (A) (A) (A) (A)
                 (A) (A) (A) (A) (A) (A) (A) (A) (A) (A) (A) (A)
                 (A) (A) (A) (A) (A) (A) (A) (A) (A) (A) (A) (A)
                 (A) (A) (A) (A) (A) (A) (A) (A) (A) (A) (A) (A)
                 (A) (A) (A) (A) (A) (A) (A) (A) (A) (A) (A) (A)
                 (A) (A) (A) (A) (A) (A) (A) (A) (A) (A) (A) (A)
                 (A) (A) (A) (A) (A) (A) (A) (A) (A) (A) (A) (A)
                 (A) (A) (A) (A) (A) (A) (A) (A) (A) (A) (A) (A)
                 (A) (A) (A) (A) (A) (A) (A) (A) (A) (A) (A) (A)
                 (A) (A) (A) (A) (A) (A) (A) (A) (A) (A) (A) (A)
                 (A) (A) (A) (A) (A) (A) (A) (A) (A) (A) (A) (A)
                 (A) (A) (A) (A) (A) (A) (A) (A) (A) (A) (A) (A)
                 (A) (A) (A) (A) (A) (A) (A) (A) (A) (A) (A) (A)
                 (A) (A) (A) (A) (A) (A) (A) (A) (A) (A) (A) (A)
                 (A) (A) (A) (A) (A) (A) (A) (A) (A) (A) (A) (A)
                 (A) (A) (A) (A) (A) (A) (A) (A) (A) (A) (A) (A)
                 (A) (A) (A) (A) (A) (A) (A) (A) (A) (A) (A) (A)
                 (A) (A) (A) (A) (A) (A) (A) (A) (A) (A) (A) (A)
                 (A) (A) (A) (A) (A) (A) (A) (A) (A) (A) (A) (A)
                 (A) (A) (A) (A) (A) (A) (A) (A)
 The electronic state is 1-A.
 Alpha  occ. eigenvalues --  -19.35919 -19.31658 -14.51104 -10.36265 -10.35254
 Alpha  occ. eigenvalues --  -10.31247  -1.28319  -1.09856  -0.98989  -0.84683
 Alpha  occ. eigenvalues --   -0.79089  -0.70422  -0.61163  -0.60831  -0.56229
 Alpha  occ. eigenvalues --   -0.52802  -0.52638  -0.51512  -0.49174  -0.46031
 Alpha  occ. eigenvalues --   -0.41381  -0.41354  -0.31990
 Alpha virt. eigenvalues --    0.02518   0.03748   0.03871   0.05127   0.06210
 Alpha virt. eigenvalues --    0.06399   0.06475   0.07894   0.09007   0.10765
 Alpha virt. eigenvalues --    0.11206   0.11624   0.11974   0.12886   0.13289
 Alpha virt. eigenvalues --    0.13648   0.14555   0.15306   0.16907   0.17140
 Alpha virt. eigenvalues --    0.18231   0.18698   0.19948   0.20212   0.20701
 Alpha virt. eigenvalues --    0.22167   0.22921   0.23104   0.24804   0.26723
 Alpha virt. eigenvalues --    0.27117   0.27400   0.27899   0.28092   0.30889
 Alpha virt. eigenvalues --    0.31255   0.31989   0.32274   0.32275   0.33824
 Alpha virt. eigenvalues --    0.33866   0.34293   0.35028   0.35139   0.36698
 Alpha virt. eigenvalues --    0.37524   0.37947   0.39453   0.39743   0.40002
 Alpha virt. eigenvalues --    0.40355   0.41173   0.41993   0.43245   0.43882
 Alpha virt. eigenvalues --    0.45039   0.45450   0.47153   0.48290   0.49004
 Alpha virt. eigenvalues --    0.49254   0.50673   0.51006   0.51706   0.52806
 Alpha virt. eigenvalues --    0.55105   0.56058   0.56176   0.56900   0.57588
 Alpha virt. eigenvalues --    0.58823   0.60795   0.65096   0.65143   0.66169
 Alpha virt. eigenvalues --    0.67860   0.67873   0.70071   0.71407   0.72416
 Alpha virt. eigenvalues --    0.73490   0.74456   0.75495   0.76140   0.76503
 Alpha virt. eigenvalues --    0.76884   0.78701   0.79664   0.80422   0.82736
 Alpha virt. eigenvalues --    0.82978   0.83252   0.84033   0.84854   0.85800
 Alpha virt. eigenvalues --    0.86008   0.87735   0.87844   0.88025   0.91582
 Alpha virt. eigenvalues --    0.91870   0.93925   0.94551   0.95890   0.96722
 Alpha virt. eigenvalues --    0.97956   0.99058   0.99909   1.01248   1.01374
 Alpha virt. eigenvalues --    1.03494   1.03562   1.06341   1.07507   1.08522
 Alpha virt. eigenvalues --    1.09068   1.10665   1.10726   1.11388   1.11900
 Alpha virt. eigenvalues --    1.14864   1.16127   1.17040   1.17455   1.18542
 Alpha virt. eigenvalues --    1.20859   1.21010   1.23051   1.23528   1.25766
 Alpha virt. eigenvalues --    1.27692   1.28696   1.29056   1.30868   1.31036
 Alpha virt. eigenvalues --    1.32043   1.34623   1.36062   1.39225   1.39562
 Alpha virt. eigenvalues --    1.40304   1.40741   1.42648   1.44172   1.46121
 Alpha virt. eigenvalues --    1.47976   1.48423   1.48868   1.50800   1.51715
 Alpha virt. eigenvalues --    1.53692   1.53963   1.54999   1.56817   1.56867
 Alpha virt. eigenvalues --    1.59328   1.60758   1.62149   1.62708   1.66196
 Alpha virt. eigenvalues --    1.66246   1.67373   1.68879   1.70364   1.72067
 Alpha virt. eigenvalues --    1.74215   1.74728   1.77472   1.78332   1.81710
 Alpha virt. eigenvalues --    1.82189   1.85241   1.85895   1.86678   1.87832
 Alpha virt. eigenvalues --    1.91530   1.94977   1.95191   1.97794   1.99249
 Alpha virt. eigenvalues --    1.99954   2.03576   2.05402   2.06991   2.07239
 Alpha virt. eigenvalues --    2.09516   2.10272   2.12262   2.14110   2.15316
 Alpha virt. eigenvalues --    2.15508   2.18333   2.18780   2.24084   2.24290
 Alpha virt. eigenvalues --    2.27187   2.27449   2.28832   2.31353   2.34299
 Alpha virt. eigenvalues --    2.38050   2.38760   2.40188   2.42566   2.43694
 Alpha virt. eigenvalues --    2.49355   2.52498   2.53533   2.56891   2.60015
 Alpha virt. eigenvalues --    2.60716   2.68121   2.72108   2.74250   2.79456
 Alpha virt. eigenvalues --    2.86968   2.87231   2.90591   2.94368   2.95044
 Alpha virt. eigenvalues --    2.97434   3.00826   3.03186   3.03646   3.07198
 Alpha virt. eigenvalues --    3.09385   3.13103   3.16061   3.17854   3.19470
 Alpha virt. eigenvalues --    3.19583   3.23084   3.27061   3.28279   3.31869
 Alpha virt. eigenvalues --    3.33078   3.34929   3.36569   3.39387   3.40025
 Alpha virt. eigenvalues --    3.40520   3.42300   3.46812   3.47075   3.49553
 Alpha virt. eigenvalues --    3.50056   3.53166   3.58599   3.60954   3.62873
 Alpha virt. eigenvalues --    3.63908   3.67969   3.69229   3.70945   3.71905
 Alpha virt. eigenvalues --    3.76193   3.76363   3.77068   3.80863   3.82323
 Alpha virt. eigenvalues --    3.83698   3.85560   3.89257   3.92125   3.94711
 Alpha virt. eigenvalues --    3.95677   3.97898   4.01597   4.04904   4.06971
 Alpha virt. eigenvalues --    4.10512   4.10527   4.12610   4.17939   4.18434
 Alpha virt. eigenvalues --    4.23854   4.25800   4.26219   4.29374   4.31401
 Alpha virt. eigenvalues --    4.34502   4.38539   4.39339   4.45757   4.45766
 Alpha virt. eigenvalues --    4.49401   4.50364   4.52386   4.57013   4.57044
 Alpha virt. eigenvalues --    4.61845   4.63231   4.68070   4.73587   4.79105
 Alpha virt. eigenvalues --    4.83397   4.86131   4.88478   4.90063   4.90892
 Alpha virt. eigenvalues --    4.96583   4.97185   4.99260   5.01913   5.06764
 Alpha virt. eigenvalues --    5.08443   5.10456   5.15113   5.17184   5.20742
 Alpha virt. eigenvalues --    5.22942   5.26150   5.27137   5.27515   5.31300
 Alpha virt. eigenvalues --    5.32714   5.37838   5.42311   5.43117   5.55947
 Alpha virt. eigenvalues --    5.59018   5.62853   5.67037   5.69489   5.70400
 Alpha virt. eigenvalues --    5.72744   5.79970   5.87258   5.89634   5.94168
 Alpha virt. eigenvalues --    5.98362   6.01826   6.11344   6.18317   6.20326
 Alpha virt. eigenvalues --    6.23655   6.38514   6.39582   6.43119   6.44711
 Alpha virt. eigenvalues --    6.48579   6.54105   6.57259   6.61768   6.71996
 Alpha virt. eigenvalues --    6.73482   6.75203   6.80417   6.83068   6.87571
 Alpha virt. eigenvalues --    6.90149   6.98849   7.07378   7.08877   7.17470
 Alpha virt. eigenvalues --    7.34699   7.38670   7.44483   7.73426   7.81475
 Alpha virt. eigenvalues --    8.08076   8.33080  13.91452  14.22557  15.85210
 Alpha virt. eigenvalues --   16.28932  17.96333  18.67076
          Condensed to atoms (all electrons):
               1          2          3          4          5          6
     1  O    8.716230  -0.243210   0.053847   0.024162  -0.277161  -0.013254
     2  O   -0.243210   8.723441  -0.102889   0.022094   0.011446   0.009707
     3  C    0.053847  -0.102889   5.252571   0.154740  -0.110858   0.385666
     4  C    0.024162   0.022094   0.154740   5.824548  -0.180017  -0.033452
     5  N   -0.277161   0.011446  -0.110858  -0.180017   7.933623   0.009656
     6  H   -0.013254   0.009707   0.385666  -0.033452   0.009656   0.369166
     7  H   -0.013260   0.009691   0.385654  -0.033427   0.009653   0.012724
     8  C   -0.008254   0.015132  -0.014346  -0.084313  -0.023501   0.003414
     9  H    0.000017  -0.000551  -0.004912  -0.045454   0.007228   0.000148
    10  H   -0.005372   0.000416   0.003269  -0.011941  -0.008467   0.000141
    11  H    0.000016  -0.000552  -0.004918  -0.045503   0.007239   0.000363
               7          8          9         10         11
     1  O   -0.013260  -0.008254   0.000017  -0.005372   0.000016
     2  O    0.009691   0.015132  -0.000551   0.000416  -0.000552
     3  C    0.385654  -0.014346  -0.004912   0.003269  -0.004918
     4  C   -0.033427  -0.084313  -0.045454  -0.011941  -0.045503
     5  N    0.009653  -0.023501   0.007228  -0.008467   0.007239
     6  H    0.012724   0.003414   0.000148   0.000141   0.000363
     7  H    0.369138   0.003409   0.000362   0.000141   0.000150
     8  C    0.003409   5.605917   0.403463   0.369670   0.403490
     9  H    0.000362   0.403463   0.365330   0.001317   0.006054
    10  H    0.000141   0.369670   0.001317   0.374335   0.001305
    11  H    0.000150   0.403490   0.006054   0.001305   0.365356
 Mulliken charges:
               1
     1  O   -0.233761
     2  O   -0.444724
     3  C    0.002176
     4  C    0.408562
     5  N   -0.378841
     6  H    0.255721
     7  H    0.255764
     8  C   -0.674080
     9  H    0.266998
    10  H    0.275186
    11  H    0.266999
 Sum of Mulliken charges =  -0.00000
 Mulliken charges with hydrogens summed into heavy atoms:
               1
     1  O   -0.233761
     2  O   -0.444724
     3  C    0.513661
     4  C    0.408562
     5  N   -0.378841
     8  C    0.135103
 APT charges:
               1
     1  O   -0.114124
     2  O   -0.368218
     3  C    0.275534
     4  C    0.237328
     5  N   -0.073515
     6  H   -0.017960
     7  H   -0.017903
     8  C    0.041894
     9  H    0.005247
    10  H    0.026472
    11  H    0.005245
 Sum of APT charges =  -0.00000
 APT charges with hydrogens summed into heavy atoms:
               1
     1  O   -0.114124
     2  O   -0.368218
     3  C    0.239671
     4  C    0.237328
     5  N   -0.073515
     8  C    0.078858
 Electronic spatial extent (au):  <R**2>=            503.9704
 Charge=             -0.0000 electrons
 Dipole moment (field-independent basis, Debye):
    X=             -3.3406    Y=              2.2583    Z=              0.0000  Tot=              4.0323
 Quadrupole moment (field-independent basis, Debye-Ang):
   XX=            -35.5891   YY=            -35.4255   ZZ=            -34.2794
   XY=             -0.2973   XZ=              0.0004   YZ=              0.0001
 Traceless Quadrupole moment (field-independent basis, Debye-Ang):
   XX=             -0.4911   YY=             -0.3275   ZZ=              0.8186
   XY=             -0.2973   XZ=              0.0004   YZ=              0.0001
 Octapole moment (field-independent basis, Debye-Ang**2):
  XXX=             -4.0281  YYY=              5.4235  ZZZ=             -0.0001  XYY=              2.1042
  XXY=             -2.5063  XXZ=             -0.0000  XZZ=              1.9987  YZZ=              1.7132
  YYZ=             -0.0004  XYZ=              0.0003
 Hexadecapole moment (field-independent basis, Debye-Ang**3):
 XXXX=           -400.2781 YYYY=           -189.1017 ZZZZ=            -45.2527 XXXY=             -1.8660
 XXXZ=             -0.0054 YYYX=              0.9977 YYYZ=             -0.0008 ZZZX=             -0.0041
 ZZZY=              0.0013 XXYY=            -97.6904 XXZZ=            -73.7090 YYZZ=            -36.9673
 XXYZ=              0.0009 YYXZ=             -0.0028 ZZXY=             -2.2286
 N-N= 2.415960004201D+02 E-N=-1.237948145490D+03  KE= 3.205871468813D+02
  Exact polarizability:      61.842      -2.475      56.886       0.001      -0.000      38.888
 Approx polarizability:      65.617      -5.212      68.707       0.000      -0.002      43.933
 Calling FoFJK, ICntrl=    100127 FMM=F ISym2X=0 I1Cent= 0 IOpClX= 0 NMat=1 NMatS=1 NMatT=0.
 Full mass-weighted force constant matrix:
 Low frequencies ---   -0.0013   -0.0013   -0.0008    0.7511    8.2494   18.6678
 Low frequencies ---   77.7101  166.2323  289.8542
 Diagonal vibrational polarizability:
        3.3859041       3.9824161      11.5645317
 Harmonic frequencies (cm**-1), IR intensities (KM/Mole), Raman scattering
 activities (A**4/AMU), depolarization ratios for plane and unpolarized
 incident light, reduced masses (AMU), force constants (mDyne/A),
 and normal coordinates:
                      1                      2                      3
                      A                      A                      A
 Frequencies --     77.6876               166.2308               289.8541
 Red. masses --      3.4831                 1.0707                 3.3189
 Frc consts  --      0.0124                 0.0174                 0.1643
 IR Inten    --      2.4812                 0.0019                 0.3650
  Atom  AN      X      Y      Z        X      Y      Z        X      Y      Z
     1   8    -0.00  -0.00  -0.15     0.00  -0.00  -0.05     0.00  -0.00  -0.20
     2   8     0.00   0.00   0.31    -0.00   0.00   0.02    -0.00   0.00  -0.02
     3   6    -0.00   0.00  -0.23    -0.00  -0.00   0.03    -0.00   0.00   0.03
     4   6    -0.00  -0.00   0.01    -0.00  -0.00   0.02    -0.00   0.00   0.30
     5   7     0.00   0.00  -0.03     0.00  -0.00  -0.01    -0.00   0.00   0.18
     6   1    -0.14   0.33  -0.50     0.00  -0.02   0.05     0.14   0.16  -0.06
     7   1     0.14  -0.33  -0.50    -0.00   0.02   0.05    -0.14  -0.16  -0.06
     8   6    -0.00  -0.00   0.11    -0.00   0.00  -0.01     0.00   0.00  -0.15
     9   1     0.06  -0.03   0.15    -0.01   0.50  -0.32    -0.40  -0.11  -0.26
    10   1     0.00  -0.00   0.10    -0.00   0.00   0.54    -0.00  -0.00  -0.49
    11   1    -0.06   0.03   0.15     0.01  -0.50  -0.32     0.40   0.11  -0.26
                      4                      5                      6
                      A                      A                      A
 Frequencies --    324.3647               527.4245               634.4547
 Red. masses --      2.7585                 4.4632                 4.7449
 Frc consts  --      0.1710                 0.7315                 1.1253
 IR Inten    --      2.9505                 0.7176                 8.9858
  Atom  AN      X      Y      Z        X      Y      Z        X      Y      Z
     1   8     0.08   0.04   0.00    -0.00  -0.00  -0.19    -0.13  -0.09  -0.00
     2   8    -0.08   0.06  -0.00     0.00   0.00   0.06    -0.21  -0.02  -0.00
     3   6    -0.13  -0.10  -0.00    -0.00  -0.00   0.03    -0.12   0.10   0.00
     4   6     0.01  -0.17   0.00     0.00  -0.00  -0.31     0.16   0.09  -0.00
     5   7     0.08  -0.13   0.00     0.00   0.00   0.37    -0.07  -0.02   0.00
     6   1    -0.23  -0.13  -0.00    -0.21  -0.41   0.29    -0.17   0.09   0.01
     7   1    -0.23  -0.13   0.00     0.21   0.41   0.29    -0.17   0.09  -0.01
     8   6     0.04   0.22   0.00    -0.00   0.00  -0.03     0.42  -0.02   0.00
     9   1     0.26   0.38  -0.01     0.24  -0.03   0.10     0.36  -0.06   0.00
    10   1    -0.37   0.39  -0.00     0.00   0.00   0.06     0.58  -0.08   0.00
    11   1     0.26   0.38   0.01    -0.24   0.03   0.10     0.36  -0.06  -0.00
                      7                      8                      9
                      A                      A                      A
 Frequencies --    690.7301               834.3446               912.3850
 Red. masses --     12.6942                10.3511                 2.9391
 Frc consts  --      3.5684                 4.2455                 1.4415
 IR Inten    --     40.6929                 5.2182                 7.2220
  Atom  AN      X      Y      Z        X      Y      Z        X      Y      Z
     1   8    -0.21  -0.56   0.00     0.22  -0.37   0.00    -0.02   0.03  -0.00
     2   8     0.18   0.60  -0.00    -0.27  -0.21  -0.00    -0.06  -0.02   0.00
     3   6     0.09   0.09   0.00    -0.20   0.22   0.00     0.11   0.31   0.00
     4   6    -0.02  -0.10   0.00     0.03   0.13  -0.00     0.01  -0.12  -0.00
     5   7     0.06  -0.02  -0.00     0.42   0.27  -0.00    -0.02  -0.18   0.00
     6   1    -0.30  -0.03   0.02     0.04   0.25   0.02     0.30   0.35   0.01
     7   1    -0.30  -0.03  -0.02     0.04   0.25  -0.02     0.30   0.35  -0.01
     8   6    -0.05  -0.02  -0.00    -0.20   0.04  -0.00    -0.03  -0.09  -0.00
     9   1     0.00   0.02  -0.00    -0.20   0.06  -0.01     0.20   0.14  -0.04
    10   1    -0.18   0.03   0.00    -0.29   0.07   0.00    -0.52   0.11   0.00
    11   1     0.00   0.02   0.00    -0.20   0.06   0.01     0.20   0.14   0.04
                     10                     11                     12
                      A                      A                      A
 Frequencies --    980.2534               996.1130              1059.8816
 Red. masses --      3.1794                 1.2999                 4.2613
 Frc consts  --      1.8000                 0.7599                 2.8203
 IR Inten    --     32.1395                 2.6721                58.7723
  Atom  AN      X      Y      Z        X      Y      Z        X      Y      Z
     1   8     0.22  -0.06   0.00     0.00  -0.00   0.02     0.11  -0.05   0.00
     2   8    -0.01   0.04  -0.00     0.00  -0.00   0.02     0.28  -0.07  -0.00
     3   6    -0.05   0.10   0.00    -0.00   0.00  -0.12    -0.32   0.11   0.00
     4   6     0.07   0.07  -0.00     0.00   0.00   0.01    -0.04   0.07   0.00
     5   7    -0.17  -0.21   0.00    -0.00  -0.00  -0.02    -0.15   0.04   0.00
     6   1    -0.09   0.09  -0.00    -0.16  -0.44   0.17    -0.28   0.10  -0.01
     7   1    -0.09   0.09   0.00     0.16   0.44   0.17    -0.28   0.10   0.01
     8   6    -0.07   0.14  -0.00    -0.00   0.00   0.10     0.05  -0.13  -0.00
     9   1    -0.42  -0.22   0.06    -0.44   0.06  -0.13     0.35   0.21  -0.07
    10   1     0.57  -0.14   0.00    -0.00  -0.00  -0.22    -0.46   0.10   0.00
    11   1    -0.42  -0.22  -0.06     0.44  -0.06  -0.13     0.35   0.21   0.07
                     13                     14                     15
                      A                      A                      A
 Frequencies --   1102.3950              1126.9683              1200.6086
 Red. masses --      1.6444                 4.3687                 1.0974
 Frc consts  --      1.1774                 3.2691                 0.9320
 IR Inten    --      0.0901                 8.3834                 0.0723
  Atom  AN      X      Y      Z        X      Y      Z        X      Y      Z
     1   8    -0.00   0.00   0.01     0.23  -0.07   0.00    -0.00  -0.00  -0.00
     2   8    -0.00  -0.00   0.03    -0.19   0.10   0.00     0.00   0.00  -0.04
     3   6     0.00   0.00  -0.13     0.18  -0.15  -0.00    -0.00  -0.00   0.04
     4   6    -0.00  -0.00   0.16    -0.03   0.14   0.00    -0.00  -0.00   0.06
     5   7     0.00  -0.00  -0.02    -0.22   0.09  -0.00     0.00  -0.00  -0.01
     6   1     0.09  -0.42   0.18     0.14  -0.14   0.00    -0.69   0.02  -0.08
     7   1    -0.09   0.42   0.18     0.14  -0.14  -0.00     0.69  -0.02  -0.08
     8   6     0.00   0.00  -0.12     0.01  -0.16  -0.00     0.00   0.00  -0.03
     9   1     0.43  -0.10   0.14     0.36   0.24  -0.09     0.07  -0.03   0.03
    10   1     0.00   0.00   0.27    -0.52   0.07   0.00     0.00  -0.00   0.07
    11   1    -0.43   0.10   0.14     0.36   0.24   0.09    -0.07   0.03   0.03
                     16                     17                     18
                      A                      A                      A
 Frequencies --   1281.5296              1374.7816              1434.5929
 Red. masses --      1.9376                 1.7986                 1.5431
 Frc consts  --      1.8748                 2.0028                 1.8711
 IR Inten    --      3.2719                16.3181                16.8833
  Atom  AN      X      Y      Z        X      Y      Z        X      Y      Z
     1   8    -0.06   0.03  -0.00    -0.05   0.00  -0.00     0.03  -0.01   0.00
     2   8    -0.01  -0.03  -0.00     0.01   0.05   0.00    -0.00  -0.01   0.00
     3   6     0.07   0.01  -0.00    -0.14  -0.11  -0.00     0.03   0.03   0.00
     4   6     0.23   0.10   0.00     0.14   0.09   0.00    -0.09  -0.05  -0.00
     5   7     0.01  -0.04  -0.00     0.01  -0.06   0.00    -0.02   0.03  -0.00
     6   1    -0.55  -0.17   0.02     0.56   0.16  -0.07    -0.06  -0.07   0.05
     7   1    -0.55  -0.17  -0.02     0.55   0.16   0.07    -0.06  -0.07  -0.05
     8   6    -0.07  -0.05  -0.00     0.01  -0.03   0.00     0.18   0.01   0.00
     9   1    -0.16   0.06  -0.09    -0.23   0.03  -0.13    -0.52  -0.16  -0.18
    10   1    -0.42   0.09   0.00    -0.32   0.11  -0.00    -0.46   0.27  -0.00
    11   1    -0.16   0.06   0.09    -0.23   0.03   0.13    -0.52  -0.16   0.18
                     19                     20                     21
                      A                      A                      A
 Frequencies --   1484.1708              1487.9742              1528.5749
 Red. masses --      1.0413                 1.0569                 1.0964
 Frc consts  --      1.3515                 1.3787                 1.5094
 IR Inten    --     11.0989                 8.2649                 0.2117
  Atom  AN      X      Y      Z        X      Y      Z        X      Y      Z
     1   8     0.00  -0.00   0.00    -0.00   0.00  -0.00     0.00  -0.00   0.00
     2   8    -0.00  -0.00   0.00     0.00  -0.00   0.00    -0.00  -0.01  -0.00
     3   6    -0.00  -0.00   0.00     0.01   0.01   0.00     0.04  -0.07  -0.00
     4   6     0.00  -0.00  -0.02    -0.03  -0.00  -0.00    -0.02  -0.00  -0.00
     5   7    -0.00   0.00   0.00     0.02  -0.02   0.00     0.01  -0.00   0.00
     6   1     0.02   0.01  -0.00    -0.01  -0.03   0.03    -0.21   0.52  -0.42
     7   1    -0.02  -0.01  -0.00    -0.01  -0.03  -0.03    -0.21   0.52   0.42
     8   6     0.00   0.00  -0.05     0.01  -0.05  -0.00     0.01  -0.00   0.00
     9   1    -0.34  -0.36   0.05    -0.17   0.49  -0.39    -0.03   0.02  -0.03
    10   1    -0.00   0.00   0.71     0.35  -0.18   0.00    -0.01   0.01  -0.00
    11   1     0.34   0.36   0.05    -0.17   0.49   0.39    -0.03   0.02   0.03
                     22                     23                     24
                      A                      A                      A
 Frequencies --   1760.5096              2998.1503              3031.5800
 Red. masses --      9.1711                 1.0537                 1.1095
 Frc consts  --     16.7474                 5.5805                 6.0076
 IR Inten    --      0.0125                44.1457                26.0468
  Atom  AN      X      Y      Z        X      Y      Z        X      Y      Z
     1   8    -0.03   0.01  -0.00    -0.00   0.00  -0.00     0.00  -0.00  -0.00
     2   8     0.01   0.00   0.00     0.00  -0.00   0.00    -0.00   0.00   0.00
     3   6     0.04  -0.03   0.00     0.01  -0.06  -0.00    -0.00   0.00  -0.10
     4   6    -0.41   0.54  -0.00     0.00  -0.00  -0.00    -0.00   0.00  -0.00
     5   7     0.27  -0.40   0.00    -0.00   0.00  -0.00     0.00  -0.00  -0.00
     6   1    -0.14  -0.17   0.08    -0.09   0.38   0.59    -0.09   0.40   0.57
     7   1    -0.14  -0.17  -0.08    -0.09   0.38  -0.59     0.09  -0.40   0.57
     8   6     0.08  -0.04   0.00    -0.00   0.00   0.00     0.00  -0.00   0.00
     9   1     0.21  -0.10   0.10     0.01  -0.01  -0.02    -0.00  -0.00  -0.00
    10   1    -0.24   0.11  -0.00     0.00   0.01   0.00    -0.00  -0.00   0.00
    11   1     0.21  -0.10  -0.10     0.01  -0.01   0.02     0.00   0.00  -0.00
                     25                     26                     27
                      A                      A                      A
 Frequencies --   3051.1989              3109.8821              3162.8872
 Red. masses --      1.0378                 1.1004                 1.1010
 Frc consts  --      5.6928                 6.2706                 6.4893
 IR Inten    --     15.2601                 9.0963                 3.9750
  Atom  AN      X      Y      Z        X      Y      Z        X      Y      Z
     1   8    -0.00   0.00  -0.00     0.00  -0.00  -0.00    -0.00   0.00  -0.00
     2   8    -0.00  -0.00   0.00    -0.00   0.00   0.00     0.00   0.00  -0.00
     3   6    -0.00   0.00  -0.00    -0.00   0.00  -0.00     0.00  -0.00   0.00
     4   6     0.00   0.00   0.00    -0.00  -0.00  -0.00     0.00  -0.00   0.00
     5   7     0.00  -0.00   0.00    -0.00  -0.00  -0.00    -0.00   0.00  -0.00
     6   1     0.00  -0.01  -0.02     0.00   0.00   0.00     0.00   0.00   0.00
     7   1     0.00  -0.01   0.02    -0.00  -0.00   0.00     0.00   0.00  -0.00
     8   6    -0.05   0.02  -0.00     0.00  -0.00  -0.09    -0.01  -0.09   0.00
     9   1     0.21  -0.31  -0.53    -0.24   0.35   0.56    -0.09   0.12   0.23
    10   1     0.15   0.37  -0.00    -0.00  -0.00  -0.02     0.35   0.85  -0.00
    11   1     0.21  -0.31   0.53     0.24  -0.35   0.56    -0.09   0.12  -0.23

 -------------------
 - Thermochemistry -
 -------------------
 Temperature   298.150 Kelvin.  Pressure   1.00000 Atm.
 Atom     1 has atomic number  8 and mass  15.99491
 Atom     2 has atomic number  8 and mass  15.99491
 Atom     3 has atomic number  6 and mass  12.00000
 Atom     4 has atomic number  6 and mass  12.00000
 Atom     5 has atomic number  7 and mass  14.00307
 Atom     6 has atomic number  1 and mass   1.00783
 Atom     7 has atomic number  1 and mass   1.00783
 Atom     8 has atomic number  6 and mass  12.00000
 Atom     9 has atomic number  1 and mass   1.00783
 Atom    10 has atomic number  1 and mass   1.00783
 Atom    11 has atomic number  1 and mass   1.00783
 Molecular mass:    87.03203 amu.
 Principal axes and moments of inertia in atomic units:
                           1         2         3
     Eigenvalues --   223.42088 529.66311 730.44215
           X            1.00000  -0.00085  -0.00003
           Y            0.00085   1.00000   0.00003
           Z            0.00003  -0.00003   1.00000
 This molecule is an asymmetric top.
 Rotational symmetry number  1.
 Rotational temperatures (Kelvin)      0.38767     0.16353     0.11858
 Rotational constants (GHZ):           8.07776     3.40734     2.47075
 Zero-point vibrational energy     219093.2 (Joules/Mol)
                                   52.36454 (Kcal/Mol)
 Warning -- explicit consideration of   5 degrees of freedom as
           vibrations may cause significant error
 Vibrational temperatures:    111.78   239.17   417.04   466.69   758.85
          (Kelvin)            912.84   993.81  1200.44  1312.72  1410.37
                             1433.18  1524.93  1586.10  1621.46  1727.41
                             1843.84  1978.00  2064.06  2135.39  2140.86
                             2199.28  2532.98  4313.67  4361.77  4389.99
                             4474.43  4550.69
 
 Zero-point correction=                           0.083448 (Hartree/Particle)
 Thermal correction to Energy=                    0.089295
 Thermal correction to Enthalpy=                  0.090239
 Thermal correction to Gibbs Free Energy=         0.053842
 Sum of electronic and zero-point Energies=           -322.312220
 Sum of electronic and thermal Energies=              -322.306373
 Sum of electronic and thermal Enthalpies=            -322.305428
 Sum of electronic and thermal Free Energies=         -322.341826
 
                     E (Thermal)             CV                S
                      KCal/Mol        Cal/Mol-Kelvin    Cal/Mol-Kelvin
 Total                   56.034             19.663             76.605
 Electronic               0.000              0.000              0.000
 Translational            0.889              2.981             39.304
 Rotational               0.889              2.981             25.961
 Vibrational             54.256             13.701             11.340
 Vibration     1          0.599              1.964              3.948
 Vibration     2          0.624              1.884              2.478
 Vibration     3          0.686              1.693              1.475
 Vibration     4          0.709              1.627              1.288
 Vibration     5          0.882              1.189              0.593
                       Q            Log10(Q)             Ln(Q)
 Total Bot       0.171607D-24        -24.765465        -57.024590
 Total V=0       0.414964D+14         13.618011         31.356629
 Vib (Bot)       0.510931D-37        -37.291638        -85.867169
 Vib (Bot)    1  0.265185D+01          0.423549          0.975258
 Vib (Bot)    2  0.121380D+01          0.084147          0.193756
 Vib (Bot)    3  0.659809D+00         -0.180582         -0.415805
 Vib (Bot)    4  0.578021D+00         -0.238057         -0.548146
 Vib (Bot)    5  0.303953D+00         -0.517194         -1.190884
 Vib (V=0)       0.123549D+02          1.091838          2.514050
 Vib (V=0)    1  0.319858D+01          0.504957          1.162706
 Vib (V=0)    2  0.181275D+01          0.258338          0.594845
 Vib (V=0)    3  0.132786D+01          0.123151          0.283567
 Vib (V=0)    4  0.126427D+01          0.101840          0.234494
 Vib (V=0)    5  0.108514D+01          0.035485          0.081708
 Electronic      0.100000D+01          0.000000          0.000000
 Translational   0.319134D+08          7.503973         17.278535
 Rotational      0.105245D+06          5.022200         11.564043
 ***** Axes restored to original set *****
 -------------------------------------------------------------------
 Center     Atomic                   Forces (Hartrees/Bohr)
 Number     Number              X              Y              Z
 -------------------------------------------------------------------
      1        8           0.000248039   -0.000173906   -0.000000802
      2        8           0.000031730    0.000255582    0.000000910
      3        6          -0.000218591   -0.000104176    0.000000112
      4        6           0.000393892    0.000058123   -0.000000490
      5        7          -0.000538034    0.000152755    0.000000852
      6        1           0.000022162   -0.000078457   -0.000031352
      7        1           0.000021374   -0.000078852    0.000030743
      8        6          -0.000062140   -0.000023977   -0.000000079
      9        1           0.000031225   -0.000023566   -0.000039972
     10        1           0.000038957    0.000039434   -0.000000214
     11        1           0.000031385   -0.000022961    0.000040292
 -------------------------------------------------------------------
 Cartesian Forces:  Max     0.000538034 RMS     0.000147412
 FormGI is forming the generalized inverse of G from B-inverse, IUseBI=4.

 GradGradGradGradGradGradGradGradGradGradGradGradGradGradGradGradGradGrad
 Berny optimization.
 Internal  Forces:  Max     0.000287755 RMS     0.000085378
 Search for a local minimum.
 Step number   1 out of a maximum of    2
 All quantities printed in internal units (Hartrees-Bohrs-Radians)
 Second derivative matrix not updated -- analytic derivatives used.
 ITU=  0
     Eigenvalues ---    0.00088   0.00193   0.01196   0.03027   0.05573
     Eigenvalues ---    0.05650   0.06226   0.07353   0.08751   0.09809
     Eigenvalues ---    0.11894   0.12253   0.12609   0.14916   0.17666
     Eigenvalues ---    0.21537   0.28878   0.29117   0.31748   0.32609
     Eigenvalues ---    0.33698   0.33891   0.34953   0.35381   0.37193
     Eigenvalues ---    0.47027   0.68606
 Angle between quadratic step and forces=  32.10 degrees.
 Linear search not attempted -- first point.
 Iteration  1 RMS(Cart)=  0.00037679 RMS(Int)=  0.00000011
 Iteration  2 RMS(Cart)=  0.00000009 RMS(Int)=  0.00000002
 Variable       Old X    -DE/DX   Delta X   Delta X   Delta X     New X
                                 (Linear)    (Quad)   (Total)
    R1        2.81965   0.00019   0.00000   0.00095   0.00095   2.82060
    R2        2.51195   0.00027   0.00000   0.00096   0.00096   2.51291
    R3        2.64830  -0.00002   0.00000   0.00004   0.00004   2.64834
    R4        2.84653  -0.00025   0.00000  -0.00115  -0.00115   2.84538
    R5        2.07202  -0.00007   0.00000  -0.00022  -0.00022   2.07180
    R6        2.07201  -0.00007   0.00000  -0.00020  -0.00020   2.07180
    R7        2.39012  -0.00029   0.00000  -0.00043  -0.00043   2.38969
    R8        2.80125  -0.00004   0.00000   0.00005   0.00005   2.80130
    R9        2.06215  -0.00006   0.00000  -0.00017  -0.00017   2.06198
   R10        2.05334  -0.00005   0.00000  -0.00015  -0.00015   2.05319
   R11        2.06215  -0.00006   0.00000  -0.00017  -0.00017   2.06198
    A1        1.88657  -0.00011   0.00000  -0.00036  -0.00036   1.88621
    A2        1.84262  -0.00009   0.00000  -0.00028  -0.00028   1.84235
    A3        1.80624   0.00008   0.00000   0.00028   0.00028   1.80652
    A4        1.93332  -0.00003   0.00000  -0.00023  -0.00023   1.93309
    A5        1.93325  -0.00003   0.00000  -0.00016  -0.00016   1.93309
    A6        1.94197  -0.00003   0.00000  -0.00015  -0.00015   1.94182
    A7        1.94202  -0.00003   0.00000  -0.00020  -0.00020   1.94182
    A8        1.90586   0.00005   0.00000   0.00043   0.00043   1.90629
    A9        1.93084   0.00015   0.00000   0.00067   0.00067   1.93151
   A10        2.18268  -0.00001   0.00000   0.00009   0.00009   2.18276
   A11        2.16967  -0.00014   0.00000  -0.00076  -0.00076   2.16892
   A12        1.95851  -0.00003   0.00000  -0.00031  -0.00031   1.95820
   A13        1.92716  -0.00001   0.00000  -0.00004  -0.00004   1.92712
   A14        1.92700  -0.00003   0.00000  -0.00031  -0.00031   1.92669
   A15        1.92717  -0.00001   0.00000  -0.00005  -0.00005   1.92712
   A16        1.90304   0.00002   0.00000   0.00014   0.00014   1.90318
   A17        1.87545   0.00001   0.00000   0.00012   0.00012   1.87557
   A18        1.90303   0.00002   0.00000   0.00015   0.00015   1.90318
    D1        0.00030  -0.00000   0.00000  -0.00031  -0.00031  -0.00000
    D2       -0.00016   0.00000   0.00000   0.00016   0.00016   0.00000
    D3       -0.00031   0.00000   0.00000   0.00031   0.00031   0.00000
    D4        2.08248  -0.00001   0.00000   0.00018   0.00018   2.08266
    D5       -2.08311   0.00001   0.00000   0.00046   0.00046  -2.08265
    D6        0.00024  -0.00000   0.00000  -0.00024  -0.00024  -0.00000
    D7       -3.14141  -0.00000   0.00000  -0.00018  -0.00018   3.14159
    D8       -2.07660   0.00001   0.00000  -0.00005  -0.00005  -2.07665
    D9        1.06494   0.00001   0.00000   0.00001   0.00001   1.06494
   D10        2.07700  -0.00001   0.00000  -0.00036  -0.00036   2.07664
   D11       -1.06464  -0.00001   0.00000  -0.00030  -0.00030  -1.06495
   D12       -0.00004  -0.00000   0.00000   0.00004   0.00004   0.00000
   D13       -3.14158  -0.00000   0.00000  -0.00001  -0.00001   3.14159
   D14       -1.03556  -0.00000   0.00000  -0.00028  -0.00028  -1.03584
   D15       -3.14137  -0.00000   0.00000  -0.00023  -0.00023   3.14159
   D16        1.03601   0.00000   0.00000  -0.00018  -0.00018   1.03583
   D17        2.10597  -0.00000   0.00000  -0.00021  -0.00021   2.10575
   D18        0.00016  -0.00000   0.00000  -0.00016  -0.00016  -0.00000
   D19       -2.10564   0.00000   0.00000  -0.00011  -0.00011  -2.10576
         Item               Value     Threshold  Converged?
 Maximum Force            0.000288     0.000450     YES
 RMS     Force            0.000085     0.000300     YES
 Maximum Displacement     0.001192     0.001800     YES
 RMS     Displacement     0.000377     0.001200     YES
 Predicted change in Energy=-6.352729D-07
 Optimization completed.
    -- Stationary point found.
                           ----------------------------
                           !   Optimized Parameters   !
                           ! (Angstroms and Degrees)  !
 --------------------------                            --------------------------
 ! Name  Definition              Value          Derivative Info.                !
 --------------------------------------------------------------------------------
 ! R1    R(1,2)                  1.4921         -DE/DX =    0.0002              !
 ! R2    R(1,5)                  1.3293         -DE/DX =    0.0003              !
 ! R3    R(2,3)                  1.4014         -DE/DX =    0.0                 !
 ! R4    R(3,4)                  1.5063         -DE/DX =   -0.0003              !
 ! R5    R(3,6)                  1.0965         -DE/DX =   -0.0001              !
 ! R6    R(3,7)                  1.0965         -DE/DX =   -0.0001              !
 ! R7    R(4,5)                  1.2648         -DE/DX =   -0.0003              !
 ! R8    R(4,8)                  1.4824         -DE/DX =    0.0                 !
 ! R9    R(8,9)                  1.0912         -DE/DX =   -0.0001              !
 ! R10   R(8,10)                 1.0866         -DE/DX =    0.0                 !
 ! R11   R(8,11)                 1.0912         -DE/DX =   -0.0001              !
 ! A1    A(2,1,5)              108.0923         -DE/DX =   -0.0001              !
 ! A2    A(1,2,3)              105.5745         -DE/DX =   -0.0001              !
 ! A3    A(2,3,4)              103.4898         -DE/DX =    0.0001              !
 ! A4    A(2,3,6)              110.7711         -DE/DX =    0.0                 !
 ! A5    A(2,3,7)              110.7669         -DE/DX =    0.0                 !
 ! A6    A(4,3,6)              111.2665         -DE/DX =    0.0                 !
 ! A7    A(4,3,7)              111.2693         -DE/DX =    0.0                 !
 ! A8    A(6,3,7)              109.1979         -DE/DX =    0.0                 !
 ! A9    A(3,4,5)              110.629          -DE/DX =    0.0001              !
 ! A10   A(3,4,8)              125.0581         -DE/DX =    0.0                 !
 ! A11   A(5,4,8)              124.313          -DE/DX =   -0.0001              !
 ! A12   A(1,5,4)              112.2145         -DE/DX =    0.0                 !
 ! A13   A(4,8,9)              110.4184         -DE/DX =    0.0                 !
 ! A14   A(4,8,10)             110.4092         -DE/DX =    0.0                 !
 ! A15   A(4,8,11)             110.4186         -DE/DX =    0.0                 !
 ! A16   A(9,8,10)             109.036          -DE/DX =    0.0                 !
 ! A17   A(9,8,11)             107.4552         -DE/DX =    0.0                 !
 ! A18   A(10,8,11)            109.0357         -DE/DX =    0.0                 !
 ! D1    D(5,1,2,3)              0.0175         -DE/DX =    0.0                 !
 ! D2    D(2,1,5,4)             -0.0092         -DE/DX =    0.0                 !
 ! D3    D(1,2,3,4)             -0.0175         -DE/DX =    0.0                 !
 ! D4    D(1,2,3,6)            119.3173         -DE/DX =    0.0                 !
 ! D5    D(1,2,3,7)           -119.3536         -DE/DX =    0.0                 !
 ! D6    D(2,3,4,5)              0.0135         -DE/DX =    0.0                 !
 ! D7    D(2,3,4,8)            180.0102         -DE/DX =    0.0                 !
 ! D8    D(6,3,4,5)           -118.9803         -DE/DX =    0.0                 !
 ! D9    D(6,3,4,8)             61.0165         -DE/DX =    0.0                 !
 ! D10   D(7,3,4,5)            119.0036         -DE/DX =    0.0                 !
 ! D11   D(7,3,4,8)            -60.9996         -DE/DX =    0.0                 !
 ! D12   D(3,4,5,1)             -0.0024         -DE/DX =    0.0                 !
 ! D13   D(8,4,5,1)            180.0008         -DE/DX =    0.0                 !
 ! D14   D(3,4,8,9)            -59.3333         -DE/DX =    0.0                 !
 ! D15   D(3,4,8,10)           180.0128         -DE/DX =    0.0                 !
 ! D16   D(3,4,8,11)            59.3592         -DE/DX =    0.0                 !
 ! D17   D(5,4,8,9)            120.663          -DE/DX =    0.0                 !
 ! D18   D(5,4,8,10)             0.0092         -DE/DX =    0.0                 !
 ! D19   D(5,4,8,11)          -120.6445         -DE/DX =    0.0                 !
 --------------------------------------------------------------------------------
 GradGradGradGradGradGradGradGradGradGradGradGradGradGradGradGradGradGrad


 ----------------------------------------------------------------------

 Electric dipole moment (input orientation):
 (Debye = 10**-18 statcoulomb cm , SI units = C m)
                  (au)            (Debye)         (10**-30 SI)
   Tot        0.158644D+01      0.403233D+01      0.134504D+02
   x         -0.131227D+01     -0.333547D+01     -0.111259D+02
   y          0.891479D+00      0.226591D+01      0.755827D+01
   z          0.188020D-04      0.477899D-04      0.159410D-03

 Dipole polarizability, Alpha (input orientation).
 (esu units = cm**3 , SI units = C**2 m**2 J**-1)
 Alpha(0;0):
               (au)            (10**-24 esu)      (10**-40 SI)
   iso        0.525387D+02      0.778543D+01      0.866246D+01
   aniso      0.213553D+02      0.316452D+01      0.352101D+01
   xx         0.618302D+02      0.916230D+01      0.101944D+02
   yx        -0.248603D+01     -0.368392D+00     -0.409891D+00
   yy         0.568977D+02      0.843137D+01      0.938116D+01
   zx         0.689794D-03      0.102217D-03      0.113732D-03
   zy        -0.305649D-03     -0.452925D-04     -0.503948D-04
   zz         0.388882D+02      0.576263D+01      0.641179D+01

 ----------------------------------------------------------------------

 Dipole orientation:
     8          0.00891076          0.01250595         -2.99196090
     8          1.42942216          2.10434636         -1.74426085
     6          1.15367078          1.69784103          0.85808283
     6         -0.44414734         -0.65383278          0.99716566
     7         -0.97807386         -1.44003537         -1.19589067
     1          2.99831110          1.40730083          1.75595038
     1          0.20439381          3.30572544          1.75629566
     6         -1.28444746         -1.89044142          3.36606217
     1          0.34315408         -2.45274786          4.50060571
     1         -2.41345427         -3.55291566          2.94446783
     1         -2.40751086         -0.58461951          4.50009176

 Electric dipole moment (dipole orientation):
 (Debye = 10**-18 statcoulomb cm , SI units = C m)
                  (au)            (Debye)         (10**-30 SI)
   Tot        0.158644D+01      0.403233D+01      0.134504D+02
   x          0.000000D+00      0.000000D+00      0.000000D+00
   y          0.000000D+00      0.000000D+00      0.000000D+00
   z          0.158644D+01      0.403233D+01      0.134504D+02

 Dipole polarizability, Alpha (dipole orientation).
 (esu units = cm**3 , SI units = C**2 m**2 J**-1)
 Alpha(0;0):
               (au)            (10**-24 esu)      (10**-40 SI)
   iso        0.525387D+02      0.778543D+01      0.866246D+01
   aniso      0.213553D+02      0.316452D+01      0.352101D+01
   xx         0.443373D+02      0.657010D+01      0.731023D+01
   yx         0.802102D+01      0.118859D+01      0.132249D+01
   yy         0.506950D+02      0.751223D+01      0.835848D+01
   zx        -0.774498D+00     -0.114769D+00     -0.127697D+00
   zy        -0.113826D+01     -0.168672D+00     -0.187673D+00
   zz         0.625838D+02      0.927396D+01      0.103187D+02

 ----------------------------------------------------------------------
 Unable to Open any file for archive entry.
 1\1\GINC-C2170\Freq\RwB97XD\Aug-CC-pVTZ\C3H5N1O2\LFRANZON\24-Apr-2022\
 0\\#N Geom=AllCheck Guess=TCheck SCRF=Check GenChk RwB97XD/Aug-CC-pVTZ
  Freq\\ARing2-M0001-b3lyp-wb97L-wb97H\\0,1\O,1.3142220571,-0.882980243
 6,0.0001628867\O,1.5199757706,0.5948578144,-0.0000726656\C,0.234796775
 ,1.1536858643,0.0001201837\C,-0.6715268112,-0.0494661876,0.0000177847\
 N,0.0058257186,-1.1175996702,0.0000789001\H,0.0785589686,1.769207382,0
 .8939675953\H,0.0784910212,1.7694702144,-0.8935229714\C,-2.1530391197,
 0.0005170235,-0.0000656097\H,-2.5159904298,0.5346310912,0.8795933105\H
 ,-2.5660773179,-1.0045008465,0.0000961975\H,-2.5159066325,0.5343075581
 ,-0.8799556118\\Version=AS64L-G16RevC.01\State=1-A\HF=-322.3956677\RMS
 D=1.951e-09\RMSF=1.474e-04\ZeroPoint=0.0834482\Thermal=0.0892951\ETot=
 -322.3063727\HTot=-322.3054285\GTot=-322.341826\Dipole=-1.3122748,0.89
 14786,0.0000188\DipoleDeriv=-0.5934401,0.5764036,-0.0000393,0.2306773,
 0.3178491,-0.0000484,-0.0000984,0.000081,-0.0667824,-0.4268511,0.26029
 17,0.0000661,-0.3799728,-0.4918023,-0.0000465,0.0000397,-0.0001021,-0.
 1859995,0.0630312,-0.3757379,-0.0001015,-0.1104332,0.3371511,0.000095,
 -0.0000103,0.0001236,0.4264198,0.483973,0.1065359,0.0000351,0.2037575,
 0.2321944,0.0000139,-0.0000131,0.0000003,-0.0041837,0.3453559,-0.65058
 99,0.000056,-0.0601092,-0.3961668,0.0000102,0.0000649,-0.0000678,-0.16
 97343,0.0632751,0.0322604,0.0372487,0.075213,-0.0432706,-0.0507401,0.0
 409189,-0.1141216,-0.0738854,0.0633208,0.0322849,-0.0372431,0.0752166,
 -0.0432509,0.0507219,-0.0408835,0.1140822,-0.0737774,-0.0202195,-0.019
 2334,-0.0000144,-0.0161348,0.0322239,0.0000042,-0.000038,0.000015,0.11
 36778,-0.0013545,0.0202685,0.0069069,0.0289698,0.0454608,-0.0760368,0.
 0642945,-0.0811479,-0.0283651,0.0242759,-0.0027494,-0.0000031,-0.07612
 76,-0.0359042,0.0000186,0.0000145,0.0000199,0.0910441,-0.0013666,0.020
 2655,-0.0069116,0.0289434,0.0455155,0.0760081,-0.0642892,0.0811174,-0.
 028414\Polar=61.8302449,-2.4860329,56.8977019,0.0006898,-0.0003056,38.
 8881654\Quadrupole=-0.3661439,-0.2424814,0.6086253,-0.2207545,0.000309
 5,0.0000799\PG=C01 [X(C3H5N1O2)]\NImag=0\\0.44282368,-0.11467753,0.250
 35789,0.00002128,-0.00004764,0.03600905,-0.08666234,0.04002150,0.00000
 321,0.40545634,-0.01021776,-0.09606651,0.00002955,-0.02077620,0.251894
 63,0.00001737,0.00003370,-0.00119727,-0.00006390,-0.00002191,0.0325649
 3,0.00858586,0.05218277,-0.00000765,-0.20786375,0.03175216,0.00003325,
 0.41268261,0.03244035,-0.04310019,0.00000169,0.02284971,-0.10455711,-0
 .00000511,-0.03507107,0.57745870,-0.00001205,0.00000378,-0.01629500,0.
 00004324,-0.00000137,-0.05487481,-0.00000282,-0.00003685,0.56090194,-0
 .12359916,0.02597244,-0.00000757,-0.05387576,0.01452896,-0.00000260,-0
 .10732468,-0.03708569,-0.00000721,0.77485238,0.00540000,-0.01868405,0.
 00000311,-0.01539868,0.02482248,0.00000315,-0.04184822,-0.13945376,-0.
 00000949,-0.18945196,0.72859378,-0.00001633,0.00000428,0.01869220,0.00
 000099,0.00000547,-0.00796947,-0.00000373,-0.00000789,-0.07412260,0.00
 004199,-0.00001241,0.17605994,-0.23135144,-0.00308653,-0.00000694,-0.0
 2320992,-0.07567998,0.00000009,0.00118609,-0.00500690,-0.00000229,-0.2
 1605420,0.25881432,-0.00000738,0.49752568,0.07442222,-0.07898077,0.000
 00813,-0.03801875,-0.06266738,0.,-0.01816993,-0.05900017,0.00000267,0.
 18685471,-0.46952672,0.00001980,-0.20369310,0.66581358,-0.00000983,0.0
 0001379,-0.04774486,0.00000682,-0.00000573,0.00787753,-0.00000116,-0.0
 0000176,0.02938048,-0.00001001,0.00002218,-0.05605894,0.00001684,-0.00
 002925,0.07390579,-0.00307977,-0.00005429,0.00304774,-0.01671578,0.030
 21990,0.02102684,-0.04716915,0.00784299,0.01834091,0.00618413,-0.01064
 359,-0.01936332,-0.00256489,-0.00297815,0.00294299,0.05911307,0.001512
 82,-0.00560825,-0.00295476,0.00860191,-0.00444170,-0.00777967,0.016218
 99,-0.11975995,-0.10939489,0.00085862,-0.01816443,-0.01977229,-0.00196
 578,-0.00003718,0.00183780,-0.02301063,0.13694036,-0.00023703,0.003276
 50,-0.00153105,0.00873817,-0.00173013,0.01069197,0.01877272,-0.1101357
 7,-0.22438185,-0.00069620,0.00025115,0.00398209,-0.00142038,0.00071869
 ,-0.00003248,-0.02565110,0.12262271,0.23448490,-0.00308876,-0.00005553
 ,-0.00304955,-0.01671157,0.03023327,-0.02101056,-0.04716935,0.00786097
 ,-0.01836055,0.00618667,-0.01064874,0.01936202,-0.00256347,-0.00298125
 ,-0.00294377,0.00363163,-0.00185708,0.00106202,0.05911429,0.00151165,-
 0.00561067,0.00295814,0.00859712,-0.00444924,0.00777098,0.01623912,-0.
 11982869,0.10943644,0.00086380,-0.01816580,0.01976379,-0.00196028,-0.0
 0003747,-0.00183808,-0.00185813,0.01049004,-0.01452561,-0.02303419,0.1
 3701980,0.00023898,-0.00328462,-0.00152973,-0.00872859,0.00172344,0.01
 069688,-0.01878995,0.11018481,-0.22432949,0.00069514,-0.00025893,0.003
 98590,0.00142053,-0.00071800,-0.00003248,-0.00106552,0.01453531,-0.023
 12160,0.02566129,-0.12265981,0.23442242,0.00414380,-0.00179656,0.00000
 006,-0.00073474,0.00144374,-0.00000008,-0.00929521,0.00106808,-0.00000
 063,-0.24551940,-0.00159132,-0.00001084,-0.02461280,0.00966813,-0.0000
 0224,0.00055821,0.00042412,-0.00018107,0.00055799,0.00042389,0.0001814
 2,0.50996705,0.00949702,-0.00228802,0.00000259,-0.00700097,-0.00464773
 ,-0.00000131,-0.02153965,0.00820676,-0.00000072,-0.00904720,-0.0886638
 7,-0.00000132,0.03011274,0.00216785,0.00000079,0.00034097,0.00026852,-
 0.00034955,0.00034200,0.00027001,0.00034939,0.01125296,0.59179615,-0.0
 0000310,0.00000023,0.01543949,0.00000036,0.00000093,0.00119476,0.00000
 030,-0.00000002,0.00250303,-0.00000867,0.00000076,-0.06918054,0.000000
 76,-0.00000131,-0.00751488,0.00001775,0.00032176,-0.00003497,-0.000017
 73,-0.00032168,-0.00003465,-0.00000389,-0.00000250,0.54314330,-0.00377
 200,0.00081858,-0.00300796,0.00105349,-0.00044735,-0.00033540,-0.00002
 259,0.00078262,0.00009094,-0.01299871,0.02054530,0.02806834,-0.0010056
 1,-0.00238108,0.00243489,-0.00014601,-0.00075097,-0.00034883,0.0001024
 8,-0.00006706,-0.00011981,-0.07429079,0.03993348,0.07018303,0.08349604
 ,0.00000138,-0.00025784,0.00035078,0.00027970,0.00019819,0.00021902,-0
 .00011893,-0.00002590,0.00020951,0.00282125,-0.00206242,0.00110284,0.0
 0085860,0.00090161,-0.00114058,0.00017559,0.00015983,-0.00019551,-0.00
 013172,0.00008949,-0.00003235,0.03880082,-0.10989844,-0.10587115,-0.04
 727576,0.11484150,0.00037523,-0.00002740,-0.00069679,-0.00008266,0.000
 30075,0.00026509,0.00044030,-0.00021128,0.00011657,0.00012904,0.001236
 29,0.00324159,-0.00130523,0.00091774,0.00019953,0.00033307,0.00016071,
 -0.00002320,-0.00011547,-0.00004906,-0.00016294,0.06996499,-0.10619216
 ,-0.21936197,-0.07701198,0.11586874,0.23655266,-0.00022662,-0.00014331
 ,-0.00000009,-0.00178882,-0.00060948,-0.00000045,-0.00358702,0.0035356
 6,0.00000033,-0.01485279,-0.03571248,0.00000449,0.00365290,-0.00034072
 ,0.00000006,0.00008579,0.00003487,-0.00015809,0.00008598,0.00003518,0.
 00015811,-0.08649877,-0.09378949,0.00001576,0.00406875,0.01079666,-0.0
 0135366,0.09499312,0.00010810,0.00049616,-0.00000022,0.00056515,-0.000
 28362,-0.00000008,0.00047364,0.00008624,0.00000050,0.00086271,0.003368
 27,-0.00000101,0.00074836,0.00046496,0.00000022,0.00009705,0.00006310,
 0.00003489,0.00009703,0.00006304,-0.00003490,-0.09845823,-0.28739180,0
 .00003856,-0.00494833,-0.01192896,0.00146822,0.10539869,0.30698386,0.0
 0000046,0.00000011,-0.00044921,-0.00000025,-0.00000042,0.00048519,-0.0
 0000089,0.00000057,0.00098560,-0.00000184,-0.00000269,-0.00187052,-0.0
 0000026,-0.00000025,-0.00017946,0.00025494,0.00037424,0.00012894,-0.00
 025468,-0.00037430,0.00012882,0.00001690,0.00003903,-0.04670001,-0.011
 33167,-0.02397235,0.00117501,-0.00001625,-0.00004247,0.04512777,-0.003
 77324,0.00081847,0.00300748,0.00105285,-0.00044725,0.00033545,-0.00002
 279,0.00078327,-0.00008987,-0.01299848,0.02053538,-0.02807623,-0.00100
 233,-0.00238207,-0.00243459,0.00010278,-0.00006688,0.00011980,-0.00014
 588,-0.00075108,0.00034839,-0.07427534,0.03989814,-0.07018458,0.003514
 95,-0.00620760,0.00862637,0.00406748,-0.00494417,0.01133354,0.08348000
 ,0.00000175,-0.00025775,-0.00035138,0.00027951,0.00019799,-0.00021877,
 -0.00011888,-0.00002592,-0.00020959,0.00282236,-0.00206346,-0.00110126
 ,0.00085854,0.00090169,0.00114062,-0.00013170,0.00008968,0.00003262,0.
 00017525,0.00015950,0.00019566,0.03876438,-0.10981942,0.10583443,-0.00
 620944,0.00798295,-0.01347254,0.01079443,-0.01192125,0.02397852,-0.047
 23620,0.11475599,-0.00037497,0.00002727,-0.00069683,0.00008262,-0.0003
 0058,0.00026518,-0.00044037,0.00021161,0.00011612,-0.00013206,-0.00123
 313,0.00324035,0.00130426,-0.00091822,0.00019976,0.00011569,0.00004908
 ,-0.00016274,-0.00033300,-0.00016081,-0.00002312,-0.06996462,0.1061557
 6,-0.21945355,-0.00862156,0.01346105,-0.02130555,0.00134979,-0.0014637
 0,0.00116786,0.07701424,-0.11582832,0.23665251\\-0.00024804,0.00017391
 ,0.00000080,-0.00003173,-0.00025558,-0.00000091,0.00021859,0.00010418,
 -0.00000011,-0.00039389,-0.00005812,0.00000049,0.00053803,-0.00015276,
 -0.00000085,-0.00002216,0.00007846,0.00003135,-0.00002137,0.00007885,-
 0.00003074,0.00006214,0.00002398,0.00000008,-0.00003123,0.00002357,0.0
 0003997,-0.00003896,-0.00003943,0.00000021,-0.00003139,0.00002296,-0.0
 0004029\\\@
 The archive entry for this job was punched.


 MEN HAVE BECOME THE TOOLS OF THEIR TOOLS... THOREAU   
 Job cpu time:       0 days  7 hours 27 minutes 23.3 seconds.
 Elapsed time:       0 days  0 hours 27 minutes 58.9 seconds.
 File lengths (MBytes):  RWF=    123 Int=      0 D2E=      0 Chk=     13 Scr=      1
 Normal termination of Gaussian 16 at Sun Apr 24 12:52:37 2022.
