# Supplementary material for: An Experimental and Master Equation Investigation of Kinetics of the CH2OO + RCN Reactions (R = H, CH3, C2H5) and Their Atmospheric Relevance
Source: J Phys Chem A. 2023 Jan 5;127(2):477–88. doi: 10.1021/acs.jpca.2c07073 (PMC9869398; doi:10.1021/acs.jpca.2c07073)
Supplement: Supplementary file 2 — jp2c07073_si_002.zip [file jp2c07073_si_002.zip › wb97XD/Optimization+Freq/AltRing3.log]

 Entering Gaussian System, Link 0=/appl/soft/chem/gaussian/G16RevC.01/g16/g16
 Initial command:
 /appl/soft/chem/gaussian/G16RevC.01/g16/l1.exe "/scratch/kurten/scratch_lauri/Cyan/AltRing/1197318.GAUSS_SCRDIR/Gau-68555.inp" -scrdir="/scratch/kurten/scratch_lauri/Cyan/AltRing/1197318.GAUSS_SCRDIR/"
 Entering Link 1 = /appl/soft/chem/gaussian/G16RevC.01/g16/l1.exe PID=     68559.
  
 Copyright (c) 1988-2019, Gaussian, Inc.  All Rights Reserved.
  
 This is part of the Gaussian(R) 16 program.  It is based on
 the Gaussian(R) 09 system (copyright 2009, Gaussian, Inc.),
 the Gaussian(R) 03 system (copyright 2003, Gaussian, Inc.),
 the Gaussian(R) 98 system (copyright 1998, Gaussian, Inc.),
 the Gaussian(R) 94 system (copyright 1995, Gaussian, Inc.),
 the Gaussian 92(TM) system (copyright 1992, Gaussian, Inc.),
 the Gaussian 90(TM) system (copyright 1990, Gaussian, Inc.),
 the Gaussian 88(TM) system (copyright 1988, Gaussian, Inc.),
 the Gaussian 86(TM) system (copyright 1986, Carnegie Mellon
 University), and the Gaussian 82(TM) system (copyright 1983,
 Carnegie Mellon University). Gaussian is a federally registered
 trademark of Gaussian, Inc.
  
 This software contains proprietary and confidential information,
 including trade secrets, belonging to Gaussian, Inc.
  
 This software is provided under written license and may be
 used, copied, transmitted, or stored only in accord with that
 written license.
  
 The following legend is applicable only to US Government
 contracts under FAR:
  
                    RESTRICTED RIGHTS LEGEND
  
 Use, reproduction and disclosure by the US Government is
 subject to restrictions as set forth in subparagraphs (a)
 and (c) of the Commercial Computer Software - Restricted
 Rights clause in FAR 52.227-19.
  
 Gaussian, Inc.
 340 Quinnipiac St., Bldg. 40, Wallingford CT 06492
  
  
 ---------------------------------------------------------------
 Warning -- This program may not be used in any manner that
 competes with the business of Gaussian, Inc. or will provide
 assistance to any competitor of Gaussian, Inc.  The licensee
 of this program is prohibited from giving any competitor of
 Gaussian, Inc. access to this program.  By using this program,
 the user acknowledges that Gaussian, Inc. is engaged in the
 business of creating and licensing software in the field of
 computational chemistry and represents and warrants to the
 licensee that it is not a competitor of Gaussian, Inc. and that
 it will not use this program in any manner prohibited above.
 ---------------------------------------------------------------
  

 Cite this work as:
 Gaussian 16, Revision C.01,
 M. J. Frisch, G. W. Trucks, H. B. Schlegel, G. E. Scuseria, 
 M. A. Robb, J. R. Cheeseman, G. Scalmani, V. Barone, 
 G. A. Petersson, H. Nakatsuji, X. Li, M. Caricato, A. V. Marenich, 
 J. Bloino, B. G. Janesko, R. Gomperts, B. Mennucci, H. P. Hratchian, 
 J. V. Ortiz, A. F. Izmaylov, J. L. Sonnenberg, D. Williams-Young, 
 F. Ding, F. Lipparini, F. Egidi, J. Goings, B. Peng, A. Petrone, 
 T. Henderson, D. Ranasinghe, V. G. Zakrzewski, J. Gao, N. Rega, 
 G. Zheng, W. Liang, M. Hada, M. Ehara, K. Toyota, R. Fukuda, 
 J. Hasegawa, M. Ishida, T. Nakajima, Y. Honda, O. Kitao, H. Nakai, 
 T. Vreven, K. Throssell, J. A. Montgomery, Jr., J. E. Peralta, 
 F. Ogliaro, M. J. Bearpark, J. J. Heyd, E. N. Brothers, K. N. Kudin, 
 V. N. Staroverov, T. A. Keith, R. Kobayashi, J. Normand, 
 K. Raghavachari, A. P. Rendell, J. C. Burant, S. S. Iyengar, 
 J. Tomasi, M. Cossi, J. M. Millam, M. Klene, C. Adamo, R. Cammi, 
 J. W. Ochterski, R. L. Martin, K. Morokuma, O. Farkas, 
 J. B. Foresman, and D. J. Fox, Gaussian, Inc., Wallingford CT, 2019.
 
 ******************************************
 Gaussian 16:  AS64L-G16RevC.01  3-Jul-2019
                23-Apr-2022 
 ******************************************
 %mem=12GB
 %NProcShared=16
 Will use up to   16 processors via shared memory.
 %chk=filename
 ----------------------------------------------------------------------
 #wB97XD Aug-cc-pVTZ Opt Integral(Grid=SuperFineGrid) Freq MaxDisk=32GB
 ----------------------------------------------------------------------
 1/18=20,19=15,26=5,38=1/1,3;
 2/9=110,12=2,17=6,18=5,40=1/2;
 3/5=16,6=1,7=10,11=2,25=1,30=1,71=1,74=-58,75=-7/1,2,3;
 4//1;
 5/5=2,38=5/2;
 6/7=2,8=2,9=2,10=2,28=1/1;
 7//1,2,3,16;
 1/18=20,19=15,26=5/3(2);
 2/9=110/2;
 99//99;
 2/9=110/2;
 3/5=16,6=1,7=10,11=2,25=1,30=1,71=1,74=-58,75=-7/1,2,3;
 4/5=5,16=3,69=1/1;
 5/5=2,38=5/2;
 7//1,2,3,16;
 1/18=20,19=15,26=5/3(-5);
 2/9=110/2;
 6/7=2,8=2,9=2,10=2,19=2,28=1/1;
 99/9=1/99;
 -----
 Title
 -----
 Symbolic Z-matrix:
 Charge =  0 Multiplicity = 1
 O                     1.50013  -1.13424   0.00016 
 O                     2.11777   0.23452  -0.00011 
 C                     1.0369    1.13437  -0.00006 
 C                    -0.17661   0.23072  -0.00006 
 N                     0.17461  -0.99163   0.00009 
 H                     1.06455   1.76868   0.89781 
 H                     1.06455   1.76871  -0.89791 
 C                    -1.59113   0.7087   -0.00016 
 H                    -1.73061   1.3578    0.87544 
 H                    -1.73063   1.35736  -0.87609 
 C                    -2.62861  -0.41199   0.00013 
 H                    -2.51966  -1.04743   0.8837 
 H                    -2.51964  -1.04791  -0.88309 
 H                    -3.63749   0.01114   0.00001 
 

 GradGradGradGradGradGradGradGradGradGradGradGradGradGradGradGradGradGrad
 Berny optimization.
 Initialization pass.
                           ----------------------------
                           !    Initial Parameters    !
                           ! (Angstroms and Degrees)  !
 --------------------------                            --------------------------
 ! Name  Definition              Value          Derivative Info.                !
 --------------------------------------------------------------------------------
 ! R1    R(1,2)                  1.5017         estimate D2E/DX2                !
 ! R2    R(1,5)                  1.3332         estimate D2E/DX2                !
 ! R3    R(2,3)                  1.4064         estimate D2E/DX2                !
 ! R4    R(3,4)                  1.513          estimate D2E/DX2                !
 ! R5    R(3,6)                  1.0997         estimate D2E/DX2                !
 ! R6    R(3,7)                  1.0997         estimate D2E/DX2                !
 ! R7    R(4,5)                  1.2718         estimate D2E/DX2                !
 ! R8    R(4,8)                  1.4931         estimate D2E/DX2                !
 ! R9    R(8,9)                  1.0988         estimate D2E/DX2                !
 ! R10   R(8,10)                 1.0989         estimate D2E/DX2                !
 ! R11   R(8,11)                 1.5272         estimate D2E/DX2                !
 ! R12   R(11,12)                1.0938         estimate D2E/DX2                !
 ! R13   R(11,13)                1.0938         estimate D2E/DX2                !
 ! R14   R(11,14)                1.094          estimate D2E/DX2                !
 ! A1    A(2,1,5)              108.1461         estimate D2E/DX2                !
 ! A2    A(1,2,3)              105.4914         estimate D2E/DX2                !
 ! A3    A(2,3,4)              103.5483         estimate D2E/DX2                !
 ! A4    A(2,3,6)              110.4728         estimate D2E/DX2                !
 ! A5    A(2,3,7)              110.4703         estimate D2E/DX2                !
 ! A6    A(4,3,6)              111.3874         estimate D2E/DX2                !
 ! A7    A(4,3,7)              111.3884         estimate D2E/DX2                !
 ! A8    A(6,3,7)              109.4674         estimate D2E/DX2                !
 ! A9    A(3,4,5)              110.6425         estimate D2E/DX2                !
 ! A10   A(3,4,8)              124.6559         estimate D2E/DX2                !
 ! A11   A(5,4,8)              124.7016         estimate D2E/DX2                !
 ! A12   A(1,5,4)              112.1718         estimate D2E/DX2                !
 ! A13   A(4,8,9)              108.0172         estimate D2E/DX2                !
 ! A14   A(4,8,10)             108.0169         estimate D2E/DX2                !
 ! A15   A(4,8,11)             114.1214         estimate D2E/DX2                !
 ! A16   A(9,8,10)             105.6862         estimate D2E/DX2                !
 ! A17   A(9,8,11)             110.3098         estimate D2E/DX2                !
 ! A18   A(10,8,11)            110.3095         estimate D2E/DX2                !
 ! A19   A(8,11,12)            111.027          estimate D2E/DX2                !
 ! A20   A(8,11,13)            111.0272         estimate D2E/DX2                !
 ! A21   A(8,11,14)            110.0386         estimate D2E/DX2                !
 ! A22   A(12,11,13)           107.735          estimate D2E/DX2                !
 ! A23   A(12,11,14)           108.4599         estimate D2E/DX2                !
 ! A24   A(13,11,14)           108.4605         estimate D2E/DX2                !
 ! D1    D(5,1,2,3)              0.0115         estimate D2E/DX2                !
 ! D2    D(2,1,5,4)             -0.0058         estimate D2E/DX2                !
 ! D3    D(1,2,3,4)             -0.0117         estimate D2E/DX2                !
 ! D4    D(1,2,3,6)            119.3529         estimate D2E/DX2                !
 ! D5    D(1,2,3,7)           -119.3763         estimate D2E/DX2                !
 ! D6    D(2,3,4,5)              0.0093         estimate D2E/DX2                !
 ! D7    D(2,3,4,8)           -179.9932         estimate D2E/DX2                !
 ! D8    D(6,3,4,5)           -118.7255         estimate D2E/DX2                !
 ! D9    D(6,3,4,8)             61.272          estimate D2E/DX2                !
 ! D10   D(7,3,4,5)            118.7416         estimate D2E/DX2                !
 ! D11   D(7,3,4,8)            -61.2609         estimate D2E/DX2                !
 ! D12   D(3,4,5,1)             -0.0021         estimate D2E/DX2                !
 ! D13   D(8,4,5,1)           -179.9995         estimate D2E/DX2                !
 ! D14   D(3,4,8,9)            -56.9266         estimate D2E/DX2                !
 ! D15   D(3,4,8,10)            56.9493         estimate D2E/DX2                !
 ! D16   D(3,4,8,11)          -179.989          estimate D2E/DX2                !
 ! D17   D(5,4,8,9)            123.0705         estimate D2E/DX2                !
 ! D18   D(5,4,8,10)          -123.0536         estimate D2E/DX2                !
 ! D19   D(5,4,8,11)             0.0081         estimate D2E/DX2                !
 ! D20   D(4,8,11,12)           59.9159         estimate D2E/DX2                !
 ! D21   D(4,8,11,13)          -59.9119         estimate D2E/DX2                !
 ! D22   D(4,8,11,14)         -179.9984         estimate D2E/DX2                !
 ! D23   D(9,8,11,12)          -61.8926         estimate D2E/DX2                !
 ! D24   D(9,8,11,13)          178.2796         estimate D2E/DX2                !
 ! D25   D(9,8,11,14)           58.193          estimate D2E/DX2                !
 ! D26   D(10,8,11,12)        -178.2762         estimate D2E/DX2                !
 ! D27   D(10,8,11,13)          61.896          estimate D2E/DX2                !
 ! D28   D(10,8,11,14)         -58.1906         estimate D2E/DX2                !
 --------------------------------------------------------------------------------
 Trust Radius=3.00D-01 FncErr=1.00D-07 GrdErr=1.00D-07 EigMax=2.50D+02 EigMin=1.00D-04
 Number of steps in this run=     76 maximum allowed number of steps=    100.
 GradGradGradGradGradGradGradGradGradGradGradGradGradGradGradGradGradGrad

                          Input orientation:                          
 ---------------------------------------------------------------------
 Center     Atomic      Atomic             Coordinates (Angstroms)
 Number     Number       Type             X           Y           Z
 ---------------------------------------------------------------------
      1          8           0        1.500130   -1.134240    0.000160
      2          8           0        2.117770    0.234520   -0.000110
      3          6           0        1.036900    1.134370   -0.000060
      4          6           0       -0.176610    0.230720   -0.000060
      5          7           0        0.174610   -0.991630    0.000090
      6          1           0        1.064550    1.768680    0.897810
      7          1           0        1.064550    1.768710   -0.897910
      8          6           0       -1.591130    0.708700   -0.000160
      9          1           0       -1.730610    1.357800    0.875440
     10          1           0       -1.730630    1.357360   -0.876090
     11          6           0       -2.628610   -0.411990    0.000130
     12          1           0       -2.519660   -1.047430    0.883700
     13          1           0       -2.519640   -1.047910   -0.883090
     14          1           0       -3.637490    0.011140    0.000010
 ---------------------------------------------------------------------
                    Distance matrix (angstroms):
                    1          2          3          4          5
     1  O    0.000000
     2  O    1.501660   0.000000
     3  C    2.315421   1.406417   0.000000
     4  C    2.162076   2.294383   1.513007   0.000000
     5  N    1.333169   2.297676   2.294214   1.271808   0.000000
     6  H    3.069601   2.066199   1.099675   2.170707   3.035985
     7  H    3.069752   2.066169   1.099676   2.170720   3.036095
     8  C    3.598933   3.739089   2.662280   1.493095   2.451318
     9  H    4.173016   4.103459   2.911277   2.109911   3.148956
    10  H    4.172972   4.103449   2.911422   2.109911   3.148870
    11  C    4.191436   4.790209   3.978340   2.534833   2.862521
    12  H    4.116660   4.891858   4.265021   2.811509   2.836013
    13  H    4.116568   4.891815   4.265098   2.811481   2.835870
    14  H    5.263747   5.759593   4.807449   3.467839   3.941783
                    6          7          8          9         10
     6  H    0.000000
     7  H    1.795720   0.000000
     8  C    2.997089   2.997034   0.000000
     9  H    2.825286   3.335646   1.098845   0.000000
    10  H    3.336006   2.825370   1.098851   1.751530   0.000000
    11  C    4.381847   4.381936   1.527191   2.169039   2.169039
    12  H    4.558205   4.894011   2.174251   2.531363   3.082603
    13  H    4.893997   4.558507   2.174253   3.082602   2.531385
    14  H    5.099429   5.099460   2.161985   2.493203   2.493186
                   11         12         13         14
    11  C    0.000000
    12  H    1.093778   0.000000
    13  H    1.093776   1.766790   0.000000
    14  H    1.094019   1.775112   1.775117   0.000000
 Stoichiometry    C4H7NO2
 Framework group  C1[X(C4H7NO2)]
 Deg. of freedom    36
 Full point group                 C1      NOp   1
 Largest Abelian subgroup         C1      NOp   1
 Largest concise Abelian subgroup C1      NOp   1
                         Standard orientation:                         
 ---------------------------------------------------------------------
 Center     Atomic      Atomic             Coordinates (Angstroms)
 Number     Number       Type             X           Y           Z
 ---------------------------------------------------------------------
      1          8           0       -1.500135   -1.134238   -0.000160
      2          8           0       -2.117773    0.234523    0.000110
      3          6           0       -1.036901    1.134372    0.000060
      4          6           0        0.176607    0.230720    0.000060
      5          7           0       -0.174614   -0.991629   -0.000090
      6          1           0       -1.064550    1.768682   -0.897810
      7          1           0       -1.064550    1.768712    0.897910
      8          6           0        1.591128    0.708698    0.000160
      9          1           0        1.730609    1.357798   -0.875440
     10          1           0        1.730629    1.357358    0.876090
     11          6           0        2.628606   -0.411993   -0.000130
     12          1           0        2.519656   -1.047433   -0.883700
     13          1           0        2.519636   -1.047913    0.883090
     14          1           0        3.637487    0.011135   -0.000010
 ---------------------------------------------------------------------
 Rotational constants (GHZ):           6.6407294           1.8510037           1.4879626
 Standard basis: Aug-CC-pVTZ (5D, 7F)
 There are   560 symmetry adapted cartesian basis functions of A   symmetry.
 There are   483 symmetry adapted basis functions of A   symmetry.
   483 basis functions,   693 primitive gaussians,   560 cartesian basis functions
    27 alpha electrons       27 beta electrons
       nuclear repulsion energy       309.2522005398 Hartrees.
 NAtoms=   14 NActive=   14 NUniq=   14 SFac= 1.00D+00 NAtFMM=   60 NAOKFM=F Big=F
 Integral buffers will be    131072 words long.
 Raffenetti 2 integral format.
 Two-electron integral symmetry is turned on.
 Nuclear repulsion after empirical dispersion term =      309.2463705526 Hartrees.
 One-electron integrals computed using PRISM.
 NBasis=   483 RedAO= T EigKep=  6.75D-06  NBF=   483
 NBsUse=   483 1.00D-06 EigRej= -1.00D+00 NBFU=   483
 ExpMin= 2.53D-02 ExpMax= 1.53D+04 ExpMxC= 5.22D+02 IAcc=3 IRadAn=         7 AccDes= 0.00D+00
 Harris functional with IExCor= 4639 and IRadAn=       7 diagonalized for initial guess.
 HarFok:  IExCor= 4639 AccDes= 0.00D+00 IRadAn=         7 IDoV= 1 UseB2=F ITyADJ=14
 ICtDFT=  3500011 ScaDFX=  1.000000  1.000000  1.000000  1.000000
 FoFCou: FMM=F IPFlag=           0 FMFlag=      100000 FMFlg1=           0
         NFxFlg=           0 DoJE=T BraDBF=F KetDBF=T FulRan=T
         wScrn=  0.000000 ICntrl=       500 IOpCl=  0 I1Cent=   200000004 NGrid=           0
         NMat0=    1 NMatS0=      1 NMatT0=    0 NMatD0=    1 NMtDS0=    0 NMtDT0=    0
 Petite list used in FoFCou.
 Requested convergence on RMS density matrix=1.00D-08 within 128 cycles.
 Requested convergence on MAX density matrix=1.00D-06.
 Requested convergence on             energy=1.00D-06.
 No special actions if energy rises.
 SCF Done:  E(RwB97XD) =  -361.711249881     A.U. after   14 cycles
            NFock= 14  Conv=0.56D-08     -V/T= 2.0061

 **********************************************************************

            Population analysis using the SCF Density.

 **********************************************************************

 Orbital symmetries:
       Occupied  (A) (A) (A) (A) (A) (A) (A) (A) (A) (A) (A) (A)
                 (A) (A) (A) (A) (A) (A) (A) (A) (A) (A) (A) (A)
                 (A) (A) (A)
       Virtual   (A) (A) (A) (A) (A) (A) (A) (A) (A) (A) (A) (A)
                 (A) (A) (A) (A) (A) (A) (A) (A) (A) (A) (A) (A)
                 (A) (A) (A) (A) (A) (A) (A) (A) (A) (A) (A) (A)
                 (A) (A) (A) (A) (A) (A) (A) (A) (A) (A) (A) (A)
                 (A) (A) (A) (A) (A) (A) (A) (A) (A) (A) (A) (A)
                 (A) (A) (A) (A) (A) (A) (A) (A) (A) (A) (A) (A)
                 (A) (A) (A) (A) (A) (A) (A) (A) (A) (A) (A) (A)
                 (A) (A) (A) (A) (A) (A) (A) (A) (A) (A) (A) (A)
                 (A) (A) (A) (A) (A) (A) (A) (A) (A) (A) (A) (A)
                 (A) (A) (A) (A) (A) (A) (A) (A) (A) (A) (A) (A)
                 (A) (A) (A) (A) (A) (A) (A) (A) (A) (A) (A) (A)
                 (A) (A) (A) (A) (A) (A) (A) (A) (A) (A) (A) (A)
                 (A) (A) (A) (A) (A) (A) (A) (A) (A) (A) (A) (A)
                 (A) (A) (A) (A) (A) (A) (A) (A) (A) (A) (A) (A)
                 (A) (A) (A) (A) (A) (A) (A) (A) (A) (A) (A) (A)
                 (A) (A) (A) (A) (A) (A) (A) (A) (A) (A) (A) (A)
                 (A) (A) (A) (A) (A) (A) (A) (A) (A) (A) (A) (A)
                 (A) (A) (A) (A) (A) (A) (A) (A) (A) (A) (A) (A)
                 (A) (A) (A) (A) (A) (A) (A) (A) (A) (A) (A) (A)
                 (A) (A) (A) (A) (A) (A) (A) (A) (A) (A) (A) (A)
                 (A) (A) (A) (A) (A) (A) (A) (A) (A) (A) (A) (A)
                 (A) (A) (A) (A) (A) (A) (A) (A) (A) (A) (A) (A)
                 (A) (A) (A) (A) (A) (A) (A) (A) (A) (A) (A) (A)
                 (A) (A) (A) (A) (A) (A) (A) (A) (A) (A) (A) (A)
                 (A) (A) (A) (A) (A) (A) (A) (A) (A) (A) (A) (A)
                 (A) (A) (A) (A) (A) (A) (A) (A) (A) (A) (A) (A)
                 (A) (A) (A) (A) (A) (A) (A) (A) (A) (A) (A) (A)
                 (A) (A) (A) (A) (A) (A) (A) (A) (A) (A) (A) (A)
                 (A) (A) (A) (A) (A) (A) (A) (A) (A) (A) (A) (A)
                 (A) (A) (A) (A) (A) (A) (A) (A) (A) (A) (A) (A)
                 (A) (A) (A) (A) (A) (A) (A) (A) (A) (A) (A) (A)
                 (A) (A) (A) (A) (A) (A) (A) (A) (A) (A) (A) (A)
                 (A) (A) (A) (A) (A) (A) (A) (A) (A) (A) (A) (A)
                 (A) (A) (A) (A) (A) (A) (A) (A) (A) (A) (A) (A)
                 (A) (A) (A) (A) (A) (A) (A) (A) (A) (A) (A) (A)
                 (A) (A) (A) (A) (A) (A) (A) (A) (A) (A) (A) (A)
                 (A) (A) (A) (A) (A) (A) (A) (A) (A) (A) (A) (A)
                 (A) (A) (A) (A) (A) (A) (A) (A) (A) (A) (A) (A)
 The electronic state is 1-A.
 Alpha  occ. eigenvalues --  -19.35768 -19.31503 -14.51066 -10.36269 -10.35103
 Alpha  occ. eigenvalues --  -10.31995 -10.29008  -1.27644  -1.09521  -0.98769
 Alpha  occ. eigenvalues --   -0.88016  -0.79251  -0.75851  -0.68831  -0.61255
 Alpha  occ. eigenvalues --   -0.60615  -0.55682  -0.55327  -0.51661  -0.51291
 Alpha  occ. eigenvalues --   -0.49883  -0.46294  -0.45704  -0.44430  -0.41113
 Alpha  occ. eigenvalues --   -0.40920  -0.31910
 Alpha virt. eigenvalues --    0.02522   0.03531   0.03779   0.04541   0.05677
 Alpha virt. eigenvalues --    0.05769   0.06219   0.06330   0.07016   0.08336
 Alpha virt. eigenvalues --    0.09831   0.10761   0.11046   0.11199   0.12078
 Alpha virt. eigenvalues --    0.12518   0.12526   0.13041   0.14402   0.15055
 Alpha virt. eigenvalues --    0.15220   0.15661   0.16604   0.17499   0.18474
 Alpha virt. eigenvalues --    0.18880   0.19322   0.19540   0.21533   0.21730
 Alpha virt. eigenvalues --    0.22104   0.22120   0.23047   0.23809   0.25073
 Alpha virt. eigenvalues --    0.25552   0.26189   0.26643   0.27407   0.28185
 Alpha virt. eigenvalues --    0.29340   0.30105   0.30690   0.31320   0.31778
 Alpha virt. eigenvalues --    0.32147   0.33708   0.33740   0.34176   0.34432
 Alpha virt. eigenvalues --    0.35341   0.35607   0.36184   0.36490   0.36977
 Alpha virt. eigenvalues --    0.37204   0.37915   0.39093   0.39873   0.39908
 Alpha virt. eigenvalues --    0.40719   0.41290   0.41598   0.42199   0.42928
 Alpha virt. eigenvalues --    0.43198   0.43490   0.45201   0.45844   0.46245
 Alpha virt. eigenvalues --    0.47381   0.48499   0.48768   0.49569   0.49778
 Alpha virt. eigenvalues --    0.50288   0.51098   0.51481   0.52426   0.53803
 Alpha virt. eigenvalues --    0.54004   0.54999   0.55566   0.56524   0.58187
 Alpha virt. eigenvalues --    0.58592   0.59071   0.60391   0.61861   0.62037
 Alpha virt. eigenvalues --    0.62801   0.65235   0.66092   0.66476   0.68761
 Alpha virt. eigenvalues --    0.69672   0.70308   0.70820   0.71676   0.74253
 Alpha virt. eigenvalues --    0.75642   0.75724   0.76317   0.76489   0.77034
 Alpha virt. eigenvalues --    0.77620   0.79252   0.79447   0.80337   0.80681
 Alpha virt. eigenvalues --    0.80797   0.82349   0.83816   0.84246   0.84316
 Alpha virt. eigenvalues --    0.85366   0.85638   0.87042   0.87709   0.88290
 Alpha virt. eigenvalues --    0.89548   0.90102   0.90457   0.91639   0.92215
 Alpha virt. eigenvalues --    0.93214   0.94031   0.94871   0.96843   0.97072
 Alpha virt. eigenvalues --    0.98572   1.00497   1.00600   1.01591   1.02354
 Alpha virt. eigenvalues --    1.03050   1.04158   1.04659   1.05116   1.05948
 Alpha virt. eigenvalues --    1.07203   1.08608   1.09122   1.09644   1.11470
 Alpha virt. eigenvalues --    1.12237   1.12971   1.13182   1.13499   1.15002
 Alpha virt. eigenvalues --    1.15793   1.15873   1.17149   1.18262   1.19943
 Alpha virt. eigenvalues --    1.21256   1.22178   1.22715   1.23769   1.26322
 Alpha virt. eigenvalues --    1.26444   1.27712   1.28110   1.30087   1.30771
 Alpha virt. eigenvalues --    1.32091   1.32810   1.34097   1.34863   1.36301
 Alpha virt. eigenvalues --    1.36325   1.37280   1.39655   1.40442   1.41517
 Alpha virt. eigenvalues --    1.41652   1.44158   1.45013   1.45698   1.48135
 Alpha virt. eigenvalues --    1.48150   1.49458   1.50222   1.51746   1.53148
 Alpha virt. eigenvalues --    1.53256   1.54160   1.54175   1.56225   1.56439
 Alpha virt. eigenvalues --    1.57179   1.58536   1.59243   1.59589   1.61165
 Alpha virt. eigenvalues --    1.62146   1.63001   1.63508   1.64058   1.65153
 Alpha virt. eigenvalues --    1.66905   1.68452   1.69674   1.71629   1.72305
 Alpha virt. eigenvalues --    1.73631   1.74431   1.75244   1.76283   1.78269
 Alpha virt. eigenvalues --    1.78341   1.79659   1.80554   1.83712   1.84206
 Alpha virt. eigenvalues --    1.86736   1.87089   1.87706   1.87897   1.91762
 Alpha virt. eigenvalues --    1.93471   1.93719   1.95539   1.96502   1.99361
 Alpha virt. eigenvalues --    1.99607   2.01633   2.02513   2.03310   2.07046
 Alpha virt. eigenvalues --    2.08510   2.09230   2.11658   2.11912   2.12786
 Alpha virt. eigenvalues --    2.14222   2.15804   2.16116   2.18645   2.19018
 Alpha virt. eigenvalues --    2.21916   2.22106   2.23184   2.24089   2.27017
 Alpha virt. eigenvalues --    2.27840   2.29439   2.31716   2.32586   2.35528
 Alpha virt. eigenvalues --    2.37531   2.39058   2.40341   2.40710   2.41959
 Alpha virt. eigenvalues --    2.47257   2.49862   2.50563   2.52584   2.54243
 Alpha virt. eigenvalues --    2.55099   2.61213   2.62267   2.68182   2.70645
 Alpha virt. eigenvalues --    2.70805   2.74583   2.75133   2.80550   2.80843
 Alpha virt. eigenvalues --    2.92918   2.94895   2.97994   2.99613   3.00458
 Alpha virt. eigenvalues --    3.05280   3.07531   3.07651   3.08976   3.11976
 Alpha virt. eigenvalues --    3.13005   3.14768   3.16744   3.20127   3.20364
 Alpha virt. eigenvalues --    3.22245   3.27428   3.27898   3.28386   3.30221
 Alpha virt. eigenvalues --    3.30718   3.32793   3.34839   3.37068   3.38055
 Alpha virt. eigenvalues --    3.40121   3.41212   3.46080   3.46281   3.47673
 Alpha virt. eigenvalues --    3.49548   3.50072   3.50182   3.50643   3.54255
 Alpha virt. eigenvalues --    3.54891   3.56649   3.59031   3.60251   3.60976
 Alpha virt. eigenvalues --    3.64588   3.64989   3.66131   3.66759   3.70217
 Alpha virt. eigenvalues --    3.72739   3.73466   3.74469   3.76403   3.79058
 Alpha virt. eigenvalues --    3.81495   3.82830   3.83093   3.84851   3.85527
 Alpha virt. eigenvalues --    3.87643   3.91433   3.92502   3.93060   3.94908
 Alpha virt. eigenvalues --    3.96465   3.99131   4.02589   4.02841   4.03427
 Alpha virt. eigenvalues --    4.06003   4.08805   4.11429   4.14842   4.14896
 Alpha virt. eigenvalues --    4.15591   4.17345   4.19087   4.21944   4.25210
 Alpha virt. eigenvalues --    4.27598   4.29593   4.31307   4.32195   4.36161
 Alpha virt. eigenvalues --    4.36515   4.39113   4.43310   4.44426   4.47949
 Alpha virt. eigenvalues --    4.49003   4.49463   4.50490   4.50845   4.56372
 Alpha virt. eigenvalues --    4.58817   4.59695   4.60777   4.63152   4.67353
 Alpha virt. eigenvalues --    4.71344   4.72213   4.75989   4.82041   4.82471
 Alpha virt. eigenvalues --    4.85191   4.86381   4.89340   4.91465   4.93671
 Alpha virt. eigenvalues --    4.96524   4.97105   4.98350   4.98405   5.01809
 Alpha virt. eigenvalues --    5.04514   5.05708   5.07341   5.07669   5.13167
 Alpha virt. eigenvalues --    5.15655   5.16580   5.17218   5.20258   5.20960
 Alpha virt. eigenvalues --    5.22067   5.25001   5.26617   5.29002   5.34129
 Alpha virt. eigenvalues --    5.36457   5.41019   5.43372   5.45967   5.50276
 Alpha virt. eigenvalues --    5.50739   5.52856   5.60577   5.62272   5.64208
 Alpha virt. eigenvalues --    5.71861   5.72318   5.73294   5.77878   5.83407
 Alpha virt. eigenvalues --    5.83418   5.87431   5.92013   5.92826   5.93636
 Alpha virt. eigenvalues --    6.00981   6.02648   6.06495   6.18425   6.22085
 Alpha virt. eigenvalues --    6.22598   6.26455   6.40314   6.40540   6.43279
 Alpha virt. eigenvalues --    6.49167   6.53352   6.55518   6.57308   6.58298
 Alpha virt. eigenvalues --    6.62384   6.72193   6.73991   6.74244   6.81399
 Alpha virt. eigenvalues --    6.83439   6.88129   6.92604   6.98408   7.08246
 Alpha virt. eigenvalues --    7.08949   7.19400   7.34650   7.39040   7.44431
 Alpha virt. eigenvalues --    7.71847   7.83352   8.09206   8.33130  13.93834
 Alpha virt. eigenvalues --   14.30350  15.89454  16.26195  17.61882  18.01548
 Alpha virt. eigenvalues --   18.91109
          Condensed to atoms (all electrons):
               1          2          3          4          5          6
     1  O    8.809662  -0.223266   0.105371   0.000188  -0.369428  -0.014180
     2  O   -0.223266   8.740657  -0.214615   0.093135   0.015268   0.019689
     3  C    0.105371  -0.214615   5.679910  -0.089167  -0.168154   0.371211
     4  C    0.000188   0.093135  -0.089167   6.139577  -0.255530  -0.025835
     5  N   -0.369428   0.015268  -0.168154  -0.255530   8.124150   0.005909
     6  H   -0.014180   0.019689   0.371211  -0.025835   0.005909   0.382411
     7  H   -0.014185   0.019675   0.371226  -0.025825   0.005918   0.000101
     8  C   -0.015033   0.015711  -0.044379  -0.172526   0.023013   0.009924
     9  H   -0.001094   0.000979  -0.009248  -0.101608   0.024892  -0.003974
    10  H   -0.001094   0.000978  -0.009251  -0.101639   0.024894   0.002448
    11  C   -0.002913  -0.002578  -0.020266   0.071414  -0.007930  -0.000365
    12  H   -0.001535   0.000314   0.003000  -0.017778  -0.000849   0.000527
    13  H   -0.001534   0.000314   0.003003  -0.017771  -0.000860  -0.000495
    14  H    0.000309  -0.000455   0.002123   0.003131  -0.008109   0.000148
               7          8          9         10         11         12
     1  O   -0.014185  -0.015033  -0.001094  -0.001094  -0.002913  -0.001535
     2  O    0.019675   0.015711   0.000979   0.000978  -0.002578   0.000314
     3  C    0.371226  -0.044379  -0.009248  -0.009251  -0.020266   0.003000
     4  C   -0.025825  -0.172526  -0.101608  -0.101639   0.071414  -0.017778
     5  N    0.005918   0.023013   0.024892   0.024894  -0.007930  -0.000849
     6  H    0.000101   0.009924  -0.003974   0.002448  -0.000365   0.000527
     7  H    0.382396   0.009912   0.002446  -0.003973  -0.000364  -0.000495
     8  C    0.009912   5.539641   0.456482   0.456498   0.014085   0.024799
     9  H    0.002446   0.456482   0.411384   0.005424  -0.032941  -0.003963
    10  H   -0.003973   0.456498   0.005424   0.411389  -0.032941   0.004958
    11  C   -0.000364   0.014085  -0.032941  -0.032941   5.702327   0.360352
    12  H   -0.000495   0.024799  -0.003963   0.004958   0.360352   0.347595
    13  H    0.000526   0.024814   0.004955  -0.003958   0.360321   0.009229
    14  H    0.000148  -0.032181  -0.008876  -0.008885   0.440226  -0.001772
              13         14
     1  O   -0.001534   0.000309
     2  O    0.000314  -0.000455
     3  C    0.003003   0.002123
     4  C   -0.017771   0.003131
     5  N   -0.000860  -0.008109
     6  H   -0.000495   0.000148
     7  H    0.000526   0.000148
     8  C    0.024814  -0.032181
     9  H    0.004955  -0.008876
    10  H   -0.003958  -0.008885
    11  C    0.360321   0.440226
    12  H    0.009229  -0.001772
    13  H    0.347590  -0.001768
    14  H   -0.001768   0.392507
 Mulliken charges:
               1
     1  O   -0.271268
     2  O   -0.465805
     3  C    0.019237
     4  C    0.500233
     5  N   -0.413184
     6  H    0.252480
     7  H    0.252493
     8  C   -0.310763
     9  H    0.255142
    10  H    0.255152
    11  C   -0.848426
    12  H    0.275618
    13  H    0.275634
    14  H    0.223455
 Sum of Mulliken charges =  -0.00000
 Mulliken charges with hydrogens summed into heavy atoms:
               1
     1  O   -0.271268
     2  O   -0.465805
     3  C    0.524211
     4  C    0.500233
     5  N   -0.413184
     8  C    0.199531
    11  C   -0.073719
 Electronic spatial extent (au):  <R**2>=            801.5043
 Charge=             -0.0000 electrons
 Dipole moment (field-independent basis, Debye):
    X=              2.7303    Y=              2.9840    Z=              0.0002  Tot=              4.0446
 Quadrupole moment (field-independent basis, Debye-Ang):
   XX=            -44.5560   YY=            -41.2802   ZZ=            -40.7018
   XY=             -1.2159   XZ=              0.0003   YZ=             -0.0000
 Traceless Quadrupole moment (field-independent basis, Debye-Ang):
   XX=             -2.3767   YY=              0.8991   ZZ=              1.4775
   XY=             -1.2159   XZ=              0.0003   YZ=             -0.0000
 Octapole moment (field-independent basis, Debye-Ang**2):
  XXX=              5.4413  YYY=              3.0806  ZZZ=              0.0000  XYY=             -5.2489
  XXY=              1.8673  XXZ=             -0.0001  XZZ=             -3.7749  YZZ=              0.6034
  YYZ=              0.0007  XYZ=             -0.0001
 Hexadecapole moment (field-independent basis, Debye-Ang**3):
 XXXX=           -752.9852 YYYY=           -233.6474 ZZZZ=            -59.1361 XXXY=              9.2245
 XXXZ=              0.0056 YYYX=              0.6611 YYYZ=             -0.0120 ZZZX=              0.0032
 ZZZY=             -0.0089 XXYY=           -158.4967 XXZZ=           -132.8119 YYZZ=            -44.5859
 XXYZ=             -0.0034 YYXZ=              0.0005 ZZXY=             -0.0264
 N-N= 3.092463705526D+02 E-N=-1.464058780142D+03  KE= 3.595148958251D+02
 Calling FoFJK, ICntrl=      2127 FMM=F ISym2X=0 I1Cent= 0 IOpClX= 0 NMat=1 NMatS=1 NMatT=0.
 ***** Axes restored to original set *****
 -------------------------------------------------------------------
 Center     Atomic                   Forces (Hartrees/Bohr)
 Number     Number              X              Y              Z
 -------------------------------------------------------------------
      1        8          -0.002000630    0.003432403   -0.000001113
      2        8          -0.004317886   -0.001115496    0.000001009
      3        6           0.000645242   -0.002414012   -0.000004103
      4        6           0.002085262   -0.005799115    0.000002735
      5        7           0.000880003    0.009913708   -0.000000988
      6        1          -0.000509827   -0.001278237   -0.002056664
      7        1          -0.000509260   -0.001280338    0.002059520
      8        6           0.000256644   -0.000390301   -0.000003378
      9        1           0.000658556   -0.001766661   -0.002626262
     10        1           0.000658835   -0.001766634    0.002629920
     11        6          -0.000651118   -0.000138356    0.000001342
     12        1          -0.000162794    0.001969161   -0.002723079
     13        1          -0.000163388    0.001970651    0.002721156
     14        1           0.003130362   -0.001336772   -0.000000093
 -------------------------------------------------------------------
 Cartesian Forces:  Max     0.009913708 RMS     0.002425162

 GradGradGradGradGradGradGradGradGradGradGradGradGradGradGradGradGradGrad
 Berny optimization.
 FormGI is forming the generalized inverse of G from B-inverse, IUseBI=4.
 Internal  Forces:  Max     0.009916005 RMS     0.001967133
 Search for a local minimum.
 Step number   1 out of a maximum of   76
 All quantities printed in internal units (Hartrees-Bohrs-Radians)
 Mixed Optimization -- RFO/linear search
 Second derivative matrix not updated -- first step.
 ITU=  0
     Eigenvalues ---    0.00406   0.00857   0.00960   0.01140   0.02023
     Eigenvalues ---    0.03986   0.05345   0.05568   0.05643   0.06491
     Eigenvalues ---    0.07596   0.09791   0.11001   0.11018   0.13058
     Eigenvalues ---    0.16000   0.16000   0.16000   0.21931   0.23705
     Eigenvalues ---    0.25000   0.25000   0.29684   0.30236   0.31785
     Eigenvalues ---    0.33113   0.33718   0.33718   0.33810   0.33810
     Eigenvalues ---    0.34352   0.34380   0.34380   0.42924   0.56385
     Eigenvalues ---    0.72287
 RFO step:  Lambda=-5.81884578D-04 EMin= 4.06268960D-03
 Linear search not attempted -- first point.
 Iteration  1 RMS(Cart)=  0.00856868 RMS(Int)=  0.00000734
 Iteration  2 RMS(Cart)=  0.00000648 RMS(Int)=  0.00000315
 Iteration  3 RMS(Cart)=  0.00000000 RMS(Int)=  0.00000315
 Variable       Old X    -DE/DX   Delta X   Delta X   Delta X     New X
                                 (Linear)    (Quad)   (Total)
    R1        2.83773  -0.00404   0.00000  -0.01155  -0.01155   2.82618
    R2        2.51933  -0.00341   0.00000  -0.00606  -0.00606   2.51327
    R3        2.65774  -0.00389   0.00000  -0.00796  -0.00796   2.64978
    R4        2.85917  -0.00397   0.00000  -0.01323  -0.01323   2.84594
    R5        2.07808  -0.00243   0.00000  -0.00719  -0.00719   2.07089
    R6        2.07809  -0.00243   0.00000  -0.00720  -0.00720   2.07089
    R7        2.40337  -0.00992   0.00000  -0.01364  -0.01364   2.38973
    R8        2.82154  -0.00400   0.00000  -0.01207  -0.01207   2.80947
    R9        2.07652  -0.00322   0.00000  -0.00951  -0.00951   2.06701
   R10        2.07653  -0.00322   0.00000  -0.00952  -0.00952   2.06701
   R11        2.88597  -0.00327   0.00000  -0.01099  -0.01099   2.87499
   R12        2.06694  -0.00336   0.00000  -0.00975  -0.00975   2.05719
   R13        2.06694  -0.00336   0.00000  -0.00975  -0.00975   2.05719
   R14        2.06740  -0.00341   0.00000  -0.00990  -0.00990   2.05750
    A1        1.88751  -0.00054   0.00000  -0.00161  -0.00161   1.88589
    A2        1.84117  -0.00116   0.00000  -0.00104  -0.00105   1.84013
    A3        1.80726  -0.00008   0.00000   0.00109   0.00109   1.80835
    A4        1.92811   0.00036   0.00000   0.00352   0.00352   1.93164
    A5        1.92807   0.00036   0.00000   0.00352   0.00352   1.93159
    A6        1.94408  -0.00030   0.00000  -0.00320  -0.00320   1.94088
    A7        1.94409  -0.00030   0.00000  -0.00319  -0.00319   1.94090
    A8        1.91057  -0.00003   0.00000  -0.00146  -0.00148   1.90909
    A9        1.93108   0.00053   0.00000  -0.00008  -0.00008   1.93099
   A10        2.17566  -0.00021   0.00000   0.00025   0.00025   2.17591
   A11        2.17645  -0.00032   0.00000  -0.00017  -0.00017   2.17628
   A12        1.95777   0.00124   0.00000   0.00165   0.00165   1.95942
   A13        1.88526  -0.00020   0.00000  -0.00185  -0.00185   1.88340
   A14        1.88525  -0.00020   0.00000  -0.00185  -0.00185   1.88340
   A15        1.99179   0.00008   0.00000   0.00047   0.00047   1.99226
   A16        1.84457  -0.00008   0.00000  -0.00100  -0.00100   1.84357
   A17        1.92527   0.00019   0.00000   0.00199   0.00199   1.92726
   A18        1.92526   0.00019   0.00000   0.00199   0.00199   1.92725
   A19        1.93779  -0.00019   0.00000  -0.00147  -0.00148   1.93631
   A20        1.93779  -0.00019   0.00000  -0.00148  -0.00148   1.93631
   A21        1.92054   0.00014   0.00000   0.00139   0.00139   1.92193
   A22        1.88033   0.00009   0.00000  -0.00042  -0.00042   1.87991
   A23        1.89298   0.00008   0.00000   0.00103   0.00103   1.89401
   A24        1.89299   0.00008   0.00000   0.00102   0.00102   1.89401
    D1        0.00020  -0.00000   0.00000  -0.00001  -0.00001   0.00019
    D2       -0.00010   0.00000   0.00000   0.00000   0.00000  -0.00010
    D3       -0.00020   0.00000   0.00000   0.00002   0.00002  -0.00019
    D4        2.08310  -0.00022   0.00000  -0.00141  -0.00141   2.08169
    D5       -2.08351   0.00022   0.00000   0.00143   0.00143  -2.08208
    D6        0.00016  -0.00000   0.00000  -0.00002  -0.00002   0.00015
    D7       -3.14147   0.00000   0.00000   0.00000   0.00000  -3.14147
    D8       -2.07215  -0.00023   0.00000  -0.00324  -0.00323  -2.07538
    D9        1.06940  -0.00023   0.00000  -0.00322  -0.00321   1.06618
   D10        2.07243   0.00023   0.00000   0.00321   0.00320   2.07563
   D11       -1.06920   0.00023   0.00000   0.00323   0.00322  -1.06598
   D12       -0.00004   0.00000   0.00000   0.00001   0.00001  -0.00003
   D13       -3.14158  -0.00000   0.00000  -0.00001  -0.00001   3.14159
   D14       -0.99356   0.00015   0.00000   0.00146   0.00146  -0.99210
   D15        0.99395  -0.00015   0.00000  -0.00155  -0.00155   0.99241
   D16       -3.14140  -0.00000   0.00000  -0.00004  -0.00004  -3.14144
   D17        2.14798   0.00015   0.00000   0.00148   0.00148   2.14947
   D18       -2.14769  -0.00015   0.00000  -0.00153  -0.00152  -2.14922
   D19        0.00014  -0.00000   0.00000  -0.00002  -0.00002   0.00012
   D20        1.04573  -0.00007   0.00000  -0.00126  -0.00126   1.04447
   D21       -1.04566   0.00007   0.00000   0.00123   0.00122  -1.04444
   D22       -3.14157   0.00000   0.00000  -0.00001  -0.00001  -3.14158
   D23       -1.08023  -0.00001   0.00000  -0.00068  -0.00068  -1.08091
   D24        3.11157   0.00013   0.00000   0.00181   0.00181   3.11337
   D25        1.01566   0.00006   0.00000   0.00057   0.00057   1.01623
   D26       -3.11151  -0.00013   0.00000  -0.00184  -0.00184  -3.11334
   D27        1.08029   0.00001   0.00000   0.00065   0.00065   1.08094
   D28       -1.01562  -0.00006   0.00000  -0.00059  -0.00059  -1.01620
         Item               Value     Threshold  Converged?
 Maximum Force            0.009916     0.000450     NO 
 RMS     Force            0.001967     0.000300     NO 
 Maximum Displacement     0.022464     0.001800     NO 
 RMS     Displacement     0.008568     0.001200     NO 
 Predicted change in Energy=-2.913948D-04
 GradGradGradGradGradGradGradGradGradGradGradGradGradGradGradGradGradGrad

                          Input orientation:                          
 ---------------------------------------------------------------------
 Center     Atomic      Atomic             Coordinates (Angstroms)
 Number     Number       Type             X           Y           Z
 ---------------------------------------------------------------------
      1          8           0        1.492257   -1.129696    0.000175
      2          8           0        2.107903    0.233257   -0.000108
      3          6           0        1.029676    1.129695   -0.000073
      4          6           0       -0.178601    0.230738   -0.000043
      5          7           0        0.170211   -0.984794    0.000115
      6          1           0        1.052796    1.762671    0.894208
      7          1           0        1.052792    1.762659   -0.894357
      8          6           0       -1.586990    0.706914   -0.000147
      9          1           0       -1.723373    1.353999    0.871120
     10          1           0       -1.723385    1.353584   -0.871723
     11          6           0       -2.621235   -0.408849    0.000121
     12          1           0       -2.511165   -1.041220    0.879370
     13          1           0       -2.511154   -1.041655   -0.878812
     14          1           0       -3.625603    0.011499    0.000012
 ---------------------------------------------------------------------
                    Distance matrix (angstroms):
                    1          2          3          4          5
     1  O    0.000000
     2  O    1.495548   0.000000
     3  C    2.306259   1.402204   0.000000
     4  C    2.154658   2.286506   1.506007   0.000000
     5  N    1.329964   2.288734   2.282487   1.264590   0.000000
     6  H    3.059119   2.062076   1.095870   2.159361   3.021080
     7  H    3.059254   2.062040   1.095865   2.159376   3.021180
     8  C    3.585374   3.725130   2.650601   1.486709   2.439187
     9  H    4.155427   4.085803   2.896303   2.099277   3.132773
    10  H    4.155387   4.085782   2.896419   2.099278   3.132701
    11  C    4.176175   4.772530   3.961851   2.524982   2.850242
    12  H    4.099781   4.871711   4.245450   2.798589   2.822419
    13  H    4.099716   4.871674   4.245517   2.798575   2.822315
    14  H    5.243550   5.737793   4.787690   3.453967   3.924385
                    6          7          8          9         10
     6  H    0.000000
     7  H    1.788565   0.000000
     8  C    2.980431   2.980379   0.000000
     9  H    2.806183   3.315268   1.093814   0.000000
    10  H    3.315577   2.806245   1.093814   1.742844   0.000000
    11  C    4.360435   4.360505   1.521377   2.161580   2.161578
    12  H    4.534737   4.869253   2.164167   2.521460   3.069529
    13  H    4.869249   4.534989   2.164168   3.069531   2.521468
    14  H    5.074801   5.074823   2.153959   2.485883   2.485870
                   11         12         13         14
    11  C    0.000000
    12  H    1.088617   0.000000
    13  H    1.088616   1.758182   0.000000
    14  H    1.088783   1.767331   1.767332   0.000000
 Stoichiometry    C4H7NO2
 Framework group  C1[X(C4H7NO2)]
 Deg. of freedom    36
 Full point group                 C1      NOp   1
 Largest Abelian subgroup         C1      NOp   1
 Largest concise Abelian subgroup C1      NOp   1
                         Standard orientation:                         
 ---------------------------------------------------------------------
 Center     Atomic      Atomic             Coordinates (Angstroms)
 Number     Number       Type             X           Y           Z
 ---------------------------------------------------------------------
      1          8           0       -1.495470   -1.129736   -0.000170
      2          8           0       -2.110351    0.233564    0.000114
      3          6           0       -1.031620    1.129396    0.000079
      4          6           0        0.176151    0.229760    0.000048
      5          7           0       -0.173342   -0.985576   -0.000109
      6          1           0       -1.054386    1.762384   -0.894202
      7          1           0       -1.054381    1.762372    0.894363
      8          6           0        1.584808    0.705145    0.000153
      9          1           0        1.721554    1.352155   -0.871114
     10          1           0        1.721566    1.351739    0.871729
     11          6           0        2.618426   -0.411198   -0.000116
     12          1           0        2.508001   -1.043507   -0.879365
     13          1           0        2.507990   -1.043942    0.878818
     14          1           0        3.623030    0.008586   -0.000006
 ---------------------------------------------------------------------
 Rotational constants (GHZ):           6.7005986           1.8654495           1.4999182
 Standard basis: Aug-CC-pVTZ (5D, 7F)
 There are   560 symmetry adapted cartesian basis functions of A   symmetry.
 There are   483 symmetry adapted basis functions of A   symmetry.
   483 basis functions,   693 primitive gaussians,   560 cartesian basis functions
    27 alpha electrons       27 beta electrons
       nuclear repulsion energy       310.5069672395 Hartrees.
 NAtoms=   14 NActive=   14 NUniq=   14 SFac= 1.00D+00 NAtFMM=   60 NAOKFM=F Big=F
 Integral buffers will be    131072 words long.
 Raffenetti 2 integral format.
 Two-electron integral symmetry is turned on.
 Nuclear repulsion after empirical dispersion term =      310.5011203464 Hartrees.
 One-electron integrals computed using PRISM.
 NBasis=   483 RedAO= T EigKep=  6.51D-06  NBF=   483
 NBsUse=   483 1.00D-06 EigRej= -1.00D+00 NBFU=   483
 Initial guess from the checkpoint file:  "filename.chk"
 B after Tr=    -0.000000   -0.000000   -0.000000
         Rot=    1.000000   -0.000003    0.000000    0.000166 Ang=  -0.02 deg.
 ExpMin= 2.53D-02 ExpMax= 1.53D+04 ExpMxC= 5.22D+02 IAcc=3 IRadAn=         7 AccDes= 0.00D+00
 Harris functional with IExCor= 4639 and IRadAn=       7 diagonalized for initial guess.
 HarFok:  IExCor= 4639 AccDes= 0.00D+00 IRadAn=         7 IDoV= 1 UseB2=F ITyADJ=14
 ICtDFT=  3500011 ScaDFX=  1.000000  1.000000  1.000000  1.000000
 FoFCou: FMM=F IPFlag=           0 FMFlag=      100000 FMFlg1=           0
         NFxFlg=           0 DoJE=T BraDBF=F KetDBF=T FulRan=T
         wScrn=  0.000000 ICntrl=       500 IOpCl=  0 I1Cent=   200000004 NGrid=           0
         NMat0=    1 NMatS0=      1 NMatT0=    0 NMatD0=    1 NMtDS0=    0 NMtDT0=    0
 Petite list used in FoFCou.
 Requested convergence on RMS density matrix=1.00D-08 within 128 cycles.
 Requested convergence on MAX density matrix=1.00D-06.
 Requested convergence on             energy=1.00D-06.
 No special actions if energy rises.
 SCF Done:  E(RwB97XD) =  -361.711544531     A.U. after   10 cycles
            NFock= 10  Conv=0.47D-08     -V/T= 2.0057
 Calling FoFJK, ICntrl=      2127 FMM=F ISym2X=0 I1Cent= 0 IOpClX= 0 NMat=1 NMatS=1 NMatT=0.
 ***** Axes restored to original set *****
 -------------------------------------------------------------------
 Center     Atomic                   Forces (Hartrees/Bohr)
 Number     Number              X              Y              Z
 -------------------------------------------------------------------
      1        8           0.000153044    0.000509649   -0.000000425
      2        8          -0.001093568   -0.000508227    0.000000835
      3        6           0.000689357   -0.000471764   -0.000000858
      4        6           0.000029585   -0.000709300   -0.000000350
      5        7           0.000617345    0.000412747    0.000000417
      6        1          -0.000007316    0.000273547    0.000025787
      7        1          -0.000007705    0.000273404   -0.000025595
      8        6          -0.000022767   -0.000178240   -0.000000215
      9        1          -0.000048943    0.000198923   -0.000017236
     10        1          -0.000048539    0.000199036    0.000017682
     11        6          -0.000162554    0.000279279    0.000000296
     12        1          -0.000036821   -0.000087175    0.000000667
     13        1          -0.000036947   -0.000087174   -0.000000943
     14        1          -0.000024171   -0.000104703   -0.000000062
 -------------------------------------------------------------------
 Cartesian Forces:  Max     0.001093568 RMS     0.000304424

 GradGradGradGradGradGradGradGradGradGradGradGradGradGradGradGradGradGrad
 Berny optimization.
 Using GEDIIS/GDIIS optimizer.
 FormGI is forming the generalized inverse of G from B-inverse, IUseBI=4.
 Internal  Forces:  Max     0.000769720 RMS     0.000183400
 Search for a local minimum.
 Step number   2 out of a maximum of   76
 All quantities printed in internal units (Hartrees-Bohrs-Radians)
 Mixed Optimization -- En-DIIS/RFO-DIIS
 Update second derivatives using D2CorX and points    1    2
 DE= -2.95D-04 DEPred=-2.91D-04 R= 1.01D+00
 TightC=F SS=  1.41D+00  RLast= 3.97D-02 DXNew= 5.0454D-01 1.1921D-01
 Trust test= 1.01D+00 RLast= 3.97D-02 DXMaxT set to 3.00D-01
 ITU=  1  0
 Use linear search instead of GDIIS.
     Eigenvalues ---    0.00406   0.00857   0.00961   0.01140   0.02024
     Eigenvalues ---    0.03981   0.05330   0.05581   0.05637   0.06486
     Eigenvalues ---    0.07591   0.09794   0.11007   0.11018   0.13062
     Eigenvalues ---    0.15992   0.16000   0.16014   0.21901   0.23692
     Eigenvalues ---    0.24792   0.25006   0.29707   0.30413   0.30843
     Eigenvalues ---    0.33306   0.33718   0.33745   0.33810   0.34108
     Eigenvalues ---    0.34356   0.34380   0.35811   0.42620   0.55831
     Eigenvalues ---    0.71736
 RFO step:  Lambda=-8.68765765D-06 EMin= 4.06268956D-03
 Quartic linear search produced a step of  0.00736.
 Iteration  1 RMS(Cart)=  0.00153638 RMS(Int)=  0.00000103
 Iteration  2 RMS(Cart)=  0.00000136 RMS(Int)=  0.00000022
 Iteration  3 RMS(Cart)=  0.00000000 RMS(Int)=  0.00000022
 Variable       Old X    -DE/DX   Delta X   Delta X   Delta X     New X
                                 (Linear)    (Quad)   (Total)
    R1        2.82618  -0.00077  -0.00008  -0.00254  -0.00262   2.82355
    R2        2.51327  -0.00034  -0.00004  -0.00063  -0.00068   2.51259
    R3        2.64978  -0.00052  -0.00006  -0.00125  -0.00131   2.64848
    R4        2.84594   0.00018  -0.00010   0.00053   0.00043   2.84637
    R5        2.07089   0.00018  -0.00005   0.00048   0.00043   2.07133
    R6        2.07089   0.00018  -0.00005   0.00048   0.00043   2.07132
    R7        2.38973  -0.00022  -0.00010  -0.00039  -0.00049   2.38924
    R8        2.80947   0.00043  -0.00009   0.00121   0.00112   2.81059
    R9        2.06701   0.00011  -0.00007   0.00026   0.00019   2.06719
   R10        2.06701   0.00011  -0.00007   0.00025   0.00018   2.06719
   R11        2.87499   0.00018  -0.00008   0.00053   0.00045   2.87544
   R12        2.05719   0.00005  -0.00007   0.00007  -0.00000   2.05719
   R13        2.05719   0.00005  -0.00007   0.00007  -0.00000   2.05719
   R14        2.05750  -0.00002  -0.00007  -0.00013  -0.00020   2.05730
    A1        1.88589  -0.00016  -0.00001  -0.00079  -0.00080   1.88509
    A2        1.84013   0.00043  -0.00001   0.00159   0.00158   1.84171
    A3        1.80835  -0.00025   0.00001  -0.00084  -0.00083   1.80752
    A4        1.93164   0.00012   0.00003   0.00087   0.00090   1.93254
    A5        1.93159   0.00012   0.00003   0.00088   0.00090   1.93250
    A6        1.94088   0.00011  -0.00002   0.00054   0.00052   1.94139
    A7        1.94090   0.00011  -0.00002   0.00054   0.00052   1.94142
    A8        1.90909  -0.00019  -0.00001  -0.00187  -0.00188   1.90721
    A9        1.93099  -0.00021  -0.00000  -0.00077  -0.00077   1.93022
   A10        2.17591  -0.00020   0.00000  -0.00086  -0.00086   2.17505
   A11        2.17628   0.00041  -0.00000   0.00163   0.00163   2.17791
   A12        1.95942   0.00019   0.00001   0.00081   0.00082   1.96024
   A13        1.88340  -0.00006  -0.00001   0.00007   0.00006   1.88346
   A14        1.88340  -0.00006  -0.00001   0.00007   0.00006   1.88346
   A15        1.99226   0.00025   0.00000   0.00165   0.00165   1.99392
   A16        1.84357  -0.00007  -0.00001  -0.00203  -0.00204   1.84153
   A17        1.92726  -0.00004   0.00001  -0.00002  -0.00001   1.92725
   A18        1.92725  -0.00004   0.00001  -0.00002  -0.00001   1.92725
   A19        1.93631   0.00006  -0.00001   0.00033   0.00031   1.93662
   A20        1.93631   0.00006  -0.00001   0.00032   0.00031   1.93662
   A21        1.92193   0.00013   0.00001   0.00097   0.00098   1.92291
   A22        1.87991  -0.00009  -0.00000  -0.00085  -0.00085   1.87906
   A23        1.89401  -0.00009   0.00001  -0.00042  -0.00041   1.89360
   A24        1.89401  -0.00009   0.00001  -0.00042  -0.00041   1.89360
    D1        0.00019  -0.00000  -0.00000  -0.00001  -0.00001   0.00017
    D2       -0.00010   0.00000   0.00000   0.00001   0.00001  -0.00009
    D3       -0.00019   0.00000   0.00000   0.00001   0.00001  -0.00018
    D4        2.08169   0.00004  -0.00001   0.00060   0.00059   2.08228
    D5       -2.08208  -0.00004   0.00001  -0.00058  -0.00057  -2.08265
    D6        0.00015  -0.00000  -0.00000  -0.00001  -0.00001   0.00014
    D7       -3.14147  -0.00000   0.00000  -0.00001  -0.00001  -3.14149
    D8       -2.07538  -0.00005  -0.00002  -0.00082  -0.00084  -2.07623
    D9        1.06618  -0.00005  -0.00002  -0.00083  -0.00085   1.06533
   D10        2.07563   0.00005   0.00002   0.00081   0.00084   2.07647
   D11       -1.06598   0.00005   0.00002   0.00081   0.00083  -1.06515
   D12       -0.00003   0.00000   0.00000  -0.00000  -0.00000  -0.00003
   D13        3.14159   0.00000  -0.00000   0.00000   0.00000  -3.14159
   D14       -0.99210   0.00007   0.00001   0.00112   0.00113  -0.99096
   D15        0.99241  -0.00007  -0.00001  -0.00117  -0.00118   0.99123
   D16       -3.14144  -0.00000  -0.00000  -0.00002  -0.00002  -3.14146
   D17        2.14947   0.00007   0.00001   0.00112   0.00113   2.15060
   D18       -2.14922  -0.00007  -0.00001  -0.00118  -0.00119  -2.15040
   D19        0.00012  -0.00000  -0.00000  -0.00003  -0.00003   0.00009
   D20        1.04447  -0.00002  -0.00001  -0.00033  -0.00034   1.04413
   D21       -1.04444   0.00002   0.00001   0.00031   0.00032  -1.04412
   D22       -3.14158   0.00000  -0.00000  -0.00001  -0.00001  -3.14158
   D23       -1.08091  -0.00009  -0.00000  -0.00159  -0.00159  -1.08250
   D24        3.11337  -0.00005   0.00001  -0.00095  -0.00093   3.11244
   D25        1.01623  -0.00007   0.00000  -0.00127  -0.00126   1.01497
   D26       -3.11334   0.00005  -0.00001   0.00093   0.00092  -3.11243
   D27        1.08094   0.00009   0.00000   0.00157   0.00157   1.08251
   D28       -1.01620   0.00007  -0.00000   0.00125   0.00125  -1.01496
         Item               Value     Threshold  Converged?
 Maximum Force            0.000770     0.000450     NO 
 RMS     Force            0.000183     0.000300     YES
 Maximum Displacement     0.005467     0.001800     NO 
 RMS     Displacement     0.001536     0.001200     NO 
 Predicted change in Energy=-4.361597D-06
 GradGradGradGradGradGradGradGradGradGradGradGradGradGradGradGradGradGrad

                          Input orientation:                          
 ---------------------------------------------------------------------
 Center     Atomic      Atomic             Coordinates (Angstroms)
 Number     Number       Type             X           Y           Z
 ---------------------------------------------------------------------
      1          8           0        1.494912   -1.129091    0.000191
      2          8           0        2.107777    0.233594   -0.000100
      3          6           0        1.030043    1.129545   -0.000083
      4          6           0       -0.177633    0.229397   -0.000038
      5          7           0        0.173104   -0.985313    0.000134
      6          1           0        1.052653    1.763526    0.893777
      7          1           0        1.052647    1.763484   -0.893968
      8          6           0       -1.586591    0.705739   -0.000138
      9          1           0       -1.722735    1.353834    0.870540
     10          1           0       -1.722743    1.353441   -0.871108
     11          6           0       -2.622823   -0.408504    0.000115
     12          1           0       -2.513835   -1.041458    0.879078
     13          1           0       -2.513832   -1.041860   -0.878557
     14          1           0       -3.626814    0.012465    0.000017
 ---------------------------------------------------------------------
                    Distance matrix (angstroms):
                    1          2          3          4          5
     1  O    0.000000
     2  O    1.494159   0.000000
     3  C    2.305978   1.401513   0.000000
     4  C    2.154738   2.285413   1.506236   0.000000
     5  N    1.329605   2.286634   2.281878   1.264333   0.000000
     6  H    3.059628   2.062279   1.096098   2.160106   3.021311
     7  H    3.059756   2.062247   1.096093   2.160121   3.021407
     8  C    3.586400   3.724416   2.650732   1.487301   2.440530
     9  H    4.156402   4.084822   2.895872   2.099906   3.134234
    10  H    4.156372   4.084800   2.895970   2.099906   3.134178
    11  C    4.180309   4.773977   3.963460   2.527028   2.854805
    12  H    4.104897   4.874219   4.247970   2.801028   2.827603
    13  H    4.104855   4.874191   4.248031   2.801021   2.827529
    14  H    5.247402   5.738853   4.788965   3.455996   3.928732
                    6          7          8          9         10
     6  H    0.000000
     7  H    1.787746   0.000000
     8  C    2.980537   2.980492   0.000000
     9  H    2.805559   3.314219   1.093912   0.000000
    10  H    3.314485   2.805610   1.093912   1.741649   0.000000
    11  C    4.361819   4.361879   1.521616   2.161859   2.161856
    12  H    4.537398   4.871466   2.164602   2.522565   3.069938
    13  H    4.871465   4.537617   2.164602   3.069939   2.522568
    14  H    5.075670   5.075691   2.154795   2.486484   2.486476
                   11         12         13         14
    11  C    0.000000
    12  H    1.088616   0.000000
    13  H    1.088615   1.757634   0.000000
    14  H    1.088675   1.766981   1.766981   0.000000
 Stoichiometry    C4H7NO2
 Framework group  C1[X(C4H7NO2)]
 Deg. of freedom    36
 Full point group                 C1      NOp   1
 Largest Abelian subgroup         C1      NOp   1
 Largest concise Abelian subgroup C1      NOp   1
                         Standard orientation:                         
 ---------------------------------------------------------------------
 Center     Atomic      Atomic             Coordinates (Angstroms)
 Number     Number       Type             X           Y           Z
 ---------------------------------------------------------------------
      1          8           0       -1.497560   -1.128848   -0.000180
      2          8           0       -2.109541    0.234234    0.000111
      3          6           0       -1.031226    1.129485    0.000094
      4          6           0        0.175865    0.228555    0.000049
      5          7           0       -0.175659   -0.985928   -0.000123
      6          1           0       -1.053425    1.763481   -0.893767
      7          1           0       -1.053419    1.763439    0.893979
      8          6           0        1.585132    0.703983    0.000149
      9          1           0        1.721696    1.351990   -0.870530
     10          1           0        1.721704    1.351597    0.871119
     11          6           0        2.620641   -0.410932   -0.000105
     12          1           0        2.511243   -1.043815   -0.879067
     13          1           0        2.511240   -1.044217    0.878567
     14          1           0        3.624905    0.009385   -0.000006
 ---------------------------------------------------------------------
 Rotational constants (GHZ):           6.7041972           1.8638382           1.4990159
 Standard basis: Aug-CC-pVTZ (5D, 7F)
 There are   560 symmetry adapted cartesian basis functions of A   symmetry.
 There are   483 symmetry adapted basis functions of A   symmetry.
   483 basis functions,   693 primitive gaussians,   560 cartesian basis functions
    27 alpha electrons       27 beta electrons
       nuclear repulsion energy       310.5032570062 Hartrees.
 NAtoms=   14 NActive=   14 NUniq=   14 SFac= 1.00D+00 NAtFMM=   60 NAOKFM=F Big=F
 Integral buffers will be    131072 words long.
 Raffenetti 2 integral format.
 Two-electron integral symmetry is turned on.
 Nuclear repulsion after empirical dispersion term =      310.4974119973 Hartrees.
 One-electron integrals computed using PRISM.
 NBasis=   483 RedAO= T EigKep=  6.52D-06  NBF=   483
 NBsUse=   483 1.00D-06 EigRej= -1.00D+00 NBFU=   483
 Initial guess from the checkpoint file:  "filename.chk"
 B after Tr=     0.000000    0.000000    0.000000
         Rot=    1.000000   -0.000002    0.000001    0.000165 Ang=  -0.02 deg.
 Requested convergence on RMS density matrix=1.00D-08 within 128 cycles.
 Requested convergence on MAX density matrix=1.00D-06.
 Requested convergence on             energy=1.00D-06.
 No special actions if energy rises.
 SCF Done:  E(RwB97XD) =  -361.711549318     A.U. after    8 cycles
            NFock=  8  Conv=0.55D-08     -V/T= 2.0057
 Calling FoFJK, ICntrl=      2127 FMM=F ISym2X=0 I1Cent= 0 IOpClX= 0 NMat=1 NMatS=1 NMatT=0.
 ***** Axes restored to original set *****
 -------------------------------------------------------------------
 Center     Atomic                   Forces (Hartrees/Bohr)
 Number     Number              X              Y              Z
 -------------------------------------------------------------------
      1        8          -0.000026882    0.000458136   -0.000000312
      2        8          -0.000143026   -0.000154987    0.000000487
      3        6           0.000251409   -0.000140531   -0.000000237
      4        6          -0.000169641   -0.000175825    0.000000125
      5        7          -0.000034059   -0.000184389    0.000000183
      6        1           0.000007282    0.000081137    0.000035053
      7        1           0.000007045    0.000081061   -0.000035287
      8        6          -0.000000227   -0.000115844   -0.000000103
      9        1           0.000015837    0.000054827    0.000044009
     10        1           0.000015934    0.000055091   -0.000043811
     11        6           0.000101602    0.000113503   -0.000000010
     12        1           0.000003655   -0.000049048    0.000051033
     13        1           0.000003613   -0.000049087   -0.000051115
     14        1          -0.000032541    0.000025957   -0.000000015
 -------------------------------------------------------------------
 Cartesian Forces:  Max     0.000458136 RMS     0.000109918

 GradGradGradGradGradGradGradGradGradGradGradGradGradGradGradGradGradGrad
 Berny optimization.
 Using GEDIIS/GDIIS optimizer.
 FormGI is forming the generalized inverse of G from B-inverse, IUseBI=4.
 Internal  Forces:  Max     0.000254918 RMS     0.000068717
 Search for a local minimum.
 Step number   3 out of a maximum of   76
 All quantities printed in internal units (Hartrees-Bohrs-Radians)
 Mixed Optimization -- En-DIIS/RFO-DIIS
 Swapping is turned off.
 Update second derivatives using D2CorX and points    1    2    3
 DE= -4.79D-06 DEPred=-4.36D-06 R= 1.10D+00
 TightC=F SS=  1.41D+00  RLast= 7.33D-03 DXNew= 5.0454D-01 2.1976D-02
 Trust test= 1.10D+00 RLast= 7.33D-03 DXMaxT set to 3.00D-01
 ITU=  1  1  0
     Eigenvalues ---    0.00406   0.00857   0.00961   0.01141   0.02024
     Eigenvalues ---    0.03967   0.05290   0.05574   0.05629   0.06484
     Eigenvalues ---    0.07313   0.09714   0.10912   0.11004   0.13074
     Eigenvalues ---    0.15858   0.16000   0.16031   0.21048   0.22332
     Eigenvalues ---    0.24053   0.26860   0.28184   0.30315   0.31462
     Eigenvalues ---    0.33713   0.33718   0.33810   0.33938   0.34352
     Eigenvalues ---    0.34380   0.34884   0.37446   0.41745   0.55680
     Eigenvalues ---    0.71806
 En-DIIS/RFO-DIIS/Sim-DIIS IScMMF=       -3 using points:     3    2
 RFO step:  Lambda=-1.33010113D-06.
 DidBck=F Rises=F RFO-DIIS coefs:    1.21733   -0.21733
 Iteration  1 RMS(Cart)=  0.00040131 RMS(Int)=  0.00000018
 Iteration  2 RMS(Cart)=  0.00000019 RMS(Int)=  0.00000006
 Variable       Old X    -DE/DX   Delta X   Delta X   Delta X     New X
                                 (Linear)    (Quad)   (Total)
    R1        2.82355  -0.00025  -0.00057  -0.00074  -0.00131   2.82224
    R2        2.51259  -0.00006  -0.00015  -0.00008  -0.00022   2.51237
    R3        2.64848  -0.00018  -0.00028  -0.00039  -0.00067   2.64780
    R4        2.84637   0.00019   0.00009   0.00063   0.00073   2.84710
    R5        2.07133   0.00008   0.00009   0.00019   0.00029   2.07161
    R6        2.07132   0.00008   0.00009   0.00019   0.00029   2.07160
    R7        2.38924  -0.00002  -0.00011  -0.00003  -0.00014   2.38911
    R8        2.81059  -0.00010   0.00024  -0.00045  -0.00021   2.81039
    R9        2.06719   0.00007   0.00004   0.00017   0.00021   2.06740
   R10        2.06719   0.00007   0.00004   0.00017   0.00021   2.06740
   R11        2.87544  -0.00008   0.00010  -0.00037  -0.00027   2.87517
   R12        2.05719   0.00007  -0.00000   0.00020   0.00020   2.05738
   R13        2.05719   0.00007  -0.00000   0.00020   0.00020   2.05738
   R14        2.05730   0.00004  -0.00004   0.00011   0.00006   2.05736
    A1        1.88509   0.00025  -0.00017   0.00110   0.00093   1.88602
    A2        1.84171  -0.00004   0.00034  -0.00040  -0.00006   1.84165
    A3        1.80752  -0.00002  -0.00018   0.00005  -0.00013   1.80739
    A4        1.93254   0.00001   0.00020   0.00006   0.00025   1.93279
    A5        1.93250   0.00001   0.00020   0.00006   0.00026   1.93275
    A6        1.94139   0.00002   0.00011   0.00011   0.00022   1.94162
    A7        1.94142   0.00002   0.00011   0.00011   0.00022   1.94164
    A8        1.90721  -0.00004  -0.00041  -0.00036  -0.00077   1.90644
    A9        1.93022   0.00002  -0.00017   0.00018   0.00001   1.93023
   A10        2.17505  -0.00008  -0.00019  -0.00032  -0.00050   2.17455
   A11        2.17791   0.00007   0.00035   0.00014   0.00049   2.17840
   A12        1.96024  -0.00021   0.00018  -0.00094  -0.00076   1.95948
   A13        1.88346  -0.00001   0.00001  -0.00015  -0.00014   1.88332
   A14        1.88346  -0.00001   0.00001  -0.00015  -0.00014   1.88332
   A15        1.99392  -0.00003   0.00036  -0.00029   0.00007   1.99399
   A16        1.84153  -0.00002  -0.00044   0.00005  -0.00040   1.84113
   A17        1.92725   0.00003  -0.00000   0.00027   0.00027   1.92752
   A18        1.92725   0.00003  -0.00000   0.00027   0.00027   1.92752
   A19        1.93662   0.00001   0.00007   0.00005   0.00012   1.93675
   A20        1.93662   0.00001   0.00007   0.00005   0.00012   1.93675
   A21        1.92291  -0.00002   0.00021  -0.00017   0.00004   1.92294
   A22        1.87906  -0.00001  -0.00018  -0.00004  -0.00023   1.87883
   A23        1.89360   0.00000  -0.00009   0.00006  -0.00003   1.89357
   A24        1.89360   0.00000  -0.00009   0.00005  -0.00004   1.89357
    D1        0.00017  -0.00000  -0.00000  -0.00001  -0.00001   0.00016
    D2       -0.00009   0.00000   0.00000   0.00000   0.00001  -0.00008
    D3       -0.00018   0.00000   0.00000   0.00001   0.00001  -0.00016
    D4        2.08228   0.00002   0.00013   0.00020   0.00033   2.08261
    D5       -2.08265  -0.00002  -0.00012  -0.00017  -0.00030  -2.08294
    D6        0.00014  -0.00000  -0.00000  -0.00001  -0.00001   0.00013
    D7       -3.14149  -0.00000  -0.00000  -0.00001  -0.00001  -3.14149
    D8       -2.07623  -0.00001  -0.00018  -0.00016  -0.00035  -2.07657
    D9        1.06533  -0.00001  -0.00018  -0.00016  -0.00034   1.06499
   D10        2.07647   0.00001   0.00018   0.00014   0.00033   2.07679
   D11       -1.06515   0.00001   0.00018   0.00015   0.00033  -1.06483
   D12       -0.00003   0.00000  -0.00000   0.00000   0.00000  -0.00002
   D13       -3.14159   0.00000   0.00000   0.00000   0.00000  -3.14159
   D14       -0.99096   0.00001   0.00025   0.00002   0.00027  -0.99069
   D15        0.99123  -0.00001  -0.00026  -0.00007  -0.00033   0.99090
   D16       -3.14146  -0.00000  -0.00000  -0.00002  -0.00003  -3.14149
   D17        2.15060   0.00001   0.00025   0.00003   0.00027   2.15087
   D18       -2.15040  -0.00001  -0.00026  -0.00006  -0.00032  -2.15072
   D19        0.00009  -0.00000  -0.00001  -0.00002  -0.00002   0.00007
   D20        1.04413  -0.00000  -0.00007   0.00001  -0.00007   1.04407
   D21       -1.04412   0.00000   0.00007  -0.00001   0.00006  -1.04406
   D22       -3.14158  -0.00000  -0.00000  -0.00000  -0.00000  -3.14159
   D23       -1.08250   0.00001  -0.00035   0.00020  -0.00015  -1.08264
   D24        3.11244   0.00001  -0.00020   0.00018  -0.00002   3.11242
   D25        1.01497   0.00001  -0.00027   0.00019  -0.00008   1.01489
   D26       -3.11243  -0.00001   0.00020  -0.00019   0.00001  -3.11241
   D27        1.08251  -0.00001   0.00034  -0.00021   0.00014   1.08265
   D28       -1.01496  -0.00001   0.00027  -0.00020   0.00008  -1.01488
         Item               Value     Threshold  Converged?
 Maximum Force            0.000255     0.000450     YES
 RMS     Force            0.000069     0.000300     YES
 Maximum Displacement     0.001483     0.001800     YES
 RMS     Displacement     0.000401     0.001200     YES
 Predicted change in Energy=-6.650547D-07
 Optimization completed.
    -- Stationary point found.
                           ----------------------------
                           !   Optimized Parameters   !
                           ! (Angstroms and Degrees)  !
 --------------------------                            --------------------------
 ! Name  Definition              Value          Derivative Info.                !
 --------------------------------------------------------------------------------
 ! R1    R(1,2)                  1.4942         -DE/DX =   -0.0003              !
 ! R2    R(1,5)                  1.3296         -DE/DX =   -0.0001              !
 ! R3    R(2,3)                  1.4015         -DE/DX =   -0.0002              !
 ! R4    R(3,4)                  1.5062         -DE/DX =    0.0002              !
 ! R5    R(3,6)                  1.0961         -DE/DX =    0.0001              !
 ! R6    R(3,7)                  1.0961         -DE/DX =    0.0001              !
 ! R7    R(4,5)                  1.2643         -DE/DX =    0.0                 !
 ! R8    R(4,8)                  1.4873         -DE/DX =   -0.0001              !
 ! R9    R(8,9)                  1.0939         -DE/DX =    0.0001              !
 ! R10   R(8,10)                 1.0939         -DE/DX =    0.0001              !
 ! R11   R(8,11)                 1.5216         -DE/DX =   -0.0001              !
 ! R12   R(11,12)                1.0886         -DE/DX =    0.0001              !
 ! R13   R(11,13)                1.0886         -DE/DX =    0.0001              !
 ! R14   R(11,14)                1.0887         -DE/DX =    0.0                 !
 ! A1    A(2,1,5)              108.0079         -DE/DX =    0.0002              !
 ! A2    A(1,2,3)              105.522          -DE/DX =    0.0                 !
 ! A3    A(2,3,4)              103.5631         -DE/DX =    0.0                 !
 ! A4    A(2,3,6)              110.7262         -DE/DX =    0.0                 !
 ! A5    A(2,3,7)              110.7238         -DE/DX =    0.0                 !
 ! A6    A(4,3,6)              111.2337         -DE/DX =    0.0                 !
 ! A7    A(4,3,7)              111.2352         -DE/DX =    0.0                 !
 ! A8    A(6,3,7)              109.2749         -DE/DX =    0.0                 !
 ! A9    A(3,4,5)              110.5936         -DE/DX =    0.0                 !
 ! A10   A(3,4,8)              124.6214         -DE/DX =   -0.0001              !
 ! A11   A(5,4,8)              124.785          -DE/DX =    0.0001              !
 ! A12   A(1,5,4)              112.3134         -DE/DX =   -0.0002              !
 ! A13   A(4,8,9)              107.9143         -DE/DX =    0.0                 !
 ! A14   A(4,8,10)             107.9143         -DE/DX =    0.0                 !
 ! A15   A(4,8,11)             114.243          -DE/DX =    0.0                 !
 ! A16   A(9,8,10)             105.5118         -DE/DX =    0.0                 !
 ! A17   A(9,8,11)             110.4233         -DE/DX =    0.0                 !
 ! A18   A(10,8,11)            110.4231         -DE/DX =    0.0                 !
 ! A19   A(8,11,12)            110.9604         -DE/DX =    0.0                 !
 ! A20   A(8,11,13)            110.9604         -DE/DX =    0.0                 !
 ! A21   A(8,11,14)            110.1744         -DE/DX =    0.0                 !
 ! A22   A(12,11,13)           107.662          -DE/DX =    0.0                 !
 ! A23   A(12,11,14)           108.4954         -DE/DX =    0.0                 !
 ! A24   A(13,11,14)           108.4954         -DE/DX =    0.0                 !
 ! D1    D(5,1,2,3)              0.01           -DE/DX =    0.0                 !
 ! D2    D(2,1,5,4)             -0.0051         -DE/DX =    0.0                 !
 ! D3    D(1,2,3,4)             -0.0101         -DE/DX =    0.0                 !
 ! D4    D(1,2,3,6)            119.306          -DE/DX =    0.0                 !
 ! D5    D(1,2,3,7)           -119.3268         -DE/DX =    0.0                 !
 ! D6    D(2,3,4,5)              0.0079         -DE/DX =    0.0                 !
 ! D7    D(2,3,4,8)           -179.9938         -DE/DX =    0.0                 !
 ! D8    D(6,3,4,5)           -118.9591         -DE/DX =    0.0                 !
 ! D9    D(6,3,4,8)             61.0391         -DE/DX =    0.0                 !
 ! D10   D(7,3,4,5)            118.9729         -DE/DX =    0.0                 !
 ! D11   D(7,3,4,8)            -61.0289         -DE/DX =    0.0                 !
 ! D12   D(3,4,5,1)             -0.0016         -DE/DX =    0.0                 !
 ! D13   D(8,4,5,1)           -179.9998         -DE/DX =    0.0                 !
 ! D14   D(3,4,8,9)            -56.7779         -DE/DX =    0.0                 !
 ! D15   D(3,4,8,10)            56.7931         -DE/DX =    0.0                 !
 ! D16   D(3,4,8,11)          -179.9926         -DE/DX =    0.0                 !
 ! D17   D(5,4,8,9)            123.22           -DE/DX =    0.0                 !
 ! D18   D(5,4,8,10)          -123.2089         -DE/DX =    0.0                 !
 ! D19   D(5,4,8,11)             0.0054         -DE/DX =    0.0                 !
 ! D20   D(4,8,11,12)           59.8244         -DE/DX =    0.0                 !
 ! D21   D(4,8,11,13)          -59.8234         -DE/DX =    0.0                 !
 ! D22   D(4,8,11,14)         -179.9995         -DE/DX =    0.0                 !
 ! D23   D(9,8,11,12)          -62.0226         -DE/DX =    0.0                 !
 ! D24   D(9,8,11,13)          178.3296         -DE/DX =    0.0                 !
 ! D25   D(9,8,11,14)           58.1535         -DE/DX =    0.0                 !
 ! D26   D(10,8,11,12)        -178.3288         -DE/DX =    0.0                 !
 ! D27   D(10,8,11,13)          62.0234         -DE/DX =    0.0                 !
 ! D28   D(10,8,11,14)         -58.1527         -DE/DX =    0.0                 !
 --------------------------------------------------------------------------------
 GradGradGradGradGradGradGradGradGradGradGradGradGradGradGradGradGradGrad

                          Input orientation:                          
 ---------------------------------------------------------------------
 Center     Atomic      Atomic             Coordinates (Angstroms)
 Number     Number       Type             X           Y           Z
 ---------------------------------------------------------------------
      1          8           0        1.494912   -1.129091    0.000191
      2          8           0        2.107777    0.233594   -0.000100
      3          6           0        1.030043    1.129545   -0.000083
      4          6           0       -0.177633    0.229397   -0.000038
      5          7           0        0.173104   -0.985313    0.000134
      6          1           0        1.052653    1.763526    0.893777
      7          1           0        1.052647    1.763484   -0.893968
      8          6           0       -1.586591    0.705739   -0.000138
      9          1           0       -1.722735    1.353834    0.870540
     10          1           0       -1.722743    1.353441   -0.871108
     11          6           0       -2.622823   -0.408504    0.000115
     12          1           0       -2.513835   -1.041458    0.879078
     13          1           0       -2.513832   -1.041860   -0.878557
     14          1           0       -3.626814    0.012465    0.000017
 ---------------------------------------------------------------------
                    Distance matrix (angstroms):
                    1          2          3          4          5
     1  O    0.000000
     2  O    1.494159   0.000000
     3  C    2.305978   1.401513   0.000000
     4  C    2.154738   2.285413   1.506236   0.000000
     5  N    1.329605   2.286634   2.281878   1.264333   0.000000
     6  H    3.059628   2.062279   1.096098   2.160106   3.021311
     7  H    3.059756   2.062247   1.096093   2.160121   3.021407
     8  C    3.586400   3.724416   2.650732   1.487301   2.440530
     9  H    4.156402   4.084822   2.895872   2.099906   3.134234
    10  H    4.156372   4.084800   2.895970   2.099906   3.134178
    11  C    4.180309   4.773977   3.963460   2.527028   2.854805
    12  H    4.104897   4.874219   4.247970   2.801028   2.827603
    13  H    4.104855   4.874191   4.248031   2.801021   2.827529
    14  H    5.247402   5.738853   4.788965   3.455996   3.928732
                    6          7          8          9         10
     6  H    0.000000
     7  H    1.787746   0.000000
     8  C    2.980537   2.980492   0.000000
     9  H    2.805559   3.314219   1.093912   0.000000
    10  H    3.314485   2.805610   1.093912   1.741649   0.000000
    11  C    4.361819   4.361879   1.521616   2.161859   2.161856
    12  H    4.537398   4.871466   2.164602   2.522565   3.069938
    13  H    4.871465   4.537617   2.164602   3.069939   2.522568
    14  H    5.075670   5.075691   2.154795   2.486484   2.486476
                   11         12         13         14
    11  C    0.000000
    12  H    1.088616   0.000000
    13  H    1.088615   1.757634   0.000000
    14  H    1.088675   1.766981   1.766981   0.000000
 Stoichiometry    C4H7NO2
 Framework group  C1[X(C4H7NO2)]
 Deg. of freedom    36
 Full point group                 C1      NOp   1
 Largest Abelian subgroup         C1      NOp   1
 Largest concise Abelian subgroup C1      NOp   1
                         Standard orientation:                         
 ---------------------------------------------------------------------
 Center     Atomic      Atomic             Coordinates (Angstroms)
 Number     Number       Type             X           Y           Z
 ---------------------------------------------------------------------
      1          8           0       -1.497560   -1.128848   -0.000180
      2          8           0       -2.109541    0.234234    0.000111
      3          6           0       -1.031226    1.129485    0.000094
      4          6           0        0.175865    0.228555    0.000049
      5          7           0       -0.175659   -0.985928   -0.000123
      6          1           0       -1.053425    1.763481   -0.893767
      7          1           0       -1.053419    1.763439    0.893979
      8          6           0        1.585132    0.703983    0.000149
      9          1           0        1.721696    1.351990   -0.870530
     10          1           0        1.721704    1.351597    0.871119
     11          6           0        2.620641   -0.410932   -0.000105
     12          1           0        2.511243   -1.043815   -0.879067
     13          1           0        2.511240   -1.044217    0.878567
     14          1           0        3.624905    0.009385   -0.000006
 ---------------------------------------------------------------------
 Rotational constants (GHZ):           6.7041972           1.8638382           1.4990159

 **********************************************************************

            Population analysis using the SCF Density.

 **********************************************************************

 Orbital symmetries:
       Occupied  (A) (A) (A) (A) (A) (A) (A) (A) (A) (A) (A) (A)
                 (A) (A) (A) (A) (A) (A) (A) (A) (A) (A) (A) (A)
                 (A) (A) (A)
       Virtual   (A) (A) (A) (A) (A) (A) (A) (A) (A) (A) (A) (A)
                 (A) (A) (A) (A) (A) (A) (A) (A) (A) (A) (A) (A)
                 (A) (A) (A) (A) (A) (A) (A) (A) (A) (A) (A) (A)
                 (A) (A) (A) (A) (A) (A) (A) (A) (A) (A) (A) (A)
                 (A) (A) (A) (A) (A) (A) (A) (A) (A) (A) (A) (A)
                 (A) (A) (A) (A) (A) (A) (A) (A) (A) (A) (A) (A)
                 (A) (A) (A) (A) (A) (A) (A) (A) (A) (A) (A) (A)
                 (A) (A) (A) (A) (A) (A) (A) (A) (A) (A) (A) (A)
                 (A) (A) (A) (A) (A) (A) (A) (A) (A) (A) (A) (A)
                 (A) (A) (A) (A) (A) (A) (A) (A) (A) (A) (A) (A)
                 (A) (A) (A) (A) (A) (A) (A) (A) (A) (A) (A) (A)
                 (A) (A) (A) (A) (A) (A) (A) (A) (A) (A) (A) (A)
                 (A) (A) (A) (A) (A) (A) (A) (A) (A) (A) (A) (A)
                 (A) (A) (A) (A) (A) (A) (A) (A) (A) (A) (A) (A)
                 (A) (A) (A) (A) (A) (A) (A) (A) (A) (A) (A) (A)
                 (A) (A) (A) (A) (A) (A) (A) (A) (A) (A) (A) (A)
                 (A) (A) (A) (A) (A) (A) (A) (A) (A) (A) (A) (A)
                 (A) (A) (A) (A) (A) (A) (A) (A) (A) (A) (A) (A)
                 (A) (A) (A) (A) (A) (A) (A) (A) (A) (A) (A) (A)
                 (A) (A) (A) (A) (A) (A) (A) (A) (A) (A) (A) (A)
                 (A) (A) (A) (A) (A) (A) (A) (A) (A) (A) (A) (A)
                 (A) (A) (A) (A) (A) (A) (A) (A) (A) (A) (A) (A)
                 (A) (A) (A) (A) (A) (A) (A) (A) (A) (A) (A) (A)
                 (A) (A) (A) (A) (A) (A) (A) (A) (A) (A) (A) (A)
                 (A) (A) (A) (A) (A) (A) (A) (A) (A) (A) (A) (A)
                 (A) (A) (A) (A) (A) (A) (A) (A) (A) (A) (A) (A)
                 (A) (A) (A) (A) (A) (A) (A) (A) (A) (A) (A) (A)
                 (A) (A) (A) (A) (A) (A) (A) (A) (A) (A) (A) (A)
                 (A) (A) (A) (A) (A) (A) (A) (A) (A) (A) (A) (A)
                 (A) (A) (A) (A) (A) (A) (A) (A) (A) (A) (A) (A)
                 (A) (A) (A) (A) (A) (A) (A) (A) (A) (A) (A) (A)
                 (A) (A) (A) (A) (A) (A) (A) (A) (A) (A) (A) (A)
                 (A) (A) (A) (A) (A) (A) (A) (A) (A) (A) (A) (A)
                 (A) (A) (A) (A) (A) (A) (A) (A) (A) (A) (A) (A)
                 (A) (A) (A) (A) (A) (A) (A) (A) (A) (A) (A) (A)
                 (A) (A) (A) (A) (A) (A) (A) (A) (A) (A) (A) (A)
                 (A) (A) (A) (A) (A) (A) (A) (A) (A) (A) (A) (A)
                 (A) (A) (A) (A) (A) (A) (A) (A) (A) (A) (A) (A)
 The electronic state is 1-A.
 Alpha  occ. eigenvalues --  -19.35757 -19.31483 -14.50890 -10.36084 -10.34844
 Alpha  occ. eigenvalues --  -10.31752 -10.28769  -1.28081  -1.09683  -0.99046
 Alpha  occ. eigenvalues --   -0.88213  -0.79400  -0.76009  -0.68981  -0.61472
 Alpha  occ. eigenvalues --   -0.60848  -0.55786  -0.55454  -0.51737  -0.51377
 Alpha  occ. eigenvalues --   -0.49981  -0.46338  -0.45759  -0.44510  -0.41050
 Alpha  occ. eigenvalues --   -0.40994  -0.31864
 Alpha virt. eigenvalues --    0.02531   0.03538   0.03796   0.04549   0.05743
 Alpha virt. eigenvalues --    0.05777   0.06500   0.06556   0.07035   0.08353
 Alpha virt. eigenvalues --    0.09837   0.10797   0.11088   0.11209   0.12088
 Alpha virt. eigenvalues --    0.12520   0.12541   0.13052   0.14420   0.15071
 Alpha virt. eigenvalues --    0.15239   0.15673   0.16624   0.17527   0.18530
 Alpha virt. eigenvalues --    0.18925   0.19427   0.19575   0.21594   0.21887
 Alpha virt. eigenvalues --    0.22159   0.22202   0.23116   0.23911   0.25186
 Alpha virt. eigenvalues --    0.25649   0.26217   0.26673   0.27512   0.28230
 Alpha virt. eigenvalues --    0.29374   0.30192   0.30772   0.31353   0.31803
 Alpha virt. eigenvalues --    0.32231   0.33723   0.33876   0.34293   0.34572
 Alpha virt. eigenvalues --    0.35517   0.35674   0.36237   0.36561   0.37092
 Alpha virt. eigenvalues --    0.37307   0.38014   0.39174   0.39943   0.39982
 Alpha virt. eigenvalues --    0.40826   0.41391   0.41699   0.42353   0.42990
 Alpha virt. eigenvalues --    0.43260   0.43636   0.45306   0.45927   0.46365
 Alpha virt. eigenvalues --    0.47468   0.48609   0.48843   0.49649   0.49914
 Alpha virt. eigenvalues --    0.50497   0.51237   0.51579   0.52552   0.54081
 Alpha virt. eigenvalues --    0.54143   0.55121   0.55654   0.56827   0.58322
 Alpha virt. eigenvalues --    0.58791   0.59180   0.60584   0.61929   0.62181
 Alpha virt. eigenvalues --    0.62876   0.65429   0.66151   0.66563   0.68895
 Alpha virt. eigenvalues --    0.69775   0.70390   0.70812   0.71800   0.74427
 Alpha virt. eigenvalues --    0.75670   0.75788   0.76544   0.76649   0.77073
 Alpha virt. eigenvalues --    0.77750   0.79388   0.79598   0.80461   0.80777
 Alpha virt. eigenvalues --    0.80826   0.82448   0.83839   0.84335   0.84465
 Alpha virt. eigenvalues --    0.85436   0.85776   0.87142   0.87882   0.88470
 Alpha virt. eigenvalues --    0.89765   0.90130   0.90626   0.91779   0.92413
 Alpha virt. eigenvalues --    0.93394   0.94174   0.94834   0.97015   0.97132
 Alpha virt. eigenvalues --    0.98675   1.00680   1.00750   1.01830   1.02503
 Alpha virt. eigenvalues --    1.03198   1.04241   1.04888   1.05368   1.06041
 Alpha virt. eigenvalues --    1.07302   1.08891   1.09395   1.09867   1.11656
 Alpha virt. eigenvalues --    1.12504   1.13155   1.13387   1.13755   1.15174
 Alpha virt. eigenvalues --    1.15986   1.16090   1.17320   1.18558   1.20142
 Alpha virt. eigenvalues --    1.21368   1.22429   1.22957   1.24021   1.26567
 Alpha virt. eigenvalues --    1.26649   1.27868   1.28494   1.30323   1.31047
 Alpha virt. eigenvalues --    1.32264   1.33021   1.34189   1.35069   1.36574
 Alpha virt. eigenvalues --    1.36597   1.37635   1.39640   1.40591   1.41756
 Alpha virt. eigenvalues --    1.41861   1.44433   1.45274   1.45880   1.48264
 Alpha virt. eigenvalues --    1.48293   1.49619   1.50458   1.51924   1.53423
 Alpha virt. eigenvalues --    1.53476   1.54448   1.54517   1.56559   1.56596
 Alpha virt. eigenvalues --    1.57428   1.58548   1.59484   1.59831   1.61531
 Alpha virt. eigenvalues --    1.62327   1.63190   1.63934   1.64392   1.65421
 Alpha virt. eigenvalues --    1.67237   1.68609   1.70152   1.71839   1.72570
 Alpha virt. eigenvalues --    1.73933   1.74711   1.75492   1.76650   1.78470
 Alpha virt. eigenvalues --    1.78543   1.80089   1.80963   1.84240   1.84750
 Alpha virt. eigenvalues --    1.87299   1.87523   1.88288   1.88331   1.92261
 Alpha virt. eigenvalues --    1.93842   1.94179   1.96017   1.96627   1.99776
 Alpha virt. eigenvalues --    1.99976   2.02080   2.02827   2.03909   2.07390
 Alpha virt. eigenvalues --    2.09033   2.09569   2.12092   2.12425   2.13314
 Alpha virt. eigenvalues --    2.14680   2.16108   2.16497   2.19069   2.19439
 Alpha virt. eigenvalues --    2.22413   2.22560   2.23767   2.24479   2.27048
 Alpha virt. eigenvalues --    2.28304   2.29773   2.32067   2.32770   2.36018
 Alpha virt. eigenvalues --    2.38129   2.39389   2.40933   2.41179   2.42268
 Alpha virt. eigenvalues --    2.47894   2.50315   2.50991   2.52817   2.54805
 Alpha virt. eigenvalues --    2.55367   2.61544   2.62919   2.68512   2.70866
 Alpha virt. eigenvalues --    2.71543   2.74945   2.75660   2.80973   2.81687
 Alpha virt. eigenvalues --    2.93449   2.95436   2.98660   2.99873   3.01009
 Alpha virt. eigenvalues --    3.05621   3.07792   3.08621   3.09313   3.12264
 Alpha virt. eigenvalues --    3.12984   3.15068   3.16727   3.20333   3.20912
 Alpha virt. eigenvalues --    3.22708   3.27591   3.28373   3.28702   3.30480
 Alpha virt. eigenvalues --    3.31011   3.33460   3.35367   3.37657   3.38124
 Alpha virt. eigenvalues --    3.40163   3.41738   3.46515   3.46535   3.47830
 Alpha virt. eigenvalues --    3.49916   3.50341   3.50579   3.51166   3.54664
 Alpha virt. eigenvalues --    3.54830   3.56909   3.59441   3.60749   3.61405
 Alpha virt. eigenvalues --    3.65112   3.65454   3.66661   3.67259   3.70764
 Alpha virt. eigenvalues --    3.73462   3.73902   3.74994   3.77024   3.79649
 Alpha virt. eigenvalues --    3.82064   3.83184   3.83804   3.85056   3.86136
 Alpha virt. eigenvalues --    3.88064   3.92229   3.93241   3.93617   3.95912
 Alpha virt. eigenvalues --    3.97221   3.99721   4.03234   4.03695   4.04581
 Alpha virt. eigenvalues --    4.07139   4.09633   4.12223   4.15707   4.15787
 Alpha virt. eigenvalues --    4.16637   4.18355   4.19984   4.22990   4.26287
 Alpha virt. eigenvalues --    4.28860   4.30705   4.32096   4.33170   4.37197
 Alpha virt. eigenvalues --    4.37789   4.40286   4.44505   4.45573   4.49151
 Alpha virt. eigenvalues --    4.50186   4.50705   4.51435   4.51974   4.57287
 Alpha virt. eigenvalues --    4.59752   4.60602   4.61711   4.63950   4.68527
 Alpha virt. eigenvalues --    4.72282   4.73491   4.77047   4.83048   4.83448
 Alpha virt. eigenvalues --    4.86200   4.87355   4.90274   4.92867   4.94622
 Alpha virt. eigenvalues --    4.97556   4.98533   4.99006   4.99660   5.02915
 Alpha virt. eigenvalues --    5.05640   5.06364   5.08395   5.08523   5.14402
 Alpha virt. eigenvalues --    5.17163   5.17986   5.18617   5.21735   5.22018
 Alpha virt. eigenvalues --    5.23782   5.26177   5.27819   5.30077   5.35248
 Alpha virt. eigenvalues --    5.38255   5.42786   5.44482   5.47134   5.52153
 Alpha virt. eigenvalues --    5.52826   5.54913   5.61928   5.63619   5.66046
 Alpha virt. eigenvalues --    5.73905   5.74219   5.74750   5.79430   5.85036
 Alpha virt. eigenvalues --    5.85846   5.89072   5.93788   5.94277   5.96075
 Alpha virt. eigenvalues --    6.03396   6.03841   6.07731   6.19772   6.21364
 Alpha virt. eigenvalues --    6.23069   6.27372   6.40690   6.40898   6.43768
 Alpha virt. eigenvalues --    6.49378   6.53508   6.55959   6.57408   6.58708
 Alpha virt. eigenvalues --    6.62933   6.72838   6.74645   6.75507   6.82117
 Alpha virt. eigenvalues --    6.84196   6.89110   6.93412   6.99730   7.09014
 Alpha virt. eigenvalues --    7.10327   7.20066   7.36147   7.40020   7.45143
 Alpha virt. eigenvalues --    7.73810   7.84658   8.10498   8.34732  14.02063
 Alpha virt. eigenvalues --   14.33375  16.08806  16.41041  17.75360  18.19648
 Alpha virt. eigenvalues --   19.03898
          Condensed to atoms (all electrons):
               1          2          3          4          5          6
     1  O    8.827154  -0.235353   0.111172  -0.005827  -0.373001  -0.014045
     2  O   -0.235353   8.757822  -0.222757   0.096894   0.015299   0.019928
     3  C    0.111172  -0.222757   5.692999  -0.111963  -0.178711   0.372496
     4  C   -0.005827   0.096894  -0.111963   6.176513  -0.253170  -0.024493
     5  N   -0.373001   0.015299  -0.178711  -0.253170   8.144418   0.005211
     6  H   -0.014045   0.019928   0.372496  -0.024493   0.005211   0.383925
     7  H   -0.014050   0.019915   0.372514  -0.024486   0.005218  -0.000886
     8  C   -0.015066   0.015409  -0.038134  -0.187285   0.019907   0.009961
     9  H   -0.001266   0.001008  -0.009665  -0.101718   0.026331  -0.004403
    10  H   -0.001266   0.001007  -0.009667  -0.101744   0.026332   0.002576
    11  C   -0.003016  -0.002628  -0.020858   0.074807  -0.008101  -0.000417
    12  H   -0.001585   0.000327   0.003108  -0.018632  -0.001322   0.000545
    13  H   -0.001585   0.000327   0.003110  -0.018626  -0.001331  -0.000527
    14  H    0.000335  -0.000484   0.002348   0.002439  -0.008518   0.000168
               7          8          9         10         11         12
     1  O   -0.014050  -0.015066  -0.001266  -0.001266  -0.003016  -0.001585
     2  O    0.019915   0.015409   0.001008   0.001007  -0.002628   0.000327
     3  C    0.372514  -0.038134  -0.009665  -0.009667  -0.020858   0.003108
     4  C   -0.024486  -0.187285  -0.101718  -0.101744   0.074807  -0.018632
     5  N    0.005218   0.019907   0.026331   0.026332  -0.008101  -0.001322
     6  H   -0.000886   0.009961  -0.004403   0.002576  -0.000417   0.000545
     7  H    0.383911   0.009950   0.002574  -0.004401  -0.000416  -0.000527
     8  C    0.009950   5.555515   0.456926   0.456942  -0.001238   0.026473
     9  H    0.002574   0.456926   0.413586   0.005111  -0.033160  -0.004151
    10  H   -0.004401   0.456942   0.005111   0.413590  -0.033159   0.005263
    11  C   -0.000416  -0.001238  -0.033160  -0.033159   5.709874   0.359732
    12  H   -0.000527   0.026473  -0.004151   0.005263   0.359732   0.349074
    13  H    0.000545   0.026484   0.005262  -0.004148   0.359711   0.009260
    14  H    0.000168  -0.032572  -0.009340  -0.009346   0.443205  -0.001783
              13         14
     1  O   -0.001585   0.000335
     2  O    0.000327  -0.000484
     3  C    0.003110   0.002348
     4  C   -0.018626   0.002439
     5  N   -0.001331  -0.008518
     6  H   -0.000527   0.000168
     7  H    0.000545   0.000168
     8  C    0.026484  -0.032572
     9  H    0.005262  -0.009340
    10  H   -0.004148  -0.009346
    11  C    0.359711   0.443205
    12  H    0.009260  -0.001783
    13  H    0.349070  -0.001780
    14  H   -0.001780   0.395171
 Mulliken charges:
               1
     1  O   -0.272601
     2  O   -0.466715
     3  C    0.034007
     4  C    0.497291
     5  N   -0.418560
     6  H    0.249961
     7  H    0.249972
     8  C   -0.303273
     9  H    0.252906
    10  H    0.252911
    11  C   -0.844335
    12  H    0.274217
    13  H    0.274228
    14  H    0.219991
 Sum of Mulliken charges =  -0.00000
 Mulliken charges with hydrogens summed into heavy atoms:
               1
     1  O   -0.272601
     2  O   -0.466715
     3  C    0.533940
     4  C    0.497291
     5  N   -0.418560
     8  C    0.202545
    11  C   -0.075900
 Electronic spatial extent (au):  <R**2>=            796.1224
 Charge=             -0.0000 electrons
 Dipole moment (field-independent basis, Debye):
    X=              2.7131    Y=              2.9660    Z=              0.0003  Tot=              4.0197
 Quadrupole moment (field-independent basis, Debye-Ang):
   XX=            -44.5107   YY=            -41.2756   ZZ=            -40.6495
   XY=             -1.1791   XZ=              0.0002   YZ=             -0.0001
 Traceless Quadrupole moment (field-independent basis, Debye-Ang):
   XX=             -2.3654   YY=              0.8696   ZZ=              1.4958
   XY=             -1.1791   XZ=              0.0002   YZ=             -0.0001
 Octapole moment (field-independent basis, Debye-Ang**2):
  XXX=              5.3790  YYY=              3.0675  ZZZ=              0.0001  XYY=             -5.1652
  XXY=              1.7851  XXZ=             -0.0000  XZZ=             -3.7554  YZZ=              0.5679
  YYZ=              0.0007  XYZ=             -0.0001
 Hexadecapole moment (field-independent basis, Debye-Ang**3):
 XXXX=           -746.9332 YYYY=           -231.7325 ZZZZ=            -58.7797 XXXY=              9.1864
 XXXZ=              0.0044 YYYX=              0.7348 YYYZ=             -0.0131 ZZZX=              0.0022
 ZZZY=             -0.0102 XXYY=           -157.3508 XXZZ=           -131.8142 YYZZ=            -44.3279
 XXYZ=             -0.0037 YYXZ=              0.0001 ZZXY=              0.0241
 N-N= 3.104974119973D+02 E-N=-1.466646016986D+03  KE= 3.596460807217D+02
 Unable to Open any file for archive entry.
 1\1\GINC-C3114\FOpt\RwB97XD\Aug-CC-pVTZ\C4H7N1O2\LFRANZON\23-Apr-2022\
 0\\#wB97XD Aug-cc-pVTZ Opt Integral(Grid=SuperFineGrid) Freq MaxDisk=3
 2GB\\Title\\0,1\O,1.4949121704,-1.1290905783,0.000190712\O,2.107776746
 6,0.2335937917,-0.0000999623\C,1.0300427632,1.1295446302,-0.0000833838
 \C,-0.1776327419,0.2293969981,-0.0000379999\N,0.1731039182,-0.98531305
 62,0.0001336861\H,1.0526525522,1.7635260782,0.893777455\H,1.0526471544
 ,1.7634838905,-0.8939681175\C,-1.5865909058,0.7057394888,-0.0001381766
 \H,-1.7227346337,1.3538342138,0.8705404549\H,-1.7227429148,1.353441292
 ,-0.8711080929\C,-2.6228226337,-0.408503611,0.0001151549\H,-2.51383523
 29,-1.0414575934,0.879077778\H,-2.513832294,-1.0418601753,-0.878556634
 8\H,-3.6268139482,0.0124646309,0.0000171269\\Version=AS64L-G16RevC.01\
 State=1-A\HF=-361.7115493\RMSD=5.537e-09\RMSF=1.099e-04\Dipole=-1.0666
 781,1.1676007,-0.0001146\Quadrupole=-1.7574969,0.6454232,1.1120737,0.8
 782162,0.0001417,0.0000456\PG=C01 [X(C4H7N1O2)]\\@
 The archive entry for this job was punched.


 A great many people think they are thinking when they
 are merely rearranging their prejudices.
                               -- William James
 Job cpu time:       0 days  5 hours  6 minutes 30.3 seconds.
 Elapsed time:       0 days  0 hours 19 minutes 11.9 seconds.
 File lengths (MBytes):  RWF=    142 Int=      0 D2E=      0 Chk=     18 Scr=      1
 Normal termination of Gaussian 16 at Sat Apr 23 17:41:33 2022.
 Link1:  Proceeding to internal job step number  2.
 ----------------------------------------------------------------------
 #N Geom=AllCheck Guess=TCheck SCRF=Check GenChk RwB97XD/Aug-CC-pVTZ Fr
 eq
 ----------------------------------------------------------------------
 1/10=4,29=7,30=1,38=1,40=1/1,3;
 2/12=2,40=1/2;
 3/5=16,6=1,7=10,11=2,14=-4,25=1,30=1,70=2,71=2,74=-58,75=-7,116=1,140=1/1,2,3;
 4/5=101/1;
 5/5=2,38=6,98=1/2;
 8/6=4,10=90,11=11/1;
 11/6=1,8=1,9=11,15=111,16=1/1,2,10;
 10/6=1/2;
 6/7=2,8=2,9=2,10=2,28=1/1;
 7/8=1,10=1,25=1/1,2,3,16;
 1/10=4,30=1/3;
 99//99;
 Structure from the checkpoint file:  "filename.chk"
 -----
 Title
 -----
 Charge =  0 Multiplicity = 1
 Redundant internal coordinates found in file.  (old form).
 O,0,1.4949121704,-1.1290905783,0.000190712
 O,0,2.1077767466,0.2335937917,-0.0000999623
 C,0,1.0300427632,1.1295446302,-0.0000833838
 C,0,-0.1776327419,0.2293969981,-0.0000379999
 N,0,0.1731039182,-0.9853130562,0.0001336861
 H,0,1.0526525522,1.7635260782,0.893777455
 H,0,1.0526471544,1.7634838905,-0.8939681175
 C,0,-1.5865909058,0.7057394888,-0.0001381766
 H,0,-1.7227346337,1.3538342138,0.8705404549
 H,0,-1.7227429148,1.353441292,-0.8711080929
 C,0,-2.6228226337,-0.408503611,0.0001151549
 H,0,-2.5138352329,-1.0414575934,0.879077778
 H,0,-2.513832294,-1.0418601753,-0.8785566348
 H,0,-3.6268139482,0.0124646309,0.0000171269
 Recover connectivity data from disk.

 GradGradGradGradGradGradGradGradGradGradGradGradGradGradGradGradGradGrad
 Berny optimization.
 Initialization pass.
                           ----------------------------
                           !    Initial Parameters    !
                           ! (Angstroms and Degrees)  !
 --------------------------                            --------------------------
 ! Name  Definition              Value          Derivative Info.                !
 --------------------------------------------------------------------------------
 ! R1    R(1,2)                  1.4942         calculate D2E/DX2 analytically  !
 ! R2    R(1,5)                  1.3296         calculate D2E/DX2 analytically  !
 ! R3    R(2,3)                  1.4015         calculate D2E/DX2 analytically  !
 ! R4    R(3,4)                  1.5062         calculate D2E/DX2 analytically  !
 ! R5    R(3,6)                  1.0961         calculate D2E/DX2 analytically  !
 ! R6    R(3,7)                  1.0961         calculate D2E/DX2 analytically  !
 ! R7    R(4,5)                  1.2643         calculate D2E/DX2 analytically  !
 ! R8    R(4,8)                  1.4873         calculate D2E/DX2 analytically  !
 ! R9    R(8,9)                  1.0939         calculate D2E/DX2 analytically  !
 ! R10   R(8,10)                 1.0939         calculate D2E/DX2 analytically  !
 ! R11   R(8,11)                 1.5216         calculate D2E/DX2 analytically  !
 ! R12   R(11,12)                1.0886         calculate D2E/DX2 analytically  !
 ! R13   R(11,13)                1.0886         calculate D2E/DX2 analytically  !
 ! R14   R(11,14)                1.0887         calculate D2E/DX2 analytically  !
 ! A1    A(2,1,5)              108.0079         calculate D2E/DX2 analytically  !
 ! A2    A(1,2,3)              105.522          calculate D2E/DX2 analytically  !
 ! A3    A(2,3,4)              103.5631         calculate D2E/DX2 analytically  !
 ! A4    A(2,3,6)              110.7262         calculate D2E/DX2 analytically  !
 ! A5    A(2,3,7)              110.7238         calculate D2E/DX2 analytically  !
 ! A6    A(4,3,6)              111.2337         calculate D2E/DX2 analytically  !
 ! A7    A(4,3,7)              111.2352         calculate D2E/DX2 analytically  !
 ! A8    A(6,3,7)              109.2749         calculate D2E/DX2 analytically  !
 ! A9    A(3,4,5)              110.5936         calculate D2E/DX2 analytically  !
 ! A10   A(3,4,8)              124.6214         calculate D2E/DX2 analytically  !
 ! A11   A(5,4,8)              124.785          calculate D2E/DX2 analytically  !
 ! A12   A(1,5,4)              112.3134         calculate D2E/DX2 analytically  !
 ! A13   A(4,8,9)              107.9143         calculate D2E/DX2 analytically  !
 ! A14   A(4,8,10)             107.9143         calculate D2E/DX2 analytically  !
 ! A15   A(4,8,11)             114.243          calculate D2E/DX2 analytically  !
 ! A16   A(9,8,10)             105.5118         calculate D2E/DX2 analytically  !
 ! A17   A(9,8,11)             110.4233         calculate D2E/DX2 analytically  !
 ! A18   A(10,8,11)            110.4231         calculate D2E/DX2 analytically  !
 ! A19   A(8,11,12)            110.9604         calculate D2E/DX2 analytically  !
 ! A20   A(8,11,13)            110.9604         calculate D2E/DX2 analytically  !
 ! A21   A(8,11,14)            110.1744         calculate D2E/DX2 analytically  !
 ! A22   A(12,11,13)           107.662          calculate D2E/DX2 analytically  !
 ! A23   A(12,11,14)           108.4954         calculate D2E/DX2 analytically  !
 ! A24   A(13,11,14)           108.4954         calculate D2E/DX2 analytically  !
 ! D1    D(5,1,2,3)              0.01           calculate D2E/DX2 analytically  !
 ! D2    D(2,1,5,4)             -0.0051         calculate D2E/DX2 analytically  !
 ! D3    D(1,2,3,4)             -0.0101         calculate D2E/DX2 analytically  !
 ! D4    D(1,2,3,6)            119.306          calculate D2E/DX2 analytically  !
 ! D5    D(1,2,3,7)           -119.3268         calculate D2E/DX2 analytically  !
 ! D6    D(2,3,4,5)              0.0079         calculate D2E/DX2 analytically  !
 ! D7    D(2,3,4,8)           -179.9938         calculate D2E/DX2 analytically  !
 ! D8    D(6,3,4,5)           -118.9591         calculate D2E/DX2 analytically  !
 ! D9    D(6,3,4,8)             61.0391         calculate D2E/DX2 analytically  !
 ! D10   D(7,3,4,5)            118.9729         calculate D2E/DX2 analytically  !
 ! D11   D(7,3,4,8)            -61.0289         calculate D2E/DX2 analytically  !
 ! D12   D(3,4,5,1)             -0.0016         calculate D2E/DX2 analytically  !
 ! D13   D(8,4,5,1)           -179.9998         calculate D2E/DX2 analytically  !
 ! D14   D(3,4,8,9)            -56.7779         calculate D2E/DX2 analytically  !
 ! D15   D(3,4,8,10)            56.7931         calculate D2E/DX2 analytically  !
 ! D16   D(3,4,8,11)          -179.9926         calculate D2E/DX2 analytically  !
 ! D17   D(5,4,8,9)            123.22           calculate D2E/DX2 analytically  !
 ! D18   D(5,4,8,10)          -123.2089         calculate D2E/DX2 analytically  !
 ! D19   D(5,4,8,11)             0.0054         calculate D2E/DX2 analytically  !
 ! D20   D(4,8,11,12)           59.8244         calculate D2E/DX2 analytically  !
 ! D21   D(4,8,11,13)          -59.8234         calculate D2E/DX2 analytically  !
 ! D22   D(4,8,11,14)         -179.9995         calculate D2E/DX2 analytically  !
 ! D23   D(9,8,11,12)          -62.0226         calculate D2E/DX2 analytically  !
 ! D24   D(9,8,11,13)          178.3296         calculate D2E/DX2 analytically  !
 ! D25   D(9,8,11,14)           58.1535         calculate D2E/DX2 analytically  !
 ! D26   D(10,8,11,12)        -178.3288         calculate D2E/DX2 analytically  !
 ! D27   D(10,8,11,13)          62.0234         calculate D2E/DX2 analytically  !
 ! D28   D(10,8,11,14)         -58.1527         calculate D2E/DX2 analytically  !
 --------------------------------------------------------------------------------
 Trust Radius=3.00D-01 FncErr=1.00D-07 GrdErr=1.00D-07 EigMax=2.50D+02 EigMin=1.00D-04
 Number of steps in this run=      2 maximum allowed number of steps=      2.
 GradGradGradGradGradGradGradGradGradGradGradGradGradGradGradGradGradGrad

                          Input orientation:                          
 ---------------------------------------------------------------------
 Center     Atomic      Atomic             Coordinates (Angstroms)
 Number     Number       Type             X           Y           Z
 ---------------------------------------------------------------------
      1          8           0        1.494912   -1.129091    0.000191
      2          8           0        2.107777    0.233594   -0.000100
      3          6           0        1.030043    1.129545   -0.000083
      4          6           0       -0.177633    0.229397   -0.000038
      5          7           0        0.173104   -0.985313    0.000134
      6          1           0        1.052653    1.763526    0.893777
      7          1           0        1.052647    1.763484   -0.893968
      8          6           0       -1.586591    0.705739   -0.000138
      9          1           0       -1.722735    1.353834    0.870540
     10          1           0       -1.722743    1.353441   -0.871108
     11          6           0       -2.622823   -0.408504    0.000115
     12          1           0       -2.513835   -1.041458    0.879078
     13          1           0       -2.513832   -1.041860   -0.878557
     14          1           0       -3.626814    0.012465    0.000017
 ---------------------------------------------------------------------
                    Distance matrix (angstroms):
                    1          2          3          4          5
     1  O    0.000000
     2  O    1.494159   0.000000
     3  C    2.305978   1.401513   0.000000
     4  C    2.154738   2.285413   1.506236   0.000000
     5  N    1.329605   2.286634   2.281878   1.264333   0.000000
     6  H    3.059628   2.062279   1.096098   2.160106   3.021311
     7  H    3.059756   2.062247   1.096093   2.160121   3.021407
     8  C    3.586400   3.724416   2.650732   1.487301   2.440530
     9  H    4.156402   4.084822   2.895872   2.099906   3.134234
    10  H    4.156372   4.084800   2.895970   2.099906   3.134178
    11  C    4.180309   4.773977   3.963460   2.527028   2.854805
    12  H    4.104897   4.874219   4.247970   2.801028   2.827603
    13  H    4.104855   4.874191   4.248031   2.801021   2.827529
    14  H    5.247402   5.738853   4.788965   3.455996   3.928732
                    6          7          8          9         10
     6  H    0.000000
     7  H    1.787746   0.000000
     8  C    2.980537   2.980492   0.000000
     9  H    2.805559   3.314219   1.093912   0.000000
    10  H    3.314485   2.805610   1.093912   1.741649   0.000000
    11  C    4.361819   4.361879   1.521616   2.161859   2.161856
    12  H    4.537398   4.871466   2.164602   2.522565   3.069938
    13  H    4.871465   4.537617   2.164602   3.069939   2.522568
    14  H    5.075670   5.075691   2.154795   2.486484   2.486476
                   11         12         13         14
    11  C    0.000000
    12  H    1.088616   0.000000
    13  H    1.088615   1.757634   0.000000
    14  H    1.088675   1.766981   1.766981   0.000000
 Stoichiometry    C4H7NO2
 Framework group  C1[X(C4H7NO2)]
 Deg. of freedom    36
 Full point group                 C1      NOp   1
 Largest Abelian subgroup         C1      NOp   1
 Largest concise Abelian subgroup C1      NOp   1
                         Standard orientation:                         
 ---------------------------------------------------------------------
 Center     Atomic      Atomic             Coordinates (Angstroms)
 Number     Number       Type             X           Y           Z
 ---------------------------------------------------------------------
      1          8           0       -1.497560   -1.128848   -0.000180
      2          8           0       -2.109541    0.234234    0.000111
      3          6           0       -1.031226    1.129485    0.000094
      4          6           0        0.175865    0.228555    0.000049
      5          7           0       -0.175659   -0.985928   -0.000123
      6          1           0       -1.053425    1.763481   -0.893767
      7          1           0       -1.053419    1.763439    0.893979
      8          6           0        1.585132    0.703983    0.000149
      9          1           0        1.721696    1.351990   -0.870530
     10          1           0        1.721704    1.351597    0.871119
     11          6           0        2.620641   -0.410932   -0.000105
     12          1           0        2.511243   -1.043815   -0.879067
     13          1           0        2.511240   -1.044217    0.878567
     14          1           0        3.624905    0.009385   -0.000006
 ---------------------------------------------------------------------
 Rotational constants (GHZ):           6.7041972           1.8638382           1.4990159
 Standard basis: Aug-CC-pVTZ (5D, 7F)
 There are   560 symmetry adapted cartesian basis functions of A   symmetry.
 There are   483 symmetry adapted basis functions of A   symmetry.
   483 basis functions,   693 primitive gaussians,   560 cartesian basis functions
    27 alpha electrons       27 beta electrons
       nuclear repulsion energy       310.5032570062 Hartrees.
 NAtoms=   14 NActive=   14 NUniq=   14 SFac= 1.00D+00 NAtFMM=   60 NAOKFM=F Big=F
 Integral buffers will be    131072 words long.
 Raffenetti 2 integral format.
 Two-electron integral symmetry is turned on.
 Nuclear repulsion after empirical dispersion term =      310.4974119973 Hartrees.
 One-electron integrals computed using PRISM.
 NBasis=   483 RedAO= T EigKep=  6.52D-06  NBF=   483
 NBsUse=   483 1.00D-06 EigRej= -1.00D+00 NBFU=   483
 Initial guess from the checkpoint file:  "filename.chk"
 B after Tr=    -0.000000   -0.000000   -0.000000
         Rot=    1.000000    0.000000    0.000000   -0.000000 Ang=   0.00 deg.
 Requested convergence on RMS density matrix=1.00D-08 within 128 cycles.
 Requested convergence on MAX density matrix=1.00D-06.
 Requested convergence on             energy=1.00D-06.
 No special actions if energy rises.
 SCF Done:  E(RwB97XD) =  -361.711549318     A.U. after    1 cycles
            NFock=  1  Conv=0.19D-08     -V/T= 2.0057
 DoSCS=F DFT=T ScalE2(SS,OS)=  1.000000  1.000000
 Range of M.O.s used for correlation:     1   483
 NBasis=   483 NAE=    27 NBE=    27 NFC=     0 NFV=     0
 NROrb=    483 NOA=    27 NOB=    27 NVA=   456 NVB=   456

 **** Warning!!: The largest alpha MO coefficient is  0.84865872D+02

 Symmetrizing basis deriv contribution to polar:
 IMax=3 JMax=2 DiffMx= 0.00D+00
 G2DrvN: will do    15 centers at a time, making    1 passes.
 Calling FoFCou, ICntrl=  3107 FMM=F I1Cent=   0 AccDes= 0.00D+00.
 End of G2Drv F.D. properties file   721 does not exist.
 End of G2Drv F.D. properties file   722 does not exist.
 End of G2Drv F.D. properties file   788 does not exist.
          IDoAtm=11111111111111
          Differentiating once with respect to electric field.
                with respect to dipole field.
          Differentiating once with respect to nuclear coordinates.
 CalDSu exits because no D1Ps are significant.
          There are    45 degrees of freedom in the 1st order CPHF.  IDoFFX=6 NUNeed=     3.
     42 vectors produced by pass  0 Test12= 2.74D-14 2.22D-09 XBig12= 3.35D+01 2.20D+00.
 AX will form    42 AO Fock derivatives at one time.
     42 vectors produced by pass  1 Test12= 2.74D-14 2.22D-09 XBig12= 9.22D+00 4.78D-01.
     42 vectors produced by pass  2 Test12= 2.74D-14 2.22D-09 XBig12= 4.44D-01 1.03D-01.
     42 vectors produced by pass  3 Test12= 2.74D-14 2.22D-09 XBig12= 6.23D-03 1.14D-02.
     42 vectors produced by pass  4 Test12= 2.74D-14 2.22D-09 XBig12= 7.58D-05 9.87D-04.
     42 vectors produced by pass  5 Test12= 2.74D-14 2.22D-09 XBig12= 4.78D-07 6.30D-05.
     42 vectors produced by pass  6 Test12= 2.74D-14 2.22D-09 XBig12= 2.94D-09 4.97D-06.
     18 vectors produced by pass  7 Test12= 2.74D-14 2.22D-09 XBig12= 1.98D-11 4.50D-07.
      3 vectors produced by pass  8 Test12= 2.74D-14 2.22D-09 XBig12= 1.26D-13 3.43D-08.
      2 vectors produced by pass  9 Test12= 2.74D-14 2.22D-09 XBig12= 7.12D-16 2.63D-09.
 InvSVY:  IOpt=1 It=  1 EMax= 3.55D-15
 Solved reduced A of dimension   317 with    45 vectors.
 Isotropic polarizability for W=    0.000000       64.30 Bohr**3.
 End of Minotr F.D. properties file   721 does not exist.
 End of Minotr F.D. properties file   722 does not exist.
 End of Minotr F.D. properties file   788 does not exist.

 **********************************************************************

            Population analysis using the SCF Density.

 **********************************************************************

 Orbital symmetries:
       Occupied  (A) (A) (A) (A) (A) (A) (A) (A) (A) (A) (A) (A)
                 (A) (A) (A) (A) (A) (A) (A) (A) (A) (A) (A) (A)
                 (A) (A) (A)
       Virtual   (A) (A) (A) (A) (A) (A) (A) (A) (A) (A) (A) (A)
                 (A) (A) (A) (A) (A) (A) (A) (A) (A) (A) (A) (A)
                 (A) (A) (A) (A) (A) (A) (A) (A) (A) (A) (A) (A)
                 (A) (A) (A) (A) (A) (A) (A) (A) (A) (A) (A) (A)
                 (A) (A) (A) (A) (A) (A) (A) (A) (A) (A) (A) (A)
                 (A) (A) (A) (A) (A) (A) (A) (A) (A) (A) (A) (A)
                 (A) (A) (A) (A) (A) (A) (A) (A) (A) (A) (A) (A)
                 (A) (A) (A) (A) (A) (A) (A) (A) (A) (A) (A) (A)
                 (A) (A) (A) (A) (A) (A) (A) (A) (A) (A) (A) (A)
                 (A) (A) (A) (A) (A) (A) (A) (A) (A) (A) (A) (A)
                 (A) (A) (A) (A) (A) (A) (A) (A) (A) (A) (A) (A)
                 (A) (A) (A) (A) (A) (A) (A) (A) (A) (A) (A) (A)
                 (A) (A) (A) (A) (A) (A) (A) (A) (A) (A) (A) (A)
                 (A) (A) (A) (A) (A) (A) (A) (A) (A) (A) (A) (A)
                 (A) (A) (A) (A) (A) (A) (A) (A) (A) (A) (A) (A)
                 (A) (A) (A) (A) (A) (A) (A) (A) (A) (A) (A) (A)
                 (A) (A) (A) (A) (A) (A) (A) (A) (A) (A) (A) (A)
                 (A) (A) (A) (A) (A) (A) (A) (A) (A) (A) (A) (A)
                 (A) (A) (A) (A) (A) (A) (A) (A) (A) (A) (A) (A)
                 (A) (A) (A) (A) (A) (A) (A) (A) (A) (A) (A) (A)
                 (A) (A) (A) (A) (A) (A) (A) (A) (A) (A) (A) (A)
                 (A) (A) (A) (A) (A) (A) (A) (A) (A) (A) (A) (A)
                 (A) (A) (A) (A) (A) (A) (A) (A) (A) (A) (A) (A)
                 (A) (A) (A) (A) (A) (A) (A) (A) (A) (A) (A) (A)
                 (A) (A) (A) (A) (A) (A) (A) (A) (A) (A) (A) (A)
                 (A) (A) (A) (A) (A) (A) (A) (A) (A) (A) (A) (A)
                 (A) (A) (A) (A) (A) (A) (A) (A) (A) (A) (A) (A)
                 (A) (A) (A) (A) (A) (A) (A) (A) (A) (A) (A) (A)
                 (A) (A) (A) (A) (A) (A) (A) (A) (A) (A) (A) (A)
                 (A) (A) (A) (A) (A) (A) (A) (A) (A) (A) (A) (A)
                 (A) (A) (A) (A) (A) (A) (A) (A) (A) (A) (A) (A)
                 (A) (A) (A) (A) (A) (A) (A) (A) (A) (A) (A) (A)
                 (A) (A) (A) (A) (A) (A) (A) (A) (A) (A) (A) (A)
                 (A) (A) (A) (A) (A) (A) (A) (A) (A) (A) (A) (A)
                 (A) (A) (A) (A) (A) (A) (A) (A) (A) (A) (A) (A)
                 (A) (A) (A) (A) (A) (A) (A) (A) (A) (A) (A) (A)
                 (A) (A) (A) (A) (A) (A) (A) (A) (A) (A) (A) (A)
                 (A) (A) (A) (A) (A) (A) (A) (A) (A) (A) (A) (A)
 The electronic state is 1-A.
 Alpha  occ. eigenvalues --  -19.35757 -19.31483 -14.50890 -10.36084 -10.34844
 Alpha  occ. eigenvalues --  -10.31752 -10.28769  -1.28081  -1.09683  -0.99046
 Alpha  occ. eigenvalues --   -0.88213  -0.79400  -0.76009  -0.68981  -0.61472
 Alpha  occ. eigenvalues --   -0.60848  -0.55786  -0.55454  -0.51737  -0.51377
 Alpha  occ. eigenvalues --   -0.49981  -0.46338  -0.45759  -0.44510  -0.41050
 Alpha  occ. eigenvalues --   -0.40994  -0.31864
 Alpha virt. eigenvalues --    0.02531   0.03538   0.03796   0.04549   0.05743
 Alpha virt. eigenvalues --    0.05777   0.06500   0.06556   0.07035   0.08353
 Alpha virt. eigenvalues --    0.09837   0.10797   0.11088   0.11209   0.12088
 Alpha virt. eigenvalues --    0.12520   0.12541   0.13052   0.14420   0.15071
 Alpha virt. eigenvalues --    0.15239   0.15673   0.16624   0.17527   0.18530
 Alpha virt. eigenvalues --    0.18925   0.19427   0.19575   0.21594   0.21887
 Alpha virt. eigenvalues --    0.22159   0.22202   0.23116   0.23911   0.25186
 Alpha virt. eigenvalues --    0.25649   0.26217   0.26673   0.27512   0.28230
 Alpha virt. eigenvalues --    0.29374   0.30192   0.30772   0.31353   0.31803
 Alpha virt. eigenvalues --    0.32231   0.33723   0.33876   0.34293   0.34572
 Alpha virt. eigenvalues --    0.35517   0.35674   0.36237   0.36561   0.37092
 Alpha virt. eigenvalues --    0.37307   0.38014   0.39174   0.39943   0.39982
 Alpha virt. eigenvalues --    0.40826   0.41391   0.41699   0.42353   0.42990
 Alpha virt. eigenvalues --    0.43260   0.43636   0.45306   0.45927   0.46365
 Alpha virt. eigenvalues --    0.47468   0.48609   0.48843   0.49649   0.49914
 Alpha virt. eigenvalues --    0.50497   0.51237   0.51579   0.52552   0.54081
 Alpha virt. eigenvalues --    0.54143   0.55121   0.55654   0.56827   0.58322
 Alpha virt. eigenvalues --    0.58791   0.59180   0.60584   0.61929   0.62181
 Alpha virt. eigenvalues --    0.62876   0.65429   0.66151   0.66563   0.68895
 Alpha virt. eigenvalues --    0.69775   0.70390   0.70812   0.71800   0.74427
 Alpha virt. eigenvalues --    0.75670   0.75788   0.76544   0.76649   0.77073
 Alpha virt. eigenvalues --    0.77750   0.79388   0.79598   0.80461   0.80777
 Alpha virt. eigenvalues --    0.80826   0.82448   0.83839   0.84335   0.84465
 Alpha virt. eigenvalues --    0.85436   0.85776   0.87142   0.87882   0.88470
 Alpha virt. eigenvalues --    0.89765   0.90130   0.90626   0.91779   0.92413
 Alpha virt. eigenvalues --    0.93394   0.94174   0.94834   0.97015   0.97132
 Alpha virt. eigenvalues --    0.98675   1.00680   1.00750   1.01830   1.02503
 Alpha virt. eigenvalues --    1.03198   1.04241   1.04888   1.05368   1.06041
 Alpha virt. eigenvalues --    1.07302   1.08891   1.09395   1.09867   1.11656
 Alpha virt. eigenvalues --    1.12504   1.13155   1.13387   1.13755   1.15174
 Alpha virt. eigenvalues --    1.15986   1.16090   1.17320   1.18558   1.20142
 Alpha virt. eigenvalues --    1.21368   1.22429   1.22957   1.24021   1.26567
 Alpha virt. eigenvalues --    1.26649   1.27868   1.28494   1.30323   1.31047
 Alpha virt. eigenvalues --    1.32264   1.33021   1.34189   1.35069   1.36574
 Alpha virt. eigenvalues --    1.36597   1.37635   1.39640   1.40591   1.41756
 Alpha virt. eigenvalues --    1.41861   1.44433   1.45274   1.45880   1.48264
 Alpha virt. eigenvalues --    1.48293   1.49619   1.50458   1.51924   1.53423
 Alpha virt. eigenvalues --    1.53476   1.54448   1.54517   1.56559   1.56596
 Alpha virt. eigenvalues --    1.57428   1.58548   1.59484   1.59831   1.61531
 Alpha virt. eigenvalues --    1.62327   1.63190   1.63934   1.64392   1.65421
 Alpha virt. eigenvalues --    1.67237   1.68609   1.70152   1.71839   1.72570
 Alpha virt. eigenvalues --    1.73933   1.74711   1.75492   1.76650   1.78470
 Alpha virt. eigenvalues --    1.78543   1.80089   1.80963   1.84240   1.84750
 Alpha virt. eigenvalues --    1.87299   1.87523   1.88288   1.88331   1.92261
 Alpha virt. eigenvalues --    1.93842   1.94179   1.96017   1.96627   1.99776
 Alpha virt. eigenvalues --    1.99976   2.02080   2.02827   2.03909   2.07390
 Alpha virt. eigenvalues --    2.09033   2.09569   2.12092   2.12425   2.13314
 Alpha virt. eigenvalues --    2.14680   2.16108   2.16497   2.19069   2.19439
 Alpha virt. eigenvalues --    2.22413   2.22560   2.23767   2.24479   2.27048
 Alpha virt. eigenvalues --    2.28304   2.29773   2.32067   2.32770   2.36018
 Alpha virt. eigenvalues --    2.38129   2.39389   2.40933   2.41179   2.42268
 Alpha virt. eigenvalues --    2.47894   2.50315   2.50991   2.52817   2.54805
 Alpha virt. eigenvalues --    2.55367   2.61544   2.62919   2.68512   2.70866
 Alpha virt. eigenvalues --    2.71543   2.74945   2.75660   2.80973   2.81687
 Alpha virt. eigenvalues --    2.93449   2.95436   2.98660   2.99873   3.01009
 Alpha virt. eigenvalues --    3.05621   3.07792   3.08621   3.09313   3.12264
 Alpha virt. eigenvalues --    3.12984   3.15068   3.16727   3.20333   3.20912
 Alpha virt. eigenvalues --    3.22708   3.27591   3.28373   3.28702   3.30480
 Alpha virt. eigenvalues --    3.31011   3.33460   3.35367   3.37657   3.38124
 Alpha virt. eigenvalues --    3.40163   3.41738   3.46515   3.46535   3.47830
 Alpha virt. eigenvalues --    3.49916   3.50341   3.50579   3.51166   3.54664
 Alpha virt. eigenvalues --    3.54830   3.56909   3.59441   3.60749   3.61405
 Alpha virt. eigenvalues --    3.65112   3.65454   3.66661   3.67259   3.70764
 Alpha virt. eigenvalues --    3.73463   3.73902   3.74994   3.77024   3.79649
 Alpha virt. eigenvalues --    3.82064   3.83184   3.83804   3.85056   3.86136
 Alpha virt. eigenvalues --    3.88064   3.92229   3.93241   3.93617   3.95912
 Alpha virt. eigenvalues --    3.97221   3.99721   4.03234   4.03695   4.04581
 Alpha virt. eigenvalues --    4.07139   4.09633   4.12223   4.15707   4.15787
 Alpha virt. eigenvalues --    4.16637   4.18355   4.19984   4.22990   4.26287
 Alpha virt. eigenvalues --    4.28860   4.30705   4.32096   4.33170   4.37197
 Alpha virt. eigenvalues --    4.37789   4.40286   4.44505   4.45573   4.49151
 Alpha virt. eigenvalues --    4.50186   4.50705   4.51435   4.51974   4.57287
 Alpha virt. eigenvalues --    4.59752   4.60602   4.61711   4.63950   4.68527
 Alpha virt. eigenvalues --    4.72282   4.73491   4.77047   4.83048   4.83448
 Alpha virt. eigenvalues --    4.86200   4.87355   4.90274   4.92867   4.94622
 Alpha virt. eigenvalues --    4.97556   4.98533   4.99006   4.99660   5.02915
 Alpha virt. eigenvalues --    5.05640   5.06364   5.08395   5.08523   5.14402
 Alpha virt. eigenvalues --    5.17163   5.17986   5.18617   5.21735   5.22018
 Alpha virt. eigenvalues --    5.23782   5.26177   5.27819   5.30077   5.35248
 Alpha virt. eigenvalues --    5.38255   5.42786   5.44482   5.47134   5.52153
 Alpha virt. eigenvalues --    5.52826   5.54913   5.61928   5.63619   5.66046
 Alpha virt. eigenvalues --    5.73905   5.74219   5.74750   5.79430   5.85036
 Alpha virt. eigenvalues --    5.85846   5.89072   5.93788   5.94277   5.96075
 Alpha virt. eigenvalues --    6.03396   6.03841   6.07731   6.19772   6.21364
 Alpha virt. eigenvalues --    6.23069   6.27372   6.40690   6.40898   6.43768
 Alpha virt. eigenvalues --    6.49378   6.53508   6.55959   6.57408   6.58708
 Alpha virt. eigenvalues --    6.62933   6.72838   6.74645   6.75507   6.82117
 Alpha virt. eigenvalues --    6.84196   6.89110   6.93412   6.99729   7.09014
 Alpha virt. eigenvalues --    7.10327   7.20066   7.36147   7.40020   7.45143
 Alpha virt. eigenvalues --    7.73810   7.84657   8.10498   8.34732  14.02063
 Alpha virt. eigenvalues --   14.33375  16.08806  16.41041  17.75360  18.19648
 Alpha virt. eigenvalues --   19.03898
          Condensed to atoms (all electrons):
               1          2          3          4          5          6
     1  O    8.827154  -0.235352   0.111172  -0.005827  -0.373001  -0.014045
     2  O   -0.235352   8.757822  -0.222758   0.096894   0.015299   0.019928
     3  C    0.111172  -0.222758   5.693000  -0.111963  -0.178711   0.372496
     4  C   -0.005827   0.096894  -0.111963   6.176512  -0.253170  -0.024493
     5  N   -0.373001   0.015299  -0.178711  -0.253170   8.144418   0.005211
     6  H   -0.014045   0.019928   0.372496  -0.024493   0.005211   0.383925
     7  H   -0.014050   0.019915   0.372514  -0.024486   0.005218  -0.000886
     8  C   -0.015066   0.015409  -0.038134  -0.187285   0.019906   0.009961
     9  H   -0.001266   0.001008  -0.009665  -0.101718   0.026331  -0.004403
    10  H   -0.001266   0.001007  -0.009667  -0.101744   0.026332   0.002576
    11  C   -0.003016  -0.002628  -0.020858   0.074807  -0.008101  -0.000417
    12  H   -0.001585   0.000327   0.003108  -0.018632  -0.001322   0.000545
    13  H   -0.001585   0.000327   0.003110  -0.018626  -0.001331  -0.000527
    14  H    0.000335  -0.000484   0.002348   0.002439  -0.008518   0.000168
               7          8          9         10         11         12
     1  O   -0.014050  -0.015066  -0.001266  -0.001266  -0.003016  -0.001585
     2  O    0.019915   0.015409   0.001008   0.001007  -0.002628   0.000327
     3  C    0.372514  -0.038134  -0.009665  -0.009667  -0.020858   0.003108
     4  C   -0.024486  -0.187285  -0.101718  -0.101744   0.074807  -0.018632
     5  N    0.005218   0.019906   0.026331   0.026332  -0.008101  -0.001322
     6  H   -0.000886   0.009961  -0.004403   0.002576  -0.000417   0.000545
     7  H    0.383911   0.009950   0.002574  -0.004401  -0.000416  -0.000527
     8  C    0.009950   5.555514   0.456926   0.456942  -0.001238   0.026473
     9  H    0.002574   0.456926   0.413586   0.005111  -0.033160  -0.004151
    10  H   -0.004401   0.456942   0.005111   0.413590  -0.033159   0.005263
    11  C   -0.000416  -0.001238  -0.033160  -0.033159   5.709874   0.359732
    12  H   -0.000527   0.026473  -0.004151   0.005263   0.359732   0.349074
    13  H    0.000545   0.026483   0.005262  -0.004148   0.359711   0.009260
    14  H    0.000168  -0.032572  -0.009340  -0.009346   0.443205  -0.001783
              13         14
     1  O   -0.001585   0.000335
     2  O    0.000327  -0.000484
     3  C    0.003110   0.002348
     4  C   -0.018626   0.002439
     5  N   -0.001331  -0.008518
     6  H   -0.000527   0.000168
     7  H    0.000545   0.000168
     8  C    0.026483  -0.032572
     9  H    0.005262  -0.009340
    10  H   -0.004148  -0.009346
    11  C    0.359711   0.443205
    12  H    0.009260  -0.001783
    13  H    0.349070  -0.001780
    14  H   -0.001780   0.395171
 Mulliken charges:
               1
     1  O   -0.272601
     2  O   -0.466715
     3  C    0.034007
     4  C    0.497292
     5  N   -0.418560
     6  H    0.249961
     7  H    0.249972
     8  C   -0.303272
     9  H    0.252906
    10  H    0.252911
    11  C   -0.844335
    12  H    0.274217
    13  H    0.274228
    14  H    0.219991
 Sum of Mulliken charges =   0.00000
 Mulliken charges with hydrogens summed into heavy atoms:
               1
     1  O   -0.272601
     2  O   -0.466715
     3  C    0.533940
     4  C    0.497292
     5  N   -0.418560
     8  C    0.202545
    11  C   -0.075900
 APT charges:
               1
     1  O   -0.110273
     2  O   -0.374599
     3  C    0.271222
     4  C    0.227796
     5  N   -0.078178
     6  H   -0.017379
     7  H   -0.017345
     8  C    0.095452
     9  H   -0.023552
    10  H   -0.023553
    11  C    0.059033
    12  H    0.001848
    13  H    0.001852
    14  H   -0.012325
 Sum of APT charges =  -0.00000
 APT charges with hydrogens summed into heavy atoms:
               1
     1  O   -0.110273
     2  O   -0.374599
     3  C    0.236499
     4  C    0.227796
     5  N   -0.078178
     8  C    0.048347
    11  C    0.050409
 Electronic spatial extent (au):  <R**2>=            796.1224
 Charge=              0.0000 electrons
 Dipole moment (field-independent basis, Debye):
    X=              2.7132    Y=              2.9660    Z=              0.0003  Tot=              4.0197
 Quadrupole moment (field-independent basis, Debye-Ang):
   XX=            -44.5107   YY=            -41.2756   ZZ=            -40.6495
   XY=             -1.1791   XZ=              0.0002   YZ=             -0.0001
 Traceless Quadrupole moment (field-independent basis, Debye-Ang):
   XX=             -2.3654   YY=              0.8697   ZZ=              1.4958
   XY=             -1.1791   XZ=              0.0002   YZ=             -0.0001
 Octapole moment (field-independent basis, Debye-Ang**2):
  XXX=              5.3790  YYY=              3.0675  ZZZ=              0.0001  XYY=             -5.1652
  XXY=              1.7851  XXZ=             -0.0000  XZZ=             -3.7554  YZZ=              0.5679
  YYZ=              0.0007  XYZ=             -0.0001
 Hexadecapole moment (field-independent basis, Debye-Ang**3):
 XXXX=           -746.9332 YYYY=           -231.7325 ZZZZ=            -58.7797 XXXY=              9.1864
 XXXZ=              0.0044 YYYX=              0.7348 YYYZ=             -0.0131 ZZZX=              0.0022
 ZZZY=             -0.0102 XXYY=           -157.3508 XXZZ=           -131.8142 YYZZ=            -44.3279
 XXYZ=             -0.0037 YYXZ=              0.0001 ZZXY=              0.0241
 N-N= 3.104974119973D+02 E-N=-1.466646025593D+03  KE= 3.596460847449D+02
  Exact polarizability:      75.634       0.770      68.732       0.000       0.003      48.543
 Approx polarizability:      75.632       3.249      83.648       0.000       0.004      56.046
 Calling FoFJK, ICntrl=    100127 FMM=F ISym2X=0 I1Cent= 0 IOpClX= 0 NMat=1 NMatS=1 NMatT=0.
 Full mass-weighted force constant matrix:
 Low frequencies ---  -10.0040   -1.6406    0.0007    0.0012    0.0014   10.2398
 Low frequencies ---   74.8323   75.3802  199.4588
 Diagonal vibrational polarizability:
        5.1934231       3.7424827      12.9692875
 Harmonic frequencies (cm**-1), IR intensities (KM/Mole), Raman scattering
 activities (A**4/AMU), depolarization ratios for plane and unpolarized
 incident light, reduced masses (AMU), force constants (mDyne/A),
 and normal coordinates:
                      1                      2                      3
                      A                      A                      A
 Frequencies --     74.7675                75.3770               199.4581
 Red. masses --      4.0296                 2.1449                 3.6169
 Frc consts  --      0.0133                 0.0072                 0.0848
 IR Inten    --      0.8281                 1.7627                 3.2988
  Atom  AN      X      Y      Z        X      Y      Z        X      Y      Z
     1   8    -0.00   0.00  -0.14     0.00  -0.00   0.06    -0.17   0.03   0.00
     2   8     0.00  -0.00   0.32    -0.00   0.00  -0.13    -0.00   0.10   0.00
     3   6    -0.00  -0.00  -0.05    -0.00  -0.00   0.20     0.10  -0.04   0.00
     4   6    -0.00   0.00  -0.09     0.00   0.00  -0.04    -0.00  -0.17  -0.00
     5   7     0.00   0.00  -0.17     0.00   0.00  -0.06    -0.13  -0.14  -0.00
     6   1    -0.12  -0.15  -0.16    -0.01   0.27   0.40     0.19  -0.03   0.00
     7   1     0.12   0.15  -0.16     0.01  -0.27   0.40     0.19  -0.03  -0.00
     8   6    -0.00   0.00  -0.12     0.00   0.00  -0.15    -0.04  -0.06  -0.00
     9   1     0.06  -0.21  -0.26    -0.00  -0.19  -0.29    -0.16  -0.03   0.01
    10   1    -0.06   0.21  -0.26     0.00   0.19  -0.29    -0.16  -0.03  -0.01
    11   6     0.00  -0.00   0.22    -0.00  -0.00   0.09     0.24   0.20   0.00
    12   1     0.05  -0.23   0.38    -0.02  -0.21   0.25     0.42   0.17  -0.00
    13   1    -0.05   0.23   0.38     0.02   0.21   0.25     0.42   0.17   0.00
    14   1    -0.00  -0.00   0.17    -0.00  -0.00  -0.03     0.12   0.48   0.00
                      4                      5                      6
                      A                      A                      A
 Frequencies --    206.0132               307.0553               408.3263
 Red. masses --      1.2937                 2.2012                 3.7250
 Frc consts  --      0.0324                 0.1223                 0.3659
 IR Inten    --      0.0078                 0.3291                 0.1881
  Atom  AN      X      Y      Z        X      Y      Z        X      Y      Z
     1   8     0.00  -0.00   0.08    -0.00   0.00  -0.15    -0.00   0.00  -0.00
     2   8    -0.00  -0.00   0.01     0.00  -0.00  -0.00    -0.15  -0.06  -0.00
     3   6    -0.00   0.00   0.00     0.00  -0.00   0.03    -0.21   0.05   0.00
     4   6     0.00   0.00  -0.11    -0.00  -0.00   0.20    -0.03   0.12   0.00
     5   7     0.00   0.00  -0.05    -0.00  -0.00   0.14    -0.04   0.13   0.00
     6   1    -0.07   0.05   0.05     0.12  -0.06  -0.02    -0.32   0.04  -0.00
     7   1     0.07  -0.05   0.05    -0.12   0.06  -0.02    -0.32   0.04   0.00
     8   6     0.00   0.00  -0.02     0.00   0.00  -0.12     0.14  -0.13  -0.00
     9   1     0.08   0.05   0.03    -0.18  -0.27  -0.35     0.23  -0.13   0.01
    10   1    -0.08  -0.05   0.03     0.18   0.27  -0.35     0.23  -0.13  -0.01
    11   6    -0.00  -0.00   0.04     0.00   0.00  -0.02     0.28  -0.09  -0.00
    12   1     0.38   0.30  -0.23     0.27   0.18  -0.18     0.42  -0.10  -0.01
    13   1    -0.38  -0.30  -0.23    -0.27  -0.18  -0.18     0.42  -0.10   0.01
    14   1    -0.00  -0.00   0.61     0.00  -0.00   0.37     0.20   0.11   0.00
                      7                      8                      9
                      A                      A                      A
 Frequencies --    528.8195               652.3278               686.6589
 Red. masses --      4.3048                 3.9533                 9.7628
 Frc consts  --      0.7093                 0.9911                 2.7121
 IR Inten    --      0.4951                 4.2670                43.9543
  Atom  AN      X      Y      Z        X      Y      Z        X      Y      Z
     1   8    -0.00   0.00  -0.19    -0.20   0.10   0.00     0.24  -0.40  -0.00
     2   8     0.00  -0.00   0.06    -0.09  -0.09  -0.00    -0.34   0.45   0.00
     3   6    -0.00   0.00   0.03     0.01  -0.16  -0.00    -0.08  -0.03  -0.00
     4   6    -0.00   0.00  -0.31     0.13  -0.04  -0.00     0.09  -0.10  -0.00
     5   7     0.00  -0.00   0.36    -0.04  -0.04  -0.00    -0.06  -0.06   0.00
     6   1    -0.31   0.33   0.28    -0.03  -0.15   0.01     0.29  -0.03  -0.02
     7   1     0.31  -0.33   0.28    -0.03  -0.15  -0.01     0.29  -0.03   0.02
     8   6    -0.00  -0.00  -0.03     0.26   0.25   0.00     0.13   0.13   0.00
     9   1     0.18   0.19   0.14     0.23   0.23  -0.02     0.09   0.12  -0.02
    10   1    -0.18  -0.19   0.14     0.23   0.23   0.02     0.09   0.12   0.02
    11   6    -0.00  -0.00   0.00     0.03   0.01   0.00     0.02   0.01   0.00
    12   1    -0.00  -0.05   0.04    -0.30   0.04   0.02    -0.18   0.03   0.01
    13   1     0.00   0.05   0.04    -0.30   0.04  -0.02    -0.18   0.03  -0.01
    14   1    -0.00   0.00  -0.02     0.24  -0.50  -0.00     0.14  -0.30  -0.00
                     10                     11                     12
                      A                      A                      A
 Frequencies --    790.6454               829.2546               924.1546
 Red. masses --      1.1881                 9.6799                 3.9321
 Frc consts  --      0.4376                 3.9219                 1.9786
 IR Inten    --      4.1624                 6.3057                12.1757
  Atom  AN      X      Y      Z        X      Y      Z        X      Y      Z
     1   8    -0.00  -0.00   0.01     0.11   0.40   0.00    -0.04   0.01   0.00
     2   8     0.00  -0.00   0.01    -0.33   0.11  -0.00     0.08   0.03   0.00
     3   6    -0.00   0.00  -0.02    -0.13  -0.26   0.00    -0.20   0.28  -0.00
     4   6     0.00   0.00  -0.06     0.11  -0.11  -0.00    -0.04  -0.12   0.00
     5   7    -0.00  -0.00  -0.00     0.44  -0.12  -0.00     0.16  -0.25  -0.00
     6   1    -0.09   0.08   0.04     0.07  -0.22   0.02    -0.34   0.28  -0.01
     7   1     0.09  -0.08   0.04     0.07  -0.22  -0.02    -0.34   0.28   0.01
     8   6     0.00  -0.00   0.11    -0.12  -0.12  -0.00     0.00   0.07   0.00
     9   1     0.06  -0.46  -0.23    -0.13  -0.12   0.00    -0.15   0.10  -0.00
    10   1    -0.06   0.46  -0.23    -0.13  -0.12  -0.00    -0.15   0.10   0.00
    11   6     0.00  -0.00   0.03    -0.07  -0.01   0.00     0.10  -0.02  -0.00
    12   1    -0.25   0.32  -0.17     0.15  -0.02  -0.02    -0.17  -0.02   0.03
    13   1     0.25  -0.32  -0.17     0.15  -0.03   0.02    -0.17  -0.02  -0.03
    14   1     0.00   0.00  -0.20    -0.20   0.31   0.00     0.26  -0.42  -0.00
                     13                     14                     15
                      A                      A                      A
 Frequencies --   1005.5914              1023.4242              1027.2473
 Red. masses --      2.3127                 5.9031                 1.3841
 Frc consts  --      1.3779                 3.6429                 0.8606
 IR Inten    --     20.5270                52.9681                 0.5238
  Atom  AN      X      Y      Z        X      Y      Z        X      Y      Z
     1   8     0.09   0.06   0.00    -0.25  -0.18  -0.00     0.00   0.00  -0.02
     2   8     0.04   0.01  -0.00    -0.10  -0.00  -0.00     0.00  -0.00  -0.02
     3   6    -0.01  -0.11  -0.00     0.21   0.04   0.00    -0.00   0.00   0.15
     4   6    -0.06  -0.00  -0.00    -0.17   0.19  -0.00     0.00  -0.00  -0.07
     5   7    -0.07   0.06   0.00     0.31   0.02   0.00    -0.00  -0.00   0.03
     6   1     0.08  -0.10  -0.00     0.39   0.05   0.01     0.28  -0.47  -0.20
     7   1     0.08  -0.10   0.00     0.39   0.06  -0.01    -0.29   0.47  -0.20
     8   6    -0.15   0.09   0.00    -0.12   0.16  -0.00     0.00  -0.00  -0.05
     9   1    -0.43   0.17   0.01    -0.02   0.15   0.01     0.29   0.05   0.03
    10   1    -0.43   0.17  -0.01    -0.03   0.15  -0.00    -0.29  -0.05   0.03
    11   6     0.18  -0.10  -0.00     0.09  -0.17   0.00    -0.00   0.00   0.04
    12   1    -0.09  -0.12   0.04     0.30  -0.18  -0.02    -0.12   0.17  -0.07
    13   1    -0.09  -0.12  -0.04     0.30  -0.18   0.02     0.12  -0.17  -0.07
    14   1     0.35  -0.50  -0.00    -0.00   0.07  -0.00     0.00  -0.00  -0.12
                     16                     17                     18
                      A                      A                      A
 Frequencies --   1077.1791              1127.5133              1133.0576
 Red. masses --      3.6132                 1.5991                 3.2374
 Frc consts  --      2.4701                 1.1977                 2.4488
 IR Inten    --      9.8889                 1.3746                 0.5190
  Atom  AN      X      Y      Z        X      Y      Z        X      Y      Z
     1   8    -0.05  -0.02  -0.00     0.00   0.00  -0.00     0.13   0.08   0.00
     2   8     0.22   0.16  -0.00    -0.00  -0.00  -0.02    -0.09  -0.10   0.00
     3   6    -0.22  -0.20   0.00     0.00   0.00   0.09     0.08   0.14  -0.00
     4   6    -0.05   0.02  -0.00     0.00  -0.00  -0.12     0.04  -0.10   0.00
     5   7     0.00  -0.03   0.00    -0.00  -0.00   0.01    -0.14  -0.10  -0.00
     6   1    -0.15  -0.18  -0.01    -0.07  -0.30  -0.12     0.03   0.13   0.00
     7   1    -0.15  -0.18   0.01     0.07   0.30  -0.12     0.03   0.12  -0.00
     8   6     0.01   0.14  -0.00    -0.00   0.00   0.15    -0.04   0.22  -0.00
     9   1     0.27   0.06  -0.02    -0.34  -0.24  -0.10     0.10   0.16  -0.03
    10   1     0.27   0.06   0.02     0.34   0.24  -0.10     0.10   0.16   0.03
    11   6    -0.05  -0.12   0.00    -0.00  -0.00  -0.10    -0.04  -0.17   0.00
    12   1     0.37  -0.09  -0.06     0.21  -0.31   0.11     0.47  -0.14  -0.08
    13   1     0.38  -0.09   0.06    -0.21   0.31   0.11     0.47  -0.14   0.08
    14   1    -0.25   0.40   0.00    -0.00   0.00   0.22    -0.27   0.40  -0.00
                     19                     20                     21
                      A                      A                      A
 Frequencies --   1200.1881              1231.4488              1300.1482
 Red. masses --      1.1086                 2.0393                 1.1513
 Frc consts  --      0.9409                 1.8221                 1.1467
 IR Inten    --      0.2902                17.9625                 0.4408
  Atom  AN      X      Y      Z        X      Y      Z        X      Y      Z
     1   8     0.00   0.00  -0.00    -0.08  -0.06  -0.00     0.00   0.00   0.00
     2   8     0.00  -0.00  -0.04     0.00   0.02  -0.00    -0.00   0.00   0.00
     3   6    -0.00  -0.00   0.04     0.01   0.01   0.00     0.00  -0.00   0.01
     4   6    -0.00   0.00   0.05     0.26  -0.02   0.00    -0.00   0.00  -0.06
     5   7    -0.00  -0.00  -0.01     0.02   0.08   0.00     0.00  -0.00   0.00
     6   1    -0.65  -0.22  -0.08    -0.40   0.00   0.01     0.09  -0.01  -0.01
     7   1     0.65   0.22  -0.08    -0.40   0.00  -0.01    -0.09   0.01  -0.01
     8   6     0.00   0.00  -0.04    -0.02  -0.01  -0.00    -0.00   0.00  -0.03
     9   1    -0.01   0.08   0.02    -0.50   0.11   0.01    -0.61   0.20   0.01
    10   1     0.01  -0.08   0.02    -0.50   0.11  -0.01     0.61  -0.20   0.01
    11   6     0.00   0.00   0.03    -0.03  -0.06   0.00     0.00  -0.00   0.09
    12   1    -0.05   0.08  -0.03     0.11  -0.03  -0.03    -0.11   0.22  -0.06
    13   1     0.05  -0.08  -0.03     0.11  -0.03   0.03     0.11  -0.22  -0.06
    14   1     0.00  -0.00  -0.06    -0.12   0.15  -0.00     0.00   0.00  -0.16
                     22                     23                     24
                      A                      A                      A
 Frequencies --   1353.8001              1420.7374              1432.5595
 Red. masses --      1.4596                 1.7518                 1.5172
 Frc consts  --      1.5761                 2.0834                 1.8344
 IR Inten    --     14.3553                 8.0541                 1.0939
  Atom  AN      X      Y      Z        X      Y      Z        X      Y      Z
     1   8    -0.02  -0.00   0.00     0.04   0.02   0.00     0.02   0.01   0.00
     2   8     0.02  -0.05  -0.00    -0.01   0.02   0.00    -0.00   0.01   0.00
     3   6    -0.15   0.05   0.00     0.06  -0.04  -0.00     0.03  -0.02  -0.00
     4   6     0.04  -0.02  -0.00    -0.15   0.03  -0.00    -0.09   0.01  -0.00
     5   7     0.00   0.04   0.00    -0.00  -0.04  -0.00     0.01  -0.01  -0.00
     6   1     0.62   0.01  -0.06    -0.16   0.03   0.05    -0.06   0.02   0.03
     7   1     0.62   0.01   0.06    -0.16   0.03  -0.05    -0.06   0.02  -0.03
     8   6     0.08  -0.01  -0.00     0.16  -0.02  -0.00     0.12  -0.02  -0.00
     9   1    -0.27   0.07   0.00    -0.34   0.16   0.05    -0.27   0.08   0.01
    10   1    -0.27   0.07  -0.00    -0.34   0.16  -0.05    -0.27   0.08  -0.01
    11   6    -0.02  -0.02  -0.00     0.03  -0.09  -0.00    -0.12   0.08   0.00
    12   1     0.02   0.05  -0.05    -0.22   0.29  -0.23     0.48  -0.17   0.10
    13   1     0.02   0.05   0.05    -0.22   0.29   0.23     0.48  -0.17  -0.10
    14   1    -0.08   0.11   0.00    -0.19   0.42   0.00     0.13  -0.48  -0.00
                     25                     26                     27
                      A                      A                      A
 Frequencies --   1483.1207              1502.1413              1510.8100
 Red. masses --      1.0788                 1.0358                 1.0722
 Frc consts  --      1.3981                 1.3771                 1.4419
 IR Inten    --      4.5084                 8.6107                 9.2629
  Atom  AN      X      Y      Z        X      Y      Z        X      Y      Z
     1   8     0.00   0.00   0.00     0.00   0.00  -0.00    -0.01  -0.00  -0.00
     2   8    -0.00   0.00  -0.00     0.00  -0.00  -0.00     0.00  -0.00  -0.00
     3   6    -0.00   0.01   0.00     0.00  -0.00   0.00    -0.00   0.01   0.00
     4   6     0.01   0.01   0.00    -0.00   0.00  -0.00     0.02  -0.01  -0.00
     5   7    -0.01  -0.01  -0.00    -0.00  -0.00  -0.00     0.00   0.01   0.00
     6   1     0.01  -0.05  -0.03     0.00  -0.00  -0.00     0.00  -0.06  -0.05
     7   1     0.01  -0.05   0.03    -0.00   0.00  -0.00     0.00  -0.06   0.05
     8   6    -0.02  -0.07  -0.00     0.00   0.00  -0.02    -0.05  -0.02  -0.00
     9   1     0.14   0.51   0.43    -0.04   0.04  -0.00     0.11   0.06   0.09
    10   1     0.14   0.51  -0.43     0.04  -0.04  -0.00     0.11   0.06  -0.09
    11   6     0.00   0.01   0.00     0.00   0.00  -0.05    -0.03  -0.04  -0.00
    12   1    -0.03  -0.12   0.09    -0.50  -0.02   0.05     0.19   0.46  -0.37
    13   1    -0.03  -0.12  -0.09     0.50   0.02   0.05     0.19   0.46   0.37
    14   1    -0.03   0.06   0.00    -0.00  -0.00   0.70     0.13  -0.37  -0.00
                     28                     29                     30
                      A                      A                      A
 Frequencies --   1528.4056              1756.6763              3000.9222
 Red. masses --      1.0992                 9.4919                 1.0536
 Frc consts  --      1.5128                17.2579                 5.5905
 IR Inten    --      0.0625                 0.0723                40.9204
  Atom  AN      X      Y      Z        X      Y      Z        X      Y      Z
     1   8    -0.00  -0.00  -0.00     0.03   0.02   0.00     0.00  -0.00  -0.00
     2   8     0.00  -0.01   0.00    -0.01  -0.00  -0.00     0.00   0.00   0.00
     3   6    -0.02  -0.08  -0.00    -0.03  -0.04  -0.00    -0.01   0.06  -0.00
     4   6     0.03   0.01   0.00     0.24   0.64   0.00    -0.00   0.00  -0.00
     5   7    -0.01  -0.00  -0.00    -0.16  -0.47  -0.00    -0.00  -0.00  -0.00
     6   1     0.06   0.56   0.42     0.18  -0.12  -0.08     0.02  -0.39   0.59
     7   1     0.06   0.56  -0.42     0.18  -0.12   0.08     0.02  -0.39  -0.59
     8   6    -0.02  -0.01  -0.00    -0.06  -0.05  -0.00    -0.00  -0.00   0.00
     9   1     0.04   0.04   0.04    -0.23  -0.12  -0.10     0.00   0.02  -0.04
    10   1     0.04   0.04  -0.04    -0.23  -0.12   0.10     0.00   0.02   0.04
    11   6    -0.00  -0.00  -0.00     0.01   0.01   0.00    -0.00  -0.00   0.00
    12   1     0.01   0.04  -0.03     0.02   0.02  -0.01     0.00  -0.00  -0.00
    13   1     0.01   0.04   0.03     0.02   0.02   0.01     0.00  -0.00   0.00
    14   1     0.02  -0.04  -0.00     0.05  -0.09  -0.00    -0.00   0.00  -0.00
                     31                     32                     33
                      A                      A                      A
 Frequencies --   3035.2209              3038.0287              3064.4504
 Red. masses --      1.1095                 1.0606                 1.0353
 Frc consts  --      6.0224                 5.7673                 5.7281
 IR Inten    --     24.5097                23.7130                18.6686
  Atom  AN      X      Y      Z        X      Y      Z        X      Y      Z
     1   8     0.00   0.00  -0.00    -0.00  -0.00  -0.00    -0.00  -0.00  -0.00
     2   8    -0.00  -0.00   0.00    -0.00   0.00   0.00    -0.00  -0.00   0.00
     3   6     0.00  -0.00  -0.10     0.00  -0.00  -0.00    -0.00  -0.00  -0.00
     4   6    -0.00   0.00  -0.00    -0.00  -0.00  -0.00     0.00   0.00  -0.00
     5   7    -0.00   0.00  -0.00     0.00   0.00   0.00     0.00   0.00  -0.00
     6   1     0.03  -0.41   0.57    -0.00   0.02  -0.04     0.00   0.00  -0.00
     7   1    -0.03   0.41   0.57    -0.00   0.02   0.04     0.00   0.00   0.00
     8   6     0.00   0.00   0.00    -0.01  -0.07  -0.00     0.00  -0.00  -0.00
     9   1     0.00   0.01  -0.02     0.09   0.40  -0.57    -0.00   0.00  -0.00
    10   1    -0.00  -0.01  -0.02     0.09   0.40   0.57    -0.00   0.00   0.00
    11   6    -0.00  -0.00  -0.00     0.00   0.00   0.00    -0.04   0.03   0.00
    12   1     0.00   0.00   0.00    -0.00  -0.01  -0.02    -0.07  -0.32  -0.46
    13   1    -0.00  -0.00   0.00    -0.00  -0.01   0.02    -0.07  -0.32   0.46
    14   1     0.00   0.00  -0.00    -0.05  -0.02  -0.00     0.55   0.24   0.00
                     34                     35                     36
                      A                      A                      A
 Frequencies --   3064.9946              3141.4889              3143.1287
 Red. masses --      1.1005                 1.1031                 1.1030
 Frc consts  --      6.0913                 6.4142                 6.4200
 IR Inten    --     10.4111                20.4424                17.9666
  Atom  AN      X      Y      Z        X      Y      Z        X      Y      Z
     1   8     0.00   0.00  -0.00     0.00   0.00   0.00    -0.00  -0.00  -0.00
     2   8     0.00  -0.00   0.00    -0.00   0.00   0.00     0.00  -0.00   0.00
     3   6     0.00  -0.00  -0.00     0.00  -0.00  -0.00    -0.00   0.00  -0.00
     4   6    -0.00   0.00  -0.00     0.00  -0.00  -0.00    -0.00   0.00  -0.00
     5   7    -0.00  -0.00  -0.00    -0.00   0.00   0.00     0.00  -0.00   0.00
     6   1     0.00  -0.01   0.02    -0.00   0.00  -0.00     0.00  -0.00   0.00
     7   1    -0.00   0.01   0.02    -0.00   0.00   0.00    -0.00   0.00   0.00
     8   6     0.00   0.00  -0.09    -0.00  -0.00  -0.00     0.00   0.00  -0.01
     9   1    -0.10  -0.42   0.55     0.00   0.03  -0.04    -0.01  -0.06   0.08
    10   1     0.10   0.42   0.55     0.00   0.03   0.04     0.01   0.06   0.08
    11   6     0.00  -0.00   0.01    -0.07  -0.06  -0.00     0.00   0.00  -0.09
    12   1    -0.01  -0.06  -0.08     0.03   0.23   0.35     0.08   0.41   0.56
    13   1     0.01   0.06  -0.08     0.03   0.23  -0.35    -0.08  -0.41   0.56
    14   1    -0.00  -0.00   0.00     0.73   0.31   0.00    -0.00  -0.00  -0.02

 -------------------
 - Thermochemistry -
 -------------------
 Temperature   298.150 Kelvin.  Pressure   1.00000 Atm.
 Atom     1 has atomic number  8 and mass  15.99491
 Atom     2 has atomic number  8 and mass  15.99491
 Atom     3 has atomic number  6 and mass  12.00000
 Atom     4 has atomic number  6 and mass  12.00000
 Atom     5 has atomic number  7 and mass  14.00307
 Atom     6 has atomic number  1 and mass   1.00783
 Atom     7 has atomic number  1 and mass   1.00783
 Atom     8 has atomic number  6 and mass  12.00000
 Atom     9 has atomic number  1 and mass   1.00783
 Atom    10 has atomic number  1 and mass   1.00783
 Atom    11 has atomic number  6 and mass  12.00000
 Atom    12 has atomic number  1 and mass   1.00783
 Atom    13 has atomic number  1 and mass   1.00783
 Atom    14 has atomic number  1 and mass   1.00783
 Molecular mass:   101.04768 amu.
 Principal axes and moments of inertia in atomic units:
                           1         2         3
     Eigenvalues --   269.19572 968.292831203.95064
           X            0.99981  -0.01956   0.00001
           Y            0.01956   0.99981  -0.00014
           Z           -0.00000   0.00014   1.00000
 This molecule is an asymmetric top.
 Rotational symmetry number  1.
 Rotational temperatures (Kelvin)      0.32175     0.08945     0.07194
 Rotational constants (GHZ):           6.70420     1.86384     1.49902
 Zero-point vibrational energy     294790.6 (Joules/Mol)
                                   70.45665 (Kcal/Mol)
 Warning -- explicit consideration of   7 degrees of freedom as
           vibrations may cause significant error
 Vibrational temperatures:    107.57   108.45   286.98   296.41   441.78
          (Kelvin)            587.49   760.85   938.55   987.95  1137.56
                             1193.11  1329.65  1446.82  1472.48  1477.98
                             1549.82  1622.24  1630.22  1726.80  1771.78
                             1870.62  1947.82  2044.12  2061.13  2133.88
                             2161.25  2173.72  2199.03  2527.47  4317.66
                             4367.01  4371.05  4409.06  4409.84  4519.90
                             4522.26
 
 Zero-point correction=                           0.112280 (Hartree/Particle)
 Thermal correction to Energy=                    0.119421
 Thermal correction to Enthalpy=                  0.120365
 Thermal correction to Gibbs Free Energy=         0.080452
 Sum of electronic and zero-point Energies=           -361.599270
 Sum of electronic and thermal Energies=              -361.592128
 Sum of electronic and thermal Enthalpies=            -361.591184
 Sum of electronic and thermal Free Energies=         -361.631097
 
                     E (Thermal)             CV                S
                      KCal/Mol        Cal/Mol-Kelvin    Cal/Mol-Kelvin
 Total                   74.938             24.441             84.005
 Electronic               0.000              0.000              0.000
 Translational            0.889              2.981             39.749
 Rotational               0.889              2.981             27.242
 Vibrational             73.160             18.479             17.013
 Vibration     1          0.599              1.966              4.024
 Vibration     2          0.599              1.965              4.008
 Vibration     3          0.638              1.841              2.138
 Vibration     4          0.640              1.831              2.079
 Vibration     5          0.697              1.660              1.378
 Vibration     6          0.773              1.452              0.933
 Vibration     7          0.884              1.186              0.590
                       Q            Log10(Q)             Ln(Q)
 Total Bot       0.987733D-37        -37.005360        -85.207991
 Total V=0       0.436238D+15         14.639723         33.709208
 Vib (Bot)       0.123370D-49        -49.908791       -114.919239
 Vib (Bot)    1  0.275661D+01          0.440375          1.014002
 Vib (Bot)    2  0.273408D+01          0.436811          1.005795
 Vib (Bot)    3  0.999891D+00         -0.000047         -0.000109
 Vib (Bot)    4  0.965621D+00         -0.015193         -0.034984
 Vib (Bot)    5  0.616875D+00         -0.209803         -0.483090
 Vib (Bot)    6  0.433827D+00         -0.362683         -0.835108
 Vib (Bot)    7  0.302758D+00         -0.518904         -1.194821
 Vib (V=0)       0.544869D+02          1.736292          3.997961
 Vib (V=0)    1  0.330159D+01          0.518723          1.194404
 Vib (V=0)    2  0.327942D+01          0.515797          1.187667
 Vib (V=0)    3  0.161794D+01          0.208961          0.481151
 Vib (V=0)    4  0.158739D+01          0.200684          0.462093
 Vib (V=0)    5  0.129406D+01          0.111955          0.257786
 Vib (V=0)    6  0.116197D+01          0.065195          0.150118
 Vib (V=0)    7  0.108452D+01          0.035237          0.081137
 Electronic      0.100000D+01          0.000000          0.000000
 Translational   0.399249D+08          7.601243         17.502510
 Rotational      0.200534D+06          5.302187         12.208738
 ***** Axes restored to original set *****
 -------------------------------------------------------------------
 Center     Atomic                   Forces (Hartrees/Bohr)
 Number     Number              X              Y              Z
 -------------------------------------------------------------------
      1        8          -0.000026824    0.000458099   -0.000000312
      2        8          -0.000143003   -0.000154997    0.000000486
      3        6           0.000251381   -0.000140514   -0.000000238
      4        6          -0.000169798   -0.000175771    0.000000125
      5        7          -0.000034043   -0.000184388    0.000000184
      6        1           0.000007294    0.000081119    0.000035046
      7        1           0.000007057    0.000081044   -0.000035280
      8        6          -0.000000278   -0.000115686   -0.000000103
      9        1           0.000015863    0.000054742    0.000043903
     10        1           0.000015959    0.000055006   -0.000043705
     11        6           0.000101647    0.000113518   -0.000000010
     12        1           0.000003658   -0.000049036    0.000051016
     13        1           0.000003616   -0.000049074   -0.000051097
     14        1          -0.000032529    0.000025938   -0.000000015
 -------------------------------------------------------------------
 Cartesian Forces:  Max     0.000458099 RMS     0.000109908
 FormGI is forming the generalized inverse of G from B-inverse, IUseBI=4.

 GradGradGradGradGradGradGradGradGradGradGradGradGradGradGradGradGradGrad
 Berny optimization.
 Internal  Forces:  Max     0.000254923 RMS     0.000068708
 Search for a local minimum.
 Step number   1 out of a maximum of    2
 All quantities printed in internal units (Hartrees-Bohrs-Radians)
 Second derivative matrix not updated -- analytic derivatives used.
 ITU=  0
     Eigenvalues ---    0.00080   0.00217   0.00238   0.01214   0.02961
     Eigenvalues ---    0.03855   0.04287   0.04530   0.04562   0.06227
     Eigenvalues ---    0.07362   0.08018   0.08733   0.09808   0.11419
     Eigenvalues ---    0.12011   0.12460   0.14571   0.15552   0.16411
     Eigenvalues ---    0.21289   0.21964   0.28663   0.29001   0.30870
     Eigenvalues ---    0.31820   0.32314   0.32747   0.33593   0.34256
     Eigenvalues ---    0.34289   0.34986   0.35119   0.37233   0.46775
     Eigenvalues ---    0.68564
 Angle between quadratic step and forces=  35.17 degrees.
 Linear search not attempted -- first point.
 Iteration  1 RMS(Cart)=  0.00040313 RMS(Int)=  0.00000018
 Iteration  2 RMS(Cart)=  0.00000019 RMS(Int)=  0.00000003
 Variable       Old X    -DE/DX   Delta X   Delta X   Delta X     New X
                                 (Linear)    (Quad)   (Total)
    R1        2.82355  -0.00025   0.00000  -0.00184  -0.00184   2.82171
    R2        2.51259  -0.00006   0.00000   0.00039   0.00039   2.51298
    R3        2.64848  -0.00018   0.00000  -0.00045  -0.00045   2.64803
    R4        2.84637   0.00019   0.00000   0.00060   0.00060   2.84698
    R5        2.07133   0.00008   0.00000   0.00026   0.00026   2.07159
    R6        2.07132   0.00008   0.00000   0.00027   0.00027   2.07159
    R7        2.38924  -0.00002   0.00000   0.00002   0.00002   2.38927
    R8        2.81059  -0.00010   0.00000  -0.00032  -0.00032   2.81027
    R9        2.06719   0.00006   0.00000   0.00021   0.00021   2.06741
   R10        2.06719   0.00006   0.00000   0.00021   0.00021   2.06741
   R11        2.87544  -0.00008   0.00000  -0.00034  -0.00034   2.87510
   R12        2.05719   0.00007   0.00000   0.00021   0.00021   2.05740
   R13        2.05719   0.00007   0.00000   0.00022   0.00022   2.05740
   R14        2.05730   0.00004   0.00000   0.00011   0.00011   2.05741
    A1        1.88509   0.00025   0.00000   0.00074   0.00074   1.88584
    A2        1.84171  -0.00004   0.00000   0.00024   0.00024   1.84194
    A3        1.80752  -0.00002   0.00000  -0.00021  -0.00021   1.80731
    A4        1.93254   0.00001   0.00000   0.00026   0.00026   1.93279
    A5        1.93250   0.00001   0.00000   0.00030   0.00030   1.93280
    A6        1.94139   0.00002   0.00000   0.00017   0.00017   1.94157
    A7        1.94142   0.00002   0.00000   0.00015   0.00015   1.94157
    A8        1.90721  -0.00004   0.00000  -0.00063  -0.00063   1.90658
    A9        1.93022   0.00002   0.00000  -0.00001  -0.00001   1.93021
   A10        2.17505  -0.00008   0.00000  -0.00053  -0.00053   2.17453
   A11        2.17791   0.00007   0.00000   0.00054   0.00054   2.17845
   A12        1.96024  -0.00021   0.00000  -0.00076  -0.00076   1.95948
   A13        1.88346  -0.00001   0.00000  -0.00018  -0.00018   1.88328
   A14        1.88346  -0.00001   0.00000  -0.00018  -0.00018   1.88328
   A15        1.99392  -0.00003   0.00000  -0.00004  -0.00004   1.99388
   A16        1.84153  -0.00002   0.00000  -0.00022  -0.00022   1.84131
   A17        1.92725   0.00003   0.00000   0.00029   0.00029   1.92754
   A18        1.92725   0.00003   0.00000   0.00029   0.00029   1.92754
   A19        1.93662   0.00001   0.00000   0.00008   0.00008   1.93671
   A20        1.93662   0.00001   0.00000   0.00008   0.00008   1.93671
   A21        1.92291  -0.00002   0.00000   0.00005   0.00005   1.92296
   A22        1.87906  -0.00001   0.00000  -0.00017  -0.00017   1.87889
   A23        1.89360   0.00000   0.00000  -0.00003  -0.00003   1.89357
   A24        1.89360   0.00000   0.00000  -0.00003  -0.00003   1.89357
    D1        0.00017  -0.00000   0.00000  -0.00018  -0.00018  -0.00000
    D2       -0.00009   0.00000   0.00000   0.00009   0.00009   0.00000
    D3       -0.00018   0.00000   0.00000   0.00018   0.00018   0.00000
    D4        2.08228   0.00002   0.00000   0.00039   0.00039   2.08268
    D5       -2.08265  -0.00002   0.00000  -0.00002  -0.00002  -2.08267
    D6        0.00014  -0.00000   0.00000  -0.00014  -0.00014  -0.00000
    D7       -3.14149  -0.00000   0.00000  -0.00011  -0.00011   3.14159
    D8       -2.07623  -0.00001   0.00000  -0.00041  -0.00041  -2.07664
    D9        1.06533  -0.00001   0.00000  -0.00038  -0.00038   1.06495
   D10        2.07647   0.00001   0.00000   0.00016   0.00016   2.07663
   D11       -1.06515   0.00001   0.00000   0.00020   0.00020  -1.06496
   D12       -0.00003   0.00000   0.00000   0.00003   0.00003   0.00000
   D13       -3.14159   0.00000   0.00000  -0.00000  -0.00000  -3.14159
   D14       -0.99096   0.00001   0.00000   0.00008   0.00008  -0.99088
   D15        0.99123  -0.00001   0.00000  -0.00035  -0.00035   0.99087
   D16       -3.14146  -0.00000   0.00000  -0.00013  -0.00013   3.14159
   D17        2.15060   0.00001   0.00000   0.00012   0.00012   2.15071
   D18       -2.15040  -0.00001   0.00000  -0.00032  -0.00032  -2.15072
   D19        0.00009  -0.00000   0.00000  -0.00010  -0.00010  -0.00000
   D20        1.04413  -0.00000   0.00000  -0.00006  -0.00006   1.04407
   D21       -1.04412   0.00000   0.00000   0.00004   0.00004  -1.04407
   D22       -3.14158  -0.00000   0.00000  -0.00001  -0.00001   3.14159
   D23       -1.08250   0.00001   0.00000  -0.00002  -0.00002  -1.08252
   D24        3.11244   0.00001   0.00000   0.00009   0.00009   3.11253
   D25        1.01497   0.00001   0.00000   0.00003   0.00003   1.01500
   D26       -3.11243  -0.00001   0.00000  -0.00010  -0.00010  -3.11253
   D27        1.08251  -0.00001   0.00000   0.00000   0.00000   1.08252
   D28       -1.01496  -0.00001   0.00000  -0.00005  -0.00005  -1.01500
         Item               Value     Threshold  Converged?
 Maximum Force            0.000255     0.000450     YES
 RMS     Force            0.000069     0.000300     YES
 Maximum Displacement     0.001400     0.001800     YES
 RMS     Displacement     0.000403     0.001200     YES
 Predicted change in Energy=-6.591131D-07
 Optimization completed.
    -- Stationary point found.
                           ----------------------------
                           !   Optimized Parameters   !
                           ! (Angstroms and Degrees)  !
 --------------------------                            --------------------------
 ! Name  Definition              Value          Derivative Info.                !
 --------------------------------------------------------------------------------
 ! R1    R(1,2)                  1.4942         -DE/DX =   -0.0003              !
 ! R2    R(1,5)                  1.3296         -DE/DX =   -0.0001              !
 ! R3    R(2,3)                  1.4015         -DE/DX =   -0.0002              !
 ! R4    R(3,4)                  1.5062         -DE/DX =    0.0002              !
 ! R5    R(3,6)                  1.0961         -DE/DX =    0.0001              !
 ! R6    R(3,7)                  1.0961         -DE/DX =    0.0001              !
 ! R7    R(4,5)                  1.2643         -DE/DX =    0.0                 !
 ! R8    R(4,8)                  1.4873         -DE/DX =   -0.0001              !
 ! R9    R(8,9)                  1.0939         -DE/DX =    0.0001              !
 ! R10   R(8,10)                 1.0939         -DE/DX =    0.0001              !
 ! R11   R(8,11)                 1.5216         -DE/DX =   -0.0001              !
 ! R12   R(11,12)                1.0886         -DE/DX =    0.0001              !
 ! R13   R(11,13)                1.0886         -DE/DX =    0.0001              !
 ! R14   R(11,14)                1.0887         -DE/DX =    0.0                 !
 ! A1    A(2,1,5)              108.0079         -DE/DX =    0.0002              !
 ! A2    A(1,2,3)              105.522          -DE/DX =    0.0                 !
 ! A3    A(2,3,4)              103.5631         -DE/DX =    0.0                 !
 ! A4    A(2,3,6)              110.7262         -DE/DX =    0.0                 !
 ! A5    A(2,3,7)              110.7238         -DE/DX =    0.0                 !
 ! A6    A(4,3,6)              111.2337         -DE/DX =    0.0                 !
 ! A7    A(4,3,7)              111.2352         -DE/DX =    0.0                 !
 ! A8    A(6,3,7)              109.2749         -DE/DX =    0.0                 !
 ! A9    A(3,4,5)              110.5936         -DE/DX =    0.0                 !
 ! A10   A(3,4,8)              124.6214         -DE/DX =   -0.0001              !
 ! A11   A(5,4,8)              124.785          -DE/DX =    0.0001              !
 ! A12   A(1,5,4)              112.3134         -DE/DX =   -0.0002              !
 ! A13   A(4,8,9)              107.9143         -DE/DX =    0.0                 !
 ! A14   A(4,8,10)             107.9143         -DE/DX =    0.0                 !
 ! A15   A(4,8,11)             114.243          -DE/DX =    0.0                 !
 ! A16   A(9,8,10)             105.5118         -DE/DX =    0.0                 !
 ! A17   A(9,8,11)             110.4233         -DE/DX =    0.0                 !
 ! A18   A(10,8,11)            110.4231         -DE/DX =    0.0                 !
 ! A19   A(8,11,12)            110.9604         -DE/DX =    0.0                 !
 ! A20   A(8,11,13)            110.9604         -DE/DX =    0.0                 !
 ! A21   A(8,11,14)            110.1744         -DE/DX =    0.0                 !
 ! A22   A(12,11,13)           107.662          -DE/DX =    0.0                 !
 ! A23   A(12,11,14)           108.4954         -DE/DX =    0.0                 !
 ! A24   A(13,11,14)           108.4954         -DE/DX =    0.0                 !
 ! D1    D(5,1,2,3)              0.01           -DE/DX =    0.0                 !
 ! D2    D(2,1,5,4)             -0.0051         -DE/DX =    0.0                 !
 ! D3    D(1,2,3,4)             -0.0101         -DE/DX =    0.0                 !
 ! D4    D(1,2,3,6)            119.306          -DE/DX =    0.0                 !
 ! D5    D(1,2,3,7)           -119.3268         -DE/DX =    0.0                 !
 ! D6    D(2,3,4,5)              0.0079         -DE/DX =    0.0                 !
 ! D7    D(2,3,4,8)            180.0062         -DE/DX =    0.0                 !
 ! D8    D(6,3,4,5)           -118.9591         -DE/DX =    0.0                 !
 ! D9    D(6,3,4,8)             61.0391         -DE/DX =    0.0                 !
 ! D10   D(7,3,4,5)            118.9729         -DE/DX =    0.0                 !
 ! D11   D(7,3,4,8)            -61.0289         -DE/DX =    0.0                 !
 ! D12   D(3,4,5,1)             -0.0016         -DE/DX =    0.0                 !
 ! D13   D(8,4,5,1)           -179.9998         -DE/DX =    0.0                 !
 ! D14   D(3,4,8,9)            -56.7779         -DE/DX =    0.0                 !
 ! D15   D(3,4,8,10)            56.7931         -DE/DX =    0.0                 !
 ! D16   D(3,4,8,11)           180.0074         -DE/DX =    0.0                 !
 ! D17   D(5,4,8,9)            123.22           -DE/DX =    0.0                 !
 ! D18   D(5,4,8,10)          -123.2089         -DE/DX =    0.0                 !
 ! D19   D(5,4,8,11)             0.0054         -DE/DX =    0.0                 !
 ! D20   D(4,8,11,12)           59.8244         -DE/DX =    0.0                 !
 ! D21   D(4,8,11,13)          -59.8234         -DE/DX =    0.0                 !
 ! D22   D(4,8,11,14)          180.0005         -DE/DX =    0.0                 !
 ! D23   D(9,8,11,12)          -62.0226         -DE/DX =    0.0                 !
 ! D24   D(9,8,11,13)          178.3296         -DE/DX =    0.0                 !
 ! D25   D(9,8,11,14)           58.1535         -DE/DX =    0.0                 !
 ! D26   D(10,8,11,12)        -178.3288         -DE/DX =    0.0                 !
 ! D27   D(10,8,11,13)          62.0234         -DE/DX =    0.0                 !
 ! D28   D(10,8,11,14)         -58.1527         -DE/DX =    0.0                 !
 --------------------------------------------------------------------------------
 GradGradGradGradGradGradGradGradGradGradGradGradGradGradGradGradGradGrad


 ----------------------------------------------------------------------

 Electric dipole moment (input orientation):
 (Debye = 10**-18 statcoulomb cm , SI units = C m)
                  (au)            (Debye)         (10**-30 SI)
   Tot        0.158149D+01      0.401974D+01      0.134084D+02
   x         -0.106668D+01     -0.271123D+01     -0.904369D+01
   y          0.116760D+01      0.296775D+01      0.989935D+01
   z         -0.114605D-03     -0.291296D-03     -0.971659D-03

 Dipole polarizability, Alpha (input orientation).
 (esu units = cm**3 , SI units = C**2 m**2 J**-1)
 Alpha(0;0):
               (au)            (10**-24 esu)      (10**-40 SI)
   iso        0.643028D+02      0.952870D+01      0.106021D+02
   aniso      0.244197D+02      0.361863D+01      0.402627D+01
   xx         0.756326D+02      0.112076D+02      0.124701D+02
   yx        -0.774547D+00     -0.114776D+00     -0.127705D+00
   yy         0.687325D+02      0.101851D+02      0.113325D+02
   zx         0.437687D-04      0.648585D-05      0.721649D-05
   zy        -0.271216D-02     -0.401901D-03     -0.447175D-03
   zz         0.485433D+02      0.719338D+01      0.800371D+01

 ----------------------------------------------------------------------

 Dipole orientation:
     8          0.47741372          0.43600144         -3.48066322
     8          2.39068499          2.18453108         -2.36062690
     6          2.12381936          1.94043231          0.26303873
     6          0.03287398          0.03007611          0.54645587
     7         -0.74879671         -0.68425924         -1.59531776
     1          3.88303402          1.25959114          1.11861259
     1          1.60436336          3.75376544          1.11880542
     6         -0.97018328         -0.88626589          3.00686681
     1          0.60925162         -1.67203234          4.08447843
     1         -1.61099771          0.75752440          4.08417930
     6         -3.08576056         -2.81960640          2.77306469
     1         -2.44885903         -4.48743480          1.75095035
     1         -4.68948116         -2.03557274          1.75062563
     1         -3.72381657         -3.40244368          4.64005614

 Electric dipole moment (dipole orientation):
 (Debye = 10**-18 statcoulomb cm , SI units = C m)
                  (au)            (Debye)         (10**-30 SI)
   Tot        0.158149D+01      0.401974D+01      0.134084D+02
   x          0.000000D+00      0.000000D+00      0.000000D+00
   y          0.000000D+00      0.000000D+00      0.000000D+00
   z          0.158149D+01      0.401974D+01      0.134084D+02

 Dipole polarizability, Alpha (dipole orientation).
 (esu units = cm**3 , SI units = C**2 m**2 J**-1)
 Alpha(0;0):
               (au)            (10**-24 esu)      (10**-40 SI)
   iso        0.643028D+02      0.952870D+01      0.106021D+02
   aniso      0.244197D+02      0.361863D+01      0.402627D+01
   xx         0.611756D+02      0.906529D+01      0.100865D+02
   yx         0.115424D+02      0.171041D+01      0.190309D+01
   yy         0.590900D+02      0.875623D+01      0.974262D+01
   zx        -0.258853D+01     -0.383581D+00     -0.426791D+00
   zy        -0.236440D+01     -0.350368D+00     -0.389837D+00
   zz         0.726429D+02      0.107646D+02      0.119772D+02

 ----------------------------------------------------------------------
 Unable to Open any file for archive entry.
 1\1\GINC-C3114\Freq\RwB97XD\Aug-CC-pVTZ\C4H7N1O2\LFRANZON\23-Apr-2022\
 0\\#N Geom=AllCheck Guess=TCheck SCRF=Check GenChk RwB97XD/Aug-CC-pVTZ
  Freq\\Title\\0,1\O,1.4949121704,-1.1290905783,0.000190712\O,2.1077767
 466,0.2335937917,-0.0000999623\C,1.0300427632,1.1295446302,-0.00008338
 38\C,-0.1776327419,0.2293969981,-0.0000379999\N,0.1731039182,-0.985313
 0562,0.0001336861\H,1.0526525522,1.7635260782,0.893777455\H,1.05264715
 44,1.7634838905,-0.8939681175\C,-1.5865909058,0.7057394888,-0.00013817
 66\H,-1.7227346337,1.3538342138,0.8705404549\H,-1.7227429148,1.3534412
 92,-0.8711080929\C,-2.6228226337,-0.408503611,0.0001151549\H,-2.513835
 2329,-1.0414575934,0.879077778\H,-2.513832294,-1.0418601753,-0.8785566
 348\H,-3.6268139482,0.0124646309,0.0000171269\\Version=AS64L-G16RevC.0
 1\State=1-A\HF=-361.7115493\RMSD=1.854e-09\RMSF=1.099e-04\ZeroPoint=0.
 1122798\Thermal=0.1194212\ETot=-361.5921281\HTot=-361.5911839\GTot=-36
 1.6310972\Dipole=-1.0666795,1.1676025,-0.0001146\DipoleDeriv=-0.303613
 2,0.7075186,-0.0001056,0.42624,0.0413492,-0.0000348,-0.0000874,0.00004
 02,-0.0685558,-0.4920694,0.2426197,0.0000047,-0.4137877,-0.4442659,-0.
 0000047,0.0000536,-0.000035,-0.1874632,-0.059014,-0.2633111,-0.0000075
 ,0.0203749,0.455787,0.0000617,0.0000145,0.0000669,0.4168923,0.5439607,
 0.028501,0.000018,0.0763022,0.1381245,-0.0000108,-0.0000099,-0.0000138
 ,0.001303,0.0928819,-0.7577284,0.0001149,-0.1909382,-0.1688793,-0.0000
 008,0.0000402,-0.0000373,-0.1585355,0.0840695,-0.0011945,0.0214549,0.0
 3743,-0.0629587,-0.0583976,0.0064241,-0.1201144,-0.0732465,0.0841014,-
 0.0011877,-0.0214566,0.037427,-0.0629107,0.0583844,-0.0064218,0.120084
 9,-0.0732246,0.0575991,-0.0067097,-0.0000078,0.0058118,0.0653909,0.000
 0175,-0.0000227,0.0000294,0.1633652,-0.0192227,0.0065184,-0.0115145,-0
 .008549,-0.0144402,-0.0805498,0.0200324,-0.1176212,-0.0369921,-0.01923
 32,0.0065331,0.0115104,-0.0085511,-0.0143535,0.0805373,-0.0200225,0.11
 76046,-0.0370723,0.0637637,-0.0222084,0.000004,0.0193901,0.0430038,0.0
 000024,-0.0000007,-0.000001,0.070333,0.0587289,0.0102673,-0.0395957,-0
 .0360084,-0.0035254,0.0685619,-0.0068831,0.0792435,-0.04966,0.058734,0
 .0102856,0.0395903,-0.036005,-0.0035908,-0.0685795,0.0068993,-0.079260
 3,-0.049587,-0.150687,0.040096,-0.0000094,0.0708636,0.0312689,0.000012
 9,-0.0000161,0.0000135,0.0824434\Polar=75.6326474,-0.7745466,68.732536
 3,0.0000438,-0.0027122,48.5433243\Quadrupole=-1.7574999,0.6454256,1.11
 20743,0.8782166,0.0001417,0.0000456\PG=C01 [X(C4H7N1O2)]\NImag=0\\0.36
 335609,-0.15001712,0.32440568,0.00001956,-0.00006088,0.03619395,-0.078
 51168,0.03583118,0.00000282,0.38120965,-0.01347582,-0.10096910,0.00002
 666,-0.05928998,0.27220755,0.00001663,0.00002644,-0.00142993,-0.000033
 85,-0.00002780,0.03287758,0.02779215,0.03221480,-0.00000778,-0.1847766
 1,0.05443508,0.00001204,0.40624116,0.01180433,-0.06179574,0.00000716,0
 .04649871,-0.12711037,-0.00000051,0.01508619,0.58323054,-0.00000749,0.
 00000902,-0.01631128,0.00001916,-0.00000025,-0.05491879,-0.00000804,-0
 .00002188,0.56229238,-0.10737315,0.05202336,-0.00000894,-0.04813155,0.
 03659574,-0.00000481,-0.13037695,-0.03914409,-0.00000096,0.66010620,0.
 03159303,-0.03614906,0.00000896,0.00508514,0.01830709,-0.00000059,-0.0
 4472899,-0.11549569,0.00000064,-0.16774849,0.83958330,-0.00001112,0.00
 001084,0.01839740,0.00000105,-0.00000007,-0.00780525,0.00000186,0.0000
 0108,-0.07374225,0.00003801,-0.00008884,0.17762317,-0.20009743,0.03347
 314,-0.00000569,-0.05675596,-0.07781282,0.00000919,-0.01037073,-0.0191
 7665,0.00000149,-0.11613582,0.15575817,-0.00001877,0.40431482,0.109806
 70,-0.10852854,0.00001179,-0.03908056,-0.02864254,0.00000418,-0.032412
 93,-0.04824384,0.00001086,0.08150912,-0.56788661,0.00006997,-0.1267602
 8,0.75928604,-0.00001492,0.00001575,-0.04748720,0.00000747,0.00000023,
 0.00784446,0.00000287,0.00000795,0.02928514,-0.00001109,0.00007136,-0.
 05628148,0.00001789,-0.00009608,0.07367513,-0.00295929,-0.00086108,0.0
 0206352,-0.00535322,0.03049224,0.01806788,-0.04621883,-0.01357168,-0.0
 1303787,0.00156019,-0.01630093,-0.02404482,-0.00356783,-0.00189187,0.0
 0331422,0.05290238,0.00075812,-0.00581605,-0.00367875,0.00886937,-0.01
 584525,-0.01342145,-0.00527453,-0.12070384,-0.11039601,-0.00493389,-0.
 01354119,-0.01355200,-0.00094025,0.00108782,0.00094569,0.00153345,0.14
 330936,0.00068227,0.00321683,-0.00151186,0.00789601,-0.00410638,0.0106
 7770,-0.01290237,-0.11125561,-0.22501868,-0.00058651,0.00044569,0.0039
 3943,-0.00117062,0.00102285,-0.00001358,0.00971660,0.12521482,0.235032
 51,-0.00296457,-0.00086116,-0.00206379,-0.00535025,0.03049369,-0.01806
 687,-0.04621581,-0.01356950,0.01303483,0.00156171,-0.01629927,0.024046
 38,-0.00356677,-0.00189484,-0.00331425,0.00313675,0.00025269,-0.003038
 45,0.05289898,0.00075841,-0.00581732,0.00368186,0.00886265,-0.01584636
 ,0.01341979,-0.00527107,-0.12069687,0.11039881,-0.00493135,-0.01353900
 ,0.01355154,-0.00093717,0.00108690,-0.00094597,0.00025262,0.01097233,-
 0.01426540,0.00153075,0.14330316,-0.00068263,-0.00322066,-0.00151117,-
 0.00789363,0.00410672,0.01067692,0.01289998,0.11126221,-0.22503751,0.0
 0058582,-0.00044563,0.00393845,0.00117104,-0.00102272,-0.00001313,0.00
 303777,0.01426380,-0.02304476,-0.00971533,-0.12521648,0.23505185,0.006
 95591,-0.00447867,0.00000090,-0.00180121,0.00008743,-0.00000032,-0.014
 37437,0.00624451,-0.00000121,-0.22036962,0.03980950,-0.00001006,-0.011
 02561,0.01580830,-0.00000280,0.00084773,0.00041095,-0.00021222,0.00084
 782,0.00041114,0.00021228,0.49351003,0.00675957,-0.00405534,0.00000353
 ,-0.00794791,-0.00331210,-0.00000039,-0.01533984,0.01346699,-0.0000013
 5,0.03306362,-0.09857818,0.00000389,0.03182889,-0.01175806,0.00000176,
 0.00012319,-0.00012707,-0.00039852,0.00012396,-0.00012624,0.00039823,-
 0.01050870,0.53684170,-0.00000248,0.00000276,0.01523930,0.00000134,0.0
 0000103,0.00085371,0.00000199,-0.00000160,0.00235081,-0.00000766,0.000
 00446,-0.07075419,-0.00000302,0.,-0.00680307,0.00001672,0.00015043,-0.
 00012834,-0.00001683,-0.00015031,-0.00012818,0.00000317,0.00000892,0.5
 5966330,-0.00341674,0.00171300,-0.00291422,0.00090057,-0.00070750,-0.0
 0023856,0.00004695,0.00079065,0.00013588,-0.00571192,0.02213858,0.0268
 5175,-0.00125615,-0.00159535,0.00210053,-0.00030361,-0.00062440,-0.000
 39652,0.00002437,-0.00004034,-0.00012266,-0.05227196,0.01953180,0.0275
 1455,0.06082895,0.00073956,-0.00088362,0.00114785,-0.00001982,0.000340
 80,0.00034110,-0.00020481,-0.00028691,0.00014396,0.00500863,-0.0106815
 7,-0.00906853,0.00141155,0.00139795,-0.00161879,0.00032285,0.00036222,
 -0.00003051,-0.00014915,0.00013056,0.00002855,0.01744803,-0.13140102,-
 0.11965614,-0.02120608,0.14606191,0.00040848,-0.00017961,-0.00061688,0
 .00002700,0.00040046,0.00029980,0.00040904,-0.00049092,0.00006891,0.00
 043863,0.00053279,0.00211726,-0.00082667,0.00125487,0.00016464,0.00038
 190,0.00012469,0.00006375,-0.00012675,-0.00001519,-0.00014062,0.026692
 74,-0.12009218,-0.21123753,-0.02976578,0.13206963,0.22838361,-0.003417
 48,0.00171375,0.00291352,0.00090020,-0.00070730,0.00023881,0.00004703,
 0.00079089,-0.00013549,-0.00571333,0.02212700,-0.02686103,-0.00125441,
 -0.00159691,-0.00210006,0.00002455,-0.00004020,0.00012274,-0.00030363,
 -0.00062444,0.00039644,-0.05227104,0.01952091,-0.02752556,0.00046582,-
 0.00307527,0.00383670,0.06082854,0.00073985,-0.00088386,-0.00114803,-0
 .00001981,0.00034051,-0.00034093,-0.00020488,-0.00028705,-0.00014423,0
 .00500939,-0.01067805,0.00907384,0.00141124,0.00139821,0.00161845,-0.0
 0014921,0.00013067,-0.00002847,0.00032251,0.00036209,0.00003065,0.0174
 3666,-0.13129203,0.11961983,-0.00307714,0.01109857,-0.01519666,-0.0211
 9372,0.14594237,-0.00040847,0.00017958,-0.00061670,-0.00002701,-0.0004
 0034,0.00030001,-0.00040899,0.00049119,0.00006861,-0.00044120,-0.00052
 748,0.00211396,0.00082571,-0.00125533,0.00016473,0.00012692,0.00001511
 ,-0.00014046,-0.00038199,-0.00012485,0.00006380,-0.02670172,0.12005569
 ,-0.21134486,-0.00383553,0.01518140,-0.02268103,0.02977688,-0.13203195
 ,0.22850174,0.00146008,-0.00113607,0.00000016,-0.00192224,-0.00043238,
 -0.00000010,-0.00141227,0.00370243,-0.00000021,-0.03103321,-0.02528729
 ,0.00000544,-0.00021197,-0.00185343,0.00000018,-0.00014205,-0.00014181
 ,-0.00017374,-0.00014193,-0.00014172,0.00017378,-0.13337710,-0.0587259
 2,0.00001373,0.00257381,0.00240665,-0.00067082,0.00257379,0.00240679,0
 .00066965,0.53847755,0.00170644,-0.00033623,0.,0.00152431,0.00043828,0
 .00000026,0.00265730,-0.00285131,0.00000039,0.00455889,0.01279295,-0.0
 0000241,0.00069669,0.00053566,-0.00000055,-0.00010978,0.00010251,0.000
 14724,-0.00010995,0.00010220,-0.00014713,-0.06122740,-0.14868185,0.000
 01533,-0.01458353,-0.01466155,0.00122828,-0.01457475,-0.01465349,-0.00
 122075,-0.05383570,0.52993032,0.00000010,-0.00000001,-0.00047173,-0.00
 000053,-0.00000034,0.00070230,-0.00000083,0.00000111,0.00063548,-0.000
 00147,-0.00000249,-0.00024791,-0.00000066,0.,-0.00090931,0.00032775,0.
 00029998,0.00019513,-0.00032751,-0.00030009,0.00019515,0.00001457,0.00
 001533,-0.07958709,-0.01985395,-0.01954884,0.00151831,0.01986049,0.019
 55618,0.00150979,0.00001227,0.00001143,0.57868142,-0.00029327,0.000171
 30,-0.00011529,0.00013790,0.00030216,-0.00010356,0.00002658,-0.0003349
 6,-0.00008587,0.00143478,-0.00076832,0.00080028,-0.00032314,0.00012806
 ,0.00025891,0.00000527,0.00002124,0.00001993,0.00007216,0.00015695,-0.
 00009464,0.00157855,-0.01391070,0.02044637,0.00070695,0.00079060,-0.00
 025129,-0.00314952,-0.00364838,-0.00002600,-0.05109449,0.01782411,-0.0
 2540835,0.05329058,-0.00019489,0.00024211,0.00006955,0.00000124,-0.000
 05773,-0.00005619,-0.00012629,-0.00006321,-0.00008439,0.00116264,0.000
 50713,-0.00003819,-0.00010841,0.00034834,-0.00018006,0.00001129,-0.000
 03171,0.00000166,0.00012863,0.00008405,-0.00006462,0.00227687,-0.01548
 937,0.02028810,0.00078116,0.00030846,-0.00004945,-0.00382407,-0.002902
 51,-0.00062669,0.01626172,-0.13595874,0.12526681,-0.01466987,0.1482977
 2,0.00079535,-0.00026797,0.00003087,-0.00016167,-0.00037137,-0.0000395
 3,-0.00004234,-0.00007133,-0.00000225,-0.00013412,0.00052093,0.0000425
 8,-0.00074266,0.00038301,0.00016466,-0.00003950,-0.00004061,-0.0000197
 2,-0.00004256,-0.00004339,-0.00000755,0.00055747,-0.00150744,0.0016908
 6,0.00046484,0.00019303,0.00067779,-0.00037262,-0.00055851,0.00136216,
 -0.02324398,0.12622885,-0.22699207,0.02638087,-0.13820232,0.24222684,-
 0.00029328,0.00017137,0.00011521,0.00013787,0.00030219,0.00010353,0.00
 002659,-0.00033482,0.00008582,0.00143461,-0.00076837,-0.00079987,-0.00
 032345,0.00012784,-0.00025895,0.00007218,0.00015697,0.00009463,0.00000
 534,0.00002125,-0.00001995,0.00157894,-0.01392019,-0.02044016,-0.00314
 958,-0.00364846,0.00002772,0.00070694,0.00079072,0.00025094,-0.0510944
 1,0.01783612,0.02540073,-0.00051587,-0.00235299,-0.00341275,0.05329071
 ,-0.00019524,0.00024227,-0.00006961,0.00000132,-0.00005752,0.00005617,
 -0.00012628,-0.00006317,0.00008445,0.00116255,0.00050697,0.00003779,-0
 .00010796,0.00034813,0.00018018,0.00012866,0.00008407,0.00006462,0.000
 01135,-0.00003166,-0.00000170,0.00227674,-0.01549791,-0.02028023,-0.00
 382389,-0.00290198,0.00062863,0.00078094,0.00030841,0.00004959,0.01627
 268,-0.13607461,-0.12530898,-0.00235144,0.01198957,0.01572723,-0.01468
 247,0.14842494,-0.00079538,0.00026792,0.00003073,0.00016172,0.00037148
 ,-0.00003965,0.00004245,0.00007132,-0.00000230,0.00013357,-0.00052115,
 0.00004265,0.00074292,-0.00038333,0.00016473,0.00004251,0.00004336,-0.
 00000758,0.00003950,0.00004063,-0.00001971,-0.00055869,0.00151516,0.00
 169936,0.00037438,0.00056045,0.00136162,-0.00046518,-0.00019283,0.0006
 7785,0.02323696,-0.12627087,-0.22687717,0.00341383,-0.01574193,-0.0203
 8377,-0.02637462,0.13824568,0.24210057,-0.00023735,0.00004220,0.000000
 02,-0.00068346,-0.00028274,-0.00000002,-0.00043489,0.00121400,-0.00000
 004,-0.00125193,-0.00460976,0.00000090,0.00057444,-0.00029385,-0.00000
 002,-0.00000421,-0.00004772,-0.00005174,-0.00000417,-0.00004767,0.0000
 5173,-0.01982807,0.00940132,-0.00000214,0.00056254,0.00017572,-0.00058
 090,0.00056254,0.00017598,0.00058081,-0.27465556,0.09763724,-0.0000226
 2,-0.00187648,0.00065297,-0.00000634,-0.00187658,0.00065303,0.00000604
 ,0.29915316,-0.00078294,0.00034481,-0.00000007,-0.00031585,0.00020673,
 -0.00000008,-0.00070375,0.00090046,-0.00000002,-0.00333612,-0.00514809
 ,0.00000110,0.00126386,-0.00042946,0.00000008,0.00002025,0.00001612,-0
 .00002880,0.00002028,0.00001615,0.00002879,-0.02599535,0.01001048,-0.0
 0000257,0.00070304,0.00111618,-0.00021533,0.00070316,0.00111617,0.0002
 1483,0.10050406,-0.09068413,0.00000992,0.01628923,-0.00727411,-0.00199
 011,0.01630085,-0.00727749,0.00199412,-0.10467072,0.09708620,0.0000000
 9,-0.00000003,0.00006447,0.00000011,-0.00000003,0.00000068,0.00000013,
 -0.00000017,0.00033173,0.00000073,0.00000136,0.00061618,-0.00000015,-0
 .00000005,0.00004428,0.00002640,0.00003095,-0.00002353,-0.00002639,-0.
 00003094,-0.00002353,0.00000589,-0.00000263,-0.00151409,-0.00031468,0.
 00025686,0.00002037,0.00031436,-0.00025735,0.00002041,-0.00002332,0.00
 000995,-0.04835229,-0.02523518,0.00941774,0.00124913,0.02522771,-0.009
 41380,0.00125268,0.00002432,-0.00001186,0.04631353\\0.00002682,-0.0004
 5810,0.00000031,0.00014300,0.00015500,-0.00000049,-0.00025138,0.000140
 51,0.00000024,0.00016980,0.00017577,-0.00000012,0.00003404,0.00018439,
 -0.00000018,-0.00000729,-0.00008112,-0.00003505,-0.00000706,-0.0000810
 4,0.00003528,0.00000028,0.00011569,0.00000010,-0.00001586,-0.00005474,
 -0.00004390,-0.00001596,-0.00005501,0.00004370,-0.00010165,-0.00011352
 ,0.,-0.00000366,0.00004904,-0.00005102,-0.00000362,0.00004907,0.000051
 10,0.00003253,-0.00002594,0.00000002\\\@
 The archive entry for this job was punched.


 WE TEND TO MEET ANY NEW SITUATION BY REORGANIZING. IT CAN BE A
 WONDERFUL METHOD FOR CREATING THE ILLUSION OF PROGRESS WHILE PRODUCING
 CONFUSION, INEFFICIENCY, AND DEMORALIZATION.
     -- PETRONIUS ARBITER, 210 B.C.
 Job cpu time:       0 days 14 hours 45 minutes 37.2 seconds.
 Elapsed time:       0 days  0 hours 55 minutes 22.3 seconds.
 File lengths (MBytes):  RWF=    243 Int=      0 D2E=      0 Chk=     20 Scr=      1
 Normal termination of Gaussian 16 at Sat Apr 23 18:36:57 2022.
