# Supplementary material for: An Experimental and Master Equation Investigation of Kinetics of the CH2OO + RCN Reactions (R = H, CH3, C2H5) and Their Atmospheric Relevance
Source: J Phys Chem A. 2023 Jan 5;127(2):477–88. doi: 10.1021/acs.jpca.2c07073 (PMC9869398; doi:10.1021/acs.jpca.2c07073)
Supplement: Supplementary file 2 — jp2c07073_si_002.zip [file jp2c07073_si_002.zip › wb97XD/Optimization+Freq/C2H5CN.log]

 Entering Gaussian System, Link 0=/appl/soft/chem/gaussian/G16RevB.01/g16/g16
 Initial command:
 /appl/soft/chem/gaussian/G16RevB.01/g16/l1.exe "/scratch/kurten/scratch_lauri/Cyan/7602449.GAUSS_SCRDIR/Gau-139191.inp" -scrdir="/scratch/kurten/scratch_lauri/Cyan/7602449.GAUSS_SCRDIR/"
 Entering Link 1 = /appl/soft/chem/gaussian/G16RevB.01/g16/l1.exe PID=    139197.
  
 Copyright (c) 1988-2017, Gaussian, Inc.  All Rights Reserved.
  
 This is part of the Gaussian(R) 16 program.  It is based on
 the Gaussian(R) 09 system (copyright 2009, Gaussian, Inc.),
 the Gaussian(R) 03 system (copyright 2003, Gaussian, Inc.),
 the Gaussian(R) 98 system (copyright 1998, Gaussian, Inc.),
 the Gaussian(R) 94 system (copyright 1995, Gaussian, Inc.),
 the Gaussian 92(TM) system (copyright 1992, Gaussian, Inc.),
 the Gaussian 90(TM) system (copyright 1990, Gaussian, Inc.),
 the Gaussian 88(TM) system (copyright 1988, Gaussian, Inc.),
 the Gaussian 86(TM) system (copyright 1986, Carnegie Mellon
 University), and the Gaussian 82(TM) system (copyright 1983,
 Carnegie Mellon University). Gaussian is a federally registered
 trademark of Gaussian, Inc.
  
 This software contains proprietary and confidential information,
 including trade secrets, belonging to Gaussian, Inc.
  
 This software is provided under written license and may be
 used, copied, transmitted, or stored only in accord with that
 written license.
  
 The following legend is applicable only to US Government
 contracts under FAR:
  
                    RESTRICTED RIGHTS LEGEND
  
 Use, reproduction and disclosure by the US Government is
 subject to restrictions as set forth in subparagraphs (a)
 and (c) of the Commercial Computer Software - Restricted
 Rights clause in FAR 52.227-19.
  
 Gaussian, Inc.
 340 Quinnipiac St., Bldg. 40, Wallingford CT 06492
  
  
 ---------------------------------------------------------------
 Warning -- This program may not be used in any manner that
 competes with the business of Gaussian, Inc. or will provide
 assistance to any competitor of Gaussian, Inc.  The licensee
 of this program is prohibited from giving any competitor of
 Gaussian, Inc. access to this program.  By using this program,
 the user acknowledges that Gaussian, Inc. is engaged in the
 business of creating and licensing software in the field of
 computational chemistry and represents and warrants to the
 licensee that it is not a competitor of Gaussian, Inc. and that
 it will not use this program in any manner prohibited above.
 ---------------------------------------------------------------
  

 Cite this work as:
 Gaussian 16, Revision B.01,
 M. J. Frisch, G. W. Trucks, H. B. Schlegel, G. E. Scuseria, 
 M. A. Robb, J. R. Cheeseman, G. Scalmani, V. Barone, 
 G. A. Petersson, H. Nakatsuji, X. Li, M. Caricato, A. V. Marenich, 
 J. Bloino, B. G. Janesko, R. Gomperts, B. Mennucci, H. P. Hratchian, 
 J. V. Ortiz, A. F. Izmaylov, J. L. Sonnenberg, D. Williams-Young, 
 F. Ding, F. Lipparini, F. Egidi, J. Goings, B. Peng, A. Petrone, 
 T. Henderson, D. Ranasinghe, V. G. Zakrzewski, J. Gao, N. Rega, 
 G. Zheng, W. Liang, M. Hada, M. Ehara, K. Toyota, R. Fukuda, 
 J. Hasegawa, M. Ishida, T. Nakajima, Y. Honda, O. Kitao, H. Nakai, 
 T. Vreven, K. Throssell, J. A. Montgomery, Jr., J. E. Peralta, 
 F. Ogliaro, M. J. Bearpark, J. J. Heyd, E. N. Brothers, K. N. Kudin, 
 V. N. Staroverov, T. A. Keith, R. Kobayashi, J. Normand, 
 K. Raghavachari, A. P. Rendell, J. C. Burant, S. S. Iyengar, 
 J. Tomasi, M. Cossi, J. M. Millam, M. Klene, C. Adamo, R. Cammi, 
 J. W. Ochterski, R. L. Martin, K. Morokuma, O. Farkas, 
 J. B. Foresman, and D. J. Fox, Gaussian, Inc., Wallingford CT, 2016.
 
 ******************************************
 Gaussian 16:  ES64L-G16RevB.01 20-Dec-2017
                15-Sep-2021 
 ******************************************
 %mem=12GB
 %NProcShared=16
 Will use up to   16 processors via shared memory.
 %chk=C2H5CN-M0001-b3lyp-wb97L-wb97H
 ----------------------------------------------------------------------
 #wB97XD Aug-cc-pVTZ Opt Integral(Grid=SuperFineGrid) Freq MaxDisk=32GB
 ----------------------------------------------------------------------
 1/18=20,19=15,26=5,38=1/1,3;
 2/9=110,12=2,17=6,18=5,40=1/2;
 3/5=16,6=1,7=10,11=2,25=1,30=1,71=1,74=-58,75=-7/1,2,3;
 4//1;
 5/5=2,38=5/2;
 6/7=2,8=2,9=2,10=2,28=1/1;
 7//1,2,3,16;
 1/18=20,19=15,26=5/3(2);
 2/9=110/2;
 99//99;
 2/9=110/2;
 3/5=16,6=1,7=10,11=2,25=1,30=1,71=1,74=-58,75=-7/1,2,3;
 4/5=5,16=3,69=1/1;
 5/5=2,38=5/2;
 7//1,2,3,16;
 1/18=20,19=15,26=5/3(-5);
 2/9=110/2;
 6/7=2,8=2,9=2,10=2,19=2,28=1/1;
 99/9=1/99;
 -----
 Title
 -----
 Symbolic Z-matrix:
 Charge =  0 Multiplicity = 1
 N                    -1.36431  -1.42711   0. 
 C                    -0.77024  -0.43314   0. 
 C                     0.        0.81487   0. 
 H                    -0.29542   1.39502   0.88078 
 H                    -0.29542   1.39502  -0.88078 
 C                     1.51406   0.56447   0. 
 H                     1.81704   0.00067  -0.88641 
 H                     1.81704   0.00067   0.88641 
 H                     2.04402   1.52122   0. 
 

 GradGradGradGradGradGradGradGradGradGradGradGradGradGradGradGradGradGrad
 Berny optimization.
 Initialization pass.
                           ----------------------------
                           !    Initial Parameters    !
                           ! (Angstroms and Degrees)  !
 --------------------------                            --------------------------
 ! Name  Definition              Value          Derivative Info.                !
 --------------------------------------------------------------------------------
 ! R1    R(1,2)                  1.158          estimate D2E/DX2                !
 ! R2    R(2,3)                  1.4666         estimate D2E/DX2                !
 ! R3    R(3,4)                  1.0953         estimate D2E/DX2                !
 ! R4    R(3,5)                  1.0953         estimate D2E/DX2                !
 ! R5    R(3,6)                  1.5346         estimate D2E/DX2                !
 ! R6    R(6,7)                  1.0933         estimate D2E/DX2                !
 ! R7    R(6,8)                  1.0933         estimate D2E/DX2                !
 ! R8    R(6,9)                  1.0937         estimate D2E/DX2                !
 ! A1    A(2,3,4)              108.0045         estimate D2E/DX2                !
 ! A2    A(2,3,5)              108.0045         estimate D2E/DX2                !
 ! A3    A(2,3,6)              112.2911         estimate D2E/DX2                !
 ! A4    A(4,3,5)              107.0595         estimate D2E/DX2                !
 ! A5    A(4,3,6)              110.6425         estimate D2E/DX2                !
 ! A6    A(5,3,6)              110.6425         estimate D2E/DX2                !
 ! A7    A(3,6,7)              110.9492         estimate D2E/DX2                !
 ! A8    A(3,6,8)              110.9492         estimate D2E/DX2                !
 ! A9    A(3,6,9)              109.5921         estimate D2E/DX2                !
 ! A10   A(7,6,8)              108.3359         estimate D2E/DX2                !
 ! A11   A(7,6,9)              108.4703         estimate D2E/DX2                !
 ! A12   A(8,6,9)              108.4703         estimate D2E/DX2                !
 ! A13   L(1,2,3,7,-1)         179.2547         estimate D2E/DX2                !
 ! A14   L(1,2,3,7,-2)         180.4235         estimate D2E/DX2                !
 ! D1    D(2,3,6,7)             60.2411         estimate D2E/DX2                !
 ! D2    D(2,3,6,8)            -60.2411         estimate D2E/DX2                !
 ! D3    D(2,3,6,9)            180.0            estimate D2E/DX2                !
 ! D4    D(4,3,6,7)           -179.0011         estimate D2E/DX2                !
 ! D5    D(4,3,6,8)             60.5168         estimate D2E/DX2                !
 ! D6    D(4,3,6,9)            -59.2422         estimate D2E/DX2                !
 ! D7    D(5,3,6,7)            -60.5168         estimate D2E/DX2                !
 ! D8    D(5,3,6,8)            179.0011         estimate D2E/DX2                !
 ! D9    D(5,3,6,9)             59.2422         estimate D2E/DX2                !
 --------------------------------------------------------------------------------
 Trust Radius=3.00D-01 FncErr=1.00D-07 GrdErr=1.00D-07 EigMax=2.50D+02 EigMin=1.00D-04
 Number of steps in this run=     41 maximum allowed number of steps=    100.
 GradGradGradGradGradGradGradGradGradGradGradGradGradGradGradGradGradGrad

                          Input orientation:                          
 ---------------------------------------------------------------------
 Center     Atomic      Atomic             Coordinates (Angstroms)
 Number     Number       Type             X           Y           Z
 ---------------------------------------------------------------------
      1          7           0       -1.364310   -1.427110    0.000000
      2          6           0       -0.770240   -0.433140    0.000000
      3          6           0        0.000000    0.814870    0.000000
      4          1           0       -0.295420    1.395020    0.880780
      5          1           0       -0.295420    1.395020   -0.880780
      6          6           0        1.514060    0.564470    0.000000
      7          1           0        1.817040    0.000670   -0.886410
      8          1           0        1.817040    0.000670    0.886410
      9          1           0        2.044020    1.521220    0.000000
 ---------------------------------------------------------------------
                    Distance matrix (angstroms):
                    1          2          3          4          5
     1  N    0.000000
     2  C    1.157970   0.000000
     3  C    2.624465   1.466560   0.000000
     4  H    3.143679   2.084082   1.095272   0.000000
     5  H    3.143679   2.084082   1.095272   1.761560   0.000000
     6  C    3.500201   2.492640   1.534626   2.177109   2.177109
     7  H    3.597953   2.769103   2.179513   3.087015   2.531152
     8  H    3.597953   2.769103   2.179513   2.531152   3.087015
     9  H    4.506591   3.426307   2.162625   2.502934   2.502934
                    6          7          8          9
     6  C    0.000000
     7  H    1.093339   0.000000
     8  H    1.093339   1.772820   0.000000
     9  H    1.093722   1.774631   1.774631   0.000000
 Stoichiometry    C3H5N
 Framework group  CS[SG(C3HN),X(H4)]
 Deg. of freedom    13
 Full point group                 CS      NOp   2
 Largest Abelian subgroup         CS      NOp   2
 Largest concise Abelian subgroup CS      NOp   2
                         Standard orientation:                         
 ---------------------------------------------------------------------
 Center     Atomic      Atomic             Coordinates (Angstroms)
 Number     Number       Type             X           Y           Z
 ---------------------------------------------------------------------
      1          7           0       -1.364311   -1.427110    0.000000
      2          6           0       -0.770241   -0.433141    0.000000
      3          6           0        0.000000    0.814869    0.000000
      4          1           0       -0.295420    1.395019    0.880780
      5          1           0       -0.295420    1.395019   -0.880780
      6          6           0        1.514060    0.564468    0.000000
      7          1           0        1.817040    0.000668   -0.886410
      8          1           0        1.817040    0.000668    0.886410
      9          1           0        2.044020    1.521218    0.000000
 ---------------------------------------------------------------------
 Rotational constants (GHZ):          27.8918564           4.6824860           4.2201428
 Standard basis: Aug-CC-pVTZ (5D, 7F)
 There are   216 symmetry adapted cartesian basis functions of A'  symmetry.
 There are   129 symmetry adapted cartesian basis functions of A"  symmetry.
 There are   182 symmetry adapted basis functions of A'  symmetry.
 There are   117 symmetry adapted basis functions of A"  symmetry.
   299 basis functions,   423 primitive gaussians,   345 cartesian basis functions
    15 alpha electrons       15 beta electrons
       nuclear repulsion energy       102.7488047956 Hartrees.
 NAtoms=    9 NActive=    9 NUniq=    7 SFac= 1.65D+00 NAtFMM=   60 NAOKFM=F Big=F
 Integral buffers will be    131072 words long.
 Raffenetti 2 integral format.
 Two-electron integral symmetry is turned on.
 Nuclear repulsion after empirical dispersion term =      102.7461172079 Hartrees.
 One-electron integrals computed using PRISM.
 NBasis=   299 RedAO= T EigKep=  1.46D-05  NBF=   182   117
 NBsUse=   299 1.00D-06 EigRej= -1.00D+00 NBFU=   182   117
 ExpMin= 2.53D-02 ExpMax= 1.14D+04 ExpMxC= 3.89D+02 IAcc=3 IRadAn=         7 AccDes= 0.00D+00
 Harris functional with IExCor= 4639 and IRadAn=       7 diagonalized for initial guess.
 HarFok:  IExCor= 4639 AccDes= 0.00D+00 IRadAn=         7 IDoV= 1 UseB2=F ITyADJ=14
 ICtDFT=  3500011 ScaDFX=  1.000000  1.000000  1.000000  1.000000
 FoFCou: FMM=F IPFlag=           0 FMFlag=      100000 FMFlg1=           0
         NFxFlg=           0 DoJE=T BraDBF=F KetDBF=T FulRan=T
         wScrn=  0.000000 ICntrl=       500 IOpCl=  0 I1Cent=   200000004 NGrid=           0
         NMat0=    1 NMatS0=      1 NMatT0=    0 NMatD0=    1 NMtDS0=    0 NMtDT0=    0
 Petite list used in FoFCou.
 Initial guess orbital symmetries:
       Occupied  (A') (A') (A') (A') (A') (A') (A') (A') (A") (A')
                 (A') (A") (A') (A') (A")
       Virtual   (A') (A') (A") (A') (A") (A') (A') (A") (A') (A')
                 (A") (A') (A') (A") (A') (A') (A") (A') (A') (A")
                 (A') (A") (A') (A") (A') (A') (A') (A') (A') (A")
                 (A') (A') (A") (A") (A') (A') (A") (A') (A") (A')
                 (A") (A') (A") (A') (A') (A") (A') (A") (A') (A')
                 (A') (A") (A') (A') (A") (A') (A") (A') (A") (A')
                 (A') (A') (A") (A') (A") (A') (A') (A') (A") (A")
                 (A') (A') (A") (A') (A') (A") (A') (A") (A') (A")
                 (A') (A") (A') (A") (A') (A') (A') (A') (A") (A")
                 (A') (A") (A') (A") (A') (A") (A') (A') (A") (A')
                 (A') (A") (A') (A") (A') (A') (A") (A') (A") (A")
                 (A') (A") (A") (A') (A') (A') (A") (A') (A") (A')
                 (A") (A') (A') (A") (A') (A') (A') (A") (A') (A')
                 (A") (A") (A') (A") (A') (A") (A') (A") (A') (A')
                 (A") (A') (A') (A') (A") (A") (A') (A') (A") (A')
                 (A') (A") (A') (A") (A') (A") (A") (A') (A') (A")
                 (A') (A') (A") (A') (A') (A") (A") (A') (A") (A")
                 (A') (A') (A') (A') (A') (A') (A") (A') (A') (A")
                 (A") (A') (A') (A') (A") (A') (A") (A') (A") (A')
                 (A") (A') (A") (A') (A') (A") (A") (A') (A') (A")
                 (A") (A') (A') (A") (A') (A") (A') (A') (A") (A")
                 (A") (A') (A') (A') (A") (A") (A') (A") (A') (A')
                 (A") (A') (A") (A') (A") (A') (A') (A') (A') (A")
                 (A') (A') (A") (A') (A') (A") (A") (A') (A') (A')
                 (A") (A') (A') (A") (A") (A") (A') (A') (A") (A')
                 (A") (A') (A") (A') (A') (A") (A") (A') (A') (A")
                 (A') (A") (A') (A") (A') (A") (A') (A") (A') (A')
                 (A') (A") (A') (A') (A') (A") (A") (A') (A") (A')
                 (A') (A') (A') (A')
 The electronic state of the initial guess is 1-A'.
 Requested convergence on RMS density matrix=1.00D-08 within 128 cycles.
 Requested convergence on MAX density matrix=1.00D-06.
 Requested convergence on             energy=1.00D-06.
 No special actions if energy rises.
 SCF Done:  E(RwB97XD) =  -172.069589177     A.U. after   11 cycles
            NFock= 11  Conv=0.47D-08     -V/T= 2.0067

 **********************************************************************

            Population analysis using the SCF Density.

 **********************************************************************

 Orbital symmetries:
       Occupied  (A') (A') (A') (A') (A') (A') (A') (A') (A") (A')
                 (A') (A") (A') (A') (A")
       Virtual   (A') (A') (A") (A') (A") (A') (A') (A') (A") (A')
                 (A") (A') (A') (A") (A') (A') (A") (A') (A') (A")
                 (A') (A") (A') (A") (A') (A') (A') (A') (A') (A")
                 (A') (A") (A') (A") (A') (A') (A") (A') (A") (A')
                 (A") (A') (A") (A') (A') (A") (A") (A') (A') (A')
                 (A') (A") (A') (A") (A') (A') (A") (A') (A') (A")
                 (A') (A') (A") (A') (A") (A') (A') (A") (A') (A")
                 (A') (A") (A') (A') (A') (A") (A") (A') (A') (A")
                 (A') (A") (A') (A") (A') (A') (A') (A') (A") (A")
                 (A') (A") (A') (A") (A') (A") (A') (A') (A") (A')
                 (A') (A") (A') (A") (A') (A') (A") (A') (A") (A")
                 (A') (A") (A") (A') (A') (A") (A') (A') (A") (A')
                 (A") (A') (A') (A") (A') (A') (A') (A") (A') (A")
                 (A') (A") (A') (A") (A') (A") (A') (A") (A') (A')
                 (A") (A') (A') (A") (A') (A") (A') (A") (A') (A')
                 (A") (A') (A') (A') (A") (A") (A') (A") (A") (A')
                 (A') (A') (A") (A') (A") (A') (A") (A") (A') (A")
                 (A') (A') (A') (A') (A') (A') (A") (A') (A') (A")
                 (A") (A') (A') (A') (A") (A') (A") (A') (A") (A')
                 (A") (A') (A") (A') (A') (A") (A') (A") (A') (A")
                 (A") (A') (A') (A") (A') (A") (A') (A") (A') (A")
                 (A") (A') (A') (A') (A") (A") (A') (A") (A') (A")
                 (A') (A') (A") (A') (A') (A") (A') (A') (A") (A')
                 (A') (A') (A") (A') (A') (A") (A") (A') (A') (A')
                 (A") (A') (A") (A') (A") (A") (A') (A') (A") (A')
                 (A") (A') (A") (A') (A") (A') (A") (A') (A') (A")
                 (A') (A") (A') (A") (A') (A") (A') (A") (A') (A')
                 (A') (A") (A') (A') (A") (A') (A") (A') (A") (A')
                 (A') (A') (A') (A')
 The electronic state is 1-A'.
 Alpha  occ. eigenvalues --  -14.43449 -10.34493 -10.32743 -10.30772  -1.00721
 Alpha  occ. eigenvalues --   -0.91124  -0.77378  -0.61270  -0.57894  -0.52100
 Alpha  occ. eigenvalues --   -0.48793  -0.47757  -0.44955  -0.41343  -0.41196
 Alpha virt. eigenvalues --    0.02356   0.03955   0.04032   0.04826   0.06304
 Alpha virt. eigenvalues --    0.08153   0.09228   0.09773   0.09785   0.09974
 Alpha virt. eigenvalues --    0.11048   0.11583   0.12845   0.13228   0.13700
 Alpha virt. eigenvalues --    0.13902   0.15100   0.16129   0.18576   0.19623
 Alpha virt. eigenvalues --    0.20355   0.21666   0.21968   0.22176   0.22687
 Alpha virt. eigenvalues --    0.23050   0.25137   0.26847   0.28342   0.28457
 Alpha virt. eigenvalues --    0.31922   0.32331   0.32442   0.33165   0.34126
 Alpha virt. eigenvalues --    0.34738   0.35548   0.36074   0.36956   0.37681
 Alpha virt. eigenvalues --    0.37730   0.38666   0.38757   0.39383   0.40706
 Alpha virt. eigenvalues --    0.41949   0.42377   0.42821   0.43446   0.45188
 Alpha virt. eigenvalues --    0.47337   0.47795   0.49083   0.50314   0.50522
 Alpha virt. eigenvalues --    0.51572   0.53201   0.54493   0.55619   0.55829
 Alpha virt. eigenvalues --    0.61776   0.62414   0.63786   0.65977   0.66725
 Alpha virt. eigenvalues --    0.68147   0.68991   0.71151   0.71338   0.72520
 Alpha virt. eigenvalues --    0.74336   0.75366   0.75370   0.77943   0.78897
 Alpha virt. eigenvalues --    0.79002   0.80936   0.81159   0.82758   0.84428
 Alpha virt. eigenvalues --    0.85966   0.86011   0.87277   0.88545   0.89757
 Alpha virt. eigenvalues --    0.92385   0.93930   0.94836   0.95208   0.96778
 Alpha virt. eigenvalues --    0.98905   0.99717   1.00860   1.01750   1.02797
 Alpha virt. eigenvalues --    1.03796   1.05166   1.07291   1.07367   1.09053
 Alpha virt. eigenvalues --    1.10232   1.10463   1.10967   1.12377   1.13737
 Alpha virt. eigenvalues --    1.16699   1.17172   1.17721   1.17868   1.21319
 Alpha virt. eigenvalues --    1.24354   1.27490   1.29654   1.31058   1.31899
 Alpha virt. eigenvalues --    1.33900   1.33901   1.35937   1.37423   1.40412
 Alpha virt. eigenvalues --    1.42323   1.43740   1.44228   1.46719   1.48782
 Alpha virt. eigenvalues --    1.49019   1.50413   1.53344   1.54351   1.55940
 Alpha virt. eigenvalues --    1.56244   1.57285   1.59058   1.61257   1.62088
 Alpha virt. eigenvalues --    1.65337   1.65389   1.66232   1.66702   1.67101
 Alpha virt. eigenvalues --    1.72077   1.73498   1.74320   1.77956   1.79143
 Alpha virt. eigenvalues --    1.80753   1.82019   1.84187   1.84535   1.87435
 Alpha virt. eigenvalues --    1.90874   1.91905   1.95868   1.99908   1.99975
 Alpha virt. eigenvalues --    2.02082   2.06318   2.06840   2.08605   2.08816
 Alpha virt. eigenvalues --    2.11529   2.14152   2.17029   2.19466   2.22223
 Alpha virt. eigenvalues --    2.22629   2.24241   2.27611   2.28822   2.43543
 Alpha virt. eigenvalues --    2.44110   2.47449   2.59742   2.67900   2.74732
 Alpha virt. eigenvalues --    2.90397   2.92574   2.96763   3.01585   3.10164
 Alpha virt. eigenvalues --    3.10527   3.12761   3.17763   3.17805   3.23242
 Alpha virt. eigenvalues --    3.23655   3.25156   3.30995   3.31904   3.33215
 Alpha virt. eigenvalues --    3.35946   3.37546   3.37902   3.42957   3.43464
 Alpha virt. eigenvalues --    3.45573   3.46281   3.46338   3.50940   3.55483
 Alpha virt. eigenvalues --    3.57891   3.60121   3.61692   3.62978   3.66695
 Alpha virt. eigenvalues --    3.68166   3.69094   3.72259   3.72838   3.75293
 Alpha virt. eigenvalues --    3.77571   3.78198   3.82857   3.85874   3.90155
 Alpha virt. eigenvalues --    3.93231   3.94896   3.96326   3.96925   4.03791
 Alpha virt. eigenvalues --    4.03949   4.09625   4.11974   4.20726   4.25369
 Alpha virt. eigenvalues --    4.25517   4.34161   4.38205   4.39476   4.39919
 Alpha virt. eigenvalues --    4.47121   4.50151   4.53793   4.55164   4.59597
 Alpha virt. eigenvalues --    4.60100   4.61026   4.65392   4.66302   4.72004
 Alpha virt. eigenvalues --    4.73883   4.75069   4.75992   4.76807   4.87027
 Alpha virt. eigenvalues --    4.88453   4.89019   4.93288   5.02099   5.03315
 Alpha virt. eigenvalues --    5.07699   5.08886   5.11235   5.15442   5.23284
 Alpha virt. eigenvalues --    5.23313   5.24663   5.28358   5.32072   5.34019
 Alpha virt. eigenvalues --    5.41449   5.42728   5.47940   5.50313   5.52137
 Alpha virt. eigenvalues --    5.58388   5.68055   5.74014   5.77350   5.82732
 Alpha virt. eigenvalues --    5.85453   5.89326   5.94157   6.17050   6.37771
 Alpha virt. eigenvalues --    6.37786   6.44436   6.48027   6.51158   6.57346
 Alpha virt. eigenvalues --   14.03252  16.03592  17.08525  19.43002
          Condensed to atoms (all electrons):
               1          2          3          4          5          6
     1  N    7.258630   0.338159  -0.034595  -0.009395  -0.009395   0.012677
     2  C    0.338159   5.493706   0.025919  -0.043351  -0.043351   0.066714
     3  C   -0.034595   0.025919   5.100592   0.437330   0.437330   0.083750
     4  H   -0.009395  -0.043351   0.437330   0.398980   0.005950  -0.018306
     5  H   -0.009395  -0.043351   0.437330   0.005950   0.398980  -0.018306
     6  C    0.012677   0.066714   0.083750  -0.018306  -0.018306   5.505267
     7  H    0.000256  -0.012316   0.016714   0.001254   0.001628   0.381198
     8  H    0.000256  -0.012316   0.016714   0.001628   0.001254   0.381198
     9  H   -0.001210   0.000429  -0.028743  -0.004448  -0.004448   0.419520
               7          8          9
     1  N    0.000256   0.000256  -0.001210
     2  C   -0.012316  -0.012316   0.000429
     3  C    0.016714   0.016714  -0.028743
     4  H    0.001254   0.001628  -0.004448
     5  H    0.001628   0.001254  -0.004448
     6  C    0.381198   0.381198   0.419520
     7  H    0.337159   0.009992   0.004093
     8  H    0.009992   0.337159   0.004093
     9  H    0.004093   0.004093   0.353768
 Mulliken charges:
               1
     1  N   -0.555384
     2  C    0.186406
     3  C   -0.055013
     4  H    0.230357
     5  H    0.230357
     6  C   -0.813713
     7  H    0.260022
     8  H    0.260022
     9  H    0.256946
 Sum of Mulliken charges =   0.00000
 Mulliken charges with hydrogens summed into heavy atoms:
               1
     1  N   -0.555384
     2  C    0.186406
     3  C    0.405702
     6  C   -0.036724
 Electronic spatial extent (au):  <R**2>=            315.4846
 Charge=              0.0000 electrons
 Dipole moment (field-independent basis, Debye):
    X=              2.3749    Y=              3.4497    Z=              0.0000  Tot=              4.1882
 Quadrupole moment (field-independent basis, Debye-Ang):
   XX=            -27.3108   YY=            -27.7502   ZZ=            -23.8955
   XY=             -3.8543   XZ=              0.0000   YZ=              0.0000
 Traceless Quadrupole moment (field-independent basis, Debye-Ang):
   XX=             -0.9920   YY=             -1.4314   ZZ=              2.4233
   XY=             -3.8543   XZ=              0.0000   YZ=              0.0000
 Octapole moment (field-independent basis, Debye-Ang**2):
  XXX=              8.3632  YYY=             11.8598  ZZZ=              0.0000  XYY=              7.3223
  XXY=              7.1217  XXZ=              0.0000  XZZ=              0.9321  YZZ=              1.6680
  YYZ=              0.0000  XYZ=              0.0000
 Hexadecapole moment (field-independent basis, Debye-Ang**3):
 XXXX=           -240.7930 YYYY=           -172.6306 ZZZZ=            -37.6692 XXXY=            -66.7920
 XXXZ=              0.0000 YYYX=            -68.1719 YYYZ=              0.0000 ZZZX=              0.0000
 ZZZY=              0.0000 XXYY=            -73.5032 XXZZ=            -44.3050 YYZZ=            -32.3530
 XXYZ=              0.0000 YYXZ=              0.0000 ZZXY=            -21.6113
 N-N= 1.027461172079D+02 E-N=-6.048445086075D+02  KE= 1.709216569385D+02
 Symmetry A'   KE= 1.640328527673D+02
 Symmetry A"   KE= 6.888804171202D+00
 Calling FoFJK, ICntrl=      2127 FMM=F ISym2X=1 I1Cent= 0 IOpClX= 0 NMat=1 NMatS=1 NMatT=0.
 ***** Axes restored to original set *****
 -------------------------------------------------------------------
 Center     Atomic                   Forces (Hartrees/Bohr)
 Number     Number              X              Y              Z
 -------------------------------------------------------------------
      1        7           0.013575709    0.022492213    0.000000000
      2        6          -0.011502078   -0.018628329    0.000000000
      3        6          -0.000536671   -0.000569601    0.000000000
      4        1           0.000689439   -0.001938121   -0.002546221
      5        1           0.000689439   -0.001938121    0.002546221
      6        6           0.000869781    0.000282925    0.000000000
      7        1          -0.001076681    0.001641513    0.002744060
      8        1          -0.001076681    0.001641513   -0.002744060
      9        1          -0.001632255   -0.002983993    0.000000000
 -------------------------------------------------------------------
 Cartesian Forces:  Max     0.022492213 RMS     0.006740498

 GradGradGradGradGradGradGradGradGradGradGradGradGradGradGradGradGradGrad
 Berny optimization.
 FormGI is forming the generalized inverse of G from B-inverse, IUseBI=4.
 Internal  Forces:  Max     0.026271424 RMS     0.004997445
 Search for a local minimum.
 Step number   1 out of a maximum of   41
 All quantities printed in internal units (Hartrees-Bohrs-Radians)
 Mixed Optimization -- RFO/linear search
 Second derivative matrix not updated -- first step.
 ITU=  0
     Eigenvalues ---    0.00308   0.01208   0.01208   0.05329   0.05502
     Eigenvalues ---    0.05650   0.05829   0.16000   0.16000   0.16000
     Eigenvalues ---    0.16000   0.16000   0.22257   0.29000   0.34210
     Eigenvalues ---    0.34210   0.34386   0.34430   0.34430   0.36155
     Eigenvalues ---    1.29131
 RFO step:  Lambda=-7.87430650D-04 EMin= 3.07908119D-03
 Linear search not attempted -- first point.
 Iteration  1 RMS(Cart)=  0.01073727 RMS(Int)=  0.00005892
 Iteration  2 RMS(Cart)=  0.00006329 RMS(Int)=  0.00000129
 Iteration  3 RMS(Cart)=  0.00000001 RMS(Int)=  0.00000129
 ClnCor:  largest displacement from symmetrization is 2.69D-03 for atom     1.
 Variable       Old X    -DE/DX   Delta X   Delta X   Delta X     New X
                                 (Linear)    (Quad)   (Total)
    R1        2.18825  -0.02627   0.00000  -0.02033  -0.02034   2.16791
    R2        2.77140  -0.00438   0.00000  -0.01208  -0.01208   2.75932
    R3        2.06976  -0.00326   0.00000  -0.00951  -0.00907   2.06070
    R4        2.06976  -0.00326   0.00000  -0.00951  -0.00907   2.06070
    R5        2.90002  -0.00297   0.00000  -0.01022  -0.01022   2.88980
    R6        2.06611  -0.00337   0.00000  -0.00976  -0.00980   2.05631
    R7        2.06611  -0.00337   0.00000  -0.00976  -0.00980   2.05631
    R8        2.06684  -0.00340   0.00000  -0.00987  -0.00987   2.05697
    A1        1.88503  -0.00027   0.00000  -0.00232  -0.00197   1.88307
    A2        1.88503  -0.00027   0.00000  -0.00232  -0.00197   1.88307
    A3        1.95985   0.00019   0.00000   0.00034   0.00034   1.96019
    A4        1.86854  -0.00003   0.00000   0.00125   0.00101   1.86955
    A5        1.93108   0.00017   0.00000   0.00147   0.00123   1.93231
    A6        1.93108   0.00017   0.00000   0.00147   0.00123   1.93231
    A7        1.93643  -0.00019   0.00000  -0.00144  -0.00158   1.93485
    A8        1.93643  -0.00019   0.00000  -0.00144  -0.00158   1.93485
    A9        1.91274   0.00013   0.00000   0.00132   0.00132   1.91407
   A10        1.89082   0.00009   0.00000  -0.00046  -0.00103   1.88979
   A11        1.89316   0.00009   0.00000   0.00105   0.00149   1.89465
   A12        1.89316   0.00009   0.00000   0.00105   0.00149   1.89465
   A13        3.12858  -0.00023   0.00000  -0.01769  -0.01664   3.11195
   A14        3.14898   0.00008   0.00000   0.00619   0.00920   3.15819
    D1        1.05141  -0.00007   0.00000  -0.00126  -0.00171   1.04970
    D2       -1.05141   0.00007   0.00000   0.00125   0.00171  -1.04970
    D3        3.14159   0.00000   0.00000   0.00000   0.00000   3.14159
    D4       -3.12416  -0.00016   0.00000  -0.00296  -0.00312  -3.12728
    D5        1.05622  -0.00002   0.00000  -0.00045   0.00029   1.05651
    D6       -1.03397  -0.00009   0.00000  -0.00171  -0.00141  -1.03538
    D7       -1.05622   0.00002   0.00000   0.00044  -0.00029  -1.05651
    D8        3.12416   0.00016   0.00000   0.00295   0.00312   3.12728
    D9        1.03397   0.00009   0.00000   0.00170   0.00141   1.03538
         Item               Value     Threshold  Converged?
 Maximum Force            0.026271     0.000450     NO 
 RMS     Force            0.004997     0.000300     NO 
 Maximum Displacement     0.042219     0.001800     NO 
 RMS     Displacement     0.010765     0.001200     NO 
 Predicted change in Energy=-3.940907D-04
 GradGradGradGradGradGradGradGradGradGradGradGradGradGradGradGradGradGrad

                          Input orientation:                          
 ---------------------------------------------------------------------
 Center     Atomic      Atomic             Coordinates (Angstroms)
 Number     Number       Type             X           Y           Z
 ---------------------------------------------------------------------
      1          7           0       -1.341968   -1.419066    0.000000
      2          6           0       -0.769009   -0.425183    0.000000
      3          6           0        0.000872    0.815531    0.000000
      4          1           0       -0.293543    1.392494    0.877249
      5          1           0       -0.293543    1.392494   -0.877249
      6          6           0        1.509077    0.562890    0.000000
      7          1           0        1.807572   -0.000378   -0.881876
      8          1           0        1.807572   -0.000378    0.881876
      9          1           0        2.039737    1.513276    0.000000
 ---------------------------------------------------------------------
                    Distance matrix (angstroms):
                    1          2          3          4          5
     1  N    0.000000
     2  C    1.147208   0.000000
     3  C    2.607038   1.460167   0.000000
     4  H    3.126281   2.073543   1.090473   0.000000
     5  H    3.126281   2.073543   1.090473   1.754497   0.000000
     6  C    3.472263   2.483136   1.529218   2.169619   2.169619
     7  H    3.565107   2.756253   2.169695   3.073971   2.520873
     8  H    3.565107   2.756253   2.169695   2.520873   3.073971
     9  H    4.475998   3.412722   2.154951   2.495666   2.495666
                    6          7          8          9
     6  C    0.000000
     7  H    1.088152   0.000000
     8  H    1.088152   1.763752   0.000000
     9  H    1.088500   1.767131   1.767131   0.000000
 Stoichiometry    C3H5N
 Framework group  CS[SG(C3HN),X(H4)]
 Deg. of freedom    13
 Full point group                 CS      NOp   2
 Largest Abelian subgroup         CS      NOp   2
 Largest concise Abelian subgroup CS      NOp   2
                         Standard orientation:                         
 ---------------------------------------------------------------------
 Center     Atomic      Atomic             Coordinates (Angstroms)
 Number     Number       Type             X           Y           Z
 ---------------------------------------------------------------------
      1          7           0       -1.351399   -1.416678    0.000000
      2          6           0       -0.774632   -0.424998    0.000000
      3          6           0        0.000000    0.812755    0.000000
      4          1           0       -0.292202    1.390842    0.877249
      5          1           0       -0.292202    1.390842   -0.877249
      6          6           0        1.507225    0.554333    0.000000
      7          1           0        1.803558   -0.010076   -0.881876
      8          1           0        1.803558   -0.010076    0.881876
      9          1           0        2.041525    1.502676    0.000000
 ---------------------------------------------------------------------
 Rotational constants (GHZ):          27.9060907           4.7512834           4.2742043
 Standard basis: Aug-CC-pVTZ (5D, 7F)
 There are   216 symmetry adapted cartesian basis functions of A'  symmetry.
 There are   129 symmetry adapted cartesian basis functions of A"  symmetry.
 There are   182 symmetry adapted basis functions of A'  symmetry.
 There are   117 symmetry adapted basis functions of A"  symmetry.
   299 basis functions,   423 primitive gaussians,   345 cartesian basis functions
    15 alpha electrons       15 beta electrons
       nuclear repulsion energy       103.3394237406 Hartrees.
 NAtoms=    9 NActive=    9 NUniq=    7 SFac= 1.65D+00 NAtFMM=   60 NAOKFM=F Big=F
 Integral buffers will be    131072 words long.
 Raffenetti 2 integral format.
 Two-electron integral symmetry is turned on.
 Nuclear repulsion after empirical dispersion term =      103.3367329190 Hartrees.
 One-electron integrals computed using PRISM.
 NBasis=   299 RedAO= T EigKep=  1.43D-05  NBF=   182   117
 NBsUse=   299 1.00D-06 EigRej= -1.00D+00 NBFU=   182   117
 Initial guess from the checkpoint file:  "C2H5CN-M0001-b3lyp-wb97L-wb97H.chk"
 B after Tr=     0.000000    0.000000    0.000000
         Rot=    0.999999    0.000000    0.000000    0.001231 Ang=   0.14 deg.
 Initial guess orbital symmetries:
       Occupied  (A') (A') (A') (A') (A') (A') (A') (A') (A") (A')
                 (A') (A") (A') (A') (A")
       Virtual   (A') (A') (A") (A') (A") (A') (A') (A') (A") (A')
                 (A") (A') (A') (A") (A') (A') (A") (A') (A') (A")
                 (A') (A") (A') (A") (A') (A') (A') (A') (A') (A")
                 (A') (A") (A') (A") (A') (A') (A") (A') (A") (A')
                 (A") (A') (A") (A') (A') (A") (A") (A') (A') (A')
                 (A') (A") (A') (A") (A') (A') (A") (A') (A') (A")
                 (A') (A') (A") (A') (A") (A') (A') (A") (A') (A")
                 (A') (A") (A') (A') (A') (A") (A") (A') (A') (A")
                 (A') (A") (A') (A") (A') (A') (A') (A') (A") (A")
                 (A') (A") (A') (A") (A') (A") (A') (A') (A") (A')
                 (A') (A") (A') (A") (A') (A') (A") (A') (A") (A")
                 (A') (A") (A") (A') (A') (A") (A') (A') (A") (A')
                 (A") (A') (A') (A") (A') (A') (A') (A") (A') (A")
                 (A') (A") (A') (A") (A') (A") (A') (A") (A') (A')
                 (A") (A') (A') (A") (A') (A") (A') (A") (A') (A')
                 (A") (A') (A') (A') (A") (A") (A') (A") (A") (A')
                 (A') (A') (A") (A') (A") (A') (A") (A") (A') (A")
                 (A') (A') (A') (A') (A') (A') (A") (A') (A') (A")
                 (A") (A') (A') (A') (A") (A') (A") (A') (A") (A')
                 (A") (A') (A") (A') (A') (A") (A') (A") (A') (A")
                 (A") (A') (A') (A") (A') (A") (A') (A") (A') (A")
                 (A") (A') (A') (A') (A") (A") (A') (A") (A') (A")
                 (A') (A') (A") (A') (A') (A") (A') (A') (A") (A')
                 (A') (A') (A") (A') (A') (A") (A") (A') (A') (A')
                 (A") (A') (A") (A') (A") (A") (A') (A') (A") (A')
                 (A") (A') (A") (A') (A") (A') (A") (A') (A') (A")
                 (A') (A") (A') (A") (A') (A") (A') (A") (A') (A')
                 (A') (A") (A') (A') (A") (A') (A") (A') (A") (A')
                 (A') (A') (A') (A')
 ExpMin= 2.53D-02 ExpMax= 1.14D+04 ExpMxC= 3.89D+02 IAcc=3 IRadAn=         7 AccDes= 0.00D+00
 Harris functional with IExCor= 4639 and IRadAn=       7 diagonalized for initial guess.
 HarFok:  IExCor= 4639 AccDes= 0.00D+00 IRadAn=         7 IDoV= 1 UseB2=F ITyADJ=14
 ICtDFT=  3500011 ScaDFX=  1.000000  1.000000  1.000000  1.000000
 FoFCou: FMM=F IPFlag=           0 FMFlag=      100000 FMFlg1=           0
         NFxFlg=           0 DoJE=T BraDBF=F KetDBF=T FulRan=T
         wScrn=  0.000000 ICntrl=       500 IOpCl=  0 I1Cent=   200000004 NGrid=           0
         NMat0=    1 NMatS0=      1 NMatT0=    0 NMatD0=    1 NMtDS0=    0 NMtDT0=    0
 Petite list used in FoFCou.
 Requested convergence on RMS density matrix=1.00D-08 within 128 cycles.
 Requested convergence on MAX density matrix=1.00D-06.
 Requested convergence on             energy=1.00D-06.
 No special actions if energy rises.
 SCF Done:  E(RwB97XD) =  -172.069980097     A.U. after   10 cycles
            NFock= 10  Conv=0.34D-08     -V/T= 2.0060
 Calling FoFJK, ICntrl=      2127 FMM=F ISym2X=1 I1Cent= 0 IOpClX= 0 NMat=1 NMatS=1 NMatT=0.
 ***** Axes restored to original set *****
 -------------------------------------------------------------------
 Center     Atomic                   Forces (Hartrees/Bohr)
 Number     Number              X              Y              Z
 -------------------------------------------------------------------
      1        7          -0.000100708    0.001099961    0.000000000
      2        6           0.000607143   -0.001446731    0.000000000
      3        6          -0.000790930    0.000117387    0.000000000
      4        1           0.000039570    0.000138460   -0.000151573
      5        1           0.000039570    0.000138460    0.000151573
      6        6          -0.000041636    0.000064092    0.000000000
      7        1           0.000088675   -0.000014267   -0.000043770
      8        1           0.000088675   -0.000014267    0.000043770
      9        1           0.000069641   -0.000083094    0.000000000
 -------------------------------------------------------------------
 Cartesian Forces:  Max     0.001446731 RMS     0.000405793

 GradGradGradGradGradGradGradGradGradGradGradGradGradGradGradGradGradGrad
 Berny optimization.
 Using GEDIIS/GDIIS optimizer.
 FormGI is forming the generalized inverse of G from B-inverse, IUseBI=4.
 Internal  Forces:  Max     0.001264621 RMS     0.000301353
 Search for a local minimum.
 Step number   2 out of a maximum of   41
 All quantities printed in internal units (Hartrees-Bohrs-Radians)
 Mixed Optimization -- En-DIIS/RFO-DIIS
 Update second derivatives using D2CorX and points    1    2
 DE= -3.91D-04 DEPred=-3.94D-04 R= 9.92D-01
 TightC=F SS=  1.41D+00  RLast= 3.92D-02 DXNew= 5.0454D-01 1.1746D-01
 Trust test= 9.92D-01 RLast= 3.92D-02 DXMaxT set to 3.00D-01
 ITU=  1  0
 Use linear search instead of GDIIS.
     Eigenvalues ---    0.00308   0.01207   0.01285   0.05326   0.05518
     Eigenvalues ---    0.05643   0.05831   0.15997   0.16000   0.16000
     Eigenvalues ---    0.16000   0.16015   0.22264   0.29149   0.34210
     Eigenvalues ---    0.34281   0.34351   0.34430   0.34566   0.36177
     Eigenvalues ---    1.21963
 RFO step:  Lambda=-1.44190599D-04 EMin= 3.07908119D-03
 Quartic linear search produced a step of -0.01295.
 Iteration  1 RMS(Cart)=  0.02975314 RMS(Int)=  0.00156307
 Iteration  2 RMS(Cart)=  0.00155971 RMS(Int)=  0.00000201
 Iteration  3 RMS(Cart)=  0.00000220 RMS(Int)=  0.00000006
 Iteration  4 RMS(Cart)=  0.00000000 RMS(Int)=  0.00000006
 ClnCor:  largest displacement from symmetrization is 1.71D-02 for atom     1.
 Variable       Old X    -DE/DX   Delta X   Delta X   Delta X     New X
                                 (Linear)    (Quad)   (Total)
    R1        2.16791  -0.00090   0.00026  -0.00474  -0.00468   2.16323
    R2        2.75932   0.00003   0.00016  -0.00233  -0.00219   2.75712
    R3        2.06070  -0.00006   0.00012  -0.00199  -0.00468   2.05602
    R4        2.06070  -0.00006   0.00012  -0.00199  -0.00468   2.05602
    R5        2.88980   0.00021   0.00013  -0.00133  -0.00120   2.88861
    R6        2.05631   0.00007   0.00013  -0.00177  -0.00141   2.05490
    R7        2.05631   0.00007   0.00013  -0.00176  -0.00141   2.05490
    R8        2.05697  -0.00004   0.00013  -0.00208  -0.00196   2.05500
    A1        1.88307   0.00013   0.00003   0.00080  -0.00141   1.88166
    A2        1.88307   0.00013   0.00003   0.00080  -0.00141   1.88166
    A3        1.96019  -0.00017   0.00000  -0.00033  -0.00034   1.95986
    A4        1.86955  -0.00012  -0.00001  -0.00150  -0.00008   1.86947
    A5        1.93231   0.00002  -0.00002   0.00010   0.00156   1.93387
    A6        1.93231   0.00002  -0.00002   0.00010   0.00156   1.93387
    A7        1.93485   0.00007   0.00002   0.00011   0.00105   1.93589
    A8        1.93485   0.00007   0.00002   0.00011   0.00105   1.93589
    A9        1.91407   0.00011  -0.00002   0.00091   0.00089   1.91495
   A10        1.88979  -0.00006   0.00001  -0.00050   0.00310   1.89289
   A11        1.89465  -0.00009  -0.00002  -0.00033  -0.00313   1.89152
   A12        1.89465  -0.00009  -0.00002  -0.00032  -0.00313   1.89152
   A13        3.11195   0.00126   0.00022   0.09856   0.09165   3.20360
   A14        3.15819  -0.00044  -0.00012  -0.03373  -0.05435   3.10383
    D1        1.04970   0.00001   0.00002  -0.00019   0.00266   1.05235
    D2       -1.04970   0.00000  -0.00002   0.00030  -0.00266  -1.05235
    D3        3.14159   0.00000   0.00000   0.00005   0.00000   3.14159
    D4       -3.12728   0.00007   0.00004   0.00067   0.00171  -3.12557
    D5        1.05651   0.00006   0.00000   0.00116  -0.00360   1.05291
    D6       -1.03538   0.00006   0.00002   0.00091  -0.00095  -1.03633
    D7       -1.05651  -0.00006   0.00000  -0.00107   0.00360  -1.05291
    D8        3.12728  -0.00007  -0.00004  -0.00057  -0.00171   3.12557
    D9        1.03538  -0.00006  -0.00002  -0.00082   0.00095   1.03633
         Item               Value     Threshold  Converged?
 Maximum Force            0.001265     0.000450     NO 
 RMS     Force            0.000301     0.000300     NO 
 Maximum Displacement     0.110402     0.001800     NO 
 RMS     Displacement     0.030230     0.001200     NO 
 Predicted change in Energy=-6.379589D-05
 GradGradGradGradGradGradGradGradGradGradGradGradGradGradGradGradGradGrad

                          Input orientation:                          
 ---------------------------------------------------------------------
 Center     Atomic      Atomic             Coordinates (Angstroms)
 Number     Number       Type             X           Y           Z
 ---------------------------------------------------------------------
      1          7           0       -1.400391   -1.388034    0.000000
      2          6           0       -0.745242   -0.449315    0.000000
      3          6           0        0.006111    0.801353    0.000000
      4          1           0       -0.297432    1.371942    0.875232
      5          1           0       -0.297432    1.371942   -0.875232
      6          6           0        1.517091    0.570024    0.000000
      7          1           0        1.824696    0.013742   -0.882259
      8          1           0        1.824696    0.013742    0.882259
      9          1           0        2.034700    1.526398    0.000000
 ---------------------------------------------------------------------
                    Distance matrix (angstroms):
                    1          2          3          4          5
     1  N    0.000000
     2  C    1.144732   0.000000
     3  C    2.602241   1.459007   0.000000
     4  H    3.098389   2.069672   1.087999   0.000000
     5  H    3.098389   2.069672   1.087999   1.750465   0.000000
     6  C    3.513643   2.481371   1.528585   2.168317   2.168317
     7  H    3.625539   2.756335   2.169323   3.071955   2.519560
     8  H    3.625539   2.756335   2.169323   2.519560   3.071955
     9  H    4.504859   3.410501   2.154266   2.495742   2.495742
                    6          7          8          9
     6  C    0.000000
     7  H    1.087406   0.000000
     8  H    1.087406   1.764517   0.000000
     9  H    1.087460   1.763692   1.763692   0.000000
 Stoichiometry    C3H5N
 Framework group  CS[SG(C3HN),X(H4)]
 Deg. of freedom    13
 Full point group                 CS      NOp   2
 Largest Abelian subgroup         CS      NOp   2
 Largest concise Abelian subgroup CS      NOp   2
                         Standard orientation:                         
 ---------------------------------------------------------------------
 Center     Atomic      Atomic             Coordinates (Angstroms)
 Number     Number       Type             X           Y           Z
 ---------------------------------------------------------------------
      1          7           0       -1.385477   -1.405159    0.000000
      2          6           0       -0.739345   -0.460211    0.000000
      3          6           0        0.000000    0.797593    0.000000
      4          1           0       -0.308992    1.365249    0.875232
      5          1           0       -0.308992    1.365249   -0.875232
      6          6           0        1.513125    0.580740    0.000000
      7          1           0        1.826042    0.027428   -0.882259
      8          1           0        1.826042    0.027428    0.882259
      9          1           0        2.021554    1.542026    0.000000
 ---------------------------------------------------------------------
 Rotational constants (GHZ):          29.3341592           4.6718172           4.2405229
 Standard basis: Aug-CC-pVTZ (5D, 7F)
 There are   216 symmetry adapted cartesian basis functions of A'  symmetry.
 There are   129 symmetry adapted cartesian basis functions of A"  symmetry.
 There are   182 symmetry adapted basis functions of A'  symmetry.
 There are   117 symmetry adapted basis functions of A"  symmetry.
   299 basis functions,   423 primitive gaussians,   345 cartesian basis functions
    15 alpha electrons       15 beta electrons
       nuclear repulsion energy       103.3552358496 Hartrees.
 NAtoms=    9 NActive=    9 NUniq=    7 SFac= 1.65D+00 NAtFMM=   60 NAOKFM=F Big=F
 Integral buffers will be    131072 words long.
 Raffenetti 2 integral format.
 Two-electron integral symmetry is turned on.
 Nuclear repulsion after empirical dispersion term =      103.3525583902 Hartrees.
 One-electron integrals computed using PRISM.
 NBasis=   299 RedAO= T EigKep=  1.37D-05  NBF=   182   117
 NBsUse=   299 1.00D-06 EigRej= -1.00D+00 NBFU=   182   117
 Initial guess from the checkpoint file:  "C2H5CN-M0001-b3lyp-wb97L-wb97H.chk"
 B after Tr=     0.000000    0.000000    0.000000
         Rot=    0.999997    0.000000    0.000000   -0.002448 Ang=  -0.28 deg.
 Initial guess orbital symmetries:
       Occupied  (A') (A') (A') (A') (A') (A') (A') (A') (A") (A')
                 (A') (A") (A') (A') (A")
       Virtual   (A') (A') (A") (A') (A") (A') (A') (A') (A") (A')
                 (A") (A') (A') (A") (A') (A') (A") (A') (A') (A")
                 (A') (A") (A') (A") (A') (A') (A') (A') (A') (A")
                 (A') (A") (A') (A") (A') (A') (A") (A') (A") (A")
                 (A') (A') (A") (A') (A') (A") (A") (A') (A') (A')
                 (A') (A") (A') (A") (A') (A') (A") (A') (A') (A")
                 (A') (A') (A") (A') (A") (A') (A') (A") (A') (A")
                 (A') (A") (A') (A') (A') (A") (A") (A') (A') (A")
                 (A') (A") (A') (A") (A') (A') (A') (A') (A") (A")
                 (A') (A") (A') (A") (A') (A") (A') (A') (A") (A')
                 (A') (A") (A') (A") (A') (A') (A") (A') (A") (A")
                 (A') (A") (A") (A') (A') (A") (A') (A') (A") (A')
                 (A") (A') (A') (A") (A') (A') (A') (A") (A') (A')
                 (A") (A") (A') (A") (A') (A') (A") (A") (A') (A')
                 (A") (A') (A') (A") (A') (A") (A') (A") (A') (A')
                 (A") (A') (A') (A') (A") (A") (A') (A") (A") (A')
                 (A') (A') (A") (A') (A") (A') (A") (A") (A') (A')
                 (A") (A') (A') (A') (A') (A') (A") (A') (A') (A")
                 (A") (A') (A') (A') (A") (A') (A") (A') (A") (A')
                 (A") (A') (A") (A') (A') (A") (A') (A") (A') (A")
                 (A") (A') (A') (A") (A') (A") (A') (A") (A') (A")
                 (A") (A') (A') (A') (A") (A") (A') (A") (A') (A")
                 (A') (A') (A") (A') (A') (A") (A') (A') (A") (A')
                 (A') (A') (A") (A') (A') (A") (A") (A') (A') (A')
                 (A") (A') (A") (A') (A") (A") (A') (A') (A") (A')
                 (A") (A') (A") (A') (A") (A') (A") (A') (A') (A")
                 (A') (A") (A') (A") (A') (A") (A') (A") (A') (A')
                 (A') (A") (A') (A') (A") (A') (A") (A') (A") (A')
                 (A') (A') (A') (A')
 ExpMin= 2.53D-02 ExpMax= 1.14D+04 ExpMxC= 3.89D+02 IAcc=3 IRadAn=         7 AccDes= 0.00D+00
 Harris functional with IExCor= 4639 and IRadAn=       7 diagonalized for initial guess.
 HarFok:  IExCor= 4639 AccDes= 0.00D+00 IRadAn=         7 IDoV= 1 UseB2=F ITyADJ=14
 ICtDFT=  3500011 ScaDFX=  1.000000  1.000000  1.000000  1.000000
 FoFCou: FMM=F IPFlag=           0 FMFlag=      100000 FMFlg1=           0
         NFxFlg=           0 DoJE=T BraDBF=F KetDBF=T FulRan=T
         wScrn=  0.000000 ICntrl=       500 IOpCl=  0 I1Cent=   200000004 NGrid=           0
         NMat0=    1 NMatS0=      1 NMatT0=    0 NMatD0=    1 NMtDS0=    0 NMtDT0=    0
 Petite list used in FoFCou.
 Requested convergence on RMS density matrix=1.00D-08 within 128 cycles.
 Requested convergence on MAX density matrix=1.00D-06.
 Requested convergence on             energy=1.00D-06.
 No special actions if energy rises.
 SCF Done:  E(RwB97XD) =  -172.069656950     A.U. after   10 cycles
            NFock= 10  Conv=0.53D-08     -V/T= 2.0059
 Calling FoFJK, ICntrl=      2127 FMM=F ISym2X=1 I1Cent= 0 IOpClX= 0 NMat=1 NMatS=1 NMatT=0.
 ***** Axes restored to original set *****
 -------------------------------------------------------------------
 Center     Atomic                   Forces (Hartrees/Bohr)
 Number     Number              X              Y              Z
 -------------------------------------------------------------------
      1        7          -0.000216171   -0.006272599    0.000000000
      2        6          -0.003578851    0.007139951    0.000000000
      3        6           0.003530794   -0.003076078    0.000000000
      4        1          -0.000374175    0.000604551    0.001302277
      5        1          -0.000374175    0.000604551   -0.001302277
      6        6           0.000189446    0.001445287    0.000000000
      7        1           0.000160852   -0.000520029   -0.000322327
      8        1           0.000160852   -0.000520029    0.000322327
      9        1           0.000501427    0.000594397    0.000000000
 -------------------------------------------------------------------
 Cartesian Forces:  Max     0.007139951 RMS     0.002219783

 GradGradGradGradGradGradGradGradGradGradGradGradGradGradGradGradGradGrad
 Berny optimization.
 Using GEDIIS/GDIIS optimizer.
 FormGI is forming the generalized inverse of G from B-inverse, IUseBI=4.
 Internal  Forces:  Max     0.006658222 RMS     0.001718304
 Search for a local minimum.
 Step number   3 out of a maximum of   41
 All quantities printed in internal units (Hartrees-Bohrs-Radians)
 Mixed Optimization -- RFO/linear search
 Update second derivatives using D2CorX and points    1    3    2
 DE=  3.23D-04 DEPred=-6.38D-05 R=-5.07D+00
 Trust test=-5.07D+00 RLast= 1.07D-01 DXMaxT set to 1.50D-01
 ITU= -1  1  0
 Use linear search instead of GDIIS.
     Eigenvalues ---    0.00308   0.01156   0.05325   0.05353   0.05642
     Eigenvalues ---    0.05783   0.07683   0.15746   0.16000   0.16000
     Eigenvalues ---    0.16006   0.16015   0.23398   0.29111   0.33378
     Eigenvalues ---    0.34210   0.34384   0.34430   0.34687   0.36388
     Eigenvalues ---    1.24960
 RFO step:  Lambda=-1.91104040D-06 EMin= 3.07907972D-03
 Quartic linear search produced a step of -0.84658.
 Iteration  1 RMS(Cart)=  0.02473136 RMS(Int)=  0.00115593
 Iteration  2 RMS(Cart)=  0.00120954 RMS(Int)=  0.00000182
 Iteration  3 RMS(Cart)=  0.00000184 RMS(Int)=  0.00000088
 Iteration  4 RMS(Cart)=  0.00000000 RMS(Int)=  0.00000088
 ClnCor:  largest displacement from symmetrization is 6.17D-04 for atom     8.
 Variable       Old X    -DE/DX   Delta X   Delta X   Delta X     New X
                                 (Linear)    (Quad)   (Total)
    R1        2.16323   0.00527   0.00396   0.00000   0.00396   2.16719
    R2        2.75712   0.00122   0.00186   0.00055   0.00241   2.75953
    R3        2.05602   0.00147   0.00396   0.00049   0.00438   2.06040
    R4        2.05602   0.00147   0.00396   0.00049   0.00438   2.06040
    R5        2.88861   0.00085   0.00101   0.00102   0.00203   2.89064
    R6        2.05490   0.00056   0.00119   0.00038   0.00159   2.05649
    R7        2.05490   0.00057   0.00119   0.00039   0.00159   2.05649
    R8        2.05500   0.00076   0.00166   0.00022   0.00188   2.05689
    A1        1.88166  -0.00076   0.00120   0.00055   0.00176   1.88341
    A2        1.88166  -0.00076   0.00120   0.00058   0.00176   1.88341
    A3        1.95986   0.00205   0.00029   0.00113   0.00141   1.96127
    A4        1.86947   0.00023   0.00007  -0.00139  -0.00138   1.86810
    A5        1.93387  -0.00043  -0.00132  -0.00047  -0.00176   1.93211
    A6        1.93387  -0.00043  -0.00132  -0.00046  -0.00176   1.93211
    A7        1.93589  -0.00003  -0.00089   0.00024  -0.00063   1.93526
    A8        1.93589  -0.00003  -0.00089   0.00024  -0.00063   1.93526
    A9        1.91495   0.00029  -0.00075   0.00098   0.00023   1.91518
   A10        1.89289  -0.00017  -0.00263  -0.00071  -0.00311   1.88979
   A11        1.89152  -0.00003   0.00265  -0.00040   0.00212   1.89364
   A12        1.89152  -0.00003   0.00265  -0.00039   0.00212   1.89364
   A13        3.20360  -0.00666  -0.07759   0.00086  -0.07682   3.12678
   A14        3.10383   0.00236   0.04602   0.00042   0.04616   3.14999
    D1        1.05235  -0.00012  -0.00225  -0.00013  -0.00238   1.04998
    D2       -1.05235   0.00014   0.00225   0.00045   0.00238  -1.04998
    D3        3.14159   0.00000   0.00000   0.00016   0.00000   3.14159
    D4       -3.12557   0.00000  -0.00145   0.00102  -0.00040  -3.12597
    D5        1.05291   0.00026   0.00305   0.00160   0.00436   1.05727
    D6       -1.03633   0.00013   0.00080   0.00130   0.00198  -1.03435
    D7       -1.05291  -0.00026  -0.00305  -0.00131  -0.00436  -1.05727
    D8        3.12557   0.00000   0.00145  -0.00073   0.00040   3.12597
    D9        1.03633  -0.00013  -0.00080  -0.00103  -0.00198   1.03435
         Item               Value     Threshold  Converged?
 Maximum Force            0.006658     0.000450     NO 
 RMS     Force            0.001718     0.000300     NO 
 Maximum Displacement     0.091353     0.001800     NO 
 RMS     Displacement     0.024927     0.001200     NO 
 Predicted change in Energy=-1.017383D-05
 GradGradGradGradGradGradGradGradGradGradGradGradGradGradGradGradGradGrad

                          Input orientation:                          
 ---------------------------------------------------------------------
 Center     Atomic      Atomic             Coordinates (Angstroms)
 Number     Number       Type             X           Y           Z
 ---------------------------------------------------------------------
      1          7           0       -1.352049   -1.415922    0.000000
      2          6           0       -0.765691   -0.430328    0.000000
      3          6           0        0.001185    0.812380    0.000000
      4          1           0       -0.294875    1.389113    0.876649
      5          1           0       -0.294875    1.389113   -0.876649
      6          6           0        1.510713    0.565017    0.000000
      7          1           0        1.811700    0.003012   -0.881953
      8          1           0        1.811700    0.003012    0.881953
      9          1           0        2.039039    1.516653    0.000000
 ---------------------------------------------------------------------
                    Distance matrix (angstroms):
                    1          2          3          4          5
     1  N    0.000000
     2  C    1.146826   0.000000
     3  C    2.607024   1.460282   0.000000
     4  H    3.123196   2.073776   1.090315   0.000000
     5  H    3.123196   2.073776   1.090315   1.753299   0.000000
     6  C    3.481311   2.484498   1.529661   2.169746   2.169746
     7  H    3.577782   2.758363   2.170456   3.074348   2.521698
     8  H    3.577782   2.758363   2.170456   2.521698   3.074348
     9  H    4.483244   3.414271   2.156119   2.496384   2.496384
                    6          7          8          9
     6  C    0.000000
     7  H    1.088248   0.000000
     8  H    1.088248   1.763906   0.000000
     9  H    1.088458   1.766532   1.766532   0.000000
 Stoichiometry    C3H5N
 Framework group  CS[SG(C3HN),X(H4)]
 Deg. of freedom    13
 Full point group                 CS      NOp   2
 Largest Abelian subgroup         CS      NOp   2
 Largest concise Abelian subgroup CS      NOp   2
                         Standard orientation:                         
 ---------------------------------------------------------------------
 Center     Atomic      Atomic             Coordinates (Angstroms)
 Number     Number       Type             X           Y           Z
 ---------------------------------------------------------------------
      1          7           0       -1.357819   -1.415525    0.000000
      2          6           0       -0.769433   -0.431140    0.000000
      3          6           0        0.000000    0.809986    0.000000
      4          1           0       -0.294872    1.387327    0.876649
      5          1           0       -0.294872    1.387327   -0.876649
      6          6           0        1.509015    0.559516    0.000000
      7          1           0        1.808844   -0.003108   -0.881953
      8          1           0        1.808844   -0.003108    0.881953
      9          1           0        2.039300    1.510062    0.000000
 ---------------------------------------------------------------------
 Rotational constants (GHZ):          28.1436947           4.7323162           4.2642103
 Standard basis: Aug-CC-pVTZ (5D, 7F)
 There are   216 symmetry adapted cartesian basis functions of A'  symmetry.
 There are   129 symmetry adapted cartesian basis functions of A"  symmetry.
 There are   182 symmetry adapted basis functions of A'  symmetry.
 There are   117 symmetry adapted basis functions of A"  symmetry.
   299 basis functions,   423 primitive gaussians,   345 cartesian basis functions
    15 alpha electrons       15 beta electrons
       nuclear repulsion energy       103.3100997274 Hartrees.
 NAtoms=    9 NActive=    9 NUniq=    7 SFac= 1.65D+00 NAtFMM=   60 NAOKFM=F Big=F
 Integral buffers will be    131072 words long.
 Raffenetti 2 integral format.
 Two-electron integral symmetry is turned on.
 Nuclear repulsion after empirical dispersion term =      103.3074119913 Hartrees.
 One-electron integrals computed using PRISM.
 NBasis=   299 RedAO= T EigKep=  1.42D-05  NBF=   182   117
 NBsUse=   299 1.00D-06 EigRej= -1.00D+00 NBFU=   182   117
 Lowest energy guess from the checkpoint file:  "C2H5CN-M0001-b3lyp-wb97L-wb97H.chk"
 B after Tr=     0.000000    0.000000    0.000000
         Rot=    1.000000    0.000000    0.000000   -0.000451 Ang=  -0.05 deg.
 B after Tr=     0.000000    0.000000    0.000000
         Rot=    0.999998    0.000000    0.000000    0.001997 Ang=   0.23 deg.
 Initial guess orbital symmetries:
       Occupied  (A') (A') (A') (A') (A') (A") (A') (A') (A") (A')
                 (A') (A') (A") (A') (A')
       Virtual   (A') (A') (A') (A') (A') (A") (A') (A') (A") (A')
                 (A') (A') (A") (A') (A') (A") (A") (A") (A") (A")
                 (A") (A") (A") (A") (A") (A") (A") (A") (A") (A")
                 (A") (A") (A") (A") (A") (A") (A") (A") (A") (A")
                 (A") (A") (A") (A") (A") (A") (A") (A") (A") (A")
                 (A") (A") (A") (A") (A") (A") (A") (A") (A") (A")
                 (A") (A") (A") (A") (A") (A") (A") (A") (A") (A")
                 (A") (A") (A") (A") (A") (A") (A") (A") (A") (A")
                 (A") (A") (A") (A") (A") (A") (A") (A") (A") (A")
                 (A") (A") (A") (A") (A") (A") (A") (A") (A") (A")
                 (A") (A") (A") (A") (A") (A") (A") (A") (A") (A")
                 (A") (A") (A") (A") (A") (A") (A") (A") (A") (A")
                 (A") (A") (A") (A") (A") (A") (A") (A") (A") (A")
                 (A") (A") (A") (A") (A") (A") (A") (A") (A") (A")
                 (A") (A") (A") (A") (A") (A") (A") (A") (A") (A")
                 (A") (A") (A") (A") (A") (A") (A") (A") (A") (A")
                 (A") (A") (A") (A") (A") (A") (A") (A") (A") (A")
                 (A") (A") (A") (A") (A") (A") (A") (A") (A") (A")
                 (A") (A") (A") (A") (A") (A") (A") (A") (A") (A")
                 (A") (A") (A") (A") (A") (A") (A") (A") (A") (A")
                 (A") (A") (A") (A") (A") (A") (A") (A") (A") (A")
                 (A") (A") (A") (A") (A") (A") (A") (A") (A") (A")
                 (A") (A") (A") (A") (A") (A") (A") (A") (A") (A")
                 (A") (A") (A") (A") (A") (A") (A") (A") (A") (A")
                 (A") (A") (A") (A") (A") (A") (A") (A") (A") (A")
                 (A") (A") (A") (A") (A") (A") (A") (A") (A") (A")
                 (A") (A") (A") (A") (A") (A") (A") (A") (A") (A")
                 (A") (A") (A") (A") (A") (A") (A") (A") (A") (A")
                 (A") (A") (A") (A")
 Requested convergence on RMS density matrix=1.00D-08 within 128 cycles.
 Requested convergence on MAX density matrix=1.00D-06.
 Requested convergence on             energy=1.00D-06.
 No special actions if energy rises.
 An orbital has undefined symmetry, so N**3 symmetry is turned off.
 SCF Done:  E(RwB97XD) =  -172.069992037     A.U. after    7 cycles
            NFock=  7  Conv=0.71D-08     -V/T= 2.0060
 Calling FoFJK, ICntrl=      2127 FMM=F ISym2X=1 I1Cent= 0 IOpClX= 0 NMat=1 NMatS=1 NMatT=0.
 ***** Axes restored to original set *****
 -------------------------------------------------------------------
 Center     Atomic                   Forces (Hartrees/Bohr)
 Number     Number              X              Y              Z
 -------------------------------------------------------------------
      1        7           0.000011160    0.000015189    0.000000000
      2        6           0.000056281    0.000093840    0.000000000
      3        6           0.000015208   -0.000162252    0.000000000
      4        1          -0.000006925    0.000026397    0.000027899
      5        1          -0.000006925    0.000026397   -0.000027899
      6        6          -0.000064958    0.000054260    0.000000000
      7        1           0.000010493   -0.000031297    0.000002000
      8        1           0.000010493   -0.000031297   -0.000002000
      9        1          -0.000024827    0.000008764    0.000000000
 -------------------------------------------------------------------
 Cartesian Forces:  Max     0.000162252 RMS     0.000043875

 GradGradGradGradGradGradGradGradGradGradGradGradGradGradGradGradGradGrad
 Berny optimization.
 Using GEDIIS/GDIIS optimizer.
 FormGI is forming the generalized inverse of G from B-inverse, IUseBI=4.
 Internal  Forces:  Max     0.000128173 RMS     0.000030197
 Search for a local minimum.
 Step number   4 out of a maximum of   41
 All quantities printed in internal units (Hartrees-Bohrs-Radians)
 Mixed Optimization -- En-DIIS/RFO-DIIS
 Update second derivatives using D2CorX and points    1    3    2    4
 DE= -1.19D-05 DEPred=-1.02D-05 R= 1.17D+00
 TightC=F SS=  1.41D+00  RLast= 1.74D-02 DXNew= 2.5227D-01 5.2195D-02
 Trust test= 1.17D+00 RLast= 1.74D-02 DXMaxT set to 1.50D-01
 ITU=  1 -1  1  0
 Use linear search instead of GDIIS.
     Eigenvalues ---    0.00308   0.01156   0.05317   0.05363   0.05636
     Eigenvalues ---    0.05783   0.07777   0.15776   0.15996   0.16000
     Eigenvalues ---    0.16000   0.16025   0.23406   0.29241   0.33432
     Eigenvalues ---    0.34210   0.34371   0.34430   0.34772   0.36389
     Eigenvalues ---    1.25063
 RFO step:  Lambda=-9.78703102D-08 EMin= 3.07908069D-03
 Quartic linear search produced a step of -0.00820.
 Iteration  1 RMS(Cart)=  0.00015777 RMS(Int)=  0.00000001
 Iteration  2 RMS(Cart)=  0.00000001 RMS(Int)=  0.00000000
 ClnCor:  largest displacement from symmetrization is 8.17D-05 for atom     1.
 Variable       Old X    -DE/DX   Delta X   Delta X   Delta X     New X
                                 (Linear)    (Quad)   (Total)
    R1        2.16719  -0.00002   0.00001  -0.00002  -0.00002   2.16717
    R2        2.75953  -0.00013   0.00000  -0.00035  -0.00035   2.75918
    R3        2.06040   0.00004   0.00000   0.00012   0.00011   2.06051
    R4        2.06040   0.00004   0.00000   0.00012   0.00011   2.06051
    R5        2.89064  -0.00007  -0.00001  -0.00023  -0.00023   2.89041
    R6        2.05649   0.00002   0.00000   0.00005   0.00005   2.05654
    R7        2.05649   0.00002   0.00000   0.00005   0.00005   2.05654
    R8        2.05689   0.00000   0.00000  -0.00002  -0.00001   2.05687
    A1        1.88341   0.00000   0.00000   0.00007   0.00005   1.88347
    A2        1.88341   0.00000   0.00000   0.00007   0.00005   1.88347
    A3        1.96127   0.00000  -0.00001   0.00002   0.00001   1.96129
    A4        1.86810   0.00000   0.00001  -0.00008  -0.00006   1.86804
    A5        1.93211   0.00000   0.00000  -0.00004  -0.00003   1.93208
    A6        1.93211   0.00000   0.00000  -0.00004  -0.00003   1.93208
    A7        1.93526   0.00002   0.00000   0.00007   0.00007   1.93533
    A8        1.93526   0.00002   0.00000   0.00007   0.00007   1.93533
    A9        1.91518  -0.00004  -0.00001  -0.00017  -0.00018   1.91500
   A10        1.88979  -0.00003   0.00000  -0.00026  -0.00024   1.88954
   A11        1.89364   0.00002   0.00001   0.00015   0.00014   1.89378
   A12        1.89364   0.00002   0.00001   0.00015   0.00014   1.89378
   A13        3.12678   0.00000  -0.00012   0.00011  -0.00004   3.12674
   A14        3.14999   0.00000   0.00007   0.00005   0.00002   3.15002
    D1        1.04998  -0.00001   0.00000  -0.00012  -0.00011   1.04987
    D2       -1.04998   0.00001   0.00000   0.00012   0.00011  -1.04987
    D3        3.14159   0.00000   0.00000   0.00000   0.00000   3.14159
    D4       -3.12597   0.00000  -0.00001  -0.00004  -0.00005  -3.12602
    D5        1.05727   0.00001  -0.00001   0.00019   0.00016   1.05743
    D6       -1.03435   0.00000  -0.00001   0.00007   0.00006  -1.03429
    D7       -1.05727  -0.00001   0.00001  -0.00019  -0.00016  -1.05743
    D8        3.12597   0.00000   0.00001   0.00004   0.00005   3.12602
    D9        1.03435   0.00000   0.00001  -0.00007  -0.00006   1.03429
         Item               Value     Threshold  Converged?
 Maximum Force            0.000128     0.000450     YES
 RMS     Force            0.000030     0.000300     YES
 Maximum Displacement     0.000525     0.001800     YES
 RMS     Displacement     0.000152     0.001200     YES
 Predicted change in Energy=-4.956130D-08
 Optimization completed.
    -- Stationary point found.
                           ----------------------------
                           !   Optimized Parameters   !
                           ! (Angstroms and Degrees)  !
 --------------------------                            --------------------------
 ! Name  Definition              Value          Derivative Info.                !
 --------------------------------------------------------------------------------
 ! R1    R(1,2)                  1.1468         -DE/DX =    0.0                 !
 ! R2    R(2,3)                  1.4603         -DE/DX =   -0.0001              !
 ! R3    R(3,4)                  1.0903         -DE/DX =    0.0                 !
 ! R4    R(3,5)                  1.0903         -DE/DX =    0.0                 !
 ! R5    R(3,6)                  1.5297         -DE/DX =   -0.0001              !
 ! R6    R(6,7)                  1.0882         -DE/DX =    0.0                 !
 ! R7    R(6,8)                  1.0882         -DE/DX =    0.0                 !
 ! R8    R(6,9)                  1.0885         -DE/DX =    0.0                 !
 ! A1    A(2,3,4)              107.9116         -DE/DX =    0.0                 !
 ! A2    A(2,3,5)              107.9116         -DE/DX =    0.0                 !
 ! A3    A(2,3,6)              112.3725         -DE/DX =    0.0                 !
 ! A4    A(4,3,5)              107.034          -DE/DX =    0.0                 !
 ! A5    A(4,3,6)              110.7016         -DE/DX =    0.0                 !
 ! A6    A(5,3,6)              110.7016         -DE/DX =    0.0                 !
 ! A7    A(3,6,7)              110.8824         -DE/DX =    0.0                 !
 ! A8    A(3,6,8)              110.8824         -DE/DX =    0.0                 !
 ! A9    A(3,6,9)              109.7318         -DE/DX =    0.0                 !
 ! A10   A(7,6,8)              108.2767         -DE/DX =    0.0                 !
 ! A11   A(7,6,9)              108.4977         -DE/DX =    0.0                 !
 ! A12   A(8,6,9)              108.4977         -DE/DX =    0.0                 !
 ! A13   L(1,2,3,7,-1)         179.1513         -DE/DX =    0.0                 !
 ! A14   L(1,2,3,7,-2)         180.4813         -DE/DX =    0.0                 !
 ! D1    D(2,3,6,7)             60.1591         -DE/DX =    0.0                 !
 ! D2    D(2,3,6,8)            -60.1591         -DE/DX =    0.0                 !
 ! D3    D(2,3,6,9)            180.0            -DE/DX =    0.0                 !
 ! D4    D(4,3,6,7)           -179.1047         -DE/DX =    0.0                 !
 ! D5    D(4,3,6,8)             60.5771         -DE/DX =    0.0                 !
 ! D6    D(4,3,6,9)            -59.2638         -DE/DX =    0.0                 !
 ! D7    D(5,3,6,7)            -60.5771         -DE/DX =    0.0                 !
 ! D8    D(5,3,6,8)            179.1047         -DE/DX =    0.0                 !
 ! D9    D(5,3,6,9)             59.2638         -DE/DX =    0.0                 !
 --------------------------------------------------------------------------------
 GradGradGradGradGradGradGradGradGradGradGradGradGradGradGradGradGradGrad

                          Input orientation:                          
 ---------------------------------------------------------------------
 Center     Atomic      Atomic             Coordinates (Angstroms)
 Number     Number       Type             X           Y           Z
 ---------------------------------------------------------------------
      1          7           0       -1.352049   -1.415922    0.000000
      2          6           0       -0.765691   -0.430328    0.000000
      3          6           0        0.001185    0.812380    0.000000
      4          1           0       -0.294875    1.389113    0.876649
      5          1           0       -0.294875    1.389113   -0.876649
      6          6           0        1.510713    0.565017    0.000000
      7          1           0        1.811700    0.003012   -0.881953
      8          1           0        1.811700    0.003012    0.881953
      9          1           0        2.039039    1.516653    0.000000
 ---------------------------------------------------------------------
                    Distance matrix (angstroms):
                    1          2          3          4          5
     1  N    0.000000
     2  C    1.146826   0.000000
     3  C    2.607024   1.460282   0.000000
     4  H    3.123196   2.073776   1.090315   0.000000
     5  H    3.123196   2.073776   1.090315   1.753299   0.000000
     6  C    3.481311   2.484498   1.529661   2.169746   2.169746
     7  H    3.577782   2.758363   2.170456   3.074348   2.521698
     8  H    3.577782   2.758363   2.170456   2.521698   3.074348
     9  H    4.483244   3.414271   2.156119   2.496384   2.496384
                    6          7          8          9
     6  C    0.000000
     7  H    1.088248   0.000000
     8  H    1.088248   1.763906   0.000000
     9  H    1.088458   1.766532   1.766532   0.000000
 Stoichiometry    C3H5N
 Framework group  CS[SG(C3HN),X(H4)]
 Deg. of freedom    13
 Full point group                 CS      NOp   2
 Largest Abelian subgroup         CS      NOp   2
 Largest concise Abelian subgroup CS      NOp   2
                         Standard orientation:                         
 ---------------------------------------------------------------------
 Center     Atomic      Atomic             Coordinates (Angstroms)
 Number     Number       Type             X           Y           Z
 ---------------------------------------------------------------------
      1          7           0       -1.357819   -1.415525    0.000000
      2          6           0       -0.769433   -0.431140    0.000000
      3          6           0        0.000000    0.809986    0.000000
      4          1           0       -0.294872    1.387327    0.876649
      5          1           0       -0.294872    1.387327   -0.876649
      6          6           0        1.509015    0.559516    0.000000
      7          1           0        1.808844   -0.003108   -0.881953
      8          1           0        1.808844   -0.003108    0.881953
      9          1           0        2.039300    1.510062    0.000000
 ---------------------------------------------------------------------
 Rotational constants (GHZ):          28.1436947           4.7323162           4.2642103

 **********************************************************************

            Population analysis using the SCF Density.

 **********************************************************************

 Orbital symmetries:
       Occupied  (A') (A') (A') (A') (A') (A') (A') (A') (A") (A')
                 (A') (A") (A') (A') (A")
       Virtual   (A') (A') (A") (A') (A") (A') (A') (A') (A") (A')
                 (A") (A') (A') (A") (A') (A') (A") (A') (A') (A")
                 (A') (A") (A') (A") (A') (A') (A') (A') (A') (A")
                 (A') (A") (A') (A") (A') (A') (A") (A') (A") (A")
                 (A') (A') (A") (A') (A') (A") (A") (A') (A') (A')
                 (A') (A") (A') (A") (A') (A') (A") (A') (A') (A")
                 (A') (A') (A") (A') (A") (A') (A') (A") (A') (A")
                 (A') (A") (A') (A') (A') (A") (A") (A') (A') (A")
                 (A") (A') (A') (A") (A') (A') (A') (A') (A") (A")
                 (A') (A") (A') (A") (A') (A") (A') (A') (A") (A')
                 (A') (A") (A') (A") (A') (A') (A") (A') (A") (A")
                 (A') (A") (A") (A') (A') (A") (A') (A') (A") (A')
                 (A") (A') (A') (A") (A') (A') (A') (A") (A') (A')
                 (A") (A") (A') (A") (A') (A') (A") (A") (A') (A')
                 (A") (A') (A') (A") (A') (A") (A') (A") (A') (A')
                 (A") (A') (A') (A') (A") (A") (A') (A") (A") (A')
                 (A') (A') (A") (A') (A") (A') (A") (A") (A') (A")
                 (A') (A') (A') (A') (A') (A') (A") (A') (A') (A")
                 (A") (A') (A') (A') (A") (A') (A") (A') (A") (A')
                 (A") (A') (A") (A') (A') (A") (A') (A") (A') (A")
                 (A") (A') (A') (A") (A') (A") (A') (A') (A") (A")
                 (A") (A') (A') (A') (A") (A") (A') (A") (A') (A")
                 (A') (A') (A") (A') (A') (A") (A') (A') (A") (A')
                 (A') (A') (A") (A') (A') (A") (A") (A') (A') (A')
                 (A") (A') (A") (A') (A") (A") (A') (A') (A") (A')
                 (A") (A') (A") (A') (A') (A") (A") (A') (A') (A")
                 (A') (A") (A') (A") (A') (A") (A') (A") (A') (A')
                 (A') (A") (A') (A') (A") (A') (A") (A') (A") (A')
                 (A') (A') (A') (A')
 The electronic state is 1-A'.
 Alpha  occ. eigenvalues --  -14.43110 -10.34238 -10.32356 -10.30541  -1.01108
 Alpha  occ. eigenvalues --   -0.91321  -0.77515  -0.61328  -0.58051  -0.52228
 Alpha  occ. eigenvalues --   -0.48822  -0.47842  -0.44906  -0.41547  -0.41379
 Alpha virt. eigenvalues --    0.02371   0.03961   0.04036   0.04831   0.06315
 Alpha virt. eigenvalues --    0.08165   0.09328   0.09801   0.09979   0.10091
 Alpha virt. eigenvalues --    0.11178   0.11596   0.12953   0.13253   0.13748
 Alpha virt. eigenvalues --    0.13905   0.15109   0.16176   0.18637   0.19744
 Alpha virt. eigenvalues --    0.20366   0.21673   0.22012   0.22283   0.22836
 Alpha virt. eigenvalues --    0.23182   0.25195   0.26979   0.28438   0.28538
 Alpha virt. eigenvalues --    0.31998   0.32400   0.32509   0.33213   0.34167
 Alpha virt. eigenvalues --    0.34919   0.35565   0.36148   0.37051   0.37789
 Alpha virt. eigenvalues --    0.37805   0.38804   0.38835   0.39481   0.40790
 Alpha virt. eigenvalues --    0.42052   0.42460   0.42992   0.43554   0.45230
 Alpha virt. eigenvalues --    0.47426   0.47827   0.49192   0.50399   0.50636
 Alpha virt. eigenvalues --    0.51708   0.53256   0.54632   0.55712   0.56060
 Alpha virt. eigenvalues --    0.61920   0.62526   0.63888   0.66123   0.66836
 Alpha virt. eigenvalues --    0.68300   0.69142   0.71218   0.71446   0.72612
 Alpha virt. eigenvalues --    0.74348   0.75384   0.75540   0.78099   0.78973
 Alpha virt. eigenvalues --    0.79093   0.81018   0.81181   0.82829   0.84470
 Alpha virt. eigenvalues --    0.86134   0.86179   0.87283   0.88553   0.89837
 Alpha virt. eigenvalues --    0.92476   0.94080   0.95056   0.95278   0.96807
 Alpha virt. eigenvalues --    0.99409   0.99899   1.01151   1.01897   1.02927
 Alpha virt. eigenvalues --    1.04131   1.05689   1.07448   1.07585   1.09456
 Alpha virt. eigenvalues --    1.10392   1.10719   1.11161   1.12571   1.14005
 Alpha virt. eigenvalues --    1.16891   1.17458   1.18046   1.18055   1.21621
 Alpha virt. eigenvalues --    1.24554   1.27616   1.29962   1.31430   1.32080
 Alpha virt. eigenvalues --    1.34089   1.34303   1.36037   1.37589   1.40648
 Alpha virt. eigenvalues --    1.42628   1.43852   1.44192   1.47138   1.49130
 Alpha virt. eigenvalues --    1.49318   1.50667   1.53475   1.54716   1.56289
 Alpha virt. eigenvalues --    1.56306   1.57604   1.59458   1.61572   1.62033
 Alpha virt. eigenvalues --    1.65368   1.65729   1.66428   1.67044   1.67452
 Alpha virt. eigenvalues --    1.72645   1.73871   1.74711   1.78288   1.79641
 Alpha virt. eigenvalues --    1.81341   1.82468   1.84726   1.85125   1.87878
 Alpha virt. eigenvalues --    1.91133   1.92523   1.96225   2.00401   2.00530
 Alpha virt. eigenvalues --    2.02611   2.06592   2.07609   2.09034   2.09409
 Alpha virt. eigenvalues --    2.11561   2.14582   2.17355   2.20021   2.22454
 Alpha virt. eigenvalues --    2.22657   2.24396   2.27952   2.29167   2.43454
 Alpha virt. eigenvalues --    2.43766   2.47629   2.60618   2.68730   2.75807
 Alpha virt. eigenvalues --    2.90851   2.93151   2.97244   3.01904   3.10261
 Alpha virt. eigenvalues --    3.10484   3.12561   3.17877   3.18119   3.23348
 Alpha virt. eigenvalues --    3.24182   3.25331   3.31298   3.32375   3.33600
 Alpha virt. eigenvalues --    3.36186   3.37969   3.38204   3.43060   3.43623
 Alpha virt. eigenvalues --    3.45843   3.46491   3.46838   3.51245   3.55788
 Alpha virt. eigenvalues --    3.58619   3.60513   3.62420   3.63564   3.67522
 Alpha virt. eigenvalues --    3.68835   3.69971   3.72979   3.73063   3.76365
 Alpha virt. eigenvalues --    3.78333   3.79131   3.83373   3.87005   3.90858
 Alpha virt. eigenvalues --    3.94229   3.95919   3.97123   3.97587   4.04486
 Alpha virt. eigenvalues --    4.05181   4.11254   4.13097   4.21966   4.26422
 Alpha virt. eigenvalues --    4.26591   4.35242   4.39349   4.41013   4.41402
 Alpha virt. eigenvalues --    4.47784   4.51870   4.54639   4.55966   4.61102
 Alpha virt. eigenvalues --    4.61243   4.62643   4.66496   4.67242   4.72767
 Alpha virt. eigenvalues --    4.74261   4.75489   4.77238   4.78342   4.88428
 Alpha virt. eigenvalues --    4.89617   4.89995   4.94710   5.03057   5.04453
 Alpha virt. eigenvalues --    5.08485   5.10477   5.12420   5.16968   5.24674
 Alpha virt. eigenvalues --    5.24691   5.26181   5.29753   5.33531   5.35251
 Alpha virt. eigenvalues --    5.43143   5.44713   5.49262   5.51358   5.53579
 Alpha virt. eigenvalues --    5.60733   5.70127   5.76390   5.79511   5.84459
 Alpha virt. eigenvalues --    5.87976   5.91727   5.96343   6.20014   6.38483
 Alpha virt. eigenvalues --    6.40218   6.48198   6.50955   6.52183   6.59553
 Alpha virt. eigenvalues --   14.19036  16.24636  17.21919  19.80838
          Condensed to atoms (all electrons):
               1          2          3          4          5          6
     1  N    7.262912   0.339035  -0.040395  -0.009948  -0.009948   0.012476
     2  C    0.339035   5.537343  -0.002797  -0.043215  -0.043215   0.071463
     3  C   -0.040395  -0.002797   5.114445   0.439704   0.439704   0.071075
     4  H   -0.009948  -0.043215   0.439704   0.399722   0.006478  -0.018791
     5  H   -0.009948  -0.043215   0.439704   0.006478   0.399722  -0.018791
     6  C    0.012476   0.071463   0.071075  -0.018791  -0.018791   5.506589
     7  H    0.000305  -0.012884   0.018004   0.001295   0.001892   0.381854
     8  H    0.000305  -0.012884   0.018004   0.001892   0.001295   0.381854
     9  H   -0.001385   0.000711  -0.029704  -0.004588  -0.004588   0.421982
               7          8          9
     1  N    0.000305   0.000305  -0.001385
     2  C   -0.012884  -0.012884   0.000711
     3  C    0.018004   0.018004  -0.029704
     4  H    0.001295   0.001892  -0.004588
     5  H    0.001892   0.001295  -0.004588
     6  C    0.381854   0.381854   0.421982
     7  H    0.337936   0.010127   0.003866
     8  H    0.010127   0.337936   0.003866
     9  H    0.003866   0.003866   0.355282
 Mulliken charges:
               1
     1  N   -0.553356
     2  C    0.166443
     3  C   -0.028040
     4  H    0.227450
     5  H    0.227450
     6  C   -0.809712
     7  H    0.257604
     8  H    0.257604
     9  H    0.254557
 Sum of Mulliken charges =   0.00000
 Mulliken charges with hydrogens summed into heavy atoms:
               1
     1  N   -0.553356
     2  C    0.166443
     3  C    0.426860
     6  C   -0.039947
 Electronic spatial extent (au):  <R**2>=            312.7560
 Charge=              0.0000 electrons
 Dipole moment (field-independent basis, Debye):
    X=              2.3648    Y=              3.4319    Z=              0.0000  Tot=              4.1678
 Quadrupole moment (field-independent basis, Debye-Ang):
   XX=            -27.2529   YY=            -27.7073   ZZ=            -23.8364
   XY=             -3.8550   XZ=              0.0000   YZ=              0.0000
 Traceless Quadrupole moment (field-independent basis, Debye-Ang):
   XX=             -0.9874   YY=             -1.4418   ZZ=              2.4292
   XY=             -3.8550   XZ=              0.0000   YZ=              0.0000
 Octapole moment (field-independent basis, Debye-Ang**2):
  XXX=              8.2527  YYY=             11.7260  ZZZ=              0.0000  XYY=              7.2978
  XXY=              7.1067  XXZ=              0.0000  XZZ=              0.8913  YZZ=              1.6268
  YYZ=              0.0000  XYZ=              0.0000
 Hexadecapole moment (field-independent basis, Debye-Ang**3):
 XXXX=           -238.6862 YYYY=           -170.3622 ZZZZ=            -37.3661 XXXY=            -65.9649
 XXXZ=              0.0000 YYYX=            -67.3544 YYYZ=              0.0000 ZZZX=              0.0000
 ZZZY=              0.0000 XXYY=            -72.7844 XXZZ=            -43.9419 YYZZ=            -31.9444
 XXYZ=              0.0000 YYXZ=              0.0000 ZZXY=            -21.2974
 N-N= 1.033074119913D+02 E-N=-6.060628667906D+02  KE= 1.710362088728D+02
 Symmetry A'   KE= 1.641215332612D+02
 Symmetry A"   KE= 6.914675611634D+00
 1\1\GINC-R05C04\FOpt\RwB97XD\Aug-CC-pVTZ\C3H5N1\LFRANZON\15-Sep-2021\0
 \\#wB97XD Aug-cc-pVTZ Opt Integral(Grid=SuperFineGrid) Freq MaxDisk=32
 GB\\Title\\0,1\N,-1.352048862,-1.4159223303,0.\C,-0.7656910836,-0.4303
 283516,0.\C,0.0011851664,0.8123798822,0.\H,-0.2948751347,1.3891125457,
 0.8766492795\H,-0.2948751347,1.3891125457,-0.8766492795\C,1.5107130507
 ,0.5650169087,0.\H,1.8116995841,0.0030121547,-0.8819530526\H,1.8116995
 841,0.0030121547,0.8819530526\H,2.0390389275,1.5166532622,0.\\Version=
 ES64L-G16RevB.01\State=1-A'\HF=-172.069992\RMSD=7.132e-09\RMSF=4.388e-
 05\Dipole=0.9276105,1.3521439,0.\Quadrupole=-0.7222918,-1.0837291,1.80
 60209,-2.8653761,0.,0.\PG=CS [SG(C3H1N1),X(H4)]\\@


 REALITY IS FOR PEOPLE WHO CAN'T FACE SCIENCE FICTION.
 Job cpu time:       0 days  1 hours 43 minutes 53.5 seconds.
 Elapsed time:       0 days  0 hours  7 minutes 10.4 seconds.
 File lengths (MBytes):  RWF=     59 Int=      0 D2E=      0 Chk=      7 Scr=      1
 Normal termination of Gaussian 16 at Wed Sep 15 11:25:15 2021.
 Link1:  Proceeding to internal job step number  2.
 ----------------------------------------------------------------------
 #N Geom=AllCheck Guess=TCheck SCRF=Check GenChk RwB97XD/Aug-CC-pVTZ Fr
 eq
 ----------------------------------------------------------------------
 1/10=4,29=7,30=1,38=1,40=1/1,3;
 2/12=2,40=1/2;
 3/5=16,6=1,7=10,11=2,14=-4,25=1,30=1,70=2,71=2,74=-58,75=-7,116=1,140=1/1,2,3;
 4/5=101/1;
 5/5=2,38=6,98=1/2;
 8/6=4,10=90,11=11/1;
 11/6=1,8=1,9=11,15=111,16=1/1,2,10;
 10/6=1/2;
 6/7=2,8=2,9=2,10=2,28=1/1;
 7/8=1,10=1,25=1/1,2,3,16;
 1/10=4,30=1/3;
 99//99;
 Structure from the checkpoint file:  "C2H5CN-M0001-b3lyp-wb97L-wb97H.chk"
 -----
 Title
 -----
 Charge =  0 Multiplicity = 1
 Redundant internal coordinates found in file.  (old form).
 N,0,-1.352048862,-1.4159223303,0.
 C,0,-0.7656910836,-0.4303283516,0.
 C,0,0.0011851664,0.8123798822,0.
 H,0,-0.2948751347,1.3891125457,0.8766492795
 H,0,-0.2948751347,1.3891125457,-0.8766492795
 C,0,1.5107130507,0.5650169087,0.
 H,0,1.8116995841,0.0030121547,-0.8819530526
 H,0,1.8116995841,0.0030121547,0.8819530526
 H,0,2.0390389275,1.5166532622,0.
 Recover connectivity data from disk.

 GradGradGradGradGradGradGradGradGradGradGradGradGradGradGradGradGradGrad
 Berny optimization.
 Initialization pass.
                           ----------------------------
                           !    Initial Parameters    !
                           ! (Angstroms and Degrees)  !
 --------------------------                            --------------------------
 ! Name  Definition              Value          Derivative Info.                !
 --------------------------------------------------------------------------------
 ! R1    R(1,2)                  1.1468         calculate D2E/DX2 analytically  !
 ! R2    R(2,3)                  1.4603         calculate D2E/DX2 analytically  !
 ! R3    R(3,4)                  1.0903         calculate D2E/DX2 analytically  !
 ! R4    R(3,5)                  1.0903         calculate D2E/DX2 analytically  !
 ! R5    R(3,6)                  1.5297         calculate D2E/DX2 analytically  !
 ! R6    R(6,7)                  1.0882         calculate D2E/DX2 analytically  !
 ! R7    R(6,8)                  1.0882         calculate D2E/DX2 analytically  !
 ! R8    R(6,9)                  1.0885         calculate D2E/DX2 analytically  !
 ! A1    A(2,3,4)              107.9116         calculate D2E/DX2 analytically  !
 ! A2    A(2,3,5)              107.9116         calculate D2E/DX2 analytically  !
 ! A3    A(2,3,6)              112.3725         calculate D2E/DX2 analytically  !
 ! A4    A(4,3,5)              107.034          calculate D2E/DX2 analytically  !
 ! A5    A(4,3,6)              110.7016         calculate D2E/DX2 analytically  !
 ! A6    A(5,3,6)              110.7016         calculate D2E/DX2 analytically  !
 ! A7    A(3,6,7)              110.8824         calculate D2E/DX2 analytically  !
 ! A8    A(3,6,8)              110.8824         calculate D2E/DX2 analytically  !
 ! A9    A(3,6,9)              109.7318         calculate D2E/DX2 analytically  !
 ! A10   A(7,6,8)              108.2767         calculate D2E/DX2 analytically  !
 ! A11   A(7,6,9)              108.4977         calculate D2E/DX2 analytically  !
 ! A12   A(8,6,9)              108.4977         calculate D2E/DX2 analytically  !
 ! A13   L(1,2,3,7,-1)         179.1513         calculate D2E/DX2 analytically  !
 ! A14   L(1,2,3,7,-2)         180.4813         calculate D2E/DX2 analytically  !
 ! D1    D(2,3,6,7)             60.1591         calculate D2E/DX2 analytically  !
 ! D2    D(2,3,6,8)            -60.1591         calculate D2E/DX2 analytically  !
 ! D3    D(2,3,6,9)            180.0            calculate D2E/DX2 analytically  !
 ! D4    D(4,3,6,7)           -179.1047         calculate D2E/DX2 analytically  !
 ! D5    D(4,3,6,8)             60.5771         calculate D2E/DX2 analytically  !
 ! D6    D(4,3,6,9)            -59.2638         calculate D2E/DX2 analytically  !
 ! D7    D(5,3,6,7)            -60.5771         calculate D2E/DX2 analytically  !
 ! D8    D(5,3,6,8)            179.1047         calculate D2E/DX2 analytically  !
 ! D9    D(5,3,6,9)             59.2638         calculate D2E/DX2 analytically  !
 --------------------------------------------------------------------------------
 Trust Radius=3.00D-01 FncErr=1.00D-07 GrdErr=1.00D-07 EigMax=2.50D+02 EigMin=1.00D-04
 Number of steps in this run=      2 maximum allowed number of steps=      2.
 GradGradGradGradGradGradGradGradGradGradGradGradGradGradGradGradGradGrad

                          Input orientation:                          
 ---------------------------------------------------------------------
 Center     Atomic      Atomic             Coordinates (Angstroms)
 Number     Number       Type             X           Y           Z
 ---------------------------------------------------------------------
      1          7           0       -1.352049   -1.415922    0.000000
      2          6           0       -0.765691   -0.430328    0.000000
      3          6           0        0.001185    0.812380    0.000000
      4          1           0       -0.294875    1.389113    0.876649
      5          1           0       -0.294875    1.389113   -0.876649
      6          6           0        1.510713    0.565017    0.000000
      7          1           0        1.811700    0.003012   -0.881953
      8          1           0        1.811700    0.003012    0.881953
      9          1           0        2.039039    1.516653    0.000000
 ---------------------------------------------------------------------
                    Distance matrix (angstroms):
                    1          2          3          4          5
     1  N    0.000000
     2  C    1.146826   0.000000
     3  C    2.607024   1.460282   0.000000
     4  H    3.123196   2.073776   1.090315   0.000000
     5  H    3.123196   2.073776   1.090315   1.753299   0.000000
     6  C    3.481311   2.484498   1.529661   2.169746   2.169746
     7  H    3.577782   2.758363   2.170456   3.074348   2.521698
     8  H    3.577782   2.758363   2.170456   2.521698   3.074348
     9  H    4.483244   3.414271   2.156119   2.496384   2.496384
                    6          7          8          9
     6  C    0.000000
     7  H    1.088248   0.000000
     8  H    1.088248   1.763906   0.000000
     9  H    1.088458   1.766532   1.766532   0.000000
 Stoichiometry    C3H5N
 Framework group  CS[SG(C3HN),X(H4)]
 Deg. of freedom    13
 Full point group                 CS      NOp   2
 Largest Abelian subgroup         CS      NOp   2
 Largest concise Abelian subgroup CS      NOp   2
                         Standard orientation:                         
 ---------------------------------------------------------------------
 Center     Atomic      Atomic             Coordinates (Angstroms)
 Number     Number       Type             X           Y           Z
 ---------------------------------------------------------------------
      1          7           0       -1.357819   -1.415525    0.000000
      2          6           0       -0.769433   -0.431140    0.000000
      3          6           0        0.000000    0.809986    0.000000
      4          1           0       -0.294872    1.387327    0.876649
      5          1           0       -0.294872    1.387327   -0.876649
      6          6           0        1.509015    0.559516    0.000000
      7          1           0        1.808844   -0.003108   -0.881953
      8          1           0        1.808844   -0.003108    0.881953
      9          1           0        2.039300    1.510062    0.000000
 ---------------------------------------------------------------------
 Rotational constants (GHZ):          28.1436947           4.7323162           4.2642103
 Standard basis: Aug-CC-pVTZ (5D, 7F)
 There are   216 symmetry adapted cartesian basis functions of A'  symmetry.
 There are   129 symmetry adapted cartesian basis functions of A"  symmetry.
 There are   182 symmetry adapted basis functions of A'  symmetry.
 There are   117 symmetry adapted basis functions of A"  symmetry.
   299 basis functions,   423 primitive gaussians,   345 cartesian basis functions
    15 alpha electrons       15 beta electrons
       nuclear repulsion energy       103.3100997274 Hartrees.
 NAtoms=    9 NActive=    9 NUniq=    7 SFac= 1.65D+00 NAtFMM=   60 NAOKFM=F Big=F
 Integral buffers will be    131072 words long.
 Raffenetti 2 integral format.
 Two-electron integral symmetry is turned on.
 Nuclear repulsion after empirical dispersion term =      103.3074119913 Hartrees.
 One-electron integrals computed using PRISM.
 NBasis=   299 RedAO= T EigKep=  1.42D-05  NBF=   182   117
 NBsUse=   299 1.00D-06 EigRej= -1.00D+00 NBFU=   182   117
 Initial guess from the checkpoint file:  "C2H5CN-M0001-b3lyp-wb97L-wb97H.chk"
 B after Tr=     0.000000    0.000000    0.000000
         Rot=    1.000000    0.000000    0.000000    0.000000 Ang=   0.00 deg.
 Initial guess orbital symmetries:
       Occupied  (A') (A') (A') (A') (A') (A') (A') (A') (A") (A')
                 (A') (A") (A') (A') (A")
       Virtual   (A') (A') (A") (A') (A") (A') (A') (A') (A") (A')
                 (A") (A') (A') (A") (A') (A') (A") (A') (A') (A")
                 (A') (A") (A') (A") (A') (A') (A') (A') (A') (A")
                 (A') (A") (A') (A") (A') (A') (A") (A') (A") (A")
                 (A') (A') (A") (A') (A') (A") (A") (A') (A') (A')
                 (A') (A") (A') (A") (A') (A') (A") (A') (A') (A")
                 (A') (A') (A") (A') (A") (A') (A') (A") (A') (A")
                 (A') (A") (A') (A') (A') (A") (A") (A') (A') (A")
                 (A") (A') (A') (A") (A') (A') (A') (A') (A") (A")
                 (A') (A") (A') (A") (A') (A") (A') (A') (A") (A')
                 (A') (A") (A') (A") (A') (A') (A") (A') (A") (A")
                 (A') (A") (A") (A') (A') (A") (A') (A') (A") (A')
                 (A") (A') (A') (A") (A') (A') (A') (A") (A') (A')
                 (A") (A") (A') (A") (A') (A') (A") (A") (A') (A')
                 (A") (A') (A') (A") (A') (A") (A') (A") (A') (A')
                 (A") (A') (A') (A') (A") (A") (A') (A") (A") (A')
                 (A') (A') (A") (A') (A") (A') (A") (A") (A') (A")
                 (A') (A') (A') (A') (A') (A') (A") (A') (A') (A")
                 (A") (A') (A') (A') (A") (A') (A") (A') (A") (A')
                 (A") (A') (A") (A') (A') (A") (A') (A") (A') (A")
                 (A") (A') (A') (A") (A') (A") (A') (A') (A") (A")
                 (A") (A') (A') (A') (A") (A") (A') (A") (A') (A")
                 (A') (A') (A") (A') (A') (A") (A') (A') (A") (A')
                 (A') (A') (A") (A') (A') (A") (A") (A') (A') (A')
                 (A") (A') (A") (A') (A") (A") (A') (A') (A") (A')
                 (A") (A') (A") (A') (A') (A") (A") (A') (A') (A")
                 (A') (A") (A') (A") (A') (A") (A') (A") (A') (A')
                 (A') (A") (A') (A') (A") (A') (A") (A') (A") (A')
                 (A') (A') (A') (A')
 Requested convergence on RMS density matrix=1.00D-08 within 128 cycles.
 Requested convergence on MAX density matrix=1.00D-06.
 Requested convergence on             energy=1.00D-06.
 No special actions if energy rises.
 SCF Done:  E(RwB97XD) =  -172.069992037     A.U. after    1 cycles
            NFock=  1  Conv=0.19D-08     -V/T= 2.0060
 DoSCS=F DFT=T ScalE2(SS,OS)=  1.000000  1.000000
 Range of M.O.s used for correlation:     1   299
 NBasis=   299 NAE=    15 NBE=    15 NFC=     0 NFV=     0
 NROrb=    299 NOA=    15 NOB=    15 NVA=   284 NVB=   284

 **** Warning!!: The largest alpha MO coefficient is  0.66669909D+02

 Symmetrizing basis deriv contribution to polar:
 IMax=3 JMax=2 DiffMx= 0.00D+00
 G2DrvN: will do    10 centers at a time, making    1 passes.
 Calling FoFCou, ICntrl=  3107 FMM=F I1Cent=   0 AccDes= 0.00D+00.
 End of G2Drv F.D. properties file   721 does not exist.
 End of G2Drv F.D. properties file   722 does not exist.
 End of G2Drv F.D. properties file   788 does not exist.
          IDoAtm=111111111
          Differentiating once with respect to electric field.
                with respect to dipole field.
          Differentiating once with respect to nuclear coordinates.
 CalDSu exits because no D1Ps are significant.
          There are    24 degrees of freedom in the 1st order CPHF.  IDoFFX=4 NUNeed=    24.
     24 vectors produced by pass  0 Test12= 1.78D-14 4.17D-09 XBig12= 1.85D+01 1.35D+00.
 AX will form    24 AO Fock derivatives at one time.
     24 vectors produced by pass  1 Test12= 1.78D-14 4.17D-09 XBig12= 2.03D+00 2.45D-01.
     24 vectors produced by pass  2 Test12= 1.78D-14 4.17D-09 XBig12= 6.67D-02 4.38D-02.
     24 vectors produced by pass  3 Test12= 1.78D-14 4.17D-09 XBig12= 5.29D-04 4.56D-03.
     24 vectors produced by pass  4 Test12= 1.78D-14 4.17D-09 XBig12= 4.31D-06 3.68D-04.
     24 vectors produced by pass  5 Test12= 1.78D-14 4.17D-09 XBig12= 2.61D-08 2.18D-05.
     22 vectors produced by pass  6 Test12= 1.78D-14 4.17D-09 XBig12= 1.87D-10 2.01D-06.
      5 vectors produced by pass  7 Test12= 1.78D-14 4.17D-09 XBig12= 1.38D-12 1.57D-07.
      3 vectors produced by pass  8 Test12= 1.78D-14 4.17D-09 XBig12= 9.97D-15 1.61D-08.
 InvSVY:  IOpt=1 It=  1 EMax= 4.44D-15
 Solved reduced A of dimension   174 with    24 vectors.
 Isotropic polarizability for W=    0.000000       41.44 Bohr**3.
 End of Minotr F.D. properties file   721 does not exist.
 End of Minotr F.D. properties file   722 does not exist.
 End of Minotr F.D. properties file   788 does not exist.

 **********************************************************************

            Population analysis using the SCF Density.

 **********************************************************************

 Orbital symmetries:
       Occupied  (A') (A') (A') (A') (A') (A') (A') (A') (A") (A')
                 (A') (A") (A') (A') (A")
       Virtual   (A') (A') (A") (A') (A") (A') (A') (A') (A") (A')
                 (A") (A') (A') (A") (A') (A') (A") (A') (A') (A")
                 (A') (A") (A') (A") (A') (A') (A') (A') (A') (A")
                 (A') (A") (A') (A") (A') (A') (A") (A') (A") (A")
                 (A') (A') (A") (A') (A') (A") (A") (A') (A') (A')
                 (A') (A") (A') (A") (A') (A') (A") (A') (A') (A")
                 (A') (A') (A") (A') (A") (A') (A') (A") (A') (A")
                 (A') (A") (A') (A') (A') (A") (A") (A') (A') (A")
                 (A") (A') (A') (A") (A') (A') (A') (A') (A") (A")
                 (A') (A") (A') (A") (A') (A") (A') (A') (A") (A')
                 (A') (A") (A') (A") (A') (A') (A") (A') (A") (A")
                 (A') (A") (A") (A') (A') (A") (A') (A') (A") (A')
                 (A") (A') (A') (A") (A') (A') (A') (A") (A') (A')
                 (A") (A") (A') (A") (A') (A') (A") (A") (A') (A')
                 (A") (A') (A') (A") (A') (A") (A') (A") (A') (A')
                 (A") (A') (A') (A') (A") (A") (A') (A") (A") (A')
                 (A') (A') (A") (A') (A") (A') (A") (A") (A') (A")
                 (A') (A') (A') (A') (A') (A') (A") (A') (A') (A")
                 (A") (A') (A') (A') (A") (A') (A") (A') (A") (A')
                 (A") (A') (A") (A') (A') (A") (A') (A") (A') (A")
                 (A") (A') (A') (A") (A') (A") (A') (A') (A") (A")
                 (A") (A') (A') (A') (A") (A") (A') (A") (A') (A")
                 (A') (A') (A") (A') (A') (A") (A') (A') (A") (A')
                 (A') (A') (A") (A') (A') (A") (A") (A') (A') (A')
                 (A") (A') (A") (A') (A") (A") (A') (A') (A") (A')
                 (A") (A') (A") (A') (A') (A") (A") (A') (A') (A")
                 (A') (A") (A') (A") (A') (A") (A') (A") (A') (A')
                 (A') (A") (A') (A') (A") (A') (A") (A') (A") (A')
                 (A') (A') (A') (A')
 The electronic state is 1-A'.
 Alpha  occ. eigenvalues --  -14.43110 -10.34238 -10.32356 -10.30541  -1.01108
 Alpha  occ. eigenvalues --   -0.91321  -0.77515  -0.61328  -0.58051  -0.52228
 Alpha  occ. eigenvalues --   -0.48822  -0.47842  -0.44906  -0.41547  -0.41379
 Alpha virt. eigenvalues --    0.02371   0.03961   0.04036   0.04831   0.06315
 Alpha virt. eigenvalues --    0.08165   0.09328   0.09801   0.09979   0.10091
 Alpha virt. eigenvalues --    0.11178   0.11596   0.12953   0.13253   0.13748
 Alpha virt. eigenvalues --    0.13905   0.15109   0.16176   0.18637   0.19744
 Alpha virt. eigenvalues --    0.20366   0.21673   0.22012   0.22283   0.22836
 Alpha virt. eigenvalues --    0.23182   0.25195   0.26979   0.28438   0.28538
 Alpha virt. eigenvalues --    0.31998   0.32400   0.32509   0.33213   0.34167
 Alpha virt. eigenvalues --    0.34919   0.35565   0.36148   0.37051   0.37789
 Alpha virt. eigenvalues --    0.37805   0.38804   0.38835   0.39481   0.40790
 Alpha virt. eigenvalues --    0.42052   0.42460   0.42992   0.43554   0.45230
 Alpha virt. eigenvalues --    0.47426   0.47827   0.49192   0.50399   0.50636
 Alpha virt. eigenvalues --    0.51708   0.53256   0.54632   0.55712   0.56060
 Alpha virt. eigenvalues --    0.61920   0.62526   0.63888   0.66123   0.66836
 Alpha virt. eigenvalues --    0.68300   0.69142   0.71218   0.71446   0.72612
 Alpha virt. eigenvalues --    0.74348   0.75384   0.75540   0.78099   0.78973
 Alpha virt. eigenvalues --    0.79093   0.81018   0.81181   0.82829   0.84470
 Alpha virt. eigenvalues --    0.86134   0.86179   0.87283   0.88553   0.89837
 Alpha virt. eigenvalues --    0.92476   0.94080   0.95056   0.95278   0.96807
 Alpha virt. eigenvalues --    0.99409   0.99899   1.01151   1.01897   1.02927
 Alpha virt. eigenvalues --    1.04131   1.05689   1.07448   1.07585   1.09456
 Alpha virt. eigenvalues --    1.10392   1.10719   1.11161   1.12571   1.14005
 Alpha virt. eigenvalues --    1.16891   1.17458   1.18046   1.18055   1.21621
 Alpha virt. eigenvalues --    1.24554   1.27616   1.29962   1.31430   1.32080
 Alpha virt. eigenvalues --    1.34089   1.34303   1.36037   1.37589   1.40648
 Alpha virt. eigenvalues --    1.42628   1.43852   1.44192   1.47138   1.49130
 Alpha virt. eigenvalues --    1.49318   1.50667   1.53475   1.54716   1.56289
 Alpha virt. eigenvalues --    1.56306   1.57604   1.59458   1.61572   1.62033
 Alpha virt. eigenvalues --    1.65368   1.65729   1.66428   1.67044   1.67452
 Alpha virt. eigenvalues --    1.72645   1.73871   1.74711   1.78288   1.79641
 Alpha virt. eigenvalues --    1.81341   1.82468   1.84726   1.85125   1.87878
 Alpha virt. eigenvalues --    1.91133   1.92523   1.96225   2.00401   2.00530
 Alpha virt. eigenvalues --    2.02611   2.06592   2.07609   2.09034   2.09409
 Alpha virt. eigenvalues --    2.11561   2.14582   2.17355   2.20021   2.22454
 Alpha virt. eigenvalues --    2.22657   2.24396   2.27952   2.29167   2.43454
 Alpha virt. eigenvalues --    2.43766   2.47629   2.60618   2.68730   2.75807
 Alpha virt. eigenvalues --    2.90851   2.93151   2.97244   3.01904   3.10261
 Alpha virt. eigenvalues --    3.10484   3.12561   3.17877   3.18119   3.23348
 Alpha virt. eigenvalues --    3.24182   3.25331   3.31298   3.32375   3.33600
 Alpha virt. eigenvalues --    3.36186   3.37969   3.38204   3.43060   3.43623
 Alpha virt. eigenvalues --    3.45843   3.46491   3.46838   3.51245   3.55788
 Alpha virt. eigenvalues --    3.58619   3.60513   3.62420   3.63564   3.67522
 Alpha virt. eigenvalues --    3.68835   3.69971   3.72979   3.73063   3.76365
 Alpha virt. eigenvalues --    3.78333   3.79131   3.83373   3.87005   3.90858
 Alpha virt. eigenvalues --    3.94229   3.95919   3.97123   3.97587   4.04486
 Alpha virt. eigenvalues --    4.05181   4.11254   4.13097   4.21966   4.26422
 Alpha virt. eigenvalues --    4.26591   4.35242   4.39349   4.41013   4.41402
 Alpha virt. eigenvalues --    4.47784   4.51870   4.54639   4.55966   4.61102
 Alpha virt. eigenvalues --    4.61243   4.62643   4.66496   4.67242   4.72767
 Alpha virt. eigenvalues --    4.74261   4.75489   4.77238   4.78342   4.88428
 Alpha virt. eigenvalues --    4.89617   4.89995   4.94710   5.03057   5.04453
 Alpha virt. eigenvalues --    5.08485   5.10477   5.12420   5.16968   5.24674
 Alpha virt. eigenvalues --    5.24691   5.26181   5.29753   5.33531   5.35251
 Alpha virt. eigenvalues --    5.43143   5.44713   5.49262   5.51358   5.53579
 Alpha virt. eigenvalues --    5.60733   5.70127   5.76390   5.79511   5.84459
 Alpha virt. eigenvalues --    5.87976   5.91727   5.96343   6.20014   6.38483
 Alpha virt. eigenvalues --    6.40218   6.48198   6.50955   6.52183   6.59553
 Alpha virt. eigenvalues --   14.19036  16.24636  17.21919  19.80838
          Condensed to atoms (all electrons):
               1          2          3          4          5          6
     1  N    7.262911   0.339035  -0.040395  -0.009948  -0.009948   0.012476
     2  C    0.339035   5.537343  -0.002797  -0.043215  -0.043215   0.071463
     3  C   -0.040395  -0.002797   5.114445   0.439704   0.439704   0.071074
     4  H   -0.009948  -0.043215   0.439704   0.399722   0.006478  -0.018791
     5  H   -0.009948  -0.043215   0.439704   0.006478   0.399722  -0.018791
     6  C    0.012476   0.071463   0.071074  -0.018791  -0.018791   5.506588
     7  H    0.000305  -0.012884   0.018004   0.001295   0.001892   0.381855
     8  H    0.000305  -0.012884   0.018004   0.001892   0.001295   0.381855
     9  H   -0.001385   0.000711  -0.029704  -0.004587  -0.004587   0.421982
               7          8          9
     1  N    0.000305   0.000305  -0.001385
     2  C   -0.012884  -0.012884   0.000711
     3  C    0.018004   0.018004  -0.029704
     4  H    0.001295   0.001892  -0.004587
     5  H    0.001892   0.001295  -0.004587
     6  C    0.381855   0.381855   0.421982
     7  H    0.337937   0.010127   0.003866
     8  H    0.010127   0.337937   0.003866
     9  H    0.003866   0.003866   0.355282
 Mulliken charges:
               1
     1  N   -0.553356
     2  C    0.166443
     3  C   -0.028040
     4  H    0.227450
     5  H    0.227450
     6  C   -0.809711
     7  H    0.257604
     8  H    0.257604
     9  H    0.254557
 Sum of Mulliken charges =   0.00000
 Mulliken charges with hydrogens summed into heavy atoms:
               1
     1  N   -0.553356
     2  C    0.166443
     3  C    0.426860
     6  C   -0.039946
 APT charges:
               1
     1  N   -0.338689
     2  C    0.106903
     3  C    0.138440
     4  H    0.010146
     5  H    0.010146
     6  C    0.072484
     7  H    0.003539
     8  H    0.003539
     9  H   -0.006508
 Sum of APT charges =   0.00000
 APT charges with hydrogens summed into heavy atoms:
               1
     1  N   -0.338689
     2  C    0.106903
     3  C    0.158732
     6  C    0.073055
 Electronic spatial extent (au):  <R**2>=            312.7560
 Charge=              0.0000 electrons
 Dipole moment (field-independent basis, Debye):
    X=              2.3648    Y=              3.4319    Z=              0.0000  Tot=              4.1678
 Quadrupole moment (field-independent basis, Debye-Ang):
   XX=            -27.2529   YY=            -27.7073   ZZ=            -23.8364
   XY=             -3.8550   XZ=              0.0000   YZ=              0.0000
 Traceless Quadrupole moment (field-independent basis, Debye-Ang):
   XX=             -0.9874   YY=             -1.4418   ZZ=              2.4292
   XY=             -3.8550   XZ=              0.0000   YZ=              0.0000
 Octapole moment (field-independent basis, Debye-Ang**2):
  XXX=              8.2527  YYY=             11.7260  ZZZ=              0.0000  XYY=              7.2978
  XXY=              7.1067  XXZ=              0.0000  XZZ=              0.8913  YZZ=              1.6268
  YYZ=              0.0000  XYZ=              0.0000
 Hexadecapole moment (field-independent basis, Debye-Ang**3):
 XXXX=           -238.6862 YYYY=           -170.3622 ZZZZ=            -37.3661 XXXY=            -65.9649
 XXXZ=              0.0000 YYYX=            -67.3544 YYYZ=              0.0000 ZZZX=              0.0000
 ZZZY=              0.0000 XXYY=            -72.7844 XXZZ=            -43.9419 YYZZ=            -31.9444
 XXYZ=              0.0000 YYXZ=              0.0000 ZZXY=            -21.2974
 N-N= 1.033074119913D+02 E-N=-6.060628691037D+02  KE= 1.710362097264D+02
 Symmetry A'   KE= 1.641215338947D+02
 Symmetry A"   KE= 6.914675831757D+00
  Exact polarizability:  44.267   7.606  45.605   0.000   0.000  34.456
 Approx polarizability:  43.300   8.037  50.943   0.000   0.000  37.576
 Calling FoFJK, ICntrl=    100127 FMM=F ISym2X=1 I1Cent= 0 IOpClX= 0 NMat=1 NMatS=1 NMatT=0.
 Full mass-weighted force constant matrix:
 Low frequencies ---  -13.4328   -0.0003    0.0007    0.0009    3.4542    6.5158
 Low frequencies ---  214.2073  217.5123  395.7103
 Diagonal vibrational polarizability:
        2.5780738       0.6856360       1.0188818
 Harmonic frequencies (cm**-1), IR intensities (KM/Mole), Raman scattering
 activities (A**4/AMU), depolarization ratios for plane and unpolarized
 incident light, reduced masses (AMU), force constants (mDyne/A),
 and normal coordinates:
                      1                      2                      3
                     A'                     A"                     A"
 Frequencies --    214.2072               217.5104               395.7103
 Red. masses --      4.0336                 1.1532                 2.9467
 Frc consts  --      0.1090                 0.0321                 0.2719
 IR Inten    --      4.6149                 1.1154                 0.4878
  Atom  AN      X      Y      Z        X      Y      Z        X      Y      Z
     1   7     0.31  -0.05   0.00     0.00   0.00   0.08     0.00   0.00  -0.19
     2   6    -0.09   0.19   0.00     0.00   0.00  -0.05     0.00   0.00   0.36
     3   6    -0.08   0.17   0.00     0.00   0.00  -0.06     0.00   0.00  -0.06
     4   1     0.02   0.21   0.01    -0.03  -0.02  -0.05     0.02   0.46  -0.36
     5   1     0.02   0.21  -0.01     0.03   0.02  -0.05    -0.02  -0.46  -0.36
     6   6    -0.15  -0.24   0.00     0.00   0.00   0.02     0.00   0.00  -0.02
     7   1    -0.34  -0.34   0.00     0.12   0.48  -0.25     0.04   0.19  -0.13
     8   1    -0.34  -0.34   0.00    -0.12  -0.48  -0.25    -0.04  -0.19  -0.13
     9   1     0.16  -0.41   0.00     0.00   0.00   0.61     0.00   0.00   0.21
                      4                      5                      6
                     A'                     A"                     A'
 Frequencies --    557.7529               796.5371               849.2150
 Red. masses --      4.9061                 1.2000                 2.9500
 Frc consts  --      0.8992                 0.4486                 1.2535
 IR Inten    --      0.7657                 3.6061                 0.1598
  Atom  AN      X      Y      Z        X      Y      Z        X      Y      Z
     1   7    -0.07   0.17   0.00     0.00   0.00  -0.02    -0.11  -0.17   0.00
     2   6     0.47  -0.17   0.00     0.00   0.00   0.07    -0.05  -0.14   0.00
     3   6    -0.09   0.09   0.00     0.00   0.00  -0.10    -0.01   0.27   0.00
     4   1    -0.25  -0.04   0.03     0.36  -0.30   0.22    -0.07   0.23   0.01
     5   1    -0.25  -0.04  -0.03    -0.36   0.30   0.22    -0.07   0.23  -0.01
     6   6    -0.20  -0.05   0.00     0.00   0.00  -0.03     0.17   0.07   0.00
     7   1    -0.41  -0.20   0.02     0.40  -0.10   0.17    -0.15  -0.16   0.03
     8   1    -0.41  -0.20  -0.02    -0.40   0.10   0.17    -0.15  -0.16  -0.03
     9   1     0.16  -0.26   0.00     0.00   0.00   0.20     0.74  -0.25   0.00
                      7                      8                      9
                     A'                     A'                     A"
 Frequencies --   1029.5461              1102.4630              1122.3411
 Red. masses --      2.5328                 1.7690                 1.5068
 Frc consts  --      1.5818                 1.2668                 1.1183
 IR Inten    --      0.4971                 4.0539                 0.4285
  Atom  AN      X      Y      Z        X      Y      Z        X      Y      Z
     1   7    -0.05  -0.09   0.00     0.02   0.02   0.00     0.00   0.00   0.02
     2   6    -0.01  -0.07   0.00    -0.05   0.05   0.00     0.00   0.00  -0.09
     3   6     0.25   0.09   0.00     0.13  -0.14   0.00     0.00   0.00   0.16
     4   1     0.54   0.22   0.01    -0.12  -0.21  -0.04     0.16   0.46  -0.10
     5   1     0.54   0.22  -0.01    -0.12  -0.21   0.04    -0.16  -0.46  -0.10
     6   6    -0.22   0.02   0.00    -0.05   0.16   0.00     0.00   0.00  -0.11
     7   1    -0.15   0.10  -0.02    -0.45  -0.18   0.08     0.40  -0.13   0.12
     8   1    -0.15   0.10   0.02    -0.45  -0.18  -0.08    -0.40   0.13   0.12
     9   1    -0.35   0.09   0.00     0.55  -0.19   0.00     0.00   0.00   0.25
                     10                     11                     12
                     A"                     A'                     A'
 Frequencies --   1297.9621              1359.1918              1426.7323
 Red. masses --      1.1431                 1.4671                 1.2163
 Frc consts  --      1.1347                 1.5969                 1.4587
 IR Inten    --      0.0036                 3.3738                 1.8952
  Atom  AN      X      Y      Z        X      Y      Z        X      Y      Z
     1   7     0.00   0.00   0.01     0.01   0.02   0.00     0.00   0.00   0.00
     2   6     0.00   0.00  -0.05     0.02  -0.01   0.00     0.00   0.00   0.00
     3   6     0.00   0.00  -0.03    -0.17  -0.09   0.00     0.01   0.00   0.00
     4   1     0.60   0.23   0.01     0.62   0.19   0.07    -0.04  -0.01  -0.01
     5   1    -0.60  -0.23   0.01     0.62   0.19  -0.07    -0.04  -0.01   0.01
     6   6     0.00   0.00   0.09     0.02   0.07   0.00    -0.14   0.01   0.00
     7   1    -0.23   0.11  -0.06    -0.04  -0.12   0.10     0.54   0.06   0.18
     8   1     0.23  -0.11  -0.06    -0.04  -0.12  -0.10     0.54   0.06  -0.18
     9   1     0.00   0.00  -0.16     0.22  -0.05   0.00     0.48  -0.31   0.00
                     13                     14                     15
                     A'                     A"                     A'
 Frequencies --   1481.0961              1504.3622              1511.0783
 Red. masses --      1.0750                 1.0361                 1.0523
 Frc consts  --      1.3894                 1.3815                 1.4156
 IR Inten    --      6.1587                 8.2569                 6.0988
  Atom  AN      X      Y      Z        X      Y      Z        X      Y      Z
     1   7     0.00   0.00   0.00     0.00   0.00   0.00     0.00   0.00   0.00
     2   6     0.01  -0.01   0.00     0.00   0.00   0.00     0.00   0.00   0.00
     3   6     0.02  -0.07   0.00     0.00   0.00  -0.02    -0.01  -0.04   0.00
     4   1    -0.17   0.51  -0.43     0.05  -0.01   0.00     0.04   0.10  -0.07
     5   1    -0.17   0.51   0.43    -0.05   0.01   0.00     0.04   0.10   0.07
     6   6     0.00   0.01   0.00     0.00   0.00  -0.05     0.00  -0.05   0.00
     7   1     0.01  -0.10   0.07    -0.38  -0.32   0.05    -0.13   0.50  -0.38
     8   1     0.01  -0.10  -0.07     0.38   0.32   0.05    -0.13   0.50   0.38
     9   1    -0.06   0.04   0.00     0.00   0.00   0.70     0.33  -0.21   0.00
                     16                     17                     18
                     A'                     A'                     A'
 Frequencies --   2390.9618              3066.3703              3075.0207
 Red. masses --     12.6236                 1.0351                 1.0593
 Frc consts  --     42.5187                 5.7342                 5.9015
 IR Inten    --     12.3873                14.8790                 6.2127
  Atom  AN      X      Y      Z        X      Y      Z        X      Y      Z
     1   7    -0.30  -0.51   0.00     0.00   0.00   0.00     0.00   0.00   0.00
     2   6     0.41   0.68   0.00     0.00   0.00   0.00     0.00   0.00   0.00
     3   6    -0.05  -0.08   0.00     0.00  -0.01   0.00     0.03  -0.06   0.00
     4   1    -0.02  -0.05   0.01    -0.02   0.03   0.05    -0.18   0.36   0.57
     5   1    -0.02  -0.05  -0.01    -0.02   0.03  -0.05    -0.18   0.36  -0.57
     6   6    -0.01   0.00   0.00    -0.05   0.01   0.00     0.01   0.01   0.00
     7   1     0.01   0.01   0.00     0.15  -0.30  -0.47    -0.01   0.01   0.02
     8   1     0.01   0.01   0.00     0.15  -0.30   0.47    -0.01   0.01  -0.02
     9   1     0.01  -0.02   0.00     0.27   0.51   0.00    -0.06  -0.11   0.00
                     19                     20                     21
                     A"                     A'                     A"
 Frequencies --   3113.7329              3147.2399              3150.3781
 Red. masses --      1.1031                 1.1033                 1.1040
 Frc consts  --      6.3011                 6.4388                 6.4560
 IR Inten    --      0.1875                15.5742                14.6469
  Atom  AN      X      Y      Z        X      Y      Z        X      Y      Z
     1   7     0.00   0.00   0.00     0.00   0.00   0.00     0.00   0.00   0.00
     2   6     0.00   0.00   0.00     0.00   0.00   0.00     0.00   0.00   0.00
     3   6     0.00   0.00  -0.09     0.00  -0.01   0.00     0.00   0.00  -0.03
     4   1    -0.18   0.36   0.54    -0.02   0.03   0.05    -0.06   0.11   0.16
     5   1     0.18  -0.36   0.54    -0.02   0.03  -0.05     0.06  -0.11   0.16
     6   6     0.00   0.00   0.03    -0.01  -0.09   0.00     0.00   0.00  -0.09
     7   1     0.05  -0.11  -0.17    -0.11   0.20   0.34    -0.18   0.36   0.54
     8   1    -0.05   0.11  -0.17    -0.11   0.20  -0.34     0.18  -0.36   0.54
     9   1     0.00   0.00   0.01     0.39   0.70   0.00     0.00   0.00  -0.02

 -------------------
 - Thermochemistry -
 -------------------
 Temperature   298.150 Kelvin.  Pressure   1.00000 Atm.
 Atom     1 has atomic number  7 and mass  14.00307
 Atom     2 has atomic number  6 and mass  12.00000
 Atom     3 has atomic number  6 and mass  12.00000
 Atom     4 has atomic number  1 and mass   1.00783
 Atom     5 has atomic number  1 and mass   1.00783
 Atom     6 has atomic number  6 and mass  12.00000
 Atom     7 has atomic number  1 and mass   1.00783
 Atom     8 has atomic number  1 and mass   1.00783
 Atom     9 has atomic number  1 and mass   1.00783
 Molecular mass:    55.04220 amu.
 Principal axes and moments of inertia in atomic units:
                           1         2         3
     Eigenvalues --    64.12595 381.36530 423.22987
           X            0.79331  -0.60882   0.00000
           Y            0.60882   0.79331   0.00000
           Z            0.00000   0.00000   1.00000
 This molecule is an asymmetric top.
 Rotational symmetry number  1.
 Rotational temperatures (Kelvin)      1.35068     0.22712     0.20465
 Rotational constants (GHZ):          28.14369     4.73232     4.26421
 Zero-point vibrational energy     196243.8 (Joules/Mol)
                                   46.90341 (Kcal/Mol)
 Warning -- explicit consideration of   4 degrees of freedom as
           vibrations may cause significant error
 Vibrational temperatures:    308.20   312.95   569.34   802.48  1146.04
          (Kelvin)           1221.83  1481.29  1586.20  1614.80  1867.48
                             1955.57  2052.75  2130.97  2164.44  2174.10
                             3440.06  4411.82  4424.27  4479.97  4528.18
                             4532.69
 
 Zero-point correction=                           0.074745 (Hartree/Particle)
 Thermal correction to Energy=                    0.079416
 Thermal correction to Enthalpy=                  0.080360
 Thermal correction to Gibbs Free Energy=         0.048066
 Sum of electronic and zero-point Energies=           -171.995247
 Sum of electronic and thermal Energies=              -171.990576
 Sum of electronic and thermal Enthalpies=            -171.989632
 Sum of electronic and thermal Free Energies=         -172.021926
 
                     E (Thermal)             CV                S
                      KCal/Mol        Cal/Mol-Kelvin    Cal/Mol-Kelvin
 Total                   49.834             14.908             67.968
 Electronic               0.000              0.000              0.000
 Translational            0.889              2.981             37.938
 Rotational               0.889              2.981             23.852
 Vibrational             48.057              8.947              6.177
 Vibration     1          0.644              1.819              2.008
 Vibration     2          0.646              1.814              1.980
 Vibration     3          0.762              1.479              0.979
 Vibration     4          0.913              1.123              0.528
                       Q            Log10(Q)             Ln(Q)
 Total Bot       0.778278D-22        -22.108865        -50.907543
 Total V=0       0.186884D+13         12.271572         28.256338
 Vib (Bot)       0.133142D-33        -33.875684        -78.001645
 Vib (Bot)    1  0.925637D+00         -0.033559         -0.077273
 Vib (Bot)    2  0.910342D+00         -0.040795         -0.093935
 Vib (Bot)    3  0.451830D+00         -0.345025         -0.794448
 Vib (Bot)    4  0.279267D+00         -0.553980         -1.275586
 Vib (V=0)       0.319708D+01          0.504753          1.162237
 Vib (V=0)    1  0.155205D+01          0.190905          0.439575
 Vib (V=0)    2  0.153862D+01          0.187130          0.430883
 Vib (V=0)    3  0.117391D+01          0.069634          0.160338
 Vib (V=0)    4  0.107270D+01          0.030480          0.070183
 Electronic      0.100000D+01          0.000000          0.000000
 Translational   0.160508D+08          7.205498         16.591271
 Rotational      0.364184D+05          4.561321         10.502830
 ***** Axes restored to original set *****
 -------------------------------------------------------------------
 Center     Atomic                   Forces (Hartrees/Bohr)
 Number     Number              X              Y              Z
 -------------------------------------------------------------------
      1        7           0.000011074    0.000015085    0.000000000
      2        6           0.000056324    0.000093929    0.000000000
      3        6           0.000015242   -0.000162276    0.000000000
      4        1          -0.000006944    0.000026414    0.000027929
      5        1          -0.000006944    0.000026414   -0.000027929
      6        6          -0.000064819    0.000054318    0.000000000
      7        1           0.000010469   -0.000031288    0.000002018
      8        1           0.000010469   -0.000031288   -0.000002018
      9        1          -0.000024871    0.000008692    0.000000000
 -------------------------------------------------------------------
 Cartesian Forces:  Max     0.000162276 RMS     0.000043883
 FormGI is forming the generalized inverse of G from B-inverse, IUseBI=4.

 GradGradGradGradGradGradGradGradGradGradGradGradGradGradGradGradGradGrad
 Berny optimization.
 Internal  Forces:  Max     0.000128134 RMS     0.000030187
 Search for a local minimum.
 Step number   1 out of a maximum of    2
 All quantities printed in internal units (Hartrees-Bohrs-Radians)
 Second derivative matrix not updated -- analytic derivatives used.
 ITU=  0
     Eigenvalues ---    0.00231   0.04449   0.04532   0.04583   0.04920
     Eigenvalues ---    0.06059   0.08178   0.12104   0.12716   0.12904
     Eigenvalues ---    0.14333   0.17981   0.19635   0.30511   0.32942
     Eigenvalues ---    0.33748   0.34374   0.34383   0.35032   0.35369
     Eigenvalues ---    1.29136
 Angle between quadratic step and forces=  41.30 degrees.
 Linear search not attempted -- first point.
 Iteration  1 RMS(Cart)=  0.00015749 RMS(Int)=  0.00000002
 Iteration  2 RMS(Cart)=  0.00000002 RMS(Int)=  0.00000000
 ClnCor:  largest displacement from symmetrization is 1.98D-09 for atom     2.
 Variable       Old X    -DE/DX   Delta X   Delta X   Delta X     New X
                                 (Linear)    (Quad)   (Total)
    R1        2.16719  -0.00002   0.00000  -0.00001  -0.00001   2.16717
    R2        2.75953  -0.00013   0.00000  -0.00041  -0.00041   2.75912
    R3        2.06040   0.00004   0.00000   0.00013   0.00013   2.06053
    R4        2.06040   0.00004   0.00000   0.00013   0.00013   2.06053
    R5        2.89064  -0.00007   0.00000  -0.00023  -0.00023   2.89041
    R6        2.05649   0.00002   0.00000   0.00006   0.00006   2.05655
    R7        2.05649   0.00002   0.00000   0.00006   0.00006   2.05655
    R8        2.05689   0.00000   0.00000  -0.00002  -0.00002   2.05686
    A1        1.88341   0.00000   0.00000   0.00008   0.00008   1.88350
    A2        1.88341   0.00000   0.00000   0.00008   0.00008   1.88350
    A3        1.96127   0.00000   0.00000   0.00012   0.00012   1.96139
    A4        1.86810   0.00000   0.00000  -0.00016  -0.00016   1.86794
    A5        1.93211   0.00000   0.00000  -0.00007  -0.00007   1.93204
    A6        1.93211   0.00000   0.00000  -0.00007  -0.00007   1.93204
    A7        1.93526   0.00002   0.00000   0.00010   0.00010   1.93536
    A8        1.93526   0.00002   0.00000   0.00010   0.00010   1.93536
    A9        1.91518  -0.00004   0.00000  -0.00016  -0.00016   1.91502
   A10        1.88979  -0.00003   0.00000  -0.00034  -0.00034   1.88944
   A11        1.89364   0.00002   0.00000   0.00015   0.00015   1.89380
   A12        1.89364   0.00002   0.00000   0.00015   0.00015   1.89380
   A13        3.12678   0.00000   0.00000  -0.00006  -0.00006   3.12672
   A14        3.14999   0.00000   0.00000   0.00003   0.00003   3.15002
    D1        1.04998  -0.00001   0.00000  -0.00015  -0.00015   1.04982
    D2       -1.04998   0.00001   0.00000   0.00015   0.00015  -1.04982
    D3        3.14159   0.00000   0.00000   0.00000   0.00000   3.14159
    D4       -3.12597   0.00000   0.00000  -0.00001  -0.00001  -3.12598
    D5        1.05727   0.00001   0.00000   0.00029   0.00029   1.05756
    D6       -1.03435   0.00000   0.00000   0.00014   0.00014  -1.03421
    D7       -1.05727  -0.00001   0.00000  -0.00029  -0.00029  -1.05756
    D8        3.12597   0.00000   0.00000   0.00001   0.00001   3.12598
    D9        1.03435   0.00000   0.00000  -0.00014  -0.00014   1.03421
         Item               Value     Threshold  Converged?
 Maximum Force            0.000128     0.000450     YES
 RMS     Force            0.000030     0.000300     YES
 Maximum Displacement     0.000567     0.001800     YES
 RMS     Displacement     0.000157     0.001200     YES
 Predicted change in Energy=-5.650164D-08
 Optimization completed.
    -- Stationary point found.
                           ----------------------------
                           !   Optimized Parameters   !
                           ! (Angstroms and Degrees)  !
 --------------------------                            --------------------------
 ! Name  Definition              Value          Derivative Info.                !
 --------------------------------------------------------------------------------
 ! R1    R(1,2)                  1.1468         -DE/DX =    0.0                 !
 ! R2    R(2,3)                  1.4603         -DE/DX =   -0.0001              !
 ! R3    R(3,4)                  1.0903         -DE/DX =    0.0                 !
 ! R4    R(3,5)                  1.0903         -DE/DX =    0.0                 !
 ! R5    R(3,6)                  1.5297         -DE/DX =   -0.0001              !
 ! R6    R(6,7)                  1.0882         -DE/DX =    0.0                 !
 ! R7    R(6,8)                  1.0882         -DE/DX =    0.0                 !
 ! R8    R(6,9)                  1.0885         -DE/DX =    0.0                 !
 ! A1    A(2,3,4)              107.9116         -DE/DX =    0.0                 !
 ! A2    A(2,3,5)              107.9116         -DE/DX =    0.0                 !
 ! A3    A(2,3,6)              112.3725         -DE/DX =    0.0                 !
 ! A4    A(4,3,5)              107.034          -DE/DX =    0.0                 !
 ! A5    A(4,3,6)              110.7016         -DE/DX =    0.0                 !
 ! A6    A(5,3,6)              110.7016         -DE/DX =    0.0                 !
 ! A7    A(3,6,7)              110.8824         -DE/DX =    0.0                 !
 ! A8    A(3,6,8)              110.8824         -DE/DX =    0.0                 !
 ! A9    A(3,6,9)              109.7318         -DE/DX =    0.0                 !
 ! A10   A(7,6,8)              108.2767         -DE/DX =    0.0                 !
 ! A11   A(7,6,9)              108.4977         -DE/DX =    0.0                 !
 ! A12   A(8,6,9)              108.4977         -DE/DX =    0.0                 !
 ! A13   L(1,2,3,7,-1)         179.1513         -DE/DX =    0.0                 !
 ! A14   L(1,2,3,7,-2)         180.4813         -DE/DX =    0.0                 !
 ! D1    D(2,3,6,7)             60.1591         -DE/DX =    0.0                 !
 ! D2    D(2,3,6,8)            -60.1591         -DE/DX =    0.0                 !
 ! D3    D(2,3,6,9)            180.0            -DE/DX =    0.0                 !
 ! D4    D(4,3,6,7)           -179.1047         -DE/DX =    0.0                 !
 ! D5    D(4,3,6,8)             60.5771         -DE/DX =    0.0                 !
 ! D6    D(4,3,6,9)            -59.2638         -DE/DX =    0.0                 !
 ! D7    D(5,3,6,7)            -60.5771         -DE/DX =    0.0                 !
 ! D8    D(5,3,6,8)            179.1047         -DE/DX =    0.0                 !
 ! D9    D(5,3,6,9)             59.2638         -DE/DX =    0.0                 !
 --------------------------------------------------------------------------------
 GradGradGradGradGradGradGradGradGradGradGradGradGradGradGradGradGradGrad


 ----------------------------------------------------------------------

 Electric dipole moment (input orientation):
 (Debye = 10**-18 statcoulomb cm , SI units = C m)
                  (au)            (Debye)         (10**-30 SI)
   Tot        0.163974D+01      0.416781D+01      0.139023D+02
   x          0.927611D+00      0.235775D+01      0.786461D+01
   y          0.135214D+01      0.343681D+01      0.114640D+02
   z          0.000000D+00      0.000000D+00      0.000000D+00

 Dipole polarizability, Alpha (input orientation).
 (esu units = cm**3 , SI units = C**2 m**2 J**-1)
 Alpha(0;0):
               (au)            (10**-24 esu)      (10**-40 SI)
   iso        0.414427D+02      0.614117D+01      0.683297D+01
   aniso      0.168740D+02      0.250047D+01      0.278215D+01
   xx         0.442356D+02      0.655504D+01      0.729347D+01
   yx         0.760333D+01      0.112670D+01      0.125362D+01
   yy         0.456363D+02      0.676260D+01      0.752441D+01
   zx         0.000000D+00      0.000000D+00      0.000000D+00
   zy         0.000000D+00      0.000000D+00      0.000000D+00
   zz         0.344561D+02      0.510586D+01      0.568104D+01

 ----------------------------------------------------------------------

 Dipole orientation:
     7         -0.48916893          0.33558425         -3.65178476
     6         -0.60454479          0.41473547         -1.48911812
     6         -0.71461301          0.49024550          1.26718443
     1         -2.54061065         -0.26605470          1.84940028
     1         -0.66628604          2.46607998          1.84940028
     6          1.44314521         -0.99003998          2.49545003
     1          3.26815973         -0.22091084          1.94145070
     1          1.38249536         -2.96957509          1.94145070
     1          1.28313461         -0.88026801          4.54316339

 Electric dipole moment (dipole orientation):
 (Debye = 10**-18 statcoulomb cm , SI units = C m)
                  (au)            (Debye)         (10**-30 SI)
   Tot        0.163974D+01      0.416781D+01      0.139023D+02
   x          0.000000D+00      0.000000D+00      0.000000D+00
   y          0.000000D+00      0.000000D+00      0.000000D+00
   z          0.163974D+01      0.416781D+01      0.139023D+02

 Dipole polarizability, Alpha (dipole orientation).
 (esu units = cm**3 , SI units = C**2 m**2 J**-1)
 Alpha(0;0):
               (au)            (10**-24 esu)      (10**-40 SI)
   iso        0.414427D+02      0.614117D+01      0.683297D+01
   aniso      0.168740D+02      0.250047D+01      0.278215D+01
   xx         0.365872D+02      0.542166D+01      0.603241D+01
   yx        -0.146203D+01     -0.216650D+00     -0.241056D+00
   yy         0.354591D+02      0.525449D+01      0.584641D+01
   zx         0.171803D+01      0.254586D+00      0.283265D+00
   zy        -0.117862D+01     -0.174654D+00     -0.194328D+00
   zz         0.522817D+02      0.774735D+01      0.862009D+01

 ----------------------------------------------------------------------
 1\1\GINC-R05C04\Freq\RwB97XD\Aug-CC-pVTZ\C3H5N1\LFRANZON\15-Sep-2021\0
 \\#N Geom=AllCheck Guess=TCheck SCRF=Check GenChk RwB97XD/Aug-CC-pVTZ 
 Freq\\Title\\0,1\N,-1.352048862,-1.4159223303,0.\C,-0.7656910836,-0.43
 03283516,0.\C,0.0011851664,0.8123798822,0.\H,-0.2948751347,1.389112545
 7,0.8766492795\H,-0.2948751347,1.3891125457,-0.8766492795\C,1.51071305
 07,0.5650169087,0.\H,1.8116995841,0.0030121547,-0.8819530526\H,1.81169
 95841,0.0030121547,0.8819530526\H,2.0390389275,1.5166532622,0.\\Versio
 n=ES64L-G16RevB.01\State=1-A'\HF=-172.069992\RMSD=1.875e-09\RMSF=4.388
 e-05\ZeroPoint=0.0747453\Thermal=0.0794156\Dipole=0.9276108,1.3521445,
 0.\DipoleDeriv=-0.3512228,-0.0028016,0.,-0.044232,-0.3301191,0.,0.,0.,
 -0.334726,0.0702225,0.0856514,0.,0.1144285,0.1892389,0.,0.,0.,0.061247
 1,0.1304788,-0.0362098,0.,-0.008925,0.1041216,0.,0.,0.,0.180721,0.0098
 183,-0.0160469,0.0396911,-0.0148793,0.0145742,-0.035679,0.047354,-0.06
 844,0.0060444,0.0098183,-0.0160469,-0.0396911,-0.0148793,0.0145742,0.0
 35679,-0.047354,0.06844,0.0060444,0.1199717,0.0385995,0.,-0.0322162,0.
 0148177,0.,0.,0.,0.0826623,0.0185446,0.0134616,0.0099488,0.0459329,0.0
 355562,-0.0757387,0.0503158,-0.0704959,-0.0434827,0.0185446,0.0134616,
 -0.0099488,0.0459329,0.0355562,0.0757387,-0.0503158,0.0704959,-0.04348
 27,-0.0261761,-0.080069,0.,-0.0911626,-0.0783198,0.,0.,0.,0.0849723\Po
 lar=44.2356157,7.60333,45.6363163,0.,0.,34.4560583\Quadrupole=-0.72229
 17,-1.0837281,1.8060198,-2.8653749,0.,0.\PG=CS [SG(C3H1N1),X(H4)]\NIma
 g=0\\0.35199647,0.55964189,0.95786778,0.,0.,0.01882627,-0.36594485,-0.
 54974526,0.,0.51074137,-0.54811485,-0.95896696,0.,0.65912085,1.2142357
 9,0.,0.,-0.03873929,0.,0.,0.10987016,0.01388007,-0.00823206,0.,-0.1205
 0939,-0.08444795,0.,0.45756390,-0.01028422,0.00236130,0.,-0.08431251,-
 0.21497208,0.,-0.00773448,0.53355343,0.,0.,0.01966462,0.,0.,-0.0742922
 2,0.,0.,0.57495310,-0.00155646,-0.00102938,0.00263258,0.00370489,-0.01
 079566,-0.01769361,-0.06283587,0.03538959,0.05647573,0.07320707,-0.001
 99950,0.00099617,0.00322063,0.00481573,-0.02348522,-0.02628562,0.03652
 272,-0.12034874,-0.11304012,-0.03707818,0.13311922,0.00150711,0.001310
 58,-0.00018556,-0.00347886,-0.00098432,0.00176158,0.05714726,-0.113207
 94,-0.22247829,-0.06149067,0.12462711,0.23757440,-0.00155646,-0.001029
 38,-0.00263258,0.00370489,-0.01079566,0.01769361,-0.06283587,0.0353895
 9,-0.05647573,0.00151226,-0.00481408,0.00652801,0.07320707,-0.00199950
 ,0.00099617,-0.00322063,0.00481573,-0.02348522,0.02628562,0.03652272,-
 0.12034874,0.11304011,-0.00481408,0.01059608,-0.01408462,-0.03707818,0
 .13311922,-0.00150711,-0.00131058,-0.00018556,0.00347886,0.00098432,0.
 00176158,-0.05714726,0.11320794,-0.22247829,-0.00652801,0.01408462,-0.
 02055625,0.06149067,-0.12462711,0.23757440,0.00294316,0.00328994,0.,-0
 .02791213,-0.01062018,0.,-0.18531532,0.02531402,0.,-0.01023899,0.00217
 628,-0.00036886,-0.01023899,0.00217628,0.00036886,0.47116538,0.0023809
 5,-0.00441987,0.,-0.03608418,0.00499878,0.,0.02056733,-0.08087604,0.,0
 .01818193,-0.00182645,0.00156900,0.01818193,-0.00182645,-0.00156900,0.
 01768662,0.58491609,0.,0.,0.00052570,0.,0.,-0.00119101,0.,0.,-0.078740
 29,0.02771940,-0.00322513,0.00200088,-0.02771940,0.00322513,0.00200088
 ,0.,0.,0.58346956,-0.00010818,-0.00070878,-0.00040468,0.00169860,0.001
 74870,0.00111195,-0.01152754,0.01756721,0.02828317,-0.00661136,0.00065
 088,-0.00058681,0.00146093,-0.00007683,-0.00020042,-0.06606836,0.03536
 254,0.05654832,0.07479899,0.00025235,0.00008050,-0.00014503,-0.0002650
 8,0.00075067,0.00077957,0.00075279,-0.00286832,-0.00301795,0.00074245,
 0.00085303,0.00044546,0.00005761,-0.00034654,-0.00017542,0.03736697,-0
 .12103550,-0.11431358,-0.04178527,0.12605765,-0.00004313,0.00030838,0.
 00000638,0.00024014,-0.00020132,0.00006645,-0.00093467,0.00172186,0.00
 215065,-0.00080831,0.00034573,0.00123938,0.00042185,0.00011992,0.00066
 438,0.05920987,-0.11443492,-0.22973457,-0.06387000,0.12506764,0.244266
 56,-0.00010818,-0.00070878,0.00040468,0.00169860,0.00174870,-0.0011119
 5,-0.01152754,0.01756722,-0.02828317,0.00146093,-0.00007683,0.00020042
 ,-0.00661136,0.00065088,0.00058681,-0.06606836,0.03536254,-0.05654832,
 0.00195734,-0.00562916,0.00690427,0.07479899,0.00025235,0.00008050,0.0
 0014503,-0.00026507,0.00075067,-0.00077957,0.00075279,-0.00286832,0.00
 301795,0.00005761,-0.00034654,0.00017542,0.00074245,0.00085303,-0.0004
 4546,0.03736697,-0.12103550,0.11431358,-0.00562916,0.00978768,-0.01452
 485,-0.04178527,0.12605765,0.00004313,-0.00030838,0.00000638,-0.000240
 14,0.00020132,0.00006645,0.00093467,-0.00172186,0.00215065,-0.00042185
 ,-0.00011992,0.00066438,0.00080831,-0.00034573,0.00123938,-0.05920987,
 0.11443492,-0.22973457,-0.00690427,0.01452485,-0.01990290,0.06387000,-
 0.12506764,0.24426656,0.00045444,-0.00147817,0.,-0.00718200,0.00215604
 ,0.,-0.01689245,-0.02889641,0.,0.00135752,-0.00019702,0.00054239,0.001
 35752,-0.00019702,-0.00054239,-0.10826638,-0.11163967,0.,0.00439958,0.
 00850733,-0.00112001,0.00439958,0.00850733,0.00112001,0.12037219,-0.00
 012948,0.00100441,0.,0.00191979,0.00017357,0.,0.00529615,0.00636751,0.
 ,-0.00065428,0.00044246,0.00014932,-0.00065428,0.00044246,-0.00014932,
 -0.11475690,-0.25889508,0.,-0.00712931,-0.01327917,0.00159755,-0.00712
 931,-0.01327917,-0.00159755,0.12323761,0.27702301,0.,0.,0.00008107,0.,
 0.,0.00069630,0.,0.,-0.00092994,0.00011474,0.00039269,-0.00002053,-0.0
 0011474,-0.00039269,-0.00002053,0.,0.,-0.04859658,-0.01397725,-0.02316
 555,0.00124367,0.01397725,0.02316555,0.00124367,0.,0.,0.04630287\\-0.0
 0001107,-0.00001508,0.,-0.00005632,-0.00009393,0.,-0.00001524,0.000162
 28,0.,0.00000694,-0.00002641,-0.00002793,0.00000694,-0.00002641,0.0000
 2793,0.00006482,-0.00005432,0.,-0.00001047,0.00003129,-0.00000202,-0.0
 0001047,0.00003129,0.00000202,0.00002487,-0.00000869,0.\\\@


 ON INDUCTION, OR "WHY DO YOU BELIEVE THE SUN WILL RISE TOMORROW?":

 ... THE FARMER WHO HAS FED THE CHICKEN EVERY DAY THROUGHOUT ITS
 LIFE AT LAST WRINGS ITS NECK INSTEAD, SHOWING THAT MORE REFINED VIEWS
 AS TO THE UNIFORMITY OF NATURE WOULD HAVE BEEN USEFUL TO THE CHICKEN.

                               -- BERTRAND RUSSELL
 Job cpu time:       0 days  2 hours 53 minutes 51.1 seconds.
 Elapsed time:       0 days  0 hours 11 minutes 22.0 seconds.
 File lengths (MBytes):  RWF=     59 Int=      0 D2E=      0 Chk=      8 Scr=      1
 Normal termination of Gaussian 16 at Wed Sep 15 11:36:39 2021.
