# Supplementary material for: An Experimental and Master Equation Investigation of Kinetics of the CH2OO + RCN Reactions (R = H, CH3, C2H5) and Their Atmospheric Relevance
Source: J Phys Chem A. 2023 Jan 5;127(2):477–88. doi: 10.1021/acs.jpca.2c07073 (PMC9869398; doi:10.1021/acs.jpca.2c07073)
Supplement: Supplementary file 2 — jp2c07073_si_002.zip [file jp2c07073_si_002.zip › wb97XD/Optimization+Freq/CH2OO.log]

 Entering Gaussian System, Link 0=/appl/soft/chem/gaussian/G16RevB.01/g16/g16
 Initial command:
 /appl/soft/chem/gaussian/G16RevB.01/g16/l1.exe "/scratch/kurten/scratch_lauri/Cyan/7602450.GAUSS_SCRDIR/Gau-18152.inp" -scrdir="/scratch/kurten/scratch_lauri/Cyan/7602450.GAUSS_SCRDIR/"
 Entering Link 1 = /appl/soft/chem/gaussian/G16RevB.01/g16/l1.exe PID=     18157.
  
 Copyright (c) 1988-2017, Gaussian, Inc.  All Rights Reserved.
  
 This is part of the Gaussian(R) 16 program.  It is based on
 the Gaussian(R) 09 system (copyright 2009, Gaussian, Inc.),
 the Gaussian(R) 03 system (copyright 2003, Gaussian, Inc.),
 the Gaussian(R) 98 system (copyright 1998, Gaussian, Inc.),
 the Gaussian(R) 94 system (copyright 1995, Gaussian, Inc.),
 the Gaussian 92(TM) system (copyright 1992, Gaussian, Inc.),
 the Gaussian 90(TM) system (copyright 1990, Gaussian, Inc.),
 the Gaussian 88(TM) system (copyright 1988, Gaussian, Inc.),
 the Gaussian 86(TM) system (copyright 1986, Carnegie Mellon
 University), and the Gaussian 82(TM) system (copyright 1983,
 Carnegie Mellon University). Gaussian is a federally registered
 trademark of Gaussian, Inc.
  
 This software contains proprietary and confidential information,
 including trade secrets, belonging to Gaussian, Inc.
  
 This software is provided under written license and may be
 used, copied, transmitted, or stored only in accord with that
 written license.
  
 The following legend is applicable only to US Government
 contracts under FAR:
  
                    RESTRICTED RIGHTS LEGEND
  
 Use, reproduction and disclosure by the US Government is
 subject to restrictions as set forth in subparagraphs (a)
 and (c) of the Commercial Computer Software - Restricted
 Rights clause in FAR 52.227-19.
  
 Gaussian, Inc.
 340 Quinnipiac St., Bldg. 40, Wallingford CT 06492
  
  
 ---------------------------------------------------------------
 Warning -- This program may not be used in any manner that
 competes with the business of Gaussian, Inc. or will provide
 assistance to any competitor of Gaussian, Inc.  The licensee
 of this program is prohibited from giving any competitor of
 Gaussian, Inc. access to this program.  By using this program,
 the user acknowledges that Gaussian, Inc. is engaged in the
 business of creating and licensing software in the field of
 computational chemistry and represents and warrants to the
 licensee that it is not a competitor of Gaussian, Inc. and that
 it will not use this program in any manner prohibited above.
 ---------------------------------------------------------------
  

 Cite this work as:
 Gaussian 16, Revision B.01,
 M. J. Frisch, G. W. Trucks, H. B. Schlegel, G. E. Scuseria, 
 M. A. Robb, J. R. Cheeseman, G. Scalmani, V. Barone, 
 G. A. Petersson, H. Nakatsuji, X. Li, M. Caricato, A. V. Marenich, 
 J. Bloino, B. G. Janesko, R. Gomperts, B. Mennucci, H. P. Hratchian, 
 J. V. Ortiz, A. F. Izmaylov, J. L. Sonnenberg, D. Williams-Young, 
 F. Ding, F. Lipparini, F. Egidi, J. Goings, B. Peng, A. Petrone, 
 T. Henderson, D. Ranasinghe, V. G. Zakrzewski, J. Gao, N. Rega, 
 G. Zheng, W. Liang, M. Hada, M. Ehara, K. Toyota, R. Fukuda, 
 J. Hasegawa, M. Ishida, T. Nakajima, Y. Honda, O. Kitao, H. Nakai, 
 T. Vreven, K. Throssell, J. A. Montgomery, Jr., J. E. Peralta, 
 F. Ogliaro, M. J. Bearpark, J. J. Heyd, E. N. Brothers, K. N. Kudin, 
 V. N. Staroverov, T. A. Keith, R. Kobayashi, J. Normand, 
 K. Raghavachari, A. P. Rendell, J. C. Burant, S. S. Iyengar, 
 J. Tomasi, M. Cossi, J. M. Millam, M. Klene, C. Adamo, R. Cammi, 
 J. W. Ochterski, R. L. Martin, K. Morokuma, O. Farkas, 
 J. B. Foresman, and D. J. Fox, Gaussian, Inc., Wallingford CT, 2016.
 
 ******************************************
 Gaussian 16:  ES64L-G16RevB.01 20-Dec-2017
                15-Sep-2021 
 ******************************************
 %mem=12GB
 %NProcShared=16
 Will use up to   16 processors via shared memory.
 %chk=CH2OO-M0001-b3lyp-wb97L-wb97H
 ----------------------------------------------------------------------
 #wB97XD Aug-cc-pVTZ Opt Integral(Grid=SuperFineGrid) Freq MaxDisk=32GB
 ----------------------------------------------------------------------
 1/18=20,19=15,26=5,38=1/1,3;
 2/9=110,12=2,17=6,18=5,40=1/2;
 3/5=16,6=1,7=10,11=2,25=1,30=1,71=1,74=-58,75=-7/1,2,3;
 4//1;
 5/5=2,38=5/2;
 6/7=2,8=2,9=2,10=2,28=1/1;
 7//1,2,3,16;
 1/18=20,19=15,26=5/3(2);
 2/9=110/2;
 99//99;
 2/9=110/2;
 3/5=16,6=1,7=10,11=2,25=1,30=1,71=1,74=-58,75=-7/1,2,3;
 4/5=5,16=3,69=1/1;
 5/5=2,38=5/2;
 7//1,2,3,16;
 1/18=20,19=15,26=5/3(-5);
 2/9=110/2;
 6/7=2,8=2,9=2,10=2,19=2,28=1/1;
 99/9=1/99;
 -----
 Title
 -----
 Symbolic Z-matrix:
 Charge =  0 Multiplicity = 1
 C                     1.06345  -0.20275   0. 
 H                     1.01051  -1.28854   0. 
 H                     1.97486   0.38372   0. 
 O                     0.        0.45778   0. 
 O                    -1.17076  -0.19262   0. 
 

 GradGradGradGradGradGradGradGradGradGradGradGradGradGradGradGradGradGrad
 Berny optimization.
 Initialization pass.
                           ----------------------------
                           !    Initial Parameters    !
                           ! (Angstroms and Degrees)  !
 --------------------------                            --------------------------
 ! Name  Definition              Value          Derivative Info.                !
 --------------------------------------------------------------------------------
 ! R1    R(1,2)                  1.0871         estimate D2E/DX2                !
 ! R2    R(1,3)                  1.0838         estimate D2E/DX2                !
 ! R3    R(1,4)                  1.2519         estimate D2E/DX2                !
 ! R4    R(4,5)                  1.3393         estimate D2E/DX2                !
 ! A1    A(2,1,3)              125.5517         estimate D2E/DX2                !
 ! A2    A(2,1,4)              119.0539         estimate D2E/DX2                !
 ! A3    A(3,1,4)              115.3945         estimate D2E/DX2                !
 ! A4    A(1,4,5)              119.101          estimate D2E/DX2                !
 ! D1    D(2,1,3,4)            180.0            estimate D2E/DX2                !
 ! D2    D(2,1,4,5)              0.0            estimate D2E/DX2                !
 ! D3    D(3,1,4,5)            180.0            estimate D2E/DX2                !
 --------------------------------------------------------------------------------
 Trust Radius=3.00D-01 FncErr=1.00D-07 GrdErr=1.00D-07 EigMax=2.50D+02 EigMin=1.00D-04
 Number of steps in this run=     21 maximum allowed number of steps=    100.
 GradGradGradGradGradGradGradGradGradGradGradGradGradGradGradGradGradGrad

                          Input orientation:                          
 ---------------------------------------------------------------------
 Center     Atomic      Atomic             Coordinates (Angstroms)
 Number     Number       Type             X           Y           Z
 ---------------------------------------------------------------------
      1          6           0        1.063450   -0.202750    0.000000
      2          1           0        1.010510   -1.288540    0.000000
      3          1           0        1.974860    0.383720    0.000000
      4          8           0        0.000000    0.457780    0.000000
      5          8           0       -1.170760   -0.192620    0.000000
 ---------------------------------------------------------------------
                    Distance matrix (angstroms):
                    1          2          3          4          5
     1  C    0.000000
     2  H    1.087080   0.000000
     3  H    1.083797   1.930395   0.000000
     4  O    1.251889   2.017613   1.976248   0.000000
     5  O    2.234233   2.441102   3.197983   1.339291   0.000000
 Stoichiometry    CH2O2
 Framework group  CS[SG(CH2O2)]
 Deg. of freedom     7
 Full point group                 CS      NOp   2
 Largest Abelian subgroup         CS      NOp   2
 Largest concise Abelian subgroup C1      NOp   1
                         Standard orientation:                         
 ---------------------------------------------------------------------
 Center     Atomic      Atomic             Coordinates (Angstroms)
 Number     Number       Type             X           Y           Z
 ---------------------------------------------------------------------
      1          6           0        1.063451   -0.202747    0.000000
      2          1           0        1.010512   -1.288537    0.000000
      3          1           0        1.974860    0.383723    0.000000
      4          8           0        0.000000    0.457782    0.000000
      5          8           0       -1.170759   -0.192619    0.000000
 ---------------------------------------------------------------------
 Rotational constants (GHZ):          81.0588140          12.5488334          10.8665647
 Standard basis: Aug-CC-pVTZ (5D, 7F)
 There are   147 symmetry adapted cartesian basis functions of A'  symmetry.
 There are    68 symmetry adapted cartesian basis functions of A"  symmetry.
 There are   122 symmetry adapted basis functions of A'  symmetry.
 There are    62 symmetry adapted basis functions of A"  symmetry.
   184 basis functions,   270 primitive gaussians,   215 cartesian basis functions
    12 alpha electrons       12 beta electrons
       nuclear repulsion energy        70.3688613198 Hartrees.
 NAtoms=    5 NActive=    5 NUniq=    5 SFac= 1.00D+00 NAtFMM=   60 NAOKFM=F Big=F
 Integral buffers will be    131072 words long.
 Raffenetti 2 integral format.
 Two-electron integral symmetry is turned on.
 Nuclear repulsion after empirical dispersion term =       70.3684095934 Hartrees.
 One-electron integrals computed using PRISM.
 NBasis=   184 RedAO= T EigKep=  6.64D-05  NBF=   122    62
 NBsUse=   184 1.00D-06 EigRej= -1.00D+00 NBFU=   122    62
 ExpMin= 2.53D-02 ExpMax= 1.53D+04 ExpMxC= 5.22D+02 IAcc=3 IRadAn=         7 AccDes= 0.00D+00
 Harris functional with IExCor= 4639 and IRadAn=       7 diagonalized for initial guess.
 HarFok:  IExCor= 4639 AccDes= 0.00D+00 IRadAn=         7 IDoV= 1 UseB2=F ITyADJ=14
 ICtDFT=  3500011 ScaDFX=  1.000000  1.000000  1.000000  1.000000
 FoFCou: FMM=F IPFlag=           0 FMFlag=      100000 FMFlg1=           0
         NFxFlg=           0 DoJE=T BraDBF=F KetDBF=T FulRan=T
         wScrn=  0.000000 ICntrl=       500 IOpCl=  0 I1Cent=   200000004 NGrid=           0
         NMat0=    1 NMatS0=      1 NMatT0=    0 NMatD0=    1 NMtDS0=    0 NMtDT0=    0
 Petite list used in FoFCou.
 Initial guess orbital symmetries:
       Occupied  (A') (A') (A') (A') (A') (A') (A') (A') (A") (A')
                 (A") (A')
       Virtual   (A") (A') (A') (A') (A") (A') (A') (A') (A') (A')
                 (A") (A") (A') (A') (A') (A') (A") (A') (A") (A')
                 (A') (A') (A') (A") (A') (A') (A") (A') (A') (A')
                 (A") (A') (A') (A") (A') (A') (A') (A") (A') (A")
                 (A') (A') (A") (A') (A") (A') (A") (A') (A") (A')
                 (A') (A") (A') (A') (A") (A") (A') (A') (A") (A')
                 (A') (A') (A") (A') (A') (A') (A") (A') (A") (A")
                 (A') (A') (A') (A") (A') (A') (A') (A") (A") (A')
                 (A") (A') (A") (A') (A') (A') (A') (A") (A') (A")
                 (A') (A') (A") (A') (A") (A') (A") (A') (A') (A')
                 (A") (A') (A') (A") (A') (A") (A") (A') (A') (A')
                 (A") (A') (A") (A') (A") (A') (A') (A') (A") (A')
                 (A') (A') (A') (A") (A") (A') (A') (A") (A') (A")
                 (A") (A') (A") (A') (A') (A") (A') (A") (A') (A')
                 (A') (A') (A') (A") (A') (A') (A') (A") (A') (A")
                 (A') (A') (A") (A") (A') (A") (A') (A") (A') (A')
                 (A") (A") (A') (A') (A") (A') (A') (A') (A') (A')
                 (A') (A')
 The electronic state of the initial guess is 1-A'.
 Keep R1 ints in memory in symmetry-blocked form, NReq=436382455.
 Requested convergence on RMS density matrix=1.00D-08 within 128 cycles.
 Requested convergence on MAX density matrix=1.00D-06.
 Requested convergence on             energy=1.00D-06.
 No special actions if energy rises.
 SCF Done:  E(RwB97XD) =  -189.590375104     A.U. after   12 cycles
            NFock= 12  Conv=0.68D-08     -V/T= 2.0056

 **********************************************************************

            Population analysis using the SCF Density.

 **********************************************************************

 Orbital symmetries:
       Occupied  (A') (A') (A') (A') (A') (A') (A') (A') (A") (A')
                 (A') (A")
       Virtual   (A") (A') (A') (A') (A") (A') (A') (A') (A') (A')
                 (A") (A') (A") (A') (A') (A') (A") (A') (A") (A')
                 (A') (A') (A') (A") (A') (A') (A") (A') (A') (A')
                 (A") (A') (A') (A') (A") (A') (A') (A") (A') (A")
                 (A') (A') (A") (A') (A") (A') (A") (A') (A") (A')
                 (A") (A') (A') (A") (A') (A") (A') (A') (A") (A')
                 (A') (A') (A") (A') (A') (A') (A") (A') (A") (A")
                 (A') (A') (A') (A") (A') (A') (A') (A") (A") (A')
                 (A") (A') (A") (A') (A') (A') (A') (A") (A') (A")
                 (A') (A') (A') (A") (A") (A') (A") (A') (A') (A')
                 (A") (A') (A') (A") (A') (A") (A") (A') (A') (A')
                 (A") (A') (A") (A") (A') (A') (A') (A") (A') (A')
                 (A') (A') (A') (A") (A") (A') (A') (A") (A') (A")
                 (A") (A') (A") (A') (A') (A") (A') (A") (A') (A')
                 (A') (A') (A') (A") (A') (A') (A') (A") (A') (A')
                 (A") (A') (A") (A") (A') (A") (A') (A") (A') (A')
                 (A") (A") (A') (A') (A") (A') (A') (A') (A') (A')
                 (A') (A')
 The electronic state is 1-A'.
 Alpha  occ. eigenvalues --  -19.43363 -19.25699 -10.40983  -1.32370  -1.01653
 Alpha  occ. eigenvalues --   -0.76867  -0.65484  -0.62840  -0.60285  -0.50288
 Alpha  occ. eigenvalues --   -0.34057  -0.33977
 Alpha virt. eigenvalues --   -0.03137   0.02365   0.04227   0.07703   0.08543
 Alpha virt. eigenvalues --    0.11658   0.12251   0.13513   0.15900   0.17766
 Alpha virt. eigenvalues --    0.19389   0.19747   0.20205   0.22412   0.23242
 Alpha virt. eigenvalues --    0.24200   0.26964   0.29491   0.29556   0.32972
 Alpha virt. eigenvalues --    0.33772   0.35956   0.36834   0.37661   0.38580
 Alpha virt. eigenvalues --    0.39742   0.40511   0.41960   0.46630   0.47822
 Alpha virt. eigenvalues --    0.51600   0.57751   0.63274   0.66801   0.67759
 Alpha virt. eigenvalues --    0.72474   0.73279   0.74716   0.77469   0.78311
 Alpha virt. eigenvalues --    0.78410   0.81029   0.81052   0.83984   0.84325
 Alpha virt. eigenvalues --    0.84730   0.85417   0.87684   0.91024   0.91493
 Alpha virt. eigenvalues --    0.93955   0.94472   0.98152   0.98786   0.99067
 Alpha virt. eigenvalues --    1.02106   1.03266   1.05493   1.12863   1.13915
 Alpha virt. eigenvalues --    1.24135   1.25842   1.25887   1.30053   1.35272
 Alpha virt. eigenvalues --    1.37697   1.38323   1.40662   1.45340   1.50917
 Alpha virt. eigenvalues --    1.52822   1.55713   1.64532   1.65889   1.68495
 Alpha virt. eigenvalues --    1.80353   1.83773   1.88342   1.90407   1.91762
 Alpha virt. eigenvalues --    1.96492   1.98476   2.01447   2.02043   2.08934
 Alpha virt. eigenvalues --    2.11606   2.15819   2.16855   2.20457   2.26339
 Alpha virt. eigenvalues --    2.28024   2.34934   2.37189   2.37769   2.43048
 Alpha virt. eigenvalues --    2.51830   2.59399   2.59718   2.65454   2.69234
 Alpha virt. eigenvalues --    2.78051   2.78291   2.84110   2.84887   2.92638
 Alpha virt. eigenvalues --    2.95435   3.03545   3.04296   3.20038   3.21901
 Alpha virt. eigenvalues --    3.27188   3.30506   3.33989   3.44914   3.45089
 Alpha virt. eigenvalues --    3.47143   3.56712   3.71917   3.73125   3.83954
 Alpha virt. eigenvalues --    3.88756   3.97531   4.01793   4.01838   4.03753
 Alpha virt. eigenvalues --    4.07691   4.20372   4.26165   4.40004   4.45993
 Alpha virt. eigenvalues --    4.51428   4.52851   4.65596   4.71653   4.87060
 Alpha virt. eigenvalues --    4.96737   4.97776   5.01994   5.10785   5.15883
 Alpha virt. eigenvalues --    5.62196   5.76790   5.82802   5.86707   5.93419
 Alpha virt. eigenvalues --    6.07668   6.13944   6.20162   6.23259   6.27159
 Alpha virt. eigenvalues --    6.27233   6.39767   6.44903   6.63119   6.68738
 Alpha virt. eigenvalues --    6.70615   6.76191   6.76419   6.81180   6.90475
 Alpha virt. eigenvalues --    6.95495   7.02179   7.17003   7.20451   7.30861
 Alpha virt. eigenvalues --    7.36551   7.65784   7.87397   8.19819  12.59916
 Alpha virt. eigenvalues --   14.60693  16.30673
          Condensed to atoms (all electrons):
               1          2          3          4          5
     1  C    5.366743   0.307449   0.305188   0.445392  -0.090376
     2  H    0.307449   0.324727   0.017305  -0.071989   0.021775
     3  H    0.305188   0.017305   0.306027  -0.007798   0.001178
     4  O    0.445392  -0.071989  -0.007798   7.801842  -0.211777
     5  O   -0.090376   0.021775   0.001178  -0.211777   8.767968
 Mulliken charges:
               1
     1  C   -0.334396
     2  H    0.400733
     3  H    0.378100
     4  O    0.044331
     5  O   -0.488768
 Sum of Mulliken charges =   0.00000
 Mulliken charges with hydrogens summed into heavy atoms:
               1
     1  C    0.444437
     4  O    0.044331
     5  O   -0.488768
 Electronic spatial extent (au):  <R**2>=            132.9169
 Charge=              0.0000 electrons
 Dipole moment (field-independent basis, Debye):
    X=              4.4330    Y=             -0.3399    Z=              0.0000  Tot=              4.4460
 Quadrupole moment (field-independent basis, Debye-Ang):
   XX=            -16.6074   YY=            -16.5060   ZZ=            -17.4201
   XY=             -0.6144   XZ=              0.0000   YZ=              0.0000
 Traceless Quadrupole moment (field-independent basis, Debye-Ang):
   XX=              0.2371   YY=              0.3385   ZZ=             -0.5756
   XY=             -0.6144   XZ=              0.0000   YZ=              0.0000
 Octapole moment (field-independent basis, Debye-Ang**2):
  XXX=              7.1487  YYY=             -0.2233  ZZZ=              0.0000  XYY=              1.4170
  XXY=              0.8501  XXZ=              0.0000  XZZ=             -0.4936  YZZ=              0.6457
  YYZ=              0.0000  XYZ=              0.0000
 Hexadecapole moment (field-independent basis, Debye-Ang**3):
 XXXX=           -107.3927 YYYY=            -29.5052 ZZZZ=            -15.6468 XXXY=              4.8153
 XXXZ=              0.0000 YYYX=             -1.8053 YYYZ=              0.0000 ZZZX=              0.0000
 ZZZY=              0.0000 XXYY=            -23.0902 XXZZ=            -23.4676 YYZZ=             -8.0621
 XXYZ=              0.0000 YYXZ=              0.0000 ZZXY=              0.0332
 N-N= 7.036840959339D+01 E-N=-5.868630194097D+02  KE= 1.885282594383D+02
 Symmetry A'   KE= 1.800866866476D+02
 Symmetry A"   KE= 8.441572790644D+00
 Calling FoFJK, ICntrl=      2127 FMM=F ISym2X=1 I1Cent= 0 IOpClX= 0 NMat=1 NMatS=1 NMatT=0.
 ***** Axes restored to original set *****
 -------------------------------------------------------------------
 Center     Atomic                   Forces (Hartrees/Bohr)
 Number     Number              X              Y              Z
 -------------------------------------------------------------------
      1        6          -0.006516239    0.002854474    0.000000000
      2        1           0.000083116    0.002390132    0.000000000
      3        1          -0.002030471   -0.001146155    0.000000000
      4        8           0.004105512   -0.005560977    0.000000000
      5        8           0.004358082    0.001462526    0.000000000
 -------------------------------------------------------------------
 Cartesian Forces:  Max     0.006516239 RMS     0.002951577

 GradGradGradGradGradGradGradGradGradGradGradGradGradGradGradGradGradGrad
 Berny optimization.
 FormGI is forming the generalized inverse of G from B-inverse, IUseBI=4.
 Internal  Forces:  Max     0.009352059 RMS     0.003351609
 Search for a local minimum.
 Step number   1 out of a maximum of   21
 All quantities printed in internal units (Hartrees-Bohrs-Radians)
 Mixed Optimization -- RFO/linear search
 Second derivative matrix not updated -- first step.
 The second derivative matrix:
                          R1        R2        R3        R4        A1
           R1           0.35152
           R2           0.00000   0.35539
           R3           0.00000   0.00000   0.82543
           R4           0.00000   0.00000   0.00000   0.57364
           A1           0.00000   0.00000   0.00000   0.00000   0.16000
           A2           0.00000   0.00000   0.00000   0.00000   0.00000
           A3           0.00000   0.00000   0.00000   0.00000   0.00000
           A4           0.00000   0.00000   0.00000   0.00000   0.00000
           D1           0.00000   0.00000   0.00000   0.00000   0.00000
           D2           0.00000   0.00000   0.00000   0.00000   0.00000
           D3           0.00000   0.00000   0.00000   0.00000   0.00000
                          A2        A3        A4        D1        D2
           A2           0.16000
           A3           0.00000   0.16000
           A4           0.00000   0.00000   0.25000
           D1           0.00000   0.00000   0.00000   0.00317
           D2           0.00000   0.00000   0.00000   0.00000   0.03651
           D3           0.00000   0.00000   0.00000   0.00000   0.00000
                          D3
           D3           0.03651
 ITU=  0
     Eigenvalues ---    0.01325   0.03651   0.16000   0.16000   0.25000
     Eigenvalues ---    0.35152   0.35539   0.57364   0.82543
 RFO step:  Lambda=-1.91265378D-04 EMin= 1.32451401D-02
 Linear search not attempted -- first point.
 Iteration  1 RMS(Cart)=  0.00901287 RMS(Int)=  0.00001635
 Iteration  2 RMS(Cart)=  0.00001450 RMS(Int)=  0.00000000
 Iteration  3 RMS(Cart)=  0.00000000 RMS(Int)=  0.00000000
 ClnCor:  largest displacement from symmetrization is 2.80D-12 for atom     1.
 Variable       Old X    -DE/DX   Delta X   Delta X   Delta X     New X
                                 (Linear)    (Quad)   (Total)
    R1        2.05428  -0.00239   0.00000  -0.00680  -0.00680   2.04748
    R2        2.04808  -0.00233   0.00000  -0.00655  -0.00655   2.04153
    R3        2.36573  -0.00935   0.00000  -0.01133  -0.01133   2.35440
    R4        2.53089  -0.00452   0.00000  -0.00788  -0.00788   2.52302
    A1        2.19129   0.00011   0.00000   0.00072   0.00072   2.19201
    A2        2.07788   0.00005   0.00000   0.00029   0.00029   2.07817
    A3        2.01401  -0.00016   0.00000  -0.00101  -0.00101   2.01301
    A4        2.07870  -0.00212   0.00000  -0.00848  -0.00848   2.07023
    D1        3.14159   0.00000   0.00000   0.00000   0.00000   3.14159
    D2        0.00000   0.00000   0.00000   0.00000   0.00000   0.00000
    D3        3.14159   0.00000   0.00000   0.00000   0.00000   3.14159
         Item               Value     Threshold  Converged?
 Maximum Force            0.009352     0.000450     NO 
 RMS     Force            0.003352     0.000300     NO 
 Maximum Displacement     0.020636     0.001800     NO 
 RMS     Displacement     0.009010     0.001200     NO 
 Predicted change in Energy=-9.566645D-05
 GradGradGradGradGradGradGradGradGradGradGradGradGradGradGradGradGradGrad

                          Input orientation:                          
 ---------------------------------------------------------------------
 Center     Atomic      Atomic             Coordinates (Angstroms)
 Number     Number       Type             X           Y           Z
 ---------------------------------------------------------------------
      1          6           0        1.060091   -0.201758    0.000000
      2          1           0        1.004696   -1.283822    0.000000
      3          1           0        1.969588    0.381280    0.000000
      4          8           0        0.003525    0.458486    0.000000
      5          8           0       -1.159840   -0.196597    0.000000
 ---------------------------------------------------------------------
                    Distance matrix (angstroms):
                    1          2          3          4          5
     1  C    0.000000
     2  H    1.083482   0.000000
     3  H    1.080333   1.924470   0.000000
     4  O    1.245895   2.009473   1.967579   0.000000
     5  O    2.219937   2.422246   3.182336   1.335122   0.000000
 Stoichiometry    CH2O2
 Framework group  CS[SG(CH2O2)]
 Deg. of freedom     7
 Full point group                 CS      NOp   2
 Largest Abelian subgroup         CS      NOp   2
 Largest concise Abelian subgroup C1      NOp   1
                         Standard orientation:                         
 ---------------------------------------------------------------------
 Center     Atomic      Atomic             Coordinates (Angstroms)
 Number     Number       Type             X           Y           Z
 ---------------------------------------------------------------------
      1          6           0        1.056583   -0.200981    0.000000
      2          1           0        1.001216   -1.283047    0.000000
      3          1           0        1.966065    0.382081    0.000000
      4          8           0        0.000000    0.459235    0.000000
      5          8           0       -1.163348   -0.195878    0.000000
 ---------------------------------------------------------------------
 Rotational constants (GHZ):          80.8700364          12.7065191          10.9811336
 Standard basis: Aug-CC-pVTZ (5D, 7F)
 There are   147 symmetry adapted cartesian basis functions of A'  symmetry.
 There are    68 symmetry adapted cartesian basis functions of A"  symmetry.
 There are   122 symmetry adapted basis functions of A'  symmetry.
 There are    62 symmetry adapted basis functions of A"  symmetry.
   184 basis functions,   270 primitive gaussians,   215 cartesian basis functions
    12 alpha electrons       12 beta electrons
       nuclear repulsion energy        70.6765207889 Hartrees.
 NAtoms=    5 NActive=    5 NUniq=    5 SFac= 1.00D+00 NAtFMM=   60 NAOKFM=F Big=F
 Integral buffers will be    131072 words long.
 Raffenetti 2 integral format.
 Two-electron integral symmetry is turned on.
 Nuclear repulsion after empirical dispersion term =       70.6760753061 Hartrees.
 One-electron integrals computed using PRISM.
 NBasis=   184 RedAO= T EigKep=  6.49D-05  NBF=   122    62
 NBsUse=   184 1.00D-06 EigRej= -1.00D+00 NBFU=   122    62
 Initial guess from the checkpoint file:  "CH2OO-M0001-b3lyp-wb97L-wb97H.chk"
 B after Tr=     0.000000    0.000000    0.000000
         Rot=    1.000000    0.000000    0.000000   -0.000726 Ang=  -0.08 deg.
 Initial guess orbital symmetries:
       Occupied  (A') (A') (A') (A') (A') (A') (A') (A') (A") (A')
                 (A') (A")
       Virtual   (A") (A') (A') (A') (A") (A') (A') (A') (A') (A')
                 (A") (A') (A") (A') (A') (A') (A") (A') (A") (A')
                 (A') (A') (A') (A") (A') (A') (A") (A') (A') (A')
                 (A") (A') (A') (A') (A") (A') (A') (A") (A') (A")
                 (A') (A') (A") (A') (A") (A') (A") (A') (A") (A')
                 (A") (A') (A') (A") (A') (A") (A') (A') (A") (A')
                 (A') (A') (A") (A') (A') (A') (A") (A') (A") (A")
                 (A') (A') (A') (A") (A') (A') (A') (A") (A") (A')
                 (A") (A') (A") (A') (A') (A') (A') (A") (A') (A")
                 (A') (A') (A') (A") (A") (A') (A") (A') (A') (A')
                 (A") (A') (A') (A") (A') (A") (A") (A') (A') (A')
                 (A") (A') (A") (A") (A') (A') (A') (A") (A') (A')
                 (A') (A') (A') (A") (A") (A') (A') (A") (A') (A")
                 (A") (A') (A") (A') (A') (A") (A') (A") (A') (A')
                 (A') (A') (A') (A") (A') (A') (A') (A") (A') (A')
                 (A") (A') (A") (A") (A') (A") (A') (A") (A') (A')
                 (A") (A") (A') (A') (A") (A') (A') (A') (A') (A')
                 (A') (A')
 ExpMin= 2.53D-02 ExpMax= 1.53D+04 ExpMxC= 5.22D+02 IAcc=3 IRadAn=         7 AccDes= 0.00D+00
 Harris functional with IExCor= 4639 and IRadAn=       7 diagonalized for initial guess.
 HarFok:  IExCor= 4639 AccDes= 0.00D+00 IRadAn=         7 IDoV= 1 UseB2=F ITyADJ=14
 ICtDFT=  3500011 ScaDFX=  1.000000  1.000000  1.000000  1.000000
 FoFCou: FMM=F IPFlag=           0 FMFlag=      100000 FMFlg1=           0
         NFxFlg=           0 DoJE=T BraDBF=F KetDBF=T FulRan=T
         wScrn=  0.000000 ICntrl=       500 IOpCl=  0 I1Cent=   200000004 NGrid=           0
         NMat0=    1 NMatS0=      1 NMatT0=    0 NMatD0=    1 NMtDS0=    0 NMtDT0=    0
 Petite list used in FoFCou.
 Keep R1 ints in memory in symmetry-blocked form, NReq=436382455.
 Requested convergence on RMS density matrix=1.00D-08 within 128 cycles.
 Requested convergence on MAX density matrix=1.00D-06.
 Requested convergence on             energy=1.00D-06.
 No special actions if energy rises.
 SCF Done:  E(RwB97XD) =  -189.590465869     A.U. after   10 cycles
            NFock= 10  Conv=0.32D-08     -V/T= 2.0054
 Calling FoFJK, ICntrl=      2127 FMM=F ISym2X=1 I1Cent= 0 IOpClX= 0 NMat=1 NMatS=1 NMatT=0.
 ***** Axes restored to original set *****
 -------------------------------------------------------------------
 Center     Atomic                   Forces (Hartrees/Bohr)
 Number     Number              X              Y              Z
 -------------------------------------------------------------------
      1        6          -0.000253891    0.001233433    0.000000000
      2        1           0.000066950   -0.000035920    0.000000000
      3        1           0.000308648   -0.000120624    0.000000000
      4        8           0.000048297   -0.001842979    0.000000000
      5        8          -0.000170005    0.000766090    0.000000000
 -------------------------------------------------------------------
 Cartesian Forces:  Max     0.001842979 RMS     0.000617312

 GradGradGradGradGradGradGradGradGradGradGradGradGradGradGradGradGradGrad
 Berny optimization.
 Using GEDIIS/GDIIS optimizer.
 FormGI is forming the generalized inverse of G from B-inverse, IUseBI=4.
 Internal  Forces:  Max     0.001894820 RMS     0.000607634
 Search for a local minimum.
 Step number   2 out of a maximum of   21
 All quantities printed in internal units (Hartrees-Bohrs-Radians)
 Mixed Optimization -- En-DIIS/RFO-DIIS
 Update second derivatives using D2CorX and points    1    2
 DE= -9.08D-05 DEPred=-9.57D-05 R= 9.49D-01
 TightC=F SS=  1.41D+00  RLast= 1.88D-02 DXNew= 5.0454D-01 5.6356D-02
 Trust test= 9.49D-01 RLast= 1.88D-02 DXMaxT set to 3.00D-01
 The second derivative matrix:
                          R1        R2        R3        R4        A1
           R1           0.35070
           R2           0.00115   0.35855
           R3          -0.01040  -0.00296   0.75851
           R4          -0.00504  -0.00145  -0.03240   0.55795
           A1          -0.00269  -0.00290  -0.00951  -0.00459   0.16052
           A2          -0.00104  -0.00112  -0.00367  -0.00177   0.00020
           A3           0.00373   0.00402   0.01318   0.00637  -0.00072
           A4           0.02164   0.02430   0.07278   0.03514  -0.00556
           D1           0.00000   0.00000   0.00000   0.00000   0.00000
           D2           0.00000   0.00000   0.00000   0.00000   0.00000
           D3           0.00000   0.00000   0.00000   0.00000   0.00000
                          A2        A3        A4        D1        D2
           A2           0.16008
           A3          -0.00028   0.16100
           A4          -0.00217   0.00773   0.30624
           D1           0.00000   0.00000   0.00000   0.00317
           D2           0.00000   0.00000   0.00000   0.00000   0.03651
           D3           0.00000   0.00000   0.00000   0.00000   0.00000
                          D3
           D3           0.03651
 ITU=  1  0
 Use linear search instead of GDIIS.
     Eigenvalues ---    0.01324   0.03651   0.16000   0.16041   0.27477
     Eigenvalues ---    0.35251   0.37113   0.56089   0.77382
 RFO step:  Lambda=-1.35844049D-05 EMin= 1.32401840D-02
 Quartic linear search produced a step of -0.05335.
 Iteration  1 RMS(Cart)=  0.00300506 RMS(Int)=  0.00000760
 Iteration  2 RMS(Cart)=  0.00000783 RMS(Int)=  0.00000000
 Iteration  3 RMS(Cart)=  0.00000000 RMS(Int)=  0.00000000
 ClnCor:  largest displacement from symmetrization is 1.48D-13 for atom     1.
 Variable       Old X    -DE/DX   Delta X   Delta X   Delta X     New X
                                 (Linear)    (Quad)   (Total)
    R1        2.04748   0.00003   0.00036  -0.00077  -0.00041   2.04708
    R2        2.04153   0.00019   0.00035  -0.00031   0.00004   2.04158
    R3        2.35440  -0.00047   0.00060  -0.00195  -0.00135   2.35305
    R4        2.52302  -0.00023   0.00042  -0.00136  -0.00094   2.52207
    A1        2.19201  -0.00023  -0.00004  -0.00127  -0.00130   2.19070
    A2        2.07817  -0.00009  -0.00002  -0.00049  -0.00050   2.07767
    A3        2.01301   0.00032   0.00005   0.00175   0.00181   2.01481
    A4        2.07023   0.00189   0.00045   0.00610   0.00655   2.07678
    D1        3.14159   0.00000   0.00000   0.00000   0.00000   3.14159
    D2        0.00000   0.00000   0.00000   0.00000   0.00000   0.00000
    D3        3.14159   0.00000   0.00000   0.00000   0.00000   3.14159
         Item               Value     Threshold  Converged?
 Maximum Force            0.001895     0.000450     NO 
 RMS     Force            0.000608     0.000300     NO 
 Maximum Displacement     0.005232     0.001800     NO 
 RMS     Displacement     0.003001     0.001200     NO 
 Predicted change in Energy=-7.097745D-06
 GradGradGradGradGradGradGradGradGradGradGradGradGradGradGradGradGradGrad

                          Input orientation:                          
 ---------------------------------------------------------------------
 Center     Atomic      Atomic             Coordinates (Angstroms)
 Number     Number       Type             X           Y           Z
 ---------------------------------------------------------------------
      1          6           0        1.060581   -0.201850    0.000000
      2          1           0        1.007005   -1.283791    0.000000
      3          1           0        1.969884    0.381534    0.000000
      4          8           0        0.003188    0.455718    0.000000
      5          8           0       -1.162598   -0.194021    0.000000
 ---------------------------------------------------------------------
                    Distance matrix (angstroms):
                    1          2          3          4          5
     1  C    0.000000
     2  H    1.083267   0.000000
     3  H    1.080355   1.923654   0.000000
     4  O    1.245181   2.008367   1.968094   0.000000
     5  O    2.223193   2.427916   3.184919   1.334623   0.000000
 Stoichiometry    CH2O2
 Framework group  CS[SG(CH2O2)]
 Deg. of freedom     7
 Full point group                 CS      NOp   2
 Largest Abelian subgroup         CS      NOp   2
 Largest concise Abelian subgroup C1      NOp   1
                         Standard orientation:                         
 ---------------------------------------------------------------------
 Center     Atomic      Atomic             Coordinates (Angstroms)
 Number     Number       Type             X           Y           Z
 ---------------------------------------------------------------------
      1          6           0        1.058078   -0.199923    0.000000
      2          1           0        1.005629   -1.281919    0.000000
      3          1           0        1.966772    0.384409    0.000000
      4          8           0        0.000000    0.456542    0.000000
      5          8           0       -1.165109   -0.194412    0.000000
 ---------------------------------------------------------------------
 Rotational constants (GHZ):          81.5774298          12.6701736          10.9668592
 Standard basis: Aug-CC-pVTZ (5D, 7F)
 There are   147 symmetry adapted cartesian basis functions of A'  symmetry.
 There are    68 symmetry adapted cartesian basis functions of A"  symmetry.
 There are   122 symmetry adapted basis functions of A'  symmetry.
 There are    62 symmetry adapted basis functions of A"  symmetry.
   184 basis functions,   270 primitive gaussians,   215 cartesian basis functions
    12 alpha electrons       12 beta electrons
       nuclear repulsion energy        70.6770108569 Hartrees.
 NAtoms=    5 NActive=    5 NUniq=    5 SFac= 1.00D+00 NAtFMM=   60 NAOKFM=F Big=F
 Integral buffers will be    131072 words long.
 Raffenetti 2 integral format.
 Two-electron integral symmetry is turned on.
 Nuclear repulsion after empirical dispersion term =       70.6765647204 Hartrees.
 One-electron integrals computed using PRISM.
 NBasis=   184 RedAO= T EigKep=  6.49D-05  NBF=   122    62
 NBsUse=   184 1.00D-06 EigRej= -1.00D+00 NBFU=   122    62
 Initial guess from the checkpoint file:  "CH2OO-M0001-b3lyp-wb97L-wb97H.chk"
 B after Tr=     0.000000    0.000000    0.000000
         Rot=    1.000000    0.000000    0.000000   -0.000060 Ang=  -0.01 deg.
 Initial guess orbital symmetries:
       Occupied  (A') (A') (A') (A') (A') (A') (A') (A') (A") (A')
                 (A') (A")
       Virtual   (A") (A') (A') (A') (A") (A') (A') (A') (A') (A')
                 (A") (A') (A") (A') (A') (A') (A") (A') (A") (A')
                 (A') (A') (A') (A") (A') (A') (A") (A') (A') (A')
                 (A") (A') (A') (A') (A") (A') (A') (A") (A') (A")
                 (A') (A") (A') (A') (A") (A') (A") (A') (A") (A')
                 (A") (A') (A') (A") (A') (A") (A') (A') (A") (A')
                 (A') (A") (A') (A') (A') (A') (A") (A') (A") (A")
                 (A') (A') (A') (A") (A') (A') (A') (A") (A") (A')
                 (A") (A') (A") (A') (A') (A') (A') (A") (A') (A")
                 (A') (A') (A') (A") (A") (A') (A") (A') (A') (A')
                 (A') (A") (A') (A") (A') (A") (A") (A') (A') (A')
                 (A") (A') (A") (A") (A') (A') (A') (A") (A') (A')
                 (A') (A') (A') (A") (A") (A') (A') (A") (A') (A")
                 (A") (A') (A") (A') (A') (A") (A') (A") (A') (A')
                 (A') (A') (A') (A") (A') (A') (A') (A") (A') (A")
                 (A') (A') (A") (A") (A') (A") (A') (A") (A') (A')
                 (A") (A") (A') (A') (A") (A') (A') (A') (A') (A')
                 (A') (A')
 Keep R1 ints in memory in symmetry-blocked form, NReq=436382455.
 Requested convergence on RMS density matrix=1.00D-08 within 128 cycles.
 Requested convergence on MAX density matrix=1.00D-06.
 Requested convergence on             energy=1.00D-06.
 No special actions if energy rises.
 SCF Done:  E(RwB97XD) =  -189.590472408     A.U. after    9 cycles
            NFock=  9  Conv=0.10D-07     -V/T= 2.0054
 Calling FoFJK, ICntrl=      2127 FMM=F ISym2X=1 I1Cent= 0 IOpClX= 0 NMat=1 NMatS=1 NMatT=0.
 ***** Axes restored to original set *****
 -------------------------------------------------------------------
 Center     Atomic                   Forces (Hartrees/Bohr)
 Number     Number              X              Y              Z
 -------------------------------------------------------------------
      1        6          -0.000232088    0.000067989    0.000000000
      2        1           0.000129470   -0.000294125    0.000000000
      3        1           0.000148477    0.000022660    0.000000000
      4        8          -0.000393864    0.000091456    0.000000000
      5        8           0.000348005    0.000112020    0.000000000
 -------------------------------------------------------------------
 Cartesian Forces:  Max     0.000393864 RMS     0.000179159

 GradGradGradGradGradGradGradGradGradGradGradGradGradGradGradGradGradGrad
 Berny optimization.
 Using GEDIIS/GDIIS optimizer.
 FormGI is forming the generalized inverse of G from B-inverse, IUseBI=4.
 Internal  Forces:  Max     0.000358553 RMS     0.000172573
 Search for a local minimum.
 Step number   3 out of a maximum of   21
 All quantities printed in internal units (Hartrees-Bohrs-Radians)
 Mixed Optimization -- En-DIIS/RFO-DIIS
 Swapping is turned off.
 Update second derivatives using D2CorX and points    1    2    3
 DE= -6.54D-06 DEPred=-7.10D-06 R= 9.21D-01
 TightC=F SS=  1.41D+00  RLast= 7.14D-03 DXNew= 5.0454D-01 2.1434D-02
 Trust test= 9.21D-01 RLast= 7.14D-03 DXMaxT set to 3.00D-01
 The second derivative matrix:
                          R1        R2        R3        R4        A1
           R1           0.36213
           R2           0.00512   0.35971
           R3           0.01503   0.00877   0.77457
           R4          -0.00579   0.00034  -0.06247   0.53805
           A1          -0.00311  -0.00228  -0.02108  -0.01203   0.15774
           A2           0.00514   0.00101   0.01019  -0.00209   0.00001
           A3          -0.00203   0.00127   0.01089   0.01412   0.00226
           A4          -0.01387   0.00785   0.05123   0.07774   0.01083
           D1           0.00000   0.00000   0.00000   0.00000   0.00000
           D2           0.00000   0.00000   0.00000   0.00000   0.00000
           D3           0.00000   0.00000   0.00000   0.00000   0.00000
                          A2        A3        A4        D1        D2
           A2           0.16342
           A3          -0.00343   0.16117
           A4          -0.02153   0.01070   0.33502
           D1           0.00000   0.00000   0.00000   0.00317
           D2           0.00000   0.00000   0.00000   0.00000   0.03651
           D3           0.00000   0.00000   0.00000   0.00000   0.00000
                          D3
           D3           0.03651
 ITU=  1  1  0
     Eigenvalues ---    0.01325   0.03651   0.15239   0.16259   0.29996
     Eigenvalues ---    0.35810   0.36661   0.55844   0.79372
 En-DIIS/RFO-DIIS/Sim-DIIS IScMMF=       -3 using points:     3    2
 RFO step:  Lambda=-8.12714360D-07.
 DidBck=F Rises=F RFO-DIIS coefs:    0.97822    0.02178
 Iteration  1 RMS(Cart)=  0.00045145 RMS(Int)=  0.00000020
 Iteration  2 RMS(Cart)=  0.00000019 RMS(Int)=  0.00000000
 ClnCor:  largest displacement from symmetrization is 1.94D-11 for atom     1.
 Variable       Old X    -DE/DX   Delta X   Delta X   Delta X     New X
                                 (Linear)    (Quad)   (Total)
    R1        2.04708   0.00029   0.00001   0.00073   0.00074   2.04782
    R2        2.04158   0.00014   0.00000   0.00037   0.00037   2.04194
    R3        2.35305   0.00015   0.00003   0.00008   0.00011   2.35316
    R4        2.52207  -0.00036   0.00002  -0.00064  -0.00062   2.52145
    A1        2.19070  -0.00014   0.00003  -0.00091  -0.00088   2.18983
    A2        2.07767   0.00015   0.00001   0.00086   0.00087   2.07853
    A3        2.01481  -0.00001  -0.00004   0.00005   0.00001   2.01483
    A4        2.07678  -0.00018  -0.00014  -0.00016  -0.00030   2.07648
    D1        3.14159   0.00000   0.00000   0.00000   0.00000   3.14159
    D2        0.00000   0.00000   0.00000   0.00000   0.00000   0.00000
    D3        3.14159   0.00000   0.00000   0.00000   0.00000   3.14159
         Item               Value     Threshold  Converged?
 Maximum Force            0.000359     0.000450     YES
 RMS     Force            0.000173     0.000300     YES
 Maximum Displacement     0.000850     0.001800     YES
 RMS     Displacement     0.000451     0.001200     YES
 Predicted change in Energy=-4.063582D-07
 Optimization completed.
    -- Stationary point found.
                           ----------------------------
                           !   Optimized Parameters   !
                           ! (Angstroms and Degrees)  !
 --------------------------                            --------------------------
 ! Name  Definition              Value          Derivative Info.                !
 --------------------------------------------------------------------------------
 ! R1    R(1,2)                  1.0833         -DE/DX =    0.0003              !
 ! R2    R(1,3)                  1.0804         -DE/DX =    0.0001              !
 ! R3    R(1,4)                  1.2452         -DE/DX =    0.0001              !
 ! R4    R(4,5)                  1.3346         -DE/DX =   -0.0004              !
 ! A1    A(2,1,3)              125.5181         -DE/DX =   -0.0001              !
 ! A2    A(2,1,4)              119.0416         -DE/DX =    0.0002              !
 ! A3    A(3,1,4)              115.4403         -DE/DX =    0.0                 !
 ! A4    A(1,4,5)              118.9908         -DE/DX =   -0.0002              !
 ! D1    D(2,1,3,4)            180.0            -DE/DX =    0.0                 !
 ! D2    D(2,1,4,5)              0.0            -DE/DX =    0.0                 !
 ! D3    D(3,1,4,5)            180.0            -DE/DX =    0.0                 !
 --------------------------------------------------------------------------------
 GradGradGradGradGradGradGradGradGradGradGradGradGradGradGradGradGradGrad

                          Input orientation:                          
 ---------------------------------------------------------------------
 Center     Atomic      Atomic             Coordinates (Angstroms)
 Number     Number       Type             X           Y           Z
 ---------------------------------------------------------------------
      1          6           0        1.060581   -0.201850    0.000000
      2          1           0        1.007005   -1.283791    0.000000
      3          1           0        1.969884    0.381534    0.000000
      4          8           0        0.003188    0.455718    0.000000
      5          8           0       -1.162598   -0.194021    0.000000
 ---------------------------------------------------------------------
                    Distance matrix (angstroms):
                    1          2          3          4          5
     1  C    0.000000
     2  H    1.083267   0.000000
     3  H    1.080355   1.923654   0.000000
     4  O    1.245181   2.008367   1.968094   0.000000
     5  O    2.223193   2.427916   3.184919   1.334623   0.000000
 Stoichiometry    CH2O2
 Framework group  CS[SG(CH2O2)]
 Deg. of freedom     7
 Full point group                 CS      NOp   2
 Largest Abelian subgroup         CS      NOp   2
 Largest concise Abelian subgroup C1      NOp   1
                         Standard orientation:                         
 ---------------------------------------------------------------------
 Center     Atomic      Atomic             Coordinates (Angstroms)
 Number     Number       Type             X           Y           Z
 ---------------------------------------------------------------------
      1          6           0        1.058078   -0.199923    0.000000
      2          1           0        1.005629   -1.281919    0.000000
      3          1           0        1.966772    0.384409    0.000000
      4          8           0        0.000000    0.456542    0.000000
      5          8           0       -1.165109   -0.194412    0.000000
 ---------------------------------------------------------------------
 Rotational constants (GHZ):          81.5774298          12.6701736          10.9668592

 **********************************************************************

            Population analysis using the SCF Density.

 **********************************************************************

 Orbital symmetries:
       Occupied  (A') (A') (A') (A') (A') (A') (A') (A') (A") (A')
                 (A') (A")
       Virtual   (A") (A') (A') (A') (A") (A') (A') (A') (A') (A')
                 (A") (A') (A") (A') (A') (A') (A") (A') (A") (A')
                 (A') (A') (A') (A") (A') (A') (A") (A') (A') (A')
                 (A") (A') (A') (A') (A") (A') (A') (A") (A') (A")
                 (A') (A") (A') (A') (A") (A') (A") (A') (A") (A')
                 (A") (A') (A') (A") (A') (A") (A') (A') (A") (A')
                 (A') (A") (A') (A') (A') (A') (A") (A') (A") (A")
                 (A') (A') (A') (A") (A') (A') (A') (A") (A") (A')
                 (A") (A') (A") (A') (A') (A') (A') (A") (A') (A")
                 (A') (A') (A') (A") (A") (A') (A") (A') (A') (A')
                 (A') (A") (A') (A") (A') (A") (A") (A') (A') (A')
                 (A") (A') (A") (A") (A') (A') (A') (A") (A') (A')
                 (A') (A') (A') (A") (A") (A') (A') (A") (A') (A")
                 (A") (A') (A") (A') (A') (A") (A') (A") (A') (A')
                 (A') (A') (A') (A") (A') (A') (A') (A") (A') (A")
                 (A') (A') (A") (A") (A') (A") (A') (A") (A') (A')
                 (A") (A") (A') (A') (A") (A') (A') (A') (A') (A')
                 (A') (A')
 The electronic state is 1-A'.
 Alpha  occ. eigenvalues --  -19.43397 -19.25626 -10.40791  -1.32807  -1.01879
 Alpha  occ. eigenvalues --   -0.76868  -0.65699  -0.62924  -0.60555  -0.50300
 Alpha  occ. eigenvalues --   -0.34031  -0.33985
 Alpha virt. eigenvalues --   -0.02976   0.02375   0.04235   0.07708   0.08552
 Alpha virt. eigenvalues --    0.11691   0.12361   0.13538   0.15971   0.17791
 Alpha virt. eigenvalues --    0.19383   0.19919   0.20189   0.22471   0.23298
 Alpha virt. eigenvalues --    0.24256   0.27000   0.29557   0.29585   0.33000
 Alpha virt. eigenvalues --    0.33818   0.36056   0.36836   0.37706   0.38651
 Alpha virt. eigenvalues --    0.39816   0.40551   0.42204   0.46795   0.47960
 Alpha virt. eigenvalues --    0.51625   0.57875   0.63412   0.66866   0.67747
 Alpha virt. eigenvalues --    0.72588   0.73384   0.74695   0.77504   0.78315
 Alpha virt. eigenvalues --    0.78404   0.81071   0.81103   0.84027   0.84430
 Alpha virt. eigenvalues --    0.84854   0.85488   0.87696   0.91070   0.91711
 Alpha virt. eigenvalues --    0.94065   0.94620   0.98273   0.99012   0.99101
 Alpha virt. eigenvalues --    1.02307   1.03377   1.05523   1.12978   1.14004
 Alpha virt. eigenvalues --    1.24271   1.25900   1.26101   1.30266   1.35297
 Alpha virt. eigenvalues --    1.37966   1.38604   1.40861   1.45456   1.51103
 Alpha virt. eigenvalues --    1.53113   1.55780   1.64687   1.66282   1.68370
 Alpha virt. eigenvalues --    1.80626   1.84002   1.88624   1.90546   1.92179
 Alpha virt. eigenvalues --    1.96617   1.98655   2.01525   2.02325   2.08985
 Alpha virt. eigenvalues --    2.11836   2.16000   2.17003   2.20727   2.26473
 Alpha virt. eigenvalues --    2.28412   2.35266   2.37310   2.38167   2.43371
 Alpha virt. eigenvalues --    2.52329   2.59542   2.60173   2.65738   2.68945
 Alpha virt. eigenvalues --    2.78365   2.78620   2.83818   2.84620   2.93022
 Alpha virt. eigenvalues --    2.95444   3.03592   3.04826   3.20549   3.22321
 Alpha virt. eigenvalues --    3.27527   3.31069   3.34146   3.45172   3.45210
 Alpha virt. eigenvalues --    3.47645   3.56920   3.72325   3.73585   3.84814
 Alpha virt. eigenvalues --    3.89861   3.97971   4.02275   4.02533   4.04527
 Alpha virt. eigenvalues --    4.08656   4.21583   4.26889   4.40735   4.46457
 Alpha virt. eigenvalues --    4.52097   4.53684   4.67210   4.72877   4.87657
 Alpha virt. eigenvalues --    4.97894   4.99036   5.03318   5.12228   5.16995
 Alpha virt. eigenvalues --    5.62866   5.77980   5.83830   5.86149   5.94048
 Alpha virt. eigenvalues --    6.08032   6.13856   6.20099   6.23327   6.27254
 Alpha virt. eigenvalues --    6.27526   6.39957   6.45263   6.63966   6.70043
 Alpha virt. eigenvalues --    6.70784   6.76412   6.76800   6.81519   6.91288
 Alpha virt. eigenvalues --    6.95853   7.03318   7.17745   7.20794   7.31239
 Alpha virt. eigenvalues --    7.38400   7.66967   7.88769   8.20180  12.64653
 Alpha virt. eigenvalues --   14.73831  16.41077
          Condensed to atoms (all electrons):
               1          2          3          4          5
     1  C    5.367141   0.306346   0.305173   0.452168  -0.092877
     2  H    0.306346   0.325180   0.017718  -0.073868   0.022576
     3  H    0.305173   0.017718   0.305250  -0.008044   0.001330
     4  O    0.452168  -0.073868  -0.008044   7.800515  -0.219323
     5  O   -0.092877   0.022576   0.001330  -0.219323   8.779517
 Mulliken charges:
               1
     1  C   -0.337951
     2  H    0.402049
     3  H    0.378574
     4  O    0.048552
     5  O   -0.491223
 Sum of Mulliken charges =   0.00000
 Mulliken charges with hydrogens summed into heavy atoms:
               1
     1  C    0.442672
     4  O    0.048552
     5  O   -0.491223
 Electronic spatial extent (au):  <R**2>=            132.0558
 Charge=              0.0000 electrons
 Dipole moment (field-independent basis, Debye):
    X=              4.4150    Y=             -0.3194    Z=              0.0000  Tot=              4.4265
 Quadrupole moment (field-independent basis, Debye-Ang):
   XX=            -16.6446   YY=            -16.5067   ZZ=            -17.3890
   XY=             -0.6134   XZ=              0.0000   YZ=              0.0000
 Traceless Quadrupole moment (field-independent basis, Debye-Ang):
   XX=              0.2021   YY=              0.3401   ZZ=             -0.5422
   XY=             -0.6134   XZ=              0.0000   YZ=              0.0000
 Octapole moment (field-independent basis, Debye-Ang**2):
  XXX=              7.0763  YYY=             -0.1801  ZZZ=              0.0000  XYY=              1.3987
  XXY=              0.8512  XXZ=              0.0000  XZZ=             -0.4757  YZZ=              0.6452
  YYZ=              0.0000  XYZ=              0.0000
 Hexadecapole moment (field-independent basis, Debye-Ang**3):
 XXXX=           -106.6855 YYYY=            -29.4323 ZZZZ=            -15.5882 XXXY=              4.6376
 XXXZ=              0.0000 YYYX=             -1.8644 YYYZ=              0.0000 ZZZX=              0.0000
 ZZZY=              0.0000 XXYY=            -22.9142 XXZZ=            -23.2714 YYZZ=             -8.0242
 XXYZ=              0.0000 YYXZ=              0.0000 ZZXY=             -0.0064
 N-N= 7.067656472040D+01 E-N=-5.874976682794D+02  KE= 1.885718498429D+02
 Symmetry A'   KE= 1.801256169106D+02
 Symmetry A"   KE= 8.446232932318D+00
 1\1\GINC-R05C48\FOpt\RwB97XD\Aug-CC-pVTZ\C1H2O2\LFRANZON\15-Sep-2021\0
 \\#wB97XD Aug-cc-pVTZ Opt Integral(Grid=SuperFineGrid) Freq MaxDisk=32
 GB\\Title\\0,1\C,1.0605814445,-0.2018499031,0.\H,1.0070045988,-1.28379
 0996,0.\H,1.969883743,0.3815344394,0.\O,0.0031883103,0.4557177892,0.\O
 ,-1.1625980966,-0.1940213296,0.\\Version=ES64L-G16RevB.01\State=1-A'\H
 F=-189.5904724\RMSD=9.956e-09\RMSF=1.792e-04\Dipole=1.7368578,-0.12746
 82,0.\Quadrupole=0.1493368,0.253789,-0.4031258,-0.4559383,0.,0.\PG=CS 
 [SG(C1H2O2)]\\@


 HE THAT IS UNAWARE OF HIS IGNORANCE WILL BE MISLED BY HIS KNOWLEDGE.

                                        -- WHATLEY
 Job cpu time:       0 days  0 hours 12 minutes 53.9 seconds.
 Elapsed time:       0 days  0 hours  1 minutes  0.4 seconds.
 File lengths (MBytes):  RWF=     21 Int=      0 D2E=      0 Chk=      4 Scr=      1
 Normal termination of Gaussian 16 at Wed Sep 15 11:19:06 2021.
 Link1:  Proceeding to internal job step number  2.
 ----------------------------------------------------------------------
 #N Geom=AllCheck Guess=TCheck SCRF=Check GenChk RwB97XD/Aug-CC-pVTZ Fr
 eq
 ----------------------------------------------------------------------
 1/10=4,29=7,30=1,38=1,40=1/1,3;
 2/12=2,40=1/2;
 3/5=16,6=1,7=10,11=2,14=-4,25=1,30=1,70=2,71=2,74=-58,75=-7,116=1,140=1/1,2,3;
 4/5=101/1;
 5/5=2,38=6,98=1/2;
 8/6=4,10=90,11=11/1;
 11/6=1,8=1,9=11,15=111,16=1/1,2,10;
 10/6=1/2;
 6/7=2,8=2,9=2,10=2,28=1/1;
 7/8=1,10=1,25=1/1,2,3,16;
 1/10=4,30=1/3;
 99//99;
 Structure from the checkpoint file:  "CH2OO-M0001-b3lyp-wb97L-wb97H.chk"
 -----
 Title
 -----
 Charge =  0 Multiplicity = 1
 Redundant internal coordinates found in file.  (old form).
 C,0,1.0605814445,-0.2018499031,0.
 H,0,1.0070045988,-1.283790996,0.
 H,0,1.969883743,0.3815344394,0.
 O,0,0.0031883103,0.4557177892,0.
 O,0,-1.1625980966,-0.1940213296,0.
 Recover connectivity data from disk.

 GradGradGradGradGradGradGradGradGradGradGradGradGradGradGradGradGradGrad
 Berny optimization.
 Initialization pass.
                           ----------------------------
                           !    Initial Parameters    !
                           ! (Angstroms and Degrees)  !
 --------------------------                            --------------------------
 ! Name  Definition              Value          Derivative Info.                !
 --------------------------------------------------------------------------------
 ! R1    R(1,2)                  1.0833         calculate D2E/DX2 analytically  !
 ! R2    R(1,3)                  1.0804         calculate D2E/DX2 analytically  !
 ! R3    R(1,4)                  1.2452         calculate D2E/DX2 analytically  !
 ! R4    R(4,5)                  1.3346         calculate D2E/DX2 analytically  !
 ! A1    A(2,1,3)              125.5181         calculate D2E/DX2 analytically  !
 ! A2    A(2,1,4)              119.0416         calculate D2E/DX2 analytically  !
 ! A3    A(3,1,4)              115.4403         calculate D2E/DX2 analytically  !
 ! A4    A(1,4,5)              118.9908         calculate D2E/DX2 analytically  !
 ! D1    D(2,1,3,4)            180.0            calculate D2E/DX2 analytically  !
 ! D2    D(2,1,4,5)              0.0            calculate D2E/DX2 analytically  !
 ! D3    D(3,1,4,5)            180.0            calculate D2E/DX2 analytically  !
 --------------------------------------------------------------------------------
 Trust Radius=3.00D-01 FncErr=1.00D-07 GrdErr=1.00D-07 EigMax=2.50D+02 EigMin=1.00D-04
 Number of steps in this run=      2 maximum allowed number of steps=      2.
 GradGradGradGradGradGradGradGradGradGradGradGradGradGradGradGradGradGrad

                          Input orientation:                          
 ---------------------------------------------------------------------
 Center     Atomic      Atomic             Coordinates (Angstroms)
 Number     Number       Type             X           Y           Z
 ---------------------------------------------------------------------
      1          6           0        1.060581   -0.201850    0.000000
      2          1           0        1.007005   -1.283791    0.000000
      3          1           0        1.969884    0.381534    0.000000
      4          8           0        0.003188    0.455718    0.000000
      5          8           0       -1.162598   -0.194021    0.000000
 ---------------------------------------------------------------------
                    Distance matrix (angstroms):
                    1          2          3          4          5
     1  C    0.000000
     2  H    1.083267   0.000000
     3  H    1.080355   1.923654   0.000000
     4  O    1.245181   2.008367   1.968094   0.000000
     5  O    2.223193   2.427916   3.184919   1.334623   0.000000
 Stoichiometry    CH2O2
 Framework group  CS[SG(CH2O2)]
 Deg. of freedom     7
 Full point group                 CS      NOp   2
 Largest Abelian subgroup         CS      NOp   2
 Largest concise Abelian subgroup C1      NOp   1
                         Standard orientation:                         
 ---------------------------------------------------------------------
 Center     Atomic      Atomic             Coordinates (Angstroms)
 Number     Number       Type             X           Y           Z
 ---------------------------------------------------------------------
      1          6           0        1.058078   -0.199923    0.000000
      2          1           0        1.005629   -1.281919    0.000000
      3          1           0        1.966772    0.384409    0.000000
      4          8           0        0.000000    0.456542    0.000000
      5          8           0       -1.165109   -0.194412    0.000000
 ---------------------------------------------------------------------
 Rotational constants (GHZ):          81.5774298          12.6701736          10.9668592
 Standard basis: Aug-CC-pVTZ (5D, 7F)
 There are   147 symmetry adapted cartesian basis functions of A'  symmetry.
 There are    68 symmetry adapted cartesian basis functions of A"  symmetry.
 There are   122 symmetry adapted basis functions of A'  symmetry.
 There are    62 symmetry adapted basis functions of A"  symmetry.
   184 basis functions,   270 primitive gaussians,   215 cartesian basis functions
    12 alpha electrons       12 beta electrons
       nuclear repulsion energy        70.6770108569 Hartrees.
 NAtoms=    5 NActive=    5 NUniq=    5 SFac= 1.00D+00 NAtFMM=   60 NAOKFM=F Big=F
 Integral buffers will be    131072 words long.
 Raffenetti 2 integral format.
 Two-electron integral symmetry is turned on.
 Nuclear repulsion after empirical dispersion term =       70.6765647204 Hartrees.
 One-electron integrals computed using PRISM.
 NBasis=   184 RedAO= T EigKep=  6.49D-05  NBF=   122    62
 NBsUse=   184 1.00D-06 EigRej= -1.00D+00 NBFU=   122    62
 Initial guess from the checkpoint file:  "CH2OO-M0001-b3lyp-wb97L-wb97H.chk"
 B after Tr=     0.000000    0.000000    0.000000
         Rot=    1.000000    0.000000    0.000000    0.000000 Ang=   0.00 deg.
 Initial guess orbital symmetries:
       Occupied  (A') (A') (A') (A') (A') (A') (A') (A') (A") (A')
                 (A') (A")
       Virtual   (A") (A') (A') (A') (A") (A') (A') (A') (A') (A')
                 (A") (A') (A") (A') (A') (A') (A") (A') (A") (A')
                 (A') (A') (A') (A") (A') (A') (A") (A') (A') (A')
                 (A") (A') (A') (A') (A") (A') (A') (A") (A') (A")
                 (A') (A") (A') (A') (A") (A') (A") (A') (A") (A')
                 (A") (A') (A') (A") (A') (A") (A') (A') (A") (A')
                 (A') (A") (A') (A') (A') (A') (A") (A') (A") (A")
                 (A') (A') (A') (A") (A') (A') (A') (A") (A") (A')
                 (A") (A') (A") (A') (A') (A') (A') (A") (A') (A")
                 (A') (A') (A') (A") (A") (A') (A") (A') (A') (A')
                 (A') (A") (A') (A") (A') (A") (A") (A') (A') (A')
                 (A") (A') (A") (A") (A') (A') (A') (A") (A') (A')
                 (A') (A') (A') (A") (A") (A') (A') (A") (A') (A")
                 (A") (A') (A") (A') (A') (A") (A') (A") (A') (A')
                 (A') (A') (A') (A") (A') (A') (A') (A") (A') (A")
                 (A') (A') (A") (A") (A') (A") (A') (A") (A') (A')
                 (A") (A") (A') (A') (A") (A') (A') (A') (A') (A')
                 (A') (A')
 Keep R1 ints in memory in symmetry-blocked form, NReq=436382455.
 Requested convergence on RMS density matrix=1.00D-08 within 128 cycles.
 Requested convergence on MAX density matrix=1.00D-06.
 Requested convergence on             energy=1.00D-06.
 No special actions if energy rises.
 SCF Done:  E(RwB97XD) =  -189.590472408     A.U. after    1 cycles
            NFock=  1  Conv=0.16D-08     -V/T= 2.0054
 DoSCS=F DFT=T ScalE2(SS,OS)=  1.000000  1.000000
 Range of M.O.s used for correlation:     1   184
 NBasis=   184 NAE=    12 NBE=    12 NFC=     0 NFV=     0
 NROrb=    184 NOA=    12 NOB=    12 NVA=   172 NVB=   172

 **** Warning!!: The largest alpha MO coefficient is  0.31216723D+02

 Symmetrizing basis deriv contribution to polar:
 IMax=3 JMax=2 DiffMx= 0.00D+00
 G2DrvN: will do     6 centers at a time, making    1 passes.
 Calling FoFCou, ICntrl=  3107 FMM=F I1Cent=   0 AccDes= 0.00D+00.
 End of G2Drv F.D. properties file   721 does not exist.
 End of G2Drv F.D. properties file   722 does not exist.
 End of G2Drv F.D. properties file   788 does not exist.
          IDoAtm=11111
          Differentiating once with respect to electric field.
                with respect to dipole field.
          Differentiating once with respect to nuclear coordinates.
 Keep R1 ints in memory in symmetry-blocked form, NReq=436385939.
          There are    18 degrees of freedom in the 1st order CPHF.  IDoFFX=6 NUNeed=     3.
     15 vectors produced by pass  0 Test12= 1.15D-14 5.56D-09 XBig12= 3.19D+01 4.87D+00.
 AX will form    15 AO Fock derivatives at one time.
     15 vectors produced by pass  1 Test12= 1.15D-14 5.56D-09 XBig12= 9.90D+00 8.37D-01.
     15 vectors produced by pass  2 Test12= 1.15D-14 5.56D-09 XBig12= 5.59D-01 1.54D-01.
     15 vectors produced by pass  3 Test12= 1.15D-14 5.56D-09 XBig12= 8.78D-03 2.22D-02.
     15 vectors produced by pass  4 Test12= 1.15D-14 5.56D-09 XBig12= 1.23D-04 2.44D-03.
     15 vectors produced by pass  5 Test12= 1.15D-14 5.56D-09 XBig12= 8.98D-07 1.88D-04.
     15 vectors produced by pass  6 Test12= 1.15D-14 5.56D-09 XBig12= 5.77D-09 1.33D-05.
      8 vectors produced by pass  7 Test12= 1.15D-14 5.56D-09 XBig12= 3.56D-11 8.41D-07.
      3 vectors produced by pass  8 Test12= 1.15D-14 5.56D-09 XBig12= 1.98D-13 7.70D-08.
      1 vectors produced by pass  9 Test12= 1.15D-14 5.56D-09 XBig12= 9.85D-16 6.14D-09.
 InvSVY:  IOpt=1 It=  1 EMax= 1.33D-15
 Solved reduced A of dimension   117 with    15 vectors.
 Isotropic polarizability for W=    0.000000       27.94 Bohr**3.
 End of Minotr F.D. properties file   721 does not exist.
 End of Minotr F.D. properties file   722 does not exist.
 End of Minotr F.D. properties file   788 does not exist.

 **********************************************************************

            Population analysis using the SCF Density.

 **********************************************************************

 Orbital symmetries:
       Occupied  (A') (A') (A') (A') (A') (A') (A') (A') (A") (A')
                 (A') (A")
       Virtual   (A") (A') (A') (A') (A") (A') (A') (A') (A') (A')
                 (A") (A') (A") (A') (A') (A') (A") (A') (A") (A')
                 (A') (A') (A') (A") (A') (A') (A") (A') (A') (A')
                 (A") (A') (A') (A') (A") (A') (A') (A") (A') (A")
                 (A') (A") (A') (A') (A") (A') (A") (A') (A") (A')
                 (A") (A') (A') (A") (A') (A") (A') (A') (A") (A')
                 (A') (A") (A') (A') (A') (A') (A") (A') (A") (A")
                 (A') (A') (A') (A") (A') (A') (A') (A") (A") (A')
                 (A") (A') (A") (A') (A') (A') (A') (A") (A') (A")
                 (A') (A') (A') (A") (A") (A') (A") (A') (A') (A')
                 (A') (A") (A') (A") (A') (A") (A") (A') (A') (A')
                 (A") (A') (A") (A") (A') (A') (A') (A") (A') (A')
                 (A') (A') (A') (A") (A") (A') (A') (A") (A') (A")
                 (A") (A') (A") (A') (A') (A") (A') (A") (A') (A')
                 (A') (A') (A') (A") (A') (A') (A') (A") (A') (A")
                 (A') (A') (A") (A") (A') (A") (A') (A") (A') (A')
                 (A") (A") (A') (A') (A") (A') (A') (A') (A') (A')
                 (A') (A')
 The electronic state is 1-A'.
 Alpha  occ. eigenvalues --  -19.43397 -19.25626 -10.40791  -1.32807  -1.01879
 Alpha  occ. eigenvalues --   -0.76868  -0.65699  -0.62924  -0.60555  -0.50300
 Alpha  occ. eigenvalues --   -0.34031  -0.33985
 Alpha virt. eigenvalues --   -0.02976   0.02375   0.04235   0.07708   0.08552
 Alpha virt. eigenvalues --    0.11691   0.12361   0.13538   0.15971   0.17791
 Alpha virt. eigenvalues --    0.19383   0.19919   0.20189   0.22471   0.23298
 Alpha virt. eigenvalues --    0.24256   0.27000   0.29557   0.29585   0.33000
 Alpha virt. eigenvalues --    0.33818   0.36056   0.36836   0.37706   0.38651
 Alpha virt. eigenvalues --    0.39816   0.40551   0.42204   0.46795   0.47960
 Alpha virt. eigenvalues --    0.51625   0.57875   0.63412   0.66866   0.67747
 Alpha virt. eigenvalues --    0.72588   0.73384   0.74695   0.77504   0.78315
 Alpha virt. eigenvalues --    0.78404   0.81071   0.81103   0.84027   0.84430
 Alpha virt. eigenvalues --    0.84854   0.85488   0.87696   0.91070   0.91711
 Alpha virt. eigenvalues --    0.94065   0.94620   0.98273   0.99012   0.99101
 Alpha virt. eigenvalues --    1.02307   1.03377   1.05523   1.12978   1.14004
 Alpha virt. eigenvalues --    1.24271   1.25900   1.26101   1.30266   1.35297
 Alpha virt. eigenvalues --    1.37966   1.38604   1.40861   1.45456   1.51103
 Alpha virt. eigenvalues --    1.53113   1.55780   1.64687   1.66282   1.68370
 Alpha virt. eigenvalues --    1.80626   1.84002   1.88624   1.90546   1.92179
 Alpha virt. eigenvalues --    1.96617   1.98655   2.01525   2.02325   2.08985
 Alpha virt. eigenvalues --    2.11836   2.16000   2.17003   2.20727   2.26473
 Alpha virt. eigenvalues --    2.28412   2.35266   2.37310   2.38167   2.43371
 Alpha virt. eigenvalues --    2.52329   2.59542   2.60173   2.65738   2.68945
 Alpha virt. eigenvalues --    2.78365   2.78620   2.83818   2.84620   2.93022
 Alpha virt. eigenvalues --    2.95444   3.03592   3.04826   3.20549   3.22321
 Alpha virt. eigenvalues --    3.27527   3.31069   3.34146   3.45172   3.45210
 Alpha virt. eigenvalues --    3.47645   3.56920   3.72325   3.73585   3.84814
 Alpha virt. eigenvalues --    3.89861   3.97971   4.02275   4.02533   4.04527
 Alpha virt. eigenvalues --    4.08656   4.21583   4.26889   4.40735   4.46457
 Alpha virt. eigenvalues --    4.52097   4.53684   4.67210   4.72877   4.87657
 Alpha virt. eigenvalues --    4.97894   4.99036   5.03318   5.12228   5.16995
 Alpha virt. eigenvalues --    5.62866   5.77980   5.83830   5.86149   5.94048
 Alpha virt. eigenvalues --    6.08032   6.13856   6.20099   6.23327   6.27254
 Alpha virt. eigenvalues --    6.27526   6.39957   6.45263   6.63966   6.70043
 Alpha virt. eigenvalues --    6.70784   6.76412   6.76800   6.81519   6.91288
 Alpha virt. eigenvalues --    6.95853   7.03318   7.17745   7.20794   7.31239
 Alpha virt. eigenvalues --    7.38400   7.66967   7.88769   8.20180  12.64653
 Alpha virt. eigenvalues --   14.73831  16.41077
          Condensed to atoms (all electrons):
               1          2          3          4          5
     1  C    5.367140   0.306346   0.305173   0.452168  -0.092877
     2  H    0.306346   0.325180   0.017717  -0.073868   0.022576
     3  H    0.305173   0.017717   0.305250  -0.008044   0.001330
     4  O    0.452168  -0.073868  -0.008044   7.800515  -0.219322
     5  O   -0.092877   0.022576   0.001330  -0.219322   8.779517
 Mulliken charges:
               1
     1  C   -0.337951
     2  H    0.402049
     3  H    0.378574
     4  O    0.048552
     5  O   -0.491223
 Sum of Mulliken charges =   0.00000
 Mulliken charges with hydrogens summed into heavy atoms:
               1
     1  C    0.442672
     4  O    0.048552
     5  O   -0.491223
 APT charges:
               1
     1  C    0.076877
     2  H    0.076807
     3  H    0.102788
     4  O    0.266358
     5  O   -0.522830
 Sum of APT charges =   0.00000
 APT charges with hydrogens summed into heavy atoms:
               1
     1  C    0.256472
     4  O    0.266358
     5  O   -0.522830
 Electronic spatial extent (au):  <R**2>=            132.0558
 Charge=              0.0000 electrons
 Dipole moment (field-independent basis, Debye):
    X=              4.4150    Y=             -0.3194    Z=              0.0000  Tot=              4.4265
 Quadrupole moment (field-independent basis, Debye-Ang):
   XX=            -16.6446   YY=            -16.5067   ZZ=            -17.3890
   XY=             -0.6134   XZ=              0.0000   YZ=              0.0000
 Traceless Quadrupole moment (field-independent basis, Debye-Ang):
   XX=              0.2021   YY=              0.3401   ZZ=             -0.5422
   XY=             -0.6134   XZ=              0.0000   YZ=              0.0000
 Octapole moment (field-independent basis, Debye-Ang**2):
  XXX=              7.0763  YYY=             -0.1801  ZZZ=              0.0000  XYY=              1.3987
  XXY=              0.8512  XXZ=              0.0000  XZZ=             -0.4757  YZZ=              0.6452
  YYZ=              0.0000  XYZ=              0.0000
 Hexadecapole moment (field-independent basis, Debye-Ang**3):
 XXXX=           -106.6855 YYYY=            -29.4323 ZZZZ=            -15.5882 XXXY=              4.6376
 XXXZ=              0.0000 YYYX=             -1.8644 YYYZ=              0.0000 ZZZX=              0.0000
 ZZZY=              0.0000 XXYY=            -22.9142 XXZZ=            -23.2714 YYZZ=             -8.0242
 XXYZ=              0.0000 YYXZ=              0.0000 ZZXY=             -0.0064
 N-N= 7.067656472040D+01 E-N=-5.874976694645D+02  KE= 1.885718504922D+02
 Symmetry A'   KE= 1.801256174175D+02
 Symmetry A"   KE= 8.446233074721D+00
  Exact polarizability:  45.071  -0.269  21.483   0.000   0.000  17.258
 Approx polarizability:  53.982  -0.371  22.527   0.000   0.000  17.895
 Calling FoFJK, ICntrl=    100127 FMM=F ISym2X=1 I1Cent= 0 IOpClX= 0 NMat=1 NMatS=1 NMatT=0.
 Full mass-weighted force constant matrix:
 Low frequencies ---  -34.1073  -10.7232   -0.0017   -0.0006    0.0007   11.0053
 Low frequencies ---  543.2500  690.0813  960.7848
 Diagonal vibrational polarizability:
        4.4002416       0.4050887       1.0759887
 Harmonic frequencies (cm**-1), IR intensities (KM/Mole), Raman scattering
 activities (A**4/AMU), depolarization ratios for plane and unpolarized
 incident light, reduced masses (AMU), force constants (mDyne/A),
 and normal coordinates:
                      1                      2                      3
                     A'                     A"                     A'
 Frequencies --    543.2489               690.0797               960.7848
 Red. masses --      3.0736                 1.2323                 6.1180
 Frc consts  --      0.5344                 0.3458                 3.3275
 IR Inten    --      0.0334                 3.7517               130.7938
  Atom  AN      X      Y      Z        X      Y      Z        X      Y      Z
     1   6    -0.19  -0.06   0.00     0.00   0.00   0.01    -0.17  -0.06   0.00
     2   1    -0.77  -0.03   0.00     0.00   0.00  -0.49     0.21  -0.06   0.00
     3   1     0.09  -0.50   0.00     0.00   0.00   0.86    -0.58   0.52   0.00
     4   8     0.01   0.23   0.00     0.00   0.00  -0.10    -0.27  -0.18   0.00
     5   8     0.18  -0.15   0.00     0.00   0.00   0.07     0.42   0.19   0.00
                      4                      5                      6
                     A"                     A'                     A'
 Frequencies --    979.2214              1258.1765              1422.9589
 Red. masses --      1.3617                 1.6344                 1.3177
 Frc consts  --      0.7693                 1.5244                 1.5720
 IR Inten    --     30.7843                23.6878                11.9816
  Atom  AN      X      Y      Z        X      Y      Z        X      Y      Z
     1   6     0.00   0.00  -0.17    -0.09  -0.13   0.00     0.05  -0.03   0.00
     2   1     0.00   0.00   0.80     0.76  -0.17   0.00     0.64  -0.05   0.00
     3   1     0.00   0.00   0.58    -0.44   0.40   0.00     0.43  -0.62   0.00
     4   8     0.00   0.00   0.05     0.07   0.12   0.00    -0.12   0.06   0.00
     5   8     0.00   0.00  -0.01    -0.02  -0.04   0.00     0.02   0.01   0.00
                      7                      8                      9
                     A'                     A'                     A'
 Frequencies --   1593.2124              3137.9486              3291.0333
 Red. masses --      3.9397                 1.0471                 1.1286
 Frc consts  --      5.8919                 6.0747                 7.2020
 IR Inten    --     39.2336                 3.6407                 0.5776
  Atom  AN      X      Y      Z        X      Y      Z        X      Y      Z
     1   6     0.35  -0.23   0.00     0.05  -0.04   0.00    -0.06  -0.09   0.00
     2   1    -0.54  -0.21   0.00     0.03   0.78   0.00     0.03   0.62   0.00
     3   1    -0.17   0.62   0.00    -0.53  -0.34   0.00     0.65   0.43   0.00
     4   8    -0.20   0.16   0.00     0.00   0.00   0.00     0.00   0.00   0.00
     5   8    -0.02  -0.01   0.00     0.00   0.00   0.00     0.00   0.00   0.00

 -------------------
 - Thermochemistry -
 -------------------
 Temperature   298.150 Kelvin.  Pressure   1.00000 Atm.
 Atom     1 has atomic number  6 and mass  12.00000
 Atom     2 has atomic number  1 and mass   1.00783
 Atom     3 has atomic number  1 and mass   1.00783
 Atom     4 has atomic number  8 and mass  15.99491
 Atom     5 has atomic number  8 and mass  15.99491
 Molecular mass:    46.00548 amu.
 Principal axes and moments of inertia in atomic units:
                           1         2         3
     Eigenvalues --    22.12305 142.44013 164.56318
           X            0.99984  -0.01794   0.00000
           Y            0.01794   0.99984   0.00000
           Z            0.00000   0.00000   1.00000
 This molecule is an asymmetric top.
 Rotational symmetry number  1.
 Rotational temperatures (Kelvin)      3.91510     0.60807     0.52633
 Rotational constants (GHZ):          81.57743    12.67017    10.96686
 Zero-point vibrational energy      83000.9 (Joules/Mol)
                                   19.83769 (Kcal/Mol)
 Warning -- explicit consideration of   1 degrees of freedom as
           vibrations may cause significant error
 Vibrational temperatures:    781.61   992.87  1382.35  1408.88  1810.24
          (Kelvin)           2047.32  2292.28  4514.81  4735.06
 
 Zero-point correction=                           0.031613 (Hartree/Particle)
 Thermal correction to Energy=                    0.034863
 Thermal correction to Enthalpy=                  0.035807
 Thermal correction to Gibbs Free Energy=         0.007572
 Sum of electronic and zero-point Energies=           -189.558859
 Sum of electronic and thermal Energies=              -189.555610
 Sum of electronic and thermal Enthalpies=            -189.554665
 Sum of electronic and thermal Free Energies=         -189.582900
 
                     E (Thermal)             CV                S
                      KCal/Mol        Cal/Mol-Kelvin    Cal/Mol-Kelvin
 Total                   21.877              9.109             59.426
 Electronic               0.000              0.000              0.000
 Translational            0.889              2.981             37.404
 Rotational               0.889              2.981             20.878
 Vibrational             20.099              3.147              1.144
 Vibration     1          0.898              1.154              0.558
                       Q            Log10(Q)             Ln(Q)
 Total Bot       0.328964D-03         -3.482852         -8.019562
 Total V=0       0.114360D+12         11.058275         25.462620
 Vib (Bot)       0.329026D-14        -14.482770        -33.347811
 Vib (Bot)    1  0.290746D+00         -0.536486         -1.235305
 Vib (V=0)       0.114382D+01          0.058356          0.134371
 Vib (V=0)    1  0.107839D+01          0.032775          0.075468
 Electronic      0.100000D+01          0.000000          0.000000
 Translational   0.122650D+08          7.088668         16.322262
 Rotational      0.815174D+04          3.911251          9.005987
 ***** Axes restored to original set *****
 -------------------------------------------------------------------
 Center     Atomic                   Forces (Hartrees/Bohr)
 Number     Number              X              Y              Z
 -------------------------------------------------------------------
      1        6          -0.000232109    0.000067966    0.000000000
      2        1           0.000129475   -0.000294095    0.000000000
      3        1           0.000148468    0.000022658    0.000000000
      4        8          -0.000393891    0.000091424    0.000000000
      5        8           0.000348057    0.000112048    0.000000000
 -------------------------------------------------------------------
 Cartesian Forces:  Max     0.000393891 RMS     0.000179167
 FormGI is forming the generalized inverse of G from B-inverse, IUseBI=4.

 GradGradGradGradGradGradGradGradGradGradGradGradGradGradGradGradGradGrad
 Berny optimization.
 Internal  Forces:  Max     0.000358612 RMS     0.000172579
 Search for a local minimum.
 Step number   1 out of a maximum of    2
 All quantities printed in internal units (Hartrees-Bohrs-Radians)
 Second derivative matrix not updated -- analytic derivatives used.
 The second derivative matrix:
                          R1        R2        R3        R4        A1
           R1           0.36119
           R2          -0.00128   0.36814
           R3           0.01381   0.01327   0.68242
           R4          -0.00559  -0.00808   0.09191   0.33903
           A1           0.00033   0.00279  -0.03126   0.00552   0.07007
           A2           0.00845  -0.00778   0.00995  -0.00540  -0.03245
           A3          -0.00879   0.00500   0.02130  -0.00012  -0.03762
           A4          -0.01133   0.00628   0.04902   0.08689   0.00262
           D1           0.00000   0.00000   0.00000   0.00000   0.00000
           D2           0.00000   0.00000   0.00000   0.00000   0.00000
           D3           0.00000   0.00000   0.00000   0.00000   0.00000
                          A2        A3        A4        D1        D2
           A2           0.09703
           A3          -0.06458   0.10220
           A4          -0.01662   0.01400   0.33187
           D1           0.00000   0.00000   0.00000   0.01860
           D2           0.00000   0.00000   0.00000  -0.00839   0.02737
           D3           0.00000   0.00000   0.00000   0.00893   0.01956
                          D3
           D3           0.02787
 ITU=  0
     Eigenvalues ---    0.02665   0.04718   0.10141   0.16044   0.24718
     Eigenvalues ---    0.35335   0.36999   0.39870   0.72088
 Angle between quadratic step and forces=  31.00 degrees.
 Linear search not attempted -- first point.
 Iteration  1 RMS(Cart)=  0.00060838 RMS(Int)=  0.00000034
 Iteration  2 RMS(Cart)=  0.00000032 RMS(Int)=  0.00000000
 ClnCor:  largest displacement from symmetrization is 3.30D-13 for atom     1.
 Variable       Old X    -DE/DX   Delta X   Delta X   Delta X     New X
                                 (Linear)    (Quad)   (Total)
    R1        2.04708   0.00029   0.00000   0.00074   0.00074   2.04782
    R2        2.04158   0.00014   0.00000   0.00038   0.00038   2.04195
    R3        2.35305   0.00015   0.00000   0.00027   0.00027   2.35332
    R4        2.52207  -0.00036   0.00000  -0.00101  -0.00101   2.52106
    A1        2.19070  -0.00014   0.00000  -0.00123  -0.00123   2.18948
    A2        2.07767   0.00015   0.00000   0.00111   0.00111   2.07877
    A3        2.01481  -0.00001   0.00000   0.00012   0.00012   2.01494
    A4        2.07678  -0.00018   0.00000  -0.00024  -0.00024   2.07654
    D1        3.14159   0.00000   0.00000   0.00000   0.00000   3.14159
    D2        0.00000   0.00000   0.00000   0.00000   0.00000   0.00000
    D3        3.14159   0.00000   0.00000   0.00000   0.00000   3.14159
         Item               Value     Threshold  Converged?
 Maximum Force            0.000359     0.000450     YES
 RMS     Force            0.000173     0.000300     YES
 Maximum Displacement     0.001288     0.001800     YES
 RMS     Displacement     0.000608     0.001200     YES
 Predicted change in Energy=-5.253694D-07
 Optimization completed.
    -- Stationary point found.
                           ----------------------------
                           !   Optimized Parameters   !
                           ! (Angstroms and Degrees)  !
 --------------------------                            --------------------------
 ! Name  Definition              Value          Derivative Info.                !
 --------------------------------------------------------------------------------
 ! R1    R(1,2)                  1.0833         -DE/DX =    0.0003              !
 ! R2    R(1,3)                  1.0804         -DE/DX =    0.0001              !
 ! R3    R(1,4)                  1.2452         -DE/DX =    0.0001              !
 ! R4    R(4,5)                  1.3346         -DE/DX =   -0.0004              !
 ! A1    A(2,1,3)              125.5181         -DE/DX =   -0.0001              !
 ! A2    A(2,1,4)              119.0416         -DE/DX =    0.0002              !
 ! A3    A(3,1,4)              115.4403         -DE/DX =    0.0                 !
 ! A4    A(1,4,5)              118.9908         -DE/DX =   -0.0002              !
 ! D1    D(2,1,3,4)            180.0            -DE/DX =    0.0                 !
 ! D2    D(2,1,4,5)              0.0            -DE/DX =    0.0                 !
 ! D3    D(3,1,4,5)            180.0            -DE/DX =    0.0                 !
 --------------------------------------------------------------------------------
 GradGradGradGradGradGradGradGradGradGradGradGradGradGradGradGradGradGrad


 ----------------------------------------------------------------------

 Electric dipole moment (input orientation):
 (Debye = 10**-18 statcoulomb cm , SI units = C m)
                  (au)            (Debye)         (10**-30 SI)
   Tot        0.174153D+01      0.442653D+01      0.147653D+02
   x          0.173686D+01      0.441465D+01      0.147257D+02
   y         -0.127468D+00     -0.323992D+00     -0.108072D+01
   z          0.000000D+00      0.000000D+00      0.000000D+00

 Dipole polarizability, Alpha (input orientation).
 (esu units = cm**3 , SI units = C**2 m**2 J**-1)
 Alpha(0;0):
               (au)            (10**-24 esu)      (10**-40 SI)
   iso        0.279374D+02      0.413989D+01      0.460625D+01
   aniso      0.259644D+02      0.384753D+01      0.428096D+01
   xx         0.450708D+02      0.667880D+01      0.743117D+01
   yx        -0.293572D+00     -0.435028D-01     -0.484034D-01
   yy         0.214836D+02      0.318354D+01      0.354217D+01
   zx         0.000000D+00      0.000000D+00      0.000000D+00
   zy         0.000000D+00      0.000000D+00      0.000000D+00
   zz         0.172577D+02      0.255732D+01      0.284540D+01

 ----------------------------------------------------------------------

 Dipole orientation:
     6         -0.01710699         -0.23309625          2.02675167
     1         -0.16689713         -2.27410590          2.07542681
     1          0.07257321          0.98886752          3.65978396
     8          0.06289601          0.85700804         -0.05702393
     8         -0.03853404         -0.52505688         -2.16426301

 Electric dipole moment (dipole orientation):
 (Debye = 10**-18 statcoulomb cm , SI units = C m)
                  (au)            (Debye)         (10**-30 SI)
   Tot        0.174153D+01      0.442653D+01      0.147653D+02
   x          0.000000D+00      0.000000D+00      0.000000D+00
   y          0.000000D+00      0.000000D+00      0.000000D+00
   z          0.174153D+01      0.442653D+01      0.147653D+02

 Dipole polarizability, Alpha (dipole orientation).
 (esu units = cm**3 , SI units = C**2 m**2 J**-1)
 Alpha(0;0):
               (au)            (10**-24 esu)      (10**-40 SI)
   iso        0.279374D+02      0.413989D+01      0.460625D+01
   aniso      0.259644D+02      0.384753D+01      0.428096D+01
   xx         0.172807D+02      0.256074D+01      0.284921D+01
   yx         0.314577D+00      0.466155D-01      0.518667D-01
   yy         0.215440D+02      0.319249D+01      0.355213D+01
   zx         0.104767D+00      0.155248D-01      0.172737D-01
   zy         0.142753D+01      0.211538D+00      0.235368D+00
   zz         0.449873D+02      0.666643D+01      0.741740D+01

 ----------------------------------------------------------------------
 1\1\GINC-R05C48\Freq\RwB97XD\Aug-CC-pVTZ\C1H2O2\LFRANZON\15-Sep-2021\0
 \\#N Geom=AllCheck Guess=TCheck SCRF=Check GenChk RwB97XD/Aug-CC-pVTZ 
 Freq\\Title\\0,1\C,1.0605814445,-0.2018499031,0.\H,1.0070045988,-1.283
 790996,0.\H,1.969883743,0.3815344394,0.\O,0.0031883103,0.4557177892,0.
 \O,-1.1625980966,-0.1940213296,0.\\Version=ES64L-G16RevB.01\State=1-A'
 \HF=-189.5904724\RMSD=1.641e-09\RMSF=1.792e-04\ZeroPoint=0.0316134\The
 rmal=0.0348628\Dipole=1.7368582,-0.1274684,0.\DipoleDeriv=-0.2802293,-
 0.0204497,0.,0.2922219,0.4673508,0.,0.,0.,0.0435085,0.0420348,-0.07225
 79,0.,-0.0118063,0.051454,0.,0.,0.,0.1369321,0.0825768,0.0003755,0.,-0
 .0291774,0.0458717,0.,0.,0.,0.1799168,1.1626662,-0.1373773,0.,0.252247
 ,-0.3307641,0.,0.,0.,-0.0328285,-1.0070485,0.2297094,0.,-0.5034851,-0.
 2339124,0.,0.,0.,-0.327529\Polar=45.0708058,-0.2935715,21.4835968,0.,0
 .,17.2576537\Quadrupole=0.1493364,0.2537894,-0.4031257,-0.4559386,0.,0
 .\PG=CS [SG(C1H2O2)]\NImag=0\\0.83052790,-0.03741906,0.75864956,0.,0.,
 0.10990121,-0.06358056,-0.03364665,0.,0.05556771,-0.01952126,-0.339033
 39,0.,0.01109394,0.36084372,0.,0.,-0.04416904,0.,0.,0.02071667,-0.2489
 1085,-0.13306473,0.,0.00558613,0.00322078,0.,0.27909787,-0.14873410,-0
 .16208316,0.,-0.01813655,-0.00217470,0.,0.13990065,0.14835175,0.,0.,-0
 .03023930,0.,0.,0.00617936,0.,0.,0.02005769,-0.39629074,0.20568913,0.,
 -0.00369015,0.01258873,0.,-0.04141890,0.02493625,0.,0.63177007,0.21745
 778,-0.29953871,0.,0.04128534,-0.02087128,0.,-0.01696300,0.01536205,0.
 ,-0.14487135,0.43982420,0.,0.,-0.04602234,0.,0.,0.02901588,0.,0.,-0.00
 780442,0.,0.,0.05491531,-0.12174576,-0.00155868,0.,0.00611686,-0.00738
 218,0.,0.00564575,0.00203375,0.,-0.19037028,-0.09690877,0.,0.30035343,
 -0.01178336,0.04200570,0.,-0.00059607,0.00123565,0.,0.00690631,0.00054
 405,0.,-0.09834276,-0.13477626,0.,0.10381588,0.09099086,0.,0.,0.010529
 47,0.,0.,-0.01174287,0.,0.,0.01180667,0.,0.,-0.03010442,0.,0.,0.019511
 14\\0.00023211,-0.00006797,0.,-0.00012948,0.00029409,0.,-0.00014847,-0
 .00002266,0.,0.00039389,-0.00009142,0.,-0.00034806,-0.00011205,0.\\\@


 Luck is a matter of preparation meeting opportunity.
                                    -- Oprah Winfrey
 Job cpu time:       0 days  0 hours 28 minutes 17.1 seconds.
 Elapsed time:       0 days  0 hours  1 minutes 58.2 seconds.
 File lengths (MBytes):  RWF=     21 Int=      0 D2E=      0 Chk=      4 Scr=      1
 Normal termination of Gaussian 16 at Wed Sep 15 11:21:06 2021.
