# Supplementary material for: An Experimental and Master Equation Investigation of Kinetics of the CH2OO + RCN Reactions (R = H, CH3, C2H5) and Their Atmospheric Relevance
Source: J Phys Chem A. 2023 Jan 5;127(2):477–88. doi: 10.1021/acs.jpca.2c07073 (PMC9869398; doi:10.1021/acs.jpca.2c07073)
Supplement: Supplementary file 2 — jp2c07073_si_002.zip [file jp2c07073_si_002.zip › wb97XD/Optimization+Freq/CH3CN.log]

 Entering Gaussian System, Link 0=/appl/soft/chem/gaussian/G16RevB.01/g16/g16
 Initial command:
 /appl/soft/chem/gaussian/G16RevB.01/g16/l1.exe "/scratch/kurten/scratch_lauri/Cyan/7602451.GAUSS_SCRDIR/Gau-171210.inp" -scrdir="/scratch/kurten/scratch_lauri/Cyan/7602451.GAUSS_SCRDIR/"
 Entering Link 1 = /appl/soft/chem/gaussian/G16RevB.01/g16/l1.exe PID=    171214.
  
 Copyright (c) 1988-2017, Gaussian, Inc.  All Rights Reserved.
  
 This is part of the Gaussian(R) 16 program.  It is based on
 the Gaussian(R) 09 system (copyright 2009, Gaussian, Inc.),
 the Gaussian(R) 03 system (copyright 2003, Gaussian, Inc.),
 the Gaussian(R) 98 system (copyright 1998, Gaussian, Inc.),
 the Gaussian(R) 94 system (copyright 1995, Gaussian, Inc.),
 the Gaussian 92(TM) system (copyright 1992, Gaussian, Inc.),
 the Gaussian 90(TM) system (copyright 1990, Gaussian, Inc.),
 the Gaussian 88(TM) system (copyright 1988, Gaussian, Inc.),
 the Gaussian 86(TM) system (copyright 1986, Carnegie Mellon
 University), and the Gaussian 82(TM) system (copyright 1983,
 Carnegie Mellon University). Gaussian is a federally registered
 trademark of Gaussian, Inc.
  
 This software contains proprietary and confidential information,
 including trade secrets, belonging to Gaussian, Inc.
  
 This software is provided under written license and may be
 used, copied, transmitted, or stored only in accord with that
 written license.
  
 The following legend is applicable only to US Government
 contracts under FAR:
  
                    RESTRICTED RIGHTS LEGEND
  
 Use, reproduction and disclosure by the US Government is
 subject to restrictions as set forth in subparagraphs (a)
 and (c) of the Commercial Computer Software - Restricted
 Rights clause in FAR 52.227-19.
  
 Gaussian, Inc.
 340 Quinnipiac St., Bldg. 40, Wallingford CT 06492
  
  
 ---------------------------------------------------------------
 Warning -- This program may not be used in any manner that
 competes with the business of Gaussian, Inc. or will provide
 assistance to any competitor of Gaussian, Inc.  The licensee
 of this program is prohibited from giving any competitor of
 Gaussian, Inc. access to this program.  By using this program,
 the user acknowledges that Gaussian, Inc. is engaged in the
 business of creating and licensing software in the field of
 computational chemistry and represents and warrants to the
 licensee that it is not a competitor of Gaussian, Inc. and that
 it will not use this program in any manner prohibited above.
 ---------------------------------------------------------------
  

 Cite this work as:
 Gaussian 16, Revision B.01,
 M. J. Frisch, G. W. Trucks, H. B. Schlegel, G. E. Scuseria, 
 M. A. Robb, J. R. Cheeseman, G. Scalmani, V. Barone, 
 G. A. Petersson, H. Nakatsuji, X. Li, M. Caricato, A. V. Marenich, 
 J. Bloino, B. G. Janesko, R. Gomperts, B. Mennucci, H. P. Hratchian, 
 J. V. Ortiz, A. F. Izmaylov, J. L. Sonnenberg, D. Williams-Young, 
 F. Ding, F. Lipparini, F. Egidi, J. Goings, B. Peng, A. Petrone, 
 T. Henderson, D. Ranasinghe, V. G. Zakrzewski, J. Gao, N. Rega, 
 G. Zheng, W. Liang, M. Hada, M. Ehara, K. Toyota, R. Fukuda, 
 J. Hasegawa, M. Ishida, T. Nakajima, Y. Honda, O. Kitao, H. Nakai, 
 T. Vreven, K. Throssell, J. A. Montgomery, Jr., J. E. Peralta, 
 F. Ogliaro, M. J. Bearpark, J. J. Heyd, E. N. Brothers, K. N. Kudin, 
 V. N. Staroverov, T. A. Keith, R. Kobayashi, J. Normand, 
 K. Raghavachari, A. P. Rendell, J. C. Burant, S. S. Iyengar, 
 J. Tomasi, M. Cossi, J. M. Millam, M. Klene, C. Adamo, R. Cammi, 
 J. W. Ochterski, R. L. Martin, K. Morokuma, O. Farkas, 
 J. B. Foresman, and D. J. Fox, Gaussian, Inc., Wallingford CT, 2016.
 
 ******************************************
 Gaussian 16:  ES64L-G16RevB.01 20-Dec-2017
                15-Sep-2021 
 ******************************************
 %mem=12GB
 %NProcShared=16
 Will use up to   16 processors via shared memory.
 %chk=CH3CN-M0001-b3lyp-wb97L-wb97H
 ----------------------------------------------------------------------
 #wB97XD Aug-cc-pVTZ Opt Integral(Grid=SuperFineGrid) Freq MaxDisk=32GB
 ----------------------------------------------------------------------
 1/18=20,19=15,26=5,38=1/1,3;
 2/9=110,12=2,17=6,18=5,40=1/2;
 3/5=16,6=1,7=10,11=2,25=1,30=1,71=1,74=-58,75=-7/1,2,3;
 4//1;
 5/5=2,38=5/2;
 6/7=2,8=2,9=2,10=2,28=1/1;
 7//1,2,3,16;
 1/18=20,19=15,26=5/3(2);
 2/9=110/2;
 99//99;
 2/9=110/2;
 3/5=16,6=1,7=10,11=2,25=1,30=1,71=1,74=-58,75=-7/1,2,3;
 4/5=5,16=3,69=1/1;
 5/5=2,38=5/2;
 7//1,2,3,16;
 1/18=20,19=15,26=5/3(-5);
 2/9=110/2;
 6/7=2,8=2,9=2,10=2,19=2,28=1/1;
 99/9=1/99;
 -----
 Title
 -----
 Symbolic Z-matrix:
 Charge =  0 Multiplicity = 1
 C                    -0.28049   0.00007  -0.00006 
 N                    -1.4379   -0.00003   0.00003 
 C                     1.18077  -0.00002   0.00001 
 H                     1.55447  -0.89397   0.50601 
 H                     1.55458   0.88512   0.52121 
 H                     1.5546    0.00874  -1.02713 
 

 GradGradGradGradGradGradGradGradGradGradGradGradGradGradGradGradGradGrad
 Berny optimization.
 Initialization pass.
                           ----------------------------
                           !    Initial Parameters    !
                           ! (Angstroms and Degrees)  !
 --------------------------                            --------------------------
 ! Name  Definition              Value          Derivative Info.                !
 --------------------------------------------------------------------------------
 ! R1    R(1,2)                  1.1574         estimate D2E/DX2                !
 ! R2    R(1,3)                  1.4613         estimate D2E/DX2                !
 ! R3    R(3,4)                  1.0931         estimate D2E/DX2                !
 ! R4    R(3,5)                  1.0931         estimate D2E/DX2                !
 ! R5    R(3,6)                  1.0931         estimate D2E/DX2                !
 ! A1    A(1,3,4)              109.9957         estimate D2E/DX2                !
 ! A2    A(1,3,5)              109.9955         estimate D2E/DX2                !
 ! A3    A(1,3,6)              109.9956         estimate D2E/DX2                !
 ! A4    A(4,3,5)              108.9416         estimate D2E/DX2                !
 ! A5    A(4,3,6)              108.9423         estimate D2E/DX2                !
 ! A6    A(5,3,6)              108.9414         estimate D2E/DX2                !
 ! A7    L(2,1,3,4,-1)         179.9891         estimate D2E/DX2                !
 ! A8    L(2,1,3,4,-2)         180.0043         estimate D2E/DX2                !
 ! D1    D(4,3,6,5)           -118.7257         estimate D2E/DX2                !
 --------------------------------------------------------------------------------
 Trust Radius=3.00D-01 FncErr=1.00D-07 GrdErr=1.00D-07 EigMax=2.50D+02 EigMin=1.00D-04
 Number of steps in this run=     24 maximum allowed number of steps=    100.
 GradGradGradGradGradGradGradGradGradGradGradGradGradGradGradGradGradGrad

                          Input orientation:                          
 ---------------------------------------------------------------------
 Center     Atomic      Atomic             Coordinates (Angstroms)
 Number     Number       Type             X           Y           Z
 ---------------------------------------------------------------------
      1          6           0       -0.280490    0.000070   -0.000060
      2          7           0       -1.437900   -0.000030    0.000030
      3          6           0        1.180770   -0.000020    0.000010
      4          1           0        1.554470   -0.893970    0.506010
      5          1           0        1.554580    0.885120    0.521210
      6          1           0        1.554600    0.008740   -1.027130
 ---------------------------------------------------------------------
                    Distance matrix (angstroms):
                    1          2          3          4          5
     1  C    0.000000
     2  N    1.157410   0.000000
     3  C    1.461260   2.618670   0.000000
     4  H    2.102972   3.163767   1.093085   0.000000
     5  H    2.102978   3.163867   1.093095   1.779155   0.000000
     6  H    2.102975   3.163889   1.093088   1.779158   1.779157
                    6
     6  H    0.000000
 This structure is nearly, but not quite of a higher symmetry.
 Consider Symm=Loose if the higher symmetry is desired.
 Stoichiometry    C2H3N
 Framework group  C1[X(C2H3N)]
 Deg. of freedom    12
 Full point group                 C1      NOp   1
 Largest Abelian subgroup         C1      NOp   1
 Largest concise Abelian subgroup C1      NOp   1
                         Standard orientation:                         
 ---------------------------------------------------------------------
 Center     Atomic      Atomic             Coordinates (Angstroms)
 Number     Number       Type             X           Y           Z
 ---------------------------------------------------------------------
      1          6           0       -0.272094    0.015729   -0.066277
      2          7           0       -1.394782    0.080289   -0.340143
      3          6           0        1.145368   -0.065966    0.279275
      4          1           0        1.689875   -0.604159   -0.500914
      5          1           0        1.268985   -0.595149    1.227716
      6          1           0        1.564971    0.938713    0.376212
 ---------------------------------------------------------------------
 Rotational constants (GHZ):         158.4176949           9.1877592           9.1877580
 Standard basis: Aug-CC-pVTZ (5D, 7F)
 There are   240 symmetry adapted cartesian basis functions of A   symmetry.
 There are   207 symmetry adapted basis functions of A   symmetry.
   207 basis functions,   297 primitive gaussians,   240 cartesian basis functions
    11 alpha electrons       11 beta electrons
       nuclear repulsion energy        58.3751011169 Hartrees.
 NAtoms=    6 NActive=    6 NUniq=    6 SFac= 1.00D+00 NAtFMM=   60 NAOKFM=F Big=F
 Integral buffers will be    131072 words long.
 Raffenetti 2 integral format.
 Two-electron integral symmetry is turned on.
 Nuclear repulsion after empirical dispersion term =       58.3742425871 Hartrees.
 One-electron integrals computed using PRISM.
 NBasis=   207 RedAO= T EigKep=  2.07D-05  NBF=   207
 NBsUse=   207 1.00D-06 EigRej= -1.00D+00 NBFU=   207
 ExpMin= 2.53D-02 ExpMax= 1.14D+04 ExpMxC= 3.89D+02 IAcc=3 IRadAn=         7 AccDes= 0.00D+00
 Harris functional with IExCor= 4639 and IRadAn=       7 diagonalized for initial guess.
 HarFok:  IExCor= 4639 AccDes= 0.00D+00 IRadAn=         7 IDoV= 1 UseB2=F ITyADJ=14
 ICtDFT=  3500011 ScaDFX=  1.000000  1.000000  1.000000  1.000000
 FoFCou: FMM=F IPFlag=           0 FMFlag=      100000 FMFlg1=           0
         NFxFlg=           0 DoJE=T BraDBF=F KetDBF=T FulRan=T
         wScrn=  0.000000 ICntrl=       500 IOpCl=  0 I1Cent=   200000004 NGrid=           0
         NMat0=    1 NMatS0=      1 NMatT0=    0 NMatD0=    1 NMtDS0=    0 NMtDT0=    0
 Petite list used in FoFCou.
 Keep R1 ints in memory in canonical form, NReq=480685100.
 Requested convergence on RMS density matrix=1.00D-08 within 128 cycles.
 Requested convergence on MAX density matrix=1.00D-06.
 Requested convergence on             energy=1.00D-06.
 No special actions if energy rises.
 SCF Done:  E(RwB97XD) =  -132.754326417     A.U. after   11 cycles
            NFock= 11  Conv=0.27D-08     -V/T= 2.0066

 **********************************************************************

            Population analysis using the SCF Density.

 **********************************************************************

 Orbital symmetries:
       Occupied  (A) (A) (A) (A) (A) (A) (A) (A) (A) (A) (A)
       Virtual   (A) (A) (A) (A) (A) (A) (A) (A) (A) (A) (A) (A)
                 (A) (A) (A) (A) (A) (A) (A) (A) (A) (A) (A) (A)
                 (A) (A) (A) (A) (A) (A) (A) (A) (A) (A) (A) (A)
                 (A) (A) (A) (A) (A) (A) (A) (A) (A) (A) (A) (A)
                 (A) (A) (A) (A) (A) (A) (A) (A) (A) (A) (A) (A)
                 (A) (A) (A) (A) (A) (A) (A) (A) (A) (A) (A) (A)
                 (A) (A) (A) (A) (A) (A) (A) (A) (A) (A) (A) (A)
                 (A) (A) (A) (A) (A) (A) (A) (A) (A) (A) (A) (A)
                 (A) (A) (A) (A) (A) (A) (A) (A) (A) (A) (A) (A)
                 (A) (A) (A) (A) (A) (A) (A) (A) (A) (A) (A) (A)
                 (A) (A) (A) (A) (A) (A) (A) (A) (A) (A) (A) (A)
                 (A) (A) (A) (A) (A) (A) (A) (A) (A) (A) (A) (A)
                 (A) (A) (A) (A) (A) (A) (A) (A) (A) (A) (A) (A)
                 (A) (A) (A) (A) (A) (A) (A) (A) (A) (A) (A) (A)
                 (A) (A) (A) (A) (A) (A) (A) (A) (A) (A) (A) (A)
                 (A) (A) (A) (A) (A) (A) (A) (A) (A) (A) (A) (A)
                 (A) (A) (A) (A)
 The electronic state is 1-A.
 Alpha  occ. eigenvalues --  -14.43712 -10.34253 -10.33278  -1.00939  -0.87972
 Alpha  occ. eigenvalues --   -0.60845  -0.55613  -0.55613  -0.45524  -0.41767
 Alpha  occ. eigenvalues --   -0.41767
 Alpha virt. eigenvalues --    0.02346   0.04423   0.04423   0.06497   0.09772
 Alpha virt. eigenvalues --    0.09773   0.10191   0.11179   0.11179   0.11378
 Alpha virt. eigenvalues --    0.12197   0.12197   0.17809   0.17810   0.17834
 Alpha virt. eigenvalues --    0.19361   0.20832   0.20833   0.23281   0.28007
 Alpha virt. eigenvalues --    0.29432   0.29433   0.32018   0.32018   0.32565
 Alpha virt. eigenvalues --    0.33326   0.33591   0.33592   0.33962   0.36942
 Alpha virt. eigenvalues --    0.36942   0.37255   0.41090   0.41092   0.42337
 Alpha virt. eigenvalues --    0.46930   0.47448   0.47449   0.48797   0.48798
 Alpha virt. eigenvalues --    0.57386   0.57389   0.57723   0.62876   0.62955
 Alpha virt. eigenvalues --    0.62955   0.68222   0.68225   0.71810   0.73429
 Alpha virt. eigenvalues --    0.73430   0.74795   0.79119   0.79121   0.80762
 Alpha virt. eigenvalues --    0.82676   0.84879   0.84880   0.89362   0.89363
 Alpha virt. eigenvalues --    0.89572   0.92642   0.97925   0.97927   0.98944
 Alpha virt. eigenvalues --    1.00025   1.00881   1.00883   1.03311   1.03311
 Alpha virt. eigenvalues --    1.05073   1.08758   1.08761   1.11461   1.14593
 Alpha virt. eigenvalues --    1.14594   1.16446   1.16448   1.18172   1.25299
 Alpha virt. eigenvalues --    1.30025   1.30025   1.33500   1.35443   1.39943
 Alpha virt. eigenvalues --    1.39945   1.45371   1.45372   1.50025   1.50316
 Alpha virt. eigenvalues --    1.53802   1.53803   1.56472   1.60572   1.60577
 Alpha virt. eigenvalues --    1.60703   1.61718   1.73247   1.74234   1.74235
 Alpha virt. eigenvalues --    1.77634   1.77638   1.78681   1.81699   1.81700
 Alpha virt. eigenvalues --    1.86659   1.94671   1.98940   1.98940   2.00722
 Alpha virt. eigenvalues --    2.00722   2.08680   2.08681   2.11212   2.20188
 Alpha virt. eigenvalues --    2.20189   2.39698   2.39699   2.43609   2.56754
 Alpha virt. eigenvalues --    2.74821   2.83508   2.83508   2.85352   3.02216
 Alpha virt. eigenvalues --    3.02217   3.13886   3.16575   3.16580   3.20898
 Alpha virt. eigenvalues --    3.20900   3.23308   3.30861   3.30866   3.31474
 Alpha virt. eigenvalues --    3.37550   3.42824   3.50599   3.50600   3.51153
 Alpha virt. eigenvalues --    3.56276   3.56276   3.65751   3.65756   3.71008
 Alpha virt. eigenvalues --    3.71012   3.74947   3.80217   3.80220   3.82570
 Alpha virt. eigenvalues --    3.88029   3.96087   3.96087   4.06915   4.06917
 Alpha virt. eigenvalues --    4.19460   4.29393   4.29402   4.31630   4.46485
 Alpha virt. eigenvalues --    4.49252   4.49253   4.60005   4.60011   4.68022
 Alpha virt. eigenvalues --    4.71406   4.74575   4.75980   4.79763   4.79765
 Alpha virt. eigenvalues --    4.85677   5.03404   5.03413   5.11971   5.11972
 Alpha virt. eigenvalues --    5.12192   5.26110   5.26111   5.27251   5.43217
 Alpha virt. eigenvalues --    5.43218   5.48352   5.48356   5.55444   5.67429
 Alpha virt. eigenvalues --    5.79936   5.79938   6.10847   6.34482   6.34483
 Alpha virt. eigenvalues --    6.42621   6.42629   6.47521  13.37683  16.03265
 Alpha virt. eigenvalues --   19.35873
          Condensed to atoms (all electrons):
               1          2          3          4          5          6
     1  C    5.506722   0.393587   0.036007  -0.022085  -0.022112  -0.022116
     2  N    0.393587   7.101002  -0.026270  -0.008380  -0.008368  -0.008365
     3  C    0.036007  -0.026270   5.282714   0.392604   0.392616   0.392621
     4  H   -0.022085  -0.008380   0.392604   0.376632   0.000032   0.000034
     5  H   -0.022112  -0.008368   0.392616   0.000032   0.376618   0.000045
     6  H   -0.022116  -0.008365   0.392621   0.000034   0.000045   0.376612
 Mulliken charges:
               1
     1  C    0.129997
     2  N   -0.443205
     3  C   -0.470292
     4  H    0.261162
     5  H    0.261169
     6  H    0.261168
 Sum of Mulliken charges =   0.00000
 Mulliken charges with hydrogens summed into heavy atoms:
               1
     1  C    0.129997
     2  N   -0.443205
     3  C    0.313208
 Electronic spatial extent (au):  <R**2>=            161.9799
 Charge=              0.0000 electrons
 Dipole moment (field-independent basis, Debye):
    X=              3.9531    Y=             -0.2276    Z=              0.9640  Tot=              4.0753
 Quadrupole moment (field-independent basis, Debye-Ang):
   XX=            -20.5469   YY=            -17.5819   ZZ=            -17.7490
   XY=              0.1712   XZ=             -0.7255   YZ=              0.0418
 Traceless Quadrupole moment (field-independent basis, Debye-Ang):
   XX=             -1.9210   YY=              1.0440   ZZ=              0.8769
   XY=              0.1712   XZ=             -0.7255   YZ=              0.0418
 Octapole moment (field-independent basis, Debye-Ang**2):
  XXX=             12.1245  YYY=              0.4653  ZZZ=              1.6766  XYY=              2.2781
  XXY=             -0.4889  XXZ=              1.9018  XZZ=              2.4964  YZZ=             -0.9498
  YYZ=              0.5421  XYZ=              0.1186
 Hexadecapole moment (field-independent basis, Debye-Ang**3):
 XXXX=           -171.4117 YYYY=            -24.9622 ZZZZ=            -31.9562 XXXY=              4.5549
 XXXZ=            -20.1128 YYYX=              5.0687 YYYZ=              1.2397 ZZZX=            -16.0187
 ZZZY=             -0.0361 XXYY=            -29.4526 XXZZ=            -31.9883 YYZZ=             -9.2712
 XXYZ=              1.1796 YYXZ=             -5.2565 ZZXY=              0.1496
 N-N= 5.837424258711D+01 E-N=-4.253585152626D+02  KE= 1.318896338172D+02
 Calling FoFJK, ICntrl=      2127 FMM=F ISym2X=0 I1Cent= 0 IOpClX= 0 NMat=1 NMatS=1 NMatT=0.
 ***** Axes restored to original set *****
 -------------------------------------------------------------------
 Center     Atomic                   Forces (Hartrees/Bohr)
 Number     Number              X              Y              Z
 -------------------------------------------------------------------
      1        6          -0.021682576   -0.000014614    0.000012614
      2        7           0.026375863    0.000008097   -0.000007161
      3        6          -0.000556603    0.000012156   -0.000003714
      4        1          -0.001379788    0.002543625   -0.001440640
      5        1          -0.001379546   -0.002523627   -0.001486502
      6        1          -0.001377349   -0.000025637    0.002925403
 -------------------------------------------------------------------
 Cartesian Forces:  Max     0.026375863 RMS     0.008156515

 GradGradGradGradGradGradGradGradGradGradGradGradGradGradGradGradGradGrad
 Berny optimization.
 FormGI is forming the generalized inverse of G from B-inverse, IUseBI=4.
 Internal  Forces:  Max     0.026375864 RMS     0.007315103
 Search for a local minimum.
 Step number   1 out of a maximum of   24
 All quantities printed in internal units (Hartrees-Bohrs-Radians)
 Mixed Optimization -- RFO/linear search
 Second derivative matrix not updated -- first step.
 The second derivative matrix:
                          R1        R2        R3        R4        R5
           R1           1.29504
           R2           0.00000   0.36807
           R3           0.00000   0.00000   0.34459
           R4           0.00000   0.00000   0.00000   0.34457
           R5           0.00000   0.00000   0.00000   0.00000   0.34458
           A1           0.00000   0.00000   0.00000   0.00000   0.00000
           A2           0.00000   0.00000   0.00000   0.00000   0.00000
           A3           0.00000   0.00000   0.00000   0.00000   0.00000
           A4           0.00000   0.00000   0.00000   0.00000   0.00000
           A5           0.00000   0.00000   0.00000   0.00000   0.00000
           A6           0.00000   0.00000   0.00000   0.00000   0.00000
           A7           0.00000   0.00000   0.00000   0.00000   0.00000
           A8           0.00000   0.00000   0.00000   0.00000   0.00000
           D1           0.00000   0.00000   0.00000   0.00000   0.00000
                          A1        A2        A3        A4        A5
           A1           0.16000
           A2           0.00000   0.16000
           A3           0.00000   0.00000   0.16000
           A4           0.00000   0.00000   0.00000   0.16000
           A5           0.00000   0.00000   0.00000   0.00000   0.16000
           A6           0.00000   0.00000   0.00000   0.00000   0.00000
           A7           0.00000   0.00000   0.00000   0.00000   0.00000
           A8           0.00000   0.00000   0.00000   0.00000   0.00000
           D1           0.00000   0.00000   0.00000   0.00000   0.00000
                          A6        A7        A8        D1
           A6           0.16000
           A7           0.00000   0.01278
           A8           0.00000   0.00000   0.01278
           D1           0.00000   0.00000   0.00000   0.00230
 ITU=  0
     Eigenvalues ---    0.01278   0.01278   0.07363   0.16000   0.16000
     Eigenvalues ---    0.16000   0.16000   0.34457   0.34458   0.34459
     Eigenvalues ---    0.36807   1.29504
 RFO step:  Lambda=-6.90154278D-04 EMin= 1.27840340D-02
 Linear search not attempted -- first point.
 Iteration  1 RMS(Cart)=  0.01018909 RMS(Int)=  0.00000913
 Iteration  2 RMS(Cart)=  0.00000723 RMS(Int)=  0.00000235
 Iteration  3 RMS(Cart)=  0.00000000 RMS(Int)=  0.00000235
 Variable       Old X    -DE/DX   Delta X   Delta X   Delta X     New X
                                 (Linear)    (Quad)   (Total)
    R1        2.18719  -0.02638   0.00000  -0.02036  -0.02036   2.16683
    R2        2.76138  -0.00469   0.00000  -0.01273  -0.01273   2.74865
    R3        2.06563  -0.00322   0.00000  -0.00932  -0.00932   2.05631
    R4        2.06565  -0.00322   0.00000  -0.00934  -0.00934   2.05631
    R5        2.06564  -0.00322   0.00000  -0.00933  -0.00933   2.05631
    A1        1.91979  -0.00017   0.00000  -0.00185  -0.00185   1.91793
    A2        1.91978  -0.00017   0.00000  -0.00182  -0.00182   1.91796
    A3        1.91979  -0.00017   0.00000  -0.00181  -0.00181   1.91797
    A4        1.90139   0.00004   0.00000   0.00184   0.00183   1.90322
    A5        1.90140   0.00024   0.00000   0.00187   0.00187   1.90327
    A6        1.90139   0.00024   0.00000   0.00188   0.00188   1.90327
    A7        3.14140   0.00002   0.00000   0.00121   0.00121   3.14262
    A8        3.14167   0.00000   0.00000  -0.00012  -0.00012   3.14154
    D1       -2.07216  -0.00033   0.00000  -0.00439  -0.00440  -2.07655
         Item               Value     Threshold  Converged?
 Maximum Force            0.026376     0.000450     NO 
 RMS     Force            0.007315     0.000300     NO 
 Maximum Displacement     0.028812     0.001800     NO 
 RMS     Displacement     0.010188     0.001200     NO 
 Predicted change in Energy=-3.453842D-04
 GradGradGradGradGradGradGradGradGradGradGradGradGradGradGradGradGradGrad

                          Input orientation:                          
 ---------------------------------------------------------------------
 Center     Atomic      Atomic             Coordinates (Angstroms)
 Number     Number       Type             X           Y           Z
 ---------------------------------------------------------------------
      1          6           0       -0.276016   -0.000382    0.000225
      2          7           0       -1.422654    0.000387   -0.000232
      3          6           0        1.178509   -0.000078    0.000041
      4          1           0        1.548955   -0.890483    0.504048
      5          1           0        1.548620    0.881728    0.519188
      6          1           0        1.548615    0.008738   -1.023200
 ---------------------------------------------------------------------
                    Distance matrix (angstroms):
                    1          2          3          4          5
     1  C    0.000000
     2  N    1.146638   0.000000
     3  C    1.454525   2.601163   0.000000
     4  H    2.092041   3.142992   1.088151   0.000000
     5  H    2.092065   3.142456   1.088153   1.772276   0.000000
     6  H    2.092071   3.142446   1.088153   1.772310   1.772307
                    6
     6  H    0.000000
 Stoichiometry    C2H3N
 Framework group  C1[X(C2H3N)]
 Deg. of freedom    12
 Full point group                 C1      NOp   1
 Largest Abelian subgroup         C1      NOp   1
 Largest concise Abelian subgroup C1      NOp   1
                         Standard orientation:                         
 ---------------------------------------------------------------------
 Center     Atomic      Atomic             Coordinates (Angstroms)
 Number     Number       Type             X           Y           Z
 ---------------------------------------------------------------------
      1          6           0       -0.280678   -0.000271   -0.000405
      2          7           0       -1.427316    0.000120    0.000179
      3          6           0        1.173847    0.000065    0.000090
      4          1           0        1.544463   -0.552009   -0.861264
      5          1           0        1.543876   -0.469875    0.909107
      6          1           0        1.543863    1.022282   -0.047208
 ---------------------------------------------------------------------
 Rotational constants (GHZ):         159.6461215           9.3100465           9.3100333
 Standard basis: Aug-CC-pVTZ (5D, 7F)
 There are   240 symmetry adapted cartesian basis functions of A   symmetry.
 There are   207 symmetry adapted basis functions of A   symmetry.
   207 basis functions,   297 primitive gaussians,   240 cartesian basis functions
    11 alpha electrons       11 beta electrons
       nuclear repulsion energy        58.7633145961 Hartrees.
 NAtoms=    6 NActive=    6 NUniq=    6 SFac= 1.00D+00 NAtFMM=   60 NAOKFM=F Big=F
 Integral buffers will be    131072 words long.
 Raffenetti 2 integral format.
 Two-electron integral symmetry is turned on.
 Nuclear repulsion after empirical dispersion term =       58.7624587480 Hartrees.
 One-electron integrals computed using PRISM.
 NBasis=   207 RedAO= T EigKep=  2.01D-05  NBF=   207
 NBsUse=   207 1.00D-06 EigRej= -1.00D+00 NBFU=   207
 Initial guess from the checkpoint file:  "CH3CN-M0001-b3lyp-wb97L-wb97H.chk"
 B after Tr=     0.000000    0.000000    0.000000
         Rot=    0.992192    0.023820   -0.119786   -0.025285 Ang=  14.33 deg.
 ExpMin= 2.53D-02 ExpMax= 1.14D+04 ExpMxC= 3.89D+02 IAcc=3 IRadAn=         7 AccDes= 0.00D+00
 Harris functional with IExCor= 4639 and IRadAn=       7 diagonalized for initial guess.
 HarFok:  IExCor= 4639 AccDes= 0.00D+00 IRadAn=         7 IDoV= 1 UseB2=F ITyADJ=14
 ICtDFT=  3500011 ScaDFX=  1.000000  1.000000  1.000000  1.000000
 FoFCou: FMM=F IPFlag=           0 FMFlag=      100000 FMFlg1=           0
         NFxFlg=           0 DoJE=T BraDBF=F KetDBF=T FulRan=T
         wScrn=  0.000000 ICntrl=       500 IOpCl=  0 I1Cent=   200000004 NGrid=           0
         NMat0=    1 NMatS0=      1 NMatT0=    0 NMatD0=    1 NMtDS0=    0 NMtDT0=    0
 Petite list used in FoFCou.
 Keep R1 ints in memory in canonical form, NReq=480685100.
 Requested convergence on RMS density matrix=1.00D-08 within 128 cycles.
 Requested convergence on MAX density matrix=1.00D-06.
 Requested convergence on             energy=1.00D-06.
 No special actions if energy rises.
 SCF Done:  E(RwB97XD) =  -132.754682444     A.U. after    9 cycles
            NFock=  9  Conv=0.64D-08     -V/T= 2.0059
 Calling FoFJK, ICntrl=      2127 FMM=F ISym2X=0 I1Cent= 0 IOpClX= 0 NMat=1 NMatS=1 NMatT=0.
 ***** Axes restored to original set *****
 -------------------------------------------------------------------
 Center     Atomic                   Forces (Hartrees/Bohr)
 Number     Number              X              Y              Z
 -------------------------------------------------------------------
      1        6          -0.001050692    0.000076864   -0.000046167
      2        7           0.000938737   -0.000037326    0.000022276
      3        6          -0.000320145   -0.000037582    0.000026425
      4        1           0.000156186    0.000017425   -0.000012932
      5        1           0.000137680   -0.000017223   -0.000010691
      6        1           0.000138234   -0.000002158    0.000021088
 -------------------------------------------------------------------
 Cartesian Forces:  Max     0.001050692 RMS     0.000346691

 GradGradGradGradGradGradGradGradGradGradGradGradGradGradGradGradGradGrad
 Berny optimization.
 Using GEDIIS/GDIIS optimizer.
 FormGI is forming the generalized inverse of G from B-inverse, IUseBI=4.
 Internal  Forces:  Max     0.000938770 RMS     0.000264350
 Search for a local minimum.
 Step number   2 out of a maximum of   24
 All quantities printed in internal units (Hartrees-Bohrs-Radians)
 Mixed Optimization -- En-DIIS/RFO-DIIS
 Update second derivatives using D2CorX and points    1    2
 DE= -3.56D-04 DEPred=-3.45D-04 R= 1.03D+00
 TightC=F SS=  1.41D+00  RLast= 2.96D-02 DXNew= 5.0454D-01 8.8928D-02
 Trust test= 1.03D+00 RLast= 2.96D-02 DXMaxT set to 3.00D-01
 The second derivative matrix:
                          R1        R2        R3        R4        R5
           R1           1.24577
           R2           0.00199   0.37045
           R3          -0.00027   0.00132   0.34528
           R4          -0.00047   0.00129   0.00068   0.34523
           R5          -0.00049   0.00128   0.00067   0.00065   0.34523
           A1          -0.00079  -0.00002  -0.00003  -0.00004  -0.00004
           A2          -0.00207  -0.00027  -0.00020  -0.00020  -0.00020
           A3          -0.00213  -0.00028  -0.00021  -0.00021  -0.00021
           A4           0.00915   0.00160   0.00110   0.00110   0.00110
           A5          -0.00214  -0.00053  -0.00034  -0.00034  -0.00034
           A6          -0.00195  -0.00050  -0.00032  -0.00032  -0.00031
           A7          -0.00351  -0.00067  -0.00045  -0.00045  -0.00045
           A8           0.00004   0.00001   0.00001   0.00001   0.00001
           D1           0.01781   0.00337   0.00228   0.00228   0.00228
                          A1        A2        A3        A4        A5
           A1           0.15999
           A2          -0.00003   0.15996
           A3          -0.00003  -0.00004   0.15996
           A4           0.00010   0.00010   0.00010   0.15988
           A5          -0.00002   0.00000   0.00000  -0.00010   0.16006
           A6          -0.00002   0.00000   0.00000  -0.00010   0.00006
           A7          -0.00004  -0.00003  -0.00003   0.00000   0.00005
           A8           0.00000   0.00000   0.00000   0.00000   0.00000
           D1           0.00020   0.00017   0.00017  -0.00003  -0.00025
                          A6        A7        A8        D1
           A6           0.16006
           A7           0.00005   0.01280
           A8           0.00000   0.00000   0.01278
           D1          -0.00025  -0.00008   0.00000   0.00265
 ITU=  1  0
 Use linear search instead of GDIIS.
     Eigenvalues ---    0.01278   0.01279   0.07366   0.16000   0.16000
     Eigenvalues ---    0.16000   0.16016   0.34458   0.34458   0.34639
     Eigenvalues ---    0.37068   1.24587
 RFO step:  Lambda=-1.97033909D-06 EMin= 1.27840250D-02
 Quartic linear search produced a step of  0.02176.
 Iteration  1 RMS(Cart)=  0.00261863 RMS(Int)=  0.00000907
 Iteration  2 RMS(Cart)=  0.00000947 RMS(Int)=  0.00000064
 Iteration  3 RMS(Cart)=  0.00000000 RMS(Int)=  0.00000064
 Variable       Old X    -DE/DX   Delta X   Delta X   Delta X     New X
                                 (Linear)    (Quad)   (Total)
    R1        2.16683  -0.00094  -0.00044  -0.00035  -0.00079   2.16604
    R2        2.74865   0.00011  -0.00028   0.00057   0.00029   2.74895
    R3        2.05631   0.00003  -0.00020   0.00029   0.00009   2.05639
    R4        2.05631   0.00003  -0.00020   0.00027   0.00007   2.05638
    R5        2.05631   0.00003  -0.00020   0.00027   0.00007   2.05638
    A1        1.91793   0.00011  -0.00004   0.00110   0.00106   1.91900
    A2        1.91796   0.00007  -0.00004   0.00089   0.00085   1.91881
    A3        1.91797   0.00007  -0.00004   0.00088   0.00084   1.91881
    A4        1.90322  -0.00002   0.00004  -0.00095  -0.00091   1.90231
    A5        1.90327  -0.00012   0.00004  -0.00100  -0.00096   1.90232
    A6        1.90327  -0.00011   0.00004  -0.00097  -0.00093   1.90234
    A7        3.14262  -0.00009   0.00003  -0.00746  -0.00744   3.13518
    A8        3.14154   0.00000   0.00000   0.00009   0.00009   3.14163
    D1       -2.07655   0.00016  -0.00010   0.00230   0.00220  -2.07435
         Item               Value     Threshold  Converged?
 Maximum Force            0.000939     0.000450     NO 
 RMS     Force            0.000264     0.000300     YES
 Maximum Displacement     0.005368     0.001800     NO 
 RMS     Displacement     0.002617     0.001200     NO 
 Predicted change in Energy=-1.134888D-06
 GradGradGradGradGradGradGradGradGradGradGradGradGradGradGradGradGradGrad

                          Input orientation:                          
 ---------------------------------------------------------------------
 Center     Atomic      Atomic             Coordinates (Angstroms)
 Number     Number       Type             X           Y           Z
 ---------------------------------------------------------------------
      1          6           0       -0.276664    0.002459   -0.001403
      2          7           0       -1.422871   -0.002230    0.001267
      3          6           0        1.178013    0.000308   -0.000171
      4          1           0        1.547569   -0.890428    0.504003
      5          1           0        1.549986    0.881274    0.519148
      6          1           0        1.549998    0.008527   -1.022773
 ---------------------------------------------------------------------
                    Distance matrix (angstroms):
                    1          2          3          4          5
     1  C    0.000000
     2  N    1.146220   0.000000
     3  C    1.454680   2.600886   0.000000
     4  H    2.092966   3.140884   1.088197   0.000000
     5  H    2.092831   3.144306   1.088190   1.771768   0.000000
     6  H    2.092828   3.144316   1.088189   1.771770   1.771781
                    6
     6  H    0.000000
 Stoichiometry    C2H3N
 Framework group  C1[X(C2H3N)]
 Deg. of freedom    12
 Full point group                 C1      NOp   1
 Largest Abelian subgroup         C1      NOp   1
 Largest concise Abelian subgroup C1      NOp   1
                         Standard orientation:                         
 ---------------------------------------------------------------------
 Center     Atomic      Atomic             Coordinates (Angstroms)
 Number     Number       Type             X           Y           Z
 ---------------------------------------------------------------------
      1          6           0       -0.281005    0.003051    0.000153
      2          7           0       -1.427216   -0.001350   -0.000068
      3          6           0        1.173670   -0.000679   -0.000034
      4          1           0        1.542342   -1.023067   -0.054581
      5          1           0        1.546084    0.461942    0.911803
      6          1           0        1.546095    0.556344   -0.857461
 ---------------------------------------------------------------------
 Rotational constants (GHZ):         159.7336606           9.3102087           9.3101894
 Standard basis: Aug-CC-pVTZ (5D, 7F)
 There are   240 symmetry adapted cartesian basis functions of A   symmetry.
 There are   207 symmetry adapted basis functions of A   symmetry.
   207 basis functions,   297 primitive gaussians,   240 cartesian basis functions
    11 alpha electrons       11 beta electrons
       nuclear repulsion energy        58.7674754494 Hartrees.
 NAtoms=    6 NActive=    6 NUniq=    6 SFac= 1.00D+00 NAtFMM=   60 NAOKFM=F Big=F
 Integral buffers will be    131072 words long.
 Raffenetti 2 integral format.
 Two-electron integral symmetry is turned on.
 Nuclear repulsion after empirical dispersion term =       58.7666198618 Hartrees.
 One-electron integrals computed using PRISM.
 NBasis=   207 RedAO= T EigKep=  2.01D-05  NBF=   207
 NBsUse=   207 1.00D-06 EigRej= -1.00D+00 NBFU=   207
 Initial guess from the checkpoint file:  "CH3CN-M0001-b3lyp-wb97L-wb97H.chk"
 B after Tr=     0.000000    0.000000    0.000000
         Rot=    0.889856    0.456241   -0.000070    0.000121 Ang=  54.29 deg.
 Keep R1 ints in memory in canonical form, NReq=480685100.
 Requested convergence on RMS density matrix=1.00D-08 within 128 cycles.
 Requested convergence on MAX density matrix=1.00D-06.
 Requested convergence on             energy=1.00D-06.
 No special actions if energy rises.
 SCF Done:  E(RwB97XD) =  -132.754681417     A.U. after    8 cycles
            NFock=  8  Conv=0.55D-08     -V/T= 2.0059
 Calling FoFJK, ICntrl=      2127 FMM=F ISym2X=0 I1Cent= 0 IOpClX= 0 NMat=1 NMatS=1 NMatT=0.
 ***** Axes restored to original set *****
 -------------------------------------------------------------------
 Center     Atomic                   Forces (Hartrees/Bohr)
 Number     Number              X              Y              Z
 -------------------------------------------------------------------
      1        6           0.000165079   -0.000480954    0.000274419
      2        7          -0.000079727    0.000231965   -0.000132291
      3        6          -0.000140376    0.000241962   -0.000136895
      4        1          -0.000055860   -0.000012397    0.000006907
      5        1           0.000054797    0.000006383   -0.000011532
      6        1           0.000056087    0.000013040   -0.000000608
 -------------------------------------------------------------------
 Cartesian Forces:  Max     0.000480954 RMS     0.000169696

 GradGradGradGradGradGradGradGradGradGradGradGradGradGradGradGradGradGrad
 Berny optimization.
 Using GEDIIS/GDIIS optimizer.
 FormGI is forming the generalized inverse of G from B-inverse, IUseBI=4.
 Internal  Forces:  Max     0.000579109 RMS     0.000164849
 Search for a local minimum.
 Step number   3 out of a maximum of   24
 All quantities printed in internal units (Hartrees-Bohrs-Radians)
 Mixed Optimization -- En-DIIS/RFO-DIIS
 Swapping is turned off.
 Update second derivatives using D2CorX and points    1    2    3
 DE=  1.03D-06 DEPred=-1.13D-06 R=-9.06D-01
 Trust test=-9.06D-01 RLast= 8.12D-03 DXMaxT set to 1.50D-01
 The second derivative matrix:
                          R1        R2        R3        R4        R5
           R1           0.93333
           R2           0.00815   0.37166
           R3           0.00141   0.00127   0.34526
           R4           0.00405   0.00073   0.00063   0.34528
           R5           0.00413   0.00070   0.00063   0.00071   0.34529
           A1           0.03526   0.00018  -0.00024  -0.00087  -0.00090
           A2           0.06161  -0.00447  -0.00058  -0.00023  -0.00019
           A3           0.06138  -0.00450  -0.00059  -0.00022  -0.00019
           A4          -0.05612   0.00556   0.00149   0.00124   0.00121
           A5          -0.05038   0.00134  -0.00006   0.00010   0.00010
           A6          -0.05439   0.00204  -0.00001   0.00000  -0.00001
           A7           0.07373  -0.01292  -0.00093   0.00180   0.00198
           A8           0.00021   0.00002   0.00000   0.00000   0.00000
           D1          -0.01124   0.00673   0.00245   0.00183   0.00178
                          A1        A2        A3        A4        A5
           A1           0.15645
           A2          -0.00937   0.15308
           A3          -0.00937  -0.00684   0.15325
           A4           0.00945   0.00789   0.00781   0.15124
           A5           0.00617   0.00799   0.00795  -0.00851   0.15316
           A6           0.00705   0.00763   0.00757  -0.00828  -0.00712
           A7          -0.01624   0.00674   0.00698  -0.00426   0.00513
           A8          -0.00001  -0.00006  -0.00006   0.00006   0.00003
           D1           0.00544   0.00024   0.00018  -0.00081  -0.00296
                          A6        A7        A8        D1
           A6           0.15279
           A7           0.00167   0.07660
           A8           0.00004  -0.00015   0.01278
           D1          -0.00218  -0.01443   0.00004   0.00554
 ITU= -1  1  0
     Eigenvalues ---    0.01278   0.04253   0.07709   0.15016   0.16000
     Eigenvalues ---    0.16000   0.16942   0.34458   0.34466   0.34646
     Eigenvalues ---    0.37240   0.94977
 En-DIIS/RFO-DIIS/Sim-DIIS IScMMF=       -3 using points:     3    2
 RFO step:  Lambda=-5.19107221D-06.
 DidBck=T Rises=T En-DIIS coefs:    0.42231    0.57769
 Iteration  1 RMS(Cart)=  0.00310157 RMS(Int)=  0.00001293
 Iteration  2 RMS(Cart)=  0.00001349 RMS(Int)=  0.00000026
 Iteration  3 RMS(Cart)=  0.00000000 RMS(Int)=  0.00000026
 Variable       Old X    -DE/DX   Delta X   Delta X   Delta X     New X
                                 (Linear)    (Quad)   (Total)
    R1        2.16604   0.00008   0.00046  -0.00137  -0.00092   2.16513
    R2        2.74895  -0.00009  -0.00017   0.00027   0.00010   2.74905
    R3        2.05639  -0.00001  -0.00005   0.00005   0.00000   2.05640
    R4        2.05638   0.00002  -0.00004   0.00005   0.00001   2.05639
    R5        2.05638   0.00002  -0.00004   0.00005   0.00001   2.05639
    A1        1.91900  -0.00013  -0.00061   0.00137   0.00076   1.91975
    A2        1.91881   0.00008  -0.00049   0.00150   0.00101   1.91982
    A3        1.91881   0.00008  -0.00048   0.00149   0.00100   1.91981
    A4        1.90231   0.00001   0.00052  -0.00141  -0.00089   1.90142
    A5        1.90232   0.00000   0.00055  -0.00150  -0.00095   1.90137
    A6        1.90234  -0.00003   0.00054  -0.00152  -0.00098   1.90136
    A7        3.13518   0.00058   0.00430   0.00459   0.00889   3.14407
    A8        3.14163   0.00000  -0.00005   0.00011   0.00006   3.14169
    D1       -2.07435   0.00001  -0.00127   0.00347   0.00220  -2.07216
         Item               Value     Threshold  Converged?
 Maximum Force            0.000579     0.000450     NO 
 RMS     Force            0.000165     0.000300     YES
 Maximum Displacement     0.006448     0.001800     NO 
 RMS     Displacement     0.003100     0.001200     NO 
 Predicted change in Energy=-2.595357D-06
 GradGradGradGradGradGradGradGradGradGradGradGradGradGradGradGradGradGrad

                          Input orientation:                          
 ---------------------------------------------------------------------
 Center     Atomic      Atomic             Coordinates (Angstroms)
 Number     Number       Type             X           Y           Z
 ---------------------------------------------------------------------
      1          6           0       -0.277255   -0.000953    0.000516
      2          7           0       -1.422988    0.000917   -0.000503
      3          6           0        1.177480   -0.000157    0.000100
      4          1           0        1.550187   -0.889909    0.503694
      5          1           0        1.549290    0.881238    0.518821
      6          1           0        1.549316    0.008774   -1.022558
 ---------------------------------------------------------------------
                    Distance matrix (angstroms):
                    1          2          3          4          5
     1  C    0.000000
     2  N    1.145735   0.000000
     3  C    1.454735   2.600468   0.000000
     4  H    2.093555   3.144448   1.088198   0.000000
     5  H    2.093601   3.143103   1.088197   1.771212   0.000000
     6  H    2.093594   3.143127   1.088196   1.771179   1.771170
                    6
     6  H    0.000000
 Stoichiometry    C2H3N
 Framework group  C1[X(C2H3N)]
 Deg. of freedom    12
 Full point group                 C1      NOp   1
 Largest Abelian subgroup         C1      NOp   1
 Largest concise Abelian subgroup C1      NOp   1
                         Standard orientation:                         
 ---------------------------------------------------------------------
 Center     Atomic      Atomic             Coordinates (Angstroms)
 Number     Number       Type             X           Y           Z
 ---------------------------------------------------------------------
      1          6           0       -0.281310   -0.001104    0.000418
      2          7           0       -1.427044    0.000489   -0.000185
      3          6           0        1.173424    0.000245   -0.000088
      4          1           0        1.546512   -0.948855    0.379636
      5          1           0        1.545042    0.804278    0.632053
      6          1           0        1.545070    0.146314   -1.012369
 ---------------------------------------------------------------------
 Rotational constants (GHZ):         159.8454523           9.3113707           9.3113524
 Standard basis: Aug-CC-pVTZ (5D, 7F)
 There are   240 symmetry adapted cartesian basis functions of A   symmetry.
 There are   207 symmetry adapted basis functions of A   symmetry.
   207 basis functions,   297 primitive gaussians,   240 cartesian basis functions
    11 alpha electrons       11 beta electrons
       nuclear repulsion energy        58.7748291471 Hartrees.
 NAtoms=    6 NActive=    6 NUniq=    6 SFac= 1.00D+00 NAtFMM=   60 NAOKFM=F Big=F
 Integral buffers will be    131072 words long.
 Raffenetti 2 integral format.
 Two-electron integral symmetry is turned on.
 Nuclear repulsion after empirical dispersion term =       58.7739738645 Hartrees.
 One-electron integrals computed using PRISM.
 NBasis=   207 RedAO= T EigKep=  2.02D-05  NBF=   207
 NBsUse=   207 1.00D-06 EigRej= -1.00D+00 NBFU=   207
 Initial guess from the checkpoint file:  "CH3CN-M0001-b3lyp-wb97L-wb97H.chk"
 B after Tr=     0.000000    0.000000    0.000000
         Rot=    0.976558    0.215254   -0.000027   -0.000166 Ang=  24.86 deg.
 Keep R1 ints in memory in canonical form, NReq=480685100.
 Requested convergence on RMS density matrix=1.00D-08 within 128 cycles.
 Requested convergence on MAX density matrix=1.00D-06.
 Requested convergence on             energy=1.00D-06.
 No special actions if energy rises.
 SCF Done:  E(RwB97XD) =  -132.754682135     A.U. after    8 cycles
            NFock=  8  Conv=0.65D-08     -V/T= 2.0058
 Calling FoFJK, ICntrl=      2127 FMM=F ISym2X=0 I1Cent= 0 IOpClX= 0 NMat=1 NMatS=1 NMatT=0.
 ***** Axes restored to original set *****
 -------------------------------------------------------------------
 Center     Atomic                   Forces (Hartrees/Bohr)
 Number     Number              X              Y              Z
 -------------------------------------------------------------------
      1        6           0.001477971    0.000186100   -0.000100083
      2        7          -0.001258412   -0.000088895    0.000047977
      3        6           0.000072079   -0.000096103    0.000049297
      4        1          -0.000068981   -0.000039477    0.000025346
      5        1          -0.000111459    0.000042953    0.000034173
      6        1          -0.000111198   -0.000004577   -0.000056711
 -------------------------------------------------------------------
 Cartesian Forces:  Max     0.001477971 RMS     0.000464143

 GradGradGradGradGradGradGradGradGradGradGradGradGradGradGradGradGradGrad
 Berny optimization.
 Using GEDIIS/GDIIS optimizer.
 FormGI is forming the generalized inverse of G from B-inverse, IUseBI=4.
 Internal  Forces:  Max     0.001258222 RMS     0.000351548
 Search for a local minimum.
 Step number   4 out of a maximum of   24
 All quantities printed in internal units (Hartrees-Bohrs-Radians)
 Mixed Optimization -- En-DIIS/RFO-DIIS
 Swapping is turned off.
 Update second derivatives using D2CorX and points    1    2    3    4
 DE= -7.18D-07 DEPred=-2.60D-06 R= 2.77D-01
 Trust test= 2.77D-01 RLast= 9.48D-03 DXMaxT set to 1.50D-01
 The second derivative matrix:
                          R1        R2        R3        R4        R5
           R1           1.12481
           R2          -0.11648   0.37729
           R3          -0.02581  -0.00549   0.34034
           R4          -0.02631  -0.00583  -0.00443   0.34009
           R5          -0.02545  -0.00600  -0.00444  -0.00449   0.34009
           A1           0.03792  -0.00189  -0.00255  -0.00322  -0.00327
           A2           0.03156  -0.00375  -0.00417  -0.00372  -0.00374
           A3           0.03213  -0.00394  -0.00418  -0.00372  -0.00374
           A4          -0.06909   0.01336   0.00563   0.00549   0.00545
           A5          -0.01768  -0.00197   0.00259   0.00263   0.00269
           A6          -0.01680  -0.00167   0.00284   0.00271   0.00277
           A7          -0.01653  -0.00524  -0.00451  -0.00140  -0.00133
           A8          -0.00061   0.00016   0.00000   0.00000   0.00000
           D1          -0.08088   0.02370   0.00486   0.00458   0.00442
                          A1        A2        A3        A4        A5
           A1           0.15258
           A2          -0.01370   0.14985
           A3          -0.01369  -0.01010   0.14995
           A4           0.01471   0.01449   0.01436   0.14526
           A5           0.00987   0.01028   0.01029  -0.01479   0.15195
           A6           0.01083   0.00976   0.00977  -0.01477  -0.00813
           A7          -0.01758   0.00969   0.00981  -0.00045   0.00129
           A8          -0.00001  -0.00002  -0.00002   0.00010  -0.00002
           D1           0.00805   0.00705   0.00683  -0.00068  -0.01088
                          A6        A7        A8        D1
           A6           0.15202
           A7          -0.00280   0.08843
           A8          -0.00002  -0.00003   0.01279
           D1          -0.01073  -0.00280   0.00018   0.01762
 ITU=  0 -1  1  0
     Eigenvalues ---    0.01278   0.06580   0.08200   0.15583   0.16000
     Eigenvalues ---    0.16000   0.17249   0.32203   0.34458   0.34470
     Eigenvalues ---    0.36762   1.14504
 En-DIIS/RFO-DIIS/Sim-DIIS IScMMF=       -3 using points:     4    3    2
 RFO step:  Lambda=-2.46138259D-06.
 EnCoef did     2 forward-backward iterations
 DidBck=T Rises=T En-DIIS coefs:    0.38213    0.29057    0.32730
 Iteration  1 RMS(Cart)=  0.00120102 RMS(Int)=  0.00000174
 Iteration  2 RMS(Cart)=  0.00000178 RMS(Int)=  0.00000042
 Iteration  3 RMS(Cart)=  0.00000000 RMS(Int)=  0.00000042
 Variable       Old X    -DE/DX   Delta X   Delta X   Delta X     New X
                                 (Linear)    (Quad)   (Total)
    R1        2.16513   0.00126   0.00082   0.00000   0.00082   2.16595
    R2        2.74905  -0.00022  -0.00016   0.00000  -0.00016   2.74889
    R3        2.05640   0.00002  -0.00003   0.00000  -0.00003   2.05637
    R4        2.05639   0.00001  -0.00003   0.00000  -0.00003   2.05636
    R5        2.05639   0.00002  -0.00003   0.00000  -0.00003   2.05636
    A1        1.91975  -0.00001  -0.00082   0.00000  -0.00082   1.91894
    A2        1.91982  -0.00009  -0.00090   0.00000  -0.00090   1.91892
    A3        1.91981  -0.00009  -0.00089   0.00000  -0.00089   1.91892
    A4        1.90142   0.00001   0.00085   0.00000   0.00085   1.90227
    A5        1.90137   0.00009   0.00090   0.00000   0.00090   1.90227
    A6        1.90136   0.00010   0.00091   0.00000   0.00091   1.90227
    A7        3.14407  -0.00022  -0.00306   0.00000  -0.00306   3.14101
    A8        3.14169   0.00000  -0.00007   0.00000  -0.00007   3.14163
    D1       -2.07216  -0.00012  -0.00208   0.00000  -0.00208  -2.07423
         Item               Value     Threshold  Converged?
 Maximum Force            0.001258     0.000450     NO 
 RMS     Force            0.000352     0.000300     NO 
 Maximum Displacement     0.002227     0.001800     NO 
 RMS     Displacement     0.001202     0.001200     NO 
 Predicted change in Energy=-1.166337D-06
 GradGradGradGradGradGradGradGradGradGradGradGradGradGradGradGradGradGrad

                          Input orientation:                          
 ---------------------------------------------------------------------
 Center     Atomic      Atomic             Coordinates (Angstroms)
 Number     Number       Type             X           Y           Z
 ---------------------------------------------------------------------
      1          6           0       -0.276678    0.000225   -0.000137
      2          7           0       -1.422849   -0.000171    0.000100
      3          6           0        1.177973    0.000004    0.000002
      4          1           0        1.549024   -0.890248    0.503900
      5          1           0        1.549274    0.881410    0.519036
      6          1           0        1.549286    0.008691   -1.022831
 ---------------------------------------------------------------------
                    Distance matrix (angstroms):
                    1          2          3          4          5
     1  C    0.000000
     2  N    1.146171   0.000000
     3  C    1.454650   2.600822   0.000000
     4  H    2.092888   3.142941   1.088182   0.000000
     5  H    2.092875   3.143246   1.088181   1.771723   0.000000
     6  H    2.092873   3.143255   1.088180   1.771721   1.771720
                    6
     6  H    0.000000
 Stoichiometry    C2H3N
 Framework group  C1[X(C2H3N)]
 Deg. of freedom    12
 Full point group                 C1      NOp   1
 Largest Abelian subgroup         C1      NOp   1
 Largest concise Abelian subgroup C1      NOp   1
                         Standard orientation:                         
 ---------------------------------------------------------------------
 Center     Atomic      Atomic             Coordinates (Angstroms)
 Number     Number       Type             X           Y           Z
 ---------------------------------------------------------------------
      1          6           0       -0.281014    0.000268   -0.000071
      2          7           0       -1.427186   -0.000119    0.000032
      3          6           0        1.173636   -0.000060    0.000016
      4          1           0        1.544632   -0.995975    0.233800
      5          1           0        1.544965    0.700223    0.745573
      6          1           0        1.544975    0.295333   -0.979262
 ---------------------------------------------------------------------
 Rotational constants (GHZ):         159.7500578           9.3105657           9.3105646
 Standard basis: Aug-CC-pVTZ (5D, 7F)
 There are   240 symmetry adapted cartesian basis functions of A   symmetry.
 There are   207 symmetry adapted basis functions of A   symmetry.
   207 basis functions,   297 primitive gaussians,   240 cartesian basis functions
    11 alpha electrons       11 beta electrons
       nuclear repulsion energy        58.7688993716 Hartrees.
 NAtoms=    6 NActive=    6 NUniq=    6 SFac= 1.00D+00 NAtFMM=   60 NAOKFM=F Big=F
 Integral buffers will be    131072 words long.
 Raffenetti 2 integral format.
 Two-electron integral symmetry is turned on.
 Nuclear repulsion after empirical dispersion term =       58.7680438165 Hartrees.
 One-electron integrals computed using PRISM.
 NBasis=   207 RedAO= T EigKep=  2.01D-05  NBF=   207
 NBsUse=   207 1.00D-06 EigRej= -1.00D+00 NBFU=   207
 Initial guess from the checkpoint file:  "CH3CN-M0001-b3lyp-wb97L-wb97H.chk"
 B after Tr=     0.000000    0.000000    0.000000
         Rot=    0.997188   -0.074946    0.000017    0.000055 Ang=  -8.60 deg.
 Keep R1 ints in memory in canonical form, NReq=480685100.
 Requested convergence on RMS density matrix=1.00D-08 within 128 cycles.
 Requested convergence on MAX density matrix=1.00D-06.
 Requested convergence on             energy=1.00D-06.
 No special actions if energy rises.
 SCF Done:  E(RwB97XD) =  -132.754683264     A.U. after    8 cycles
            NFock=  8  Conv=0.30D-08     -V/T= 2.0058
 Calling FoFJK, ICntrl=      2127 FMM=F ISym2X=0 I1Cent= 0 IOpClX= 0 NMat=1 NMatS=1 NMatT=0.
 ***** Axes restored to original set *****
 -------------------------------------------------------------------
 Center     Atomic                   Forces (Hartrees/Bohr)
 Number     Number              X              Y              Z
 -------------------------------------------------------------------
      1        6           0.000267337   -0.000043002    0.000026145
      2        7          -0.000194678    0.000020710   -0.000012544
      3        6          -0.000118925    0.000020897   -0.000012614
      4        1           0.000008831   -0.000013018    0.000007105
      5        1           0.000018535    0.000013058    0.000006361
      6        1           0.000018900    0.000001355   -0.000014453
 -------------------------------------------------------------------
 Cartesian Forces:  Max     0.000267337 RMS     0.000084540

 GradGradGradGradGradGradGradGradGradGradGradGradGradGradGradGradGradGrad
 Berny optimization.
 Using GEDIIS/GDIIS optimizer.
 FormGI is forming the generalized inverse of G from B-inverse, IUseBI=4.
 Internal  Forces:  Max     0.000194669 RMS     0.000058324
 Search for a local minimum.
 Step number   5 out of a maximum of   24
 All quantities printed in internal units (Hartrees-Bohrs-Radians)
 Mixed Optimization -- En-DIIS/RFO-DIIS
 Swapping is turned off.
 Update second derivatives using D2CorX and points    1    2    3    4    5
 DE= -1.13D-06 DEPred=-1.17D-06 R= 9.68D-01
 TightC=F SS=  1.41D+00  RLast= 4.36D-03 DXNew= 2.5227D-01 1.3078D-02
 Trust test= 9.68D-01 RLast= 4.36D-03 DXMaxT set to 1.50D-01
 The second derivative matrix:
                          R1        R2        R3        R4        R5
           R1           1.30821
           R2          -0.04058   0.40175
           R3           0.00089   0.00583   0.34422
           R4           0.00076   0.00577  -0.00046   0.34415
           R5           0.00164   0.00543  -0.00054  -0.00050   0.34401
           A1           0.02027  -0.00499  -0.00542  -0.00614  -0.00620
           A2           0.01998  -0.00458  -0.00615  -0.00571  -0.00580
           A3           0.02033  -0.00484  -0.00620  -0.00575  -0.00584
           A4          -0.03758   0.01940   0.01082   0.01077   0.01075
           A5          -0.01199  -0.00236   0.00357   0.00359   0.00372
           A6          -0.01209  -0.00239   0.00369   0.00354   0.00367
           A7          -0.00091   0.00109  -0.00211   0.00110   0.00103
           A8          -0.00030   0.00023   0.00004   0.00004   0.00004
           D1          -0.03954   0.03371   0.01151   0.01139   0.01116
                          A1        A2        A3        A4        A5
           A1           0.15116
           A2          -0.01552   0.14777
           A3          -0.01551  -0.01219   0.14784
           A4           0.01692   0.01748   0.01736   0.14193
           A5           0.01131   0.01180   0.01183  -0.01724   0.15090
           A6           0.01233   0.01134   0.01136  -0.01734  -0.00920
           A7          -0.01869   0.00899   0.00908   0.00177   0.00150
           A8          -0.00001  -0.00001  -0.00001   0.00009  -0.00003
           D1           0.00932   0.00937   0.00913  -0.00215  -0.01307
                          A6        A7        A8        D1
           A6           0.15092
           A7          -0.00263   0.08973
           A8          -0.00003  -0.00001   0.01279
           D1          -0.01307   0.00025   0.00019   0.01859
 ITU=  1  0 -1  1  0
     Eigenvalues ---    0.01279   0.06503   0.08345   0.15563   0.16000
     Eigenvalues ---    0.16000   0.17305   0.34166   0.34458   0.34470
     Eigenvalues ---    0.40242   1.31008
 En-DIIS/RFO-DIIS/Sim-DIIS IScMMF=       -3 using points:     5    4    3    2
 RFO step:  Lambda=-8.01096170D-08.
 DIIS inversion failure, remove point   4.
 RFO-DIIS uses    3 points instead of    4
 DidBck=F Rises=F RFO-DIIS coefs:    1.00666    0.06221   -0.06887    0.00000
 Iteration  1 RMS(Cart)=  0.00020889 RMS(Int)=  0.00000007
 Iteration  2 RMS(Cart)=  0.00000006 RMS(Int)=  0.00000003
 Variable       Old X    -DE/DX   Delta X   Delta X   Delta X     New X
                                 (Linear)    (Quad)   (Total)
    R1        2.16595   0.00019  -0.00006   0.00020   0.00014   2.16609
    R2        2.74889  -0.00007   0.00001  -0.00019  -0.00018   2.74871
    R3        2.05637   0.00002   0.00000   0.00006   0.00006   2.05642
    R4        2.05636   0.00002   0.00000   0.00006   0.00006   2.05642
    R5        2.05636   0.00002   0.00000   0.00006   0.00006   2.05642
    A1        1.91894  -0.00001   0.00005   0.00002   0.00007   1.91901
    A2        1.91892   0.00001   0.00006   0.00002   0.00008   1.91900
    A3        1.91892   0.00001   0.00006   0.00002   0.00008   1.91900
    A4        1.90227   0.00000  -0.00006  -0.00002  -0.00007   1.90219
    A5        1.90227  -0.00001  -0.00006  -0.00002  -0.00008   1.90219
    A6        1.90227  -0.00001  -0.00006  -0.00002  -0.00008   1.90219
    A7        3.14101   0.00005   0.00059   0.00000   0.00059   3.14160
    A8        3.14163   0.00000   0.00000  -0.00006  -0.00006   3.14157
    D1       -2.07423   0.00001   0.00014   0.00005   0.00018  -2.07405
         Item               Value     Threshold  Converged?
 Maximum Force            0.000195     0.000450     YES
 RMS     Force            0.000058     0.000300     YES
 Maximum Displacement     0.000416     0.001800     YES
 RMS     Displacement     0.000209     0.001200     YES
 Predicted change in Energy=-4.005445D-08
 Optimization completed.
    -- Stationary point found.
                           ----------------------------
                           !   Optimized Parameters   !
                           ! (Angstroms and Degrees)  !
 --------------------------                            --------------------------
 ! Name  Definition              Value          Derivative Info.                !
 --------------------------------------------------------------------------------
 ! R1    R(1,2)                  1.1462         -DE/DX =    0.0002              !
 ! R2    R(1,3)                  1.4547         -DE/DX =   -0.0001              !
 ! R3    R(3,4)                  1.0882         -DE/DX =    0.0                 !
 ! R4    R(3,5)                  1.0882         -DE/DX =    0.0                 !
 ! R5    R(3,6)                  1.0882         -DE/DX =    0.0                 !
 ! A1    A(1,3,4)              109.947          -DE/DX =    0.0                 !
 ! A2    A(1,3,5)              109.946          -DE/DX =    0.0                 !
 ! A3    A(1,3,6)              109.9459         -DE/DX =    0.0                 !
 ! A4    A(4,3,5)              108.992          -DE/DX =    0.0                 !
 ! A5    A(4,3,6)              108.9919         -DE/DX =    0.0                 !
 ! A6    A(5,3,6)              108.992          -DE/DX =    0.0                 !
 ! A7    L(2,1,3,4,-1)         179.9667         -DE/DX =    0.0001              !
 ! A8    L(2,1,3,4,-2)         180.002          -DE/DX =    0.0                 !
 ! D1    D(4,3,6,5)           -118.8448         -DE/DX =    0.0                 !
 --------------------------------------------------------------------------------
 GradGradGradGradGradGradGradGradGradGradGradGradGradGradGradGradGradGrad

                          Input orientation:                          
 ---------------------------------------------------------------------
 Center     Atomic      Atomic             Coordinates (Angstroms)
 Number     Number       Type             X           Y           Z
 ---------------------------------------------------------------------
      1          6           0       -0.276678    0.000225   -0.000137
      2          7           0       -1.422849   -0.000171    0.000100
      3          6           0        1.177973    0.000004    0.000002
      4          1           0        1.549024   -0.890248    0.503900
      5          1           0        1.549274    0.881410    0.519036
      6          1           0        1.549286    0.008691   -1.022831
 ---------------------------------------------------------------------
                    Distance matrix (angstroms):
                    1          2          3          4          5
     1  C    0.000000
     2  N    1.146171   0.000000
     3  C    1.454650   2.600822   0.000000
     4  H    2.092888   3.142941   1.088182   0.000000
     5  H    2.092875   3.143246   1.088181   1.771723   0.000000
     6  H    2.092873   3.143255   1.088180   1.771721   1.771720
                    6
     6  H    0.000000
 Stoichiometry    C2H3N
 Framework group  C1[X(C2H3N)]
 Deg. of freedom    12
 Full point group                 C1      NOp   1
 Largest Abelian subgroup         C1      NOp   1
 Largest concise Abelian subgroup C1      NOp   1
                         Standard orientation:                         
 ---------------------------------------------------------------------
 Center     Atomic      Atomic             Coordinates (Angstroms)
 Number     Number       Type             X           Y           Z
 ---------------------------------------------------------------------
      1          6           0       -0.281014    0.000268   -0.000071
      2          7           0       -1.427186   -0.000119    0.000032
      3          6           0        1.173636   -0.000060    0.000016
      4          1           0        1.544632   -0.995975    0.233800
      5          1           0        1.544965    0.700223    0.745573
      6          1           0        1.544975    0.295333   -0.979262
 ---------------------------------------------------------------------
 Rotational constants (GHZ):         159.7500578           9.3105657           9.3105646

 **********************************************************************

            Population analysis using the SCF Density.

 **********************************************************************

 Orbital symmetries:
       Occupied  (A) (A) (A) (A) (A) (A) (A) (A) (A) (A) (A)
       Virtual   (A) (A) (A) (A) (A) (A) (A) (A) (A) (A) (A) (A)
                 (A) (A) (A) (A) (A) (A) (A) (A) (A) (A) (A) (A)
                 (A) (A) (A) (A) (A) (A) (A) (A) (A) (A) (A) (A)
                 (A) (A) (A) (A) (A) (A) (A) (A) (A) (A) (A) (A)
                 (A) (A) (A) (A) (A) (A) (A) (A) (A) (A) (A) (A)
                 (A) (A) (A) (A) (A) (A) (A) (A) (A) (A) (A) (A)
                 (A) (A) (A) (A) (A) (A) (A) (A) (A) (A) (A) (A)
                 (A) (A) (A) (A) (A) (A) (A) (A) (A) (A) (A) (A)
                 (A) (A) (A) (A) (A) (A) (A) (A) (A) (A) (A) (A)
                 (A) (A) (A) (A) (A) (A) (A) (A) (A) (A) (A) (A)
                 (A) (A) (A) (A) (A) (A) (A) (A) (A) (A) (A) (A)
                 (A) (A) (A) (A) (A) (A) (A) (A) (A) (A) (A) (A)
                 (A) (A) (A) (A) (A) (A) (A) (A) (A) (A) (A) (A)
                 (A) (A) (A) (A) (A) (A) (A) (A) (A) (A) (A) (A)
                 (A) (A) (A) (A) (A) (A) (A) (A) (A) (A) (A) (A)
                 (A) (A) (A) (A) (A) (A) (A) (A) (A) (A) (A) (A)
                 (A) (A) (A) (A)
 The electronic state is 1-A.
 Alpha  occ. eigenvalues --  -14.43363 -10.33993 -10.32881  -1.01326  -0.88154
 Alpha  occ. eigenvalues --   -0.60846  -0.55765  -0.55765  -0.45442  -0.41972
 Alpha  occ. eigenvalues --   -0.41972
 Alpha virt. eigenvalues --    0.02362   0.04428   0.04428   0.06490   0.10085
 Alpha virt. eigenvalues --    0.10086   0.10216   0.11200   0.11200   0.11406
 Alpha virt. eigenvalues --    0.12205   0.12205   0.17836   0.17896   0.17899
 Alpha virt. eigenvalues --    0.19395   0.20894   0.20896   0.23526   0.28083
 Alpha virt. eigenvalues --    0.29485   0.29488   0.32051   0.32053   0.32743
 Alpha virt. eigenvalues --    0.33363   0.33624   0.33627   0.33980   0.37058
 Alpha virt. eigenvalues --    0.37059   0.37380   0.41163   0.41169   0.42446
 Alpha virt. eigenvalues --    0.47098   0.47482   0.47484   0.48833   0.48836
 Alpha virt. eigenvalues --    0.57626   0.57635   0.57960   0.63019   0.63020
 Alpha virt. eigenvalues --    0.63026   0.68311   0.68320   0.71869   0.73440
 Alpha virt. eigenvalues --    0.73441   0.74892   0.79287   0.79292   0.80858
 Alpha virt. eigenvalues --    0.82766   0.84830   0.84833   0.89325   0.89327
 Alpha virt. eigenvalues --    0.89681   0.92757   0.98031   0.98038   0.99275
 Alpha virt. eigenvalues --    1.00866   1.01137   1.01145   1.03396   1.03398
 Alpha virt. eigenvalues --    1.05161   1.08920   1.08928   1.12027   1.14853
 Alpha virt. eigenvalues --    1.14855   1.16636   1.16640   1.18406   1.25515
 Alpha virt. eigenvalues --    1.30148   1.30148   1.33960   1.35675   1.40122
 Alpha virt. eigenvalues --    1.40129   1.45863   1.45868   1.50016   1.50628
 Alpha virt. eigenvalues --    1.53832   1.53835   1.56420   1.60973   1.61043
 Alpha virt. eigenvalues --    1.61058   1.62162   1.73671   1.74690   1.74691
 Alpha virt. eigenvalues --    1.78237   1.78247   1.79285   1.81792   1.81794
 Alpha virt. eigenvalues --    1.86634   1.95152   1.99161   1.99164   2.01294
 Alpha virt. eigenvalues --    2.01294   2.09436   2.09441   2.10920   2.20383
 Alpha virt. eigenvalues --    2.20384   2.39371   2.39373   2.44030   2.57703
 Alpha virt. eigenvalues --    2.75735   2.84018   2.84019   2.85804   3.02144
 Alpha virt. eigenvalues --    3.02150   3.14208   3.16462   3.16478   3.21448
 Alpha virt. eigenvalues --    3.21455   3.23397   3.31131   3.31146   3.31600
 Alpha virt. eigenvalues --    3.37966   3.43610   3.51337   3.51346   3.51351
 Alpha virt. eigenvalues --    3.56908   3.56908   3.66281   3.66294   3.72444
 Alpha virt. eigenvalues --    3.72454   3.75791   3.80932   3.80939   3.83143
 Alpha virt. eigenvalues --    3.89326   3.97237   3.97237   4.07799   4.07807
 Alpha virt. eigenvalues --    4.20866   4.31033   4.31058   4.32606   4.47664
 Alpha virt. eigenvalues --    4.50117   4.50122   4.61579   4.61600   4.68824
 Alpha virt. eigenvalues --    4.71821   4.75340   4.76560   4.81022   4.81027
 Alpha virt. eigenvalues --    4.87404   5.04528   5.04555   5.13485   5.13488
 Alpha virt. eigenvalues --    5.13768   5.27250   5.27253   5.28672   5.45151
 Alpha virt. eigenvalues --    5.45158   5.49643   5.49657   5.57373   5.69847
 Alpha virt. eigenvalues --    5.82215   5.82221   6.14709   6.34772   6.34773
 Alpha virt. eigenvalues --    6.47225   6.47251   6.50210  13.51472  16.25205
 Alpha virt. eigenvalues --   19.73471
          Condensed to atoms (all electrons):
               1          2          3          4          5          6
     1  C    5.554558   0.392478   0.012495  -0.022531  -0.022619  -0.022620
     2  N    0.392478   7.101813  -0.030994  -0.008762  -0.008719  -0.008718
     3  C    0.012495  -0.030994   5.285158   0.393953   0.394009   0.394012
     4  H   -0.022531  -0.008762   0.393953   0.378086   0.000045   0.000047
     5  H   -0.022619  -0.008719   0.394009   0.000045   0.378035   0.000084
     6  H   -0.022620  -0.008718   0.394012   0.000047   0.000084   0.378032
 Mulliken charges:
               1
     1  C    0.108239
     2  N   -0.437098
     3  C   -0.448632
     4  H    0.259162
     5  H    0.259165
     6  H    0.259163
 Sum of Mulliken charges =   0.00000
 Mulliken charges with hydrogens summed into heavy atoms:
               1
     1  C    0.108239
     2  N   -0.437098
     3  C    0.328858
 Electronic spatial extent (au):  <R**2>=            160.3662
 Charge=              0.0000 electrons
 Dipole moment (field-independent basis, Debye):
    X=              4.0569    Y=              0.0001    Z=              0.0000  Tot=              4.0569
 Quadrupole moment (field-independent basis, Debye-Ang):
   XX=            -20.7438   YY=            -17.5155   ZZ=            -17.5155
   XY=             -0.0005   XZ=              0.0001   YZ=              0.0000
 Traceless Quadrupole moment (field-independent basis, Debye-Ang):
   XX=             -2.1522   YY=              1.0761   ZZ=              1.0761
   XY=             -0.0005   XZ=              0.0001   YZ=              0.0000
 Octapole moment (field-independent basis, Debye-Ang**2):
  XXX=             12.7584  YYY=             -0.6471  ZZZ=             -0.5348  XYY=              2.2371
  XXY=              0.0003  XXZ=             -0.0001  XZZ=              2.2374  YZZ=              0.6457
  YYZ=              0.5351  XYZ=              0.0001
 Hexadecapole moment (field-independent basis, Debye-Ang**3):
 XXXX=           -179.7670 YYYY=            -24.0178 ZZZZ=            -24.0185 XXXY=             -0.0009
 XXXZ=              0.0002 YYYX=             -1.0765 YYYZ=             -0.0003 ZZZX=             -0.8912
 ZZZY=              0.0002 XXYY=            -30.4754 XXZZ=            -30.4745 YYZZ=             -8.0063
 XXYZ=              0.0002 YYXZ=              0.8913 ZZXY=              1.0761
 N-N= 5.876804381652D+01 E-N=-4.262253084311D+02  KE= 1.319826470719D+02
 1\1\GINC-R16C48\FOpt\RwB97XD\Aug-CC-pVTZ\C2H3N1\LFRANZON\15-Sep-2021\0
 \\#wB97XD Aug-cc-pVTZ Opt Integral(Grid=SuperFineGrid) Freq MaxDisk=32
 GB\\Title\\0,1\C,-0.2766775156,0.0002252225,-0.0001366597\N,-1.4228488
 07,-0.0001708531,0.0000995535\C,1.1779727563,0.000003865,0.0000018493\
 H,1.5490238358,-0.8902483792,0.5038996432\H,1.5492738599,0.8814095905,
 0.5190363193\H,1.5492858705,0.0086905542,-1.0228307055\\Version=ES64L-
 G16RevB.01\State=1-A\HF=-132.7546833\RMSD=2.999e-09\RMSF=8.454e-05\Dip
 ole=1.5961168,0.0001207,-0.0000679\Quadrupole=-1.6000967,0.8000619,0.8
 000348,-0.0004188,0.0002474,-0.0000188\PG=C01 [X(C2H3N1)]\\@


 SILVERMAN'S PARADOX - IF MURPHY'S LAW CAN GO WRONG, IT WILL.
 Job cpu time:       0 days  0 hours 35 minutes 42.7 seconds.
 Elapsed time:       0 days  0 hours  3 minutes  2.3 seconds.
 File lengths (MBytes):  RWF=     21 Int=      0 D2E=      0 Chk=      4 Scr=      1
 Normal termination of Gaussian 16 at Wed Sep 15 11:21:09 2021.
 Link1:  Proceeding to internal job step number  2.
 ----------------------------------------------------------------------
 #N Geom=AllCheck Guess=TCheck SCRF=Check GenChk RwB97XD/Aug-CC-pVTZ Fr
 eq
 ----------------------------------------------------------------------
 1/10=4,29=7,30=1,38=1,40=1/1,3;
 2/12=2,40=1/2;
 3/5=16,6=1,7=10,11=2,14=-4,25=1,30=1,70=2,71=2,74=-58,75=-7,116=1,140=1/1,2,3;
 4/5=101/1;
 5/5=2,38=6,98=1/2;
 8/6=4,10=90,11=11/1;
 11/6=1,8=1,9=11,15=111,16=1/1,2,10;
 10/6=1/2;
 6/7=2,8=2,9=2,10=2,28=1/1;
 7/8=1,10=1,25=1/1,2,3,16;
 1/10=4,30=1/3;
 99//99;
 Structure from the checkpoint file:  "CH3CN-M0001-b3lyp-wb97L-wb97H.chk"
 -----
 Title
 -----
 Charge =  0 Multiplicity = 1
 Redundant internal coordinates found in file.  (old form).
 C,0,-0.2766775156,0.0002252225,-0.0001366597
 N,0,-1.422848807,-0.0001708531,0.0000995535
 C,0,1.1779727563,0.000003865,0.0000018493
 H,0,1.5490238358,-0.8902483792,0.5038996432
 H,0,1.5492738599,0.8814095905,0.5190363193
 H,0,1.5492858705,0.0086905542,-1.0228307055
 Recover connectivity data from disk.

 GradGradGradGradGradGradGradGradGradGradGradGradGradGradGradGradGradGrad
 Berny optimization.
 Initialization pass.
                           ----------------------------
                           !    Initial Parameters    !
                           ! (Angstroms and Degrees)  !
 --------------------------                            --------------------------
 ! Name  Definition              Value          Derivative Info.                !
 --------------------------------------------------------------------------------
 ! R1    R(1,2)                  1.1462         calculate D2E/DX2 analytically  !
 ! R2    R(1,3)                  1.4547         calculate D2E/DX2 analytically  !
 ! R3    R(3,4)                  1.0882         calculate D2E/DX2 analytically  !
 ! R4    R(3,5)                  1.0882         calculate D2E/DX2 analytically  !
 ! R5    R(3,6)                  1.0882         calculate D2E/DX2 analytically  !
 ! A1    A(1,3,4)              109.947          calculate D2E/DX2 analytically  !
 ! A2    A(1,3,5)              109.946          calculate D2E/DX2 analytically  !
 ! A3    A(1,3,6)              109.9459         calculate D2E/DX2 analytically  !
 ! A4    A(4,3,5)              108.992          calculate D2E/DX2 analytically  !
 ! A5    A(4,3,6)              108.9919         calculate D2E/DX2 analytically  !
 ! A6    A(5,3,6)              108.992          calculate D2E/DX2 analytically  !
 ! A7    L(2,1,3,4,-1)         179.9667         calculate D2E/DX2 analytically  !
 ! A8    L(2,1,3,4,-2)         180.002          calculate D2E/DX2 analytically  !
 ! D1    D(4,3,6,5)           -118.8448         calculate D2E/DX2 analytically  !
 --------------------------------------------------------------------------------
 Trust Radius=3.00D-01 FncErr=1.00D-07 GrdErr=1.00D-07 EigMax=2.50D+02 EigMin=1.00D-04
 Number of steps in this run=      2 maximum allowed number of steps=      2.
 GradGradGradGradGradGradGradGradGradGradGradGradGradGradGradGradGradGrad

                          Input orientation:                          
 ---------------------------------------------------------------------
 Center     Atomic      Atomic             Coordinates (Angstroms)
 Number     Number       Type             X           Y           Z
 ---------------------------------------------------------------------
      1          6           0       -0.276678    0.000225   -0.000137
      2          7           0       -1.422849   -0.000171    0.000100
      3          6           0        1.177973    0.000004    0.000002
      4          1           0        1.549024   -0.890248    0.503900
      5          1           0        1.549274    0.881410    0.519036
      6          1           0        1.549286    0.008691   -1.022831
 ---------------------------------------------------------------------
                    Distance matrix (angstroms):
                    1          2          3          4          5
     1  C    0.000000
     2  N    1.146171   0.000000
     3  C    1.454650   2.600822   0.000000
     4  H    2.092888   3.142941   1.088182   0.000000
     5  H    2.092875   3.143246   1.088181   1.771723   0.000000
     6  H    2.092873   3.143255   1.088180   1.771721   1.771720
                    6
     6  H    0.000000
 Stoichiometry    C2H3N
 Framework group  C1[X(C2H3N)]
 Deg. of freedom    12
 Full point group                 C1      NOp   1
 Largest Abelian subgroup         C1      NOp   1
 Largest concise Abelian subgroup C1      NOp   1
                         Standard orientation:                         
 ---------------------------------------------------------------------
 Center     Atomic      Atomic             Coordinates (Angstroms)
 Number     Number       Type             X           Y           Z
 ---------------------------------------------------------------------
      1          6           0       -0.281014    0.000268   -0.000071
      2          7           0       -1.427186   -0.000119    0.000032
      3          6           0        1.173636   -0.000060    0.000016
      4          1           0        1.544632   -0.995975    0.233800
      5          1           0        1.544965    0.700223    0.745573
      6          1           0        1.544975    0.295333   -0.979262
 ---------------------------------------------------------------------
 Rotational constants (GHZ):         159.7500578           9.3105657           9.3105646
 Standard basis: Aug-CC-pVTZ (5D, 7F)
 There are   240 symmetry adapted cartesian basis functions of A   symmetry.
 There are   207 symmetry adapted basis functions of A   symmetry.
   207 basis functions,   297 primitive gaussians,   240 cartesian basis functions
    11 alpha electrons       11 beta electrons
       nuclear repulsion energy        58.7688993716 Hartrees.
 NAtoms=    6 NActive=    6 NUniq=    6 SFac= 1.00D+00 NAtFMM=   60 NAOKFM=F Big=F
 Integral buffers will be    131072 words long.
 Raffenetti 2 integral format.
 Two-electron integral symmetry is turned on.
 Nuclear repulsion after empirical dispersion term =       58.7680438165 Hartrees.
 One-electron integrals computed using PRISM.
 NBasis=   207 RedAO= T EigKep=  2.01D-05  NBF=   207
 NBsUse=   207 1.00D-06 EigRej= -1.00D+00 NBFU=   207
 Initial guess from the checkpoint file:  "CH3CN-M0001-b3lyp-wb97L-wb97H.chk"
 B after Tr=     0.000000    0.000000    0.000000
         Rot=    1.000000    0.000000    0.000000    0.000000 Ang=   0.00 deg.
 Keep R1 ints in memory in canonical form, NReq=480685100.
 Requested convergence on RMS density matrix=1.00D-08 within 128 cycles.
 Requested convergence on MAX density matrix=1.00D-06.
 Requested convergence on             energy=1.00D-06.
 No special actions if energy rises.
 SCF Done:  E(RwB97XD) =  -132.754683264     A.U. after    1 cycles
            NFock=  1  Conv=0.10D-08     -V/T= 2.0058
 DoSCS=F DFT=T ScalE2(SS,OS)=  1.000000  1.000000
 Range of M.O.s used for correlation:     1   207
 NBasis=   207 NAE=    11 NBE=    11 NFC=     0 NFV=     0
 NROrb=    207 NOA=    11 NOB=    11 NVA=   196 NVB=   196

 **** Warning!!: The largest alpha MO coefficient is  0.55299315D+02

 Symmetrizing basis deriv contribution to polar:
 IMax=3 JMax=2 DiffMx= 0.00D+00
 G2DrvN: will do     7 centers at a time, making    1 passes.
 Calling FoFCou, ICntrl=  3107 FMM=F I1Cent=   0 AccDes= 0.00D+00.
 End of G2Drv F.D. properties file   721 does not exist.
 End of G2Drv F.D. properties file   722 does not exist.
 End of G2Drv F.D. properties file   788 does not exist.
          IDoAtm=111111
          Differentiating once with respect to electric field.
                with respect to dipole field.
          Differentiating once with respect to nuclear coordinates.
 Keep R1 ints in memory in canonical form, NReq=480589327.
          There are    21 degrees of freedom in the 1st order CPHF.  IDoFFX=6 NUNeed=     3.
     18 vectors produced by pass  0 Test12= 1.03D-14 4.76D-09 XBig12= 1.82D+01 2.32D+00.
 AX will form    18 AO Fock derivatives at one time.
     18 vectors produced by pass  1 Test12= 1.03D-14 4.76D-09 XBig12= 5.92D+00 6.20D-01.
     18 vectors produced by pass  2 Test12= 1.03D-14 4.76D-09 XBig12= 1.49D-01 7.87D-02.
     18 vectors produced by pass  3 Test12= 1.03D-14 4.76D-09 XBig12= 9.56D-04 9.56D-03.
     18 vectors produced by pass  4 Test12= 1.03D-14 4.76D-09 XBig12= 1.00D-05 9.34D-04.
     18 vectors produced by pass  5 Test12= 1.03D-14 4.76D-09 XBig12= 5.55D-08 5.10D-05.
     17 vectors produced by pass  6 Test12= 1.03D-14 4.76D-09 XBig12= 4.40D-10 4.77D-06.
      5 vectors produced by pass  7 Test12= 1.03D-14 4.76D-09 XBig12= 3.87D-12 3.60D-07.
      3 vectors produced by pass  8 Test12= 1.03D-14 4.76D-09 XBig12= 2.67D-14 3.07D-08.
 InvSVY:  IOpt=1 It=  1 EMax= 1.33D-15
 Solved reduced A of dimension   133 with    21 vectors.
 Isotropic polarizability for W=    0.000000       29.40 Bohr**3.
 End of Minotr F.D. properties file   721 does not exist.
 End of Minotr F.D. properties file   722 does not exist.
 End of Minotr F.D. properties file   788 does not exist.

 **********************************************************************

            Population analysis using the SCF Density.

 **********************************************************************

 Orbital symmetries:
       Occupied  (A) (A) (A) (A) (A) (A) (A) (A) (A) (A) (A)
       Virtual   (A) (A) (A) (A) (A) (A) (A) (A) (A) (A) (A) (A)
                 (A) (A) (A) (A) (A) (A) (A) (A) (A) (A) (A) (A)
                 (A) (A) (A) (A) (A) (A) (A) (A) (A) (A) (A) (A)
                 (A) (A) (A) (A) (A) (A) (A) (A) (A) (A) (A) (A)
                 (A) (A) (A) (A) (A) (A) (A) (A) (A) (A) (A) (A)
                 (A) (A) (A) (A) (A) (A) (A) (A) (A) (A) (A) (A)
                 (A) (A) (A) (A) (A) (A) (A) (A) (A) (A) (A) (A)
                 (A) (A) (A) (A) (A) (A) (A) (A) (A) (A) (A) (A)
                 (A) (A) (A) (A) (A) (A) (A) (A) (A) (A) (A) (A)
                 (A) (A) (A) (A) (A) (A) (A) (A) (A) (A) (A) (A)
                 (A) (A) (A) (A) (A) (A) (A) (A) (A) (A) (A) (A)
                 (A) (A) (A) (A) (A) (A) (A) (A) (A) (A) (A) (A)
                 (A) (A) (A) (A) (A) (A) (A) (A) (A) (A) (A) (A)
                 (A) (A) (A) (A) (A) (A) (A) (A) (A) (A) (A) (A)
                 (A) (A) (A) (A) (A) (A) (A) (A) (A) (A) (A) (A)
                 (A) (A) (A) (A) (A) (A) (A) (A) (A) (A) (A) (A)
                 (A) (A) (A) (A)
 The electronic state is 1-A.
 Alpha  occ. eigenvalues --  -14.43363 -10.33993 -10.32881  -1.01326  -0.88154
 Alpha  occ. eigenvalues --   -0.60846  -0.55765  -0.55765  -0.45442  -0.41972
 Alpha  occ. eigenvalues --   -0.41972
 Alpha virt. eigenvalues --    0.02362   0.04428   0.04428   0.06490   0.10085
 Alpha virt. eigenvalues --    0.10086   0.10216   0.11200   0.11200   0.11406
 Alpha virt. eigenvalues --    0.12205   0.12205   0.17836   0.17896   0.17899
 Alpha virt. eigenvalues --    0.19395   0.20894   0.20896   0.23526   0.28083
 Alpha virt. eigenvalues --    0.29485   0.29488   0.32051   0.32053   0.32743
 Alpha virt. eigenvalues --    0.33363   0.33624   0.33627   0.33980   0.37058
 Alpha virt. eigenvalues --    0.37059   0.37380   0.41163   0.41169   0.42446
 Alpha virt. eigenvalues --    0.47098   0.47482   0.47484   0.48833   0.48836
 Alpha virt. eigenvalues --    0.57626   0.57635   0.57960   0.63019   0.63020
 Alpha virt. eigenvalues --    0.63026   0.68311   0.68320   0.71869   0.73440
 Alpha virt. eigenvalues --    0.73441   0.74892   0.79287   0.79292   0.80858
 Alpha virt. eigenvalues --    0.82766   0.84830   0.84833   0.89325   0.89327
 Alpha virt. eigenvalues --    0.89681   0.92757   0.98031   0.98038   0.99275
 Alpha virt. eigenvalues --    1.00866   1.01137   1.01145   1.03396   1.03398
 Alpha virt. eigenvalues --    1.05161   1.08920   1.08929   1.12027   1.14853
 Alpha virt. eigenvalues --    1.14855   1.16636   1.16640   1.18406   1.25515
 Alpha virt. eigenvalues --    1.30148   1.30148   1.33960   1.35675   1.40122
 Alpha virt. eigenvalues --    1.40129   1.45863   1.45868   1.50016   1.50628
 Alpha virt. eigenvalues --    1.53832   1.53835   1.56420   1.60973   1.61043
 Alpha virt. eigenvalues --    1.61058   1.62162   1.73671   1.74690   1.74691
 Alpha virt. eigenvalues --    1.78237   1.78247   1.79285   1.81792   1.81794
 Alpha virt. eigenvalues --    1.86634   1.95152   1.99161   1.99164   2.01294
 Alpha virt. eigenvalues --    2.01294   2.09436   2.09441   2.10920   2.20383
 Alpha virt. eigenvalues --    2.20384   2.39371   2.39373   2.44030   2.57703
 Alpha virt. eigenvalues --    2.75735   2.84018   2.84019   2.85804   3.02144
 Alpha virt. eigenvalues --    3.02150   3.14208   3.16462   3.16478   3.21448
 Alpha virt. eigenvalues --    3.21455   3.23397   3.31131   3.31146   3.31600
 Alpha virt. eigenvalues --    3.37966   3.43610   3.51337   3.51346   3.51351
 Alpha virt. eigenvalues --    3.56908   3.56908   3.66281   3.66294   3.72444
 Alpha virt. eigenvalues --    3.72454   3.75791   3.80932   3.80939   3.83143
 Alpha virt. eigenvalues --    3.89326   3.97237   3.97237   4.07799   4.07807
 Alpha virt. eigenvalues --    4.20866   4.31033   4.31058   4.32606   4.47664
 Alpha virt. eigenvalues --    4.50117   4.50122   4.61579   4.61600   4.68824
 Alpha virt. eigenvalues --    4.71821   4.75340   4.76560   4.81022   4.81027
 Alpha virt. eigenvalues --    4.87404   5.04528   5.04555   5.13485   5.13488
 Alpha virt. eigenvalues --    5.13768   5.27250   5.27253   5.28672   5.45151
 Alpha virt. eigenvalues --    5.45158   5.49643   5.49657   5.57373   5.69847
 Alpha virt. eigenvalues --    5.82215   5.82221   6.14709   6.34772   6.34773
 Alpha virt. eigenvalues --    6.47225   6.47251   6.50210  13.51472  16.25205
 Alpha virt. eigenvalues --   19.73471
          Condensed to atoms (all electrons):
               1          2          3          4          5          6
     1  C    5.554557   0.392478   0.012495  -0.022532  -0.022619  -0.022620
     2  N    0.392478   7.101814  -0.030994  -0.008762  -0.008719  -0.008718
     3  C    0.012495  -0.030994   5.285158   0.393953   0.394009   0.394012
     4  H   -0.022532  -0.008762   0.393953   0.378086   0.000045   0.000047
     5  H   -0.022619  -0.008719   0.394009   0.000045   0.378035   0.000084
     6  H   -0.022620  -0.008718   0.394012   0.000047   0.000084   0.378032
 Mulliken charges:
               1
     1  C    0.108239
     2  N   -0.437098
     3  C   -0.448632
     4  H    0.259162
     5  H    0.259165
     6  H    0.259163
 Sum of Mulliken charges =   0.00000
 Mulliken charges with hydrogens summed into heavy atoms:
               1
     1  C    0.108239
     2  N   -0.437098
     3  C    0.328858
 APT charges:
               1
     1  C    0.127725
     2  N   -0.334427
     3  C    0.082102
     4  H    0.041519
     5  H    0.041557
     6  H    0.041524
 Sum of APT charges =   0.00000
 APT charges with hydrogens summed into heavy atoms:
               1
     1  C    0.127725
     2  N   -0.334427
     3  C    0.206702
 Electronic spatial extent (au):  <R**2>=            160.3662
 Charge=              0.0000 electrons
 Dipole moment (field-independent basis, Debye):
    X=              4.0569    Y=              0.0001    Z=              0.0000  Tot=              4.0569
 Quadrupole moment (field-independent basis, Debye-Ang):
   XX=            -20.7438   YY=            -17.5155   ZZ=            -17.5155
   XY=             -0.0005   XZ=              0.0001   YZ=              0.0000
 Traceless Quadrupole moment (field-independent basis, Debye-Ang):
   XX=             -2.1522   YY=              1.0761   ZZ=              1.0761
   XY=             -0.0005   XZ=              0.0001   YZ=              0.0000
 Octapole moment (field-independent basis, Debye-Ang**2):
  XXX=             12.7584  YYY=             -0.6471  ZZZ=             -0.5348  XYY=              2.2371
  XXY=              0.0003  XXZ=             -0.0001  XZZ=              2.2374  YZZ=              0.6457
  YYZ=              0.5351  XYZ=              0.0001
 Hexadecapole moment (field-independent basis, Debye-Ang**3):
 XXXX=           -179.7670 YYYY=            -24.0178 ZZZZ=            -24.0185 XXXY=             -0.0009
 XXXZ=              0.0002 YYYX=             -1.0765 YYYZ=             -0.0003 ZZZX=             -0.8912
 ZZZY=              0.0002 XXYY=            -30.4754 XXZZ=            -30.4745 YYZZ=             -8.0063
 XXYZ=              0.0002 YYXZ=              0.8913 ZZXY=              1.0761
 N-N= 5.876804381652D+01 E-N=-4.262253077841D+02  KE= 1.319826468149D+02
  Exact polarizability:  39.582   0.002  24.306  -0.001   0.000  24.306
 Approx polarizability:  43.684   0.005  25.527  -0.001   0.000  25.527
 Calling FoFJK, ICntrl=    100127 FMM=F ISym2X=0 I1Cent= 0 IOpClX= 0 NMat=1 NMatS=1 NMatT=0.
 Full mass-weighted force constant matrix:
 Low frequencies ---  -14.7654   -8.9307   -6.5405   -0.0005    0.0004    0.0005
 Low frequencies ---  385.1968  385.4025  937.0092
 Diagonal vibrational polarizability:
        0.1404611       0.3067159       0.3065186
 Harmonic frequencies (cm**-1), IR intensities (KM/Mole), Raman scattering
 activities (A**4/AMU), depolarization ratios for plane and unpolarized
 incident light, reduced masses (AMU), force constants (mDyne/A),
 and normal coordinates:
                      1                      2                      3
                      A                      A                      A
 Frequencies --    385.1968               385.4021               937.0092
 Red. masses --      3.7837                 3.7851                 4.4787
 Frc consts  --      0.3308                 0.3313                 2.3168
 IR Inten    --      0.6357                 0.6350                 1.4877
  Atom  AN      X      Y      Z        X      Y      Z        X      Y      Z
     1   6     0.00   0.33  -0.27     0.00   0.27   0.33    -0.19   0.00   0.00
     2   7     0.00  -0.19   0.15     0.00  -0.15  -0.19    -0.30   0.00   0.00
     3   6     0.00  -0.06   0.05     0.00  -0.05  -0.06     0.42   0.00   0.00
     4   1    -0.52  -0.22   0.18    -0.25  -0.18  -0.23     0.48   0.02   0.00
     5   1     0.05  -0.23   0.19     0.57  -0.18  -0.23     0.48  -0.01  -0.01
     6   1     0.47  -0.23   0.18    -0.33  -0.19  -0.23     0.48  -0.01   0.02
                      4                      5                      6
                      A                      A                      A
 Frequencies --   1066.1841              1066.3197              1416.4490
 Red. masses --      1.4490                 1.4488                 1.2399
 Frc consts  --      0.9705                 0.9706                 1.4657
 IR Inten    --      2.1079                 2.1106                 2.2991
  Atom  AN      X      Y      Z        X      Y      Z        X      Y      Z
     1   6     0.00   0.11  -0.06     0.00  -0.06  -0.11     0.00   0.00   0.00
     2   7     0.00  -0.02   0.01     0.00   0.01   0.02     0.01   0.00   0.00
     3   6     0.00  -0.14   0.07     0.00   0.07   0.14    -0.14   0.00   0.00
     4   1     0.68   0.09  -0.11    -0.17  -0.11  -0.34     0.52   0.23  -0.05
     5   1    -0.20   0.28  -0.22     0.67   0.00  -0.15     0.52  -0.16  -0.17
     6   1    -0.48   0.28   0.00    -0.51  -0.22  -0.15     0.52  -0.07   0.23
                      7                      8                      9
                      A                      A                      A
 Frequencies --   1480.7657              1480.8283              2401.3797
 Red. masses --      1.0377                 1.0378                12.5823
 Frc consts  --      1.3406                 1.3408                42.7495
 IR Inten    --     11.4319                11.4235                12.2948
  Atom  AN      X      Y      Z        X      Y      Z        X      Y      Z
     1   6     0.00  -0.01  -0.02     0.00  -0.02   0.01     0.80   0.00   0.00
     2   7     0.00   0.00   0.00     0.00   0.00   0.00    -0.59   0.00   0.00
     3   6     0.00  -0.03  -0.04     0.00  -0.04   0.03    -0.10   0.00   0.00
     4   1    -0.16   0.08   0.64    -0.35  -0.22  -0.24    -0.06   0.00   0.00
     5   1     0.38  -0.17  -0.07     0.04   0.49  -0.49    -0.06   0.00   0.00
     6   1    -0.23   0.57   0.07     0.31   0.35   0.25    -0.06   0.00   0.00
                     10                     11                     12
                      A                      A                      A
 Frequencies --   3072.9161              3154.7676              3154.7825
 Red. masses --      1.0341                 1.1026                 1.1026
 Frc consts  --      5.7533                 6.4653                 6.4653
 IR Inten    --      2.3318                 0.4691                 0.4657
  Atom  AN      X      Y      Z        X      Y      Z        X      Y      Z
     1   6     0.00   0.00   0.00     0.00   0.00   0.00     0.00   0.00   0.00
     2   7     0.00   0.00   0.00     0.00   0.00   0.00     0.00   0.00   0.00
     3   6     0.05   0.00   0.00     0.00  -0.08  -0.05     0.00   0.05  -0.08
     4   1    -0.19   0.53  -0.12    -0.19   0.51  -0.13     0.20  -0.54   0.11
     5   1    -0.19  -0.37  -0.40     0.27   0.50   0.54     0.07   0.14   0.12
     6   1    -0.19  -0.16   0.52    -0.08  -0.08   0.20    -0.27  -0.21   0.70

 -------------------
 - Thermochemistry -
 -------------------
 Temperature   298.150 Kelvin.  Pressure   1.00000 Atm.
 Atom     1 has atomic number  6 and mass  12.00000
 Atom     2 has atomic number  7 and mass  14.00307
 Atom     3 has atomic number  6 and mass  12.00000
 Atom     4 has atomic number  1 and mass   1.00783
 Atom     5 has atomic number  1 and mass   1.00783
 Atom     6 has atomic number  1 and mass   1.00783
 Molecular mass:    41.02655 amu.
 Principal axes and moments of inertia in atomic units:
                           1         2         3
     Eigenvalues --    11.29728 193.83798 193.83800
           X            1.00000  -0.00001   0.00000
           Y            0.00001   0.99972   0.02364
           Z            0.00000  -0.02364   0.99972
 This molecule is an asymmetric top.
 Rotational symmetry number  1.
 Rotational temperatures (Kelvin)      7.66679     0.44684     0.44684
 Rotational constants (GHZ):         159.75006     9.31057     9.31056
 Zero-point vibrational energy     119638.5 (Joules/Mol)
                                   28.59430 (Kcal/Mol)
 Warning -- explicit consideration of   2 degrees of freedom as
           vibrations may cause significant error
 Vibrational temperatures:    554.21   554.51  1348.15  1534.00  1534.20
          (Kelvin)           2037.95  2130.49  2130.58  3455.05  4421.24
                             4539.01  4539.03
 
 Zero-point correction=                           0.045568 (Hartree/Particle)
 Thermal correction to Energy=                    0.049170
 Thermal correction to Enthalpy=                  0.050114
 Thermal correction to Gibbs Free Energy=         0.021566
 Sum of electronic and zero-point Energies=           -132.709115
 Sum of electronic and thermal Energies=              -132.705513
 Sum of electronic and thermal Enthalpies=            -132.704569
 Sum of electronic and thermal Free Energies=         -132.733117
 
                     E (Thermal)             CV                S
                      KCal/Mol        Cal/Mol-Kelvin    Cal/Mol-Kelvin
 Total                   30.855             10.300             60.084
 Electronic               0.000              0.000              0.000
 Translational            0.889              2.981             37.062
 Rotational               0.889              2.981             20.679
 Vibrational             29.077              4.338              2.343
 Vibration     1          0.754              1.502              1.019
 Vibration     2          0.754              1.501              1.018
                       Q            Log10(Q)             Ln(Q)
 Total Bot       0.120260D-09         -9.919879        -22.841365
 Total V=0       0.109619D+12         11.039887         25.420278
 Vib (Bot)       0.157870D-20        -20.801702        -47.897688
 Vib (Bot)    1  0.467672D+00         -0.330059         -0.759989
 Vib (Bot)    2  0.467355D+00         -0.330354         -0.760667
 Vib (V=0)       0.143901D+01          0.158064          0.363955
 Vib (V=0)    1  0.118463D+01          0.073582          0.169430
 Vib (V=0)    2  0.118441D+01          0.073503          0.169247
 Electronic      0.100000D+01          0.000000          0.000000
 Translational   0.103288D+08          7.014051         16.150450
 Rotational      0.737516D+04          3.867771          8.905873
 ***** Axes restored to original set *****
 -------------------------------------------------------------------
 Center     Atomic                   Forces (Hartrees/Bohr)
 Number     Number              X              Y              Z
 -------------------------------------------------------------------
      1        6           0.000267332   -0.000043005    0.000026146
      2        7          -0.000194661    0.000020703   -0.000012540
      3        6          -0.000118929    0.000020904   -0.000012617
      4        1           0.000008828   -0.000013011    0.000007101
      5        1           0.000018532    0.000013053    0.000006358
      6        1           0.000018898    0.000001355   -0.000014447
 -------------------------------------------------------------------
 Cartesian Forces:  Max     0.000267332 RMS     0.000084537
 FormGI is forming the generalized inverse of G from B-inverse, IUseBI=4.

 GradGradGradGradGradGradGradGradGradGradGradGradGradGradGradGradGradGrad
 Berny optimization.
 Internal  Forces:  Max     0.000194652 RMS     0.000058320
 Search for a local minimum.
 Step number   1 out of a maximum of    2
 All quantities printed in internal units (Hartrees-Bohrs-Radians)
 Second derivative matrix not updated -- analytic derivatives used.
 The second derivative matrix:
                          R1        R2        R3        R4        R5
           R1           1.29666
           R2           0.00522   0.34520
           R3          -0.00221   0.00686   0.34678
           R4          -0.00221   0.00686   0.00211   0.34678
           R5          -0.00221   0.00687   0.00210   0.00211   0.34678
           A1           0.00071   0.01023   0.01142  -0.00653  -0.00842
           A2           0.00072   0.01023  -0.00653   0.01143  -0.00842
           A3           0.00072   0.01024  -0.00652  -0.00653   0.00954
           A4          -0.00016  -0.00225   0.00460   0.00460  -0.00843
           A5          -0.00101  -0.01449   0.00700  -0.00995   0.00793
           A6          -0.00101  -0.01450  -0.00994   0.00701   0.00793
           A7           0.00005   0.00005  -0.00181   0.00090   0.00090
           A8           0.00000   0.00001   0.00000   0.00076  -0.00077
           D1           0.00137   0.01960  -0.00384  -0.00384   0.00094
                          A1        A2        A3        A4        A5
           A1           0.10980
           A2          -0.04291   0.10983
           A3          -0.04251  -0.04252   0.11059
           A4           0.00467   0.00467   0.00737   0.04968
           A5          -0.01649  -0.01299  -0.01668  -0.03334   0.10272
           A6          -0.01298  -0.01649  -0.01669  -0.03334  -0.02242
           A7          -0.01858   0.00952   0.00954   0.00109   0.00134
           A8          -0.00013   0.00780  -0.00808  -0.00092   0.00127
           D1           0.01152   0.01154   0.01054  -0.02114  -0.00652
                          A6        A7        A8        D1
           A6           0.10273
           A7          -0.00292   0.08974
           A8           0.00006   0.00000   0.02146
           D1          -0.00653  -0.00040   0.00034   0.03313
 ITU=  0
     Eigenvalues ---    0.02049   0.05768   0.08213   0.12301   0.12377
     Eigenvalues ---    0.15281   0.15946   0.33933   0.34748   0.34762
     Eigenvalues ---    0.36138   1.29671
 Angle between quadratic step and forces=  57.65 degrees.
 Linear search not attempted -- first point.
 Iteration  1 RMS(Cart)=  0.00021049 RMS(Int)=  0.00000006
 Iteration  2 RMS(Cart)=  0.00000006 RMS(Int)=  0.00000001
 Variable       Old X    -DE/DX   Delta X   Delta X   Delta X     New X
                                 (Linear)    (Quad)   (Total)
    R1        2.16595   0.00019   0.00000   0.00015   0.00015   2.16610
    R2        2.74889  -0.00007   0.00000  -0.00025  -0.00025   2.74864
    R3        2.05637   0.00002   0.00000   0.00006   0.00006   2.05643
    R4        2.05636   0.00002   0.00000   0.00006   0.00006   2.05643
    R5        2.05636   0.00002   0.00000   0.00006   0.00006   2.05643
    A1        1.91894  -0.00001   0.00000   0.00010   0.00010   1.91904
    A2        1.91892   0.00001   0.00000   0.00011   0.00011   1.91903
    A3        1.91892   0.00001   0.00000   0.00011   0.00011   1.91903
    A4        1.90227   0.00000   0.00000  -0.00011  -0.00011   1.90216
    A5        1.90227  -0.00001   0.00000  -0.00011  -0.00011   1.90216
    A6        1.90227  -0.00001   0.00000  -0.00011  -0.00011   1.90216
    A7        3.14101   0.00005   0.00000   0.00059   0.00059   3.14160
    A8        3.14163   0.00000   0.00000  -0.00004  -0.00004   3.14159
    D1       -2.07423   0.00001   0.00000   0.00025   0.00025  -2.07398
         Item               Value     Threshold  Converged?
 Maximum Force            0.000195     0.000450     YES
 RMS     Force            0.000058     0.000300     YES
 Maximum Displacement     0.000417     0.001800     YES
 RMS     Displacement     0.000210     0.001200     YES
 Predicted change in Energy=-4.428429D-08
 Optimization completed.
    -- Stationary point found.
                           ----------------------------
                           !   Optimized Parameters   !
                           ! (Angstroms and Degrees)  !
 --------------------------                            --------------------------
 ! Name  Definition              Value          Derivative Info.                !
 --------------------------------------------------------------------------------
 ! R1    R(1,2)                  1.1462         -DE/DX =    0.0002              !
 ! R2    R(1,3)                  1.4547         -DE/DX =   -0.0001              !
 ! R3    R(3,4)                  1.0882         -DE/DX =    0.0                 !
 ! R4    R(3,5)                  1.0882         -DE/DX =    0.0                 !
 ! R5    R(3,6)                  1.0882         -DE/DX =    0.0                 !
 ! A1    A(1,3,4)              109.947          -DE/DX =    0.0                 !
 ! A2    A(1,3,5)              109.946          -DE/DX =    0.0                 !
 ! A3    A(1,3,6)              109.9459         -DE/DX =    0.0                 !
 ! A4    A(4,3,5)              108.992          -DE/DX =    0.0                 !
 ! A5    A(4,3,6)              108.9919         -DE/DX =    0.0                 !
 ! A6    A(5,3,6)              108.992          -DE/DX =    0.0                 !
 ! A7    L(2,1,3,4,-1)         179.9667         -DE/DX =    0.0001              !
 ! A8    L(2,1,3,4,-2)         180.002          -DE/DX =    0.0                 !
 ! D1    D(4,3,6,5)           -118.8448         -DE/DX =    0.0                 !
 --------------------------------------------------------------------------------
 GradGradGradGradGradGradGradGradGradGradGradGradGradGradGradGradGradGrad


 ----------------------------------------------------------------------

 Electric dipole moment (input orientation):
 (Debye = 10**-18 statcoulomb cm , SI units = C m)
                  (au)            (Debye)         (10**-30 SI)
   Tot        0.159612D+01      0.405692D+01      0.135324D+02
   x          0.159612D+01      0.405692D+01      0.135324D+02
   y          0.120703D-03      0.306796D-03      0.102336D-02
   z         -0.679252D-04     -0.172649D-03     -0.575894D-03

 Dipole polarizability, Alpha (input orientation).
 (esu units = cm**3 , SI units = C**2 m**2 J**-1)
 Alpha(0;0):
               (au)            (10**-24 esu)      (10**-40 SI)
   iso        0.293979D+02      0.435632D+01      0.484706D+01
   aniso      0.152767D+02      0.226377D+01      0.251878D+01
   xx         0.395824D+02      0.586550D+01      0.652625D+01
   yx         0.209747D-02      0.310813D-03      0.345827D-03
   yy         0.243057D+02      0.360174D+01      0.400747D+01
   zx        -0.168580D-02     -0.249810D-03     -0.277951D-03
   zy        -0.256428D-03     -0.379987D-04     -0.422793D-04
   zz         0.243057D+02      0.360173D+01      0.400747D+01

 ----------------------------------------------------------------------

 Dipole orientation:
     6          0.00028046          0.00046517         -0.52284468
     7         -0.00007369         -0.00011954         -2.68879458
     6         -0.00009822         -0.00016104          2.22604588
     1         -0.95222964         -1.68261900          2.92706305
     1         -0.98108703          1.66532714          2.92778749
     1          1.93274408          0.01634752          2.92780947

 Electric dipole moment (dipole orientation):
 (Debye = 10**-18 statcoulomb cm , SI units = C m)
                  (au)            (Debye)         (10**-30 SI)
   Tot        0.159612D+01      0.405692D+01      0.135324D+02
   x          0.000000D+00      0.000000D+00      0.000000D+00
   y          0.000000D+00      0.000000D+00      0.000000D+00
   z          0.159612D+01      0.405692D+01      0.135324D+02

 Dipole polarizability, Alpha (dipole orientation).
 (esu units = cm**3 , SI units = C**2 m**2 J**-1)
 Alpha(0;0):
               (au)            (10**-24 esu)      (10**-40 SI)
   iso        0.293979D+02      0.435632D+01      0.484706D+01
   aniso      0.152767D+02      0.226377D+01      0.251878D+01
   xx         0.243057D+02      0.360173D+01      0.400747D+01
   yx         0.256259D-03      0.379737D-04      0.422515D-04
   yy         0.243057D+02      0.360174D+01      0.400747D+01
   zx         0.103563D-02      0.153464D-03      0.170752D-03
   zy         0.942296D-03      0.139634D-03      0.155364D-03
   zz         0.395824D+02      0.586550D+01      0.652625D+01

 ----------------------------------------------------------------------
 1\1\GINC-R16C48\Freq\RwB97XD\Aug-CC-pVTZ\C2H3N1\LFRANZON\15-Sep-2021\0
 \\#N Geom=AllCheck Guess=TCheck SCRF=Check GenChk RwB97XD/Aug-CC-pVTZ 
 Freq\\Title\\0,1\C,-0.2766775156,0.0002252225,-0.0001366597\N,-1.42284
 8807,-0.0001708531,0.0000995535\C,1.1779727563,0.000003865,0.000001849
 3\H,1.5490238358,-0.8902483792,0.5038996432\H,1.5492738599,0.881409590
 5,0.5190363193\H,1.5492858705,0.0086905542,-1.0228307055\\Version=ES64
 L-G16RevB.01\State=1-A\HF=-132.7546833\RMSD=1.003e-09\RMSF=8.454e-05\Z
 eroPoint=0.0455679\Thermal=0.0491699\Dipole=1.5961168,0.0001207,-0.000
 0679\DipoleDeriv=0.2616363,-0.0002006,0.000113,-0.0001533,0.0607753,-0
 .0000305,0.0002138,-0.0000193,0.0607643,-0.3306057,0.0002171,-0.000118
 8,0.0000995,-0.336342,0.0000066,-0.0000786,0.000005,-0.3363339,0.00672
 76,0.0000141,-0.0000073,0.0000873,0.1198017,0.0000269,-0.0001564,0.000
 0193,0.1197754,0.0206789,0.0002117,-0.0001121,0.0322303,0.0213091,0.05
 09947,-0.0182728,0.051099,0.0825682,0.0208298,-0.0002487,-0.0001576,-0
 .0319256,0.0230317,-0.0520618,-0.0188308,-0.0521065,0.0808109,0.020733
 1,0.0000065,0.0002829,-0.0003382,0.1114242,0.0010641,0.0371249,0.00100
 25,-0.007585\Polar=39.582386,0.0020975,24.3057153,-0.0016858,-0.000256
 4,24.3056995\Quadrupole=-1.6000973,0.8000622,0.8000351,-0.0004189,0.00
 02475,-0.0000188\PG=C01 [X(C2H3N1)]\NImag=0\\1.63141180,0.00039492,0.1
 0829298,-0.00022185,0.00001180,0.10829160,-1.29143882,-0.00039035,0.00
 023229,1.29666356,-0.00043173,-0.03883369,-0.00000200,0.00041415,0.019
 03491,0.00025558,-0.00000197,-0.03883366,-0.00024663,0.00000006,0.0190
 3451,-0.28400055,-0.00001073,-0.00001161,-0.00397851,0.00001763,-0.000
 00803,0.51515160,0.00003822,-0.07233990,-0.00000753,-0.00002366,0.0195
 1030,0.00000297,0.00002174,0.55604183,-0.00002990,-0.00000604,-0.07234
 146,0.00001425,0.00000272,0.01951294,-0.00000824,-0.00000058,0.5560599
 3,-0.01865652,0.03137122,-0.01775853,-0.00041023,-0.00395278,0.0022375
 4,-0.07568336,0.07505735,-0.04248089,0.08651538,0.00250855,0.00279757,
 -0.00307154,-0.00217672,-0.00034389,0.00073344,0.07522889,-0.23119803,
 0.10569102,-0.08300916,0.24680487,-0.00142249,-0.00306971,-0.00088548,
 0.00123200,0.00073294,0.00053602,-0.04257574,0.10568442,-0.10431070,0.
 04698639,-0.11487144,0.10887618,-0.01865446,-0.03105651,-0.01828825,-0
 .00041791,0.00391376,0.00230458,-0.07575266,-0.07435791,-0.04379130,0.
 00411657,0.00886120,0.00696604,0.08658801,-0.00248235,0.00270755,0.003
 13775,0.00215564,-0.00031979,-0.00074931,-0.07452564,-0.22750984,-0.10
 777901,-0.00898965,-0.01901185,-0.01325245,0.08223945,0.24278911,-0.00
 146367,0.00313125,-0.00077624,0.00126965,-0.00074826,0.00051020,-0.043
 89216,-0.10777504,-0.10796735,0.00681957,0.01278978,0.00787403,0.04843
 648,0.11714711,0.11284889,-0.01866145,-0.00030854,0.03604794,-0.000418
 08,0.00003897,-0.00454303,-0.07573653,-0.00073574,0.08629608,0.0041181
 5,-0.00141276,-0.01118620,0.00412045,0.00160255,-0.01116987,0.08657746
 ,-0.00002760,-0.00262452,-0.00006848,0.00002095,0.00095217,0.00001481,
 -0.00073189,-0.04450436,0.00209187,-0.01047699,0.00095133,0.02477623,0
 .01040001,0.00134482,-0.02454484,0.00081553,0.04388057,0.00288233,-0.0
 0006533,0.00454526,-0.00250156,0.00001454,-0.00076000,0.08649578,0.002
 09575,-0.29095335,0.00419591,-0.00127127,-0.01209003,0.00437246,0.0014
 9591,-0.01248952,-0.09544492,-0.00226960,0.31174765\\-0.00026733,0.000
 04300,-0.00002615,0.00019466,-0.00002070,0.00001254,0.00011893,-0.0000
 2090,0.00001262,-0.00000883,0.00001301,-0.00000710,-0.00001853,-0.0000
 1305,-0.00000636,-0.00001890,-0.00000136,0.00001445\\\@


 WOE UNTO THEM THAT CALL EVIL GOOD, AND GOOD EVIL      
 Job cpu time:       0 days  0 hours 59 minutes 45.7 seconds.
 Elapsed time:       0 days  0 hours  4 minutes  8.1 seconds.
 File lengths (MBytes):  RWF=     24 Int=      0 D2E=      0 Chk=      4 Scr=      1
 Normal termination of Gaussian 16 at Wed Sep 15 11:25:20 2021.
