# Supplementary material for: An Experimental and Master Equation Investigation of Kinetics of the CH2OO + RCN Reactions (R = H, CH3, C2H5) and Their Atmospheric Relevance
Source: J Phys Chem A. 2023 Jan 5;127(2):477–88. doi: 10.1021/acs.jpca.2c07073 (PMC9869398; doi:10.1021/acs.jpca.2c07073)
Supplement: Supplementary file 2 — jp2c07073_si_002.zip [file jp2c07073_si_002.zip › wb97XD/Optimization+Freq/CO.log]

 Entering Gaussian System, Link 0=/appl/soft/chem/gaussian/G16RevB.01/g16/g16
 Initial command:
 /appl/soft/chem/gaussian/G16RevB.01/g16/l1.exe "/scratch/kurten/scratch_lauri/Cyan/12983776.GAUSS_SCRDIR/Gau-57444.inp" -scrdir="/scratch/kurten/scratch_lauri/Cyan/12983776.GAUSS_SCRDIR/"
 Entering Link 1 = /appl/soft/chem/gaussian/G16RevB.01/g16/l1.exe PID=     57449.
  
 Copyright (c) 1988-2017, Gaussian, Inc.  All Rights Reserved.
  
 This is part of the Gaussian(R) 16 program.  It is based on
 the Gaussian(R) 09 system (copyright 2009, Gaussian, Inc.),
 the Gaussian(R) 03 system (copyright 2003, Gaussian, Inc.),
 the Gaussian(R) 98 system (copyright 1998, Gaussian, Inc.),
 the Gaussian(R) 94 system (copyright 1995, Gaussian, Inc.),
 the Gaussian 92(TM) system (copyright 1992, Gaussian, Inc.),
 the Gaussian 90(TM) system (copyright 1990, Gaussian, Inc.),
 the Gaussian 88(TM) system (copyright 1988, Gaussian, Inc.),
 the Gaussian 86(TM) system (copyright 1986, Carnegie Mellon
 University), and the Gaussian 82(TM) system (copyright 1983,
 Carnegie Mellon University). Gaussian is a federally registered
 trademark of Gaussian, Inc.
  
 This software contains proprietary and confidential information,
 including trade secrets, belonging to Gaussian, Inc.
  
 This software is provided under written license and may be
 used, copied, transmitted, or stored only in accord with that
 written license.
  
 The following legend is applicable only to US Government
 contracts under FAR:
  
                    RESTRICTED RIGHTS LEGEND
  
 Use, reproduction and disclosure by the US Government is
 subject to restrictions as set forth in subparagraphs (a)
 and (c) of the Commercial Computer Software - Restricted
 Rights clause in FAR 52.227-19.
  
 Gaussian, Inc.
 340 Quinnipiac St., Bldg. 40, Wallingford CT 06492
  
  
 ---------------------------------------------------------------
 Warning -- This program may not be used in any manner that
 competes with the business of Gaussian, Inc. or will provide
 assistance to any competitor of Gaussian, Inc.  The licensee
 of this program is prohibited from giving any competitor of
 Gaussian, Inc. access to this program.  By using this program,
 the user acknowledges that Gaussian, Inc. is engaged in the
 business of creating and licensing software in the field of
 computational chemistry and represents and warrants to the
 licensee that it is not a competitor of Gaussian, Inc. and that
 it will not use this program in any manner prohibited above.
 ---------------------------------------------------------------
  

 Cite this work as:
 Gaussian 16, Revision B.01,
 M. J. Frisch, G. W. Trucks, H. B. Schlegel, G. E. Scuseria, 
 M. A. Robb, J. R. Cheeseman, G. Scalmani, V. Barone, 
 G. A. Petersson, H. Nakatsuji, X. Li, M. Caricato, A. V. Marenich, 
 J. Bloino, B. G. Janesko, R. Gomperts, B. Mennucci, H. P. Hratchian, 
 J. V. Ortiz, A. F. Izmaylov, J. L. Sonnenberg, D. Williams-Young, 
 F. Ding, F. Lipparini, F. Egidi, J. Goings, B. Peng, A. Petrone, 
 T. Henderson, D. Ranasinghe, V. G. Zakrzewski, J. Gao, N. Rega, 
 G. Zheng, W. Liang, M. Hada, M. Ehara, K. Toyota, R. Fukuda, 
 J. Hasegawa, M. Ishida, T. Nakajima, Y. Honda, O. Kitao, H. Nakai, 
 T. Vreven, K. Throssell, J. A. Montgomery, Jr., J. E. Peralta, 
 F. Ogliaro, M. J. Bearpark, J. J. Heyd, E. N. Brothers, K. N. Kudin, 
 V. N. Staroverov, T. A. Keith, R. Kobayashi, J. Normand, 
 K. Raghavachari, A. P. Rendell, J. C. Burant, S. S. Iyengar, 
 J. Tomasi, M. Cossi, J. M. Millam, M. Klene, C. Adamo, R. Cammi, 
 J. W. Ochterski, R. L. Martin, K. Morokuma, O. Farkas, 
 J. B. Foresman, and D. J. Fox, Gaussian, Inc., Wallingford CT, 2016.
 
 ******************************************
 Gaussian 16:  ES64L-G16RevB.01 20-Dec-2017
                29-Aug-2022 
 ******************************************
 %mem=12GB
 %NProcShared=8
 Will use up to    8 processors via shared memory.
 %chk=CO
 ----------------------------------------------------------------------
 #wB97XD Aug-cc-pVTZ Opt Integral(Grid=SuperFineGrid) Freq MaxDisk=32GB
 ----------------------------------------------------------------------
 1/18=20,19=15,26=5,38=1/1,3;
 2/9=110,12=2,17=6,18=5,40=1/2;
 3/5=16,6=1,7=10,11=2,25=1,30=1,71=1,74=-58,75=-7/1,2,3;
 4//1;
 5/5=2,38=5/2;
 6/7=2,8=2,9=2,10=2,28=1/1;
 7//1,2,3,16;
 1/18=20,19=15,26=5/3(2);
 2/9=110/2;
 99//99;
 2/9=110/2;
 3/5=16,6=1,7=10,11=2,25=1,30=1,71=1,74=-58,75=-7/1,2,3;
 4/5=5,16=3,69=1/1;
 5/5=2,38=5/2;
 7//1,2,3,16;
 1/18=20,19=15,26=5/3(-5);
 2/9=110/2;
 6/7=2,8=2,9=2,10=2,19=2,28=1/1;
 99/9=1/99;
 -----
 Title
 -----
 Symbolic Z-matrix:
 Charge =  0 Multiplicity = 1
 C                     0.75      0.        0. 
 O                    -0.75      0.        0. 
 

 GradGradGradGradGradGradGradGradGradGradGradGradGradGradGradGradGradGrad
 Berny optimization.
 Initialization pass.
                           ----------------------------
                           !    Initial Parameters    !
                           ! (Angstroms and Degrees)  !
 --------------------------                            --------------------------
 ! Name  Definition              Value          Derivative Info.                !
 --------------------------------------------------------------------------------
 ! R1    R(1,2)                  1.5            estimate D2E/DX2                !
 --------------------------------------------------------------------------------
 Trust Radius=3.00D-01 FncErr=1.00D-07 GrdErr=1.00D-07 EigMax=2.50D+02 EigMin=1.00D-04
 Number of steps in this run=     20 maximum allowed number of steps=    100.
 GradGradGradGradGradGradGradGradGradGradGradGradGradGradGradGradGradGrad

                          Input orientation:                          
 ---------------------------------------------------------------------
 Center     Atomic      Atomic             Coordinates (Angstroms)
 Number     Number       Type             X           Y           Z
 ---------------------------------------------------------------------
      1          6           0        0.750000    0.000000    0.000000
      2          8           0       -0.750000    0.000000    0.000000
 ---------------------------------------------------------------------
 Stoichiometry    CO
 Framework group  C*V[C*(CO)]
 Deg. of freedom     1
 Full point group                 C*V     NOp   4
 Largest Abelian subgroup         C2V     NOp   4
 Largest concise Abelian subgroup C1      NOp   1
                         Standard orientation:                         
 ---------------------------------------------------------------------
 Center     Atomic      Atomic             Coordinates (Angstroms)
 Number     Number       Type             X           Y           Z
 ---------------------------------------------------------------------
      1          6           0        0.000000    0.000000   -0.857143
      2          8           0        0.000000    0.000000    0.642857
 ---------------------------------------------------------------------
 Rotational constants (GHZ):           0.0000000          32.7605102          32.7605102
 Standard basis: Aug-CC-pVTZ (5D, 7F)
 There are    48 symmetry adapted cartesian basis functions of A1  symmetry.
 There are    10 symmetry adapted cartesian basis functions of A2  symmetry.
 There are    26 symmetry adapted cartesian basis functions of B1  symmetry.
 There are    26 symmetry adapted cartesian basis functions of B2  symmetry.
 There are    38 symmetry adapted basis functions of A1  symmetry.
 There are    10 symmetry adapted basis functions of A2  symmetry.
 There are    22 symmetry adapted basis functions of B1  symmetry.
 There are    22 symmetry adapted basis functions of B2  symmetry.
    92 basis functions,   144 primitive gaussians,   110 cartesian basis functions
     7 alpha electrons        7 beta electrons
       nuclear repulsion energy        16.9336707494 Hartrees.
 NAtoms=    2 NActive=    2 NUniq=    2 SFac= 1.00D+00 NAtFMM=   60 NAOKFM=F Big=F
 Integral buffers will be    131072 words long.
 Raffenetti 2 integral format.
 Two-electron integral symmetry is turned on.
 Nuclear repulsion after empirical dispersion term =       16.9336672136 Hartrees.
 One-electron integrals computed using PRISM.
 NBasis=    92 RedAO= T EigKep=  8.35D-04  NBF=    38    10    22    22
 NBsUse=    92 1.00D-06 EigRej= -1.00D+00 NBFU=    38    10    22    22
 ExpMin= 3.57D-02 ExpMax= 1.53D+04 ExpMxC= 5.22D+02 IAcc=3 IRadAn=         7 AccDes= 0.00D+00
 Harris functional with IExCor= 4639 and IRadAn=       7 diagonalized for initial guess.
 HarFok:  IExCor= 4639 AccDes= 0.00D+00 IRadAn=         7 IDoV= 1 UseB2=F ITyADJ=14
 ICtDFT=  3500011 ScaDFX=  1.000000  1.000000  1.000000  1.000000
 FoFCou: FMM=F IPFlag=           0 FMFlag=      100000 FMFlg1=           0
         NFxFlg=           0 DoJE=T BraDBF=F KetDBF=T FulRan=T
         wScrn=  0.000000 ICntrl=       500 IOpCl=  0 I1Cent=   200000004 NGrid=           0
         NMat0=    1 NMatS0=      1 NMatT0=    0 NMatD0=    1 NMtDS0=    0 NMtDT0=    0
 Petite list used in FoFCou.
 Initial guess orbital symmetries:
       Occupied  (SG) (SG) (SG) (SG) (PI) (PI) (SG)
       Virtual   (PI) (PI) (SG) (SG) (PI) (PI) (SG) (PI) (PI) (SG)
                 (DLTA) (DLTA) (SG) (PI) (PI) (SG) (PI) (PI) (SG)
                 (SG) (DLTA) (DLTA) (PI) (PI) (SG) (PI) (PI) (DLTA)
                 (DLTA) (PHI) (PHI) (SG) (PI) (PI) (SG) (DLTA)
                 (DLTA) (PI) (PI) (SG) (SG) (PHI) (PHI) (DLTA)
                 (DLTA) (PI) (PI) (SG) (PI) (PI) (DLTA) (DLTA)
                 (SG) (PI) (PI) (SG) (DLTA) (DLTA) (PHI) (PHI)
                 (DLTA) (DLTA) (PI) (PI) (SG) (PI) (PI) (SG) (PI)
                 (PI) (SG) (PHI) (PHI) (DLTA) (DLTA) (PI) (PI)
                 (SG) (DLTA) (DLTA) (SG) (PI) (PI) (SG) (SG)
 The electronic state of the initial guess is 1-SG.
 Keep R1 ints in memory in symmetry-blocked form, NReq=25828302.
 Requested convergence on RMS density matrix=1.00D-08 within 128 cycles.
 Requested convergence on MAX density matrix=1.00D-06.
 Requested convergence on             energy=1.00D-06.
 No special actions if energy rises.
 SCF Done:  E(RwB97XD) =  -113.165374453     A.U. after   11 cycles
            NFock= 11  Conv=0.17D-08     -V/T= 2.0125

 **********************************************************************

            Population analysis using the SCF Density.

 **********************************************************************

 Orbital symmetries:
       Occupied  (SG) (SG) (SG) (SG) (SG) (PI) (PI)
       Virtual   (PI) (PI) (SG) (SG) (PI) (PI) (SG) (SG) (PI) (PI)
                 (DLTA) (DLTA) (SG) (PI) (PI) (SG) (PI) (PI) (SG)
                 (SG) (DLTA) (DLTA) (PI) (PI) (PI) (PI) (DLTA)
                 (DLTA) (SG) (PHI) (PHI) (SG) (SG) (PI) (PI) (DLTA)
                 (DLTA) (PI) (PI) (SG) (SG) (PHI) (PHI) (PI) (PI)
                 (DLTA) (DLTA) (SG) (PI) (PI) (DLTA) (DLTA) (SG)
                 (PI) (PI) (SG) (DLTA) (DLTA) (PHI) (PHI) (DLTA)
                 (DLTA) (PI) (PI) (SG) (PI) (PI) (SG) (PI) (PI)
                 (SG) (PHI) (PHI) (DLTA) (DLTA) (PI) (PI) (SG)
                 (SG) (DLTA) (DLTA) (PI) (PI) (SG) (SG)
 The electronic state is 1-SG.
 Alpha  occ. eigenvalues --  -19.36006 -10.51682  -1.10122  -0.68445  -0.47860
 Alpha  occ. eigenvalues --   -0.46714  -0.46714
 Alpha virt. eigenvalues --   -0.06112  -0.06112   0.07339   0.08087   0.09343
 Alpha virt. eigenvalues --    0.09343   0.17958   0.18352   0.20069   0.20069
 Alpha virt. eigenvalues --    0.28140   0.28140   0.30597   0.36355   0.36355
 Alpha virt. eigenvalues --    0.39054   0.47241   0.47241   0.49249   0.62837
 Alpha virt. eigenvalues --    0.65839   0.65839   0.74462   0.74462   0.90305
 Alpha virt. eigenvalues --    0.90305   0.91301   0.91301   0.91711   0.99519
 Alpha virt. eigenvalues --    0.99519   1.05532   1.09520   1.10136   1.10136
 Alpha virt. eigenvalues --    1.14037   1.14037   1.34904   1.34904   1.48946
 Alpha virt. eigenvalues --    1.85474   1.95002   1.95002   1.98699   1.98699
 Alpha virt. eigenvalues --    1.99052   1.99052   2.09354   2.16503   2.16503
 Alpha virt. eigenvalues --    2.24772   2.24772   2.58772   2.79668   2.79668
 Alpha virt. eigenvalues --    2.87063   3.10199   3.10199   3.19496   3.19496
 Alpha virt. eigenvalues --    3.28354   3.28354   3.28691   3.28691   3.37960
 Alpha virt. eigenvalues --    3.55078   3.55078   3.57353   4.06470   4.06470
 Alpha virt. eigenvalues --    4.61330   6.11353   6.11353   6.25358   6.25358
 Alpha virt. eigenvalues --    6.40888   6.40888   6.49122   6.57117   6.58320
 Alpha virt. eigenvalues --    6.58320   6.85699   6.85699   7.89214  10.84193
          Condensed to atoms (all electrons):
               1          2
     1  C    5.349290   0.337125
     2  O    0.337125   7.976460
 Mulliken charges:
               1
     1  C    0.313585
     2  O   -0.313585
 Sum of Mulliken charges =   0.00000
 Mulliken charges with hydrogens summed into heavy atoms:
               1
     1  C    0.313585
     2  O   -0.313585
 Electronic spatial extent (au):  <R**2>=             52.5194
 Charge=              0.0000 electrons
 Dipole moment (field-independent basis, Debye):
    X=              0.0000    Y=              0.0000    Z=             -1.3436  Tot=              1.3436
 Quadrupole moment (field-independent basis, Debye-Ang):
   XX=            -10.9652   YY=            -10.9652   ZZ=            -11.6567
   XY=              0.0000   XZ=              0.0000   YZ=              0.0000
 Traceless Quadrupole moment (field-independent basis, Debye-Ang):
   XX=              0.2305   YY=              0.2305   ZZ=             -0.4610
   XY=              0.0000   XZ=              0.0000   YZ=              0.0000
 Octapole moment (field-independent basis, Debye-Ang**2):
  XXX=              0.0000  YYY=              0.0000  ZZZ=              5.6258  XYY=              0.0000
  XXY=              0.0000  XXZ=              0.8840  XZZ=              0.0000  YZZ=              0.0000
  YYZ=              0.8840  XYZ=              0.0000
 Hexadecapole moment (field-independent basis, Debye-Ang**3):
 XXXX=            -10.7720 YYYY=            -10.7720 ZZZZ=            -52.8828 XXXY=              0.0000
 XXXZ=              0.0000 YYYX=              0.0000 YYYZ=              0.0000 ZZZX=              0.0000
 ZZZY=              0.0000 XXYY=             -3.5907 XXZZ=             -9.8291 YYZZ=             -9.8291
 XXYZ=              0.0000 YYXZ=              0.0000 ZZXY=              0.0000
 N-N= 1.693366721359D+01 E-N=-2.993058564419D+02  KE= 1.117637910089D+02
 Symmetry A1   KE= 1.037662126837D+02
 Symmetry A2   KE=-7.629243686445D-52
 Symmetry B1   KE= 3.998789162607D+00
 Symmetry B2   KE= 3.998789162607D+00
 Calling FoFJK, ICntrl=      2127 FMM=F ISym2X=1 I1Cent= 0 IOpClX= 0 NMat=1 NMatS=1 NMatT=0.
 ***** Axes restored to original set *****
 -------------------------------------------------------------------
 Center     Atomic                   Forces (Hartrees/Bohr)
 Number     Number              X              Y              Z
 -------------------------------------------------------------------
      1        6          -0.282290530    0.000000000    0.000000000
      2        8           0.282290530    0.000000000    0.000000000
 -------------------------------------------------------------------
 Cartesian Forces:  Max     0.282290530 RMS     0.162980513

 GradGradGradGradGradGradGradGradGradGradGradGradGradGradGradGradGradGrad
 Berny optimization.
 FormGI is forming the generalized inverse of G from B-inverse, IUseBI=4.
 Internal  Forces:  Max     0.282290530 RMS     0.282290530
 Search for a local minimum.
 Step number   1 out of a maximum of   20
 All quantities printed in internal units (Hartrees-Bohrs-Radians)
 Mixed Optimization -- RFO/linear search
 Second derivative matrix not updated -- first step.
 The second derivative matrix:
                          R1
           R1           0.32377
 ITU=  0
     Eigenvalues ---    0.32377
 RFO step:  Lambda=-1.63528861D-01 EMin= 3.23773154D-01
 Linear search not attempted -- first point.
 Maximum step size (   0.300) exceeded in Quadratic search.
    -- Step size scaled by   0.518
 Iteration  1 RMS(Cart)=  0.14142136 RMS(Int)=  0.10000000
 Iteration  2 RMS(Cart)=  0.07071068 RMS(Int)=  0.00000000
 Iteration  3 RMS(Cart)=  0.00000000 RMS(Int)=  0.00000000
 ClnCor:  largest displacement from symmetrization is 0.00D+00 for atom     0.
 Variable       Old X    -DE/DX   Delta X   Delta X   Delta X     New X
                                 (Linear)    (Quad)   (Total)
    R1        2.83459  -0.28229   0.00000  -0.30000  -0.30000   2.53459
         Item               Value     Threshold  Converged?
 Maximum Force            0.282291     0.000450     NO 
 RMS     Force            0.282291     0.000300     NO 
 Maximum Displacement     0.150000     0.001800     NO 
 RMS     Displacement     0.212132     0.001200     NO 
 Predicted change in Energy=-7.011737D-02
 GradGradGradGradGradGradGradGradGradGradGradGradGradGradGradGradGradGrad

                          Input orientation:                          
 ---------------------------------------------------------------------
 Center     Atomic      Atomic             Coordinates (Angstroms)
 Number     Number       Type             X           Y           Z
 ---------------------------------------------------------------------
      1          6           0        0.670623    0.000000    0.000000
      2          8           0       -0.670623    0.000000    0.000000
 ---------------------------------------------------------------------
 Stoichiometry    CO
 Framework group  C*V[C*(CO)]
 Deg. of freedom     1
 Full point group                 C*V     NOp   4
 Largest Abelian subgroup         C2V     NOp   4
 Largest concise Abelian subgroup C1      NOp   1
                         Standard orientation:                         
 ---------------------------------------------------------------------
 Center     Atomic      Atomic             Coordinates (Angstroms)
 Number     Number       Type             X           Y           Z
 ---------------------------------------------------------------------
      1          6           0        0.000000    0.000000   -0.766427
      2          8           0        0.000000    0.000000    0.574820
 ---------------------------------------------------------------------
 Rotational constants (GHZ):           0.0000000          40.9746972          40.9746972
 Standard basis: Aug-CC-pVTZ (5D, 7F)
 There are    48 symmetry adapted cartesian basis functions of A1  symmetry.
 There are    10 symmetry adapted cartesian basis functions of A2  symmetry.
 There are    26 symmetry adapted cartesian basis functions of B1  symmetry.
 There are    26 symmetry adapted cartesian basis functions of B2  symmetry.
 There are    38 symmetry adapted basis functions of A1  symmetry.
 There are    10 symmetry adapted basis functions of A2  symmetry.
 There are    22 symmetry adapted basis functions of B1  symmetry.
 There are    22 symmetry adapted basis functions of B2  symmetry.
    92 basis functions,   144 primitive gaussians,   110 cartesian basis functions
     7 alpha electrons        7 beta electrons
       nuclear repulsion energy        18.9379802648 Hartrees.
 NAtoms=    2 NActive=    2 NUniq=    2 SFac= 1.00D+00 NAtFMM=   60 NAOKFM=F Big=F
 Integral buffers will be    131072 words long.
 Raffenetti 2 integral format.
 Two-electron integral symmetry is turned on.
 Nuclear repulsion after empirical dispersion term =       18.9379784575 Hartrees.
 One-electron integrals computed using PRISM.
 NBasis=    92 RedAO= T EigKep=  6.50D-04  NBF=    38    10    22    22
 NBsUse=    92 1.00D-06 EigRej= -1.00D+00 NBFU=    38    10    22    22
 Initial guess from the checkpoint file:  "CO.chk"
 B after Tr=     0.000000    0.000000    0.000000
         Rot=    1.000000    0.000000    0.000000    0.000000 Ang=   0.00 deg.
 Initial guess orbital symmetries:
       Occupied  (SG) (SG) (SG) (SG) (SG) (PI) (PI)
       Virtual   (PI) (PI) (SG) (SG) (PI) (PI) (SG) (SG) (PI) (PI)
                 (DLTA) (DLTA) (SG) (PI) (PI) (SG) (PI) (PI) (SG)
                 (SG) (DLTA) (DLTA) (PI) (PI) (PI) (PI) (DLTA)
                 (DLTA) (SG) (PHI) (PHI) (SG) (SG) (PI) (PI) (DLTA)
                 (DLTA) (PI) (PI) (SG) (SG) (PHI) (PHI) (PI) (PI)
                 (DLTA) (DLTA) (SG) (PI) (PI) (DLTA) (DLTA) (SG)
                 (PI) (PI) (SG) (DLTA) (DLTA) (PHI) (PHI) (DLTA)
                 (DLTA) (PI) (PI) (SG) (PI) (PI) (SG) (PI) (PI)
                 (SG) (PHI) (PHI) (DLTA) (DLTA) (PI) (PI) (SG)
                 (SG) (DLTA) (DLTA) (PI) (PI) (SG) (SG)
 ExpMin= 3.57D-02 ExpMax= 1.53D+04 ExpMxC= 5.22D+02 IAcc=3 IRadAn=         7 AccDes= 0.00D+00
 Harris functional with IExCor= 4639 and IRadAn=       7 diagonalized for initial guess.
 HarFok:  IExCor= 4639 AccDes= 0.00D+00 IRadAn=         7 IDoV= 1 UseB2=F ITyADJ=14
 ICtDFT=  3500011 ScaDFX=  1.000000  1.000000  1.000000  1.000000
 FoFCou: FMM=F IPFlag=           0 FMFlag=      100000 FMFlg1=           0
         NFxFlg=           0 DoJE=T BraDBF=F KetDBF=T FulRan=T
         wScrn=  0.000000 ICntrl=       500 IOpCl=  0 I1Cent=   200000004 NGrid=           0
         NMat0=    1 NMatS0=      1 NMatT0=    0 NMatD0=    1 NMtDS0=    0 NMtDT0=    0
 Petite list used in FoFCou.
 Keep R1 ints in memory in symmetry-blocked form, NReq=25828302.
 Requested convergence on RMS density matrix=1.00D-08 within 128 cycles.
 Requested convergence on MAX density matrix=1.00D-06.
 Requested convergence on             energy=1.00D-06.
 No special actions if energy rises.
 SCF Done:  E(RwB97XD) =  -113.248842327     A.U. after   10 cycles
            NFock= 10  Conv=0.73D-08     -V/T= 2.0113
 Calling FoFJK, ICntrl=      2127 FMM=F ISym2X=1 I1Cent= 0 IOpClX= 0 NMat=1 NMatS=1 NMatT=0.
 ***** Axes restored to original set *****
 -------------------------------------------------------------------
 Center     Atomic                   Forces (Hartrees/Bohr)
 Number     Number              X              Y              Z
 -------------------------------------------------------------------
      1        6          -0.262479895    0.000000000    0.000000000
      2        8           0.262479895    0.000000000    0.000000000
 -------------------------------------------------------------------
 Cartesian Forces:  Max     0.262479895 RMS     0.151542838

 GradGradGradGradGradGradGradGradGradGradGradGradGradGradGradGradGradGrad
 Berny optimization.
 Using GEDIIS/GDIIS optimizer.
 Internal  Forces:  Max     0.262479895 RMS     0.262479895
 Search for a local minimum.
 Step number   2 out of a maximum of   20
 All quantities printed in internal units (Hartrees-Bohrs-Radians)
 Mixed Optimization -- RFO/linear search
 Update second derivatives using D2CorX and points    1    2
 DE= -8.35D-02 DEPred=-7.01D-02 R= 1.19D+00
 TightC=F SS=  1.41D+00  RLast= 3.00D-01 DXNew= 5.0454D-01 9.0000D-01
 Trust test= 1.19D+00 RLast= 3.00D-01 DXMaxT set to 5.05D-01
 The second derivative matrix:
                          R1
           R1           0.06604
 ITU=  1  0
 Use linear search instead of GDIIS.
     Eigenvalues ---    0.06604
 RFO step:  Lambda=-2.31530693D-01 EMin= 6.60354499D-02
 Skip linear search -- no minimum in search direction.
 Maximum step size (   0.505) exceeded in Quadratic search.
    -- Step size scaled by   0.572
 Iteration  1 RMS(Cart)=  0.14142136 RMS(Int)=  0.30453785
 Iteration  2 RMS(Cart)=  0.14142136 RMS(Int)=  0.10453785
 Iteration  3 RMS(Cart)=  0.07391942 RMS(Int)=  0.00000000
 Iteration  4 RMS(Cart)=  0.00000000 RMS(Int)=  0.00000000
 ClnCor:  largest displacement from symmetrization is 0.00D+00 for atom     0.
 Variable       Old X    -DE/DX   Delta X   Delta X   Delta X     New X
                                 (Linear)    (Quad)   (Total)
    R1        2.53459  -0.26248   0.00000  -0.50454  -0.50454   2.03005
         Item               Value     Threshold  Converged?
 Maximum Force            0.262480     0.000450     NO 
 RMS     Force            0.262480     0.000300     NO 
 Maximum Displacement     0.252269     0.001800     NO 
 RMS     Displacement     0.356762     0.001200     NO 
 Predicted change in Energy=-1.240261D-01
 GradGradGradGradGradGradGradGradGradGradGradGradGradGradGradGradGradGrad

                          Input orientation:                          
 ---------------------------------------------------------------------
 Center     Atomic      Atomic             Coordinates (Angstroms)
 Number     Number       Type             X           Y           Z
 ---------------------------------------------------------------------
      1          6           0        0.537128    0.000000    0.000000
      2          8           0       -0.537128    0.000000    0.000000
 ---------------------------------------------------------------------
 Stoichiometry    CO
 Framework group  C*V[C*(CO)]
 Deg. of freedom     1
 Full point group                 C*V     NOp   4
 Largest Abelian subgroup         C2V     NOp   4
 Largest concise Abelian subgroup C1      NOp   1
                         Standard orientation:                         
 ---------------------------------------------------------------------
 Center     Atomic      Atomic             Coordinates (Angstroms)
 Number     Number       Type             X           Y           Z
 ---------------------------------------------------------------------
      1          6           0        0.000000    0.000000   -0.613861
      2          8           0        0.000000    0.000000    0.460396
 ---------------------------------------------------------------------
 Rotational constants (GHZ):           0.0000000          63.8729341          63.8729341
 Standard basis: Aug-CC-pVTZ (5D, 7F)
 There are    48 symmetry adapted cartesian basis functions of A1  symmetry.
 There are    10 symmetry adapted cartesian basis functions of A2  symmetry.
 There are    26 symmetry adapted cartesian basis functions of B1  symmetry.
 There are    26 symmetry adapted cartesian basis functions of B2  symmetry.
 There are    38 symmetry adapted basis functions of A1  symmetry.
 There are    10 symmetry adapted basis functions of A2  symmetry.
 There are    22 symmetry adapted basis functions of B1  symmetry.
 There are    22 symmetry adapted basis functions of B2  symmetry.
    92 basis functions,   144 primitive gaussians,   110 cartesian basis functions
     7 alpha electrons        7 beta electrons
       nuclear repulsion energy        23.6447222337 Hartrees.
 NAtoms=    2 NActive=    2 NUniq=    2 SFac= 1.00D+00 NAtFMM=   60 NAOKFM=F Big=F
 Integral buffers will be    131072 words long.
 Raffenetti 2 integral format.
 Two-electron integral symmetry is turned on.
 Nuclear repulsion after empirical dispersion term =       23.6447217566 Hartrees.
 One-electron integrals computed using PRISM.
 NBasis=    92 RedAO= T EigKep=  4.47D-04  NBF=    38    10    22    22
 NBsUse=    92 1.00D-06 EigRej= -1.00D+00 NBFU=    38    10    22    22
 Initial guess from the checkpoint file:  "CO.chk"
 B after Tr=     0.000000    0.000000    0.000000
         Rot=    1.000000    0.000000    0.000000    0.000000 Ang=   0.00 deg.
 Initial guess orbital symmetries:
       Occupied  (SG) (SG) (SG) (SG) (PI) (PI) (SG)
       Virtual   (PI) (PI) (SG) (SG) (PI) (PI) (SG) (PI) (PI) (SG)
                 (DLTA) (DLTA) (SG) (PI) (PI) (SG) (PI) (PI) (SG)
                 (SG) (DLTA) (DLTA) (PI) (PI) (SG) (DLTA) (DLTA)
                 (PI) (PI) (PHI) (PHI) (SG) (PI) (PI) (DLTA) (DLTA)
                 (SG) (PI) (PI) (SG) (PHI) (PHI) (DLTA) (DLTA)
                 (SG) (PI) (PI) (SG) (PI) (PI) (DLTA) (DLTA) (SG)
                 (PI) (PI) (SG) (DLTA) (DLTA) (PHI) (PHI) (PI)
                 (PI) (DLTA) (DLTA) (SG) (PI) (PI) (SG) (PI) (PI)
                 (SG) (PHI) (PHI) (DLTA) (DLTA) (PI) (PI) (SG)
                 (DLTA) (DLTA) (SG) (PI) (PI) (SG) (SG)
 ExpMin= 3.57D-02 ExpMax= 1.53D+04 ExpMxC= 5.22D+02 IAcc=3 IRadAn=         7 AccDes= 0.00D+00
 Harris functional with IExCor= 4639 and IRadAn=       7 diagonalized for initial guess.
 HarFok:  IExCor= 4639 AccDes= 0.00D+00 IRadAn=         7 IDoV= 1 UseB2=F ITyADJ=14
 ICtDFT=  3500011 ScaDFX=  1.000000  1.000000  1.000000  1.000000
 FoFCou: FMM=F IPFlag=           0 FMFlag=      100000 FMFlg1=           0
         NFxFlg=           0 DoJE=T BraDBF=F KetDBF=T FulRan=T
         wScrn=  0.000000 ICntrl=       500 IOpCl=  0 I1Cent=   200000004 NGrid=           0
         NMat0=    1 NMatS0=      1 NMatT0=    0 NMatD0=    1 NMtDS0=    0 NMtDT0=    0
 Petite list used in FoFCou.
 Keep R1 ints in memory in symmetry-blocked form, NReq=25828302.
 Requested convergence on RMS density matrix=1.00D-08 within 128 cycles.
 Requested convergence on MAX density matrix=1.00D-06.
 Requested convergence on             energy=1.00D-06.
 No special actions if energy rises.
 SCF Done:  E(RwB97XD) =  -113.311475916     A.U. after   10 cycles
            NFock= 10  Conv=0.87D-08     -V/T= 2.0026
 Calling FoFJK, ICntrl=      2127 FMM=F ISym2X=1 I1Cent= 0 IOpClX= 0 NMat=1 NMatS=1 NMatT=0.
 ***** Axes restored to original set *****
 -------------------------------------------------------------------
 Center     Atomic                   Forces (Hartrees/Bohr)
 Number     Number              X              Y              Z
 -------------------------------------------------------------------
      1        6           0.144681347    0.000000000    0.000000000
      2        8          -0.144681347    0.000000000    0.000000000
 -------------------------------------------------------------------
 Cartesian Forces:  Max     0.144681347 RMS     0.083531814

 GradGradGradGradGradGradGradGradGradGradGradGradGradGradGradGradGradGrad
 Berny optimization.
 Using GEDIIS/GDIIS optimizer.
 Internal  Forces:  Max     0.144681347 RMS     0.144681347
 Search for a local minimum.
 Step number   3 out of a maximum of   20
 All quantities printed in internal units (Hartrees-Bohrs-Radians)
 Mixed Optimization -- RFO/linear search
 Update second derivatives using D2CorX and points    2    3
 DE= -6.26D-02 DEPred=-1.24D-01 R= 5.05D-01
 TightC=F SS=  1.41D+00  RLast= 5.05D-01 DXNew= 8.4853D-01 1.5136D+00
 Trust test= 5.05D-01 RLast= 5.05D-01 DXMaxT set to 8.49D-01
 The second derivative matrix:
                          R1
           R1           0.80700
 ITU=  1  1
 Use linear search instead of GDIIS.
     Eigenvalues ---    0.80700
 RFO step:  Lambda= 0.00000000D+00 EMin= 8.06998409D-01
 Quartic linear search produced a step of -0.19083.
 Iteration  1 RMS(Cart)=  0.06808043 RMS(Int)=  0.00000000
 Iteration  2 RMS(Cart)=  0.00000000 RMS(Int)=  0.00000000
 ClnCor:  largest displacement from symmetrization is 0.00D+00 for atom     0.
 Variable       Old X    -DE/DX   Delta X   Delta X   Delta X     New X
                                 (Linear)    (Quad)   (Total)
    R1        2.03005   0.14468   0.09628   0.00000   0.09628   2.12633
         Item               Value     Threshold  Converged?
 Maximum Force            0.144681     0.000450     NO 
 RMS     Force            0.144681     0.000300     NO 
 Maximum Displacement     0.048140     0.001800     NO 
 RMS     Displacement     0.068080     0.001200     NO 
 Predicted change in Energy=-1.018957D-02
 GradGradGradGradGradGradGradGradGradGradGradGradGradGradGradGradGradGrad

                          Input orientation:                          
 ---------------------------------------------------------------------
 Center     Atomic      Atomic             Coordinates (Angstroms)
 Number     Number       Type             X           Y           Z
 ---------------------------------------------------------------------
      1          6           0        0.562603    0.000000    0.000000
      2          8           0       -0.562603    0.000000    0.000000
 ---------------------------------------------------------------------
 Stoichiometry    CO
 Framework group  C*V[C*(CO)]
 Deg. of freedom     1
 Full point group                 C*V     NOp   4
 Largest Abelian subgroup         C2V     NOp   4
 Largest concise Abelian subgroup C1      NOp   1
                         Standard orientation:                         
 ---------------------------------------------------------------------
 Center     Atomic      Atomic             Coordinates (Angstroms)
 Number     Number       Type             X           Y           Z
 ---------------------------------------------------------------------
      1          6           0        0.000000    0.000000   -0.642975
      2          8           0        0.000000    0.000000    0.482231
 ---------------------------------------------------------------------
 Rotational constants (GHZ):           0.0000000          58.2195603          58.2195603
 Standard basis: Aug-CC-pVTZ (5D, 7F)
 There are    48 symmetry adapted cartesian basis functions of A1  symmetry.
 There are    10 symmetry adapted cartesian basis functions of A2  symmetry.
 There are    26 symmetry adapted cartesian basis functions of B1  symmetry.
 There are    26 symmetry adapted cartesian basis functions of B2  symmetry.
 There are    38 symmetry adapted basis functions of A1  symmetry.
 There are    10 symmetry adapted basis functions of A2  symmetry.
 There are    22 symmetry adapted basis functions of B1  symmetry.
 There are    22 symmetry adapted basis functions of B2  symmetry.
    92 basis functions,   144 primitive gaussians,   110 cartesian basis functions
     7 alpha electrons        7 beta electrons
       nuclear repulsion energy        22.5740895613 Hartrees.
 NAtoms=    2 NActive=    2 NUniq=    2 SFac= 1.00D+00 NAtFMM=   60 NAOKFM=F Big=F
 Integral buffers will be    131072 words long.
 Raffenetti 2 integral format.
 Two-electron integral symmetry is turned on.
 Nuclear repulsion after empirical dispersion term =       22.5740889312 Hartrees.
 One-electron integrals computed using PRISM.
 NBasis=    92 RedAO= T EigKep=  4.76D-04  NBF=    38    10    22    22
 NBsUse=    92 1.00D-06 EigRej= -1.00D+00 NBFU=    38    10    22    22
 Initial guess from the checkpoint file:  "CO.chk"
 B after Tr=     0.000000    0.000000    0.000000
         Rot=    1.000000    0.000000    0.000000    0.000000 Ang=   0.00 deg.
 Initial guess orbital symmetries:
       Occupied  (SG) (SG) (SG) (SG) (PI) (PI) (SG)
       Virtual   (PI) (PI) (SG) (SG) (PI) (PI) (SG) (PI) (PI) (SG)
                 (DLTA) (DLTA) (SG) (PI) (PI) (PI) (PI) (SG) (SG)
                 (DLTA) (DLTA) (SG) (PI) (PI) (SG) (DLTA) (DLTA)
                 (PI) (PI) (PHI) (PHI) (PI) (PI) (SG) (DLTA) (DLTA)
                 (SG) (PI) (PI) (SG) (DLTA) (DLTA) (PHI) (PHI)
                 (PI) (PI) (SG) (SG) (PI) (PI) (DLTA) (DLTA) (SG)
                 (PI) (PI) (DLTA) (DLTA) (PHI) (PHI) (SG) (PI)
                 (PI) (DLTA) (DLTA) (PI) (PI) (SG) (SG) (PI) (PI)
                 (SG) (PHI) (PHI) (DLTA) (DLTA) (DLTA) (DLTA) (PI)
                 (PI) (SG) (PI) (PI) (SG) (SG) (SG)
 ExpMin= 3.57D-02 ExpMax= 1.53D+04 ExpMxC= 5.22D+02 IAcc=3 IRadAn=         7 AccDes= 0.00D+00
 Harris functional with IExCor= 4639 and IRadAn=       7 diagonalized for initial guess.
 HarFok:  IExCor= 4639 AccDes= 0.00D+00 IRadAn=         7 IDoV= 1 UseB2=F ITyADJ=14
 ICtDFT=  3500011 ScaDFX=  1.000000  1.000000  1.000000  1.000000
 FoFCou: FMM=F IPFlag=           0 FMFlag=      100000 FMFlg1=           0
         NFxFlg=           0 DoJE=T BraDBF=F KetDBF=T FulRan=T
         wScrn=  0.000000 ICntrl=       500 IOpCl=  0 I1Cent=   200000004 NGrid=           0
         NMat0=    1 NMatS0=      1 NMatT0=    0 NMatD0=    1 NMtDS0=    0 NMtDT0=    0
 Petite list used in FoFCou.
 Keep R1 ints in memory in symmetry-blocked form, NReq=25828302.
 Requested convergence on RMS density matrix=1.00D-08 within 128 cycles.
 Requested convergence on MAX density matrix=1.00D-06.
 Requested convergence on             energy=1.00D-06.
 No special actions if energy rises.
 SCF Done:  E(RwB97XD) =  -113.317853336     A.U. after    9 cycles
            NFock=  9  Conv=0.28D-08     -V/T= 2.0053
 Calling FoFJK, ICntrl=      2127 FMM=F ISym2X=1 I1Cent= 0 IOpClX= 0 NMat=1 NMatS=1 NMatT=0.
 ***** Axes restored to original set *****
 -------------------------------------------------------------------
 Center     Atomic                   Forces (Hartrees/Bohr)
 Number     Number              X              Y              Z
 -------------------------------------------------------------------
      1        6          -0.003727654    0.000000000    0.000000000
      2        8           0.003727654    0.000000000    0.000000000
 -------------------------------------------------------------------
 Cartesian Forces:  Max     0.003727654 RMS     0.002152162

 GradGradGradGradGradGradGradGradGradGradGradGradGradGradGradGradGradGrad
 Berny optimization.
 Using GEDIIS/GDIIS optimizer.
 Internal  Forces:  Max     0.003727654 RMS     0.003727654
 Search for a local minimum.
 Step number   4 out of a maximum of   20
 All quantities printed in internal units (Hartrees-Bohrs-Radians)
 Mixed Optimization -- RFO/linear search
 Update second derivatives using D2CorX and points    3    4
 DE= -6.38D-03 DEPred=-1.02D-02 R= 6.26D-01
 TightC=F SS=  1.41D+00  RLast= 9.63D-02 DXNew= 1.4270D+00 2.8884D-01
 Trust test= 6.26D-01 RLast= 9.63D-02 DXMaxT set to 8.49D-01
 The second derivative matrix:
                          R1
           R1           1.54143
 ITU=  1  1
 Use linear search instead of GDIIS.
     Eigenvalues ---    1.54143
 RFO step:  Lambda= 0.00000000D+00 EMin= 1.54142703D+00
 Quartic linear search produced a step of -0.02996.
 Iteration  1 RMS(Cart)=  0.00203999 RMS(Int)=  0.00000000
 Iteration  2 RMS(Cart)=  0.00000000 RMS(Int)=  0.00000000
 ClnCor:  largest displacement from symmetrization is 0.00D+00 for atom     0.
 Variable       Old X    -DE/DX   Delta X   Delta X   Delta X     New X
                                 (Linear)    (Quad)   (Total)
    R1        2.12633  -0.00373  -0.00288   0.00000  -0.00288   2.12345
         Item               Value     Threshold  Converged?
 Maximum Force            0.003728     0.000450     NO 
 RMS     Force            0.003728     0.000300     NO 
 Maximum Displacement     0.001442     0.001800     YES
 RMS     Displacement     0.002040     0.001200     NO 
 Predicted change in Energy=-4.339471D-06
 GradGradGradGradGradGradGradGradGradGradGradGradGradGradGradGradGradGrad

                          Input orientation:                          
 ---------------------------------------------------------------------
 Center     Atomic      Atomic             Coordinates (Angstroms)
 Number     Number       Type             X           Y           Z
 ---------------------------------------------------------------------
      1          6           0        0.561840    0.000000    0.000000
      2          8           0       -0.561840    0.000000    0.000000
 ---------------------------------------------------------------------
 Stoichiometry    CO
 Framework group  C*V[C*(CO)]
 Deg. of freedom     1
 Full point group                 C*V     NOp   4
 Largest Abelian subgroup         C2V     NOp   4
 Largest concise Abelian subgroup C1      NOp   1
                         Standard orientation:                         
 ---------------------------------------------------------------------
 Center     Atomic      Atomic             Coordinates (Angstroms)
 Number     Number       Type             X           Y           Z
 ---------------------------------------------------------------------
      1          6           0        0.000000    0.000000   -0.642103
      2          8           0        0.000000    0.000000    0.481577
 ---------------------------------------------------------------------
 Rotational constants (GHZ):           0.0000000          58.3778659          58.3778659
 Standard basis: Aug-CC-pVTZ (5D, 7F)
 There are    48 symmetry adapted cartesian basis functions of A1  symmetry.
 There are    10 symmetry adapted cartesian basis functions of A2  symmetry.
 There are    26 symmetry adapted cartesian basis functions of B1  symmetry.
 There are    26 symmetry adapted cartesian basis functions of B2  symmetry.
 There are    38 symmetry adapted basis functions of A1  symmetry.
 There are    10 symmetry adapted basis functions of A2  symmetry.
 There are    22 symmetry adapted basis functions of B1  symmetry.
 There are    22 symmetry adapted basis functions of B2  symmetry.
    92 basis functions,   144 primitive gaussians,   110 cartesian basis functions
     7 alpha electrons        7 beta electrons
       nuclear repulsion energy        22.6047594809 Hartrees.
 NAtoms=    2 NActive=    2 NUniq=    2 SFac= 1.00D+00 NAtFMM=   60 NAOKFM=F Big=F
 Integral buffers will be    131072 words long.
 Raffenetti 2 integral format.
 Two-electron integral symmetry is turned on.
 Nuclear repulsion after empirical dispersion term =       22.6047588559 Hartrees.
 One-electron integrals computed using PRISM.
 NBasis=    92 RedAO= T EigKep=  4.75D-04  NBF=    38    10    22    22
 NBsUse=    92 1.00D-06 EigRej= -1.00D+00 NBFU=    38    10    22    22
 Initial guess from the checkpoint file:  "CO.chk"
 B after Tr=     0.000000    0.000000    0.000000
         Rot=    1.000000    0.000000    0.000000    0.000000 Ang=   0.00 deg.
 Initial guess orbital symmetries:
       Occupied  (SG) (SG) (SG) (SG) (PI) (PI) (SG)
       Virtual   (PI) (PI) (SG) (SG) (PI) (PI) (SG) (PI) (PI) (SG)
                 (DLTA) (DLTA) (SG) (PI) (PI) (PI) (PI) (SG) (SG)
                 (DLTA) (DLTA) (SG) (PI) (PI) (SG) (DLTA) (DLTA)
                 (PI) (PI) (PHI) (PHI) (PI) (PI) (SG) (DLTA) (DLTA)
                 (SG) (PI) (PI) (SG) (DLTA) (DLTA) (PHI) (PHI)
                 (PI) (PI) (SG) (SG) (PI) (PI) (DLTA) (DLTA) (SG)
                 (PI) (PI) (DLTA) (DLTA) (PHI) (PHI) (SG) (PI)
                 (PI) (DLTA) (DLTA) (PI) (PI) (SG) (SG) (PI) (PI)
                 (SG) (PHI) (PHI) (DLTA) (DLTA) (DLTA) (DLTA) (PI)
                 (PI) (SG) (PI) (PI) (SG) (SG) (SG)
 Keep R1 ints in memory in symmetry-blocked form, NReq=25828302.
 Requested convergence on RMS density matrix=1.00D-08 within 128 cycles.
 Requested convergence on MAX density matrix=1.00D-06.
 Requested convergence on             energy=1.00D-06.
 No special actions if energy rises.
 SCF Done:  E(RwB97XD) =  -113.317858709     A.U. after    7 cycles
            NFock=  7  Conv=0.42D-08     -V/T= 2.0052
 Calling FoFJK, ICntrl=      2127 FMM=F ISym2X=1 I1Cent= 0 IOpClX= 0 NMat=1 NMatS=1 NMatT=0.
 ***** Axes restored to original set *****
 -------------------------------------------------------------------
 Center     Atomic                   Forces (Hartrees/Bohr)
 Number     Number              X              Y              Z
 -------------------------------------------------------------------
      1        6           0.000009201    0.000000000    0.000000000
      2        8          -0.000009201    0.000000000    0.000000000
 -------------------------------------------------------------------
 Cartesian Forces:  Max     0.000009201 RMS     0.000005312

 GradGradGradGradGradGradGradGradGradGradGradGradGradGradGradGradGradGrad
 Berny optimization.
 Using GEDIIS/GDIIS optimizer.
 Internal  Forces:  Max     0.000009201 RMS     0.000009201
 Search for a local minimum.
 Step number   5 out of a maximum of   20
 All quantities printed in internal units (Hartrees-Bohrs-Radians)
 Mixed Optimization -- En-DIIS/RFO-DIIS
 Update second derivatives using D2CorX and points    4    5
 DE= -5.37D-06 DEPred=-4.34D-06 R= 1.24D+00
 TightC=F SS=  1.41D+00  RLast= 2.88D-03 DXNew= 1.4270D+00 8.6550D-03
 Trust test= 1.24D+00 RLast= 2.88D-03 DXMaxT set to 8.49D-01
 The second derivative matrix:
                          R1
           R1           1.29528
 ITU=  1  1
 Use linear search instead of GDIIS.
     Eigenvalues ---    1.29528
 RFO step:  Lambda= 0.00000000D+00 EMin= 1.29527682D+00
 Quartic linear search produced a step of -0.00245.
 Iteration  1 RMS(Cart)=  0.00000500 RMS(Int)=  0.00000000
 Iteration  2 RMS(Cart)=  0.00000000 RMS(Int)=  0.00000000
 ClnCor:  largest displacement from symmetrization is 0.00D+00 for atom     0.
 Variable       Old X    -DE/DX   Delta X   Delta X   Delta X     New X
                                 (Linear)    (Quad)   (Total)
    R1        2.12345   0.00001   0.00001   0.00000   0.00001   2.12345
         Item               Value     Threshold  Converged?
 Maximum Force            0.000009     0.000450     YES
 RMS     Force            0.000009     0.000300     YES
 Maximum Displacement     0.000004     0.001800     YES
 RMS     Displacement     0.000005     0.001200     YES
 Predicted change in Energy=-3.268215D-11
 Optimization completed.
    -- Stationary point found.
                           ----------------------------
                           !   Optimized Parameters   !
                           ! (Angstroms and Degrees)  !
 --------------------------                            --------------------------
 ! Name  Definition              Value          Derivative Info.                !
 --------------------------------------------------------------------------------
 ! R1    R(1,2)                  1.1237         -DE/DX =    0.0                 !
 --------------------------------------------------------------------------------
 GradGradGradGradGradGradGradGradGradGradGradGradGradGradGradGradGradGrad

                          Input orientation:                          
 ---------------------------------------------------------------------
 Center     Atomic      Atomic             Coordinates (Angstroms)
 Number     Number       Type             X           Y           Z
 ---------------------------------------------------------------------
      1          6           0        0.561840    0.000000    0.000000
      2          8           0       -0.561840    0.000000    0.000000
 ---------------------------------------------------------------------
 Stoichiometry    CO
 Framework group  C*V[C*(CO)]
 Deg. of freedom     1
 Full point group                 C*V     NOp   4
 Largest Abelian subgroup         C2V     NOp   4
 Largest concise Abelian subgroup C1      NOp   1
                         Standard orientation:                         
 ---------------------------------------------------------------------
 Center     Atomic      Atomic             Coordinates (Angstroms)
 Number     Number       Type             X           Y           Z
 ---------------------------------------------------------------------
      1          6           0        0.000000    0.000000   -0.642103
      2          8           0        0.000000    0.000000    0.481577
 ---------------------------------------------------------------------
 Rotational constants (GHZ):           0.0000000          58.3778659          58.3778659

 **********************************************************************

            Population analysis using the SCF Density.

 **********************************************************************

 Orbital symmetries:
       Occupied  (SG) (SG) (SG) (SG) (PI) (PI) (SG)
       Virtual   (PI) (PI) (SG) (SG) (PI) (PI) (SG) (PI) (PI) (SG)
                 (DLTA) (DLTA) (SG) (PI) (PI) (PI) (PI) (SG) (SG)
                 (DLTA) (DLTA) (SG) (PI) (PI) (SG) (DLTA) (DLTA)
                 (PI) (PI) (PHI) (PHI) (PI) (PI) (SG) (DLTA) (DLTA)
                 (SG) (PI) (PI) (SG) (DLTA) (DLTA) (PHI) (PHI)
                 (PI) (PI) (SG) (SG) (PI) (PI) (DLTA) (DLTA) (SG)
                 (PI) (PI) (DLTA) (DLTA) (PHI) (PHI) (SG) (PI)
                 (PI) (DLTA) (DLTA) (PI) (PI) (SG) (SG) (PI) (PI)
                 (SG) (PHI) (PHI) (DLTA) (DLTA) (DLTA) (DLTA) (PI)
                 (PI) (SG) (PI) (PI) (SG) (SG) (SG)
 The electronic state is 1-SG.
 Alpha  occ. eigenvalues --  -19.36158 -10.40592  -1.27313  -0.67299  -0.56999
 Alpha  occ. eigenvalues --   -0.56999  -0.46937
 Alpha virt. eigenvalues --    0.04027   0.04027   0.07101   0.09324   0.10053
 Alpha virt. eigenvalues --    0.10053   0.18485   0.19218   0.19218   0.25266
 Alpha virt. eigenvalues --    0.28648   0.28648   0.37440   0.39363   0.39363
 Alpha virt. eigenvalues --    0.45961   0.45961   0.47460   0.61171   0.66824
 Alpha virt. eigenvalues --    0.66824   0.67751   0.76382   0.76382   0.90528
 Alpha virt. eigenvalues --    0.94723   0.94723   0.97717   0.97717   1.00607
 Alpha virt. eigenvalues --    1.00607   1.13338   1.13338   1.16643   1.20433
 Alpha virt. eigenvalues --    1.20433   1.26920   1.36861   1.36861   1.37851
 Alpha virt. eigenvalues --    1.98708   1.98708   1.98848   1.98848   2.11737
 Alpha virt. eigenvalues --    2.11737   2.15699   2.26302   2.37628   2.37628
 Alpha virt. eigenvalues --    2.41808   2.41808   2.48149   2.75623   2.75623
 Alpha virt. eigenvalues --    3.15035   3.15035   3.22481   3.22481   3.24558
 Alpha virt. eigenvalues --    3.38895   3.38895   3.52365   3.52365   3.67386
 Alpha virt. eigenvalues --    3.67386   3.74146   4.08276   4.89188   4.89188
 Alpha virt. eigenvalues --    4.95427   6.10042   6.10042   6.37894   6.37894
 Alpha virt. eigenvalues --    6.59245   6.59245   6.73365   6.73365   6.81805
 Alpha virt. eigenvalues --    6.99440   6.99440   7.16198  12.01154  14.73090
          Condensed to atoms (all electrons):
               1          2
     1  C    5.295362   0.588056
     2  O    0.588056   7.528525
 Mulliken charges:
               1
     1  C    0.116582
     2  O   -0.116582
 Sum of Mulliken charges =   0.00000
 Mulliken charges with hydrogens summed into heavy atoms:
               1
     1  C    0.116582
     2  O   -0.116582
 Electronic spatial extent (au):  <R**2>=             39.7245
 Charge=              0.0000 electrons
 Dipole moment (field-independent basis, Debye):
    X=              0.0000    Y=              0.0000    Z=              0.1135  Tot=              0.1135
 Quadrupole moment (field-independent basis, Debye-Ang):
   XX=            -10.2055   YY=            -10.2055   ZZ=            -12.2262
   XY=              0.0000   XZ=              0.0000   YZ=              0.0000
 Traceless Quadrupole moment (field-independent basis, Debye-Ang):
   XX=              0.6735   YY=              0.6735   ZZ=             -1.3471
   XY=              0.0000   XZ=              0.0000   YZ=              0.0000
 Octapole moment (field-independent basis, Debye-Ang**2):
  XXX=              0.0000  YYY=              0.0000  ZZZ=              6.3268  XYY=              0.0000
  XXY=              0.0000  XXZ=              1.2426  XZZ=              0.0000  YZZ=              0.0000
  YYZ=              1.2426  XYZ=              0.0000
 Hexadecapole moment (field-independent basis, Debye-Ang**3):
 XXXX=             -9.3034 YYYY=             -9.3034 ZZZZ=            -36.9226 XXXY=              0.0000
 XXXZ=              0.0000 YYYX=              0.0000 YYYZ=              0.0000 ZZZX=              0.0000
 ZZZY=              0.0000 XXYY=             -3.1011 XXZZ=             -7.1229 YYZZ=             -7.1229
 XXYZ=              0.0000 YYXZ=              0.0000 ZZXY=              0.0000
 N-N= 2.260475885594D+01 E-N=-3.112864984709D+02  KE= 1.127272995135D+02
 Symmetry A1   KE= 1.045134324230D+02
 Symmetry A2   KE=-1.462171129069D-51
 Symmetry B1   KE= 4.106933545268D+00
 Symmetry B2   KE= 4.106933545268D+00
 1\1\GINC-R02C05\FOpt\RwB97XD\Aug-CC-pVTZ\C1O1\LFRANZON\29-Aug-2022\0\\
 #wB97XD Aug-cc-pVTZ Opt Integral(Grid=SuperFineGrid) Freq MaxDisk=32GB
 \\Title\\0,1\C,0.5618397786,0.,0.\O,-0.5618397786,0.,0.\\Version=ES64L
 -G16RevB.01\State=1-SG\HF=-113.3178587\RMSD=4.171e-09\RMSF=5.312e-06\D
 ipole=-0.0446355,0.,0.\Quadrupole=-1.0015212,0.5007606,0.5007606,0.,0.
 ,0.\PG=C*V [C*(C1O1)]\\@


 SOME THINGS ARE EASY, THEY ARE ONLY HARD TO DO.
            -- A. EINSTEIN TO J. O. HIRSCHFELDER
 THE ONLY TROUBLE WITH A SURE THING IS THE UNCERTAINTY.
     -- FROM A TEABAG (BELONGING TO W.H.?)
 Job cpu time:       0 days  0 hours  2 minutes  7.5 seconds.
 Elapsed time:       0 days  0 hours  0 minutes 21.5 seconds.
 File lengths (MBytes):  RWF=     10 Int=      0 D2E=      0 Chk=      2 Scr=      1
 Normal termination of Gaussian 16 at Mon Aug 29 13:31:05 2022.
 Link1:  Proceeding to internal job step number  2.
 ----------------------------------------------------------------------
 #N Geom=AllCheck Guess=TCheck SCRF=Check GenChk RwB97XD/Aug-CC-pVTZ Fr
 eq
 ----------------------------------------------------------------------
 1/10=4,29=7,30=1,38=1,40=1/1,3;
 2/12=2,40=1/2;
 3/5=16,6=1,7=10,11=2,14=-4,25=1,30=1,70=2,71=2,74=-58,75=-7,116=1,140=1/1,2,3;
 4/5=101/1;
 5/5=2,38=6,98=1/2;
 8/6=4,10=90,11=11/1;
 11/6=1,8=1,9=11,15=111,16=1/1,2,10;
 10/6=1/2;
 6/7=2,8=2,9=2,10=2,28=1/1;
 7/8=1,10=1,25=1/1,2,3,16;
 1/10=4,30=1/3;
 99//99;
 Structure from the checkpoint file:  "CO.chk"
 -----
 Title
 -----
 Charge =  0 Multiplicity = 1
 Redundant internal coordinates found in file.  (old form).
 C,0,0.5618397786,0.,0.
 O,0,-0.5618397786,0.,0.
 Recover connectivity data from disk.

 GradGradGradGradGradGradGradGradGradGradGradGradGradGradGradGradGradGrad
 Berny optimization.
 Initialization pass.
                           ----------------------------
                           !    Initial Parameters    !
                           ! (Angstroms and Degrees)  !
 --------------------------                            --------------------------
 ! Name  Definition              Value          Derivative Info.                !
 --------------------------------------------------------------------------------
 ! R1    R(1,2)                  1.1237         calculate D2E/DX2 analytically  !
 --------------------------------------------------------------------------------
 Trust Radius=3.00D-01 FncErr=1.00D-07 GrdErr=1.00D-07 EigMax=2.50D+02 EigMin=1.00D-04
 Number of steps in this run=      2 maximum allowed number of steps=      2.
 GradGradGradGradGradGradGradGradGradGradGradGradGradGradGradGradGradGrad

                          Input orientation:                          
 ---------------------------------------------------------------------
 Center     Atomic      Atomic             Coordinates (Angstroms)
 Number     Number       Type             X           Y           Z
 ---------------------------------------------------------------------
      1          6           0        0.561840    0.000000    0.000000
      2          8           0       -0.561840    0.000000    0.000000
 ---------------------------------------------------------------------
 Stoichiometry    CO
 Framework group  C*V[C*(CO)]
 Deg. of freedom     1
 Full point group                 C*V     NOp   4
 Largest Abelian subgroup         C2V     NOp   4
 Largest concise Abelian subgroup C1      NOp   1
                         Standard orientation:                         
 ---------------------------------------------------------------------
 Center     Atomic      Atomic             Coordinates (Angstroms)
 Number     Number       Type             X           Y           Z
 ---------------------------------------------------------------------
      1          6           0        0.000000    0.000000   -0.642103
      2          8           0        0.000000    0.000000    0.481577
 ---------------------------------------------------------------------
 Rotational constants (GHZ):           0.0000000          58.3778659          58.3778659
 Standard basis: Aug-CC-pVTZ (5D, 7F)
 There are    48 symmetry adapted cartesian basis functions of A1  symmetry.
 There are    10 symmetry adapted cartesian basis functions of A2  symmetry.
 There are    26 symmetry adapted cartesian basis functions of B1  symmetry.
 There are    26 symmetry adapted cartesian basis functions of B2  symmetry.
 There are    38 symmetry adapted basis functions of A1  symmetry.
 There are    10 symmetry adapted basis functions of A2  symmetry.
 There are    22 symmetry adapted basis functions of B1  symmetry.
 There are    22 symmetry adapted basis functions of B2  symmetry.
    92 basis functions,   144 primitive gaussians,   110 cartesian basis functions
     7 alpha electrons        7 beta electrons
       nuclear repulsion energy        22.6047594809 Hartrees.
 NAtoms=    2 NActive=    2 NUniq=    2 SFac= 1.00D+00 NAtFMM=   60 NAOKFM=F Big=F
 Integral buffers will be    131072 words long.
 Raffenetti 2 integral format.
 Two-electron integral symmetry is turned on.
 Nuclear repulsion after empirical dispersion term =       22.6047588559 Hartrees.
 One-electron integrals computed using PRISM.
 NBasis=    92 RedAO= T EigKep=  4.75D-04  NBF=    38    10    22    22
 NBsUse=    92 1.00D-06 EigRej= -1.00D+00 NBFU=    38    10    22    22
 Initial guess from the checkpoint file:  "CO.chk"
 B after Tr=     0.000000    0.000000    0.000000
         Rot=    1.000000    0.000000    0.000000    0.000000 Ang=   0.00 deg.
 Initial guess orbital symmetries:
       Occupied  (SG) (SG) (SG) (SG) (PI) (PI) (SG)
       Virtual   (PI) (PI) (SG) (SG) (PI) (PI) (SG) (PI) (PI) (SG)
                 (DLTA) (DLTA) (SG) (PI) (PI) (PI) (PI) (SG) (SG)
                 (DLTA) (DLTA) (SG) (PI) (PI) (SG) (DLTA) (DLTA)
                 (PI) (PI) (PHI) (PHI) (PI) (PI) (SG) (DLTA) (DLTA)
                 (SG) (PI) (PI) (SG) (DLTA) (DLTA) (PHI) (PHI)
                 (PI) (PI) (SG) (SG) (PI) (PI) (DLTA) (DLTA) (SG)
                 (PI) (PI) (DLTA) (DLTA) (PHI) (PHI) (SG) (PI)
                 (PI) (DLTA) (DLTA) (PI) (PI) (SG) (SG) (PI) (PI)
                 (SG) (PHI) (PHI) (DLTA) (DLTA) (DLTA) (DLTA) (PI)
                 (PI) (SG) (PI) (PI) (SG) (SG) (SG)
 Keep R1 ints in memory in symmetry-blocked form, NReq=25828302.
 Requested convergence on RMS density matrix=1.00D-08 within 128 cycles.
 Requested convergence on MAX density matrix=1.00D-06.
 Requested convergence on             energy=1.00D-06.
 No special actions if energy rises.
 SCF Done:  E(RwB97XD) =  -113.317858709     A.U. after    1 cycles
            NFock=  1  Conv=0.59D-09     -V/T= 2.0052
 DoSCS=F DFT=T ScalE2(SS,OS)=  1.000000  1.000000
 Range of M.O.s used for correlation:     1    92
 NBasis=    92 NAE=     7 NBE=     7 NFC=     0 NFV=     0
 NROrb=     92 NOA=     7 NOB=     7 NVA=    85 NVB=    85

 **** Warning!!: The largest alpha MO coefficient is  0.13523383D+02

 Symmetrizing basis deriv contribution to polar:
 IMax=3 JMax=2 DiffMx= 0.00D+00
 G2DrvN: will do     3 centers at a time, making    1 passes.
 Calling FoFCou, ICntrl=  3107 FMM=F I1Cent=   0 AccDes= 0.00D+00.
 End of G2Drv F.D. properties file   721 does not exist.
 End of G2Drv F.D. properties file   722 does not exist.
 End of G2Drv F.D. properties file   788 does not exist.
          IDoAtm=11
          Differentiating once with respect to electric field.
                with respect to dipole field.
          Differentiating once with respect to nuclear coordinates.
 Keep R1 ints in memory in symmetry-blocked form, NReq=25779507.
          There are     9 degrees of freedom in the 1st order CPHF.  IDoFFX=6 NUNeed=     3.
      6 vectors produced by pass  0 Test12= 6.61D-15 1.11D-08 XBig12= 6.55D+00 1.39D+00.
 AX will form     6 AO Fock derivatives at one time.
      6 vectors produced by pass  1 Test12= 6.61D-15 1.11D-08 XBig12= 3.16D+00 7.78D-01.
      6 vectors produced by pass  2 Test12= 6.61D-15 1.11D-08 XBig12= 6.96D-02 9.55D-02.
      6 vectors produced by pass  3 Test12= 6.61D-15 1.11D-08 XBig12= 7.48D-04 9.92D-03.
      6 vectors produced by pass  4 Test12= 6.61D-15 1.11D-08 XBig12= 1.57D-05 1.22D-03.
      6 vectors produced by pass  5 Test12= 6.61D-15 1.11D-08 XBig12= 2.50D-07 1.69D-04.
      6 vectors produced by pass  6 Test12= 6.61D-15 1.11D-08 XBig12= 3.04D-09 2.06D-05.
      4 vectors produced by pass  7 Test12= 6.61D-15 1.11D-08 XBig12= 2.09D-11 1.35D-06.
      1 vectors produced by pass  8 Test12= 6.61D-15 1.11D-08 XBig12= 8.13D-14 1.14D-07.
 InvSVY:  IOpt=1 It=  1 EMax= 3.33D-16
 Solved reduced A of dimension    47 with     6 vectors.
 Isotropic polarizability for W=    0.000000       13.12 Bohr**3.
 End of Minotr F.D. properties file   721 does not exist.
 End of Minotr F.D. properties file   722 does not exist.
 End of Minotr F.D. properties file   788 does not exist.

 **********************************************************************

            Population analysis using the SCF Density.

 **********************************************************************

 Orbital symmetries:
       Occupied  (SG) (SG) (SG) (SG) (PI) (PI) (SG)
       Virtual   (PI) (PI) (SG) (SG) (PI) (PI) (SG) (PI) (PI) (SG)
                 (DLTA) (DLTA) (SG) (PI) (PI) (PI) (PI) (SG) (SG)
                 (DLTA) (DLTA) (SG) (PI) (PI) (SG) (DLTA) (DLTA)
                 (PI) (PI) (PHI) (PHI) (PI) (PI) (SG) (DLTA) (DLTA)
                 (SG) (PI) (PI) (SG) (DLTA) (DLTA) (PHI) (PHI)
                 (PI) (PI) (SG) (SG) (PI) (PI) (DLTA) (DLTA) (SG)
                 (PI) (PI) (DLTA) (DLTA) (PHI) (PHI) (SG) (PI)
                 (PI) (DLTA) (DLTA) (PI) (PI) (SG) (SG) (PI) (PI)
                 (SG) (PHI) (PHI) (DLTA) (DLTA) (DLTA) (DLTA) (PI)
                 (PI) (SG) (PI) (PI) (SG) (SG) (SG)
 The electronic state is 1-SG.
 Alpha  occ. eigenvalues --  -19.36158 -10.40593  -1.27313  -0.67299  -0.56999
 Alpha  occ. eigenvalues --   -0.56999  -0.46937
 Alpha virt. eigenvalues --    0.04027   0.04027   0.07101   0.09324   0.10053
 Alpha virt. eigenvalues --    0.10053   0.18485   0.19218   0.19218   0.25266
 Alpha virt. eigenvalues --    0.28648   0.28648   0.37440   0.39363   0.39363
 Alpha virt. eigenvalues --    0.45961   0.45961   0.47460   0.61171   0.66824
 Alpha virt. eigenvalues --    0.66824   0.67751   0.76382   0.76382   0.90528
 Alpha virt. eigenvalues --    0.94723   0.94723   0.97717   0.97717   1.00607
 Alpha virt. eigenvalues --    1.00607   1.13338   1.13338   1.16643   1.20433
 Alpha virt. eigenvalues --    1.20433   1.26920   1.36861   1.36861   1.37851
 Alpha virt. eigenvalues --    1.98708   1.98708   1.98848   1.98848   2.11737
 Alpha virt. eigenvalues --    2.11737   2.15699   2.26302   2.37628   2.37628
 Alpha virt. eigenvalues --    2.41808   2.41808   2.48149   2.75623   2.75623
 Alpha virt. eigenvalues --    3.15035   3.15035   3.22481   3.22481   3.24558
 Alpha virt. eigenvalues --    3.38895   3.38895   3.52365   3.52365   3.67386
 Alpha virt. eigenvalues --    3.67386   3.74146   4.08276   4.89188   4.89188
 Alpha virt. eigenvalues --    4.95427   6.10042   6.10042   6.37894   6.37894
 Alpha virt. eigenvalues --    6.59245   6.59245   6.73365   6.73365   6.81805
 Alpha virt. eigenvalues --    6.99440   6.99440   7.16198  12.01154  14.73090
          Condensed to atoms (all electrons):
               1          2
     1  C    5.295362   0.588056
     2  O    0.588056   7.528525
 Mulliken charges:
               1
     1  C    0.116581
     2  O   -0.116581
 Sum of Mulliken charges =   0.00000
 Mulliken charges with hydrogens summed into heavy atoms:
               1
     1  C    0.116581
     2  O   -0.116581
 APT charges:
               1
     1  C    0.247870
     2  O   -0.247870
 Sum of APT charges =   0.00000
 APT charges with hydrogens summed into heavy atoms:
               1
     1  C    0.247870
     2  O   -0.247870
 Electronic spatial extent (au):  <R**2>=             39.7245
 Charge=              0.0000 electrons
 Dipole moment (field-independent basis, Debye):
    X=              0.0000    Y=              0.0000    Z=              0.1135  Tot=              0.1135
 Quadrupole moment (field-independent basis, Debye-Ang):
   XX=            -10.2055   YY=            -10.2055   ZZ=            -12.2262
   XY=              0.0000   XZ=              0.0000   YZ=              0.0000
 Traceless Quadrupole moment (field-independent basis, Debye-Ang):
   XX=              0.6735   YY=              0.6735   ZZ=             -1.3471
   XY=              0.0000   XZ=              0.0000   YZ=              0.0000
 Octapole moment (field-independent basis, Debye-Ang**2):
  XXX=              0.0000  YYY=              0.0000  ZZZ=              6.3268  XYY=              0.0000
  XXY=              0.0000  XXZ=              1.2426  XZZ=              0.0000  YZZ=              0.0000
  YYZ=              1.2426  XYZ=              0.0000
 Hexadecapole moment (field-independent basis, Debye-Ang**3):
 XXXX=             -9.3034 YYYY=             -9.3034 ZZZZ=            -36.9226 XXXY=              0.0000
 XXXZ=              0.0000 YYYX=              0.0000 YYYZ=              0.0000 ZZZX=              0.0000
 ZZZY=              0.0000 XXYY=             -3.1011 XXZZ=             -7.1229 YYZZ=             -7.1229
 XXYZ=              0.0000 YYXZ=              0.0000 ZZXY=              0.0000
 N-N= 2.260475885594D+01 E-N=-3.112864983693D+02  KE= 1.127272994910D+02
 Symmetry A1   KE= 1.045134324451D+02
 Symmetry A2   KE=-2.884983654487D-51
 Symmetry B1   KE= 4.106933522961D+00
 Symmetry B2   KE= 4.106933522961D+00
  Exact polarizability:  12.005   0.000  12.005   0.000   0.000  15.365
 Approx polarizability:  12.005   0.000  12.005   0.000   0.000  18.240
 Calling FoFJK, ICntrl=    100127 FMM=F ISym2X=1 I1Cent= 0 IOpClX= 0 NMat=1 NMatS=1 NMatT=0.
 Full mass-weighted force constant matrix:
 Low frequencies ---  -20.9693  -20.9693   -0.0016   -0.0014   -0.0010 2240.2545
 Diagonal vibrational polarizability:
        0.0000000       0.0000000       0.4706694
 Harmonic frequencies (cm**-1), IR intensities (KM/Mole), Raman scattering
 activities (A**4/AMU), depolarization ratios for plane and unpolarized
 incident light, reduced masses (AMU), force constants (mDyne/A),
 and normal coordinates:
                      1
                     SG
 Frequencies --   2240.2545
 Red. masses --     13.4388
 Frc consts  --     39.7378
 IR Inten    --     87.7763
  Atom  AN      X      Y      Z
     1   6     0.00   0.00   0.80
     2   8     0.00   0.00  -0.60

 -------------------
 - Thermochemistry -
 -------------------
 Temperature   298.150 Kelvin.  Pressure   1.00000 Atm.
 Atom     1 has atomic number  6 and mass  12.00000
 Atom     2 has atomic number  8 and mass  15.99491
 Molecular mass:    27.99491 amu.
 Principal axes and moments of inertia in atomic units:
                           1         2         3
     Eigenvalues --     0.00000  30.91482  30.91482
           X            0.00000   0.00000   1.00000
           Y            0.00000   1.00000   0.00000
           Z            1.00000   0.00000   0.00000
 This molecule is a prolate symmetric top.
 Rotational symmetry number  1.
 Rotational temperature (Kelvin)      2.80170
 Rotational constant (GHZ):          58.377866
 Zero-point vibrational energy      13399.7 (Joules/Mol)
                                    3.20260 (Kcal/Mol)
 Vibrational temperatures:   3223.23
          (Kelvin)
 
 Zero-point correction=                           0.005104 (Hartree/Particle)
 Thermal correction to Energy=                    0.007464
 Thermal correction to Enthalpy=                  0.008409
 Thermal correction to Gibbs Free Energy=        -0.014011
 Sum of electronic and zero-point Energies=           -113.312755
 Sum of electronic and thermal Energies=              -113.310394
 Sum of electronic and thermal Enthalpies=            -113.309450
 Sum of electronic and thermal Free Energies=         -113.331870
 
                     E (Thermal)             CV                S
                      KCal/Mol        Cal/Mol-Kelvin    Cal/Mol-Kelvin
 Total                    4.684              4.973             47.186
 Electronic               0.000              0.000              0.000
 Translational            0.889              2.981             35.923
 Rotational               0.592              1.987             11.262
 Vibrational              3.203              0.005              0.000
                       Q            Log10(Q)             Ln(Q)
 Total Bot       0.278336D+07          6.444570         14.839170
 Total V=0       0.619577D+09          8.792095         20.244547
 Vib (Bot)       0.449245D-02         -2.347517         -5.405357
 Vib (V=0)       0.100002D+01          0.000009          0.000020
 Electronic      0.100000D+01          0.000000          0.000000
 Translational   0.582201D+07          6.765073         15.577155
 Rotational      0.106418D+03          2.027014          4.667372
 ***** Axes restored to original set *****
 -------------------------------------------------------------------
 Center     Atomic                   Forces (Hartrees/Bohr)
 Number     Number              X              Y              Z
 -------------------------------------------------------------------
      1        6           0.000009192    0.000000000    0.000000000
      2        8          -0.000009192    0.000000000    0.000000000
 -------------------------------------------------------------------
 Cartesian Forces:  Max     0.000009192 RMS     0.000005307
 FormGI is forming the generalized inverse of G from B-inverse, IUseBI=4.

 GradGradGradGradGradGradGradGradGradGradGradGradGradGradGradGradGradGrad
 Berny optimization.
 Internal  Forces:  Max     0.000009192 RMS     0.000009192
 Search for a local minimum.
 Step number   1 out of a maximum of    2
 All quantities printed in internal units (Hartrees-Bohrs-Radians)
 Second derivative matrix not updated -- analytic derivatives used.
 The second derivative matrix:
                          R1
           R1           1.30218
 ITU=  0
     Eigenvalues ---    1.30218
 Angle between quadratic step and forces=   0.00 degrees.
 Linear search not attempted -- first point.
 Iteration  1 RMS(Cart)=  0.00000499 RMS(Int)=  0.00000000
 Iteration  2 RMS(Cart)=  0.00000000 RMS(Int)=  0.00000000
 ClnCor:  largest displacement from symmetrization is 0.00D+00 for atom     0.
 Variable       Old X    -DE/DX   Delta X   Delta X   Delta X     New X
                                 (Linear)    (Quad)   (Total)
    R1        2.12345   0.00001   0.00000   0.00001   0.00001   2.12345
         Item               Value     Threshold  Converged?
 Maximum Force            0.000009     0.000450     YES
 RMS     Force            0.000009     0.000300     YES
 Maximum Displacement     0.000004     0.001800     YES
 RMS     Displacement     0.000005     0.001200     YES
 Predicted change in Energy=-3.244092D-11
 Optimization completed.
    -- Stationary point found.
                           ----------------------------
                           !   Optimized Parameters   !
                           ! (Angstroms and Degrees)  !
 --------------------------                            --------------------------
 ! Name  Definition              Value          Derivative Info.                !
 --------------------------------------------------------------------------------
 ! R1    R(1,2)                  1.1237         -DE/DX =    0.0                 !
 --------------------------------------------------------------------------------
 GradGradGradGradGradGradGradGradGradGradGradGradGradGradGradGradGradGrad


 ----------------------------------------------------------------------

 Electric dipole moment (input orientation):
 (Debye = 10**-18 statcoulomb cm , SI units = C m)
                  (au)            (Debye)         (10**-30 SI)
   Tot        0.446357D-01      0.113453D+00      0.378437D+00
   x         -0.446357D-01     -0.113453D+00     -0.378437D+00
   y          0.000000D+00      0.000000D+00      0.000000D+00
   z          0.000000D+00      0.000000D+00      0.000000D+00

 Dipole polarizability, Alpha (input orientation).
 (esu units = cm**3 , SI units = C**2 m**2 J**-1)
 Alpha(0;0):
               (au)            (10**-24 esu)      (10**-40 SI)
   iso        0.131250D+02      0.194492D+01      0.216401D+01
   aniso      0.336027D+01      0.497941D+00      0.554034D+00
   xx         0.153651D+02      0.227688D+01      0.253337D+01
   yx         0.000000D+00      0.000000D+00      0.000000D+00
   yy         0.120049D+02      0.177894D+01      0.197934D+01
   zx         0.000000D+00      0.000000D+00      0.000000D+00
   zy         0.000000D+00      0.000000D+00      0.000000D+00
   zz         0.120049D+02      0.177894D+01      0.197934D+01

 ----------------------------------------------------------------------

 Dipole orientation:
     6          0.00000000          0.00000000         -1.06172331
     8          0.00000000          0.00000000          1.06172331

 Electric dipole moment (dipole orientation):
 (Debye = 10**-18 statcoulomb cm , SI units = C m)
                  (au)            (Debye)         (10**-30 SI)
   Tot        0.446357D-01      0.113453D+00      0.378437D+00
   x          0.000000D+00      0.000000D+00      0.000000D+00
   y          0.000000D+00      0.000000D+00      0.000000D+00
   z          0.446357D-01      0.113453D+00      0.378437D+00

 Dipole polarizability, Alpha (dipole orientation).
 (esu units = cm**3 , SI units = C**2 m**2 J**-1)
 Alpha(0;0):
               (au)            (10**-24 esu)      (10**-40 SI)
   iso        0.131250D+02      0.194492D+01      0.216401D+01
   aniso      0.336027D+01      0.497941D+00      0.554034D+00
   xx         0.120049D+02      0.177894D+01      0.197934D+01
   yx         0.000000D+00      0.000000D+00      0.000000D+00
   yy         0.120049D+02      0.177894D+01      0.197934D+01
   zx         0.000000D+00      0.000000D+00      0.000000D+00
   zy         0.000000D+00      0.000000D+00      0.000000D+00
   zz         0.153651D+02      0.227688D+01      0.253337D+01

 ----------------------------------------------------------------------
 1\1\GINC-R02C05\Freq\RwB97XD\Aug-CC-pVTZ\C1O1\LFRANZON\29-Aug-2022\0\\
 #N Geom=AllCheck Guess=TCheck SCRF=Check GenChk RwB97XD/Aug-CC-pVTZ Fr
 eq\\Title\\0,1\C,0.5618397786,0.,0.\O,-0.5618397786,0.,0.\\Version=ES6
 4L-G16RevB.01\State=1-SG\HF=-113.3178587\RMSD=5.865e-10\RMSF=5.307e-06
 \ZeroPoint=0.0051037\Thermal=0.0074643\Dipole=-0.0446357,0.,0.\DipoleD
 eriv=0.7856971,0.,0.,0.,-0.0210433,0.,0.,0.,-0.0210433,-0.7856971,0.,0
 .,0.,0.0210433,0.,0.,0.,0.0210433\Polar=15.3651487,0.,12.0048764,0.,0.
 ,12.0048764\Quadrupole=-1.0015214,0.5007607,0.5007607,0.,0.,0.\PG=C*V 
 [C*(C1O1)]\NImag=0\\1.30217744,0.,-0.00011409,0.,0.,-0.00011409,-1.302
 17744,0.,0.,1.30217744,0.,0.00011409,0.,0.,-0.00011409,0.,0.,0.0001140
 9,0.,0.,-0.00011409\\-0.00000919,0.,0.,0.00000919,0.,0.\\\@


 RESEARCH IS WHAT I AM DOING WHEN I DON'T KNOW WHAT I AM DOING.
     -- WERNER VON BRAUN
 Job cpu time:       0 days  0 hours  1 minutes 37.3 seconds.
 Elapsed time:       0 days  0 hours  0 minutes 14.5 seconds.
 File lengths (MBytes):  RWF=     10 Int=      0 D2E=      0 Chk=      2 Scr=      1
 Normal termination of Gaussian 16 at Mon Aug 29 13:31:20 2022.
