# Supplementary material for: An Experimental and Master Equation Investigation of Kinetics of the CH2OO + RCN Reactions (R = H, CH3, C2H5) and Their Atmospheric Relevance
Source: J Phys Chem A. 2023 Jan 5;127(2):477–88. doi: 10.1021/acs.jpca.2c07073 (PMC9869398; doi:10.1021/acs.jpca.2c07073)
Supplement: Supplementary file 2 — jp2c07073_si_002.zip [file jp2c07073_si_002.zip › wb97XD/Optimization+Freq/Formaldehyde.log]

 Entering Gaussian System, Link 0=/appl/soft/chem/gaussian/G16RevB.01/g16/g16
 Initial command:
 /appl/soft/chem/gaussian/G16RevB.01/g16/l1.exe "/scratch/kurten/scratch_lauri/ChainVar1/Products/5884901.GAUSS_SCRDIR/Gau-112752.inp" -scrdir="/scratch/kurten/scratch_lauri/ChainVar1/Products/5884901.GAUSS_SCRDIR/"
 Entering Link 1 = /appl/soft/chem/gaussian/G16RevB.01/g16/l1.exe PID=    112758.
  
 Copyright (c) 1988-2017, Gaussian, Inc.  All Rights Reserved.
  
 This is part of the Gaussian(R) 16 program.  It is based on
 the Gaussian(R) 09 system (copyright 2009, Gaussian, Inc.),
 the Gaussian(R) 03 system (copyright 2003, Gaussian, Inc.),
 the Gaussian(R) 98 system (copyright 1998, Gaussian, Inc.),
 the Gaussian(R) 94 system (copyright 1995, Gaussian, Inc.),
 the Gaussian 92(TM) system (copyright 1992, Gaussian, Inc.),
 the Gaussian 90(TM) system (copyright 1990, Gaussian, Inc.),
 the Gaussian 88(TM) system (copyright 1988, Gaussian, Inc.),
 the Gaussian 86(TM) system (copyright 1986, Carnegie Mellon
 University), and the Gaussian 82(TM) system (copyright 1983,
 Carnegie Mellon University). Gaussian is a federally registered
 trademark of Gaussian, Inc.
  
 This software contains proprietary and confidential information,
 including trade secrets, belonging to Gaussian, Inc.
  
 This software is provided under written license and may be
 used, copied, transmitted, or stored only in accord with that
 written license.
  
 The following legend is applicable only to US Government
 contracts under FAR:
  
                    RESTRICTED RIGHTS LEGEND
  
 Use, reproduction and disclosure by the US Government is
 subject to restrictions as set forth in subparagraphs (a)
 and (c) of the Commercial Computer Software - Restricted
 Rights clause in FAR 52.227-19.
  
 Gaussian, Inc.
 340 Quinnipiac St., Bldg. 40, Wallingford CT 06492
  
  
 ---------------------------------------------------------------
 Warning -- This program may not be used in any manner that
 competes with the business of Gaussian, Inc. or will provide
 assistance to any competitor of Gaussian, Inc.  The licensee
 of this program is prohibited from giving any competitor of
 Gaussian, Inc. access to this program.  By using this program,
 the user acknowledges that Gaussian, Inc. is engaged in the
 business of creating and licensing software in the field of
 computational chemistry and represents and warrants to the
 licensee that it is not a competitor of Gaussian, Inc. and that
 it will not use this program in any manner prohibited above.
 ---------------------------------------------------------------
  

 Cite this work as:
 Gaussian 16, Revision B.01,
 M. J. Frisch, G. W. Trucks, H. B. Schlegel, G. E. Scuseria, 
 M. A. Robb, J. R. Cheeseman, G. Scalmani, V. Barone, 
 G. A. Petersson, H. Nakatsuji, X. Li, M. Caricato, A. V. Marenich, 
 J. Bloino, B. G. Janesko, R. Gomperts, B. Mennucci, H. P. Hratchian, 
 J. V. Ortiz, A. F. Izmaylov, J. L. Sonnenberg, D. Williams-Young, 
 F. Ding, F. Lipparini, F. Egidi, J. Goings, B. Peng, A. Petrone, 
 T. Henderson, D. Ranasinghe, V. G. Zakrzewski, J. Gao, N. Rega, 
 G. Zheng, W. Liang, M. Hada, M. Ehara, K. Toyota, R. Fukuda, 
 J. Hasegawa, M. Ishida, T. Nakajima, Y. Honda, O. Kitao, H. Nakai, 
 T. Vreven, K. Throssell, J. A. Montgomery, Jr., J. E. Peralta, 
 F. Ogliaro, M. J. Bearpark, J. J. Heyd, E. N. Brothers, K. N. Kudin, 
 V. N. Staroverov, T. A. Keith, R. Kobayashi, J. Normand, 
 K. Raghavachari, A. P. Rendell, J. C. Burant, S. S. Iyengar, 
 J. Tomasi, M. Cossi, J. M. Millam, M. Klene, C. Adamo, R. Cammi, 
 J. W. Ochterski, R. L. Martin, K. Morokuma, O. Farkas, 
 J. B. Foresman, and D. J. Fox, Gaussian, Inc., Wallingford CT, 2016.
 
 ******************************************
 Gaussian 16:  ES64L-G16RevB.01 20-Dec-2017
                11-May-2021 
 ******************************************
 %mem=12GB
 %NProcShared=16
 Will use up to   16 processors via shared memory.
 %chk=formaldehyde-M0001-b3lyp-wb97L-wb97H
 ----------------------------------------------------------------------
 #wB97XD Aug-cc-pVTZ Opt Integral(Grid=SuperFineGrid) Freq MaxDisk=32GB
 ----------------------------------------------------------------------
 1/18=20,19=15,26=5,38=1/1,3;
 2/9=110,12=2,17=6,18=5,40=1/2;
 3/5=16,6=1,7=10,11=2,25=1,30=1,71=1,74=-58,75=-7/1,2,3;
 4//1;
 5/5=2,38=5/2;
 6/7=2,8=2,9=2,10=2,28=1/1;
 7//1,2,3,16;
 1/18=20,19=15,26=5/3(2);
 2/9=110/2;
 99//99;
 2/9=110/2;
 3/5=16,6=1,7=10,11=2,25=1,30=1,71=1,74=-58,75=-7/1,2,3;
 4/5=5,16=3,69=1/1;
 5/5=2,38=5/2;
 7//1,2,3,16;
 1/18=20,19=15,26=5/3(-5);
 2/9=110/2;
 6/7=2,8=2,9=2,10=2,19=2,28=1/1;
 99/9=1/99;
 -----
 Title
 -----
 Symbolic Z-matrix:
 Charge =  0 Multiplicity = 1
 C                     0.        0.       -0.52989 
 H                     0.        0.9408   -1.11177 
 H                     0.       -0.9408   -1.11177 
 O                     0.        0.        0.67536 
 

 GradGradGradGradGradGradGradGradGradGradGradGradGradGradGradGradGradGrad
 Berny optimization.
 Initialization pass.
                           ----------------------------
                           !    Initial Parameters    !
                           ! (Angstroms and Degrees)  !
 --------------------------                            --------------------------
 ! Name  Definition              Value          Derivative Info.                !
 --------------------------------------------------------------------------------
 ! R1    R(1,2)                  1.1062         estimate D2E/DX2                !
 ! R2    R(1,3)                  1.1062         estimate D2E/DX2                !
 ! R3    R(1,4)                  1.2053         estimate D2E/DX2                !
 ! A1    A(2,1,3)              116.5268         estimate D2E/DX2                !
 ! A2    A(2,1,4)              121.7366         estimate D2E/DX2                !
 ! A3    A(3,1,4)              121.7366         estimate D2E/DX2                !
 ! D1    D(2,1,4,3)            180.0            estimate D2E/DX2                !
 --------------------------------------------------------------------------------
 Trust Radius=3.00D-01 FncErr=1.00D-07 GrdErr=1.00D-07 EigMax=2.50D+02 EigMin=1.00D-04
 Number of steps in this run=     20 maximum allowed number of steps=    100.
 GradGradGradGradGradGradGradGradGradGradGradGradGradGradGradGradGradGrad

                          Input orientation:                          
 ---------------------------------------------------------------------
 Center     Atomic      Atomic             Coordinates (Angstroms)
 Number     Number       Type             X           Y           Z
 ---------------------------------------------------------------------
      1          6           0        0.000000    0.000000   -0.529890
      2          1           0        0.000000    0.940800   -1.111770
      3          1           0        0.000000   -0.940800   -1.111770
      4          8           0        0.000000    0.000000    0.675360
 ---------------------------------------------------------------------
                    Distance matrix (angstroms):
                    1          2          3          4
     1  C    0.000000
     2  H    1.106205   0.000000
     3  H    1.106205   1.881600   0.000000
     4  O    1.205250   2.019638   2.019638   0.000000
 Stoichiometry    CH2O
 Framework group  C2V[C2(CO),SGV(H2)]
 Deg. of freedom     3
 Full point group                 C2V     NOp   4
 Largest Abelian subgroup         C2V     NOp   4
 Largest concise Abelian subgroup C2      NOp   2
                         Standard orientation:                         
 ---------------------------------------------------------------------
 Center     Atomic      Atomic             Coordinates (Angstroms)
 Number     Number       Type             X           Y           Z
 ---------------------------------------------------------------------
      1          6           0        0.000000    0.000000   -0.529890
      2          1           0        0.000000    0.940800   -1.111770
      3          1           0        0.000000   -0.940800   -1.111770
      4          8           0        0.000000    0.000000    0.675360
 ---------------------------------------------------------------------
 Rotational constants (GHZ):         283.2744750          38.8914782          34.1965467
 Standard basis: Aug-CC-pVTZ (5D, 7F)
 There are    66 symmetry adapted cartesian basis functions of A1  symmetry.
 There are    17 symmetry adapted cartesian basis functions of A2  symmetry.
 There are    33 symmetry adapted cartesian basis functions of B1  symmetry.
 There are    44 symmetry adapted cartesian basis functions of B2  symmetry.
 There are    54 symmetry adapted basis functions of A1  symmetry.
 There are    17 symmetry adapted basis functions of A2  symmetry.
 There are    29 symmetry adapted basis functions of B1  symmetry.
 There are    38 symmetry adapted basis functions of B2  symmetry.
   138 basis functions,   198 primitive gaussians,   160 cartesian basis functions
     8 alpha electrons        8 beta electrons
       nuclear repulsion energy        31.2888394446 Hartrees.
 NAtoms=    4 NActive=    4 NUniq=    3 SFac= 1.78D+00 NAtFMM=   60 NAOKFM=F Big=F
 Integral buffers will be    131072 words long.
 Raffenetti 2 integral format.
 Two-electron integral symmetry is turned on.
 Nuclear repulsion after empirical dispersion term =       31.2886520472 Hartrees.
 One-electron integrals computed using PRISM.
 NBasis=   138 RedAO= T EigKep=  8.62D-05  NBF=    54    17    29    38
 NBsUse=   138 1.00D-06 EigRej= -1.00D+00 NBFU=    54    17    29    38
 ExpMin= 2.53D-02 ExpMax= 1.53D+04 ExpMxC= 5.22D+02 IAcc=3 IRadAn=         7 AccDes= 0.00D+00
 Harris functional with IExCor= 4639 and IRadAn=       7 diagonalized for initial guess.
 HarFok:  IExCor= 4639 AccDes= 0.00D+00 IRadAn=         7 IDoV= 1 UseB2=F ITyADJ=14
 ICtDFT=  3500011 ScaDFX=  1.000000  1.000000  1.000000  1.000000
 FoFCou: FMM=F IPFlag=           0 FMFlag=      100000 FMFlg1=           0
         NFxFlg=           0 DoJE=T BraDBF=F KetDBF=T FulRan=T
         wScrn=  0.000000 ICntrl=       500 IOpCl=  0 I1Cent=   200000004 NGrid=           0
         NMat0=    1 NMatS0=      1 NMatT0=    0 NMatD0=    1 NMtDS0=    0 NMtDT0=    0
 Petite list used in FoFCou.
 Initial guess orbital symmetries:
       Occupied  (A1) (A1) (A1) (A1) (B2) (A1) (B1) (B2)
       Virtual   (B1) (A1) (B2) (A1) (B1) (B2) (A1) (A1) (B2) (B1)
                 (A1) (A1) (A2) (B2) (B1) (B2) (A1) (A1) (A1) (A2)
                 (B2) (B1) (A1) (B2) (A1) (B1) (A1) (B2) (A1) (B2)
                 (B1) (A2) (A1) (A1) (A2) (B2) (B1) (B2) (A1) (A1)
                 (B1) (A1) (A2) (B1) (B2) (B2) (A1) (A2) (A1) (B1)
                 (B2) (A1) (B1) (A1) (B2) (A2) (B2) (A1) (B1) (B2)
                 (A1) (B1) (B2) (A1) (A2) (A1) (B2) (B1) (A2) (A1)
                 (B2) (A1) (B1) (B2) (A1) (B1) (A2) (A1) (B2) (A1)
                 (B2) (B1) (A1) (A2) (B1) (A1) (B2) (B1) (A2) (A1)
                 (B2) (A1) (B2) (B1) (B2) (A1) (A2) (B2) (A1) (B1)
                 (A1) (B1) (A2) (A1) (B2) (B1) (B1) (B2) (A2) (A1)
                 (B2) (A1) (A1) (B2) (A1) (B2) (B1) (B2) (A2) (A1)
                 (B1) (A2) (A1) (A1) (B1) (B2) (A1) (B2) (A1) (A1)
 The electronic state of the initial guess is 1-A1.
 Keep R1 ints in memory in symmetry-blocked form, NReq=115400585.
 Requested convergence on RMS density matrix=1.00D-08 within 128 cycles.
 Requested convergence on MAX density matrix=1.00D-06.
 Requested convergence on             energy=1.00D-06.
 No special actions if energy rises.
 SCF Done:  E(RwB97XD) =  -114.509063679     A.U. after   10 cycles
            NFock= 10  Conv=0.73D-08     -V/T= 2.0060

 **********************************************************************

            Population analysis using the SCF Density.

 **********************************************************************

 Orbital symmetries:
       Occupied  (A1) (A1) (A1) (A1) (B2) (A1) (B1) (B2)
       Virtual   (B1) (A1) (B2) (A1) (B1) (A1) (B2) (A1) (B2) (A1)
                 (B1) (A1) (A2) (B2) (B1) (B2) (A1) (A1) (A1) (A2)
                 (B2) (B1) (A1) (B2) (A1) (B1) (A1) (B2) (A1) (B2)
                 (A2) (B1) (A1) (A1) (A2) (B2) (B1) (B2) (A1) (A1)
                 (B1) (A1) (A2) (B1) (B2) (A1) (B2) (A2) (A1) (B1)
                 (B2) (A1) (B1) (A1) (B2) (A2) (B2) (A1) (B1) (B2)
                 (A1) (B1) (B2) (A1) (A2) (A1) (B2) (B1) (A2) (A1)
                 (B2) (A1) (B1) (B2) (A1) (B1) (A1) (A2) (B2) (A1)
                 (B2) (B1) (A1) (A2) (B1) (A1) (B1) (B2) (A2) (A1)
                 (B2) (A1) (B2) (B1) (B2) (A1) (A2) (B2) (A1) (B1)
                 (A1) (B1) (A2) (A1) (B2) (B1) (B1) (B2) (A2) (A1)
                 (B2) (A1) (A1) (B2) (A1) (B2) (B1) (B2) (A2) (A1)
                 (B1) (A2) (A1) (A1) (B1) (A1) (B2) (B2) (A1) (A1)
 The electronic state is 1-A1.
 Alpha  occ. eigenvalues --  -19.27426 -10.38983  -1.16799  -0.73549  -0.59191
 Alpha  occ. eigenvalues --   -0.54591  -0.49256  -0.35998
 Alpha virt. eigenvalues --    0.01671   0.02976   0.04545   0.07844   0.09135
 Alpha virt. eigenvalues --    0.12707   0.13335   0.17108   0.19515   0.19863
 Alpha virt. eigenvalues --    0.20487   0.23811   0.24493   0.26796   0.30006
 Alpha virt. eigenvalues --    0.33200   0.33203   0.34583   0.36583   0.38140
 Alpha virt. eigenvalues --    0.38287   0.40457   0.45083   0.45441   0.50580
 Alpha virt. eigenvalues --    0.51903   0.60678   0.61745   0.64377   0.72197
 Alpha virt. eigenvalues --    0.75570   0.76196   0.78318   0.78679   0.80722
 Alpha virt. eigenvalues --    0.81632   0.86806   0.87943   0.89351   0.92799
 Alpha virt. eigenvalues --    0.93624   0.95502   0.96542   0.97156   0.97779
 Alpha virt. eigenvalues --    1.02107   1.02819   1.04405   1.17163   1.17680
 Alpha virt. eigenvalues --    1.23202   1.29121   1.29230   1.35455   1.38724
 Alpha virt. eigenvalues --    1.43253   1.46732   1.47919   1.52486   1.59489
 Alpha virt. eigenvalues --    1.60050   1.69095   1.81876   1.87835   1.88999
 Alpha virt. eigenvalues --    1.94642   2.05629   2.11843   2.15238   2.15434
 Alpha virt. eigenvalues --    2.17688   2.30420   2.30822   2.38394   2.41937
 Alpha virt. eigenvalues --    2.51418   2.60673   2.60900   2.71138   2.74696
 Alpha virt. eigenvalues --    2.86058   2.86217   2.92825   2.95739   3.18355
 Alpha virt. eigenvalues --    3.21745   3.31643   3.32348   3.40773   3.43365
 Alpha virt. eigenvalues --    3.46548   3.65789   3.69436   3.76393   3.88609
 Alpha virt. eigenvalues --    3.89684   3.94385   3.95832   3.97995   4.11662
 Alpha virt. eigenvalues --    4.31089   4.41683   4.46675   4.50447   4.71462
 Alpha virt. eigenvalues --    4.74403   4.85570   4.87725   4.97899   5.01543
 Alpha virt. eigenvalues --    5.05673   5.07639   5.58369   5.83078   5.88012
 Alpha virt. eigenvalues --    6.19010   6.22831   6.27636   6.53927   6.57474
 Alpha virt. eigenvalues --    6.71424   6.75848   6.78158   7.00870   7.09315
 Alpha virt. eigenvalues --    7.27634   7.28536   7.35439  14.29649  15.61927
          Condensed to atoms (all electrons):
               1          2          3          4
     1  C    5.106804   0.339876   0.339876   0.397383
     2  H    0.339876   0.363115   0.016951  -0.054320
     3  H    0.339876   0.016951   0.363115  -0.054320
     4  O    0.397383  -0.054320  -0.054320   8.196070
 Mulliken charges:
               1
     1  C   -0.183940
     2  H    0.334377
     3  H    0.334377
     4  O   -0.484814
 Sum of Mulliken charges =   0.00000
 Mulliken charges with hydrogens summed into heavy atoms:
               1
     1  C    0.484814
     4  O   -0.484814
 Electronic spatial extent (au):  <R**2>=             60.4698
 Charge=              0.0000 electrons
 Dipole moment (field-independent basis, Debye):
    X=              0.0000    Y=              0.0000    Z=             -2.4500  Tot=              2.4500
 Quadrupole moment (field-independent basis, Debye-Ang):
   XX=            -11.6711   YY=            -11.4930   ZZ=            -12.1751
   XY=              0.0000   XZ=              0.0000   YZ=              0.0000
 Traceless Quadrupole moment (field-independent basis, Debye-Ang):
   XX=              0.1086   YY=              0.2867   ZZ=             -0.3953
   XY=              0.0000   XZ=              0.0000   YZ=              0.0000
 Octapole moment (field-independent basis, Debye-Ang**2):
  XXX=              0.0000  YYY=              0.0000  ZZZ=              0.4763  XYY=              0.0000
  XXY=              0.0000  XXZ=              0.6241  XZZ=              0.0000  YZZ=              0.0000
  YYZ=             -0.6424  XYZ=              0.0000
 Hexadecapole moment (field-independent basis, Debye-Ang**3):
 XXXX=            -10.4167 YYYY=            -18.2068 ZZZZ=            -46.0894 XXXY=              0.0000
 XXXZ=              0.0000 YYYX=              0.0000 YYYZ=              0.0000 ZZZX=              0.0000
 ZZZY=              0.0000 XXYY=             -5.1326 XXZZ=             -9.3744 YYZZ=            -10.3981
 XXYZ=              0.0000 YYXZ=              0.0000 ZZXY=              0.0000
 N-N= 3.128865204721D+01 E-N=-3.313793754024D+02  KE= 1.138308835793D+02
 Symmetry A1   KE= 1.033996139873D+02
 Symmetry A2   KE= 4.652511829389D-31
 Symmetry B1   KE= 3.674528618296D+00
 Symmetry B2   KE= 6.756740973684D+00
 Calling FoFJK, ICntrl=      2127 FMM=F ISym2X=1 I1Cent= 0 IOpClX= 0 NMat=1 NMatS=1 NMatT=0.
 ***** Axes restored to original set *****
 -------------------------------------------------------------------
 Center     Atomic                   Forces (Hartrees/Bohr)
 Number     Number              X              Y              Z
 -------------------------------------------------------------------
      1        6           0.000000000    0.000000000    0.013752518
      2        1           0.000000000   -0.001047843    0.000647746
      3        1           0.000000000    0.001047843    0.000647746
      4        8           0.000000000    0.000000000   -0.015048009
 -------------------------------------------------------------------
 Cartesian Forces:  Max     0.015048009 RMS     0.005906278

 GradGradGradGradGradGradGradGradGradGradGradGradGradGradGradGradGradGrad
 Berny optimization.
 FormGI is forming the generalized inverse of G from B-inverse, IUseBI=4.
 Internal  Forces:  Max     0.015048009 RMS     0.005725602
 Search for a local minimum.
 Step number   1 out of a maximum of   20
 All quantities printed in internal units (Hartrees-Bohrs-Radians)
 Mixed Optimization -- RFO/linear search
 Second derivative matrix not updated -- first step.
 The second derivative matrix:
                          R1        R2        R3        A1        A2
           R1           0.33005
           R2           0.00000   0.33005
           R3           0.00000   0.00000   1.02229
           A1           0.00000   0.00000   0.00000   0.16000
           A2           0.00000   0.00000   0.00000   0.00000   0.16000
           A3           0.00000   0.00000   0.00000   0.00000   0.00000
           D1           0.00000   0.00000   0.00000   0.00000   0.00000
                          A3        D1
           A3           0.16000
           D1           0.00000   0.04268
 ITU=  0
     Eigenvalues ---    0.04268   0.16000   0.16000   0.33005   0.33005
     Eigenvalues ---    1.02229
 RFO step:  Lambda=-2.30645230D-04 EMin= 4.26794953D-02
 Linear search not attempted -- first point.
 Iteration  1 RMS(Cart)=  0.00554536 RMS(Int)=  0.00000000
 Iteration  2 RMS(Cart)=  0.00000000 RMS(Int)=  0.00000000
 ClnCor:  largest displacement from symmetrization is 3.15D-12 for atom     1.
 Variable       Old X    -DE/DX   Delta X   Delta X   Delta X     New X
                                 (Linear)    (Quad)   (Total)
    R1        2.09042  -0.00123   0.00000  -0.00373  -0.00373   2.08669
    R2        2.09042  -0.00123   0.00000  -0.00373  -0.00373   2.08669
    R3        2.27759  -0.01505   0.00000  -0.01472  -0.01472   2.26288
    A1        2.03378   0.00000   0.00000   0.00000   0.00000   2.03377
    A2        2.12470   0.00000   0.00000   0.00000   0.00000   2.12471
    A3        2.12470   0.00000   0.00000   0.00000   0.00000   2.12471
    D1        3.14159   0.00000   0.00000   0.00000   0.00000   3.14159
         Item               Value     Threshold  Converged?
 Maximum Force            0.015048     0.000450     NO 
 RMS     Force            0.005726     0.000300     NO 
 Maximum Displacement     0.012017     0.001800     NO 
 RMS     Displacement     0.005545     0.001200     NO 
 Predicted change in Energy=-1.153508D-04
 GradGradGradGradGradGradGradGradGradGradGradGradGradGradGradGradGradGrad

                          Input orientation:                          
 ---------------------------------------------------------------------
 Center     Atomic      Atomic             Coordinates (Angstroms)
 Number     Number       Type             X           Y           Z
 ---------------------------------------------------------------------
      1          6           0        0.000000    0.000000   -0.528462
      2          1           0        0.000000    0.939121   -1.109305
      3          1           0        0.000000   -0.939121   -1.109305
      4          8           0        0.000000    0.000000    0.669001
 ---------------------------------------------------------------------
                    Distance matrix (angstroms):
                    1          2          3          4
     1  C    0.000000
     2  H    1.104231   0.000000
     3  H    1.104231   1.878241   0.000000
     4  O    1.197462   2.011049   2.011049   0.000000
 Stoichiometry    CH2O
 Framework group  C2V[C2(CO),SGV(H2)]
 Deg. of freedom     3
 Full point group                 C2V     NOp   4
 Largest Abelian subgroup         C2V     NOp   4
 Largest concise Abelian subgroup C2      NOp   2
                         Standard orientation:                         
 ---------------------------------------------------------------------
 Center     Atomic      Atomic             Coordinates (Angstroms)
 Number     Number       Type             X           Y           Z
 ---------------------------------------------------------------------
      1          6           0        0.000000    0.000000   -0.526126
      2          1           0        0.000000    0.939121   -1.106969
      3          1           0        0.000000   -0.939121   -1.106969
      4          8           0        0.000000    0.000000    0.671337
 ---------------------------------------------------------------------
 Rotational constants (GHZ):         284.2884843          39.3592835          34.5727429
 Standard basis: Aug-CC-pVTZ (5D, 7F)
 There are    66 symmetry adapted cartesian basis functions of A1  symmetry.
 There are    17 symmetry adapted cartesian basis functions of A2  symmetry.
 There are    33 symmetry adapted cartesian basis functions of B1  symmetry.
 There are    44 symmetry adapted cartesian basis functions of B2  symmetry.
 There are    54 symmetry adapted basis functions of A1  symmetry.
 There are    17 symmetry adapted basis functions of A2  symmetry.
 There are    29 symmetry adapted basis functions of B1  symmetry.
 There are    38 symmetry adapted basis functions of B2  symmetry.
   138 basis functions,   198 primitive gaussians,   160 cartesian basis functions
     8 alpha electrons        8 beta electrons
       nuclear repulsion energy        31.4545690506 Hartrees.
 NAtoms=    4 NActive=    4 NUniq=    3 SFac= 1.78D+00 NAtFMM=   60 NAOKFM=F Big=F
 Integral buffers will be    131072 words long.
 Raffenetti 2 integral format.
 Two-electron integral symmetry is turned on.
 Nuclear repulsion after empirical dispersion term =       31.4543848124 Hartrees.
 One-electron integrals computed using PRISM.
 NBasis=   138 RedAO= T EigKep=  8.48D-05  NBF=    54    17    29    38
 NBsUse=   138 1.00D-06 EigRej= -1.00D+00 NBFU=    54    17    29    38
 Initial guess from the checkpoint file:  "formaldehyde-M0001-b3lyp-wb97L-wb97H.chk"
 B after Tr=     0.000000    0.000000    0.000000
         Rot=    1.000000    0.000000    0.000000    0.000000 Ang=   0.00 deg.
 Initial guess orbital symmetries:
       Occupied  (A1) (A1) (A1) (A1) (B2) (A1) (B1) (B2)
       Virtual   (B1) (A1) (B2) (A1) (B1) (A1) (B2) (A1) (B2) (A1)
                 (B1) (A1) (A2) (B2) (B1) (B2) (A1) (A1) (A1) (A2)
                 (B2) (B1) (A1) (B2) (A1) (B1) (A1) (B2) (A1) (B2)
                 (A2) (B1) (A1) (A1) (A2) (B2) (B1) (B2) (A1) (A1)
                 (B1) (A1) (A2) (B1) (B2) (A1) (B2) (A2) (A1) (B1)
                 (B2) (A1) (B1) (A1) (B2) (A2) (B2) (A1) (B1) (B2)
                 (A1) (B1) (B2) (A1) (A2) (A1) (B2) (B1) (A2) (A1)
                 (B2) (A1) (B1) (B2) (A1) (B1) (A1) (A2) (B2) (A1)
                 (B2) (B1) (A1) (A2) (B1) (A1) (B1) (B2) (A2) (A1)
                 (B2) (A1) (B2) (B1) (B2) (A1) (A2) (B2) (A1) (B1)
                 (A1) (B1) (A2) (A1) (B2) (B1) (B1) (B2) (A2) (A1)
                 (B2) (A1) (A1) (B2) (A1) (B2) (B1) (B2) (A2) (A1)
                 (B1) (A2) (A1) (A1) (B1) (A1) (B2) (B2) (A1) (A1)
 Keep R1 ints in memory in symmetry-blocked form, NReq=115400585.
 Requested convergence on RMS density matrix=1.00D-08 within 128 cycles.
 Requested convergence on MAX density matrix=1.00D-06.
 Requested convergence on             energy=1.00D-06.
 No special actions if energy rises.
 SCF Done:  E(RwB97XD) =  -114.509190738     A.U. after    8 cycles
            NFock=  8  Conv=0.82D-08     -V/T= 2.0056
 Calling FoFJK, ICntrl=      2127 FMM=F ISym2X=1 I1Cent= 0 IOpClX= 0 NMat=1 NMatS=1 NMatT=0.
 ***** Axes restored to original set *****
 -------------------------------------------------------------------
 Center     Atomic                   Forces (Hartrees/Bohr)
 Number     Number              X              Y              Z
 -------------------------------------------------------------------
      1        6           0.000000000    0.000000000    0.002825101
      2        1           0.000000000    0.000218510   -0.000551982
      3        1           0.000000000   -0.000218510   -0.000551982
      4        8           0.000000000    0.000000000   -0.001721137
 -------------------------------------------------------------------
 Cartesian Forces:  Max     0.002825101 RMS     0.000985240

 GradGradGradGradGradGradGradGradGradGradGradGradGradGradGradGradGradGrad
 Berny optimization.
 Using GEDIIS/GDIIS optimizer.
 FormGI is forming the generalized inverse of G from B-inverse, IUseBI=4.
 Internal  Forces:  Max     0.001721137 RMS     0.000734909
 Search for a local minimum.
 Step number   2 out of a maximum of   20
 All quantities printed in internal units (Hartrees-Bohrs-Radians)
 Mixed Optimization -- En-DIIS/RFO-DIIS
 Update second derivatives using D2CorX and points    1    2
 DE= -1.27D-04 DEPred=-1.15D-04 R= 1.10D+00
 TightC=F SS=  1.41D+00  RLast= 1.56D-02 DXNew= 5.0454D-01 4.6900D-02
 Trust test= 1.10D+00 RLast= 1.56D-02 DXMaxT set to 3.00D-01
 The second derivative matrix:
                          R1        R2        R3        A1        A2
           R1           0.33745
           R2           0.00740   0.33745
           R3           0.02867   0.02867   0.89104
           A1          -0.00403  -0.00403  -0.03147   0.16116
           A2           0.00202   0.00202   0.01573  -0.00058   0.16029
           A3           0.00202   0.00202   0.01573  -0.00058   0.00029
           D1           0.00000   0.00000   0.00000   0.00000   0.00000
                          A3        D1
           A3           0.16029
           D1           0.00000   0.04268
 ITU=  1  0
 Use linear search instead of GDIIS.
     Eigenvalues ---    0.04268   0.15958   0.16000   0.33005   0.34194
     Eigenvalues ---    0.89610
 RFO step:  Lambda=-5.50135671D-06 EMin= 4.26794953D-02
 Quartic linear search produced a step of  0.10154.
 Iteration  1 RMS(Cart)=  0.00122178 RMS(Int)=  0.00000198
 Iteration  2 RMS(Cart)=  0.00000211 RMS(Int)=  0.00000000
 Iteration  3 RMS(Cart)=  0.00000000 RMS(Int)=  0.00000000
 ClnCor:  largest displacement from symmetrization is 2.99D-12 for atom     1.
 Variable       Old X    -DE/DX   Delta X   Delta X   Delta X     New X
                                 (Linear)    (Quad)   (Total)
    R1        2.08669   0.00048  -0.00038   0.00191   0.00153   2.08822
    R2        2.08669   0.00048  -0.00038   0.00191   0.00153   2.08822
    R3        2.26288  -0.00172  -0.00149  -0.00068  -0.00217   2.26070
    A1        2.03377  -0.00049   0.00000  -0.00339  -0.00340   2.03038
    A2        2.12471   0.00025   0.00000   0.00170   0.00170   2.12640
    A3        2.12471   0.00025   0.00000   0.00170   0.00170   2.12640
    D1        3.14159   0.00000   0.00000   0.00000   0.00000   3.14159
         Item               Value     Threshold  Converged?
 Maximum Force            0.001721     0.000450     NO 
 RMS     Force            0.000735     0.000300     NO 
 Maximum Displacement     0.002451     0.001800     NO 
 RMS     Displacement     0.001223     0.001200     NO 
 Predicted change in Energy=-3.875446D-06
 GradGradGradGradGradGradGradGradGradGradGradGradGradGradGradGradGradGrad

                          Input orientation:                          
 ---------------------------------------------------------------------
 Center     Atomic      Atomic             Coordinates (Angstroms)
 Number     Number       Type             X           Y           Z
 ---------------------------------------------------------------------
      1          6           0        0.000000    0.000000   -0.527165
      2          1           0        0.000000    0.938820   -1.110027
      3          1           0        0.000000   -0.938820   -1.110027
      4          8           0        0.000000    0.000000    0.669149
 ---------------------------------------------------------------------
                    Distance matrix (angstroms):
                    1          2          3          4
     1  C    0.000000
     2  H    1.105039   0.000000
     3  H    1.105039   1.877640   0.000000
     4  O    1.196313   2.011678   2.011678   0.000000
 Stoichiometry    CH2O
 Framework group  C2V[C2(CO),SGV(H2)]
 Deg. of freedom     3
 Full point group                 C2V     NOp   4
 Largest Abelian subgroup         C2V     NOp   4
 Largest concise Abelian subgroup C2      NOp   2
                         Standard orientation:                         
 ---------------------------------------------------------------------
 Center     Atomic      Atomic             Coordinates (Angstroms)
 Number     Number       Type             X           Y           Z
 ---------------------------------------------------------------------
      1          6           0        0.000000    0.000000   -0.525299
      2          1           0        0.000000    0.938820   -1.108161
      3          1           0        0.000000   -0.938820   -1.108161
      4          8           0        0.000000    0.000000    0.671015
 ---------------------------------------------------------------------
 Rotational constants (GHZ):         284.4707055          39.3972298          34.6047155
 Standard basis: Aug-CC-pVTZ (5D, 7F)
 There are    66 symmetry adapted cartesian basis functions of A1  symmetry.
 There are    17 symmetry adapted cartesian basis functions of A2  symmetry.
 There are    33 symmetry adapted cartesian basis functions of B1  symmetry.
 There are    44 symmetry adapted cartesian basis functions of B2  symmetry.
 There are    54 symmetry adapted basis functions of A1  symmetry.
 There are    17 symmetry adapted basis functions of A2  symmetry.
 There are    29 symmetry adapted basis functions of B1  symmetry.
 There are    38 symmetry adapted basis functions of B2  symmetry.
   138 basis functions,   198 primitive gaussians,   160 cartesian basis functions
     8 alpha electrons        8 beta electrons
       nuclear repulsion energy        31.4695071910 Hartrees.
 NAtoms=    4 NActive=    4 NUniq=    3 SFac= 1.78D+00 NAtFMM=   60 NAOKFM=F Big=F
 Integral buffers will be    131072 words long.
 Raffenetti 2 integral format.
 Two-electron integral symmetry is turned on.
 Nuclear repulsion after empirical dispersion term =       31.4693229244 Hartrees.
 One-electron integrals computed using PRISM.
 NBasis=   138 RedAO= T EigKep=  8.48D-05  NBF=    54    17    29    38
 NBsUse=   138 1.00D-06 EigRej= -1.00D+00 NBFU=    54    17    29    38
 Initial guess from the checkpoint file:  "formaldehyde-M0001-b3lyp-wb97L-wb97H.chk"
 B after Tr=     0.000000    0.000000    0.000000
         Rot=    1.000000    0.000000    0.000000    0.000000 Ang=   0.00 deg.
 Initial guess orbital symmetries:
       Occupied  (A1) (A1) (A1) (A1) (B2) (A1) (B1) (B2)
       Virtual   (B1) (A1) (B2) (A1) (B1) (A1) (B2) (A1) (B2) (A1)
                 (B1) (A1) (A2) (B2) (B1) (B2) (A1) (A1) (A1) (A2)
                 (B2) (B1) (A1) (B2) (A1) (B1) (A1) (B2) (A1) (B2)
                 (A2) (B1) (A1) (A1) (A2) (B2) (B1) (B2) (A1) (A1)
                 (B1) (A1) (A2) (B1) (B2) (A1) (B2) (A2) (A1) (B1)
                 (B2) (B1) (A1) (A1) (B2) (A2) (B2) (A1) (B1) (B2)
                 (A1) (B1) (B2) (A1) (A2) (A1) (B2) (B1) (A2) (A1)
                 (B2) (A1) (B1) (B2) (A1) (B1) (A1) (A2) (B2) (A1)
                 (B1) (B2) (A1) (A2) (B1) (A1) (B1) (B2) (A2) (A1)
                 (B2) (A1) (B2) (B1) (B2) (A1) (A2) (B2) (A1) (B1)
                 (A1) (B1) (A2) (A1) (B2) (B1) (B1) (B2) (A2) (A1)
                 (B2) (A1) (A1) (B2) (A1) (B2) (B1) (B2) (A2) (A1)
                 (B1) (A2) (A1) (A1) (B1) (A1) (B2) (B2) (A1) (A1)
 Keep R1 ints in memory in symmetry-blocked form, NReq=115400585.
 Requested convergence on RMS density matrix=1.00D-08 within 128 cycles.
 Requested convergence on MAX density matrix=1.00D-06.
 Requested convergence on             energy=1.00D-06.
 No special actions if energy rises.
 SCF Done:  E(RwB97XD) =  -114.509195261     A.U. after    8 cycles
            NFock=  8  Conv=0.19D-08     -V/T= 2.0056
 Calling FoFJK, ICntrl=      2127 FMM=F ISym2X=1 I1Cent= 0 IOpClX= 0 NMat=1 NMatS=1 NMatT=0.
 ***** Axes restored to original set *****
 -------------------------------------------------------------------
 Center     Atomic                   Forces (Hartrees/Bohr)
 Number     Number              X              Y              Z
 -------------------------------------------------------------------
      1        6           0.000000000    0.000000000    0.000381974
      2        1           0.000000000    0.000037654   -0.000167546
      3        1           0.000000000   -0.000037654   -0.000167546
      4        8           0.000000000    0.000000000   -0.000046881
 -------------------------------------------------------------------
 Cartesian Forces:  Max     0.000381974 RMS     0.000131365

 GradGradGradGradGradGradGradGradGradGradGradGradGradGradGradGradGradGrad
 Berny optimization.
 Using GEDIIS/GDIIS optimizer.
 FormGI is forming the generalized inverse of G from B-inverse, IUseBI=4.
 Internal  Forces:  Max     0.000170515 RMS     0.000103362
 Search for a local minimum.
 Step number   3 out of a maximum of   20
 All quantities printed in internal units (Hartrees-Bohrs-Radians)
 Mixed Optimization -- En-DIIS/RFO-DIIS
 Swapping is turned off.
 Update second derivatives using D2CorX and points    1    2    3
 DE= -4.52D-06 DEPred=-3.88D-06 R= 1.17D+00
 TightC=F SS=  1.41D+00  RLast= 5.16D-03 DXNew= 5.0454D-01 1.5492D-02
 Trust test= 1.17D+00 RLast= 5.16D-03 DXMaxT set to 3.00D-01
 The second derivative matrix:
                          R1        R2        R3        A1        A2
           R1           0.32781
           R2          -0.00224   0.32781
           R3           0.04695   0.04695   0.97880
           A1           0.00774   0.00774  -0.06036   0.14706
           A2          -0.00387  -0.00387   0.03018   0.00647   0.15677
           A3          -0.00387  -0.00387   0.03018   0.00647  -0.00323
           D1           0.00000   0.00000   0.00000   0.00000   0.00000
                          A3        D1
           A3           0.15677
           D1           0.00000   0.04268
 ITU=  1  1  0
     Eigenvalues ---    0.04268   0.13218   0.16000   0.32117   0.33005
     Eigenvalues ---    0.99162
 En-DIIS/RFO-DIIS/Sim-DIIS IScMMF=       -3 using points:     3    2
 RFO step:  Lambda=-4.64896626D-07.
 DidBck=F Rises=F RFO-DIIS coefs:    1.32785   -0.32785
 Iteration  1 RMS(Cart)=  0.00054257 RMS(Int)=  0.00000029
 Iteration  2 RMS(Cart)=  0.00000030 RMS(Int)=  0.00000000
 ClnCor:  largest displacement from symmetrization is 3.40D-12 for atom     1.
 Variable       Old X    -DE/DX   Delta X   Delta X   Delta X     New X
                                 (Linear)    (Quad)   (Total)
    R1        2.08822   0.00012   0.00050  -0.00005   0.00045   2.08867
    R2        2.08822   0.00012   0.00050  -0.00005   0.00045   2.08867
    R3        2.26070  -0.00005  -0.00071   0.00050  -0.00022   2.26049
    A1        2.03038  -0.00017  -0.00111  -0.00024  -0.00136   2.02902
    A2        2.12640   0.00009   0.00056   0.00012   0.00068   2.12708
    A3        2.12640   0.00009   0.00056   0.00012   0.00068   2.12708
    D1        3.14159   0.00000   0.00000   0.00000   0.00000   3.14159
         Item               Value     Threshold  Converged?
 Maximum Force            0.000171     0.000450     YES
 RMS     Force            0.000103     0.000300     YES
 Maximum Displacement     0.000774     0.001800     YES
 RMS     Displacement     0.000543     0.001200     YES
 Predicted change in Energy=-2.324490D-07
 Optimization completed.
    -- Stationary point found.
                           ----------------------------
                           !   Optimized Parameters   !
                           ! (Angstroms and Degrees)  !
 --------------------------                            --------------------------
 ! Name  Definition              Value          Derivative Info.                !
 --------------------------------------------------------------------------------
 ! R1    R(1,2)                  1.105          -DE/DX =    0.0001              !
 ! R2    R(1,3)                  1.105          -DE/DX =    0.0001              !
 ! R3    R(1,4)                  1.1963         -DE/DX =    0.0                 !
 ! A1    A(2,1,3)              116.3322         -DE/DX =   -0.0002              !
 ! A2    A(2,1,4)              121.8339         -DE/DX =    0.0001              !
 ! A3    A(3,1,4)              121.8339         -DE/DX =    0.0001              !
 ! D1    D(2,1,4,3)            180.0            -DE/DX =    0.0                 !
 --------------------------------------------------------------------------------
 GradGradGradGradGradGradGradGradGradGradGradGradGradGradGradGradGradGrad

                          Input orientation:                          
 ---------------------------------------------------------------------
 Center     Atomic      Atomic             Coordinates (Angstroms)
 Number     Number       Type             X           Y           Z
 ---------------------------------------------------------------------
      1          6           0        0.000000    0.000000   -0.527165
      2          1           0        0.000000    0.938820   -1.110027
      3          1           0        0.000000   -0.938820   -1.110027
      4          8           0        0.000000    0.000000    0.669149
 ---------------------------------------------------------------------
                    Distance matrix (angstroms):
                    1          2          3          4
     1  C    0.000000
     2  H    1.105039   0.000000
     3  H    1.105039   1.877640   0.000000
     4  O    1.196313   2.011678   2.011678   0.000000
 Stoichiometry    CH2O
 Framework group  C2V[C2(CO),SGV(H2)]
 Deg. of freedom     3
 Full point group                 C2V     NOp   4
 Largest Abelian subgroup         C2V     NOp   4
 Largest concise Abelian subgroup C2      NOp   2
                         Standard orientation:                         
 ---------------------------------------------------------------------
 Center     Atomic      Atomic             Coordinates (Angstroms)
 Number     Number       Type             X           Y           Z
 ---------------------------------------------------------------------
      1          6           0        0.000000    0.000000   -0.525299
      2          1           0        0.000000    0.938820   -1.108161
      3          1           0        0.000000   -0.938820   -1.108161
      4          8           0        0.000000    0.000000    0.671015
 ---------------------------------------------------------------------
 Rotational constants (GHZ):         284.4707055          39.3972298          34.6047155

 **********************************************************************

            Population analysis using the SCF Density.

 **********************************************************************

 Orbital symmetries:
       Occupied  (A1) (A1) (A1) (A1) (B2) (A1) (B1) (B2)
       Virtual   (B1) (A1) (B2) (A1) (B1) (A1) (B2) (A1) (B2) (A1)
                 (B1) (A1) (A2) (B2) (B1) (A1) (B2) (A1) (A1) (A2)
                 (B2) (B1) (A1) (B2) (A1) (B1) (A1) (B2) (A1) (B2)
                 (A2) (B1) (A1) (A1) (A2) (B2) (B1) (B2) (A1) (A1)
                 (B1) (A1) (A2) (B1) (B2) (A1) (B2) (A2) (A1) (B1)
                 (B2) (B1) (A1) (A1) (B2) (A2) (B2) (A1) (B1) (B2)
                 (A1) (B1) (B2) (A1) (A2) (A1) (B2) (B1) (A2) (A1)
                 (B2) (A1) (B1) (B2) (A1) (B1) (A1) (A2) (B2) (A1)
                 (B1) (B2) (A1) (A2) (B1) (A1) (B1) (B2) (A2) (A1)
                 (B2) (A1) (B2) (B1) (B2) (A1) (A2) (B2) (A1) (B1)
                 (A1) (B1) (A2) (A1) (B2) (B1) (B1) (B2) (A2) (A1)
                 (B2) (A1) (A1) (B2) (A1) (B2) (B1) (B2) (A2) (A1)
                 (B1) (A2) (A1) (A1) (B1) (A1) (B2) (B2) (A1) (A1)
 The electronic state is 1-A1.
 Alpha  occ. eigenvalues --  -19.27361 -10.38801  -1.17278  -0.73453  -0.59334
 Alpha  occ. eigenvalues --   -0.54734  -0.49553  -0.35933
 Alpha virt. eigenvalues --    0.01889   0.02990   0.04556   0.07845   0.09159
 Alpha virt. eigenvalues --    0.12732   0.13325   0.17125   0.19556   0.19910
 Alpha virt. eigenvalues --    0.20459   0.23859   0.24525   0.26829   0.30032
 Alpha virt. eigenvalues --    0.33215   0.33216   0.34600   0.36627   0.38135
 Alpha virt. eigenvalues --    0.38311   0.40533   0.45234   0.45569   0.50797
 Alpha virt. eigenvalues --    0.51895   0.60961   0.61730   0.64609   0.72196
 Alpha virt. eigenvalues --    0.75474   0.76183   0.78333   0.78676   0.80834
 Alpha virt. eigenvalues --    0.81788   0.86864   0.87954   0.89354   0.93175
 Alpha virt. eigenvalues --    0.93731   0.95544   0.96613   0.97237   0.97810
 Alpha virt. eigenvalues --    1.02152   1.02899   1.04562   1.17497   1.17715
 Alpha virt. eigenvalues --    1.23262   1.29194   1.29378   1.35517   1.38818
 Alpha virt. eigenvalues --    1.43365   1.46752   1.48132   1.52620   1.59848
 Alpha virt. eigenvalues --    1.59985   1.69643   1.82169   1.88009   1.89074
 Alpha virt. eigenvalues --    1.94477   2.05839   2.12131   2.15325   2.15763
 Alpha virt. eigenvalues --    2.17921   2.30595   2.31086   2.38364   2.42652
 Alpha virt. eigenvalues --    2.51651   2.60749   2.61400   2.71382   2.74907
 Alpha virt. eigenvalues --    2.85807   2.85963   2.93080   2.95685   3.18692
 Alpha virt. eigenvalues --    3.22333   3.31648   3.32748   3.41152   3.43498
 Alpha virt. eigenvalues --    3.46383   3.66311   3.69647   3.77156   3.89404
 Alpha virt. eigenvalues --    3.90961   3.94769   3.96453   3.98764   4.12266
 Alpha virt. eigenvalues --    4.32527   4.41892   4.46997   4.51277   4.73089
 Alpha virt. eigenvalues --    4.75894   4.86704   4.88164   4.98609   5.02266
 Alpha virt. eigenvalues --    5.06215   5.08501   5.58575   5.83970   5.88152
 Alpha virt. eigenvalues --    6.19186   6.22905   6.28043   6.54420   6.58414
 Alpha virt. eigenvalues --    6.72736   6.76196   6.78465   7.01841   7.09365
 Alpha virt. eigenvalues --    7.28450   7.29003   7.37449  14.49319  15.67932
          Condensed to atoms (all electrons):
               1          2          3          4
     1  C    5.103639   0.339739   0.339739   0.401923
     2  H    0.339739   0.365144   0.017263  -0.055990
     3  H    0.339739   0.017263   0.365144  -0.055990
     4  O    0.401923  -0.055990  -0.055990   8.192705
 Mulliken charges:
               1
     1  C   -0.185041
     2  H    0.333844
     3  H    0.333844
     4  O   -0.482648
 Sum of Mulliken charges =   0.00000
 Mulliken charges with hydrogens summed into heavy atoms:
               1
     1  C    0.482648
     4  O   -0.482648
 Electronic spatial extent (au):  <R**2>=             60.1126
 Charge=              0.0000 electrons
 Dipole moment (field-independent basis, Debye):
    X=              0.0000    Y=              0.0000    Z=             -2.4103  Tot=              2.4103
 Quadrupole moment (field-independent basis, Debye-Ang):
   XX=            -11.6413   YY=            -11.5007   ZZ=            -12.1937
   XY=              0.0000   XZ=              0.0000   YZ=              0.0000
 Traceless Quadrupole moment (field-independent basis, Debye-Ang):
   XX=              0.1373   YY=              0.2778   ZZ=             -0.4151
   XY=              0.0000   XZ=              0.0000   YZ=              0.0000
 Octapole moment (field-independent basis, Debye-Ang**2):
  XXX=              0.0000  YYY=              0.0000  ZZZ=              0.5345  XYY=              0.0000
  XXY=              0.0000  XXZ=              0.6312  XZZ=              0.0000  YZZ=              0.0000
  YYZ=             -0.5800  XYZ=              0.0000
 Hexadecapole moment (field-independent basis, Debye-Ang**3):
 XXXX=            -10.3509 YYYY=            -18.2345 ZZZZ=            -45.7436 XXXY=              0.0000
 XXXZ=              0.0000 YYYX=              0.0000 YYYZ=              0.0000 ZZZX=              0.0000
 ZZZY=              0.0000 XXYY=             -5.1179 XXZZ=             -9.2984 YYZZ=            -10.3858
 XXYZ=              0.0000 YYXZ=              0.0000 ZZXY=              0.0000
 N-N= 3.146932292444D+01 E-N=-3.317637014623D+02  KE= 1.138712623899D+02
 Symmetry A1   KE= 1.034305036612D+02
 Symmetry A2   KE= 5.996455079794D-31
 Symmetry B1   KE= 3.681592869365D+00
 Symmetry B2   KE= 6.759165859341D+00
 1\1\GINC-R02C16\FOpt\RwB97XD\Aug-CC-pVTZ\C1H2O1\LFRANZON\11-May-2021\0
 \\#wB97XD Aug-cc-pVTZ Opt Integral(Grid=SuperFineGrid) Freq MaxDisk=32
 GB\\Title\\0,1\C,0.,0.,-0.5271645536\H,0.,0.9388198326,-1.1100271546\H
 ,0.,-0.9388198326,-1.1100271546\O,0.,0.,0.6691488627\\Version=ES64L-G1
 6RevB.01\State=1-A1\HF=-114.5091953\RMSD=1.913e-09\RMSF=1.314e-04\Dipo
 le=0.,0.,-0.9482926\Quadrupole=0.102085,0.2065672,-0.3086522,0.,0.,0.\
 PG=C02V [C2(C1O1),SGV(H2)]\\@


 I WISH TO HAVE NO CONNECTION WITH ANY SHIP THAT DOES NOT SAIL FAST,
 FOR I INTEND TO GO IN HARM'S WAY.
     -- JOHN PAUL JONES, USN 1747-1792
 Job cpu time:       0 days  0 hours  3 minutes 33.1 seconds.
 Elapsed time:       0 days  0 hours  0 minutes 21.4 seconds.
 File lengths (MBytes):  RWF=     15 Int=      0 D2E=      0 Chk=      3 Scr=      1
 Normal termination of Gaussian 16 at Tue May 11 16:49:28 2021.
 Link1:  Proceeding to internal job step number  2.
 ----------------------------------------------------------------------
 #N Geom=AllCheck Guess=TCheck SCRF=Check GenChk RwB97XD/Aug-CC-pVTZ Fr
 eq
 ----------------------------------------------------------------------
 1/10=4,29=7,30=1,38=1,40=1/1,3;
 2/12=2,40=1/2;
 3/5=16,6=1,7=10,11=2,14=-4,25=1,30=1,70=2,71=2,74=-58,75=-7,116=1,140=1/1,2,3;
 4/5=101/1;
 5/5=2,38=6,98=1/2;
 8/6=4,10=90,11=11/1;
 11/6=1,8=1,9=11,15=111,16=1/1,2,10;
 10/6=1/2;
 6/7=2,8=2,9=2,10=2,28=1/1;
 7/8=1,10=1,25=1/1,2,3,16;
 1/10=4,30=1/3;
 99//99;
 Structure from the checkpoint file:  "formaldehyde-M0001-b3lyp-wb97L-wb97H.chk"
 -----
 Title
 -----
 Charge =  0 Multiplicity = 1
 Redundant internal coordinates found in file.  (old form).
 C,0,0.,0.,-0.5271645536
 H,0,0.,0.9388198326,-1.1100271546
 H,0,0.,-0.9388198326,-1.1100271546
 O,0,0.,0.,0.6691488627
 Recover connectivity data from disk.

 GradGradGradGradGradGradGradGradGradGradGradGradGradGradGradGradGradGrad
 Berny optimization.
 Initialization pass.
                           ----------------------------
                           !    Initial Parameters    !
                           ! (Angstroms and Degrees)  !
 --------------------------                            --------------------------
 ! Name  Definition              Value          Derivative Info.                !
 --------------------------------------------------------------------------------
 ! R1    R(1,2)                  1.105          calculate D2E/DX2 analytically  !
 ! R2    R(1,3)                  1.105          calculate D2E/DX2 analytically  !
 ! R3    R(1,4)                  1.1963         calculate D2E/DX2 analytically  !
 ! A1    A(2,1,3)              116.3322         calculate D2E/DX2 analytically  !
 ! A2    A(2,1,4)              121.8339         calculate D2E/DX2 analytically  !
 ! A3    A(3,1,4)              121.8339         calculate D2E/DX2 analytically  !
 ! D1    D(2,1,4,3)            180.0            calculate D2E/DX2 analytically  !
 --------------------------------------------------------------------------------
 Trust Radius=3.00D-01 FncErr=1.00D-07 GrdErr=1.00D-07 EigMax=2.50D+02 EigMin=1.00D-04
 Number of steps in this run=      2 maximum allowed number of steps=      2.
 GradGradGradGradGradGradGradGradGradGradGradGradGradGradGradGradGradGrad

                          Input orientation:                          
 ---------------------------------------------------------------------
 Center     Atomic      Atomic             Coordinates (Angstroms)
 Number     Number       Type             X           Y           Z
 ---------------------------------------------------------------------
      1          6           0        0.000000    0.000000   -0.527165
      2          1           0        0.000000    0.938820   -1.110027
      3          1           0        0.000000   -0.938820   -1.110027
      4          8           0        0.000000    0.000000    0.669149
 ---------------------------------------------------------------------
                    Distance matrix (angstroms):
                    1          2          3          4
     1  C    0.000000
     2  H    1.105039   0.000000
     3  H    1.105039   1.877640   0.000000
     4  O    1.196313   2.011678   2.011678   0.000000
 Stoichiometry    CH2O
 Framework group  C2V[C2(CO),SGV(H2)]
 Deg. of freedom     3
 Full point group                 C2V     NOp   4
 Largest Abelian subgroup         C2V     NOp   4
 Largest concise Abelian subgroup C2      NOp   2
                         Standard orientation:                         
 ---------------------------------------------------------------------
 Center     Atomic      Atomic             Coordinates (Angstroms)
 Number     Number       Type             X           Y           Z
 ---------------------------------------------------------------------
      1          6           0        0.000000    0.000000   -0.525299
      2          1           0        0.000000    0.938820   -1.108161
      3          1           0        0.000000   -0.938820   -1.108161
      4          8           0        0.000000    0.000000    0.671015
 ---------------------------------------------------------------------
 Rotational constants (GHZ):         284.4707055          39.3972298          34.6047155
 Standard basis: Aug-CC-pVTZ (5D, 7F)
 There are    66 symmetry adapted cartesian basis functions of A1  symmetry.
 There are    17 symmetry adapted cartesian basis functions of A2  symmetry.
 There are    33 symmetry adapted cartesian basis functions of B1  symmetry.
 There are    44 symmetry adapted cartesian basis functions of B2  symmetry.
 There are    54 symmetry adapted basis functions of A1  symmetry.
 There are    17 symmetry adapted basis functions of A2  symmetry.
 There are    29 symmetry adapted basis functions of B1  symmetry.
 There are    38 symmetry adapted basis functions of B2  symmetry.
   138 basis functions,   198 primitive gaussians,   160 cartesian basis functions
     8 alpha electrons        8 beta electrons
       nuclear repulsion energy        31.4695071910 Hartrees.
 NAtoms=    4 NActive=    4 NUniq=    3 SFac= 1.78D+00 NAtFMM=   60 NAOKFM=F Big=F
 Integral buffers will be    131072 words long.
 Raffenetti 2 integral format.
 Two-electron integral symmetry is turned on.
 Nuclear repulsion after empirical dispersion term =       31.4693229244 Hartrees.
 One-electron integrals computed using PRISM.
 NBasis=   138 RedAO= T EigKep=  8.48D-05  NBF=    54    17    29    38
 NBsUse=   138 1.00D-06 EigRej= -1.00D+00 NBFU=    54    17    29    38
 Initial guess from the checkpoint file:  "formaldehyde-M0001-b3lyp-wb97L-wb97H.chk"
 B after Tr=     0.000000    0.000000    0.000000
         Rot=    1.000000    0.000000    0.000000    0.000000 Ang=   0.00 deg.
 Initial guess orbital symmetries:
       Occupied  (A1) (A1) (A1) (A1) (B2) (A1) (B1) (B2)
       Virtual   (B1) (A1) (B2) (A1) (B1) (A1) (B2) (A1) (B2) (A1)
                 (B1) (A1) (A2) (B2) (B1) (A1) (B2) (A1) (A1) (A2)
                 (B2) (B1) (A1) (B2) (A1) (B1) (A1) (B2) (A1) (B2)
                 (A2) (B1) (A1) (A1) (A2) (B2) (B1) (B2) (A1) (A1)
                 (B1) (A1) (A2) (B1) (B2) (A1) (B2) (A2) (A1) (B1)
                 (B2) (B1) (A1) (A1) (B2) (A2) (B2) (A1) (B1) (B2)
                 (A1) (B1) (B2) (A1) (A2) (A1) (B2) (B1) (A2) (A1)
                 (B2) (A1) (B1) (B2) (A1) (B1) (A1) (A2) (B2) (A1)
                 (B1) (B2) (A1) (A2) (B1) (A1) (B1) (B2) (A2) (A1)
                 (B2) (A1) (B2) (B1) (B2) (A1) (A2) (B2) (A1) (B1)
                 (A1) (B1) (A2) (A1) (B2) (B1) (B1) (B2) (A2) (A1)
                 (B2) (A1) (A1) (B2) (A1) (B2) (B1) (B2) (A2) (A1)
                 (B1) (A2) (A1) (A1) (B1) (A1) (B2) (B2) (A1) (A1)
 Keep R1 ints in memory in symmetry-blocked form, NReq=115400585.
 Requested convergence on RMS density matrix=1.00D-08 within 128 cycles.
 Requested convergence on MAX density matrix=1.00D-06.
 Requested convergence on             energy=1.00D-06.
 No special actions if energy rises.
 SCF Done:  E(RwB97XD) =  -114.509195261     A.U. after    1 cycles
            NFock=  1  Conv=0.43D-09     -V/T= 2.0056
 DoSCS=F DFT=T ScalE2(SS,OS)=  1.000000  1.000000
 Range of M.O.s used for correlation:     1   138
 NBasis=   138 NAE=     8 NBE=     8 NFC=     0 NFV=     0
 NROrb=    138 NOA=     8 NOB=     8 NVA=   130 NVB=   130

 **** Warning!!: The largest alpha MO coefficient is  0.36531437D+02

 Symmetrizing basis deriv contribution to polar:
 IMax=3 JMax=2 DiffMx= 0.00D+00
 G2DrvN: will do     5 centers at a time, making    1 passes.
 Calling FoFCou, ICntrl=  3107 FMM=F I1Cent=   0 AccDes= 0.00D+00.
 End of G2Drv F.D. properties file   721 does not exist.
 End of G2Drv F.D. properties file   722 does not exist.
 End of G2Drv F.D. properties file   788 does not exist.
          IDoAtm=1111
          Differentiating once with respect to electric field.
                with respect to dipole field.
          Differentiating once with respect to nuclear coordinates.
 Keep R1 ints in memory in symmetry-blocked form, NReq=115403388.
          There are    12 degrees of freedom in the 1st order CPHF.  IDoFFX=4 NUNeed=    12.
     12 vectors produced by pass  0 Test12= 8.67D-15 8.33D-09 XBig12= 9.48D+00 2.06D+00.
 AX will form    12 AO Fock derivatives at one time.
     12 vectors produced by pass  1 Test12= 8.67D-15 8.33D-09 XBig12= 2.45D+00 5.68D-01.
     12 vectors produced by pass  2 Test12= 8.67D-15 8.33D-09 XBig12= 7.77D-02 9.59D-02.
     12 vectors produced by pass  3 Test12= 8.67D-15 8.33D-09 XBig12= 7.68D-04 6.24D-03.
     12 vectors produced by pass  4 Test12= 8.67D-15 8.33D-09 XBig12= 6.12D-06 6.76D-04.
     12 vectors produced by pass  5 Test12= 8.67D-15 8.33D-09 XBig12= 3.94D-08 4.56D-05.
      9 vectors produced by pass  6 Test12= 8.67D-15 8.33D-09 XBig12= 2.63D-10 3.42D-06.
      4 vectors produced by pass  7 Test12= 8.67D-15 8.33D-09 XBig12= 1.37D-12 2.93D-07.
      1 vectors produced by pass  8 Test12= 8.67D-15 8.33D-09 XBig12= 7.80D-15 2.38D-08.
 InvSVY:  IOpt=1 It=  1 EMax= 4.44D-16
 Solved reduced A of dimension    86 with    12 vectors.
 Isotropic polarizability for W=    0.000000       17.73 Bohr**3.
 End of Minotr F.D. properties file   721 does not exist.
 End of Minotr F.D. properties file   722 does not exist.
 End of Minotr F.D. properties file   788 does not exist.

 **********************************************************************

            Population analysis using the SCF Density.

 **********************************************************************

 Orbital symmetries:
       Occupied  (A1) (A1) (A1) (A1) (B2) (A1) (B1) (B2)
       Virtual   (B1) (A1) (B2) (A1) (B1) (A1) (B2) (A1) (B2) (A1)
                 (B1) (A1) (A2) (B2) (B1) (A1) (B2) (A1) (A1) (A2)
                 (B2) (B1) (A1) (B2) (A1) (B1) (A1) (B2) (A1) (B2)
                 (A2) (B1) (A1) (A1) (A2) (B2) (B1) (B2) (A1) (A1)
                 (B1) (A1) (A2) (B1) (B2) (A1) (B2) (A2) (A1) (B1)
                 (B2) (B1) (A1) (A1) (B2) (A2) (B2) (A1) (B1) (B2)
                 (A1) (B1) (B2) (A1) (A2) (A1) (B2) (B1) (A2) (A1)
                 (B2) (A1) (B1) (B2) (A1) (B1) (A1) (A2) (B2) (A1)
                 (B1) (B2) (A1) (A2) (B1) (A1) (B1) (B2) (A2) (A1)
                 (B2) (A1) (B2) (B1) (B2) (A1) (A2) (B2) (A1) (B1)
                 (A1) (B1) (A2) (A1) (B2) (B1) (B1) (B2) (A2) (A1)
                 (B2) (A1) (A1) (B2) (A1) (B2) (B1) (B2) (A2) (A1)
                 (B1) (A2) (A1) (A1) (B1) (A1) (B2) (B2) (A1) (A1)
 The electronic state is 1-A1.
 Alpha  occ. eigenvalues --  -19.27361 -10.38801  -1.17278  -0.73453  -0.59334
 Alpha  occ. eigenvalues --   -0.54734  -0.49553  -0.35933
 Alpha virt. eigenvalues --    0.01889   0.02990   0.04556   0.07845   0.09159
 Alpha virt. eigenvalues --    0.12732   0.13325   0.17125   0.19556   0.19910
 Alpha virt. eigenvalues --    0.20459   0.23859   0.24525   0.26829   0.30032
 Alpha virt. eigenvalues --    0.33215   0.33216   0.34600   0.36627   0.38135
 Alpha virt. eigenvalues --    0.38311   0.40533   0.45234   0.45569   0.50797
 Alpha virt. eigenvalues --    0.51895   0.60961   0.61730   0.64609   0.72196
 Alpha virt. eigenvalues --    0.75474   0.76183   0.78333   0.78676   0.80834
 Alpha virt. eigenvalues --    0.81788   0.86864   0.87954   0.89354   0.93175
 Alpha virt. eigenvalues --    0.93731   0.95544   0.96613   0.97237   0.97810
 Alpha virt. eigenvalues --    1.02152   1.02899   1.04562   1.17497   1.17715
 Alpha virt. eigenvalues --    1.23262   1.29194   1.29378   1.35517   1.38818
 Alpha virt. eigenvalues --    1.43365   1.46752   1.48132   1.52620   1.59848
 Alpha virt. eigenvalues --    1.59985   1.69643   1.82169   1.88009   1.89074
 Alpha virt. eigenvalues --    1.94477   2.05839   2.12131   2.15325   2.15763
 Alpha virt. eigenvalues --    2.17921   2.30595   2.31086   2.38364   2.42652
 Alpha virt. eigenvalues --    2.51651   2.60749   2.61400   2.71382   2.74907
 Alpha virt. eigenvalues --    2.85807   2.85963   2.93080   2.95685   3.18692
 Alpha virt. eigenvalues --    3.22333   3.31648   3.32748   3.41152   3.43498
 Alpha virt. eigenvalues --    3.46383   3.66311   3.69647   3.77156   3.89404
 Alpha virt. eigenvalues --    3.90961   3.94769   3.96453   3.98764   4.12266
 Alpha virt. eigenvalues --    4.32527   4.41892   4.46997   4.51277   4.73089
 Alpha virt. eigenvalues --    4.75894   4.86704   4.88164   4.98609   5.02266
 Alpha virt. eigenvalues --    5.06215   5.08501   5.58575   5.83970   5.88152
 Alpha virt. eigenvalues --    6.19186   6.22905   6.28043   6.54420   6.58414
 Alpha virt. eigenvalues --    6.72736   6.76196   6.78465   7.01841   7.09365
 Alpha virt. eigenvalues --    7.28450   7.29003   7.37449  14.49319  15.67932
          Condensed to atoms (all electrons):
               1          2          3          4
     1  C    5.103639   0.339739   0.339739   0.401923
     2  H    0.339739   0.365144   0.017263  -0.055990
     3  H    0.339739   0.017263   0.365144  -0.055990
     4  O    0.401923  -0.055990  -0.055990   8.192705
 Mulliken charges:
               1
     1  C   -0.185041
     2  H    0.333844
     3  H    0.333844
     4  O   -0.482648
 Sum of Mulliken charges =   0.00000
 Mulliken charges with hydrogens summed into heavy atoms:
               1
     1  C    0.482648
     4  O   -0.482648
 APT charges:
               1
     1  C    0.673770
     2  H   -0.042538
     3  H   -0.042538
     4  O   -0.588694
 Sum of APT charges =   0.00000
 APT charges with hydrogens summed into heavy atoms:
               1
     1  C    0.588694
     4  O   -0.588694
 Electronic spatial extent (au):  <R**2>=             60.1126
 Charge=              0.0000 electrons
 Dipole moment (field-independent basis, Debye):
    X=              0.0000    Y=              0.0000    Z=             -2.4103  Tot=              2.4103
 Quadrupole moment (field-independent basis, Debye-Ang):
   XX=            -11.6413   YY=            -11.5007   ZZ=            -12.1937
   XY=              0.0000   XZ=              0.0000   YZ=              0.0000
 Traceless Quadrupole moment (field-independent basis, Debye-Ang):
   XX=              0.1373   YY=              0.2778   ZZ=             -0.4151
   XY=              0.0000   XZ=              0.0000   YZ=              0.0000
 Octapole moment (field-independent basis, Debye-Ang**2):
  XXX=              0.0000  YYY=              0.0000  ZZZ=              0.5345  XYY=              0.0000
  XXY=              0.0000  XXZ=              0.6312  XZZ=              0.0000  YZZ=              0.0000
  YYZ=             -0.5800  XYZ=              0.0000
 Hexadecapole moment (field-independent basis, Debye-Ang**3):
 XXXX=            -10.3509 YYYY=            -18.2345 ZZZZ=            -45.7436 XXXY=              0.0000
 XXXZ=              0.0000 YYYX=              0.0000 YYYZ=              0.0000 ZZZX=              0.0000
 ZZZY=              0.0000 XXYY=             -5.1179 XXZZ=             -9.2984 YYZZ=            -10.3858
 XXYZ=              0.0000 YYXZ=              0.0000 ZZXY=              0.0000
 N-N= 3.146932292444D+01 E-N=-3.317637016707D+02  KE= 1.138712624805D+02
 Symmetry A1   KE= 1.034305036832D+02
 Symmetry A2   KE= 2.320230232510D-30
 Symmetry B1   KE= 3.681592891120D+00
 Symmetry B2   KE= 6.759165906164D+00
  Exact polarizability:  12.953   0.000  17.965   0.000   0.000  22.277
 Approx polarizability:  13.397   0.000  16.622   0.000   0.000  24.397
 Calling FoFJK, ICntrl=    100127 FMM=F ISym2X=1 I1Cent= 0 IOpClX= 0 NMat=1 NMatS=1 NMatT=0.
 Full mass-weighted force constant matrix:
 Low frequencies ---  -34.2100  -17.6571  -13.2642   -0.0011    0.0006    0.0013
 Low frequencies --- 1208.4171 1272.1649 1536.5095
 Diagonal vibrational polarizability:
        0.1161675       0.5277383       1.2828953
 Harmonic frequencies (cm**-1), IR intensities (KM/Mole), Raman scattering
 activities (A**4/AMU), depolarization ratios for plane and unpolarized
 incident light, reduced masses (AMU), force constants (mDyne/A),
 and normal coordinates:
                      1                      2                      3
                     B1                     B2                     A1
 Frequencies --   1208.4168              1272.1648              1536.5095
 Red. masses --      1.3672                 1.3439                 1.0937
 Frc consts  --      1.1763                 1.2815                 1.5213
 IR Inten    --      6.3035                12.1521                11.4654
  Atom  AN      X      Y      Z        X      Y      Z        X      Y      Z
     1   6    -0.17   0.00   0.00     0.00  -0.15   0.00     0.00   0.00   0.00
     2   1     0.70   0.00   0.00     0.00   0.25   0.65     0.00   0.35   0.61
     3   1     0.70   0.00   0.00     0.00   0.25  -0.65     0.00  -0.35   0.61
     4   8     0.04   0.00   0.00     0.00   0.08   0.00     0.00   0.00  -0.08
                      4                      5                      6
                     A1                     A1                     B2
 Frequencies --   1852.8375              2913.2769              2974.1737
 Red. masses --      7.9851                 1.0444                 1.1209
 Frc consts  --     16.1512                 5.2226                 5.8418
 IR Inten    --    118.4533                70.5346               107.0477
  Atom  AN      X      Y      Z        X      Y      Z        X      Y      Z
     1   6     0.00   0.00   0.61     0.00   0.00   0.06     0.00  -0.10   0.00
     2   1     0.00  -0.43  -0.17     0.00   0.61  -0.35     0.00   0.60  -0.37
     3   1     0.00   0.43  -0.17     0.00  -0.61  -0.35     0.00   0.60   0.37
     4   8     0.00   0.00  -0.44     0.00   0.00   0.00     0.00   0.00   0.00

 -------------------
 - Thermochemistry -
 -------------------
 Temperature   298.150 Kelvin.  Pressure   1.00000 Atm.
 Atom     1 has atomic number  6 and mass  12.00000
 Atom     2 has atomic number  1 and mass   1.00783
 Atom     3 has atomic number  1 and mass   1.00783
 Atom     4 has atomic number  8 and mass  15.99491
 Molecular mass:    30.01056 amu.
 Principal axes and moments of inertia in atomic units:
                           1         2         3
     Eigenvalues --     6.34421  45.80884  52.15304
           X            0.00000   0.00000   1.00000
           Y            0.00000   1.00000   0.00000
           Z            1.00000   0.00000   0.00000
 This molecule is an asymmetric top.
 Rotational symmetry number  2.
 Rotational temperatures (Kelvin)     13.65244     1.89077     1.66076
 Rotational constants (GHZ):         284.47071    39.39723    34.60472
 Zero-point vibrational energy      70324.7 (Joules/Mol)
                                   16.80802 (Kcal/Mol)
 Vibrational temperatures:   1738.64  1830.36  2210.69  2665.82  4191.56
          (Kelvin)           4279.17
 
 Zero-point correction=                           0.026785 (Hartree/Particle)
 Thermal correction to Energy=                    0.029652
 Thermal correction to Enthalpy=                  0.030596
 Thermal correction to Gibbs Free Energy=         0.005792
 Sum of electronic and zero-point Energies=           -114.482410
 Sum of electronic and thermal Energies=              -114.479543
 Sum of electronic and thermal Enthalpies=            -114.478599
 Sum of electronic and thermal Free Energies=         -114.503403
 
                     E (Thermal)             CV                S
                      KCal/Mol        Cal/Mol-Kelvin    Cal/Mol-Kelvin
 Total                   18.607              6.411             52.204
 Electronic               0.000              0.000              0.000
 Translational            0.889              2.981             36.130
 Rotational               0.889              2.981             15.990
 Vibrational             16.829              0.449              0.083
                       Q            Log10(Q)             Ln(Q)
 Total Bot       0.216598D-02         -2.664346         -6.134884
 Total V=0       0.452915D+10          9.656017         22.233800
 Vib (Bot)       0.481028D-12        -12.317830        -28.362852
 Vib (V=0)       0.100585D+01          0.002533          0.005832
 Electronic      0.100000D+01          0.000000          0.000000
 Translational   0.646197D+07          6.810365         15.681445
 Rotational      0.696817D+03          2.843119          6.546523
 ***** Axes restored to original set *****
 -------------------------------------------------------------------
 Center     Atomic                   Forces (Hartrees/Bohr)
 Number     Number              X              Y              Z
 -------------------------------------------------------------------
      1        6           0.000000000    0.000000000    0.000381961
      2        1           0.000000000    0.000037651   -0.000167544
      3        1           0.000000000   -0.000037651   -0.000167544
      4        8           0.000000000    0.000000000   -0.000046873
 -------------------------------------------------------------------
 Cartesian Forces:  Max     0.000381961 RMS     0.000131361
 FormGI is forming the generalized inverse of G from B-inverse, IUseBI=4.

 GradGradGradGradGradGradGradGradGradGradGradGradGradGradGradGradGradGrad
 Berny optimization.
 Internal  Forces:  Max     0.000170514 RMS     0.000103360
 Search for a local minimum.
 Step number   1 out of a maximum of    2
 All quantities printed in internal units (Hartrees-Bohrs-Radians)
 Second derivative matrix not updated -- analytic derivatives used.
 The second derivative matrix:
                          R1        R2        R3        A1        A2
           R1           0.30769
           R2           0.00589   0.30769
           R3           0.03737   0.03737   0.91615
           A1           0.00849   0.00849  -0.03805   0.08477
           A2           0.00252  -0.01101   0.01903  -0.04239   0.11587
           A3          -0.01101   0.00252   0.01903  -0.04239  -0.07348
           D1           0.00000   0.00000   0.00000   0.00000   0.00000
                          A3        D1
           A3           0.11587
           D1           0.00000   0.06267
 ITU=  0
     Eigenvalues ---    0.06267   0.12273   0.18775   0.30341   0.31085
     Eigenvalues ---    0.92331
 Angle between quadratic step and forces=  19.32 degrees.
 Linear search not attempted -- first point.
 Iteration  1 RMS(Cart)=  0.00059080 RMS(Int)=  0.00000033
 Iteration  2 RMS(Cart)=  0.00000035 RMS(Int)=  0.00000000
 ClnCor:  largest displacement from symmetrization is 2.48D-12 for atom     3.
 Variable       Old X    -DE/DX   Delta X   Delta X   Delta X     New X
                                 (Linear)    (Quad)   (Total)
    R1        2.08822   0.00012   0.00000   0.00046   0.00046   2.08869
    R2        2.08822   0.00012   0.00000   0.00046   0.00046   2.08869
    R3        2.26070  -0.00005   0.00000  -0.00018  -0.00018   2.26052
    A1        2.03038  -0.00017   0.00000  -0.00146  -0.00146   2.02892
    A2        2.12640   0.00009   0.00000   0.00073   0.00073   2.12713
    A3        2.12640   0.00009   0.00000   0.00073   0.00073   2.12713
    D1        3.14159   0.00000   0.00000   0.00000   0.00000   3.14159
         Item               Value     Threshold  Converged?
 Maximum Force            0.000171     0.000450     YES
 RMS     Force            0.000103     0.000300     YES
 Maximum Displacement     0.000814     0.001800     YES
 RMS     Displacement     0.000591     0.001200     YES
 Predicted change in Energy=-2.464147D-07
 Optimization completed.
    -- Stationary point found.
                           ----------------------------
                           !   Optimized Parameters   !
                           ! (Angstroms and Degrees)  !
 --------------------------                            --------------------------
 ! Name  Definition              Value          Derivative Info.                !
 --------------------------------------------------------------------------------
 ! R1    R(1,2)                  1.105          -DE/DX =    0.0001              !
 ! R2    R(1,3)                  1.105          -DE/DX =    0.0001              !
 ! R3    R(1,4)                  1.1963         -DE/DX =    0.0                 !
 ! A1    A(2,1,3)              116.3322         -DE/DX =   -0.0002              !
 ! A2    A(2,1,4)              121.8339         -DE/DX =    0.0001              !
 ! A3    A(3,1,4)              121.8339         -DE/DX =    0.0001              !
 ! D1    D(2,1,4,3)            180.0            -DE/DX =    0.0                 !
 --------------------------------------------------------------------------------
 GradGradGradGradGradGradGradGradGradGradGradGradGradGradGradGradGradGrad


 ----------------------------------------------------------------------

 Electric dipole moment (input orientation):
 (Debye = 10**-18 statcoulomb cm , SI units = C m)
                  (au)            (Debye)         (10**-30 SI)
   Tot        0.948293D+00      0.241032D+01      0.803996D+01
   x          0.000000D+00      0.000000D+00      0.000000D+00
   y          0.000000D+00      0.000000D+00      0.000000D+00
   z         -0.948293D+00     -0.241032D+01     -0.803996D+01

 Dipole polarizability, Alpha (input orientation).
 (esu units = cm**3 , SI units = C**2 m**2 J**-1)
 Alpha(0;0):
               (au)            (10**-24 esu)      (10**-40 SI)
   iso        0.177318D+02      0.262758D+01      0.292357D+01
   aniso      0.808241D+01      0.119769D+01      0.133261D+01
   xx         0.129531D+02      0.191945D+01      0.213568D+01
   yx         0.000000D+00      0.000000D+00      0.000000D+00
   yy         0.179651D+02      0.266215D+01      0.296204D+01
   zx         0.000000D+00      0.000000D+00      0.000000D+00
   zy         0.000000D+00      0.000000D+00      0.000000D+00
   zz         0.222771D+02      0.330113D+01      0.367300D+01

 ----------------------------------------------------------------------

 Dipole orientation:
     6          0.00000000          0.00000000          0.99619663
     1          0.00000000         -1.77411236          2.09764731
     1          0.00000000          1.77411236          2.09764731
     8          0.00000000          0.00000000         -1.26450809

 Electric dipole moment (dipole orientation):
 (Debye = 10**-18 statcoulomb cm , SI units = C m)
                  (au)            (Debye)         (10**-30 SI)
   Tot        0.948293D+00      0.241032D+01      0.803996D+01
   x          0.000000D+00      0.000000D+00      0.000000D+00
   y          0.000000D+00      0.000000D+00      0.000000D+00
   z          0.948293D+00      0.241032D+01      0.803996D+01

 Dipole polarizability, Alpha (dipole orientation).
 (esu units = cm**3 , SI units = C**2 m**2 J**-1)
 Alpha(0;0):
               (au)            (10**-24 esu)      (10**-40 SI)
   iso        0.177318D+02      0.262758D+01      0.292357D+01
   aniso      0.808241D+01      0.119769D+01      0.133261D+01
   xx         0.129531D+02      0.191945D+01      0.213568D+01
   yx         0.000000D+00      0.000000D+00      0.000000D+00
   yy         0.179651D+02      0.266215D+01      0.296204D+01
   zx         0.000000D+00      0.000000D+00      0.000000D+00
   zy         0.000000D+00      0.000000D+00      0.000000D+00
   zz         0.222771D+02      0.330113D+01      0.367300D+01

 ----------------------------------------------------------------------
 1\1\GINC-R02C16\Freq\RwB97XD\Aug-CC-pVTZ\C1H2O1\LFRANZON\11-May-2021\0
 \\#N Geom=AllCheck Guess=TCheck SCRF=Check GenChk RwB97XD/Aug-CC-pVTZ 
 Freq\\Title\\0,1\C,0.,0.,-0.5271645536\H,0.,0.9388198326,-1.1100271546
 \H,0.,-0.9388198326,-1.1100271546\O,0.,0.,0.6691488627\\Version=ES64L-
 G16RevB.01\State=1-A1\HF=-114.5091953\RMSD=4.281e-10\RMSF=1.314e-04\Ze
 roPoint=0.0267853\Thermal=0.0296519\Dipole=0.,0.,-0.9482926\DipoleDeri
 v=0.1374996,0.,0.,0.,0.7988208,0.,0.,0.,1.0849886,0.0947895,0.,0.,0.,-
 0.1724984,0.1452988,0.,0.0852287,-0.0499043,0.0947895,0.,0.,0.,-0.1724
 984,-0.1452988,0.,-0.0852287,-0.0499043,-0.3270785,0.,0.,0.,-0.4538241
 ,0.,0.,0.,-0.98518\Polar=12.9530966,0.,17.9650676,0.,0.,22.2771044\Qua
 drupole=0.1020849,0.2065672,-0.3086522,0.,0.,0.\PG=C02V [C2(C1O1),SGV(
 H2)]\NImag=0\\0.17606651,0.,0.58647386,0.,0.,1.02334436,-0.05913278,0.
 ,0.,0.01983097,0.,-0.24010672,0.07862884,0.,0.24278623,0.,0.08147925,-
 0.09652939,0.,-0.10733810,0.13029527,-0.05913278,0.,0.,0.01987561,0.,0
 .,0.01983097,0.,-0.24010672,-0.07862884,0.,-0.01875429,-0.01137958,0.,
 0.24278623,0.,-0.08147925,-0.09652939,0.,0.01137958,0.00916651,0.,0.10
 733810,0.13029527,-0.05780096,0.,0.,0.01942620,0.,0.,0.01942620,0.,0.,
 0.01894856,0.,-0.10626044,0.,0.,0.01607477,0.03723843,0.,0.01607477,-0
 .03723843,0.,0.07411089,0.,0.,-0.83028559,0.,0.01732967,-0.04293240,0.
 ,-0.01732967,-0.04293240,0.,0.,0.91615038\\0.,0.,-0.00038196,0.,-0.000
 03765,0.00016754,0.,0.00003765,0.00016754,0.,0.,0.00004687\\\@


 Standing in the middle of the road is very dangerous;
 you get knocked down by the traffic from both sides.
                                -- Margaret Thatcher
 Job cpu time:       0 days  0 hours  7 minutes 29.7 seconds.
 Elapsed time:       0 days  0 hours  0 minutes 36.6 seconds.
 File lengths (MBytes):  RWF=     15 Int=      0 D2E=      0 Chk=      3 Scr=      1
 Normal termination of Gaussian 16 at Tue May 11 16:50:06 2021.
