# Supplementary material for: An Experimental and Master Equation Investigation of Kinetics of the CH2OO + RCN Reactions (R = H, CH3, C2H5) and Their Atmospheric Relevance
Source: J Phys Chem A. 2023 Jan 5;127(2):477–88. doi: 10.1021/acs.jpca.2c07073 (PMC9869398; doi:10.1021/acs.jpca.2c07073)
Supplement: Supplementary file 2 — jp2c07073_si_002.zip [file jp2c07073_si_002.zip › wb97XD/Optimization+Freq/Formamide1.log]

 Entering Gaussian System, Link 0=/appl/soft/chem/gaussian/G16RevB.01/g16/g16
 Initial command:
 /appl/soft/chem/gaussian/G16RevB.01/g16/l1.exe "/scratch/kurten/scratch_lauri/Cyan/Products2/10472534.GAUSS_SCRDIR/Gau-46247.inp" -scrdir="/scratch/kurten/scratch_lauri/Cyan/Products2/10472534.GAUSS_SCRDIR/"
 Entering Link 1 = /appl/soft/chem/gaussian/G16RevB.01/g16/l1.exe PID=     46251.
  
 Copyright (c) 1988-2017, Gaussian, Inc.  All Rights Reserved.
  
 This is part of the Gaussian(R) 16 program.  It is based on
 the Gaussian(R) 09 system (copyright 2009, Gaussian, Inc.),
 the Gaussian(R) 03 system (copyright 2003, Gaussian, Inc.),
 the Gaussian(R) 98 system (copyright 1998, Gaussian, Inc.),
 the Gaussian(R) 94 system (copyright 1995, Gaussian, Inc.),
 the Gaussian 92(TM) system (copyright 1992, Gaussian, Inc.),
 the Gaussian 90(TM) system (copyright 1990, Gaussian, Inc.),
 the Gaussian 88(TM) system (copyright 1988, Gaussian, Inc.),
 the Gaussian 86(TM) system (copyright 1986, Carnegie Mellon
 University), and the Gaussian 82(TM) system (copyright 1983,
 Carnegie Mellon University). Gaussian is a federally registered
 trademark of Gaussian, Inc.
  
 This software contains proprietary and confidential information,
 including trade secrets, belonging to Gaussian, Inc.
  
 This software is provided under written license and may be
 used, copied, transmitted, or stored only in accord with that
 written license.
  
 The following legend is applicable only to US Government
 contracts under FAR:
  
                    RESTRICTED RIGHTS LEGEND
  
 Use, reproduction and disclosure by the US Government is
 subject to restrictions as set forth in subparagraphs (a)
 and (c) of the Commercial Computer Software - Restricted
 Rights clause in FAR 52.227-19.
  
 Gaussian, Inc.
 340 Quinnipiac St., Bldg. 40, Wallingford CT 06492
  
  
 ---------------------------------------------------------------
 Warning -- This program may not be used in any manner that
 competes with the business of Gaussian, Inc. or will provide
 assistance to any competitor of Gaussian, Inc.  The licensee
 of this program is prohibited from giving any competitor of
 Gaussian, Inc. access to this program.  By using this program,
 the user acknowledges that Gaussian, Inc. is engaged in the
 business of creating and licensing software in the field of
 computational chemistry and represents and warrants to the
 licensee that it is not a competitor of Gaussian, Inc. and that
 it will not use this program in any manner prohibited above.
 ---------------------------------------------------------------
  

 Cite this work as:
 Gaussian 16, Revision B.01,
 M. J. Frisch, G. W. Trucks, H. B. Schlegel, G. E. Scuseria, 
 M. A. Robb, J. R. Cheeseman, G. Scalmani, V. Barone, 
 G. A. Petersson, H. Nakatsuji, X. Li, M. Caricato, A. V. Marenich, 
 J. Bloino, B. G. Janesko, R. Gomperts, B. Mennucci, H. P. Hratchian, 
 J. V. Ortiz, A. F. Izmaylov, J. L. Sonnenberg, D. Williams-Young, 
 F. Ding, F. Lipparini, F. Egidi, J. Goings, B. Peng, A. Petrone, 
 T. Henderson, D. Ranasinghe, V. G. Zakrzewski, J. Gao, N. Rega, 
 G. Zheng, W. Liang, M. Hada, M. Ehara, K. Toyota, R. Fukuda, 
 J. Hasegawa, M. Ishida, T. Nakajima, Y. Honda, O. Kitao, H. Nakai, 
 T. Vreven, K. Throssell, J. A. Montgomery, Jr., J. E. Peralta, 
 F. Ogliaro, M. J. Bearpark, J. J. Heyd, E. N. Brothers, K. N. Kudin, 
 V. N. Staroverov, T. A. Keith, R. Kobayashi, J. Normand, 
 K. Raghavachari, A. P. Rendell, J. C. Burant, S. S. Iyengar, 
 J. Tomasi, M. Cossi, J. M. Millam, M. Klene, C. Adamo, R. Cammi, 
 J. W. Ochterski, R. L. Martin, K. Morokuma, O. Farkas, 
 J. B. Foresman, and D. J. Fox, Gaussian, Inc., Wallingford CT, 2016.
 
 ******************************************
 Gaussian 16:  ES64L-G16RevB.01 20-Dec-2017
                 3-Feb-2022 
 ******************************************
 %mem=12GB
 %NProcShared=16
 Will use up to   16 processors via shared memory.
 %chk=Altamine1
 ----------------------------------------------------------------------
 #wB97XD Aug-cc-pVTZ Opt Integral(Grid=SuperFineGrid) Freq MaxDisk=32GB
 ----------------------------------------------------------------------
 1/18=20,19=15,26=5,38=1/1,3;
 2/9=110,12=2,17=6,18=5,40=1/2;
 3/5=16,6=1,7=10,11=2,25=1,30=1,71=1,74=-58,75=-7/1,2,3;
 4//1;
 5/5=2,38=5/2;
 6/7=2,8=2,9=2,10=2,28=1/1;
 7//1,2,3,16;
 1/18=20,19=15,26=5/3(2);
 2/9=110/2;
 99//99;
 2/9=110/2;
 3/5=16,6=1,7=10,11=2,25=1,30=1,71=1,74=-58,75=-7/1,2,3;
 4/5=5,16=3,69=1/1;
 5/5=2,38=5/2;
 7//1,2,3,16;
 1/18=20,19=15,26=5/3(-5);
 2/9=110/2;
 6/7=2,8=2,9=2,10=2,19=2,28=1/1;
 99/9=1/99;
 -----
 Title
 -----
 Symbolic Z-matrix:
 Charge =  0 Multiplicity = 1
 O                     0.92277   1.46212   0.28658 
 O                    -2.46557  -0.70548  -0.12677 
 C                    -1.48449  -0.00214   0.01031 
 N                    -0.19028  -0.50354  -0.08105 
 C                     0.97042   0.26717   0.05493 
 H                    -1.51715   1.07622   0.21554 
 H                    -0.11827  -1.4978   -0.27216 
 H                     2.27195  -0.48641  -0.13188 
 
 Add virtual bond connecting atoms H8         and C5         Dist= 2.86D+00.

 GradGradGradGradGradGradGradGradGradGradGradGradGradGradGradGradGradGrad
 Berny optimization.
 Initialization pass.
                           ----------------------------
                           !    Initial Parameters    !
                           ! (Angstroms and Degrees)  !
 --------------------------                            --------------------------
 ! Name  Definition              Value          Derivative Info.                !
 --------------------------------------------------------------------------------
 ! R1    R(1,5)                  1.2181         estimate D2E/DX2                !
 ! R2    R(2,3)                  1.2149         estimate D2E/DX2                !
 ! R3    R(3,4)                  1.3909         estimate D2E/DX2                !
 ! R4    R(3,6)                  1.0982         estimate D2E/DX2                !
 ! R5    R(4,5)                  1.3999         estimate D2E/DX2                !
 ! R6    R(4,7)                  1.015          estimate D2E/DX2                !
 ! R7    R(5,8)                  1.5155         estimate D2E/DX2                !
 ! A1    A(2,3,4)              122.3626         estimate D2E/DX2                !
 ! A2    A(2,3,6)              124.4395         estimate D2E/DX2                !
 ! A3    A(4,3,6)              113.1978         estimate D2E/DX2                !
 ! A4    A(3,4,5)              124.5157         estimate D2E/DX2                !
 ! A5    A(3,4,7)              115.5615         estimate D2E/DX2                !
 ! A6    A(5,4,7)              119.9177         estimate D2E/DX2                !
 ! A7    A(1,5,4)              121.743          estimate D2E/DX2                !
 ! A8    A(1,5,8)              123.0124         estimate D2E/DX2                !
 ! A9    A(4,5,8)              115.2352         estimate D2E/DX2                !
 ! D1    D(2,3,4,5)            179.2923         estimate D2E/DX2                !
 ! D2    D(2,3,4,7)              0.1221         estimate D2E/DX2                !
 ! D3    D(6,3,4,5)             -0.7057         estimate D2E/DX2                !
 ! D4    D(6,3,4,7)           -179.8759         estimate D2E/DX2                !
 ! D5    D(3,4,5,1)              0.9915         estimate D2E/DX2                !
 ! D6    D(3,4,5,8)           -177.9255         estimate D2E/DX2                !
 ! D7    D(7,4,5,1)           -179.8722         estimate D2E/DX2                !
 ! D8    D(7,4,5,8)              1.2109         estimate D2E/DX2                !
 --------------------------------------------------------------------------------
 Trust Radius=3.00D-01 FncErr=1.00D-07 GrdErr=1.00D-07 EigMax=2.50D+02 EigMin=1.00D-04
 Number of steps in this run=     34 maximum allowed number of steps=    100.
 GradGradGradGradGradGradGradGradGradGradGradGradGradGradGradGradGradGrad

                          Input orientation:                          
 ---------------------------------------------------------------------
 Center     Atomic      Atomic             Coordinates (Angstroms)
 Number     Number       Type             X           Y           Z
 ---------------------------------------------------------------------
      1          8           0        0.922770    1.462120    0.286580
      2          8           0       -2.465570   -0.705480   -0.126770
      3          6           0       -1.484490   -0.002140    0.010310
      4          7           0       -0.190280   -0.503540   -0.081050
      5          6           0        0.970420    0.267170    0.054930
      6          1           0       -1.517150    1.076220    0.215540
      7          1           0       -0.118270   -1.497800   -0.272160
      8          1           0        2.271950   -0.486410   -0.131880
 ---------------------------------------------------------------------
                    Distance matrix (angstroms):
                    1          2          3          4          5
     1  O    0.000000
     2  O    4.043538   0.000000
     3  C    2.831128   1.214906   0.000000
     4  N    2.288635   2.284691   1.390945   0.000000
     5  C    1.218129   3.575624   2.470041   1.399896   0.000000
     6  H    2.471270   2.047225   1.098201   2.084272   2.620756
     7  H    3.187018   2.481678   2.045323   1.015018   2.099370
     8  H    2.406692   4.742585   3.790195   2.462814   1.515507
                    6          7          8
     6  H    0.000000
     7  H    2.969898   0.000000
     8  H    4.113367   2.599181   0.000000
 Stoichiometry    C2H3NO2
 Framework group  C1[X(C2H3NO2)]
 Deg. of freedom    18
 Full point group                 C1      NOp   1
 Largest Abelian subgroup         C1      NOp   1
 Largest concise Abelian subgroup C1      NOp   1
                         Standard orientation:                         
 ---------------------------------------------------------------------
 Center     Atomic      Atomic             Coordinates (Angstroms)
 Number     Number       Type             X           Y           Z
 ---------------------------------------------------------------------
      1          8           0        1.799338   -0.737352   -0.000613
      2          8           0       -2.192139   -0.090609    0.004393
      3          6           0       -1.005010   -0.348877    0.000217
      4          7           0       -0.027754    0.640878   -0.008962
      5          6           0        1.350352    0.395012    0.000180
      6          1           0       -0.590657   -1.365907    0.003220
      7          1           0       -0.371618    1.595874   -0.010004
      8          1           0        2.226905    1.630758    0.036895
 ---------------------------------------------------------------------
 Rotational constants (GHZ):          20.3023175           3.0040176           2.6168974
 Standard basis: Aug-CC-pVTZ (5D, 7F)
 There are   350 symmetry adapted cartesian basis functions of A   symmetry.
 There are   299 symmetry adapted basis functions of A   symmetry.
   299 basis functions,   441 primitive gaussians,   350 cartesian basis functions
    19 alpha electrons       19 beta electrons
       nuclear repulsion energy       158.7055742511 Hartrees.
 NAtoms=    8 NActive=    8 NUniq=    8 SFac= 1.00D+00 NAtFMM=   60 NAOKFM=F Big=F
 Integral buffers will be    131072 words long.
 Raffenetti 2 integral format.
 Two-electron integral symmetry is turned on.
 Nuclear repulsion after empirical dispersion term =      158.7037881305 Hartrees.
 One-electron integrals computed using PRISM.
 NBasis=   299 RedAO= T EigKep=  3.84D-05  NBF=   299
 NBsUse=   299 1.00D-06 EigRej= -1.00D+00 NBFU=   299
 ExpMin= 2.53D-02 ExpMax= 1.53D+04 ExpMxC= 5.22D+02 IAcc=3 IRadAn=         7 AccDes= 0.00D+00
 Harris functional with IExCor= 4639 and IRadAn=       7 diagonalized for initial guess.
 HarFok:  IExCor= 4639 AccDes= 0.00D+00 IRadAn=         7 IDoV= 1 UseB2=F ITyADJ=14
 ICtDFT=  3500011 ScaDFX=  1.000000  1.000000  1.000000  1.000000
 FoFCou: FMM=F IPFlag=           0 FMFlag=      100000 FMFlg1=           0
         NFxFlg=           0 DoJE=T BraDBF=F KetDBF=T FulRan=T
         wScrn=  0.000000 ICntrl=       500 IOpCl=  0 I1Cent=   200000004 NGrid=           0
         NMat0=    1 NMatS0=      1 NMatT0=    0 NMatD0=    1 NMtDS0=    0 NMtDT0=    0
 Petite list used in FoFCou.
 Requested convergence on RMS density matrix=1.00D-08 within 128 cycles.
 Requested convergence on MAX density matrix=1.00D-06.
 Requested convergence on             energy=1.00D-06.
 No special actions if energy rises.
 SCF Done:  E(RwB97XD) =  -283.190120215     A.U. after   13 cycles
            NFock= 13  Conv=0.38D-08     -V/T= 2.0074

 **********************************************************************

            Population analysis using the SCF Density.

 **********************************************************************

 Orbital symmetries:
       Occupied  (A) (A) (A) (A) (A) (A) (A) (A) (A) (A) (A) (A)
                 (A) (A) (A) (A) (A) (A) (A)
       Virtual   (A) (A) (A) (A) (A) (A) (A) (A) (A) (A) (A) (A)
                 (A) (A) (A) (A) (A) (A) (A) (A) (A) (A) (A) (A)
                 (A) (A) (A) (A) (A) (A) (A) (A) (A) (A) (A) (A)
                 (A) (A) (A) (A) (A) (A) (A) (A) (A) (A) (A) (A)
                 (A) (A) (A) (A) (A) (A) (A) (A) (A) (A) (A) (A)
                 (A) (A) (A) (A) (A) (A) (A) (A) (A) (A) (A) (A)
                 (A) (A) (A) (A) (A) (A) (A) (A) (A) (A) (A) (A)
                 (A) (A) (A) (A) (A) (A) (A) (A) (A) (A) (A) (A)
                 (A) (A) (A) (A) (A) (A) (A) (A) (A) (A) (A) (A)
                 (A) (A) (A) (A) (A) (A) (A) (A) (A) (A) (A) (A)
                 (A) (A) (A) (A) (A) (A) (A) (A) (A) (A) (A) (A)
                 (A) (A) (A) (A) (A) (A) (A) (A) (A) (A) (A) (A)
                 (A) (A) (A) (A) (A) (A) (A) (A) (A) (A) (A) (A)
                 (A) (A) (A) (A) (A) (A) (A) (A) (A) (A) (A) (A)
                 (A) (A) (A) (A) (A) (A) (A) (A) (A) (A) (A) (A)
                 (A) (A) (A) (A) (A) (A) (A) (A) (A) (A) (A) (A)
                 (A) (A) (A) (A) (A) (A) (A) (A) (A) (A) (A) (A)
                 (A) (A) (A) (A) (A) (A) (A) (A) (A) (A) (A) (A)
                 (A) (A) (A) (A) (A) (A) (A) (A) (A) (A) (A) (A)
                 (A) (A) (A) (A) (A) (A) (A) (A) (A) (A) (A) (A)
                 (A) (A) (A) (A) (A) (A) (A) (A) (A) (A) (A) (A)
                 (A) (A) (A) (A) (A) (A) (A) (A) (A) (A) (A) (A)
                 (A) (A) (A) (A) (A) (A) (A) (A) (A) (A) (A) (A)
                 (A) (A) (A) (A)
 The electronic state is 1-A.
 Alpha  occ. eigenvalues --  -19.28252 -19.26756 -14.52069 -10.46528 -10.42772
 Alpha  occ. eigenvalues --   -1.19499  -1.17370  -1.06010  -0.78856  -0.73056
 Alpha  occ. eigenvalues --   -0.61703  -0.60249  -0.56282  -0.54375  -0.53045
 Alpha  occ. eigenvalues --   -0.49951  -0.40648  -0.39886  -0.36671
 Alpha virt. eigenvalues --    0.00388   0.01596   0.03877   0.04487   0.06384
 Alpha virt. eigenvalues --    0.06845   0.08615   0.09222   0.09629   0.10391
 Alpha virt. eigenvalues --    0.10922   0.12728   0.13101   0.15179   0.15673
 Alpha virt. eigenvalues --    0.16496   0.18239   0.19726   0.20712   0.22221
 Alpha virt. eigenvalues --    0.22293   0.23952   0.24378   0.25258   0.25862
 Alpha virt. eigenvalues --    0.26123   0.26316   0.28766   0.28812   0.30316
 Alpha virt. eigenvalues --    0.31322   0.31640   0.32645   0.36017   0.36971
 Alpha virt. eigenvalues --    0.37359   0.37800   0.38726   0.39544   0.40531
 Alpha virt. eigenvalues --    0.42360   0.42808   0.43158   0.46012   0.46270
 Alpha virt. eigenvalues --    0.46850   0.48231   0.48622   0.52837   0.55080
 Alpha virt. eigenvalues --    0.55114   0.55291   0.58304   0.59649   0.60442
 Alpha virt. eigenvalues --    0.61649   0.63850   0.65099   0.67274   0.67738
 Alpha virt. eigenvalues --    0.69700   0.70909   0.74438   0.75390   0.76555
 Alpha virt. eigenvalues --    0.77310   0.78349   0.79057   0.80628   0.81322
 Alpha virt. eigenvalues --    0.83149   0.83764   0.85532   0.87045   0.88327
 Alpha virt. eigenvalues --    0.89328   0.90360   0.90482   0.92243   0.93582
 Alpha virt. eigenvalues --    0.94848   0.96863   0.98537   0.98624   0.99445
 Alpha virt. eigenvalues --    1.01428   1.03264   1.03388   1.03993   1.05693
 Alpha virt. eigenvalues --    1.06516   1.06760   1.10715   1.12048   1.12539
 Alpha virt. eigenvalues --    1.15778   1.16146   1.17772   1.20439   1.21191
 Alpha virt. eigenvalues --    1.25991   1.26899   1.27018   1.28878   1.29475
 Alpha virt. eigenvalues --    1.32119   1.32950   1.35047   1.37311   1.38143
 Alpha virt. eigenvalues --    1.39714   1.41538   1.41840   1.44336   1.44619
 Alpha virt. eigenvalues --    1.49393   1.51716   1.52522   1.54278   1.56495
 Alpha virt. eigenvalues --    1.60483   1.61365   1.65429   1.66326   1.68655
 Alpha virt. eigenvalues --    1.69082   1.75146   1.79533   1.80354   1.86677
 Alpha virt. eigenvalues --    1.89148   1.91481   1.93534   1.96944   1.98977
 Alpha virt. eigenvalues --    2.03653   2.04487   2.08284   2.12198   2.16712
 Alpha virt. eigenvalues --    2.17742   2.19343   2.20501   2.23079   2.24394
 Alpha virt. eigenvalues --    2.27423   2.28267   2.28464   2.30314   2.33158
 Alpha virt. eigenvalues --    2.33828   2.35578   2.38757   2.39145   2.40738
 Alpha virt. eigenvalues --    2.47435   2.47972   2.50694   2.52938   2.55247
 Alpha virt. eigenvalues --    2.55845   2.57840   2.61401   2.68015   2.68418
 Alpha virt. eigenvalues --    2.70782   2.70923   2.74232   2.81205   2.88913
 Alpha virt. eigenvalues --    2.91979   2.93287   2.94896   3.05577   3.06969
 Alpha virt. eigenvalues --    3.14219   3.15191   3.15718   3.21387   3.24553
 Alpha virt. eigenvalues --    3.28821   3.32353   3.35583   3.38077   3.41828
 Alpha virt. eigenvalues --    3.42670   3.44096   3.48742   3.55606   3.56817
 Alpha virt. eigenvalues --    3.59038   3.65931   3.74631   3.75881   3.77457
 Alpha virt. eigenvalues --    3.80177   3.82691   3.82961   3.84082   3.90215
 Alpha virt. eigenvalues --    3.90502   3.93857   3.97335   3.99833   4.04228
 Alpha virt. eigenvalues --    4.09235   4.12914   4.13940   4.16817   4.17143
 Alpha virt. eigenvalues --    4.17231   4.20978   4.27252   4.31850   4.33236
 Alpha virt. eigenvalues --    4.39091   4.45017   4.48306   4.50947   4.56170
 Alpha virt. eigenvalues --    4.60456   4.62211   4.65361   4.71655   4.75421
 Alpha virt. eigenvalues --    4.81372   4.83811   4.93077   4.96166   5.00730
 Alpha virt. eigenvalues --    5.08244   5.14080   5.14181   5.22175   5.27731
 Alpha virt. eigenvalues --    5.33379   5.34158   5.37917   5.50609   5.50816
 Alpha virt. eigenvalues --    5.56227   5.65951   5.73772   5.77208   5.95734
 Alpha virt. eigenvalues --    5.99380   6.18058   6.23888   6.26526   6.26951
 Alpha virt. eigenvalues --    6.31956   6.33776   6.38555   6.44303   6.52427
 Alpha virt. eigenvalues --    6.55422   6.60870   6.68905   6.74555   6.78073
 Alpha virt. eigenvalues --    6.83284   6.83833   6.84497   6.89570   6.95550
 Alpha virt. eigenvalues --    7.04703   7.11852   7.11962   7.14367   7.17999
 Alpha virt. eigenvalues --    7.29720   7.34879   7.41043   7.43790   7.48136
 Alpha virt. eigenvalues --   14.14223  14.34089  15.20670  16.30478  17.67508
          Condensed to atoms (all electrons):
               1          2          3          4          5          6
     1  O    8.370124  -0.000961   0.005598  -0.104221   0.345203  -0.000994
     2  O   -0.000961   8.449130   0.391800  -0.133997  -0.003039  -0.091747
     3  C    0.005598   0.391800   5.123390   0.345513  -0.143047   0.258532
     4  N   -0.104221  -0.133997   0.345513   6.077823   0.377537  -0.043261
     5  C    0.345203  -0.003039  -0.143047   0.377537   5.035669   0.001208
     6  H   -0.000994  -0.091747   0.258532  -0.043261   0.001208   0.392311
     7  H   -0.003438   0.009798  -0.056688   0.367489  -0.083194   0.004639
     8  H   -0.069482   0.000030   0.001654  -0.024386   0.320353   0.000066
               7          8
     1  O   -0.003438  -0.069482
     2  O    0.009798   0.000030
     3  C   -0.056688   0.001654
     4  N    0.367489  -0.024386
     5  C   -0.083194   0.320353
     6  H    0.004639   0.000066
     7  H    0.684851  -0.004843
     8  H   -0.004843   0.534456
 Mulliken charges:
               1
     1  O   -0.541829
     2  O   -0.621014
     3  C    0.073247
     4  N    0.137503
     5  C    0.149309
     6  H    0.479245
     7  H    0.081386
     8  H    0.242151
 Sum of Mulliken charges =   0.00000
 Mulliken charges with hydrogens summed into heavy atoms:
               1
     1  O   -0.541829
     2  O   -0.621014
     3  C    0.552493
     4  N    0.218889
     5  C    0.391460
 Electronic spatial extent (au):  <R**2>=            436.3871
 Charge=              0.0000 electrons
 Dipole moment (field-independent basis, Debye):
    X=              1.1313    Y=              2.2384    Z=              0.0017  Tot=              2.5080
 Quadrupole moment (field-independent basis, Debye-Ang):
   XX=            -39.2412   YY=            -25.1438   ZZ=            -28.6666
   XY=              3.6586   XZ=              0.0545   YZ=              0.0051
 Traceless Quadrupole moment (field-independent basis, Debye-Ang):
   XX=             -8.2240   YY=              5.8734   ZZ=              2.3506
   XY=              3.6586   XZ=              0.0545   YZ=              0.0051
 Octapole moment (field-independent basis, Debye-Ang**2):
  XXX=             12.4336  YYY=              3.1626  ZZZ=             -0.0251  XYY=             -2.8532
  XXY=              7.9084  XXZ=              0.0162  XZZ=             -1.4049  YZZ=             -1.5464
  YYZ=              0.0170  XYZ=              0.0716
 Hexadecapole moment (field-independent basis, Debye-Ang**3):
 XXXX=           -472.1009 YYYY=            -84.2552 ZZZZ=            -26.2820 XXXY=              9.1957
 XXXZ=              0.2667 YYYX=             -3.0030 YYYZ=             -0.0327 ZZZX=             -0.1059
 ZZZY=             -0.0661 XXYY=            -84.1765 XXZZ=            -73.0570 YYZZ=            -21.9433
 XXYZ=              0.2044 YYXZ=              0.1536 ZZXY=             -2.4726
 N-N= 1.587037881305D+02 E-N=-9.810116143552D+02  KE= 2.811064175413D+02
 Calling FoFJK, ICntrl=      2127 FMM=F ISym2X=0 I1Cent= 0 IOpClX= 0 NMat=1 NMatS=1 NMatT=0.
 ***** Axes restored to original set *****
 -------------------------------------------------------------------
 Center     Atomic                   Forces (Hartrees/Bohr)
 Number     Number              X              Y              Z
 -------------------------------------------------------------------
      1        8           0.012622534   -0.050580443   -0.009403032
      2        8           0.023534157    0.013694115    0.002731355
      3        6          -0.017923084   -0.008482679   -0.001454696
      4        7           0.021655384   -0.006888535   -0.001443125
      5        6           0.035986021    0.009036337   -0.001563849
      6        1           0.000046299   -0.002457587   -0.000539136
      7        1           0.001932149    0.005906639    0.001013222
      8        1          -0.077853460    0.039772153    0.010659262
 -------------------------------------------------------------------
 Cartesian Forces:  Max     0.077853460 RMS     0.023848875

 GradGradGradGradGradGradGradGradGradGradGradGradGradGradGradGradGradGrad
 Berny optimization.
 FormGI is forming the generalized inverse of G from B-inverse, IUseBI=4.
 Internal  Forces:  Max     0.087951726 RMS     0.022946298
 Search for a local minimum.
 Step number   1 out of a maximum of   34
 All quantities printed in internal units (Hartrees-Bohrs-Radians)
 Mixed Optimization -- RFO/linear search
 Second derivative matrix not updated -- first step.
 ITU=  0
     Eigenvalues ---    0.01693   0.01695   0.01750   0.01812   0.01812
     Eigenvalues ---    0.10941   0.15999   0.16000   0.16000   0.22000
     Eigenvalues ---    0.22000   0.22001   0.33882   0.45143   0.45638
     Eigenvalues ---    0.47155   0.96217   0.97676
 RFO step:  Lambda=-5.47664961D-02 EMin= 1.69315543D-02
 Linear search not attempted -- first point.
 Maximum step size (   0.300) exceeded in Quadratic search.
    -- Step size scaled by   0.544
 Iteration  1 RMS(Cart)=  0.05127320 RMS(Int)=  0.01896955
 Iteration  2 RMS(Cart)=  0.01728742 RMS(Int)=  0.00000639
 Iteration  3 RMS(Cart)=  0.00000510 RMS(Int)=  0.00000530
 Iteration  4 RMS(Cart)=  0.00000000 RMS(Int)=  0.00000530
 Variable       Old X    -DE/DX   Delta X   Delta X   Delta X     New X
                                 (Linear)    (Quad)   (Total)
    R1        2.30193  -0.05190   0.00000  -0.02777  -0.02777   2.27416
    R2        2.29584  -0.02724   0.00000  -0.01437  -0.01437   2.28147
    R3        2.62851  -0.00422   0.00000  -0.00437  -0.00437   2.62414
    R4        2.07530  -0.00252   0.00000  -0.00348  -0.00348   2.07182
    R5        2.64542  -0.02525   0.00000  -0.02688  -0.02688   2.61854
    R6        1.91811  -0.00584   0.00000  -0.00628  -0.00628   1.91183
    R7        2.86389  -0.08795   0.00000  -0.29151  -0.29151   2.57238
    A1        2.13563  -0.00401   0.00000  -0.00794  -0.00794   2.12769
    A2        2.17188   0.00197   0.00000   0.00389   0.00389   2.17577
    A3        1.97568   0.00203   0.00000   0.00404   0.00404   1.97972
    A4        2.17321  -0.00273   0.00000  -0.00541  -0.00541   2.16780
    A5        2.01693   0.00362   0.00000   0.00843   0.00843   2.02536
    A6        2.09296  -0.00089   0.00000  -0.00301  -0.00301   2.08995
    A7        2.12482   0.02062   0.00000   0.04086   0.04085   2.16566
    A8        2.14697  -0.00377   0.00000  -0.00381  -0.00383   2.14314
    A9        2.01123  -0.01682   0.00000  -0.03688  -0.03689   1.97434
    D1        3.12924   0.00008   0.00000   0.00063   0.00063   3.12987
    D2        0.00213   0.00001   0.00000   0.00005   0.00005   0.00218
    D3       -0.01232   0.00010   0.00000   0.00079   0.00079  -0.01153
    D4       -3.13943   0.00004   0.00000   0.00021   0.00021  -3.13921
    D5        0.01731   0.00048   0.00000   0.00356   0.00356   0.02087
    D6       -3.10539  -0.00084   0.00000  -0.00619  -0.00619  -3.11157
    D7       -3.13936   0.00058   0.00000   0.00425   0.00425  -3.13512
    D8        0.02113  -0.00074   0.00000  -0.00550  -0.00551   0.01563
         Item               Value     Threshold  Converged?
 Maximum Force            0.087952     0.000450     NO 
 RMS     Force            0.022946     0.000300     NO 
 Maximum Displacement     0.290578     0.001800     NO 
 RMS     Displacement     0.066884     0.001200     NO 
 Predicted change in Energy=-2.416027D-02
 GradGradGradGradGradGradGradGradGradGradGradGradGradGradGradGradGradGrad

                          Input orientation:                          
 ---------------------------------------------------------------------
 Center     Atomic      Atomic             Coordinates (Angstroms)
 Number     Number       Type             X           Y           Z
 ---------------------------------------------------------------------
      1          8           0        0.967392    1.444336    0.283124
      2          8           0       -2.434497   -0.711956   -0.126112
      3          6           0       -1.465146   -0.005214    0.009725
      4          7           0       -0.173144   -0.505539   -0.083607
      5          6           0        0.971634    0.263574    0.050672
      6          1           0       -1.502046    1.071267    0.214262
      7          1           0       -0.092996   -1.495935   -0.273926
      8          1           0        2.118183   -0.450391   -0.118638
 ---------------------------------------------------------------------
                    Distance matrix (angstroms):
                    1          2          3          4          5
     1  O    0.000000
     2  O    4.048447   0.000000
     3  C    2.844852   1.207302   0.000000
     4  N    2.288521   2.271152   1.388635   0.000000
     5  C    1.203433   3.547483   2.451901   1.385670   0.000000
     6  H    2.498410   2.040883   1.096361   2.083513   2.607340
     7  H    3.174890   2.473681   2.045850   1.011696   2.081988
     8  H    2.252936   4.560193   3.613157   2.292257   1.361245
                    6          7          8
     6  H    0.000000
     7  H    2.968884   0.000000
     8  H    3.941107   2.450835   0.000000
 Stoichiometry    C2H3NO2
 Framework group  C1[X(C2H3NO2)]
 Deg. of freedom    18
 Full point group                 C1      NOp   1
 Largest Abelian subgroup         C1      NOp   1
 Largest concise Abelian subgroup C1      NOp   1
                         Standard orientation:                         
 ---------------------------------------------------------------------
 Center     Atomic      Atomic             Coordinates (Angstroms)
 Number     Number       Type             X           Y           Z
 ---------------------------------------------------------------------
      1          8           0        1.821764   -0.704944   -0.001559
      2          8           0       -2.181026   -0.098672    0.003180
      3          6           0       -1.001781   -0.357421    0.000489
      4          7           0       -0.032242    0.636679   -0.007684
      5          6           0        1.332033    0.394328    0.002353
      6          1           0       -0.585979   -1.371867    0.004294
      7          1           0       -0.372820    1.589324   -0.009257
      8          1           0        2.077079    1.533274    0.028729
 ---------------------------------------------------------------------
 Rotational constants (GHZ):          21.1702032           3.0186535           2.6419946
 Standard basis: Aug-CC-pVTZ (5D, 7F)
 There are   350 symmetry adapted cartesian basis functions of A   symmetry.
 There are   299 symmetry adapted basis functions of A   symmetry.
   299 basis functions,   441 primitive gaussians,   350 cartesian basis functions
    19 alpha electrons       19 beta electrons
       nuclear repulsion energy       160.0179084402 Hartrees.
 NAtoms=    8 NActive=    8 NUniq=    8 SFac= 1.00D+00 NAtFMM=   60 NAOKFM=F Big=F
 Integral buffers will be    131072 words long.
 Raffenetti 2 integral format.
 Two-electron integral symmetry is turned on.
 Nuclear repulsion after empirical dispersion term =      160.0161422420 Hartrees.
 One-electron integrals computed using PRISM.
 NBasis=   299 RedAO= T EigKep=  3.74D-05  NBF=   299
 NBsUse=   299 1.00D-06 EigRej= -1.00D+00 NBFU=   299
 Initial guess from the checkpoint file:  "Altamine1.chk"
 B after Tr=     0.000000    0.000000    0.000000
         Rot=    0.999990   -0.000221    0.000053   -0.004441 Ang=  -0.51 deg.
 ExpMin= 2.53D-02 ExpMax= 1.53D+04 ExpMxC= 5.22D+02 IAcc=3 IRadAn=         7 AccDes= 0.00D+00
 Harris functional with IExCor= 4639 and IRadAn=       7 diagonalized for initial guess.
 HarFok:  IExCor= 4639 AccDes= 0.00D+00 IRadAn=         7 IDoV= 1 UseB2=F ITyADJ=14
 ICtDFT=  3500011 ScaDFX=  1.000000  1.000000  1.000000  1.000000
 FoFCou: FMM=F IPFlag=           0 FMFlag=      100000 FMFlg1=           0
         NFxFlg=           0 DoJE=T BraDBF=F KetDBF=T FulRan=T
         wScrn=  0.000000 ICntrl=       500 IOpCl=  0 I1Cent=   200000004 NGrid=           0
         NMat0=    1 NMatS0=      1 NMatT0=    0 NMatD0=    1 NMtDS0=    0 NMtDT0=    0
 Petite list used in FoFCou.
 Requested convergence on RMS density matrix=1.00D-08 within 128 cycles.
 Requested convergence on MAX density matrix=1.00D-06.
 Requested convergence on             energy=1.00D-06.
 No special actions if energy rises.
 SCF Done:  E(RwB97XD) =  -283.217757788     A.U. after   12 cycles
            NFock= 12  Conv=0.42D-08     -V/T= 2.0067
 Calling FoFJK, ICntrl=      2127 FMM=F ISym2X=0 I1Cent= 0 IOpClX= 0 NMat=1 NMatS=1 NMatT=0.
 ***** Axes restored to original set *****
 -------------------------------------------------------------------
 Center     Atomic                   Forces (Hartrees/Bohr)
 Number     Number              X              Y              Z
 -------------------------------------------------------------------
      1        8           0.004187317   -0.021816167   -0.004172620
      2        8           0.011102983    0.007841697    0.001557377
      3        6          -0.010053814   -0.006695587   -0.001057410
      4        7           0.010531319   -0.002284974   -0.000593572
      5        6           0.050361498   -0.017923964   -0.005622610
      6        1           0.000247984   -0.000943766   -0.000240504
      7        1           0.001157463    0.003393669    0.000484576
      8        1          -0.067534750    0.038429092    0.009644764
 -------------------------------------------------------------------
 Cartesian Forces:  Max     0.067534750 RMS     0.020407941

 GradGradGradGradGradGradGradGradGradGradGradGradGradGradGradGradGradGrad
 Berny optimization.
 Using GEDIIS/GDIIS optimizer.
 FormGI is forming the generalized inverse of G from B-inverse, IUseBI=4.
 Internal  Forces:  Max     0.078238625 RMS     0.017199692
 Search for a local minimum.
 Step number   2 out of a maximum of   34
 All quantities printed in internal units (Hartrees-Bohrs-Radians)
 Mixed Optimization -- RFO/linear search
 Update second derivatives using D2CorX and points    1    2
 DE= -2.76D-02 DEPred=-2.42D-02 R= 1.14D+00
 TightC=F SS=  1.41D+00  RLast= 3.00D-01 DXNew= 5.0454D-01 9.0050D-01
 Trust test= 1.14D+00 RLast= 3.00D-01 DXMaxT set to 5.05D-01
 ITU=  1  0
 Use linear search instead of GDIIS.
 Linear search step of   0.519 exceeds DXMaxT=   0.505 but not scaled.
 Quartic linear search produced a step of  1.73016.
 Iteration  1 RMS(Cart)=  0.06367361 RMS(Int)=  0.06285358
 Iteration  2 RMS(Cart)=  0.03714141 RMS(Int)=  0.02201397
 Iteration  3 RMS(Cart)=  0.02011730 RMS(Int)=  0.00004355
 Iteration  4 RMS(Cart)=  0.00004337 RMS(Int)=  0.00002439
 Iteration  5 RMS(Cart)=  0.00000000 RMS(Int)=  0.00002439
 Variable       Old X    -DE/DX   Delta X   Delta X   Delta X     New X
                                 (Linear)    (Quad)   (Total)
    R1        2.27416  -0.02223  -0.04805   0.00000  -0.04805   2.22611
    R2        2.28147  -0.01368  -0.02486   0.00000  -0.02486   2.25661
    R3        2.62414  -0.00112  -0.00755   0.00000  -0.00755   2.61659
    R4        2.07182  -0.00098  -0.00602   0.00000  -0.00602   2.06581
    R5        2.61854  -0.01147  -0.04651   0.00000  -0.04651   2.57202
    R6        1.91183  -0.00332  -0.01086   0.00000  -0.01086   1.90097
    R7        2.57238  -0.07824  -0.50436   0.00000  -0.50436   2.06802
    A1        2.12769  -0.00016  -0.01373   0.00000  -0.01373   2.11396
    A2        2.17577   0.00030   0.00673   0.00000   0.00673   2.18251
    A3        1.97972  -0.00015   0.00700   0.00000   0.00700   1.98671
    A4        2.16780  -0.00031  -0.00936   0.00000  -0.00936   2.15844
    A5        2.02536   0.00152   0.01458   0.00000   0.01458   2.03993
    A6        2.08995  -0.00121  -0.00521   0.00000  -0.00521   2.08474
    A7        2.16566   0.00885   0.07067   0.00000   0.07060   2.23626
    A8        2.14314  -0.00049  -0.00662   0.00000  -0.00669   2.13645
    A9        1.97434  -0.00834  -0.06383   0.00000  -0.06390   1.91044
    D1        3.12987   0.00008   0.00109   0.00000   0.00109   3.13096
    D2        0.00218   0.00002   0.00009   0.00000   0.00009   0.00227
    D3       -0.01153   0.00009   0.00136   0.00000   0.00137  -0.01016
    D4       -3.13921   0.00003   0.00037   0.00000   0.00036  -3.13885
    D5        0.02087   0.00013   0.00616   0.00000   0.00617   0.02704
    D6       -3.11157  -0.00052  -0.01071   0.00000  -0.01070  -3.12228
    D7       -3.13512   0.00021   0.00735   0.00000   0.00734  -3.12777
    D8        0.01563  -0.00044  -0.00953   0.00000  -0.00953   0.00610
         Item               Value     Threshold  Converged?
 Maximum Force            0.078239     0.000450     NO 
 RMS     Force            0.017200     0.000300     NO 
 Maximum Displacement     0.486927     0.001800     NO 
 RMS     Displacement     0.114177     0.001200     NO 
 Predicted change in Energy=-3.496145D-02
 GradGradGradGradGradGradGradGradGradGradGradGradGradGradGradGradGradGrad

                          Input orientation:                          
 ---------------------------------------------------------------------
 Center     Atomic      Atomic             Coordinates (Angstroms)
 Number     Number       Type             X           Y           Z
 ---------------------------------------------------------------------
      1          8           0        1.044121    1.405279    0.275409
      2          8           0       -2.383027   -0.720669   -0.124888
      3          6           0       -1.432540   -0.010248    0.008749
      4          7           0       -0.145356   -0.511259   -0.088029
      5          6           0        0.973509    0.252532    0.043268
      6          1           0       -1.474617    1.063028    0.212080
      7          1           0       -0.053222   -1.494997   -0.276980
      8          1           0        1.860512   -0.373526   -0.094109
 ---------------------------------------------------------------------
                    Distance matrix (angstroms):
                    1          2          3          4          5
     1  O    0.000000
     2  O    4.052806   0.000000
     3  C    2.865078   1.194145   0.000000
     4  N    2.284745   2.247751   1.384637   0.000000
     5  C    1.178007   3.498819   2.420603   1.361056   0.000000
     6  H    2.542674   2.029860   1.093177   2.082158   2.584323
     7  H    3.149746   2.459819   2.046616   1.005949   2.051973
     8  H    1.991779   4.257826   3.314625   2.010600   1.094347
                    6          7          8
     6  H    0.000000
     7  H    2.966991   0.000000
     8  H    3.644246   2.225650   0.000000
 Stoichiometry    C2H3NO2
 Framework group  C1[X(C2H3NO2)]
 Deg. of freedom    18
 Full point group                 C1      NOp   1
 Largest Abelian subgroup         C1      NOp   1
 Largest concise Abelian subgroup C1      NOp   1
                         Standard orientation:                         
 ---------------------------------------------------------------------
 Center     Atomic      Atomic             Coordinates (Angstroms)
 Number     Number       Type             X           Y           Z
 ---------------------------------------------------------------------
      1          8           0        1.854838   -0.649990   -0.002990
      2          8           0       -2.161560   -0.107990    0.001388
      3          6           0       -0.996531   -0.370079    0.001002
      4          7           0       -0.038176    0.629286   -0.005795
      5          6           0        1.301635    0.390008    0.005468
      6          1           0       -0.580478   -1.380974    0.006225
      7          1           0       -0.371000    1.578578   -0.008308
      8          1           0        1.841863    1.341651    0.016638
 ---------------------------------------------------------------------
 Rotational constants (GHZ):          22.8415125           3.0450147           2.6868715
 Standard basis: Aug-CC-pVTZ (5D, 7F)
 There are   350 symmetry adapted cartesian basis functions of A   symmetry.
 There are   299 symmetry adapted basis functions of A   symmetry.
   299 basis functions,   441 primitive gaussians,   350 cartesian basis functions
    19 alpha electrons       19 beta electrons
       nuclear repulsion energy       162.6115207531 Hartrees.
 NAtoms=    8 NActive=    8 NUniq=    8 SFac= 1.00D+00 NAtFMM=   60 NAOKFM=F Big=F
 Integral buffers will be    131072 words long.
 Raffenetti 2 integral format.
 Two-electron integral symmetry is turned on.
 Nuclear repulsion after empirical dispersion term =      162.6097896227 Hartrees.
 One-electron integrals computed using PRISM.
 NBasis=   299 RedAO= T EigKep=  3.37D-05  NBF=   299
 NBsUse=   299 1.00D-06 EigRej= -1.00D+00 NBFU=   299
 Initial guess from the checkpoint file:  "Altamine1.chk"
 B after Tr=     0.000000    0.000000    0.000000
         Rot=    0.999979   -0.000358    0.000070   -0.006462 Ang=  -0.74 deg.
 ExpMin= 2.53D-02 ExpMax= 1.53D+04 ExpMxC= 5.22D+02 IAcc=3 IRadAn=         7 AccDes= 0.00D+00
 Harris functional with IExCor= 4639 and IRadAn=       7 diagonalized for initial guess.
 HarFok:  IExCor= 4639 AccDes= 0.00D+00 IRadAn=         7 IDoV= 1 UseB2=F ITyADJ=14
 ICtDFT=  3500011 ScaDFX=  1.000000  1.000000  1.000000  1.000000
 FoFCou: FMM=F IPFlag=           0 FMFlag=      100000 FMFlg1=           0
         NFxFlg=           0 DoJE=T BraDBF=F KetDBF=T FulRan=T
         wScrn=  0.000000 ICntrl=       500 IOpCl=  0 I1Cent=   200000004 NGrid=           0
         NMat0=    1 NMatS0=      1 NMatT0=    0 NMatD0=    1 NMtDS0=    0 NMtDT0=    0
 Petite list used in FoFCou.
 Requested convergence on RMS density matrix=1.00D-08 within 128 cycles.
 Requested convergence on MAX density matrix=1.00D-06.
 Requested convergence on             energy=1.00D-06.
 No special actions if energy rises.
 SCF Done:  E(RwB97XD) =  -283.240366551     A.U. after   12 cycles
            NFock= 12  Conv=0.70D-08     -V/T= 2.0048
 Calling FoFJK, ICntrl=      2127 FMM=F ISym2X=0 I1Cent= 0 IOpClX= 0 NMat=1 NMatS=1 NMatT=0.
 ***** Axes restored to original set *****
 -------------------------------------------------------------------
 Center     Atomic                   Forces (Hartrees/Bohr)
 Number     Number              X              Y              Z
 -------------------------------------------------------------------
      1        8          -0.006096169    0.039329315    0.007446367
      2        8          -0.011637131   -0.003366045   -0.000567028
      3        6           0.003916349   -0.003083749   -0.000364704
      4        7          -0.015095751    0.005241882    0.000831227
      5        6           0.020452814   -0.036375660   -0.006407663
      6        1           0.000609912    0.001759810    0.000292660
      7        1          -0.000103291   -0.001195304   -0.000451885
      8        1           0.007953267   -0.002310248   -0.000778975
 -------------------------------------------------------------------
 Cartesian Forces:  Max     0.039329315 RMS     0.012787482

 GradGradGradGradGradGradGradGradGradGradGradGradGradGradGradGradGradGrad
 Berny optimization.
 Using GEDIIS/GDIIS optimizer.
 FormGI is forming the generalized inverse of G from B-inverse, IUseBI=4.
 Internal  Forces:  Max     0.039587655 RMS     0.010351837
 Search for a local minimum.
 Step number   3 out of a maximum of   34
 All quantities printed in internal units (Hartrees-Bohrs-Radians)
 Mixed Optimization -- RFO/linear search
 Update second derivatives using D2CorX and points    2    3
 ITU=  0  1  0
 Use linear search instead of GDIIS.
     Eigenvalues ---    0.01693   0.01694   0.01751   0.01812   0.01812
     Eigenvalues ---    0.15318   0.15992   0.16000   0.16322   0.21954
     Eigenvalues ---    0.22000   0.23183   0.33885   0.45109   0.46137
     Eigenvalues ---    0.47212   0.96926   0.97625
 RFO step:  Lambda=-3.46734909D-03 EMin= 1.69311960D-02
 Quartic linear search produced a step of -0.10519.
 Iteration  1 RMS(Cart)=  0.02676678 RMS(Int)=  0.00063523
 Iteration  2 RMS(Cart)=  0.00068376 RMS(Int)=  0.00001814
 Iteration  3 RMS(Cart)=  0.00000039 RMS(Int)=  0.00001813
 Variable       Old X    -DE/DX   Delta X   Delta X   Delta X     New X
                                 (Linear)    (Quad)   (Total)
    R1        2.22611   0.03959   0.00505   0.03401   0.03906   2.26517
    R2        2.25661   0.01133   0.00262   0.00876   0.01137   2.26798
    R3        2.61659   0.00487   0.00079   0.00877   0.00957   2.62615
    R4        2.06581   0.00176   0.00063   0.00412   0.00475   2.07055
    R5        2.57202   0.01873   0.00489   0.03286   0.03775   2.60978
    R6        1.90097   0.00124   0.00114   0.00146   0.00260   1.90357
    R7        2.06802   0.00787   0.05305  -0.06560  -0.01255   2.05547
    A1        2.11396   0.00698   0.00144   0.02716   0.02860   2.14256
    A2        2.18251  -0.00279  -0.00071  -0.00961  -0.01032   2.17219
    A3        1.98671  -0.00419  -0.00074  -0.01754  -0.01828   1.96844
    A4        2.15844   0.00466   0.00098   0.01801   0.01900   2.17744
    A5        2.03993  -0.00253  -0.00153  -0.00852  -0.01006   2.02988
    A6        2.08474  -0.00212   0.00055  -0.00945  -0.00891   2.07583
    A7        2.23626  -0.01443  -0.00743  -0.05000  -0.05748   2.17878
    A8        2.13645   0.00443   0.00070   0.01439   0.01504   2.15149
    A9        1.91044   0.01001   0.00672   0.03573   0.04240   1.95285
    D1        3.13096   0.00009  -0.00012   0.00460   0.00449   3.13545
    D2        0.00227   0.00002  -0.00001   0.00108   0.00107   0.00335
    D3       -0.01016   0.00007  -0.00014   0.00407   0.00393  -0.00623
    D4       -3.13885   0.00001  -0.00004   0.00055   0.00052  -3.13833
    D5        0.02704  -0.00058  -0.00065  -0.02069  -0.02134   0.00570
    D6       -3.12228   0.00014   0.00113  -0.00304  -0.00192  -3.12419
    D7       -3.12777  -0.00051  -0.00077  -0.01707  -0.01785   3.13757
    D8        0.00610   0.00020   0.00100   0.00058   0.00158   0.00768
         Item               Value     Threshold  Converged?
 Maximum Force            0.039588     0.000450     NO 
 RMS     Force            0.010352     0.000300     NO 
 Maximum Displacement     0.071503     0.001800     NO 
 RMS     Displacement     0.026737     0.001200     NO 
 Predicted change in Energy=-2.117180D-03
 GradGradGradGradGradGradGradGradGradGradGradGradGradGradGradGradGradGrad

                          Input orientation:                          
 ---------------------------------------------------------------------
 Center     Atomic      Atomic             Coordinates (Angstroms)
 Number     Number       Type             X           Y           Z
 ---------------------------------------------------------------------
      1          8           0        1.022558    1.416269    0.269989
      2          8           0       -2.414641   -0.706990   -0.122299
      3          6           0       -1.440888   -0.017641    0.008073
      4          7           0       -0.147607   -0.516672   -0.090215
      5          6           0        1.000341    0.239018    0.045452
      6          1           0       -1.466028    1.058107    0.214637
      7          1           0       -0.062704   -1.501824   -0.282499
      8          1           0        1.898350   -0.360127   -0.087639
 ---------------------------------------------------------------------
                    Distance matrix (angstroms):
                    1          2          3          4          5
     1  O    0.000000
     2  O    4.059120   0.000000
     3  C    2.862388   1.200164   0.000000
     4  N    2.288076   2.275235   1.389701   0.000000
     5  C    1.198679   3.547559   2.454969   1.381035   0.000000
     6  H    2.514837   2.031985   1.095690   2.076319   2.604325
     7  H    3.162010   2.487776   2.046124   1.007327   2.065950
     8  H    2.012584   4.327055   3.358119   2.051938   1.087708
                    6          7          8
     6  H    0.000000
     7  H    2.961370   0.000000
     8  H    3.663577   2.277537   0.000000
 Stoichiometry    C2H3NO2
 Framework group  C1[X(C2H3NO2)]
 Deg. of freedom    18
 Full point group                 C1      NOp   1
 Largest Abelian subgroup         C1      NOp   1
 Largest concise Abelian subgroup C1      NOp   1
                         Standard orientation:                         
 ---------------------------------------------------------------------
 Center     Atomic      Atomic             Coordinates (Angstroms)
 Number     Number       Type             X           Y           Z
 ---------------------------------------------------------------------
      1          8           0        1.841079   -0.677432    0.000388
      2          8           0       -2.178728   -0.113868    0.002124
      3          6           0       -1.003152   -0.355542   -0.000758
      4          7           0       -0.031235    0.637754   -0.003790
      5          6           0        1.330382    0.407012   -0.000187
      6          1           0       -0.577848   -1.365321   -0.001391
      7          1           0       -0.364488    1.588353   -0.000428
      8          1           0        1.898788    1.334279    0.013924
 ---------------------------------------------------------------------
 Rotational constants (GHZ):          22.0884765           3.0151382           2.6530095
 Standard basis: Aug-CC-pVTZ (5D, 7F)
 There are   350 symmetry adapted cartesian basis functions of A   symmetry.
 There are   299 symmetry adapted basis functions of A   symmetry.
   299 basis functions,   441 primitive gaussians,   350 cartesian basis functions
    19 alpha electrons       19 beta electrons
       nuclear repulsion energy       161.3354936530 Hartrees.
 NAtoms=    8 NActive=    8 NUniq=    8 SFac= 1.00D+00 NAtFMM=   60 NAOKFM=F Big=F
 Integral buffers will be    131072 words long.
 Raffenetti 2 integral format.
 Two-electron integral symmetry is turned on.
 Nuclear repulsion after empirical dispersion term =      161.3337525772 Hartrees.
 One-electron integrals computed using PRISM.
 NBasis=   299 RedAO= T EigKep=  3.54D-05  NBF=   299
 NBsUse=   299 1.00D-06 EigRej= -1.00D+00 NBFU=   299
 Initial guess from the checkpoint file:  "Altamine1.chk"
 B after Tr=     0.000000    0.000000    0.000000
         Rot=    0.999996    0.000006   -0.000011    0.002859 Ang=   0.33 deg.
 ExpMin= 2.53D-02 ExpMax= 1.53D+04 ExpMxC= 5.22D+02 IAcc=3 IRadAn=         7 AccDes= 0.00D+00
 Harris functional with IExCor= 4639 and IRadAn=       7 diagonalized for initial guess.
 HarFok:  IExCor= 4639 AccDes= 0.00D+00 IRadAn=         7 IDoV= 1 UseB2=F ITyADJ=14
 ICtDFT=  3500011 ScaDFX=  1.000000  1.000000  1.000000  1.000000
 FoFCou: FMM=F IPFlag=           0 FMFlag=      100000 FMFlg1=           0
         NFxFlg=           0 DoJE=T BraDBF=F KetDBF=T FulRan=T
         wScrn=  0.000000 ICntrl=       500 IOpCl=  0 I1Cent=   200000004 NGrid=           0
         NMat0=    1 NMatS0=      1 NMatT0=    0 NMatD0=    1 NMtDS0=    0 NMtDT0=    0
 Petite list used in FoFCou.
 Requested convergence on RMS density matrix=1.00D-08 within 128 cycles.
 Requested convergence on MAX density matrix=1.00D-06.
 Requested convergence on             energy=1.00D-06.
 No special actions if energy rises.
 SCF Done:  E(RwB97XD) =  -283.242345458     A.U. after   12 cycles
            NFock= 12  Conv=0.57D-08     -V/T= 2.0055
 Calling FoFJK, ICntrl=      2127 FMM=F ISym2X=0 I1Cent= 0 IOpClX= 0 NMat=1 NMatS=1 NMatT=0.
 ***** Axes restored to original set *****
 -------------------------------------------------------------------
 Center     Atomic                   Forces (Hartrees/Bohr)
 Number     Number              X              Y              Z
 -------------------------------------------------------------------
      1        8          -0.000322288    0.001832120    0.000865686
      2        8           0.002160835   -0.000268313   -0.000069105
      3        6           0.000608067    0.000667117    0.000300844
      4        7          -0.003192599    0.000310613    0.000246272
      5        6          -0.006753390    0.002569892   -0.000825957
      6        1           0.000127696    0.000144954    0.000000642
      7        1           0.000024074   -0.000816750   -0.000122843
      8        1           0.007347604   -0.004439633   -0.000395539
 -------------------------------------------------------------------
 Cartesian Forces:  Max     0.007347604 RMS     0.002480591

 GradGradGradGradGradGradGradGradGradGradGradGradGradGradGradGradGradGrad
 Berny optimization.
 Using GEDIIS/GDIIS optimizer.
 FormGI is forming the generalized inverse of G from B-inverse, IUseBI=4.
 Internal  Forces:  Max     0.008560159 RMS     0.002011982
 Search for a local minimum.
 Step number   4 out of a maximum of   34
 All quantities printed in internal units (Hartrees-Bohrs-Radians)
 Mixed Optimization -- RFO/linear search
 Update second derivatives using D2CorX and points    2    3    4
 DE= -1.98D-03 DEPred=-2.12D-03 R= 9.35D-01
 TightC=F SS=  1.41D+00  RLast= 1.06D-01 DXNew= 8.4853D-01 3.1896D-01
 Trust test= 9.35D-01 RLast= 1.06D-01 DXMaxT set to 5.05D-01
 ITU=  1  0  1  0
 Use linear search instead of GDIIS.
     Eigenvalues ---    0.01687   0.01718   0.01751   0.01811   0.01812
     Eigenvalues ---    0.15753   0.15992   0.15999   0.16700   0.21609
     Eigenvalues ---    0.21997   0.24405   0.33878   0.44952   0.45703
     Eigenvalues ---    0.48616   0.93479   0.98197
 RFO step:  Lambda=-5.42484456D-04 EMin= 1.68707432D-02
 Quartic linear search produced a step of -0.02592.
 Iteration  1 RMS(Cart)=  0.01380682 RMS(Int)=  0.00028053
 Iteration  2 RMS(Cart)=  0.00023454 RMS(Int)=  0.00015795
 Iteration  3 RMS(Cart)=  0.00000008 RMS(Int)=  0.00015795
 Variable       Old X    -DE/DX   Delta X   Delta X   Delta X     New X
                                 (Linear)    (Quad)   (Total)
    R1        2.26517   0.00196  -0.00101   0.00352   0.00251   2.26768
    R2        2.26798  -0.00159  -0.00029  -0.00060  -0.00090   2.26709
    R3        2.62615  -0.00248  -0.00025  -0.00426  -0.00451   2.62165
    R4        2.07055   0.00014  -0.00012   0.00058   0.00046   2.07101
    R5        2.60978   0.00017  -0.00098   0.00176   0.00078   2.61056
    R6        1.90357   0.00082  -0.00007   0.00188   0.00181   1.90538
    R7        2.05547   0.00856   0.00033   0.04982   0.05014   2.10561
    A1        2.14256  -0.00216  -0.00074  -0.00776  -0.00850   2.13406
    A2        2.17219   0.00121   0.00027   0.00470   0.00497   2.17716
    A3        1.96844   0.00094   0.00047   0.00306   0.00353   1.97197
    A4        2.17744  -0.00076  -0.00049  -0.00253  -0.00303   2.17441
    A5        2.02988   0.00034   0.00026   0.00092   0.00118   2.03106
    A6        2.07583   0.00042   0.00023   0.00165   0.00187   2.07771
    A7        2.17878  -0.00087   0.00149  -0.00536  -0.00431   2.17447
    A8        2.15149  -0.00005  -0.00039   0.00006  -0.00077   2.15072
    A9        1.95285   0.00094  -0.00110   0.00587   0.00432   1.95717
    D1        3.13545   0.00003  -0.00012   0.00155   0.00144   3.13689
    D2        0.00335  -0.00005  -0.00003  -0.00254  -0.00257   0.00078
    D3       -0.00623   0.00007  -0.00010   0.00336   0.00326  -0.00297
    D4       -3.13833  -0.00002  -0.00001  -0.00074  -0.00075  -3.13908
    D5        0.00570   0.00043   0.00055   0.02215   0.02269   0.02839
    D6       -3.12419  -0.00060   0.00005  -0.03168  -0.03162   3.12737
    D7        3.13757   0.00051   0.00046   0.02634   0.02680  -3.11882
    D8        0.00768  -0.00052  -0.00004  -0.02748  -0.02752  -0.01984
         Item               Value     Threshold  Converged?
 Maximum Force            0.008560     0.000450     NO 
 RMS     Force            0.002012     0.000300     NO 
 Maximum Displacement     0.039662     0.001800     NO 
 RMS     Displacement     0.013820     0.001200     NO 
 Predicted change in Energy=-2.735286D-04
 GradGradGradGradGradGradGradGradGradGradGradGradGradGradGradGradGradGrad

                          Input orientation:                          
 ---------------------------------------------------------------------
 Center     Atomic      Atomic             Coordinates (Angstroms)
 Number     Number       Type             X           Y           Z
 ---------------------------------------------------------------------
      1          8           0        1.013130    1.417694    0.277096
      2          8           0       -2.410528   -0.710881   -0.114244
      3          6           0       -1.441386   -0.014635    0.009291
      4          7           0       -0.151670   -0.514627   -0.096940
      5          6           0        0.996186    0.243260    0.031269
      6          1           0       -1.467619    1.062066    0.212007
      7          1           0       -0.068071   -1.501565   -0.285626
      8          1           0        1.919338   -0.371173   -0.077353
 ---------------------------------------------------------------------
                    Distance matrix (angstroms):
                    1          2          3          4          5
     1  O    0.000000
     2  O    4.050359   0.000000
     3  C    2.854458   1.199690   0.000000
     4  N    2.287034   2.267434   1.387315   0.000000
     5  C    1.200005   3.540800   2.451275   1.381450   0.000000
     6  H    2.506955   2.034418   1.095933   2.076809   2.602585
     7  H    3.163498   2.478237   2.045466   1.008284   2.068207
     8  H    2.036392   4.343328   3.380693   2.076062   1.114242
                    6          7          8
     6  H    0.000000
     7  H    2.962867   0.000000
     8  H    3.689090   2.295856   0.000000
 Stoichiometry    C2H3NO2
 Framework group  C1[X(C2H3NO2)]
 Deg. of freedom    18
 Full point group                 C1      NOp   1
 Largest Abelian subgroup         C1      NOp   1
 Largest concise Abelian subgroup C1      NOp   1
                         Standard orientation:                         
 ---------------------------------------------------------------------
 Center     Atomic      Atomic             Coordinates (Angstroms)
 Number     Number       Type             X           Y           Z
 ---------------------------------------------------------------------
      1          8           0        1.836246   -0.679531   -0.005062
      2          8           0       -2.174099   -0.111609   -0.002225
      3          6           0       -1.000085   -0.358436    0.002553
      4          7           0       -0.033823    0.637038   -0.001080
      5          6           0        1.328404    0.407620    0.009453
      6          1           0       -0.574207   -1.368193    0.011839
      7          1           0       -0.370099    1.587573   -0.007296
      8          1           0        1.913982    1.355369   -0.010726
 ---------------------------------------------------------------------
 Rotational constants (GHZ):          21.9765349           3.0274116           2.6609134
 Standard basis: Aug-CC-pVTZ (5D, 7F)
 There are   350 symmetry adapted cartesian basis functions of A   symmetry.
 There are   299 symmetry adapted basis functions of A   symmetry.
   299 basis functions,   441 primitive gaussians,   350 cartesian basis functions
    19 alpha electrons       19 beta electrons
       nuclear repulsion energy       161.3376740206 Hartrees.
 NAtoms=    8 NActive=    8 NUniq=    8 SFac= 1.00D+00 NAtFMM=   60 NAOKFM=F Big=F
 Integral buffers will be    131072 words long.
 Raffenetti 2 integral format.
 Two-electron integral symmetry is turned on.
 Nuclear repulsion after empirical dispersion term =      161.3359340473 Hartrees.
 One-electron integrals computed using PRISM.
 NBasis=   299 RedAO= T EigKep=  3.58D-05  NBF=   299
 NBsUse=   299 1.00D-06 EigRej= -1.00D+00 NBFU=   299
 Initial guess from the checkpoint file:  "Altamine1.chk"
 B after Tr=     0.000000    0.000000    0.000000
         Rot=    1.000000    0.000005   -0.000002    0.000056 Ang=   0.01 deg.
 ExpMin= 2.53D-02 ExpMax= 1.53D+04 ExpMxC= 5.22D+02 IAcc=3 IRadAn=         7 AccDes= 0.00D+00
 Harris functional with IExCor= 4639 and IRadAn=       7 diagonalized for initial guess.
 HarFok:  IExCor= 4639 AccDes= 0.00D+00 IRadAn=         7 IDoV= 1 UseB2=F ITyADJ=14
 ICtDFT=  3500011 ScaDFX=  1.000000  1.000000  1.000000  1.000000
 FoFCou: FMM=F IPFlag=           0 FMFlag=      100000 FMFlg1=           0
         NFxFlg=           0 DoJE=T BraDBF=F KetDBF=T FulRan=T
         wScrn=  0.000000 ICntrl=       500 IOpCl=  0 I1Cent=   200000004 NGrid=           0
         NMat0=    1 NMatS0=      1 NMatT0=    0 NMatD0=    1 NMtDS0=    0 NMtDT0=    0
 Petite list used in FoFCou.
 Requested convergence on RMS density matrix=1.00D-08 within 128 cycles.
 Requested convergence on MAX density matrix=1.00D-06.
 Requested convergence on             energy=1.00D-06.
 No special actions if energy rises.
 SCF Done:  E(RwB97XD) =  -283.242311332     A.U. after   11 cycles
            NFock= 11  Conv=0.95D-08     -V/T= 2.0056
 Calling FoFJK, ICntrl=      2127 FMM=F ISym2X=0 I1Cent= 0 IOpClX= 0 NMat=1 NMatS=1 NMatT=0.
 ***** Axes restored to original set *****
 -------------------------------------------------------------------
 Center     Atomic                   Forces (Hartrees/Bohr)
 Number     Number              X              Y              Z
 -------------------------------------------------------------------
      1        8           0.000396831   -0.001021011   -0.002372165
      2        8           0.000059019    0.000059844    0.000178940
      3        6           0.000168913    0.000046871   -0.000308438
      4        7           0.000944243    0.000283470   -0.001267080
      5        6           0.004883247   -0.003881376    0.004954471
      6        1          -0.000035241   -0.000148590    0.000060065
      7        1          -0.000126006    0.000149677   -0.000213007
      8        1          -0.006291007    0.004511115   -0.001032785
 -------------------------------------------------------------------
 Cartesian Forces:  Max     0.006291007 RMS     0.002364068

 GradGradGradGradGradGradGradGradGradGradGradGradGradGradGradGradGradGrad
 Berny optimization.
 Using GEDIIS/GDIIS optimizer.
 FormGI is forming the generalized inverse of G from B-inverse, IUseBI=4.
 Internal  Forces:  Max     0.007598873 RMS     0.001775752
 Search for a local minimum.
 Step number   5 out of a maximum of   34
 All quantities printed in internal units (Hartrees-Bohrs-Radians)
 Mixed Optimization -- RFO/linear search
 Update second derivatives using D2CorX and points    2    3    5    4
 DE=  3.41D-05 DEPred=-2.74D-04 R=-1.25D-01
 Trust test=-1.25D-01 RLast= 7.56D-02 DXMaxT set to 2.52D-01
 ITU= -1  1  0  1  0
 Use linear search instead of GDIIS.
     Eigenvalues ---    0.01688   0.01749   0.01811   0.01811   0.02292
     Eigenvalues ---    0.15921   0.15982   0.16001   0.20788   0.21993
     Eigenvalues ---    0.23747   0.27748   0.33890   0.44939   0.45822
     Eigenvalues ---    0.47982   0.93915   0.97913
 RFO step:  Lambda=-1.30649050D-04 EMin= 1.68762966D-02
 Quartic linear search produced a step of -0.53472.
 Iteration  1 RMS(Cart)=  0.01505597 RMS(Int)=  0.00063901
 Iteration  2 RMS(Cart)=  0.00051871 RMS(Int)=  0.00041187
 Iteration  3 RMS(Cart)=  0.00000021 RMS(Int)=  0.00041187
 Variable       Old X    -DE/DX   Delta X   Delta X   Delta X     New X
                                 (Linear)    (Quad)   (Total)
    R1        2.26768  -0.00148  -0.00134   0.00005  -0.00129   2.26639
    R2        2.26709  -0.00010   0.00048  -0.00127  -0.00079   2.26629
    R3        2.62165  -0.00020   0.00241  -0.00408  -0.00167   2.61997
    R4        2.07101  -0.00013  -0.00025   0.00003  -0.00022   2.07080
    R5        2.61056  -0.00091  -0.00042  -0.00138  -0.00180   2.60876
    R6        1.90538  -0.00012  -0.00097   0.00118   0.00021   1.90559
    R7        2.10561  -0.00760  -0.02681   0.01740  -0.00941   2.09620
    A1        2.13406   0.00003   0.00455  -0.00740  -0.00285   2.13121
    A2        2.17716  -0.00006  -0.00266   0.00407   0.00140   2.17856
    A3        1.97197   0.00002  -0.00189   0.00334   0.00144   1.97341
    A4        2.17441  -0.00012   0.00162  -0.00310  -0.00148   2.17293
    A5        2.03106  -0.00005  -0.00063   0.00100   0.00038   2.03143
    A6        2.07771   0.00017  -0.00100   0.00210   0.00110   2.07880
    A7        2.17447   0.00075   0.00231   0.00043   0.00157   2.17604
    A8        2.15072  -0.00032   0.00041  -0.00078  -0.00154   2.14918
    A9        1.95717  -0.00029  -0.00231   0.00296  -0.00051   1.95666
    D1        3.13689   0.00013  -0.00077   0.00407   0.00330   3.14019
    D2        0.00078   0.00019   0.00137   0.00313   0.00450   0.00528
    D3       -0.00297  -0.00011  -0.00174  -0.00089  -0.00263  -0.00560
    D4       -3.13908  -0.00005   0.00040  -0.00183  -0.00143  -3.14051
    D5        0.02839  -0.00194  -0.01213  -0.03814  -0.05024  -0.02185
    D6        3.12737   0.00179   0.01691   0.02899   0.04586  -3.10995
    D7       -3.11882  -0.00200  -0.01433  -0.03718  -0.05148   3.11289
    D8       -0.01984   0.00173   0.01471   0.02995   0.04463   0.02479
         Item               Value     Threshold  Converged?
 Maximum Force            0.007599     0.000450     NO 
 RMS     Force            0.001776     0.000300     NO 
 Maximum Displacement     0.048153     0.001800     NO 
 RMS     Displacement     0.015086     0.001200     NO 
 Predicted change in Energy=-1.780786D-04
 GradGradGradGradGradGradGradGradGradGradGradGradGradGradGradGradGradGrad

                          Input orientation:                          
 ---------------------------------------------------------------------
 Center     Atomic      Atomic             Coordinates (Angstroms)
 Number     Number       Type             X           Y           Z
 ---------------------------------------------------------------------
      1          8           0        1.013582    1.419348    0.261606
      2          8           0       -2.407449   -0.709128   -0.127034
      3          6           0       -1.439804   -0.013673    0.008070
      4          7           0       -0.151459   -0.516738   -0.088275
      5          6           0        0.995460    0.237792    0.056751
      6          1           0       -1.466330    1.061105    0.220121
      7          1           0       -0.068629   -1.502556   -0.283634
      8          1           0        1.914008   -0.366009   -0.092104
 ---------------------------------------------------------------------
                    Distance matrix (angstroms):
                    1          2          3          4          5
     1  O    0.000000
     2  O    4.047827   0.000000
     3  C    2.852531   1.199270   0.000000
     4  N    2.286518   2.264510   1.386430   0.000000
     5  C    1.199320   3.536979   2.448696   1.380497   0.000000
     6  H    2.505997   2.034686   1.095818   2.076916   2.600950
     7  H    3.163224   2.474698   2.044990   1.008397   2.068080
     8  H    2.030610   4.335197   3.373755   2.070963   1.109262
                    6          7          8
     6  H    0.000000
     7  H    2.963055   0.000000
     8  H    3.682502   2.293310   0.000000
 Stoichiometry    C2H3NO2
 Framework group  C1[X(C2H3NO2)]
 Deg. of freedom    18
 Full point group                 C1      NOp   1
 Largest Abelian subgroup         C1      NOp   1
 Largest concise Abelian subgroup C1      NOp   1
                         Standard orientation:                         
 ---------------------------------------------------------------------
 Center     Atomic      Atomic             Coordinates (Angstroms)
 Number     Number       Type             X           Y           Z
 ---------------------------------------------------------------------
      1          8           0        1.835996   -0.677894    0.005577
      2          8           0       -2.172013   -0.111533    0.004315
      3          6           0       -0.998714   -0.359657   -0.002952
      4          7           0       -0.034740    0.636807   -0.003078
      5          6           0        1.326609    0.407768   -0.009630
      6          1           0       -0.572679   -1.369203   -0.014305
      7          1           0       -0.372244    1.586981    0.008063
      8          1           0        1.908869    1.351323    0.024142
 ---------------------------------------------------------------------
 Rotational constants (GHZ):          22.0111756           3.0322855           2.6652122
 Standard basis: Aug-CC-pVTZ (5D, 7F)
 There are   350 symmetry adapted cartesian basis functions of A   symmetry.
 There are   299 symmetry adapted basis functions of A   symmetry.
   299 basis functions,   441 primitive gaussians,   350 cartesian basis functions
    19 alpha electrons       19 beta electrons
       nuclear repulsion energy       161.4568246058 Hartrees.
 NAtoms=    8 NActive=    8 NUniq=    8 SFac= 1.00D+00 NAtFMM=   60 NAOKFM=F Big=F
 Integral buffers will be    131072 words long.
 Raffenetti 2 integral format.
 Two-electron integral symmetry is turned on.
 Nuclear repulsion after empirical dispersion term =      161.4550863123 Hartrees.
 One-electron integrals computed using PRISM.
 NBasis=   299 RedAO= T EigKep=  3.57D-05  NBF=   299
 NBsUse=   299 1.00D-06 EigRej= -1.00D+00 NBFU=   299
 Lowest energy guess from the checkpoint file:  "Altamine1.chk"
 B after Tr=     0.000000    0.000000    0.000000
         Rot=    1.000000    0.000031   -0.000004   -0.000187 Ang=   0.02 deg.
 B after Tr=     0.000000    0.000000    0.000000
         Rot=    1.000000   -0.000001    0.000000   -0.000243 Ang=  -0.03 deg.
 Requested convergence on RMS density matrix=1.00D-08 within 128 cycles.
 Requested convergence on MAX density matrix=1.00D-06.
 Requested convergence on             energy=1.00D-06.
 No special actions if energy rises.
 SCF Done:  E(RwB97XD) =  -283.242321621     A.U. after   11 cycles
            NFock= 11  Conv=0.64D-08     -V/T= 2.0055
 Calling FoFJK, ICntrl=      2127 FMM=F ISym2X=0 I1Cent= 0 IOpClX= 0 NMat=1 NMatS=1 NMatT=0.
 ***** Axes restored to original set *****
 -------------------------------------------------------------------
 Center     Atomic                   Forces (Hartrees/Bohr)
 Number     Number              X              Y              Z
 -------------------------------------------------------------------
      1        8           0.000112704   -0.000319049    0.002579214
      2        8          -0.001120853   -0.000005422   -0.000301911
      3        6           0.000271668   -0.000398356    0.000724709
      4        7           0.000984453   -0.000080230    0.001305810
      5        6           0.003741666   -0.001410565   -0.007376803
      6        1          -0.000051382   -0.000038415   -0.000222728
      7        1          -0.000139290    0.000179691    0.000355628
      8        1          -0.003798967    0.002072346    0.002936082
 -------------------------------------------------------------------
 Cartesian Forces:  Max     0.007376803 RMS     0.002136381

 GradGradGradGradGradGradGradGradGradGradGradGradGradGradGradGradGradGrad
 Berny optimization.
 Using GEDIIS/GDIIS optimizer.
 FormGI is forming the generalized inverse of G from B-inverse, IUseBI=4.
 Internal  Forces:  Max     0.004667661 RMS     0.001401610
 Search for a local minimum.
 Step number   6 out of a maximum of   34
 All quantities printed in internal units (Hartrees-Bohrs-Radians)
 Mixed Optimization -- RFO/linear search
 Update second derivatives using D2CorX and points    2    3    5    6    4
 DE=  2.38D-05 DEPred=-1.78D-04 R=-1.34D-01
 Trust test=-1.34D-01 RLast= 6.21D-02 DXMaxT set to 1.26D-01
 ITU= -1 -1  1  0  1  0
 Use linear search instead of GDIIS.
 Energy rises -- skip Quadratic/GDIIS search.
 Quartic linear search produced a step of -0.53370.
 Iteration  1 RMS(Cart)=  0.00582787 RMS(Int)=  0.00003724
 Iteration  2 RMS(Cart)=  0.00002866 RMS(Int)=  0.00002329
 Iteration  3 RMS(Cart)=  0.00000000 RMS(Int)=  0.00002329
 Variable       Old X    -DE/DX   Delta X   Delta X   Delta X     New X
                                 (Linear)    (Quad)   (Total)
    R1        2.26639   0.00013  -0.00065   0.00000  -0.00065   2.26574
    R2        2.26629   0.00094   0.00090   0.00000   0.00090   2.26719
    R3        2.61997   0.00069   0.00330   0.00000   0.00330   2.62327
    R4        2.07080  -0.00008  -0.00013   0.00000  -0.00013   2.07067
    R5        2.60876   0.00004   0.00054   0.00000   0.00054   2.60930
    R6        1.90559  -0.00026  -0.00108   0.00000  -0.00108   1.90451
    R7        2.09620  -0.00467  -0.02174   0.00000  -0.02174   2.07446
    A1        2.13121   0.00089   0.00606   0.00000   0.00606   2.13727
    A2        2.17856  -0.00050  -0.00340   0.00000  -0.00340   2.17516
    A3        1.97341  -0.00039  -0.00265   0.00000  -0.00265   1.97076
    A4        2.17293   0.00030   0.00240   0.00000   0.00240   2.17534
    A5        2.03143  -0.00026  -0.00083   0.00000  -0.00083   2.03060
    A6        2.07880  -0.00003  -0.00159   0.00000  -0.00158   2.07722
    A7        2.17604   0.00026   0.00146   0.00000   0.00153   2.17757
    A8        2.14918  -0.00006   0.00123   0.00000   0.00130   2.15048
    A9        1.95666   0.00003  -0.00203   0.00000  -0.00197   1.95469
    D1        3.14019  -0.00020  -0.00253   0.00000  -0.00253   3.13766
    D2        0.00528  -0.00036  -0.00103   0.00000  -0.00103   0.00425
    D3       -0.00560   0.00028  -0.00033   0.00000  -0.00033  -0.00594
    D4       -3.14051   0.00012   0.00116   0.00000   0.00116  -3.13935
    D5       -0.02185   0.00234   0.01470   0.00000   0.01470  -0.00715
    D6       -3.10995  -0.00237  -0.00760   0.00000  -0.00760  -3.11755
    D7        3.11289   0.00250   0.01317   0.00000   0.01317   3.12606
    D8        0.02479  -0.00221  -0.00913   0.00000  -0.00913   0.01566
         Item               Value     Threshold  Converged?
 Maximum Force            0.004668     0.000450     NO 
 RMS     Force            0.001402     0.000300     NO 
 Maximum Displacement     0.015738     0.001800     NO 
 RMS     Displacement     0.005833     0.001200     NO 
 Predicted change in Energy=-8.421280D-05
 GradGradGradGradGradGradGradGradGradGradGradGradGradGradGradGradGradGrad

                          Input orientation:                          
 ---------------------------------------------------------------------
 Center     Atomic      Atomic             Coordinates (Angstroms)
 Number     Number       Type             X           Y           Z
 ---------------------------------------------------------------------
      1          8           0        1.018381    1.417744    0.266083
      2          8           0       -2.411303   -0.707990   -0.124522
      3          6           0       -1.440389   -0.015789    0.008054
      4          7           0       -0.149409   -0.516710   -0.089310
      5          6           0        0.998067    0.238443    0.050713
      6          1           0       -1.466170    1.059514    0.217163
      7          1           0       -0.065476   -1.502178   -0.283012
      8          1           0        1.905679   -0.362894   -0.089669
 ---------------------------------------------------------------------
                    Distance matrix (angstroms):
                    1          2          3          4          5
     1  O    0.000000
     2  O    4.053893   0.000000
     3  C    2.857822   1.199747   0.000000
     4  N    2.287390   2.270241   1.388176   0.000000
     5  C    1.198978   3.542633   2.452044   1.380784   0.000000
     6  H    2.510720   2.033247   1.095750   2.076600   2.602754
     7  H    3.162625   2.481685   2.045595   1.007826   2.066944
     8  H    2.021022   4.330894   3.365443   2.060837   1.097759
                    6          7          8
     6  H    0.000000
     7  H    2.962159   0.000000
     8  H    3.672432   2.284907   0.000000
 Stoichiometry    C2H3NO2
 Framework group  C1[X(C2H3NO2)]
 Deg. of freedom    18
 Full point group                 C1      NOp   1
 Largest Abelian subgroup         C1      NOp   1
 Largest concise Abelian subgroup C1      NOp   1
                         Standard orientation:                         
 ---------------------------------------------------------------------
 Center     Atomic      Atomic             Coordinates (Angstroms)
 Number     Number       Type             X           Y           Z
 ---------------------------------------------------------------------
      1          8           0        1.838737   -0.677652    0.002800
      2          8           0       -2.175609   -0.112788    0.003138
      3          6           0       -1.001088   -0.357467   -0.001777
      4          7           0       -0.032881    0.637322   -0.003451
      5          6           0        1.328620    0.407370   -0.004576
      6          1           0       -0.575431   -1.367146   -0.007414
      7          1           0       -0.368125    1.587730    0.003541
      8          1           0        1.903509    1.342270    0.018640
 ---------------------------------------------------------------------
 Rotational constants (GHZ):          22.0523951           3.0230784           2.6586485
 Standard basis: Aug-CC-pVTZ (5D, 7F)
 There are   350 symmetry adapted cartesian basis functions of A   symmetry.
 There are   299 symmetry adapted basis functions of A   symmetry.
   299 basis functions,   441 primitive gaussians,   350 cartesian basis functions
    19 alpha electrons       19 beta electrons
       nuclear repulsion energy       161.3909397211 Hartrees.
 NAtoms=    8 NActive=    8 NUniq=    8 SFac= 1.00D+00 NAtFMM=   60 NAOKFM=F Big=F
 Integral buffers will be    131072 words long.
 Raffenetti 2 integral format.
 Two-electron integral symmetry is turned on.
 Nuclear repulsion after empirical dispersion term =      161.3891999209 Hartrees.
 One-electron integrals computed using PRISM.
 NBasis=   299 RedAO= T EigKep=  3.55D-05  NBF=   299
 NBsUse=   299 1.00D-06 EigRej= -1.00D+00 NBFU=   299
 Lowest energy guess from the checkpoint file:  "Altamine1.chk"
 B after Tr=     0.000000    0.000000    0.000000
         Rot=    1.000000    0.000012   -0.000002   -0.000089 Ang=   0.01 deg.
 B after Tr=     0.000000    0.000000    0.000000
         Rot=    1.000000   -0.000018    0.000002    0.000098 Ang=  -0.01 deg.
 Requested convergence on RMS density matrix=1.00D-08 within 128 cycles.
 Requested convergence on MAX density matrix=1.00D-06.
 Requested convergence on             energy=1.00D-06.
 No special actions if energy rises.
 SCF Done:  E(RwB97XD) =  -283.242432778     A.U. after    6 cycles
            NFock=  6  Conv=0.39D-08     -V/T= 2.0055
 Calling FoFJK, ICntrl=      2127 FMM=F ISym2X=0 I1Cent= 0 IOpClX= 0 NMat=1 NMatS=1 NMatT=0.
 ***** Axes restored to original set *****
 -------------------------------------------------------------------
 Center     Atomic                   Forces (Hartrees/Bohr)
 Number     Number              X              Y              Z
 -------------------------------------------------------------------
      1        8          -0.000127036    0.000811966    0.001655174
      2        8           0.000641400   -0.000140222   -0.000174512
      3        6           0.000454495    0.000164117    0.000499016
      4        7          -0.001246295    0.000135719    0.000738933
      5        6          -0.001690732    0.000591935   -0.003872503
      6        1           0.000044515    0.000059246   -0.000103107
      7        1          -0.000052512   -0.000350903    0.000098987
      8        1           0.001976164   -0.001271858    0.001158013
 -------------------------------------------------------------------
 Cartesian Forces:  Max     0.003872503 RMS     0.001149232

 GradGradGradGradGradGradGradGradGradGradGradGradGradGradGradGradGradGrad
 Berny optimization.
 Using GEDIIS/GDIIS optimizer.
 FormGI is forming the generalized inverse of G from B-inverse, IUseBI=4.
 Internal  Forces:  Max     0.002182621 RMS     0.000823915
 Search for a local minimum.
 Step number   7 out of a maximum of   34
 All quantities printed in internal units (Hartrees-Bohrs-Radians)
 Mixed Optimization -- En-DIIS/RFO-DIIS
 Update second derivatives using D2CorX and points    2    3    5    6    4
                                                      7
 ITU=  0 -1 -1  1  0  1  0
 Use linear search instead of GDIIS.
     Eigenvalues ---    0.01668   0.01744   0.01810   0.01812   0.08446
     Eigenvalues ---    0.15296   0.15998   0.16007   0.19409   0.21996
     Eigenvalues ---    0.24109   0.32569   0.33969   0.44506   0.45580
     Eigenvalues ---    0.47436   0.91887   0.98401
 RFO step:  Lambda=-1.19792802D-04 EMin= 1.66796013D-02
 Quartic linear search produced a step of  0.00006.
 Iteration  1 RMS(Cart)=  0.00656570 RMS(Int)=  0.00009496
 Iteration  2 RMS(Cart)=  0.00007723 RMS(Int)=  0.00005898
 Iteration  3 RMS(Cart)=  0.00000000 RMS(Int)=  0.00005898
 Variable       Old X    -DE/DX   Delta X   Delta X   Delta X     New X
                                 (Linear)    (Quad)   (Total)
    R1        2.26574   0.00109   0.00000   0.00175   0.00175   2.26749
    R2        2.26719  -0.00042   0.00000  -0.00046  -0.00046   2.26673
    R3        2.62327  -0.00101   0.00000  -0.00286  -0.00286   2.62041
    R4        2.07067   0.00004   0.00000   0.00016   0.00016   2.07083
    R5        2.60930   0.00010   0.00000   0.00042   0.00042   2.60972
    R6        1.90451   0.00032   0.00000   0.00098   0.00098   1.90549
    R7        2.07446   0.00218   0.00000   0.00588   0.00588   2.08035
    A1        2.13727  -0.00075   0.00000  -0.00431  -0.00431   2.13296
    A2        2.17516   0.00042   0.00000   0.00259   0.00259   2.17774
    A3        1.97076   0.00033   0.00000   0.00173   0.00172   1.97248
    A4        2.17534  -0.00027   0.00000  -0.00156  -0.00156   2.17378
    A5        2.03060   0.00006   0.00000   0.00011   0.00011   2.03071
    A6        2.07722   0.00021   0.00000   0.00147   0.00147   2.07869
    A7        2.17757  -0.00037   0.00000  -0.00233  -0.00250   2.17508
    A8        2.15048  -0.00005   0.00000  -0.00073  -0.00090   2.14958
    A9        1.95469   0.00050   0.00000   0.00400   0.00383   1.95852
    D1        3.13766  -0.00008   0.00000   0.00064   0.00064   3.13830
    D2        0.00425  -0.00020   0.00000  -0.00364  -0.00364   0.00061
    D3       -0.00594   0.00017   0.00000   0.00453   0.00453  -0.00141
    D4       -3.13935   0.00005   0.00000   0.00025   0.00025  -3.13910
    D5       -0.00715   0.00132   0.00000   0.01121   0.01121   0.00405
    D6       -3.11755  -0.00143   0.00000  -0.02193  -0.02193  -3.13948
    D7        3.12606   0.00144   0.00000   0.01559   0.01559  -3.14154
    D8        0.01566  -0.00131   0.00000  -0.01756  -0.01756  -0.00190
         Item               Value     Threshold  Converged?
 Maximum Force            0.002183     0.000450     NO 
 RMS     Force            0.000824     0.000300     NO 
 Maximum Displacement     0.017054     0.001800     NO 
 RMS     Displacement     0.006567     0.001200     NO 
 Predicted change in Energy=-5.997943D-05
 GradGradGradGradGradGradGradGradGradGradGradGradGradGradGradGradGradGrad

                          Input orientation:                          
 ---------------------------------------------------------------------
 Center     Atomic      Atomic             Coordinates (Angstroms)
 Number     Number       Type             X           Y           Z
 ---------------------------------------------------------------------
      1          8           0        1.014890    1.417287    0.269388
      2          8           0       -2.408405   -0.709775   -0.119480
      3          6           0       -1.439384   -0.014679    0.009544
      4          7           0       -0.150812   -0.516321   -0.094252
      5          6           0        0.997098    0.239322    0.041688
      6          1           0       -1.464956    1.061318    0.215533
      7          1           0       -0.068666   -1.502894   -0.285775
      8          1           0        1.909616   -0.364118   -0.081145
 ---------------------------------------------------------------------
                    Distance matrix (angstroms):
                    1          2          3          4          5
     1  O    0.000000
     2  O    4.049019   0.000000
     3  C    2.853332   1.199503   0.000000
     4  N    2.286905   2.266006   1.386663   0.000000
     5  C    1.199902   3.538956   2.449896   1.381004   0.000000
     6  H    2.505843   2.034478   1.095836   2.076508   2.601463
     7  H    3.163820   2.476099   2.044716   1.008343   2.068430
     8  H    2.024059   4.332003   3.368402   2.066084   1.100872
                    6          7          8
     6  H    0.000000
     7  H    2.962452   0.000000
     8  H    3.675272   2.291786   0.000000
 Stoichiometry    C2H3NO2
 Framework group  C1[X(C2H3NO2)]
 Deg. of freedom    18
 Full point group                 C1      NOp   1
 Largest Abelian subgroup         C1      NOp   1
 Largest concise Abelian subgroup C1      NOp   1
                         Standard orientation:                         
 ---------------------------------------------------------------------
 Center     Atomic      Atomic             Coordinates (Angstroms)
 Number     Number       Type             X           Y           Z
 ---------------------------------------------------------------------
      1          8           0        1.836404   -0.678027   -0.000186
      2          8           0       -2.172894   -0.112272    0.000711
      3          6           0       -0.999031   -0.358951   -0.000581
      4          7           0       -0.034431    0.637232   -0.001291
      5          6           0        1.327517    0.408618    0.000972
      6          1           0       -0.572473   -1.368358    0.000580
      7          1           0       -0.372209    1.587317   -0.000108
      8          1           0        1.906709    1.344809    0.002019
 ---------------------------------------------------------------------
 Rotational constants (GHZ):          22.0165767           3.0302942           2.6636757
 Standard basis: Aug-CC-pVTZ (5D, 7F)
 There are   350 symmetry adapted cartesian basis functions of A   symmetry.
 There are   299 symmetry adapted basis functions of A   symmetry.
   299 basis functions,   441 primitive gaussians,   350 cartesian basis functions
    19 alpha electrons       19 beta electrons
       nuclear repulsion energy       161.4449701559 Hartrees.
 NAtoms=    8 NActive=    8 NUniq=    8 SFac= 1.00D+00 NAtFMM=   60 NAOKFM=F Big=F
 Integral buffers will be    131072 words long.
 Raffenetti 2 integral format.
 Two-electron integral symmetry is turned on.
 Nuclear repulsion after empirical dispersion term =      161.4432320356 Hartrees.
 One-electron integrals computed using PRISM.
 NBasis=   299 RedAO= T EigKep=  3.55D-05  NBF=   299
 NBsUse=   299 1.00D-06 EigRej= -1.00D+00 NBFU=   299
 Initial guess from the checkpoint file:  "Altamine1.chk"
 B after Tr=     0.000000    0.000000    0.000000
         Rot=    1.000000    0.000002   -0.000001   -0.000100 Ang=   0.01 deg.
 Requested convergence on RMS density matrix=1.00D-08 within 128 cycles.
 Requested convergence on MAX density matrix=1.00D-06.
 Requested convergence on             energy=1.00D-06.
 No special actions if energy rises.
 SCF Done:  E(RwB97XD) =  -283.242487107     A.U. after   10 cycles
            NFock= 10  Conv=0.82D-08     -V/T= 2.0055
 Calling FoFJK, ICntrl=      2127 FMM=F ISym2X=0 I1Cent= 0 IOpClX= 0 NMat=1 NMatS=1 NMatT=0.
 ***** Axes restored to original set *****
 -------------------------------------------------------------------
 Center     Atomic                   Forces (Hartrees/Bohr)
 Number     Number              X              Y              Z
 -------------------------------------------------------------------
      1        8           0.000105024   -0.000397161   -0.000177812
      2        8          -0.000530770   -0.000047310    0.000094071
      3        6           0.000164322    0.000010122   -0.000228703
      4        7           0.000817008    0.000044802   -0.000064795
      5        6          -0.000500359    0.000448895    0.000369548
      6        1          -0.000057126   -0.000092030    0.000069889
      7        1          -0.000091798    0.000154400    0.000038820
      8        1           0.000093699   -0.000121717   -0.000101018
 -------------------------------------------------------------------
 Cartesian Forces:  Max     0.000817008 RMS     0.000282764

 GradGradGradGradGradGradGradGradGradGradGradGradGradGradGradGradGradGrad
 Berny optimization.
 Using GEDIIS/GDIIS optimizer.
 FormGI is forming the generalized inverse of G from B-inverse, IUseBI=4.
 Internal  Forces:  Max     0.000445936 RMS     0.000207730
 Search for a local minimum.
 Step number   8 out of a maximum of   34
 All quantities printed in internal units (Hartrees-Bohrs-Radians)
 Mixed Optimization -- En-DIIS/RFO-DIIS
 Swapping is turned off.
 Update second derivatives using D2CorX and points    2    3    5    6    4
                                                      7    8
 DE= -5.43D-05 DEPred=-6.00D-05 R= 9.06D-01
 TightC=F SS=  1.41D+00  RLast= 3.60D-02 DXNew= 2.1213D-01 1.0791D-01
 Trust test= 9.06D-01 RLast= 3.60D-02 DXMaxT set to 1.26D-01
 ITU=  1  0 -1 -1  1  0  1  0
     Eigenvalues ---    0.01648   0.01738   0.01810   0.01828   0.08773
     Eigenvalues ---    0.15547   0.16003   0.16028   0.20489   0.21995
     Eigenvalues ---    0.23935   0.31370   0.33964   0.45091   0.46265
     Eigenvalues ---    0.46712   0.92361   0.98949
 En-DIIS/RFO-DIIS/Sim-DIIS IScMMF=       -3 using points:     8    7
 RFO step:  Lambda=-4.35636019D-06.
 DidBck=F Rises=F RFO-DIIS coefs:    0.95176    0.04824
 Iteration  1 RMS(Cart)=  0.00159448 RMS(Int)=  0.00000612
 Iteration  2 RMS(Cart)=  0.00000436 RMS(Int)=  0.00000449
 Iteration  3 RMS(Cart)=  0.00000000 RMS(Int)=  0.00000449
 Variable       Old X    -DE/DX   Delta X   Delta X   Delta X     New X
                                 (Linear)    (Quad)   (Total)
    R1        2.26749  -0.00042  -0.00008  -0.00047  -0.00055   2.26693
    R2        2.26673   0.00045   0.00002   0.00040   0.00042   2.26715
    R3        2.62041   0.00034   0.00014   0.00065   0.00078   2.62120
    R4        2.07083  -0.00008  -0.00001  -0.00021  -0.00021   2.07061
    R5        2.60972  -0.00028  -0.00002  -0.00061  -0.00063   2.60909
    R6        1.90549  -0.00017  -0.00005  -0.00033  -0.00038   1.90511
    R7        2.08035   0.00016  -0.00028   0.00128   0.00099   2.08134
    A1        2.13296   0.00040   0.00021   0.00159   0.00179   2.13475
    A2        2.17774  -0.00026  -0.00012  -0.00114  -0.00127   2.17647
    A3        1.97248  -0.00014  -0.00008  -0.00044  -0.00053   1.97195
    A4        2.17378   0.00009   0.00008   0.00034   0.00042   2.17420
    A5        2.03071  -0.00012  -0.00001  -0.00059  -0.00060   2.03012
    A6        2.07869   0.00003  -0.00007   0.00025   0.00018   2.07887
    A7        2.17508   0.00021   0.00012   0.00097   0.00110   2.17618
    A8        2.14958  -0.00004   0.00004  -0.00011  -0.00005   2.14953
    A9        1.95852  -0.00017  -0.00018  -0.00087  -0.00105   1.95748
    D1        3.13830   0.00011  -0.00003   0.00482   0.00479  -3.14009
    D2        0.00061   0.00008   0.00018   0.00343   0.00361   0.00422
    D3       -0.00141  -0.00007  -0.00022  -0.00296  -0.00318  -0.00459
    D4       -3.13910  -0.00009  -0.00001  -0.00435  -0.00436   3.13972
    D5        0.00405  -0.00010  -0.00054  -0.00067  -0.00121   0.00285
    D6       -3.13948   0.00006   0.00106  -0.00144  -0.00038  -3.13987
    D7       -3.14154  -0.00008  -0.00075   0.00076   0.00001  -3.14153
    D8       -0.00190   0.00008   0.00085  -0.00001   0.00083  -0.00106
         Item               Value     Threshold  Converged?
 Maximum Force            0.000446     0.000450     YES
 RMS     Force            0.000208     0.000300     YES
 Maximum Displacement     0.004325     0.001800     NO 
 RMS     Displacement     0.001594     0.001200     NO 
 Predicted change in Energy=-2.179473D-06
 GradGradGradGradGradGradGradGradGradGradGradGradGradGradGradGradGradGrad

                          Input orientation:                          
 ---------------------------------------------------------------------
 Center     Atomic      Atomic             Coordinates (Angstroms)
 Number     Number       Type             X           Y           Z
 ---------------------------------------------------------------------
      1          8           0        1.015789    1.417547    0.268795
      2          8           0       -2.409585   -0.709705   -0.117944
      3          6           0       -1.439665   -0.014783    0.007255
      4          7           0       -0.150324   -0.515846   -0.095316
      5          6           0        0.997071    0.239725    0.041972
      6          1           0       -1.465445    1.060435    0.216658
      7          1           0       -0.068045   -1.502373   -0.285954
      8          1           0        1.909584   -0.364862   -0.079965
 ---------------------------------------------------------------------
                    Distance matrix (angstroms):
                    1          2          3          4          5
     1  O    0.000000
     2  O    4.050674   0.000000
     3  C    2.854685   1.199724   0.000000
     4  N    2.287008   2.267676   1.387078   0.000000
     5  C    1.199610   3.540099   2.450237   1.380670   0.000000
     6  H    2.507344   2.033901   1.095722   2.076423   2.601551
     7  H    3.163602   2.477773   2.044562   1.008141   2.068070
     8  H    2.024225   4.333080   3.368625   2.065491   1.101396
                    6          7          8
     6  H    0.000000
     7  H    2.961980   0.000000
     8  H    3.675634   2.290717   0.000000
 Stoichiometry    C2H3NO2
 Framework group  C1[X(C2H3NO2)]
 Deg. of freedom    18
 Full point group                 C1      NOp   1
 Largest Abelian subgroup         C1      NOp   1
 Largest concise Abelian subgroup C1      NOp   1
                         Standard orientation:                         
 ---------------------------------------------------------------------
 Center     Atomic      Atomic             Coordinates (Angstroms)
 Number     Number       Type             X           Y           Z
 ---------------------------------------------------------------------
      1          8           0        1.837109   -0.678048   -0.000321
      2          8           0       -2.173893   -0.112522   -0.000621
      3          6           0       -0.999606   -0.358250    0.001526
      4          7           0       -0.033778    0.637318   -0.000357
      5          6           0        1.327722    0.408041    0.000257
      6          1           0       -0.573516   -1.367729   -0.001031
      7          1           0       -0.371157    1.587331    0.000159
      8          1           0        1.906704    1.344980    0.000207
 ---------------------------------------------------------------------
 Rotational constants (GHZ):          22.0263087           3.0279160           2.6619798
 Standard basis: Aug-CC-pVTZ (5D, 7F)
 There are   350 symmetry adapted cartesian basis functions of A   symmetry.
 There are   299 symmetry adapted basis functions of A   symmetry.
   299 basis functions,   441 primitive gaussians,   350 cartesian basis functions
    19 alpha electrons       19 beta electrons
       nuclear repulsion energy       161.4228385510 Hartrees.
 NAtoms=    8 NActive=    8 NUniq=    8 SFac= 1.00D+00 NAtFMM=   60 NAOKFM=F Big=F
 Integral buffers will be    131072 words long.
 Raffenetti 2 integral format.
 Two-electron integral symmetry is turned on.
 Nuclear repulsion after empirical dispersion term =      161.4210999604 Hartrees.
 One-electron integrals computed using PRISM.
 NBasis=   299 RedAO= T EigKep=  3.55D-05  NBF=   299
 NBsUse=   299 1.00D-06 EigRej= -1.00D+00 NBFU=   299
 Initial guess from the checkpoint file:  "Altamine1.chk"
 B after Tr=     0.000000    0.000000    0.000000
         Rot=    1.000000    0.000000    0.000000    0.000048 Ang=  -0.01 deg.
 Requested convergence on RMS density matrix=1.00D-08 within 128 cycles.
 Requested convergence on MAX density matrix=1.00D-06.
 Requested convergence on             energy=1.00D-06.
 No special actions if energy rises.
 SCF Done:  E(RwB97XD) =  -283.242486925     A.U. after    9 cycles
            NFock=  9  Conv=0.78D-08     -V/T= 2.0055
 Calling FoFJK, ICntrl=      2127 FMM=F ISym2X=0 I1Cent= 0 IOpClX= 0 NMat=1 NMatS=1 NMatT=0.
 ***** Axes restored to original set *****
 -------------------------------------------------------------------
 Center     Atomic                   Forces (Hartrees/Bohr)
 Number     Number              X              Y              Z
 -------------------------------------------------------------------
      1        8          -0.000020144   -0.000001437   -0.000060381
      2        8           0.000098790    0.000045329   -0.000289908
      3        6          -0.000009990   -0.000106407    0.000804027
      4        7          -0.000061641    0.000044933   -0.000286422
      5        6           0.000094558   -0.000082132    0.000110620
      6        1          -0.000010058    0.000066228   -0.000266082
      7        1           0.000007822   -0.000026669    0.000001790
      8        1          -0.000099337    0.000060154   -0.000013643
 -------------------------------------------------------------------
 Cartesian Forces:  Max     0.000804027 RMS     0.000200345

 GradGradGradGradGradGradGradGradGradGradGradGradGradGradGradGradGradGrad
 Berny optimization.
 Using GEDIIS/GDIIS optimizer.
 FormGI is forming the generalized inverse of G from B-inverse, IUseBI=4.
 Internal  Forces:  Max     0.000286037 RMS     0.000119524
 Search for a local minimum.
 Step number   9 out of a maximum of   34
 All quantities printed in internal units (Hartrees-Bohrs-Radians)
 Mixed Optimization -- En-DIIS/RFO-DIIS
 Swapping is turned off.
 Update second derivatives using D2CorX and points    2    3    5    6    4
                                                      7    8    9
 DE=  1.82D-07 DEPred=-2.18D-06 R=-8.34D-02
 Trust test=-8.34D-02 RLast= 8.84D-03 DXMaxT set to 6.31D-02
 ITU= -1  1  0 -1 -1  1  0  1  0
     Eigenvalues ---    0.01565   0.01717   0.01811   0.05547   0.08801
     Eigenvalues ---    0.15335   0.15627   0.16009   0.19514   0.21990
     Eigenvalues ---    0.24039   0.30825   0.33951   0.44737   0.45571
     Eigenvalues ---    0.46694   0.91691   0.97739
 En-DIIS/RFO-DIIS/Sim-DIIS IScMMF=       -3 using points:     9    8    7
 RFO step:  Lambda=-4.48960178D-06.
 DidBck=T Rises=F RFO-DIIS coefs:    0.21837    0.73780    0.04383
 Iteration  1 RMS(Cart)=  0.00118169 RMS(Int)=  0.00000428
 Iteration  2 RMS(Cart)=  0.00000363 RMS(Int)=  0.00000268
 Iteration  3 RMS(Cart)=  0.00000000 RMS(Int)=  0.00000268
 Variable       Old X    -DE/DX   Delta X   Delta X   Delta X     New X
                                 (Linear)    (Quad)   (Total)
    R1        2.26693  -0.00001   0.00035  -0.00055  -0.00020   2.26674
    R2        2.26715  -0.00008  -0.00031   0.00046   0.00015   2.26730
    R3        2.62120  -0.00005  -0.00049   0.00071   0.00022   2.62142
    R4        2.07061   0.00001   0.00016  -0.00024  -0.00008   2.07053
    R5        2.60909  -0.00003   0.00048  -0.00079  -0.00032   2.60877
    R6        1.90511   0.00003   0.00026  -0.00038  -0.00013   1.90498
    R7        2.08134  -0.00011  -0.00103   0.00157   0.00053   2.08187
    A1        2.13475  -0.00011  -0.00121   0.00173   0.00052   2.13527
    A2        2.17647   0.00005   0.00088  -0.00132  -0.00044   2.17603
    A3        1.97195   0.00006   0.00034  -0.00040  -0.00007   1.97188
    A4        2.17420  -0.00002  -0.00026   0.00037   0.00011   2.17431
    A5        2.03012   0.00002   0.00046  -0.00072  -0.00026   2.02986
    A6        2.07887   0.00000  -0.00021   0.00035   0.00015   2.07902
    A7        2.17618  -0.00002  -0.00075   0.00112   0.00038   2.17656
    A8        2.14953   0.00002   0.00008  -0.00010  -0.00001   2.14952
    A9        1.95748   0.00000   0.00065  -0.00102  -0.00036   1.95711
    D1       -3.14009  -0.00027  -0.00377   0.00008  -0.00370   3.13940
    D2        0.00422  -0.00029  -0.00266  -0.00207  -0.00473  -0.00051
    D3       -0.00459   0.00027   0.00228   0.00227   0.00455  -0.00003
    D4        3.13972   0.00026   0.00340   0.00012   0.00352  -3.13994
    D5        0.00285  -0.00006   0.00045  -0.00214  -0.00168   0.00116
    D6       -3.13987   0.00002   0.00126  -0.00184  -0.00057  -3.14044
    D7       -3.14153  -0.00005  -0.00069   0.00007  -0.00063   3.14103
    D8       -0.00106   0.00003   0.00012   0.00037   0.00048  -0.00058
         Item               Value     Threshold  Converged?
 Maximum Force            0.000286     0.000450     YES
 RMS     Force            0.000120     0.000300     YES
 Maximum Displacement     0.004230     0.001800     NO 
 RMS     Displacement     0.001181     0.001200     YES
 Predicted change in Energy=-2.244957D-06
 GradGradGradGradGradGradGradGradGradGradGradGradGradGradGradGradGradGrad

                          Input orientation:                          
 ---------------------------------------------------------------------
 Center     Atomic      Atomic             Coordinates (Angstroms)
 Number     Number       Type             X           Y           Z
 ---------------------------------------------------------------------
      1          8           0        1.016046    1.417585    0.268827
      2          8           0       -2.409905   -0.709366   -0.119258
      3          6           0       -1.439696   -0.015360    0.009494
      4          7           0       -0.150139   -0.515821   -0.094870
      5          6           0        0.997025    0.239828    0.042248
      6          1           0       -1.465669    1.060425    0.215707
      7          1           0       -0.067896   -1.502216   -0.285856
      8          1           0        1.909614   -0.364936   -0.080792
 ---------------------------------------------------------------------
                    Distance matrix (angstroms):
                    1          2          3          4          5
     1  O    0.000000
     2  O    4.051132   0.000000
     3  C    2.855040   1.199803   0.000000
     4  N    2.286990   2.268171   1.387195   0.000000
     5  C    1.199505   3.540370   2.450265   1.380503   0.000000
     6  H    2.507847   2.033702   1.095679   2.076447   2.601601
     7  H    3.163517   2.478179   2.044457   1.008074   2.067951
     8  H    2.024371   4.333400   3.368713   2.065320   1.101679
                    6          7          8
     6  H    0.000000
     7  H    2.961834   0.000000
     8  H    3.675881   2.290416   0.000000
 Stoichiometry    C2H3NO2
 Framework group  C1[X(C2H3NO2)]
 Deg. of freedom    18
 Full point group                 C1      NOp   1
 Largest Abelian subgroup         C1      NOp   1
 Largest concise Abelian subgroup C1      NOp   1
                         Standard orientation:                         
 ---------------------------------------------------------------------
 Center     Atomic      Atomic             Coordinates (Angstroms)
 Number     Number       Type             X           Y           Z
 ---------------------------------------------------------------------
      1          8           0        1.837302   -0.678042    0.000097
      2          8           0       -2.174172   -0.112578    0.000623
      3          6           0       -0.999749   -0.358049   -0.000725
      4          7           0       -0.033557    0.637331   -0.000679
      5          6           0        1.327739    0.407848    0.000309
      6          1           0       -0.573886   -1.367581    0.000083
      7          1           0       -0.370891    1.587289    0.000093
      8          1           0        1.906688    1.345139    0.001317
 ---------------------------------------------------------------------
 Rotational constants (GHZ):          22.0296375           3.0272871           2.6615418
 Standard basis: Aug-CC-pVTZ (5D, 7F)
 There are   350 symmetry adapted cartesian basis functions of A   symmetry.
 There are   299 symmetry adapted basis functions of A   symmetry.
   299 basis functions,   441 primitive gaussians,   350 cartesian basis functions
    19 alpha electrons       19 beta electrons
       nuclear repulsion energy       161.4177279774 Hartrees.
 NAtoms=    8 NActive=    8 NUniq=    8 SFac= 1.00D+00 NAtFMM=   60 NAOKFM=F Big=F
 Integral buffers will be    131072 words long.
 Raffenetti 2 integral format.
 Two-electron integral symmetry is turned on.
 Nuclear repulsion after empirical dispersion term =      161.4159892601 Hartrees.
 One-electron integrals computed using PRISM.
 NBasis=   299 RedAO= T EigKep=  3.55D-05  NBF=   299
 NBsUse=   299 1.00D-06 EigRej= -1.00D+00 NBFU=   299
 Initial guess from the checkpoint file:  "Altamine1.chk"
 B after Tr=     0.000000    0.000000    0.000000
         Rot=    1.000000    0.000000    0.000000    0.000014 Ang=   0.00 deg.
 Requested convergence on RMS density matrix=1.00D-08 within 128 cycles.
 Requested convergence on MAX density matrix=1.00D-06.
 Requested convergence on             energy=1.00D-06.
 No special actions if energy rises.
 SCF Done:  E(RwB97XD) =  -283.242488062     A.U. after    8 cycles
            NFock=  8  Conv=0.76D-08     -V/T= 2.0055
 Calling FoFJK, ICntrl=      2127 FMM=F ISym2X=0 I1Cent= 0 IOpClX= 0 NMat=1 NMatS=1 NMatT=0.
 ***** Axes restored to original set *****
 -------------------------------------------------------------------
 Center     Atomic                   Forces (Hartrees/Bohr)
 Number     Number              X              Y              Z
 -------------------------------------------------------------------
      1        8          -0.000059151    0.000135957    0.000026455
      2        8           0.000307117   -0.000016174    0.000105707
      3        6          -0.000103874    0.000108097   -0.000257460
      4        7          -0.000371824   -0.000040649    0.000037270
      5        6           0.000378042   -0.000283681   -0.000039005
      6        1           0.000015931    0.000026163    0.000104007
      7        1           0.000046966   -0.000085618   -0.000008176
      8        1          -0.000213208    0.000155905    0.000031201
 -------------------------------------------------------------------
 Cartesian Forces:  Max     0.000378042 RMS     0.000167768

 GradGradGradGradGradGradGradGradGradGradGradGradGradGradGradGradGradGrad
 Berny optimization.
 Using GEDIIS/GDIIS optimizer.
 FormGI is forming the generalized inverse of G from B-inverse, IUseBI=4.
 Internal  Forces:  Max     0.000265533 RMS     0.000121997
 Search for a local minimum.
 Step number  10 out of a maximum of   34
 All quantities printed in internal units (Hartrees-Bohrs-Radians)
 Mixed Optimization -- En-DIIS/RFO-DIIS
 Swapping is turned off.
 Update second derivatives using D2CorX and points    2    3    5    6    4
                                                      7    8    9   10
 DE= -1.14D-06 DEPred=-2.24D-06 R= 5.07D-01
 TightC=F SS=  1.41D+00  RLast= 8.62D-03 DXNew= 1.0607D-01 2.5867D-02
 Trust test= 5.07D-01 RLast= 8.62D-03 DXMaxT set to 6.31D-02
 ITU=  1 -1  1  0 -1 -1  1  0  1  0
     Eigenvalues ---    0.01443   0.01708   0.01811   0.08534   0.08968
     Eigenvalues ---    0.15450   0.15709   0.16019   0.21726   0.22495
     Eigenvalues ---    0.26759   0.33029   0.33968   0.45049   0.45365
     Eigenvalues ---    0.47157   0.90628   1.00645
 En-DIIS/RFO-DIIS/Sim-DIIS IScMMF=       -3 using points:    10    9    8    7
 RFO step:  Lambda=-1.27288234D-06.
 DidBck=T Rises=F RFO-DIIS coefs:    0.66097    0.24499    0.08886    0.00518
 Iteration  1 RMS(Cart)=  0.00052306 RMS(Int)=  0.00000084
 Iteration  2 RMS(Cart)=  0.00000042 RMS(Int)=  0.00000074
 Variable       Old X    -DE/DX   Delta X   Delta X   Delta X     New X
                                 (Linear)    (Quad)   (Total)
    R1        2.26674   0.00014   0.00011   0.00010   0.00021   2.26695
    R2        2.26730  -0.00025  -0.00009  -0.00011  -0.00019   2.26711
    R3        2.62142  -0.00016  -0.00013  -0.00019  -0.00032   2.62110
    R4        2.07053   0.00005   0.00005   0.00006   0.00011   2.07064
    R5        2.60877   0.00009   0.00016   0.00009   0.00025   2.60903
    R6        1.90498   0.00009   0.00007   0.00010   0.00017   1.90516
    R7        2.08187  -0.00027  -0.00030  -0.00054  -0.00085   2.08103
    A1        2.13527  -0.00026  -0.00032  -0.00055  -0.00087   2.13439
    A2        2.17603   0.00014   0.00025   0.00031   0.00056   2.17660
    A3        1.97188   0.00011   0.00006   0.00024   0.00031   1.97219
    A4        2.17431  -0.00005  -0.00007  -0.00010  -0.00017   2.17414
    A5        2.02986   0.00006   0.00014   0.00012   0.00026   2.03012
    A6        2.07902  -0.00001  -0.00007  -0.00002  -0.00009   2.07892
    A7        2.17656  -0.00010  -0.00022  -0.00028  -0.00049   2.17606
    A8        2.14952   0.00004   0.00001   0.00007   0.00009   2.14960
    A9        1.95711   0.00006   0.00020   0.00021   0.00041   1.95752
    D1        3.13940   0.00011   0.00080   0.00039   0.00119   3.14059
    D2       -0.00051   0.00010   0.00128  -0.00016   0.00112   0.00061
    D3       -0.00003  -0.00009  -0.00127   0.00029  -0.00098  -0.00101
    D4       -3.13994  -0.00010  -0.00078  -0.00026  -0.00105  -3.14099
    D5        0.00116  -0.00001   0.00063  -0.00061   0.00002   0.00118
    D6       -3.14044  -0.00001   0.00034  -0.00040  -0.00005  -3.14050
    D7        3.14103   0.00001   0.00013  -0.00004   0.00009   3.14112
    D8       -0.00058   0.00001  -0.00015   0.00017   0.00002  -0.00056
         Item               Value     Threshold  Converged?
 Maximum Force            0.000266     0.000450     YES
 RMS     Force            0.000122     0.000300     YES
 Maximum Displacement     0.001141     0.001800     YES
 RMS     Displacement     0.000523     0.001200     YES
 Predicted change in Energy=-6.363938D-07
 Optimization completed.
    -- Stationary point found.
                           ----------------------------
                           !   Optimized Parameters   !
                           ! (Angstroms and Degrees)  !
 --------------------------                            --------------------------
 ! Name  Definition              Value          Derivative Info.                !
 --------------------------------------------------------------------------------
 ! R1    R(1,5)                  1.1995         -DE/DX =    0.0001              !
 ! R2    R(2,3)                  1.1998         -DE/DX =   -0.0003              !
 ! R3    R(3,4)                  1.3872         -DE/DX =   -0.0002              !
 ! R4    R(3,6)                  1.0957         -DE/DX =    0.0                 !
 ! R5    R(4,5)                  1.3805         -DE/DX =    0.0001              !
 ! R6    R(4,7)                  1.0081         -DE/DX =    0.0001              !
 ! R7    R(5,8)                  1.1017         -DE/DX =   -0.0003              !
 ! A1    A(2,3,4)              122.3418         -DE/DX =   -0.0003              !
 ! A2    A(2,3,6)              124.6776         -DE/DX =    0.0001              !
 ! A3    A(4,3,6)              112.9805         -DE/DX =    0.0001              !
 ! A4    A(3,4,5)              124.5787         -DE/DX =    0.0                 !
 ! A5    A(3,4,7)              116.3023         -DE/DX =    0.0001              !
 ! A6    A(5,4,7)              119.1189         -DE/DX =    0.0                 !
 ! A7    A(1,5,4)              124.7075         -DE/DX =   -0.0001              !
 ! A8    A(1,5,8)              123.1583         -DE/DX =    0.0                 !
 ! A9    A(4,5,8)              112.1342         -DE/DX =    0.0001              !
 ! D1    D(2,3,4,5)            179.8741         -DE/DX =    0.0001              !
 ! D2    D(2,3,4,7)             -0.0294         -DE/DX =    0.0001              !
 ! D3    D(6,3,4,5)             -0.0018         -DE/DX =   -0.0001              !
 ! D4    D(6,3,4,7)           -179.9053         -DE/DX =   -0.0001              !
 ! D5    D(3,4,5,1)              0.0667         -DE/DX =    0.0                 !
 ! D6    D(3,4,5,8)           -179.9341         -DE/DX =    0.0                 !
 ! D7    D(7,4,5,1)            179.9676         -DE/DX =    0.0                 !
 ! D8    D(7,4,5,8)             -0.0332         -DE/DX =    0.0                 !
 --------------------------------------------------------------------------------
 GradGradGradGradGradGradGradGradGradGradGradGradGradGradGradGradGradGrad

                          Input orientation:                          
 ---------------------------------------------------------------------
 Center     Atomic      Atomic             Coordinates (Angstroms)
 Number     Number       Type             X           Y           Z
 ---------------------------------------------------------------------
      1          8           0        1.016046    1.417585    0.268827
      2          8           0       -2.409905   -0.709366   -0.119258
      3          6           0       -1.439696   -0.015360    0.009494
      4          7           0       -0.150139   -0.515821   -0.094870
      5          6           0        0.997025    0.239828    0.042248
      6          1           0       -1.465669    1.060425    0.215707
      7          1           0       -0.067896   -1.502216   -0.285856
      8          1           0        1.909614   -0.364936   -0.080792
 ---------------------------------------------------------------------
                    Distance matrix (angstroms):
                    1          2          3          4          5
     1  O    0.000000
     2  O    4.051132   0.000000
     3  C    2.855040   1.199803   0.000000
     4  N    2.286990   2.268171   1.387195   0.000000
     5  C    1.199505   3.540370   2.450265   1.380503   0.000000
     6  H    2.507847   2.033702   1.095679   2.076447   2.601601
     7  H    3.163517   2.478179   2.044457   1.008074   2.067951
     8  H    2.024371   4.333400   3.368713   2.065320   1.101679
                    6          7          8
     6  H    0.000000
     7  H    2.961834   0.000000
     8  H    3.675881   2.290416   0.000000
 Stoichiometry    C2H3NO2
 Framework group  C1[X(C2H3NO2)]
 Deg. of freedom    18
 Full point group                 C1      NOp   1
 Largest Abelian subgroup         C1      NOp   1
 Largest concise Abelian subgroup C1      NOp   1
                         Standard orientation:                         
 ---------------------------------------------------------------------
 Center     Atomic      Atomic             Coordinates (Angstroms)
 Number     Number       Type             X           Y           Z
 ---------------------------------------------------------------------
      1          8           0        1.837302   -0.678042    0.000097
      2          8           0       -2.174172   -0.112578    0.000623
      3          6           0       -0.999749   -0.358049   -0.000725
      4          7           0       -0.033557    0.637331   -0.000679
      5          6           0        1.327739    0.407848    0.000309
      6          1           0       -0.573886   -1.367581    0.000083
      7          1           0       -0.370891    1.587289    0.000093
      8          1           0        1.906688    1.345139    0.001317
 ---------------------------------------------------------------------
 Rotational constants (GHZ):          22.0296375           3.0272871           2.6615418

 **********************************************************************

            Population analysis using the SCF Density.

 **********************************************************************

 Orbital symmetries:
       Occupied  (A) (A) (A) (A) (A) (A) (A) (A) (A) (A) (A) (A)
                 (A) (A) (A) (A) (A) (A) (A)
       Virtual   (A) (A) (A) (A) (A) (A) (A) (A) (A) (A) (A) (A)
                 (A) (A) (A) (A) (A) (A) (A) (A) (A) (A) (A) (A)
                 (A) (A) (A) (A) (A) (A) (A) (A) (A) (A) (A) (A)
                 (A) (A) (A) (A) (A) (A) (A) (A) (A) (A) (A) (A)
                 (A) (A) (A) (A) (A) (A) (A) (A) (A) (A) (A) (A)
                 (A) (A) (A) (A) (A) (A) (A) (A) (A) (A) (A) (A)
                 (A) (A) (A) (A) (A) (A) (A) (A) (A) (A) (A) (A)
                 (A) (A) (A) (A) (A) (A) (A) (A) (A) (A) (A) (A)
                 (A) (A) (A) (A) (A) (A) (A) (A) (A) (A) (A) (A)
                 (A) (A) (A) (A) (A) (A) (A) (A) (A) (A) (A) (A)
                 (A) (A) (A) (A) (A) (A) (A) (A) (A) (A) (A) (A)
                 (A) (A) (A) (A) (A) (A) (A) (A) (A) (A) (A) (A)
                 (A) (A) (A) (A) (A) (A) (A) (A) (A) (A) (A) (A)
                 (A) (A) (A) (A) (A) (A) (A) (A) (A) (A) (A) (A)
                 (A) (A) (A) (A) (A) (A) (A) (A) (A) (A) (A) (A)
                 (A) (A) (A) (A) (A) (A) (A) (A) (A) (A) (A) (A)
                 (A) (A) (A) (A) (A) (A) (A) (A) (A) (A) (A) (A)
                 (A) (A) (A) (A) (A) (A) (A) (A) (A) (A) (A) (A)
                 (A) (A) (A) (A) (A) (A) (A) (A) (A) (A) (A) (A)
                 (A) (A) (A) (A) (A) (A) (A) (A) (A) (A) (A) (A)
                 (A) (A) (A) (A) (A) (A) (A) (A) (A) (A) (A) (A)
                 (A) (A) (A) (A) (A) (A) (A) (A) (A) (A) (A) (A)
                 (A) (A) (A) (A) (A) (A) (A) (A) (A) (A) (A) (A)
                 (A) (A) (A) (A)
 The electronic state is 1-A.
 Alpha  occ. eigenvalues --  -19.26504 -19.26265 -14.50900 -10.42838 -10.42035
 Alpha  occ. eigenvalues --   -1.19560  -1.17651  -1.06121  -0.80149  -0.73003
 Alpha  occ. eigenvalues --   -0.64505  -0.61150  -0.56296  -0.54868  -0.54116
 Alpha  occ. eigenvalues --   -0.49932  -0.40584  -0.39496  -0.36522
 Alpha virt. eigenvalues --    0.01173   0.02246   0.04436   0.04606   0.06524
 Alpha virt. eigenvalues --    0.08767   0.09637   0.09912   0.10260   0.10952
 Alpha virt. eigenvalues --    0.10983   0.13040   0.13880   0.15187   0.15594
 Alpha virt. eigenvalues --    0.18266   0.18551   0.20906   0.22254   0.22280
 Alpha virt. eigenvalues --    0.22632   0.24141   0.24319   0.25470   0.26289
 Alpha virt. eigenvalues --    0.26788   0.27935   0.29028   0.29540   0.30827
 Alpha virt. eigenvalues --    0.31823   0.32626   0.33812   0.35839   0.37883
 Alpha virt. eigenvalues --    0.38371   0.38815   0.39851   0.39882   0.42065
 Alpha virt. eigenvalues --    0.42660   0.42857   0.43824   0.46446   0.47637
 Alpha virt. eigenvalues --    0.48188   0.48342   0.49909   0.53424   0.55012
 Alpha virt. eigenvalues --    0.55341   0.56448   0.59271   0.60097   0.61317
 Alpha virt. eigenvalues --    0.62643   0.64637   0.66632   0.67286   0.69677
 Alpha virt. eigenvalues --    0.71037   0.72384   0.75455   0.76306   0.77588
 Alpha virt. eigenvalues --    0.78310   0.79024   0.81142   0.81228   0.82610
 Alpha virt. eigenvalues --    0.83181   0.84020   0.86488   0.87816   0.89483
 Alpha virt. eigenvalues --    0.89996   0.91429   0.92405   0.93211   0.94393
 Alpha virt. eigenvalues --    0.94949   0.98747   0.99148   1.00144   1.00300
 Alpha virt. eigenvalues --    1.02121   1.03171   1.03245   1.05758   1.05953
 Alpha virt. eigenvalues --    1.07569   1.11034   1.11735   1.14928   1.15497
 Alpha virt. eigenvalues --    1.16877   1.17626   1.18869   1.22625   1.24024
 Alpha virt. eigenvalues --    1.27889   1.27915   1.30033   1.30993   1.32446
 Alpha virt. eigenvalues --    1.35042   1.36152   1.36737   1.37475   1.42175
 Alpha virt. eigenvalues --    1.43028   1.44205   1.46100   1.47518   1.49699
 Alpha virt. eigenvalues --    1.52622   1.53396   1.56527   1.59039   1.61952
 Alpha virt. eigenvalues --    1.64047   1.67186   1.68396   1.70278   1.74768
 Alpha virt. eigenvalues --    1.75240   1.80806   1.83123   1.87904   1.90367
 Alpha virt. eigenvalues --    1.90585   1.91282   1.94792   1.99369   2.00282
 Alpha virt. eigenvalues --    2.04130   2.05706   2.13469   2.14539   2.20227
 Alpha virt. eigenvalues --    2.20546   2.21600   2.23738   2.25362   2.26562
 Alpha virt. eigenvalues --    2.29232   2.29389   2.30601   2.32203   2.35814
 Alpha virt. eigenvalues --    2.36329   2.37803   2.41034   2.42209   2.43707
 Alpha virt. eigenvalues --    2.47677   2.48097   2.52077   2.53568   2.58725
 Alpha virt. eigenvalues --    2.58898   2.62121   2.64695   2.68712   2.69193
 Alpha virt. eigenvalues --    2.69931   2.71981   2.77276   2.82314   2.91908
 Alpha virt. eigenvalues --    2.92087   2.95150   2.99320   3.05577   3.09501
 Alpha virt. eigenvalues --    3.13839   3.13968   3.17574   3.21668   3.29802
 Alpha virt. eigenvalues --    3.32695   3.33109   3.39464   3.39934   3.44374
 Alpha virt. eigenvalues --    3.44671   3.47278   3.52653   3.59928   3.63396
 Alpha virt. eigenvalues --    3.66393   3.75057   3.80885   3.81261   3.84363
 Alpha virt. eigenvalues --    3.84503   3.85407   3.92316   3.93497   3.96257
 Alpha virt. eigenvalues --    3.97003   3.99982   4.03505   4.05018   4.14033
 Alpha virt. eigenvalues --    4.14275   4.17264   4.18156   4.21794   4.24495
 Alpha virt. eigenvalues --    4.27817   4.36916   4.44306   4.46476   4.51893
 Alpha virt. eigenvalues --    4.52285   4.59597   4.64020   4.64360   4.68074
 Alpha virt. eigenvalues --    4.74952   4.83313   4.83418   4.85709   4.92791
 Alpha virt. eigenvalues --    4.93687   4.98716   5.07124   5.07220   5.14943
 Alpha virt. eigenvalues --    5.17172   5.24320   5.27281   5.33428   5.37634
 Alpha virt. eigenvalues --    5.37665   5.44988   5.47545   5.52894   5.62260
 Alpha virt. eigenvalues --    5.75817   5.77813   5.80712   5.95591   6.01418
 Alpha virt. eigenvalues --    6.07997   6.24575   6.25334   6.27381   6.31083
 Alpha virt. eigenvalues --    6.35533   6.35730   6.45232   6.55571   6.57227
 Alpha virt. eigenvalues --    6.58201   6.63548   6.77141   6.77493   6.80930
 Alpha virt. eigenvalues --    6.85695   6.85805   6.86239   6.92142   7.04532
 Alpha virt. eigenvalues --    7.12862   7.13602   7.15749   7.20038   7.30533
 Alpha virt. eigenvalues --    7.35857   7.39646   7.46405   7.48888   7.68183
 Alpha virt. eigenvalues --   14.52268  15.11326  16.04359  17.54352  17.88215
          Condensed to atoms (all electrons):
               1          2          3          4          5          6
     1  O    8.490432  -0.000514   0.000655  -0.109121   0.338539   0.008721
     2  O   -0.000514   8.456045   0.385830  -0.127963  -0.002107  -0.093362
     3  C    0.000655   0.385830   5.150728   0.346552  -0.136959   0.245394
     4  N   -0.109121  -0.127963   0.346552   6.103297   0.372369  -0.049423
     5  C    0.338539  -0.002107  -0.136959   0.372369   5.148412   0.005680
     6  H    0.008721  -0.093362   0.245394  -0.049423   0.005680   0.399353
     7  H   -0.001109   0.008524  -0.058250   0.386971  -0.096242   0.000911
     8  H   -0.107485   0.001174  -0.000618  -0.031662   0.297190   0.002304
               7          8
     1  O   -0.001109  -0.107485
     2  O    0.008524   0.001174
     3  C   -0.058250  -0.000618
     4  N    0.386971  -0.031662
     5  C   -0.096242   0.297190
     6  H    0.000911   0.002304
     7  H    0.694835   0.005221
     8  H    0.005221   0.374457
 Mulliken charges:
               1
     1  O   -0.620118
     2  O   -0.627626
     3  C    0.066667
     4  N    0.108980
     5  C    0.073116
     6  H    0.480422
     7  H    0.059141
     8  H    0.459419
 Sum of Mulliken charges =   0.00000
 Mulliken charges with hydrogens summed into heavy atoms:
               1
     1  O   -0.620118
     2  O   -0.627626
     3  C    0.547089
     4  N    0.168120
     5  C    0.532535
 Electronic spatial extent (au):  <R**2>=            425.8307
 Charge=              0.0000 electrons
 Dipole moment (field-independent basis, Debye):
    X=              1.1488    Y=              2.6023    Z=             -0.0001  Tot=              2.8446
 Quadrupole moment (field-independent basis, Debye-Ang):
   XX=            -39.3265   YY=            -24.5466   ZZ=            -28.1058
   XY=              4.0698   XZ=              0.0049   YZ=              0.0025
 Traceless Quadrupole moment (field-independent basis, Debye-Ang):
   XX=             -8.6669   YY=              6.1130   ZZ=              2.5538
   XY=              4.0698   XZ=              0.0049   YZ=              0.0025
 Octapole moment (field-independent basis, Debye-Ang**2):
  XXX=             12.3627  YYY=              5.0919  ZZZ=              0.0033  XYY=             -2.0014
  XXY=              8.9506  XXZ=             -0.0059  XZZ=             -0.3552  YZZ=             -0.7129
  YYZ=              0.0050  XYZ=              0.0013
 Hexadecapole moment (field-independent basis, Debye-Ang**3):
 XXXX=           -462.9721 YYYY=            -73.4343 ZZZZ=            -25.2294 XXXY=             11.3308
 XXXZ=              0.0110 YYYX=             -0.1296 YYYZ=              0.0020 ZZZX=             -0.0033
 ZZZY=              0.0012 XXYY=            -81.1952 XXZZ=            -69.4946 YYZZ=            -19.4552
 XXYZ=              0.0064 YYXZ=              0.0015 ZZXY=             -0.6704
 N-N= 1.614159892601D+02 E-N=-9.870653736552D+02  KE= 2.816864328632D+02
 1\1\GINC-R14C29\FOpt\RwB97XD\Aug-CC-pVTZ\C2H3N1O2\LFRANZON\03-Feb-2022
 \0\\#wB97XD Aug-cc-pVTZ Opt Integral(Grid=SuperFineGrid) Freq MaxDisk=
 32GB\\Title\\0,1\O,1.0160462148,1.4175853113,0.2688271591\O,-2.4099049
 596,-0.7093660912,-0.1192583949\C,-1.4396956119,-0.015360115,0.0094936
 776\N,-0.1501386132,-0.5158207604,-0.0948702708\C,0.9970245748,0.23982
 75846,0.0422478571\H,-1.4656690548,1.0604254576,0.2157073577\H,-0.0678
 964073,-1.5022156789,-0.2858555294\H,1.9096138573,-0.364935708,-0.0807
 918565\\Version=ES64L-G16RevB.01\State=1-A\HF=-283.2424881\RMSD=7.568e
 -09\RMSF=1.678e-04\Dipole=0.8323233,-0.733706,-0.1462473\Quadrupole=-2
 .3278941,0.4676438,1.8602502,-6.0129023,-1.1339535,-0.2373188\PG=C01 [
 X(C2H3N1O2)]\\@


 IT IS WELL TO REMEMBER THAT MAN IS A PART OF NATURE AND THAT HIS WORKS,
 WHATEVER THEY MAY BE, ARE NO MORE "UNNATURAL" THAN 
 THE FLIGHT OF AN EAGLE OR THE PASSAGE OF A TORNADO.

                                    -- CHARLES MCCARRY IN "THE GREAT SOUTHWEST"
 Job cpu time:       0 days  6 hours 54 minutes  6.3 seconds.
 Elapsed time:       0 days  0 hours 27 minutes 56.5 seconds.
 File lengths (MBytes):  RWF=     59 Int=      0 D2E=      0 Chk=      7 Scr=      1
 Normal termination of Gaussian 16 at Thu Feb  3 12:05:09 2022.
 Link1:  Proceeding to internal job step number  2.
 ----------------------------------------------------------------------
 #N Geom=AllCheck Guess=TCheck SCRF=Check GenChk RwB97XD/Aug-CC-pVTZ Fr
 eq
 ----------------------------------------------------------------------
 1/10=4,29=7,30=1,38=1,40=1/1,3;
 2/12=2,40=1/2;
 3/5=16,6=1,7=10,11=2,14=-4,25=1,30=1,70=2,71=2,74=-58,75=-7,116=1,140=1/1,2,3;
 4/5=101/1;
 5/5=2,38=6,98=1/2;
 8/6=4,10=90,11=11/1;
 11/6=1,8=1,9=11,15=111,16=1/1,2,10;
 10/6=1/2;
 6/7=2,8=2,9=2,10=2,28=1/1;
 7/8=1,10=1,25=1/1,2,3,16;
 1/10=4,30=1/3;
 99//99;
 Structure from the checkpoint file:  "Altamine1.chk"
 -----
 Title
 -----
 Charge =  0 Multiplicity = 1
 Redundant internal coordinates found in file.  (old form).
 O,0,1.0160462148,1.4175853113,0.2688271591
 O,0,-2.4099049596,-0.7093660912,-0.1192583949
 C,0,-1.4396956119,-0.015360115,0.0094936776
 N,0,-0.1501386132,-0.5158207604,-0.0948702708
 C,0,0.9970245748,0.2398275846,0.0422478571
 H,0,-1.4656690548,1.0604254576,0.2157073577
 H,0,-0.0678964073,-1.5022156789,-0.2858555294
 H,0,1.9096138573,-0.364935708,-0.0807918565
 Recover connectivity data from disk.

 GradGradGradGradGradGradGradGradGradGradGradGradGradGradGradGradGradGrad
 Berny optimization.
 Initialization pass.
                           ----------------------------
                           !    Initial Parameters    !
                           ! (Angstroms and Degrees)  !
 --------------------------                            --------------------------
 ! Name  Definition              Value          Derivative Info.                !
 --------------------------------------------------------------------------------
 ! R1    R(1,5)                  1.1995         calculate D2E/DX2 analytically  !
 ! R2    R(2,3)                  1.1998         calculate D2E/DX2 analytically  !
 ! R3    R(3,4)                  1.3872         calculate D2E/DX2 analytically  !
 ! R4    R(3,6)                  1.0957         calculate D2E/DX2 analytically  !
 ! R5    R(4,5)                  1.3805         calculate D2E/DX2 analytically  !
 ! R6    R(4,7)                  1.0081         calculate D2E/DX2 analytically  !
 ! R7    R(5,8)                  1.1017         calculate D2E/DX2 analytically  !
 ! A1    A(2,3,4)              122.3418         calculate D2E/DX2 analytically  !
 ! A2    A(2,3,6)              124.6776         calculate D2E/DX2 analytically  !
 ! A3    A(4,3,6)              112.9805         calculate D2E/DX2 analytically  !
 ! A4    A(3,4,5)              124.5787         calculate D2E/DX2 analytically  !
 ! A5    A(3,4,7)              116.3023         calculate D2E/DX2 analytically  !
 ! A6    A(5,4,7)              119.1189         calculate D2E/DX2 analytically  !
 ! A7    A(1,5,4)              124.7075         calculate D2E/DX2 analytically  !
 ! A8    A(1,5,8)              123.1583         calculate D2E/DX2 analytically  !
 ! A9    A(4,5,8)              112.1342         calculate D2E/DX2 analytically  !
 ! D1    D(2,3,4,5)            179.8741         calculate D2E/DX2 analytically  !
 ! D2    D(2,3,4,7)             -0.0294         calculate D2E/DX2 analytically  !
 ! D3    D(6,3,4,5)             -0.0018         calculate D2E/DX2 analytically  !
 ! D4    D(6,3,4,7)           -179.9053         calculate D2E/DX2 analytically  !
 ! D5    D(3,4,5,1)              0.0667         calculate D2E/DX2 analytically  !
 ! D6    D(3,4,5,8)           -179.9341         calculate D2E/DX2 analytically  !
 ! D7    D(7,4,5,1)            179.9676         calculate D2E/DX2 analytically  !
 ! D8    D(7,4,5,8)             -0.0332         calculate D2E/DX2 analytically  !
 --------------------------------------------------------------------------------
 Trust Radius=3.00D-01 FncErr=1.00D-07 GrdErr=1.00D-07 EigMax=2.50D+02 EigMin=1.00D-04
 Number of steps in this run=      2 maximum allowed number of steps=      2.
 GradGradGradGradGradGradGradGradGradGradGradGradGradGradGradGradGradGrad

                          Input orientation:                          
 ---------------------------------------------------------------------
 Center     Atomic      Atomic             Coordinates (Angstroms)
 Number     Number       Type             X           Y           Z
 ---------------------------------------------------------------------
      1          8           0        1.016046    1.417585    0.268827
      2          8           0       -2.409905   -0.709366   -0.119258
      3          6           0       -1.439696   -0.015360    0.009494
      4          7           0       -0.150139   -0.515821   -0.094870
      5          6           0        0.997025    0.239828    0.042248
      6          1           0       -1.465669    1.060425    0.215707
      7          1           0       -0.067896   -1.502216   -0.285856
      8          1           0        1.909614   -0.364936   -0.080792
 ---------------------------------------------------------------------
                    Distance matrix (angstroms):
                    1          2          3          4          5
     1  O    0.000000
     2  O    4.051132   0.000000
     3  C    2.855040   1.199803   0.000000
     4  N    2.286990   2.268171   1.387195   0.000000
     5  C    1.199505   3.540370   2.450265   1.380503   0.000000
     6  H    2.507847   2.033702   1.095679   2.076447   2.601601
     7  H    3.163517   2.478179   2.044457   1.008074   2.067951
     8  H    2.024371   4.333400   3.368713   2.065320   1.101679
                    6          7          8
     6  H    0.000000
     7  H    2.961834   0.000000
     8  H    3.675881   2.290416   0.000000
 Stoichiometry    C2H3NO2
 Framework group  C1[X(C2H3NO2)]
 Deg. of freedom    18
 Full point group                 C1      NOp   1
 Largest Abelian subgroup         C1      NOp   1
 Largest concise Abelian subgroup C1      NOp   1
                         Standard orientation:                         
 ---------------------------------------------------------------------
 Center     Atomic      Atomic             Coordinates (Angstroms)
 Number     Number       Type             X           Y           Z
 ---------------------------------------------------------------------
      1          8           0        1.837302   -0.678042    0.000097
      2          8           0       -2.174172   -0.112578    0.000623
      3          6           0       -0.999749   -0.358049   -0.000725
      4          7           0       -0.033557    0.637331   -0.000679
      5          6           0        1.327739    0.407848    0.000309
      6          1           0       -0.573886   -1.367581    0.000083
      7          1           0       -0.370891    1.587289    0.000093
      8          1           0        1.906688    1.345139    0.001317
 ---------------------------------------------------------------------
 Rotational constants (GHZ):          22.0296375           3.0272871           2.6615418
 Standard basis: Aug-CC-pVTZ (5D, 7F)
 There are   350 symmetry adapted cartesian basis functions of A   symmetry.
 There are   299 symmetry adapted basis functions of A   symmetry.
   299 basis functions,   441 primitive gaussians,   350 cartesian basis functions
    19 alpha electrons       19 beta electrons
       nuclear repulsion energy       161.4177279774 Hartrees.
 NAtoms=    8 NActive=    8 NUniq=    8 SFac= 1.00D+00 NAtFMM=   60 NAOKFM=F Big=F
 Integral buffers will be    131072 words long.
 Raffenetti 2 integral format.
 Two-electron integral symmetry is turned on.
 Nuclear repulsion after empirical dispersion term =      161.4159892601 Hartrees.
 One-electron integrals computed using PRISM.
 NBasis=   299 RedAO= T EigKep=  3.55D-05  NBF=   299
 NBsUse=   299 1.00D-06 EigRej= -1.00D+00 NBFU=   299
 Initial guess from the checkpoint file:  "Altamine1.chk"
 B after Tr=     0.000000    0.000000    0.000000
         Rot=    1.000000    0.000000    0.000000    0.000000 Ang=   0.00 deg.
 Requested convergence on RMS density matrix=1.00D-08 within 128 cycles.
 Requested convergence on MAX density matrix=1.00D-06.
 Requested convergence on             energy=1.00D-06.
 No special actions if energy rises.
 SCF Done:  E(RwB97XD) =  -283.242488062     A.U. after    1 cycles
            NFock=  1  Conv=0.38D-08     -V/T= 2.0055
 DoSCS=F DFT=T ScalE2(SS,OS)=  1.000000  1.000000
 Range of M.O.s used for correlation:     1   299
 NBasis=   299 NAE=    19 NBE=    19 NFC=     0 NFV=     0
 NROrb=    299 NOA=    19 NOB=    19 NVA=   280 NVB=   280

 **** Warning!!: The largest alpha MO coefficient is  0.36338575D+02

 Symmetrizing basis deriv contribution to polar:
 IMax=3 JMax=2 DiffMx= 0.00D+00
 G2DrvN: will do     9 centers at a time, making    1 passes.
 Calling FoFCou, ICntrl=  3107 FMM=F I1Cent=   0 AccDes= 0.00D+00.
 End of G2Drv F.D. properties file   721 does not exist.
 End of G2Drv F.D. properties file   722 does not exist.
 End of G2Drv F.D. properties file   788 does not exist.
          IDoAtm=11111111
          Differentiating once with respect to electric field.
                with respect to dipole field.
          Differentiating once with respect to nuclear coordinates.
 CalDSu exits because no D1Ps are significant.
          There are    27 degrees of freedom in the 1st order CPHF.  IDoFFX=6 NUNeed=     3.
     24 vectors produced by pass  0 Test12= 1.97D-14 3.70D-09 XBig12= 2.42D+01 3.56D+00.
 AX will form    24 AO Fock derivatives at one time.
     24 vectors produced by pass  1 Test12= 1.97D-14 3.70D-09 XBig12= 4.61D+00 3.38D-01.
     24 vectors produced by pass  2 Test12= 1.97D-14 3.70D-09 XBig12= 1.42D-01 9.01D-02.
     24 vectors produced by pass  3 Test12= 1.97D-14 3.70D-09 XBig12= 2.09D-03 6.47D-03.
     24 vectors produced by pass  4 Test12= 1.97D-14 3.70D-09 XBig12= 2.01D-05 6.68D-04.
     24 vectors produced by pass  5 Test12= 1.97D-14 3.70D-09 XBig12= 1.68D-07 7.51D-05.
     24 vectors produced by pass  6 Test12= 1.97D-14 3.70D-09 XBig12= 1.41D-09 4.62D-06.
     11 vectors produced by pass  7 Test12= 1.97D-14 3.70D-09 XBig12= 8.39D-12 4.40D-07.
      3 vectors produced by pass  8 Test12= 1.97D-14 3.70D-09 XBig12= 5.55D-14 3.37D-08.
 InvSVY:  IOpt=1 It=  1 EMax= 4.88D-15
 Solved reduced A of dimension   182 with    27 vectors.
 Isotropic polarizability for W=    0.000000       40.99 Bohr**3.
 End of Minotr F.D. properties file   721 does not exist.
 End of Minotr F.D. properties file   722 does not exist.
 End of Minotr F.D. properties file   788 does not exist.

 **********************************************************************

            Population analysis using the SCF Density.

 **********************************************************************

 Orbital symmetries:
       Occupied  (A) (A) (A) (A) (A) (A) (A) (A) (A) (A) (A) (A)
                 (A) (A) (A) (A) (A) (A) (A)
       Virtual   (A) (A) (A) (A) (A) (A) (A) (A) (A) (A) (A) (A)
                 (A) (A) (A) (A) (A) (A) (A) (A) (A) (A) (A) (A)
                 (A) (A) (A) (A) (A) (A) (A) (A) (A) (A) (A) (A)
                 (A) (A) (A) (A) (A) (A) (A) (A) (A) (A) (A) (A)
                 (A) (A) (A) (A) (A) (A) (A) (A) (A) (A) (A) (A)
                 (A) (A) (A) (A) (A) (A) (A) (A) (A) (A) (A) (A)
                 (A) (A) (A) (A) (A) (A) (A) (A) (A) (A) (A) (A)
                 (A) (A) (A) (A) (A) (A) (A) (A) (A) (A) (A) (A)
                 (A) (A) (A) (A) (A) (A) (A) (A) (A) (A) (A) (A)
                 (A) (A) (A) (A) (A) (A) (A) (A) (A) (A) (A) (A)
                 (A) (A) (A) (A) (A) (A) (A) (A) (A) (A) (A) (A)
                 (A) (A) (A) (A) (A) (A) (A) (A) (A) (A) (A) (A)
                 (A) (A) (A) (A) (A) (A) (A) (A) (A) (A) (A) (A)
                 (A) (A) (A) (A) (A) (A) (A) (A) (A) (A) (A) (A)
                 (A) (A) (A) (A) (A) (A) (A) (A) (A) (A) (A) (A)
                 (A) (A) (A) (A) (A) (A) (A) (A) (A) (A) (A) (A)
                 (A) (A) (A) (A) (A) (A) (A) (A) (A) (A) (A) (A)
                 (A) (A) (A) (A) (A) (A) (A) (A) (A) (A) (A) (A)
                 (A) (A) (A) (A) (A) (A) (A) (A) (A) (A) (A) (A)
                 (A) (A) (A) (A) (A) (A) (A) (A) (A) (A) (A) (A)
                 (A) (A) (A) (A) (A) (A) (A) (A) (A) (A) (A) (A)
                 (A) (A) (A) (A) (A) (A) (A) (A) (A) (A) (A) (A)
                 (A) (A) (A) (A) (A) (A) (A) (A) (A) (A) (A) (A)
                 (A) (A) (A) (A)
 The electronic state is 1-A.
 Alpha  occ. eigenvalues --  -19.26504 -19.26265 -14.50900 -10.42838 -10.42035
 Alpha  occ. eigenvalues --   -1.19560  -1.17651  -1.06121  -0.80149  -0.73003
 Alpha  occ. eigenvalues --   -0.64505  -0.61150  -0.56296  -0.54868  -0.54116
 Alpha  occ. eigenvalues --   -0.49932  -0.40584  -0.39496  -0.36522
 Alpha virt. eigenvalues --    0.01173   0.02246   0.04436   0.04606   0.06524
 Alpha virt. eigenvalues --    0.08767   0.09637   0.09912   0.10260   0.10952
 Alpha virt. eigenvalues --    0.10983   0.13040   0.13880   0.15187   0.15594
 Alpha virt. eigenvalues --    0.18266   0.18551   0.20906   0.22254   0.22280
 Alpha virt. eigenvalues --    0.22632   0.24141   0.24319   0.25470   0.26289
 Alpha virt. eigenvalues --    0.26788   0.27935   0.29028   0.29540   0.30827
 Alpha virt. eigenvalues --    0.31823   0.32626   0.33812   0.35839   0.37883
 Alpha virt. eigenvalues --    0.38371   0.38815   0.39851   0.39882   0.42065
 Alpha virt. eigenvalues --    0.42660   0.42857   0.43824   0.46446   0.47637
 Alpha virt. eigenvalues --    0.48188   0.48342   0.49909   0.53424   0.55012
 Alpha virt. eigenvalues --    0.55341   0.56448   0.59271   0.60097   0.61317
 Alpha virt. eigenvalues --    0.62643   0.64637   0.66632   0.67286   0.69677
 Alpha virt. eigenvalues --    0.71037   0.72384   0.75455   0.76306   0.77588
 Alpha virt. eigenvalues --    0.78310   0.79024   0.81142   0.81228   0.82610
 Alpha virt. eigenvalues --    0.83181   0.84020   0.86488   0.87816   0.89483
 Alpha virt. eigenvalues --    0.89996   0.91429   0.92405   0.93211   0.94393
 Alpha virt. eigenvalues --    0.94949   0.98747   0.99148   1.00144   1.00300
 Alpha virt. eigenvalues --    1.02121   1.03171   1.03245   1.05758   1.05953
 Alpha virt. eigenvalues --    1.07569   1.11034   1.11735   1.14928   1.15497
 Alpha virt. eigenvalues --    1.16877   1.17626   1.18869   1.22625   1.24024
 Alpha virt. eigenvalues --    1.27889   1.27915   1.30033   1.30993   1.32446
 Alpha virt. eigenvalues --    1.35042   1.36152   1.36737   1.37475   1.42175
 Alpha virt. eigenvalues --    1.43028   1.44205   1.46100   1.47518   1.49699
 Alpha virt. eigenvalues --    1.52622   1.53396   1.56527   1.59039   1.61952
 Alpha virt. eigenvalues --    1.64047   1.67186   1.68396   1.70278   1.74768
 Alpha virt. eigenvalues --    1.75240   1.80806   1.83123   1.87904   1.90367
 Alpha virt. eigenvalues --    1.90585   1.91282   1.94792   1.99369   2.00282
 Alpha virt. eigenvalues --    2.04130   2.05706   2.13469   2.14539   2.20227
 Alpha virt. eigenvalues --    2.20546   2.21600   2.23738   2.25362   2.26562
 Alpha virt. eigenvalues --    2.29232   2.29389   2.30601   2.32203   2.35814
 Alpha virt. eigenvalues --    2.36329   2.37803   2.41034   2.42209   2.43707
 Alpha virt. eigenvalues --    2.47677   2.48097   2.52077   2.53568   2.58725
 Alpha virt. eigenvalues --    2.58898   2.62121   2.64695   2.68712   2.69193
 Alpha virt. eigenvalues --    2.69931   2.71981   2.77276   2.82314   2.91908
 Alpha virt. eigenvalues --    2.92087   2.95150   2.99320   3.05577   3.09501
 Alpha virt. eigenvalues --    3.13839   3.13968   3.17574   3.21668   3.29802
 Alpha virt. eigenvalues --    3.32695   3.33109   3.39464   3.39934   3.44374
 Alpha virt. eigenvalues --    3.44671   3.47278   3.52653   3.59928   3.63396
 Alpha virt. eigenvalues --    3.66393   3.75057   3.80885   3.81261   3.84363
 Alpha virt. eigenvalues --    3.84503   3.85407   3.92316   3.93497   3.96257
 Alpha virt. eigenvalues --    3.97003   3.99982   4.03505   4.05018   4.14033
 Alpha virt. eigenvalues --    4.14275   4.17264   4.18156   4.21794   4.24495
 Alpha virt. eigenvalues --    4.27817   4.36916   4.44306   4.46476   4.51893
 Alpha virt. eigenvalues --    4.52285   4.59597   4.64020   4.64360   4.68074
 Alpha virt. eigenvalues --    4.74952   4.83313   4.83418   4.85709   4.92791
 Alpha virt. eigenvalues --    4.93687   4.98716   5.07124   5.07220   5.14943
 Alpha virt. eigenvalues --    5.17172   5.24320   5.27281   5.33428   5.37634
 Alpha virt. eigenvalues --    5.37665   5.44988   5.47545   5.52894   5.62260
 Alpha virt. eigenvalues --    5.75817   5.77813   5.80712   5.95591   6.01418
 Alpha virt. eigenvalues --    6.07997   6.24574   6.25334   6.27381   6.31083
 Alpha virt. eigenvalues --    6.35533   6.35730   6.45232   6.55571   6.57227
 Alpha virt. eigenvalues --    6.58201   6.63548   6.77141   6.77493   6.80930
 Alpha virt. eigenvalues --    6.85695   6.85805   6.86239   6.92142   7.04532
 Alpha virt. eigenvalues --    7.12862   7.13602   7.15749   7.20038   7.30533
 Alpha virt. eigenvalues --    7.35857   7.39646   7.46405   7.48888   7.68183
 Alpha virt. eigenvalues --   14.52268  15.11326  16.04359  17.54352  17.88215
          Condensed to atoms (all electrons):
               1          2          3          4          5          6
     1  O    8.490432  -0.000514   0.000655  -0.109121   0.338539   0.008721
     2  O   -0.000514   8.456046   0.385830  -0.127963  -0.002107  -0.093362
     3  C    0.000655   0.385830   5.150728   0.346552  -0.136959   0.245394
     4  N   -0.109121  -0.127963   0.346552   6.103297   0.372369  -0.049423
     5  C    0.338539  -0.002107  -0.136959   0.372369   5.148412   0.005680
     6  H    0.008721  -0.093362   0.245394  -0.049423   0.005680   0.399353
     7  H   -0.001109   0.008524  -0.058250   0.386971  -0.096242   0.000911
     8  H   -0.107485   0.001174  -0.000618  -0.031662   0.297190   0.002304
               7          8
     1  O   -0.001109  -0.107485
     2  O    0.008524   0.001174
     3  C   -0.058250  -0.000618
     4  N    0.386971  -0.031662
     5  C   -0.096242   0.297190
     6  H    0.000911   0.002304
     7  H    0.694835   0.005221
     8  H    0.005221   0.374458
 Mulliken charges:
               1
     1  O   -0.620118
     2  O   -0.627627
     3  C    0.066667
     4  N    0.108979
     5  C    0.073117
     6  H    0.480422
     7  H    0.059141
     8  H    0.459419
 Sum of Mulliken charges =   0.00000
 Mulliken charges with hydrogens summed into heavy atoms:
               1
     1  O   -0.620118
     2  O   -0.627627
     3  C    0.547090
     4  N    0.168120
     5  C    0.532536
 APT charges:
               1
     1  O   -0.721563
     2  O   -0.758028
     3  C    1.033519
     4  N   -0.889178
     5  C    1.120805
     6  H    0.041596
     7  H    0.197004
     8  H   -0.024156
 Sum of APT charges =   0.00000
 APT charges with hydrogens summed into heavy atoms:
               1
     1  O   -0.721563
     2  O   -0.758028
     3  C    1.075115
     4  N   -0.692174
     5  C    1.096649
 Electronic spatial extent (au):  <R**2>=            425.8307
 Charge=              0.0000 electrons
 Dipole moment (field-independent basis, Debye):
    X=              1.1488    Y=              2.6023    Z=             -0.0001  Tot=              2.8446
 Quadrupole moment (field-independent basis, Debye-Ang):
   XX=            -39.3265   YY=            -24.5466   ZZ=            -28.1058
   XY=              4.0698   XZ=              0.0049   YZ=              0.0025
 Traceless Quadrupole moment (field-independent basis, Debye-Ang):
   XX=             -8.6669   YY=              6.1131   ZZ=              2.5538
   XY=              4.0698   XZ=              0.0049   YZ=              0.0025
 Octapole moment (field-independent basis, Debye-Ang**2):
  XXX=             12.3627  YYY=              5.0919  ZZZ=              0.0033  XYY=             -2.0014
  XXY=              8.9506  XXZ=             -0.0059  XZZ=             -0.3553  YZZ=             -0.7129
  YYZ=              0.0050  XYZ=              0.0013
 Hexadecapole moment (field-independent basis, Debye-Ang**3):
 XXXX=           -462.9722 YYYY=            -73.4343 ZZZZ=            -25.2294 XXXY=             11.3308
 XXXZ=              0.0110 YYYX=             -0.1296 YYYZ=              0.0020 ZZZX=             -0.0033
 ZZZY=              0.0012 XXYY=            -81.1952 XXZZ=            -69.4946 YYZZ=            -19.4552
 XXYZ=              0.0064 YYXZ=              0.0015 ZZXY=             -0.6704
 N-N= 1.614159892601D+02 E-N=-9.870653820703D+02  KE= 2.816864378559D+02
  Exact polarizability:  56.285  -0.864  40.427  -0.001   0.003  26.271
 Approx polarizability:  56.539  -4.148  44.862  -0.007   0.003  29.333
 Calling FoFJK, ICntrl=    100127 FMM=F ISym2X=0 I1Cent= 0 IOpClX= 0 NMat=1 NMatS=1 NMatT=0.
 Full mass-weighted force constant matrix:
 Low frequencies ---  -13.6035   -0.0010   -0.0007    0.0014    7.7769    8.3522
 Low frequencies ---  168.4381  235.9250  258.0440
 Diagonal vibrational polarizability:
       18.7459835       8.9680985      21.2151175
 Harmonic frequencies (cm**-1), IR intensities (KM/Mole), Raman scattering
 activities (A**4/AMU), depolarization ratios for plane and unpolarized
 incident light, reduced masses (AMU), force constants (mDyne/A),
 and normal coordinates:
                      1                      2                      3
                      A                      A                      A
 Frequencies --    168.4326               235.9247               258.0426
 Red. masses --      3.4801                 7.3919                 2.2868
 Frc consts  --      0.0582                 0.2424                 0.0897
 IR Inten    --      5.3688                19.4548                26.5850
  Atom  AN      X      Y      Z        X      Y      Z        X      Y      Z
     1   8     0.00   0.00   0.10     0.41   0.15   0.00     0.00   0.00  -0.11
     2   8     0.00   0.00   0.25    -0.17   0.26   0.00     0.00   0.00   0.00
     3   6     0.00   0.00  -0.28    -0.24  -0.11   0.00     0.00   0.00   0.10
     4   7     0.00   0.00  -0.20    -0.04  -0.31   0.00     0.00   0.00  -0.21
     5   6     0.00   0.00   0.07     0.02  -0.04   0.00     0.00   0.00   0.19
     6   1     0.00   0.00  -0.84    -0.53  -0.24   0.00     0.00   0.00   0.49
     7   1     0.00   0.00   0.17    -0.05  -0.31   0.00     0.00   0.00  -0.16
     8   1     0.00   0.00   0.27    -0.28   0.15   0.00     0.00   0.00   0.79
                      4                      5                      6
                      A                      A                      A
 Frequencies --    516.3088               681.4269               805.5609
 Red. masses --      6.7310                 1.1573                 6.2018
 Frc consts  --      1.0572                 0.3166                 2.3712
 IR Inten    --     13.8330                92.5406                10.1512
  Atom  AN      X      Y      Z        X      Y      Z        X      Y      Z
     1   8    -0.25   0.08   0.00     0.00   0.00   0.02    -0.23   0.04   0.00
     2   8     0.30   0.27   0.00     0.00   0.00  -0.03    -0.18  -0.05   0.00
     3   6     0.17  -0.30   0.00     0.00   0.00   0.05    -0.15  -0.11   0.00
     4   7    -0.04  -0.21   0.00     0.00   0.00  -0.08     0.26  -0.11   0.00
     5   6    -0.14   0.13   0.00     0.00   0.00  -0.04     0.38   0.28   0.00
     6   1    -0.08  -0.39   0.00     0.00   0.00   0.11    -0.40  -0.21   0.00
     7   1    -0.47  -0.37   0.00     0.00   0.00   0.99     0.10  -0.17   0.00
     8   1    -0.17   0.15   0.00     0.00   0.00  -0.08     0.55   0.18   0.00
                      7                      8                      9
                      A                      A                      A
 Frequencies --   1044.6182              1066.0553              1091.6117
 Red. masses --      1.6863                 1.5860                 2.7812
 Frc consts  --      1.0842                 1.0620                 1.9526
 IR Inten    --      0.0333                 0.5811                15.3431
  Atom  AN      X      Y      Z        X      Y      Z        X      Y      Z
     1   8     0.00   0.00   0.06     0.00   0.00  -0.02    -0.07   0.09   0.00
     2   8     0.00   0.00   0.02     0.00   0.00   0.05    -0.01  -0.05   0.00
     3   6     0.00   0.00  -0.06     0.00   0.00  -0.21     0.03   0.17   0.00
     4   7     0.00   0.00   0.06     0.00   0.00   0.03     0.18  -0.20   0.00
     5   6     0.00   0.00  -0.22     0.00   0.00   0.06    -0.16  -0.03   0.00
     6   1     0.00   0.00   0.32     0.00   0.00   0.91     0.05   0.18   0.00
     7   1     0.00   0.00   0.05     0.00   0.00   0.10     0.76  -0.01   0.00
     8   1     0.00   0.00   0.92     0.00   0.00  -0.34    -0.46   0.17   0.00
                     10                     11                     12
                      A                      A                      A
 Frequencies --   1210.7687              1391.7530              1443.8971
 Red. masses --      2.8913                 1.1988                 1.2167
 Frc consts  --      2.4973                 1.3682                 1.4945
 IR Inten    --    376.0453                46.2056                 5.1252
  Atom  AN      X      Y      Z        X      Y      Z        X      Y      Z
     1   8    -0.02  -0.03   0.00    -0.01   0.00   0.00     0.00   0.09   0.00
     2   8    -0.01  -0.03   0.00    -0.04   0.05   0.00     0.01  -0.01   0.00
     3   6     0.10   0.26   0.00    -0.02  -0.07   0.00     0.01   0.03   0.00
     4   7    -0.14  -0.19   0.00    -0.05  -0.04   0.00    -0.01  -0.05   0.00
     5   6     0.15   0.03   0.00     0.04   0.02   0.00    -0.07  -0.03   0.00
     6   1     0.16   0.30   0.00     0.90   0.29   0.00    -0.05   0.01   0.00
     7   1    -0.74  -0.40   0.00     0.29   0.08   0.00     0.03  -0.04   0.00
     8   1    -0.01   0.11   0.00     0.09  -0.01   0.00     0.79  -0.59   0.00
                     13                     14                     15
                      A                      A                      A
 Frequencies --   1503.2510              1817.0255              1860.2680
 Red. masses --      1.8871                 8.9134                 7.5569
 Frc consts  --      2.5125                17.3387                15.4079
 IR Inten    --    186.5222               624.2389               114.6630
  Atom  AN      X      Y      Z        X      Y      Z        X      Y      Z
     1   8    -0.02   0.00   0.00    -0.12   0.27   0.00     0.13  -0.27   0.00
     2   8     0.09  -0.01   0.00    -0.33   0.08   0.00    -0.26   0.05   0.00
     3   6     0.00   0.03   0.00     0.48  -0.12   0.00     0.41  -0.03   0.00
     4   7    -0.21  -0.04   0.00    -0.04   0.07   0.00    -0.05  -0.05   0.00
     5   6     0.12   0.02   0.00     0.20  -0.40   0.00    -0.22   0.40   0.00
     6   1    -0.41  -0.14   0.00    -0.11  -0.42   0.00    -0.22  -0.29   0.00
     7   1     0.80   0.31   0.00     0.07   0.12   0.00     0.43   0.10   0.00
     8   1     0.06   0.08   0.00    -0.37  -0.06   0.00     0.37   0.03   0.00
                     16                     17                     18
                      A                      A                      A
 Frequencies --   2993.1064              3072.1917              3633.7444
 Red. masses --      1.0891                 1.0924                 1.0778
 Frc consts  --      5.7486                 6.0749                 8.3848
 IR Inten    --     69.0285                12.5041                43.4333
  Atom  AN      X      Y      Z        X      Y      Z        X      Y      Z
     1   8     0.00   0.00   0.00     0.00   0.00   0.00     0.00   0.00   0.00
     2   8     0.00   0.00   0.00     0.00   0.00   0.00     0.00   0.00   0.00
     3   6     0.00   0.00   0.00     0.03  -0.08   0.00     0.00   0.00   0.00
     4   7     0.00   0.00   0.00     0.00   0.00   0.00     0.02  -0.07   0.00
     5   6    -0.05  -0.07   0.00     0.00   0.00   0.00     0.00   0.00   0.00
     6   1     0.00  -0.01   0.00    -0.37   0.93   0.00     0.00   0.01   0.00
     7   1    -0.01  -0.01   0.00     0.01   0.00   0.00    -0.32   0.94   0.00
     8   1     0.54   0.84   0.00     0.00   0.01   0.00     0.01   0.00   0.00

 -------------------
 - Thermochemistry -
 -------------------
 Temperature   298.150 Kelvin.  Pressure   1.00000 Atm.
 Atom     1 has atomic number  8 and mass  15.99491
 Atom     2 has atomic number  8 and mass  15.99491
 Atom     3 has atomic number  6 and mass  12.00000
 Atom     4 has atomic number  7 and mass  14.00307
 Atom     5 has atomic number  6 and mass  12.00000
 Atom     6 has atomic number  1 and mass   1.00783
 Atom     7 has atomic number  1 and mass   1.00783
 Atom     8 has atomic number  1 and mass   1.00783
 Molecular mass:    73.01638 amu.
 Principal axes and moments of inertia in atomic units:
                           1         2         3
     Eigenvalues --    81.92333 596.15792 678.08109
           X            0.99982   0.01913   0.00002
           Y           -0.01913   0.99982   0.00008
           Z           -0.00001  -0.00008   1.00000
 This molecule is an asymmetric top.
 Rotational symmetry number  1.
 Rotational temperatures (Kelvin)      1.05726     0.14529     0.12773
 Rotational constants (GHZ):          22.02964     3.02729     2.66154
 Zero-point vibrational energy     148301.0 (Joules/Mol)
                                   35.44478 (Kcal/Mol)
 Warning -- explicit consideration of   4 degrees of freedom as
           vibrations may cause significant error
 Vibrational temperatures:    242.34   339.44   371.27   742.85   980.42
          (Kelvin)           1159.02  1502.97  1533.82  1570.59  1742.03
                             2002.42  2077.45  2162.84  2614.29  2676.51
                             4306.41  4420.20  5228.15
 
 Zero-point correction=                           0.056485 (Hartree/Particle)
 Thermal correction to Energy=                    0.061443
 Thermal correction to Enthalpy=                  0.062387
 Thermal correction to Gibbs Free Energy=         0.028556
 Sum of electronic and zero-point Energies=           -283.186003
 Sum of electronic and thermal Energies=              -283.181045
 Sum of electronic and thermal Enthalpies=            -283.180101
 Sum of electronic and thermal Free Energies=         -283.213932
 
                     E (Thermal)             CV                S
                      KCal/Mol        Cal/Mol-Kelvin    Cal/Mol-Kelvin
 Total                   38.556             15.543             71.204
 Electronic               0.000              0.000              0.000
 Translational            0.889              2.981             38.781
 Rotational               0.889              2.981             25.008
 Vibrational             36.779              9.582              7.416
 Vibration     1          0.625              1.881              2.453
 Vibration     2          0.655              1.786              1.833
 Vibration     3          0.667              1.749              1.675
 Vibration     4          0.871              1.214              0.619
                       Q            Log10(Q)             Ln(Q)
 Total Bot       0.733269D-13        -13.134736        -30.243848
 Total V=0       0.702219D+13         12.846473         29.580097
 Vib (Bot)       0.458995D-25        -25.338192        -58.343342
 Vib (Bot)    1  0.119709D+01          0.078125          0.179890
 Vib (Bot)    2  0.832647D+00         -0.079539         -0.183145
 Vib (Bot)    3  0.753433D+00         -0.122955         -0.283115
 Vib (Bot)    4  0.313687D+00         -0.503504         -1.159361
 Vib (V=0)       0.439559D+01          0.643018          1.480603
 Vib (V=0)    1  0.179731D+01          0.254623          0.586291
 Vib (V=0)    2  0.147124D+01          0.167683          0.386104
 Vib (V=0)    3  0.140425D+01          0.147443          0.339501
 Vib (V=0)    4  0.109025D+01          0.037528          0.086410
 Electronic      0.100000D+01          0.000000          0.000000
 Translational   0.245236D+08          7.389584         17.015147
 Rotational      0.651435D+05          4.813871         11.084347
 ***** Axes restored to original set *****
 -------------------------------------------------------------------
 Center     Atomic                   Forces (Hartrees/Bohr)
 Number     Number              X              Y              Z
 -------------------------------------------------------------------
      1        8          -0.000059132    0.000135824    0.000026453
      2        8           0.000307059   -0.000016305    0.000105731
      3        6          -0.000103576    0.000108376   -0.000257472
      4        7          -0.000371943   -0.000040699    0.000037392
      5        6           0.000378008   -0.000283533   -0.000039024
      6        1           0.000015868    0.000026051    0.000103963
      7        1           0.000046966   -0.000085631   -0.000008177
      8        1          -0.000213250    0.000155917    0.000031134
 -------------------------------------------------------------------
 Cartesian Forces:  Max     0.000378008 RMS     0.000167760
 FormGI is forming the generalized inverse of G from B-inverse, IUseBI=4.

 GradGradGradGradGradGradGradGradGradGradGradGradGradGradGradGradGradGrad
 Berny optimization.
 Internal  Forces:  Max     0.000265565 RMS     0.000122003
 Search for a local minimum.
 Step number   1 out of a maximum of    2
 All quantities printed in internal units (Hartrees-Bohrs-Radians)
 Second derivative matrix not updated -- analytic derivatives used.
 ITU=  0
     Eigenvalues ---    0.00653   0.00966   0.01222   0.08651   0.09090
     Eigenvalues ---    0.10682   0.13689   0.14832   0.16983   0.24856
     Eigenvalues ---    0.25771   0.32262   0.33587   0.35561   0.42818
     Eigenvalues ---    0.47163   0.90220   0.91630
 Angle between quadratic step and forces=  53.19 degrees.
 Linear search not attempted -- first point.
 Iteration  1 RMS(Cart)=  0.00074093 RMS(Int)=  0.00000071
 Iteration  2 RMS(Cart)=  0.00000074 RMS(Int)=  0.00000030
 Variable       Old X    -DE/DX   Delta X   Delta X   Delta X     New X
                                 (Linear)    (Quad)   (Total)
    R1        2.26674   0.00014   0.00000   0.00021   0.00021   2.26695
    R2        2.26730  -0.00025   0.00000  -0.00020  -0.00020   2.26710
    R3        2.62142  -0.00016   0.00000  -0.00031  -0.00031   2.62110
    R4        2.07053   0.00004   0.00000   0.00010   0.00010   2.07064
    R5        2.60877   0.00009   0.00000   0.00026   0.00026   2.60903
    R6        1.90498   0.00009   0.00000   0.00018   0.00018   1.90516
    R7        2.08187  -0.00027   0.00000  -0.00089  -0.00089   2.08098
    A1        2.13527  -0.00026   0.00000  -0.00092  -0.00092   2.13435
    A2        2.17603   0.00014   0.00000   0.00059   0.00059   2.17662
    A3        1.97188   0.00011   0.00000   0.00034   0.00034   1.97222
    A4        2.17431  -0.00005   0.00000  -0.00015  -0.00015   2.17416
    A5        2.02986   0.00006   0.00000   0.00023   0.00023   2.03009
    A6        2.07902  -0.00001   0.00000  -0.00008  -0.00008   2.07894
    A7        2.17656  -0.00010   0.00000  -0.00050  -0.00050   2.17606
    A8        2.14952   0.00004   0.00000   0.00009   0.00009   2.14961
    A9        1.95711   0.00006   0.00000   0.00040   0.00040   1.95751
    D1        3.13940   0.00011   0.00000   0.00220   0.00220  -3.14159
    D2       -0.00051   0.00010   0.00000   0.00051   0.00051   0.00000
    D3       -0.00003  -0.00009   0.00000   0.00003   0.00003   0.00000
    D4       -3.13994  -0.00010   0.00000  -0.00166  -0.00166   3.14158
    D5        0.00116  -0.00001   0.00000  -0.00118  -0.00118  -0.00001
    D6       -3.14044  -0.00001   0.00000  -0.00116  -0.00116   3.14158
    D7        3.14103   0.00001   0.00000   0.00056   0.00056   3.14159
    D8       -0.00058   0.00001   0.00000   0.00057   0.00057   0.00000
         Item               Value     Threshold  Converged?
 Maximum Force            0.000266     0.000450     YES
 RMS     Force            0.000122     0.000300     YES
 Maximum Displacement     0.001655     0.001800     YES
 RMS     Displacement     0.000741     0.001200     YES
 Predicted change in Energy=-6.736774D-07
 Optimization completed.
    -- Stationary point found.
                           ----------------------------
                           !   Optimized Parameters   !
                           ! (Angstroms and Degrees)  !
 --------------------------                            --------------------------
 ! Name  Definition              Value          Derivative Info.                !
 --------------------------------------------------------------------------------
 ! R1    R(1,5)                  1.1995         -DE/DX =    0.0001              !
 ! R2    R(2,3)                  1.1998         -DE/DX =   -0.0003              !
 ! R3    R(3,4)                  1.3872         -DE/DX =   -0.0002              !
 ! R4    R(3,6)                  1.0957         -DE/DX =    0.0                 !
 ! R5    R(4,5)                  1.3805         -DE/DX =    0.0001              !
 ! R6    R(4,7)                  1.0081         -DE/DX =    0.0001              !
 ! R7    R(5,8)                  1.1017         -DE/DX =   -0.0003              !
 ! A1    A(2,3,4)              122.3418         -DE/DX =   -0.0003              !
 ! A2    A(2,3,6)              124.6776         -DE/DX =    0.0001              !
 ! A3    A(4,3,6)              112.9805         -DE/DX =    0.0001              !
 ! A4    A(3,4,5)              124.5787         -DE/DX =    0.0                 !
 ! A5    A(3,4,7)              116.3023         -DE/DX =    0.0001              !
 ! A6    A(5,4,7)              119.1189         -DE/DX =    0.0                 !
 ! A7    A(1,5,4)              124.7075         -DE/DX =   -0.0001              !
 ! A8    A(1,5,8)              123.1583         -DE/DX =    0.0                 !
 ! A9    A(4,5,8)              112.1342         -DE/DX =    0.0001              !
 ! D1    D(2,3,4,5)           -180.1259         -DE/DX =    0.0001              !
 ! D2    D(2,3,4,7)             -0.0294         -DE/DX =    0.0001              !
 ! D3    D(6,3,4,5)             -0.0018         -DE/DX =   -0.0001              !
 ! D4    D(6,3,4,7)            180.0947         -DE/DX =   -0.0001              !
 ! D5    D(3,4,5,1)              0.0667         -DE/DX =    0.0                 !
 ! D6    D(3,4,5,8)            180.0659         -DE/DX =    0.0                 !
 ! D7    D(7,4,5,1)            179.9676         -DE/DX =    0.0                 !
 ! D8    D(7,4,5,8)             -0.0332         -DE/DX =    0.0                 !
 --------------------------------------------------------------------------------
 GradGradGradGradGradGradGradGradGradGradGradGradGradGradGradGradGradGrad


 ----------------------------------------------------------------------

 Electric dipole moment (input orientation):
 (Debye = 10**-18 statcoulomb cm , SI units = C m)
                  (au)            (Debye)         (10**-30 SI)
   Tot        0.111914D+01      0.284457D+01      0.948847D+01
   x          0.832326D+00      0.211556D+01      0.705675D+01
   y         -0.733704D+00     -0.186489D+01     -0.622061D+01
   z         -0.146248D+00     -0.371724D+00     -0.123994D+01

 Dipole polarizability, Alpha (input orientation).
 (esu units = cm**3 , SI units = C**2 m**2 J**-1)
 Alpha(0;0):
               (au)            (10**-24 esu)      (10**-40 SI)
   iso        0.409939D+02      0.607468D+01      0.675899D+01
   aniso      0.260497D+02      0.386017D+01      0.429502D+01
   xx         0.529659D+02      0.784874D+01      0.873290D+01
   yx         0.642163D+01      0.951588D+00      0.105878D+01
   yy         0.431349D+02      0.639194D+01      0.711199D+01
   zx         0.106736D+01      0.158167D+00      0.175984D+00
   zy         0.320561D+01      0.475022D+00      0.528533D+00
   zz         0.268810D+02      0.398335D+01      0.443208D+01

 ----------------------------------------------------------------------

 Dipole orientation:
     8          2.51378676         -2.15546154         -0.39465249
     8         -3.07192957          2.64702263         -2.47865611
     6         -1.38889872          1.20296290         -2.00669749
     7         -0.69860290          0.60903677          0.45146829
     6          1.21723005         -1.04106482          1.09368755
     1         -0.24749482          0.21945015         -3.42691248
     1         -1.69144423          1.46085191          1.83625832
     1          1.43239890         -1.22875886          3.15588604

 Electric dipole moment (dipole orientation):
 (Debye = 10**-18 statcoulomb cm , SI units = C m)
                  (au)            (Debye)         (10**-30 SI)
   Tot        0.111914D+01      0.284457D+01      0.948847D+01
   x          0.000000D+00      0.000000D+00      0.000000D+00
   y          0.000000D+00      0.000000D+00      0.000000D+00
   z          0.111914D+01      0.284457D+01      0.948847D+01

 Dipole polarizability, Alpha (dipole orientation).
 (esu units = cm**3 , SI units = C**2 m**2 J**-1)
 Alpha(0;0):
               (au)            (10**-24 esu)      (10**-40 SI)
   iso        0.409939D+02      0.607468D+01      0.675899D+01
   aniso      0.260497D+02      0.386017D+01      0.429502D+01
   xx         0.424059D+02      0.628391D+01      0.699180D+01
   yx        -0.138745D+02     -0.205598D+01     -0.228759D+01
   yy         0.382012D+02      0.566083D+01      0.629852D+01
   zx         0.399894D+01      0.592581D+00      0.659336D+00
   zy        -0.344290D+01     -0.510185D+00     -0.567658D+00
   zz         0.423747D+02      0.627929D+01      0.698665D+01

 ----------------------------------------------------------------------
 1\1\GINC-R14C29\Freq\RwB97XD\Aug-CC-pVTZ\C2H3N1O2\LFRANZON\03-Feb-2022
 \0\\#N Geom=AllCheck Guess=TCheck SCRF=Check GenChk RwB97XD/Aug-CC-pVT
 Z Freq\\Title\\0,1\O,1.0160462148,1.4175853113,0.2688271591\O,-2.40990
 49596,-0.7093660912,-0.1192583949\C,-1.4396956119,-0.015360115,0.00949
 36776\N,-0.1501386132,-0.5158207604,-0.0948702708\C,0.9970245748,0.239
 8275846,0.0422478571\H,-1.4656690548,1.0604254576,0.2157073577\H,-0.06
 78964073,-1.5022156789,-0.2858555294\H,1.9096138573,-0.364935708,-0.08
 07918565\\Version=ES64L-G16RevB.01\State=1-A\HF=-283.2424881\RMSD=3.78
 3e-09\RMSF=1.678e-04\ZeroPoint=0.0564849\Thermal=0.061443\Dipole=0.832
 3257,-0.7337045,-0.1462476\DipoleDeriv=-0.5899104,-0.0262221,-0.003373
 ,-0.4595138,-1.1964515,-0.1603312,-0.0867224,-0.1632815,-0.3783269,-1.
 2645111,-0.2513102,-0.0427507,-0.4547101,-0.6290318,-0.0467068,-0.0826
 977,-0.0482096,-0.380541,2.1740176,0.3258299,0.0511084,-0.0860111,0.63
 9048,0.0708459,-0.0279836,0.0680967,0.2874925,-1.9091135,-0.5718163,-0
 .0997283,0.094224,-0.4529748,-0.029556,0.0289367,-0.0249541,-0.305446,
 1.5158764,0.4543113,0.0785693,0.7675696,1.5452302,0.2432015,0.1388382,
 0.2451234,0.3013083,0.0723485,-0.0212607,-0.0038612,0.0101254,-0.04612
 44,-0.0290778,0.0022057,-0.0284921,0.0985639,0.1030757,-0.0169027,-0.0
 019431,0.0055439,0.1922914,-0.0207606,0.0024671,-0.0207888,0.2956464,-
 0.1017832,0.1073707,0.0219787,0.1227719,-0.0519871,-0.0276151,0.024955
 9,-0.027494,0.0813029\Polar=52.9658958,6.4216339,43.1349296,1.0673633,
 3.2056056,26.8810088\Quadrupole=-2.3278995,0.4676454,1.860254,-6.01290
 83,-1.1339543,-0.2373199\PG=C01 [X(C2H3N1O2)]\NImag=0\\0.09433317,0.01
 973542,0.85325827,0.00333468,0.15838296,0.06021903,-0.00180117,-0.0123
 5310,-0.00236813,0.62250518,-0.00388476,0.00100887,0.00031519,0.370937
 60,0.34576437,-0.00073985,0.00036396,-0.00043262,0.06831218,0.05896642
 ,0.04054195,0.00269839,0.02708155,0.00518662,-0.51577239,-0.31054129,-
 0.05752398,0.81675545,0.00519845,-0.01397767,-0.00236336,-0.33046757,-
 0.36650544,-0.05524909,0.22388851,0.83354932,0.00096363,-0.00250305,-0
 .00236366,-0.06133039,-0.05531282,-0.08121773,0.03968312,0.12188403,0.
 21705525,0.01508023,-0.06527596,-0.01257051,-0.11570292,-0.01728798,-0
 .00254616,-0.19303403,0.06181983,0.01269829,0.66870676,-0.05803500,-0.
 05897494,-0.01397381,-0.03397517,0.03809373,0.00362936,0.07172280,-0.1
 9170240,-0.02616625,0.01334278,0.82068439,-0.01116777,-0.01392116,0.01
 322830,-0.00576908,0.00353065,0.02092518,0.01469451,-0.02613771,-0.063
 02149,-0.00150096,0.14723975,0.08452564,-0.11623765,0.02708598,0.00553
 438,0.01244712,0.00630141,0.00117814,-0.05967151,-0.00909396,-0.001374
 43,-0.25958818,-0.07564016,-0.01306284,0.63073099,0.01211692,-0.746475
 95,-0.12994705,0.02629870,-0.00136430,-0.00154093,-0.03724602,0.041040
 34,0.00904483,-0.01374239,-0.17593395,-0.02415218,-0.05336015,1.010892
 52,0.00265492,-0.13005264,-0.09694830,0.00499187,-0.00143730,0.0055977
 3,-0.00680229,0.00887530,-0.00308192,-0.00108549,-0.02366704,-0.054643
 32,-0.01342261,0.15782562,0.22355047,-0.00024814,-0.00366200,-0.000700
 12,0.00004160,-0.03860611,-0.00731312,-0.06093321,0.01419121,0.0027123
 8,-0.00398005,0.03446087,0.00673209,0.00133979,0.00496545,0.00094097,0
 .06940756,-0.00305940,0.00165917,0.00023937,-0.01726035,-0.01812816,-0
 .00748521,0.02430971,-0.29053523,-0.04331410,0.00694723,-0.01165580,-0
 .00516260,-0.00052508,-0.00402163,-0.00062508,-0.01176787,0.32227252,-
 0.00057948,0.00023710,0.00057466,-0.00322283,-0.00740902,0.01992819,0.
 00464852,-0.04316727,-0.07362375,0.00146466,-0.00535311,0.01401216,-0.
 00011915,-0.00065063,-0.00088842,-0.00250599,0.05691051,0.03679143,-0.
 00743979,-0.00375663,-0.00061972,0.00228107,-0.00667729,-0.00133075,0.
 00668096,0.03962412,0.00761109,-0.07854183,0.03414834,0.00703648,0.014
 84392,-0.02939567,-0.00583636,-0.00554858,0.00124076,0.00030064,0.0686
 5424,-0.00240837,0.00151627,-0.00096741,-0.00238035,0.00074791,0.00100
 211,0.00250010,-0.01003598,-0.00222261,0.03159385,-0.43304674,-0.08102
 032,0.00613099,-0.01056117,-0.00059062,0.00096745,0.00020744,-0.000804
 67,-0.03605006,0.45069101,-0.00036286,-0.00095712,0.00643783,-0.000487
 75,0.00103294,-0.00417001,0.00043550,-0.00245462,0.00093513,0.00654132
 ,-0.08110083,-0.03007512,0.00102817,-0.00031731,-0.00780859,0.00024368
 ,-0.00079647,0.00418134,-0.00732702,0.08427510,0.03163889,0.01361498,0
 .01114472,0.00220280,-0.00399850,-0.00024157,-0.00003647,0.00327635,-0
 .00516060,-0.00096367,-0.03293997,0.01397555,0.00303757,-0.22386448,0.
 09036315,0.01855899,-0.00007898,0.00011501,0.00001363,-0.00092999,-0.0
 0035360,-0.00007104,0.24492058,0.03033674,-0.03801401,-0.01168589,-0.0
 0079976,0.00038303,0.00031338,-0.00171536,-0.00183295,-0.00141003,-0.0
 1739737,0.01253572,-0.00037644,0.09910097,-0.11357587,-0.01032825,-0.0
 0054901,0.00020168,0.00023709,0.00086643,0.00048125,0.00031831,-0.1098
 4265,0.13982115,0.00589673,-0.01155006,0.01928477,-0.00012587,0.000313
 94,-0.00117269,-0.00032201,-0.00138727,0.00531818,-0.00300116,-0.00060
 806,0.01504865,0.02023835,-0.01026236,-0.06577765,-0.00010987,0.000233
 59,-0.00097561,0.00016564,0.00032840,-0.00113947,-0.02274181,0.0229318
 3,0.02941382\\0.00005913,-0.00013582,-0.00002645,-0.00030706,0.0000163
 1,-0.00010573,0.00010358,-0.00010838,0.00025747,0.00037194,0.00004070,
 -0.00003739,-0.00037801,0.00028353,0.00003902,-0.00001587,-0.00002605,
 -0.00010396,-0.00004697,0.00008563,0.00000818,0.00021325,-0.00015592,-
 0.00003113\\\@


 A MAN BEGINS CUTTING HIS WISDOM TEETH THE 1ST
 TIME HE BITES OFF MORE THAN HE CAN CHEW.
 Job cpu time:       0 days  3 hours 58 minutes 46.8 seconds.
 Elapsed time:       0 days  0 hours 15 minutes 29.2 seconds.
 File lengths (MBytes):  RWF=     59 Int=      0 D2E=      0 Chk=      8 Scr=      1
 Normal termination of Gaussian 16 at Thu Feb  3 12:20:43 2022.
