# Supplementary material for: An Experimental and Master Equation Investigation of Kinetics of the CH2OO + RCN Reactions (R = H, CH3, C2H5) and Their Atmospheric Relevance
Source: J Phys Chem A. 2023 Jan 5;127(2):477–88. doi: 10.1021/acs.jpca.2c07073 (PMC9869398; doi:10.1021/acs.jpca.2c07073)
Supplement: Supplementary file 2 — jp2c07073_si_002.zip [file jp2c07073_si_002.zip › wb97XD/Optimization+Freq/Formamide2.log]

 Entering Gaussian System, Link 0=/appl/soft/chem/gaussian/G16RevB.01/g16/g16
 Initial command:
 /appl/soft/chem/gaussian/G16RevB.01/g16/l1.exe "/scratch/kurten/scratch_lauri/Cyan/Products2/10455132.GAUSS_SCRDIR/Gau-187189.inp" -scrdir="/scratch/kurten/scratch_lauri/Cyan/Products2/10455132.GAUSS_SCRDIR/"
 Entering Link 1 = /appl/soft/chem/gaussian/G16RevB.01/g16/l1.exe PID=    187195.
  
 Copyright (c) 1988-2017, Gaussian, Inc.  All Rights Reserved.
  
 This is part of the Gaussian(R) 16 program.  It is based on
 the Gaussian(R) 09 system (copyright 2009, Gaussian, Inc.),
 the Gaussian(R) 03 system (copyright 2003, Gaussian, Inc.),
 the Gaussian(R) 98 system (copyright 1998, Gaussian, Inc.),
 the Gaussian(R) 94 system (copyright 1995, Gaussian, Inc.),
 the Gaussian 92(TM) system (copyright 1992, Gaussian, Inc.),
 the Gaussian 90(TM) system (copyright 1990, Gaussian, Inc.),
 the Gaussian 88(TM) system (copyright 1988, Gaussian, Inc.),
 the Gaussian 86(TM) system (copyright 1986, Carnegie Mellon
 University), and the Gaussian 82(TM) system (copyright 1983,
 Carnegie Mellon University). Gaussian is a federally registered
 trademark of Gaussian, Inc.
  
 This software contains proprietary and confidential information,
 including trade secrets, belonging to Gaussian, Inc.
  
 This software is provided under written license and may be
 used, copied, transmitted, or stored only in accord with that
 written license.
  
 The following legend is applicable only to US Government
 contracts under FAR:
  
                    RESTRICTED RIGHTS LEGEND
  
 Use, reproduction and disclosure by the US Government is
 subject to restrictions as set forth in subparagraphs (a)
 and (c) of the Commercial Computer Software - Restricted
 Rights clause in FAR 52.227-19.
  
 Gaussian, Inc.
 340 Quinnipiac St., Bldg. 40, Wallingford CT 06492
  
  
 ---------------------------------------------------------------
 Warning -- This program may not be used in any manner that
 competes with the business of Gaussian, Inc. or will provide
 assistance to any competitor of Gaussian, Inc.  The licensee
 of this program is prohibited from giving any competitor of
 Gaussian, Inc. access to this program.  By using this program,
 the user acknowledges that Gaussian, Inc. is engaged in the
 business of creating and licensing software in the field of
 computational chemistry and represents and warrants to the
 licensee that it is not a competitor of Gaussian, Inc. and that
 it will not use this program in any manner prohibited above.
 ---------------------------------------------------------------
  

 Cite this work as:
 Gaussian 16, Revision B.01,
 M. J. Frisch, G. W. Trucks, H. B. Schlegel, G. E. Scuseria, 
 M. A. Robb, J. R. Cheeseman, G. Scalmani, V. Barone, 
 G. A. Petersson, H. Nakatsuji, X. Li, M. Caricato, A. V. Marenich, 
 J. Bloino, B. G. Janesko, R. Gomperts, B. Mennucci, H. P. Hratchian, 
 J. V. Ortiz, A. F. Izmaylov, J. L. Sonnenberg, D. Williams-Young, 
 F. Ding, F. Lipparini, F. Egidi, J. Goings, B. Peng, A. Petrone, 
 T. Henderson, D. Ranasinghe, V. G. Zakrzewski, J. Gao, N. Rega, 
 G. Zheng, W. Liang, M. Hada, M. Ehara, K. Toyota, R. Fukuda, 
 J. Hasegawa, M. Ishida, T. Nakajima, Y. Honda, O. Kitao, H. Nakai, 
 T. Vreven, K. Throssell, J. A. Montgomery, Jr., J. E. Peralta, 
 F. Ogliaro, M. J. Bearpark, J. J. Heyd, E. N. Brothers, K. N. Kudin, 
 V. N. Staroverov, T. A. Keith, R. Kobayashi, J. Normand, 
 K. Raghavachari, A. P. Rendell, J. C. Burant, S. S. Iyengar, 
 J. Tomasi, M. Cossi, J. M. Millam, M. Klene, C. Adamo, R. Cammi, 
 J. W. Ochterski, R. L. Martin, K. Morokuma, O. Farkas, 
 J. B. Foresman, and D. J. Fox, Gaussian, Inc., Wallingford CT, 2016.
 
 ******************************************
 Gaussian 16:  ES64L-G16RevB.01 20-Dec-2017
                 2-Feb-2022 
 ******************************************
 %mem=12GB
 %NProcShared=16
 Will use up to   16 processors via shared memory.
 %chk=Altamine2
 ----------------------------------------------------------------------
 #wB97XD Aug-cc-pVTZ Opt Integral(Grid=SuperFineGrid) Freq MaxDisk=32GB
 ----------------------------------------------------------------------
 1/18=20,19=15,26=5,38=1/1,3;
 2/9=110,12=2,17=6,18=5,40=1/2;
 3/5=16,6=1,7=10,11=2,25=1,30=1,71=1,74=-58,75=-7/1,2,3;
 4//1;
 5/5=2,38=5/2;
 6/7=2,8=2,9=2,10=2,28=1/1;
 7//1,2,3,16;
 1/18=20,19=15,26=5/3(2);
 2/9=110/2;
 99//99;
 2/9=110/2;
 3/5=16,6=1,7=10,11=2,25=1,30=1,71=1,74=-58,75=-7/1,2,3;
 4/5=5,16=3,69=1/1;
 5/5=2,38=5/2;
 7//1,2,3,16;
 1/18=20,19=15,26=5/3(-5);
 2/9=110/2;
 6/7=2,8=2,9=2,10=2,19=2,28=1/1;
 99/9=1/99;
 -----
 Title
 -----
 Symbolic Z-matrix:
 Charge =  0 Multiplicity = 1
 O                     0.92277   1.46212   0.28658 
 O                    -2.46557  -0.70548  -0.12677 
 C                    -1.48449  -0.00214   0.01031 
 N                    -0.19028  -0.50354  -0.08105 
 C                     0.97042   0.26717   0.05493 
 H                    -1.51715   1.07622   0.21554 
 H                    -0.11827  -1.4978   -0.27216 
 C                     2.27195  -0.48641  -0.13188 
 H                     2.98625  -0.14539   0.62243 
 H                     2.68415  -0.23566  -1.11686 
 H                     2.16115  -1.57343  -0.06606 
 

 GradGradGradGradGradGradGradGradGradGradGradGradGradGradGradGradGradGrad
 Berny optimization.
 Initialization pass.
                           ----------------------------
                           !    Initial Parameters    !
                           ! (Angstroms and Degrees)  !
 --------------------------                            --------------------------
 ! Name  Definition              Value          Derivative Info.                !
 --------------------------------------------------------------------------------
 ! R1    R(1,5)                  1.2181         estimate D2E/DX2                !
 ! R2    R(2,3)                  1.2149         estimate D2E/DX2                !
 ! R3    R(3,4)                  1.3909         estimate D2E/DX2                !
 ! R4    R(3,6)                  1.0982         estimate D2E/DX2                !
 ! R5    R(4,5)                  1.3999         estimate D2E/DX2                !
 ! R6    R(4,7)                  1.015          estimate D2E/DX2                !
 ! R7    R(5,8)                  1.5155         estimate D2E/DX2                !
 ! R8    R(8,9)                  1.0934         estimate D2E/DX2                !
 ! R9    R(8,10)                 1.0968         estimate D2E/DX2                !
 ! R10   R(8,11)                 1.0946         estimate D2E/DX2                !
 ! A1    A(2,3,4)              122.3626         estimate D2E/DX2                !
 ! A2    A(2,3,6)              124.4395         estimate D2E/DX2                !
 ! A3    A(4,3,6)              113.1978         estimate D2E/DX2                !
 ! A4    A(3,4,5)              124.5157         estimate D2E/DX2                !
 ! A5    A(3,4,7)              115.5615         estimate D2E/DX2                !
 ! A6    A(5,4,7)              119.9177         estimate D2E/DX2                !
 ! A7    A(1,5,4)              121.743          estimate D2E/DX2                !
 ! A8    A(1,5,8)              123.0124         estimate D2E/DX2                !
 ! A9    A(4,5,8)              115.2352         estimate D2E/DX2                !
 ! A10   A(5,8,9)              108.7188         estimate D2E/DX2                !
 ! A11   A(5,8,10)             108.6494         estimate D2E/DX2                !
 ! A12   A(5,8,11)             113.5436         estimate D2E/DX2                !
 ! A13   A(9,8,10)             107.6212         estimate D2E/DX2                !
 ! A14   A(9,8,11)             109.5341         estimate D2E/DX2                !
 ! A15   A(10,8,11)            108.6067         estimate D2E/DX2                !
 ! D1    D(2,3,4,5)            179.2923         estimate D2E/DX2                !
 ! D2    D(2,3,4,7)              0.1221         estimate D2E/DX2                !
 ! D3    D(6,3,4,5)             -0.7057         estimate D2E/DX2                !
 ! D4    D(6,3,4,7)           -179.8759         estimate D2E/DX2                !
 ! D5    D(3,4,5,1)              0.9915         estimate D2E/DX2                !
 ! D6    D(3,4,5,8)           -177.9255         estimate D2E/DX2                !
 ! D7    D(7,4,5,1)           -179.8722         estimate D2E/DX2                !
 ! D8    D(7,4,5,8)              1.2109         estimate D2E/DX2                !
 ! D9    D(1,5,8,9)             42.404          estimate D2E/DX2                !
 ! D10   D(1,5,8,10)           -74.449          estimate D2E/DX2                !
 ! D11   D(1,5,8,11)           164.5947         estimate D2E/DX2                !
 ! D12   D(4,5,8,9)           -138.6944         estimate D2E/DX2                !
 ! D13   D(4,5,8,10)           104.4526         estimate D2E/DX2                !
 ! D14   D(4,5,8,11)           -16.5036         estimate D2E/DX2                !
 --------------------------------------------------------------------------------
 Trust Radius=3.00D-01 FncErr=1.00D-07 GrdErr=1.00D-07 EigMax=2.50D+02 EigMin=1.00D-04
 Number of steps in this run=     49 maximum allowed number of steps=    100.
 GradGradGradGradGradGradGradGradGradGradGradGradGradGradGradGradGradGrad

                          Input orientation:                          
 ---------------------------------------------------------------------
 Center     Atomic      Atomic             Coordinates (Angstroms)
 Number     Number       Type             X           Y           Z
 ---------------------------------------------------------------------
      1          8           0        0.922770    1.462120    0.286580
      2          8           0       -2.465570   -0.705480   -0.126770
      3          6           0       -1.484490   -0.002140    0.010310
      4          7           0       -0.190280   -0.503540   -0.081050
      5          6           0        0.970420    0.267170    0.054930
      6          1           0       -1.517150    1.076220    0.215540
      7          1           0       -0.118270   -1.497800   -0.272160
      8          6           0        2.271950   -0.486410   -0.131880
      9          1           0        2.986250   -0.145390    0.622430
     10          1           0        2.684150   -0.235660   -1.116860
     11          1           0        2.161150   -1.573430   -0.066060
 ---------------------------------------------------------------------
                    Distance matrix (angstroms):
                    1          2          3          4          5
     1  O    0.000000
     2  O    4.043538   0.000000
     3  C    2.831128   1.214906   0.000000
     4  N    2.288635   2.284691   1.390945   0.000000
     5  C    1.218129   3.575624   2.470041   1.399896   0.000000
     6  H    2.471270   2.047225   1.098201   2.084272   2.620756
     7  H    3.187018   2.481678   2.045323   1.015018   2.099370
     8  C    2.406692   4.742585   3.790195   2.462814   1.515507
     9  H    2.637202   5.531486   4.514723   3.273148   2.134440
    10  H    2.820383   5.265038   4.324651   3.067085   2.136071
    11  H    3.297348   4.707819   3.970576   2.583430   2.195515
                    6          7          8          9         10
     6  H    0.000000
     7  H    2.969898   0.000000
     8  C    4.113367   2.599181   0.000000
     9  H    4.683855   3.502477   1.093390   0.000000
    10  H    4.598613   3.187487   1.096800   1.767638   0.000000
    11  H    4.542008   2.289968   1.094633   1.787206   1.779702
                   11
    11  H    0.000000
 Stoichiometry    C3H5NO2
 Framework group  C1[X(C3H5NO2)]
 Deg. of freedom    27
 Full point group                 C1      NOp   1
 Largest Abelian subgroup         C1      NOp   1
 Largest concise Abelian subgroup C1      NOp   1
                         Standard orientation:                         
 ---------------------------------------------------------------------
 Center     Atomic      Atomic             Coordinates (Angstroms)
 Number     Number       Type             X           Y           Z
 ---------------------------------------------------------------------
      1          8           0       -1.067260    1.375852   -0.000880
      2          8           0        2.605734   -0.315069    0.008863
      3          6           0        1.530973    0.251377    0.004025
      4          7           0        0.324676   -0.440745   -0.019317
      5          6           0       -0.937498    0.164702   -0.011556
      6          1           0        1.403713    1.342099    0.017294
      7          1           0        0.400597   -1.452862   -0.030136
      8          6           0       -2.112826   -0.791835    0.008512
      9          1           0       -2.882962   -0.415734   -0.670414
     10          1           0       -2.538283   -0.803542    1.019362
     11          1           0       -1.847490   -1.816478   -0.270639
 ---------------------------------------------------------------------
 Rotational constants (GHZ):           9.6407999           2.0833225           1.7317254
 Standard basis: Aug-CC-pVTZ (5D, 7F)
 There are   455 symmetry adapted cartesian basis functions of A   symmetry.
 There are   391 symmetry adapted basis functions of A   symmetry.
   391 basis functions,   567 primitive gaussians,   455 cartesian basis functions
    23 alpha electrons       23 beta electrons
       nuclear repulsion energy       223.5833038610 Hartrees.
 NAtoms=   11 NActive=   11 NUniq=   11 SFac= 1.00D+00 NAtFMM=   60 NAOKFM=F Big=F
 Integral buffers will be    131072 words long.
 Raffenetti 2 integral format.
 Two-electron integral symmetry is turned on.
 Nuclear repulsion after empirical dispersion term =      223.5798936614 Hartrees.
 One-electron integrals computed using PRISM.
 NBasis=   391 RedAO= T EigKep=  1.39D-05  NBF=   391
 NBsUse=   391 1.00D-06 EigRej= -1.00D+00 NBFU=   391
 ExpMin= 2.53D-02 ExpMax= 1.53D+04 ExpMxC= 5.22D+02 IAcc=3 IRadAn=         7 AccDes= 0.00D+00
 Harris functional with IExCor= 4639 and IRadAn=       7 diagonalized for initial guess.
 HarFok:  IExCor= 4639 AccDes= 0.00D+00 IRadAn=         7 IDoV= 1 UseB2=F ITyADJ=14
 ICtDFT=  3500011 ScaDFX=  1.000000  1.000000  1.000000  1.000000
 FoFCou: FMM=F IPFlag=           0 FMFlag=      100000 FMFlg1=           0
         NFxFlg=           0 DoJE=T BraDBF=F KetDBF=T FulRan=T
         wScrn=  0.000000 ICntrl=       500 IOpCl=  0 I1Cent=   200000004 NGrid=           0
         NMat0=    1 NMatS0=      1 NMatT0=    0 NMatD0=    1 NMtDS0=    0 NMtDT0=    0
 Petite list used in FoFCou.
 Requested convergence on RMS density matrix=1.00D-08 within 128 cycles.
 Requested convergence on MAX density matrix=1.00D-06.
 Requested convergence on             energy=1.00D-06.
 No special actions if energy rises.
 SCF Done:  E(RwB97XD) =  -322.568728799     A.U. after   13 cycles
            NFock= 13  Conv=0.39D-08     -V/T= 2.0063

 **********************************************************************

            Population analysis using the SCF Density.

 **********************************************************************

 Orbital symmetries:
       Occupied  (A) (A) (A) (A) (A) (A) (A) (A) (A) (A) (A) (A)
                 (A) (A) (A) (A) (A) (A) (A) (A) (A) (A) (A)
       Virtual   (A) (A) (A) (A) (A) (A) (A) (A) (A) (A) (A) (A)
                 (A) (A) (A) (A) (A) (A) (A) (A) (A) (A) (A) (A)
                 (A) (A) (A) (A) (A) (A) (A) (A) (A) (A) (A) (A)
                 (A) (A) (A) (A) (A) (A) (A) (A) (A) (A) (A) (A)
                 (A) (A) (A) (A) (A) (A) (A) (A) (A) (A) (A) (A)
                 (A) (A) (A) (A) (A) (A) (A) (A) (A) (A) (A) (A)
                 (A) (A) (A) (A) (A) (A) (A) (A) (A) (A) (A) (A)
                 (A) (A) (A) (A) (A) (A) (A) (A) (A) (A) (A) (A)
                 (A) (A) (A) (A) (A) (A) (A) (A) (A) (A) (A) (A)
                 (A) (A) (A) (A) (A) (A) (A) (A) (A) (A) (A) (A)
                 (A) (A) (A) (A) (A) (A) (A) (A) (A) (A) (A) (A)
                 (A) (A) (A) (A) (A) (A) (A) (A) (A) (A) (A) (A)
                 (A) (A) (A) (A) (A) (A) (A) (A) (A) (A) (A) (A)
                 (A) (A) (A) (A) (A) (A) (A) (A) (A) (A) (A) (A)
                 (A) (A) (A) (A) (A) (A) (A) (A) (A) (A) (A) (A)
                 (A) (A) (A) (A) (A) (A) (A) (A) (A) (A) (A) (A)
                 (A) (A) (A) (A) (A) (A) (A) (A) (A) (A) (A) (A)
                 (A) (A) (A) (A) (A) (A) (A) (A) (A) (A) (A) (A)
                 (A) (A) (A) (A) (A) (A) (A) (A) (A) (A) (A) (A)
                 (A) (A) (A) (A) (A) (A) (A) (A) (A) (A) (A) (A)
                 (A) (A) (A) (A) (A) (A) (A) (A) (A) (A) (A) (A)
                 (A) (A) (A) (A) (A) (A) (A) (A) (A) (A) (A) (A)
                 (A) (A) (A) (A) (A) (A) (A) (A) (A) (A) (A) (A)
                 (A) (A) (A) (A) (A) (A) (A) (A) (A) (A) (A) (A)
                 (A) (A) (A) (A) (A) (A) (A) (A) (A) (A) (A) (A)
                 (A) (A) (A) (A) (A) (A) (A) (A) (A) (A) (A) (A)
                 (A) (A) (A) (A) (A) (A) (A) (A) (A) (A) (A) (A)
                 (A) (A) (A) (A) (A) (A) (A) (A) (A) (A) (A) (A)
                 (A) (A) (A) (A) (A) (A) (A) (A) (A) (A) (A) (A)
                 (A) (A) (A) (A) (A) (A) (A) (A) (A) (A) (A) (A)
                 (A) (A) (A) (A) (A) (A) (A) (A)
 The electronic state is 1-A.
 Alpha  occ. eigenvalues --  -19.25584 -19.25292 -14.50295 -10.43156 -10.41548
 Alpha  occ. eigenvalues --  -10.31884  -1.18086  -1.16060  -1.04811  -0.87409
 Alpha  occ. eigenvalues --   -0.75754  -0.71768  -0.60629  -0.60163  -0.57299
 Alpha  occ. eigenvalues --   -0.53764  -0.52799  -0.51920  -0.51210  -0.46821
 Alpha  occ. eigenvalues --   -0.39408  -0.38544  -0.35726
 Alpha virt. eigenvalues --    0.01750   0.02171   0.04137   0.04444   0.04681
 Alpha virt. eigenvalues --    0.06036   0.08172   0.08356   0.09591   0.09807
 Alpha virt. eigenvalues --    0.10121   0.11470   0.12099   0.12316   0.12974
 Alpha virt. eigenvalues --    0.13255   0.13775   0.14158   0.16523   0.17582
 Alpha virt. eigenvalues --    0.18105   0.19264   0.19549   0.21167   0.21963
 Alpha virt. eigenvalues --    0.22858   0.23155   0.24002   0.24596   0.25957
 Alpha virt. eigenvalues --    0.26004   0.27584   0.28036   0.28218   0.28831
 Alpha virt. eigenvalues --    0.29740   0.30414   0.30889   0.31788   0.32059
 Alpha virt. eigenvalues --    0.33295   0.34265   0.35015   0.35596   0.36173
 Alpha virt. eigenvalues --    0.36961   0.37773   0.38386   0.39450   0.40998
 Alpha virt. eigenvalues --    0.41229   0.41925   0.42250   0.43455   0.44085
 Alpha virt. eigenvalues --    0.44719   0.44949   0.46077   0.47041   0.47470
 Alpha virt. eigenvalues --    0.48020   0.49319   0.50238   0.50975   0.52990
 Alpha virt. eigenvalues --    0.54043   0.54898   0.56824   0.57322   0.58275
 Alpha virt. eigenvalues --    0.59559   0.59930   0.61820   0.62485   0.63979
 Alpha virt. eigenvalues --    0.66780   0.68617   0.68821   0.69919   0.70875
 Alpha virt. eigenvalues --    0.72198   0.73402   0.73901   0.74786   0.75432
 Alpha virt. eigenvalues --    0.77495   0.78362   0.79271   0.79675   0.80668
 Alpha virt. eigenvalues --    0.81512   0.82086   0.83179   0.83926   0.84278
 Alpha virt. eigenvalues --    0.85708   0.86001   0.87622   0.88402   0.90114
 Alpha virt. eigenvalues --    0.90832   0.91968   0.93086   0.94051   0.94848
 Alpha virt. eigenvalues --    0.96382   0.96954   0.97578   0.98266   0.99050
 Alpha virt. eigenvalues --    1.01911   1.02184   1.02915   1.04256   1.04753
 Alpha virt. eigenvalues --    1.05341   1.06671   1.07744   1.09191   1.09879
 Alpha virt. eigenvalues --    1.10349   1.12158   1.14177   1.15211   1.17449
 Alpha virt. eigenvalues --    1.18480   1.19503   1.20668   1.20897   1.21603
 Alpha virt. eigenvalues --    1.22714   1.25480   1.27000   1.28327   1.29440
 Alpha virt. eigenvalues --    1.29948   1.31187   1.31804   1.32829   1.35596
 Alpha virt. eigenvalues --    1.36627   1.38420   1.38676   1.39639   1.42850
 Alpha virt. eigenvalues --    1.43773   1.44265   1.45740   1.46621   1.48388
 Alpha virt. eigenvalues --    1.48613   1.50861   1.52046   1.52909   1.54299
 Alpha virt. eigenvalues --    1.54545   1.57418   1.59238   1.59956   1.61729
 Alpha virt. eigenvalues --    1.63068   1.64581   1.66516   1.67807   1.68851
 Alpha virt. eigenvalues --    1.69882   1.71865   1.74865   1.76071   1.77826
 Alpha virt. eigenvalues --    1.79382   1.79504   1.83063   1.84773   1.87966
 Alpha virt. eigenvalues --    1.91461   1.94153   1.95131   1.98751   1.98856
 Alpha virt. eigenvalues --    2.01193   2.01434   2.04321   2.05916   2.06688
 Alpha virt. eigenvalues --    2.09249   2.10988   2.13660   2.14897   2.17626
 Alpha virt. eigenvalues --    2.20873   2.22645   2.24005   2.25305   2.26609
 Alpha virt. eigenvalues --    2.27779   2.29317   2.30304   2.32380   2.33996
 Alpha virt. eigenvalues --    2.35066   2.39718   2.41708   2.43569   2.46156
 Alpha virt. eigenvalues --    2.47607   2.48841   2.51389   2.52456   2.54189
 Alpha virt. eigenvalues --    2.56673   2.59487   2.61091   2.63811   2.66293
 Alpha virt. eigenvalues --    2.70649   2.71524   2.73671   2.76308   2.77239
 Alpha virt. eigenvalues --    2.78372   2.81702   2.89138   2.91863   2.95934
 Alpha virt. eigenvalues --    2.97669   2.99516   3.02669   3.09334   3.14491
 Alpha virt. eigenvalues --    3.17283   3.18141   3.19235   3.21760   3.26001
 Alpha virt. eigenvalues --    3.29285   3.31705   3.34345   3.34963   3.36969
 Alpha virt. eigenvalues --    3.38238   3.39647   3.44137   3.45791   3.48072
 Alpha virt. eigenvalues --    3.50500   3.53730   3.56398   3.60417   3.62623
 Alpha virt. eigenvalues --    3.63595   3.65330   3.66366   3.67978   3.69510
 Alpha virt. eigenvalues --    3.71924   3.77110   3.80098   3.80756   3.83859
 Alpha virt. eigenvalues --    3.85506   3.87222   3.89771   3.90429   3.92456
 Alpha virt. eigenvalues --    3.95076   3.97502   4.00084   4.01094   4.05004
 Alpha virt. eigenvalues --    4.08638   4.08968   4.12044   4.13722   4.16900
 Alpha virt. eigenvalues --    4.18573   4.19804   4.22570   4.25104   4.27330
 Alpha virt. eigenvalues --    4.34557   4.36532   4.38723   4.43352   4.44886
 Alpha virt. eigenvalues --    4.45819   4.50248   4.51768   4.53388   4.56162
 Alpha virt. eigenvalues --    4.58017   4.63595   4.64989   4.68492   4.73553
 Alpha virt. eigenvalues --    4.75168   4.81617   4.82653   4.84865   4.85950
 Alpha virt. eigenvalues --    4.89316   4.93442   4.95683   4.98789   5.01253
 Alpha virt. eigenvalues --    5.08390   5.08878   5.11318   5.15346   5.19027
 Alpha virt. eigenvalues --    5.24399   5.25828   5.26958   5.30380   5.36532
 Alpha virt. eigenvalues --    5.39729   5.41222   5.44202   5.47092   5.51165
 Alpha virt. eigenvalues --    5.61409   5.62890   5.72748   5.75377   5.77759
 Alpha virt. eigenvalues --    5.82270   5.83951   5.86262   5.98943   6.00169
 Alpha virt. eigenvalues --    6.13980   6.24482   6.25450   6.30793   6.32090
 Alpha virt. eigenvalues --    6.38123   6.39662   6.41636   6.44943   6.48467
 Alpha virt. eigenvalues --    6.52628   6.56936   6.59861   6.67429   6.76351
 Alpha virt. eigenvalues --    6.78611   6.85406   6.86677   6.88608   6.95075
 Alpha virt. eigenvalues --    6.96235   7.06413   7.15315   7.15826   7.21350
 Alpha virt. eigenvalues --    7.21988   7.26049   7.36709   7.42828   7.47373
 Alpha virt. eigenvalues --    7.53341   7.56316  14.64027  14.78564  15.55024
 Alpha virt. eigenvalues --   16.78755  18.11170  18.77360
          Condensed to atoms (all electrons):
               1          2          3          4          5          6
     1  O    8.805006  -0.004564   0.014727  -0.128708   0.136772  -0.000939
     2  O   -0.004564   8.569489   0.357016  -0.138251  -0.005814  -0.108325
     3  C    0.014727   0.357016   5.306195   0.364658  -0.216589   0.254070
     4  N   -0.128708  -0.138251   0.364658   6.277384   0.256843  -0.046929
     5  C    0.136772  -0.005814  -0.216589   0.256843   5.691012   0.000217
     6  H   -0.000939  -0.108325   0.254070  -0.046929   0.000217   0.389363
     7  H   -0.002115   0.009674  -0.086169   0.351581  -0.103539   0.005478
     8  C   -0.066299   0.003548  -0.016285  -0.037806  -0.259824   0.001553
     9  H   -0.007193   0.000453  -0.002323  -0.010860  -0.037376  -0.000613
    10  H    0.005588   0.000474  -0.002013  -0.003848  -0.023619  -0.000657
    11  H    0.001038   0.000396   0.001603   0.000856  -0.015989  -0.000085
               7          8          9         10         11
     1  O   -0.002115  -0.066299  -0.007193   0.005588   0.001038
     2  O    0.009674   0.003548   0.000453   0.000474   0.000396
     3  C   -0.086169  -0.016285  -0.002323  -0.002013   0.001603
     4  N    0.351581  -0.037806  -0.010860  -0.003848   0.000856
     5  C   -0.103539  -0.259824  -0.037376  -0.023619  -0.015989
     6  H    0.005478   0.001553  -0.000613  -0.000657  -0.000085
     7  H    0.737445   0.019449  -0.000715   0.000009   0.011613
     8  C    0.019449   5.782653   0.428500   0.396103   0.375088
     9  H   -0.000715   0.428500   0.363242   0.008973  -0.002532
    10  H    0.000009   0.396103   0.008973   0.361088   0.000802
    11  H    0.011613   0.375088  -0.002532   0.000802   0.362916
 Mulliken charges:
               1
     1  O   -0.753314
     2  O   -0.684096
     3  C    0.025110
     4  N    0.115079
     5  C    0.577906
     6  H    0.506867
     7  H    0.057290
     8  C   -0.626680
     9  H    0.260445
    10  H    0.257100
    11  H    0.264293
 Sum of Mulliken charges =   0.00000
 Mulliken charges with hydrogens summed into heavy atoms:
               1
     1  O   -0.753314
     2  O   -0.684096
     3  C    0.531977
     4  N    0.172368
     5  C    0.577906
     8  C    0.155159
 Electronic spatial extent (au):  <R**2>=            661.1193
 Charge=              0.0000 electrons
 Dipole moment (field-independent basis, Debye):
    X=             -2.8325    Y=             -2.5201    Z=              0.0127  Tot=              3.7914
 Quadrupole moment (field-independent basis, Debye-Ang):
   XX=            -42.3313   YY=            -35.4998   ZZ=            -34.2974
   XY=              6.6357   XZ=             -0.0973   YZ=              0.0148
 Traceless Quadrupole moment (field-independent basis, Debye-Ang):
   XX=             -4.9551   YY=              1.8763   ZZ=              3.0788
   XY=              6.6357   XZ=             -0.0973   YZ=              0.0148
 Octapole moment (field-independent basis, Debye-Ang**2):
  XXX=            -35.6263  YYY=             -8.1245  ZZZ=              0.6964  XYY=              7.3060
  XXY=              1.7010  XXZ=             -0.2550  XZZ=             -0.0734  YZZ=              0.8671
  YYZ=             -0.3932  XYZ=              0.3866
 Hexadecapole moment (field-independent basis, Debye-Ang**3):
 XXXX=           -695.7239 YYYY=           -157.9279 ZZZZ=            -38.2052 XXXY=             16.5272
 XXXZ=              1.2802 YYYX=              4.9079 YYYZ=              1.3773 ZZZX=             -1.6503
 ZZZY=             -0.6827 XXYY=           -136.8033 XXZZ=           -104.3641 YYZZ=            -34.2258
 XXYZ=             -1.2301 YYXZ=              0.3158 ZZXY=             -1.1263
 N-N= 2.235798936614D+02 E-N=-1.202140581495D+03  KE= 3.205373909156D+02
 Calling FoFJK, ICntrl=      2127 FMM=F ISym2X=0 I1Cent= 0 IOpClX= 0 NMat=1 NMatS=1 NMatT=0.
 ***** Axes restored to original set *****
 -------------------------------------------------------------------
 Center     Atomic                   Forces (Hartrees/Bohr)
 Number     Number              X              Y              Z
 -------------------------------------------------------------------
      1        8           0.000707530   -0.022224480   -0.004070596
      2        8           0.019210146    0.012455961    0.002517389
      3        6          -0.011119214   -0.011585795   -0.002289506
      4        7           0.000278405   -0.000503275   -0.000372188
      5        6          -0.003788568    0.014717875    0.002389777
      6        1           0.000426018   -0.002305776   -0.000449311
      7        1          -0.000112978    0.006575906    0.001236569
      8        6           0.000210126    0.000100092    0.000129078
      9        1          -0.003123646   -0.000814403   -0.002747500
     10        1          -0.002431369   -0.000584307    0.003738748
     11        1          -0.000256450    0.004168200   -0.000082460
 -------------------------------------------------------------------
 Cartesian Forces:  Max     0.022224480 RMS     0.007066731

 GradGradGradGradGradGradGradGradGradGradGradGradGradGradGradGradGradGrad
 Berny optimization.
 FormGI is forming the generalized inverse of G from B-inverse, IUseBI=4.
 Internal  Forces:  Max     0.023008135 RMS     0.005915343
 Search for a local minimum.
 Step number   1 out of a maximum of   49
 All quantities printed in internal units (Hartrees-Bohrs-Radians)
 Mixed Optimization -- RFO/linear search
 Second derivative matrix not updated -- first step.
 ITU=  0
     Eigenvalues ---    0.00561   0.01007   0.01693   0.01750   0.01812
     Eigenvalues ---    0.01812   0.06906   0.07568   0.15999   0.16000
     Eigenvalues ---    0.16000   0.16000   0.16000   0.22000   0.22000
     Eigenvalues ---    0.24996   0.25000   0.30803   0.33882   0.34038
     Eigenvalues ---    0.34283   0.34424   0.45143   0.45638   0.47155
     Eigenvalues ---    0.96217   0.97676
 RFO step:  Lambda=-1.90604005D-03 EMin= 5.60821101D-03
 Linear search not attempted -- first point.
 Iteration  1 RMS(Cart)=  0.01955797 RMS(Int)=  0.00005766
 Iteration  2 RMS(Cart)=  0.00006257 RMS(Int)=  0.00000518
 Iteration  3 RMS(Cart)=  0.00000000 RMS(Int)=  0.00000518
 Variable       Old X    -DE/DX   Delta X   Delta X   Delta X     New X
                                 (Linear)    (Quad)   (Total)
    R1        2.30193  -0.02260   0.00000  -0.02345  -0.02345   2.27848
    R2        2.29584  -0.02301   0.00000  -0.02351  -0.02351   2.27233
    R3        2.62851  -0.00846   0.00000  -0.01786  -0.01786   2.61064
    R4        2.07530  -0.00236   0.00000  -0.00693  -0.00693   2.06837
    R5        2.64542  -0.00981   0.00000  -0.02142  -0.02142   2.62400
    R6        1.91811  -0.00668   0.00000  -0.01474  -0.01474   1.90337
    R7        2.86389  -0.00637   0.00000  -0.02054  -0.02054   2.84336
    R8        2.06621  -0.00419   0.00000  -0.01211  -0.01211   2.05410
    R9        2.07265  -0.00440   0.00000  -0.01287  -0.01287   2.05978
   R10        2.06856  -0.00412   0.00000  -0.01195  -0.01195   2.05661
    A1        2.13563  -0.00139   0.00000  -0.00626  -0.00626   2.12937
    A2        2.17188   0.00106   0.00000   0.00541   0.00541   2.17729
    A3        1.97568   0.00033   0.00000   0.00085   0.00085   1.97652
    A4        2.17321  -0.00173   0.00000  -0.00777  -0.00777   2.16543
    A5        2.01693   0.00121   0.00000   0.00604   0.00604   2.02297
    A6        2.09296   0.00052   0.00000   0.00176   0.00176   2.09471
    A7        2.12482  -0.00003   0.00000  -0.00007  -0.00008   2.12474
    A8        2.14697   0.00040   0.00000   0.00160   0.00160   2.14857
    A9        2.01123  -0.00037   0.00000  -0.00144  -0.00144   2.00979
   A10        1.89750  -0.00053   0.00000  -0.00294  -0.00294   1.89456
   A11        1.89629  -0.00106   0.00000  -0.00692  -0.00694   1.88935
   A12        1.98171  -0.00063   0.00000  -0.00391  -0.00392   1.97779
   A13        1.87835   0.00074   0.00000   0.00458   0.00457   1.88292
   A14        1.91173   0.00074   0.00000   0.00520   0.00520   1.91693
   A15        1.89554   0.00081   0.00000   0.00436   0.00435   1.89989
    D1        3.12924   0.00010   0.00000   0.00507   0.00507   3.13431
    D2        0.00213   0.00006   0.00000   0.00292   0.00292   0.00505
    D3       -0.01232   0.00003   0.00000   0.00162   0.00162  -0.01069
    D4       -3.13943  -0.00001   0.00000  -0.00053  -0.00053  -3.13996
    D5        0.01731  -0.00001   0.00000   0.00014   0.00013   0.01744
    D6       -3.10539  -0.00008   0.00000  -0.00491  -0.00491  -3.11029
    D7       -3.13936   0.00003   0.00000   0.00241   0.00240  -3.13696
    D8        0.02113  -0.00003   0.00000  -0.00264  -0.00264   0.01849
    D9        0.74009  -0.00019   0.00000  -0.01804  -0.01804   0.72205
   D10       -1.29938  -0.00019   0.00000  -0.01807  -0.01806  -1.31745
   D11        2.87272  -0.00005   0.00000  -0.01614  -0.01615   2.85657
   D12       -2.42067  -0.00013   0.00000  -0.01294  -0.01294  -2.43361
   D13        1.82304  -0.00013   0.00000  -0.01297  -0.01297   1.81007
   D14       -0.28804   0.00001   0.00000  -0.01104  -0.01105  -0.29909
         Item               Value     Threshold  Converged?
 Maximum Force            0.023008     0.000450     NO 
 RMS     Force            0.005915     0.000300     NO 
 Maximum Displacement     0.054821     0.001800     NO 
 RMS     Displacement     0.019564     0.001200     NO 
 Predicted change in Energy=-9.575695D-04
 GradGradGradGradGradGradGradGradGradGradGradGradGradGradGradGradGradGrad

                          Input orientation:                          
 ---------------------------------------------------------------------
 Center     Atomic      Atomic             Coordinates (Angstroms)
 Number     Number       Type             X           Y           Z
 ---------------------------------------------------------------------
      1          8           0        0.914585    1.443050    0.289549
      2          8           0       -2.436560   -0.699584   -0.125936
      3          6           0       -1.466549   -0.001826    0.008734
      4          7           0       -0.183582   -0.505317   -0.086214
      5          6           0        0.965413    0.261772    0.053405
      6          1           0       -1.494762    1.072185    0.217808
      7          1           0       -0.110892   -1.491136   -0.279515
      8          6           0        2.258905   -0.484741   -0.129727
      9          1           0        2.968672   -0.134713    0.615422
     10          1           0        2.658340   -0.239306   -1.113745
     11          1           0        2.147362   -1.564723   -0.054770
 ---------------------------------------------------------------------
                    Distance matrix (angstroms):
                    1          2          3          4          5
     1  O    0.000000
     2  O    3.999210   0.000000
     3  C    2.799344   1.202465   0.000000
     4  N    2.267885   2.261687   1.381493   0.000000
     5  C    1.205722   3.539744   2.446614   1.388563   0.000000
     6  H    2.438779   2.035757   1.094535   2.073677   2.595430
     7  H    3.159887   2.461478   2.034437   1.007218   2.083736
     8  C    2.387334   4.700379   3.759173   2.442961   1.504640
     9  H    2.610517   5.484999   4.478494   3.250591   2.118044
    10  H    2.800042   5.210147   4.281479   3.033661   2.116440
    11  H    3.268791   4.665391   3.937897   2.560592   2.178254
                    6          7          8          9         10
     6  H    0.000000
     7  H    2.955171   0.000000
     8  C    4.078580   2.578993   0.000000
     9  H    4.640791   3.482027   1.086985   0.000000
    10  H    4.554261   3.151454   1.089990   1.759904   0.000000
    11  H    4.504737   2.270603   1.088312   1.780067   1.771795
                   11
    11  H    0.000000
 Stoichiometry    C3H5NO2
 Framework group  C1[X(C3H5NO2)]
 Deg. of freedom    27
 Full point group                 C1      NOp   1
 Largest Abelian subgroup         C1      NOp   1
 Largest concise Abelian subgroup C1      NOp   1
                         Standard orientation:                         
 ---------------------------------------------------------------------
 Center     Atomic      Atomic             Coordinates (Angstroms)
 Number     Number       Type             X           Y           Z
 ---------------------------------------------------------------------
      1          8           0       -1.051226    1.363571   -0.001959
      2          8           0        2.579406   -0.313368    0.006114
      3          6           0        1.517121    0.250078    0.005311
      4          7           0        0.321468   -0.441648   -0.015970
      5          6           0       -0.927941    0.164192   -0.009415
      6          1           0        1.387329    1.336823    0.017422
      7          1           0        0.394326   -1.446176   -0.026184
      8          6           0       -2.097528   -0.782249    0.006557
      9          1           0       -2.864412   -0.395558   -0.659696
     10          1           0       -2.508769   -0.799734    1.015840
     11          1           0       -1.834110   -1.797567   -0.283552
 ---------------------------------------------------------------------
 Rotational constants (GHZ):           9.8028184           2.1238491           1.7647430
 Standard basis: Aug-CC-pVTZ (5D, 7F)
 There are   455 symmetry adapted cartesian basis functions of A   symmetry.
 There are   391 symmetry adapted basis functions of A   symmetry.
   391 basis functions,   567 primitive gaussians,   455 cartesian basis functions
    23 alpha electrons       23 beta electrons
       nuclear repulsion energy       225.5545990536 Hartrees.
 NAtoms=   11 NActive=   11 NUniq=   11 SFac= 1.00D+00 NAtFMM=   60 NAOKFM=F Big=F
 Integral buffers will be    131072 words long.
 Raffenetti 2 integral format.
 Two-electron integral symmetry is turned on.
 Nuclear repulsion after empirical dispersion term =      225.5512052105 Hartrees.
 One-electron integrals computed using PRISM.
 NBasis=   391 RedAO= T EigKep=  1.31D-05  NBF=   391
 NBsUse=   391 1.00D-06 EigRej= -1.00D+00 NBFU=   391
 Initial guess from the checkpoint file:  "Altamine2.chk"
 B after Tr=     0.000000    0.000000    0.000000
         Rot=    1.000000   -0.000462   -0.000093    0.000630 Ang=  -0.09 deg.
 ExpMin= 2.53D-02 ExpMax= 1.53D+04 ExpMxC= 5.22D+02 IAcc=3 IRadAn=         7 AccDes= 0.00D+00
 Harris functional with IExCor= 4639 and IRadAn=       7 diagonalized for initial guess.
 HarFok:  IExCor= 4639 AccDes= 0.00D+00 IRadAn=         7 IDoV= 1 UseB2=F ITyADJ=14
 ICtDFT=  3500011 ScaDFX=  1.000000  1.000000  1.000000  1.000000
 FoFCou: FMM=F IPFlag=           0 FMFlag=      100000 FMFlg1=           0
         NFxFlg=           0 DoJE=T BraDBF=F KetDBF=T FulRan=T
         wScrn=  0.000000 ICntrl=       500 IOpCl=  0 I1Cent=   200000004 NGrid=           0
         NMat0=    1 NMatS0=      1 NMatT0=    0 NMatD0=    1 NMtDS0=    0 NMtDT0=    0
 Petite list used in FoFCou.
 Requested convergence on RMS density matrix=1.00D-08 within 128 cycles.
 Requested convergence on MAX density matrix=1.00D-06.
 Requested convergence on             energy=1.00D-06.
 No special actions if energy rises.
 SCF Done:  E(RwB97XD) =  -322.569658814     A.U. after   11 cycles
            NFock= 11  Conv=0.35D-08     -V/T= 2.0056
 Calling FoFJK, ICntrl=      2127 FMM=F ISym2X=0 I1Cent= 0 IOpClX= 0 NMat=1 NMatS=1 NMatT=0.
 ***** Axes restored to original set *****
 -------------------------------------------------------------------
 Center     Atomic                   Forces (Hartrees/Bohr)
 Number     Number              X              Y              Z
 -------------------------------------------------------------------
      1        8           0.000588352   -0.000575692   -0.000220947
      2        8           0.000333817    0.001403584    0.000164819
      3        6          -0.002445151   -0.002588639   -0.000132570
      4        7           0.000929691   -0.000141177   -0.000540935
      5        6          -0.000647295    0.001914360    0.001076344
      6        1           0.000147466    0.000501415   -0.000046031
      7        1          -0.000158536    0.000046233    0.000000585
      8        6           0.000871692   -0.000440660    0.000016476
      9        1           0.000117977    0.000012169   -0.000203109
     10        1           0.000090624   -0.000165679   -0.000133807
     11        1           0.000171361    0.000034086    0.000019175
 -------------------------------------------------------------------
 Cartesian Forces:  Max     0.002588639 RMS     0.000841143

 GradGradGradGradGradGradGradGradGradGradGradGradGradGradGradGradGradGrad
 Berny optimization.
 Using GEDIIS/GDIIS optimizer.
 FormGI is forming the generalized inverse of G from B-inverse, IUseBI=4.
 Internal  Forces:  Max     0.001573545 RMS     0.000597399
 Search for a local minimum.
 Step number   2 out of a maximum of   49
 All quantities printed in internal units (Hartrees-Bohrs-Radians)
 Mixed Optimization -- En-DIIS/RFO-DIIS
 Update second derivatives using D2CorX and points    1    2
 DE= -9.30D-04 DEPred=-9.58D-04 R= 9.71D-01
 TightC=F SS=  1.41D+00  RLast= 6.91D-02 DXNew= 5.0454D-01 2.0738D-01
 Trust test= 9.71D-01 RLast= 6.91D-02 DXMaxT set to 3.00D-01
 ITU=  1  0
 Use linear search instead of GDIIS.
     Eigenvalues ---    0.00556   0.01009   0.01693   0.01750   0.01811
     Eigenvalues ---    0.01813   0.06953   0.07621   0.15982   0.15999
     Eigenvalues ---    0.16000   0.16000   0.16066   0.21955   0.22373
     Eigenvalues ---    0.24964   0.25015   0.31506   0.33880   0.34139
     Eigenvalues ---    0.34313   0.34430   0.44949   0.46245   0.49685
     Eigenvalues ---    0.91389   0.96949
 RFO step:  Lambda=-6.50242241D-05 EMin= 5.56210266D-03
 Quartic linear search produced a step of -0.03383.
 Iteration  1 RMS(Cart)=  0.01290909 RMS(Int)=  0.00011780
 Iteration  2 RMS(Cart)=  0.00013716 RMS(Int)=  0.00001848
 Iteration  3 RMS(Cart)=  0.00000001 RMS(Int)=  0.00001848
 Variable       Old X    -DE/DX   Delta X   Delta X   Delta X     New X
                                 (Linear)    (Quad)   (Total)
    R1        2.27848  -0.00063   0.00079  -0.00220  -0.00140   2.27708
    R2        2.27233  -0.00110   0.00080  -0.00266  -0.00186   2.27047
    R3        2.61064   0.00157   0.00060   0.00202   0.00263   2.61327
    R4        2.06837   0.00048   0.00023   0.00090   0.00113   2.06950
    R5        2.62400   0.00147   0.00072   0.00168   0.00240   2.62641
    R6        1.90337  -0.00006   0.00050  -0.00111  -0.00061   1.90275
    R7        2.84336   0.00139   0.00069   0.00297   0.00366   2.84702
    R8        2.05410  -0.00006   0.00041  -0.00098  -0.00057   2.05353
    R9        2.05978   0.00012   0.00044  -0.00054  -0.00010   2.05968
   R10        2.05661  -0.00005   0.00040  -0.00095  -0.00055   2.05607
    A1        2.12937   0.00153   0.00021   0.00631   0.00650   2.13587
    A2        2.17729  -0.00060  -0.00018  -0.00198  -0.00219   2.17510
    A3        1.97652  -0.00093  -0.00003  -0.00429  -0.00434   1.97218
    A4        2.16543   0.00062   0.00026   0.00218   0.00244   2.16788
    A5        2.02297  -0.00046  -0.00020  -0.00182  -0.00203   2.02094
    A6        2.09471  -0.00016  -0.00006  -0.00034  -0.00040   2.09431
    A7        2.12474   0.00074   0.00000   0.00276   0.00271   2.12745
    A8        2.14857  -0.00055  -0.00005  -0.00207  -0.00218   2.14639
    A9        2.00979  -0.00020   0.00005  -0.00093  -0.00094   2.00885
   A10        1.89456   0.00016   0.00010   0.00090   0.00100   1.89556
   A11        1.88935   0.00013   0.00023   0.00008   0.00031   1.88967
   A12        1.97779   0.00017   0.00013   0.00082   0.00096   1.97875
   A13        1.88292  -0.00016  -0.00015  -0.00077  -0.00092   1.88199
   A14        1.91693  -0.00012  -0.00018  -0.00002  -0.00019   1.91673
   A15        1.89989  -0.00019  -0.00015  -0.00109  -0.00124   1.89865
    D1        3.13431  -0.00009  -0.00017  -0.00430  -0.00447   3.12984
    D2        0.00505  -0.00011  -0.00010  -0.00548  -0.00558  -0.00054
    D3       -0.01069   0.00014  -0.00005   0.00782   0.00776  -0.00293
    D4       -3.13996   0.00013   0.00002   0.00663   0.00665  -3.13331
    D5        0.01744  -0.00012   0.00000  -0.01062  -0.01064   0.00680
    D6       -3.11029   0.00009   0.00017   0.00841   0.00859  -3.10170
    D7       -3.13696  -0.00010  -0.00008  -0.00940  -0.00950   3.13673
    D8        0.01849   0.00011   0.00009   0.00964   0.00974   0.02824
    D9        0.72205  -0.00005   0.00061  -0.01309  -0.01250   0.70956
   D10       -1.31745  -0.00002   0.00061  -0.01271  -0.01211  -1.32956
   D11        2.85657   0.00003   0.00055  -0.01192  -0.01138   2.84519
   D12       -2.43361  -0.00025   0.00044  -0.03237  -0.03192  -2.46554
   D13        1.81007  -0.00022   0.00044  -0.03199  -0.03154   1.77853
   D14       -0.29909  -0.00018   0.00037  -0.03120  -0.03081  -0.32990
         Item               Value     Threshold  Converged?
 Maximum Force            0.001574     0.000450     NO 
 RMS     Force            0.000597     0.000300     NO 
 Maximum Displacement     0.029313     0.001800     NO 
 RMS     Displacement     0.012902     0.001200     NO 
 Predicted change in Energy=-3.307634D-05
 GradGradGradGradGradGradGradGradGradGradGradGradGradGradGradGradGradGrad

                          Input orientation:                          
 ---------------------------------------------------------------------
 Center     Atomic      Atomic             Coordinates (Angstroms)
 Number     Number       Type             X           Y           Z
 ---------------------------------------------------------------------
      1          8           0        0.917832    1.441632    0.301084
      2          8           0       -2.441611   -0.694956   -0.139978
      3          6           0       -1.469738   -0.004258    0.008189
      4          7           0       -0.184126   -0.505237   -0.084491
      5          6           0        0.965751    0.260667    0.066563
      6          1           0       -1.496126    1.070231    0.218181
      7          1           0       -0.110786   -1.489381   -0.284278
      8          6           0        2.260341   -0.484796   -0.128621
      9          1           0        2.981433   -0.124040    0.599910
     10          1           0        2.643353   -0.250177   -1.121704
     11          1           0        2.154608   -1.564025   -0.039845
 ---------------------------------------------------------------------
                    Distance matrix (angstroms):
                    1          2          3          4          5
     1  O    0.000000
     2  O    4.005671   0.000000
     3  C    2.806577   1.201481   0.000000
     4  N    2.270083   2.266123   1.382884   0.000000
     5  C    1.204979   3.544854   2.450550   1.389835   0.000000
     6  H    2.443768   2.034233   1.095134   2.072451   2.596000
     7  H    3.160940   2.466714   2.034177   1.006893   2.084391
     8  C    2.387070   4.706660   3.763392   2.444950   1.506577
     9  H    2.607504   5.502980   4.491927   3.261055   2.120244
    10  H    2.804277   5.197930   4.272546   3.022499   2.118322
    11  H    3.267999   4.678732   3.946018   2.567625   2.180413
                    6          7          8          9         10
     6  H    0.000000
     7  H    2.953513   0.000000
     8  C    4.080370   2.579857   0.000000
     9  H    4.649788   3.493962   1.086682   0.000000
    10  H    4.546873   3.134038   1.089935   1.759024   0.000000
    11  H    4.509294   2.279765   1.088023   1.779462   1.770731
                   11
    11  H    0.000000
 Stoichiometry    C3H5NO2
 Framework group  C1[X(C3H5NO2)]
 Deg. of freedom    27
 Full point group                 C1      NOp   1
 Largest Abelian subgroup         C1      NOp   1
 Largest concise Abelian subgroup C1      NOp   1
                         Standard orientation:                         
 ---------------------------------------------------------------------
 Center     Atomic      Atomic             Coordinates (Angstroms)
 Number     Number       Type             X           Y           Z
 ---------------------------------------------------------------------
      1          8           0       -1.055038    1.363561    0.000291
      2          8           0        2.583648   -0.311331    0.010420
      3          6           0        1.520180    0.247712    0.002495
      4          7           0        0.321473   -0.441451   -0.020355
      5          6           0       -0.928909    0.165321   -0.016701
      6          1           0        1.388471    1.334737    0.021142
      7          1           0        0.393624   -1.445704   -0.030496
      8          6           0       -2.099325   -0.782943    0.009707
      9          1           0       -2.881092   -0.386815   -0.632788
     10          1           0       -2.488754   -0.816810    1.027133
     11          1           0       -1.843114   -1.793631   -0.301195
 ---------------------------------------------------------------------
 Rotational constants (GHZ):           9.8058337           2.1172780           1.7603605
 Standard basis: Aug-CC-pVTZ (5D, 7F)
 There are   455 symmetry adapted cartesian basis functions of A   symmetry.
 There are   391 symmetry adapted basis functions of A   symmetry.
   391 basis functions,   567 primitive gaussians,   455 cartesian basis functions
    23 alpha electrons       23 beta electrons
       nuclear repulsion energy       225.4023634322 Hartrees.
 NAtoms=   11 NActive=   11 NUniq=   11 SFac= 1.00D+00 NAtFMM=   60 NAOKFM=F Big=F
 Integral buffers will be    131072 words long.
 Raffenetti 2 integral format.
 Two-electron integral symmetry is turned on.
 Nuclear repulsion after empirical dispersion term =      225.3989652051 Hartrees.
 One-electron integrals computed using PRISM.
 NBasis=   391 RedAO= T EigKep=  1.33D-05  NBF=   391
 NBsUse=   391 1.00D-06 EigRej= -1.00D+00 NBFU=   391
 Initial guess from the checkpoint file:  "Altamine2.chk"
 B after Tr=     0.000000    0.000000    0.000000
         Rot=    1.000000   -0.000794   -0.000264   -0.000197 Ang=  -0.10 deg.
 ExpMin= 2.53D-02 ExpMax= 1.53D+04 ExpMxC= 5.22D+02 IAcc=3 IRadAn=         7 AccDes= 0.00D+00
 Harris functional with IExCor= 4639 and IRadAn=       7 diagonalized for initial guess.
 HarFok:  IExCor= 4639 AccDes= 0.00D+00 IRadAn=         7 IDoV= 1 UseB2=F ITyADJ=14
 ICtDFT=  3500011 ScaDFX=  1.000000  1.000000  1.000000  1.000000
 FoFCou: FMM=F IPFlag=           0 FMFlag=      100000 FMFlg1=           0
         NFxFlg=           0 DoJE=T BraDBF=F KetDBF=T FulRan=T
         wScrn=  0.000000 ICntrl=       500 IOpCl=  0 I1Cent=   200000004 NGrid=           0
         NMat0=    1 NMatS0=      1 NMatT0=    0 NMatD0=    1 NMtDS0=    0 NMtDT0=    0
 Petite list used in FoFCou.
 Requested convergence on RMS density matrix=1.00D-08 within 128 cycles.
 Requested convergence on MAX density matrix=1.00D-06.
 Requested convergence on             energy=1.00D-06.
 No special actions if energy rises.
 SCF Done:  E(RwB97XD) =  -322.569683396     A.U. after   10 cycles
            NFock= 10  Conv=0.62D-08     -V/T= 2.0056
 Calling FoFJK, ICntrl=      2127 FMM=F ISym2X=0 I1Cent= 0 IOpClX= 0 NMat=1 NMatS=1 NMatT=0.
 ***** Axes restored to original set *****
 -------------------------------------------------------------------
 Center     Atomic                   Forces (Hartrees/Bohr)
 Number     Number              X              Y              Z
 -------------------------------------------------------------------
      1        8          -0.000031624   -0.000124789    0.000938778
      2        8           0.000194610   -0.000119740    0.000430912
      3        6          -0.000553801    0.000221657   -0.001157278
      4        7          -0.000050728   -0.000338409    0.000471068
      5        6          -0.000005212    0.000917530   -0.001751747
      6        1           0.000077806    0.000219620    0.000468116
      7        1           0.000183101   -0.000329347    0.000047888
      8        6           0.000205792   -0.000290561    0.000730034
      9        1           0.000126474    0.000078994   -0.000014136
     10        1          -0.000157604   -0.000040876   -0.000263726
     11        1           0.000011187   -0.000194079    0.000100090
 -------------------------------------------------------------------
 Cartesian Forces:  Max     0.001751747 RMS     0.000502242

 GradGradGradGradGradGradGradGradGradGradGradGradGradGradGradGradGradGrad
 Berny optimization.
 Using GEDIIS/GDIIS optimizer.
 FormGI is forming the generalized inverse of G from B-inverse, IUseBI=4.
 Internal  Forces:  Max     0.000456707 RMS     0.000253036
 Search for a local minimum.
 Step number   3 out of a maximum of   49
 All quantities printed in internal units (Hartrees-Bohrs-Radians)
 Mixed Optimization -- En-DIIS/RFO-DIIS
 Swapping is turned off.
 Update second derivatives using D2CorX and points    1    2    3
 DE= -2.46D-05 DEPred=-3.31D-05 R= 7.43D-01
 TightC=F SS=  1.41D+00  RLast= 6.36D-02 DXNew= 5.0454D-01 1.9094D-01
 Trust test= 7.43D-01 RLast= 6.36D-02 DXMaxT set to 3.00D-01
 ITU=  1  1  0
     Eigenvalues ---    0.00304   0.01367   0.01694   0.01746   0.01808
     Eigenvalues ---    0.03374   0.06904   0.07623   0.15743   0.16000
     Eigenvalues ---    0.16000   0.16009   0.16220   0.21956   0.22418
     Eigenvalues ---    0.24527   0.26015   0.30612   0.33729   0.34098
     Eigenvalues ---    0.34365   0.34603   0.45295   0.46077   0.47168
     Eigenvalues ---    0.89654   0.96856
 En-DIIS/RFO-DIIS/Sim-DIIS IScMMF=       -3 using points:     3    2
 RFO step:  Lambda=-7.93499415D-05.
 DidBck=F Rises=F RFO-DIIS coefs:    2.18713   -1.18713
 Iteration  1 RMS(Cart)=  0.01904249 RMS(Int)=  0.00024051
 Iteration  2 RMS(Cart)=  0.00025609 RMS(Int)=  0.00004133
 Iteration  3 RMS(Cart)=  0.00000004 RMS(Int)=  0.00004133
 Variable       Old X    -DE/DX   Delta X   Delta X   Delta X     New X
                                 (Linear)    (Quad)   (Total)
    R1        2.27708   0.00006  -0.00167  -0.00094  -0.00261   2.27447
    R2        2.27047  -0.00014  -0.00221  -0.00112  -0.00333   2.26714
    R3        2.61327   0.00036   0.00312  -0.00007   0.00305   2.61632
    R4        2.06950   0.00030   0.00134   0.00045   0.00179   2.07129
    R5        2.62641   0.00029   0.00285  -0.00033   0.00252   2.62893
    R6        1.90275   0.00033  -0.00073  -0.00005  -0.00078   1.90197
    R7        2.84702   0.00031   0.00435   0.00003   0.00438   2.85140
    R8        2.05353   0.00010  -0.00068  -0.00028  -0.00096   2.05257
    R9        2.05968   0.00018  -0.00012  -0.00012  -0.00024   2.05943
   R10        2.05607   0.00020  -0.00065  -0.00004  -0.00069   2.05538
    A1        2.13587  -0.00015   0.00772  -0.00058   0.00704   2.14291
    A2        2.17510   0.00017  -0.00260   0.00100  -0.00170   2.17340
    A3        1.97218  -0.00001  -0.00515  -0.00012  -0.00537   1.96681
    A4        2.16788  -0.00005   0.00290  -0.00043   0.00247   2.17034
    A5        2.02094   0.00018  -0.00241   0.00104  -0.00137   2.01957
    A6        2.09431  -0.00013  -0.00048  -0.00058  -0.00106   2.09325
    A7        2.12745   0.00012   0.00321   0.00085   0.00395   2.13140
    A8        2.14639   0.00024  -0.00259   0.00114  -0.00157   2.14482
    A9        2.00885  -0.00034  -0.00111  -0.00076  -0.00199   2.00686
   A10        1.89556   0.00011   0.00118   0.00069   0.00188   1.89743
   A11        1.88967  -0.00024   0.00037  -0.00163  -0.00126   1.88841
   A12        1.97875   0.00003   0.00113  -0.00003   0.00110   1.97985
   A13        1.88199   0.00009  -0.00110   0.00072  -0.00037   1.88162
   A14        1.91673  -0.00002  -0.00023   0.00042   0.00018   1.91692
   A15        1.89865   0.00003  -0.00147  -0.00016  -0.00163   1.89703
    D1        3.12984   0.00046  -0.00531   0.01982   0.01452  -3.13883
    D2       -0.00054   0.00039  -0.00663   0.01691   0.01029   0.00975
    D3       -0.00293  -0.00037   0.00922  -0.01544  -0.00622  -0.00915
    D4       -3.13331  -0.00043   0.00790  -0.01834  -0.01045   3.13943
    D5        0.00680   0.00028  -0.01264   0.02063   0.00799   0.01479
    D6       -3.10170  -0.00025   0.01020  -0.01976  -0.00956  -3.11125
    D7        3.13673   0.00034  -0.01127   0.02367   0.01239  -3.13406
    D8        0.02824  -0.00019   0.01157  -0.01673  -0.00516   0.02308
    D9        0.70956  -0.00041  -0.01484  -0.03947  -0.05431   0.65525
   D10       -1.32956  -0.00045  -0.01438  -0.03981  -0.05420  -1.38375
   D11        2.84519  -0.00033  -0.01351  -0.03845  -0.05197   2.79323
   D12       -2.46554   0.00012  -0.03790   0.00140  -0.03649  -2.50203
   D13        1.77853   0.00009  -0.03744   0.00106  -0.03638   1.74216
   D14       -0.32990   0.00020  -0.03657   0.00242  -0.03415  -0.36405
         Item               Value     Threshold  Converged?
 Maximum Force            0.000457     0.000450     NO 
 RMS     Force            0.000253     0.000300     YES
 Maximum Displacement     0.057595     0.001800     NO 
 RMS     Displacement     0.019042     0.001200     NO 
 Predicted change in Energy=-4.020251D-05
 GradGradGradGradGradGradGradGradGradGradGradGradGradGradGradGradGradGrad

                          Input orientation:                          
 ---------------------------------------------------------------------
 Center     Atomic      Atomic             Coordinates (Angstroms)
 Number     Number       Type             X           Y           Z
 ---------------------------------------------------------------------
      1          8           0        0.921479    1.438519    0.322494
      2          8           0       -2.446453   -0.692924   -0.141603
      3          6           0       -1.473378   -0.005754    0.000689
      4          7           0       -0.184542   -0.502051   -0.096386
      5          6           0        0.965704    0.263495    0.065567
      6          1           0       -1.497673    1.065702    0.230441
      7          1           0       -0.109211   -1.483889   -0.304526
      8          6           0        2.261722   -0.485174   -0.125750
      9          1           0        2.991767   -0.104888    0.582905
     10          1           0        2.630909   -0.275525   -1.129455
     11          1           0        2.160605   -1.561850   -0.009367
 ---------------------------------------------------------------------
                    Distance matrix (angstroms):
                    1          2          3          4          5
     1  O    0.000000
     2  O    4.012655   0.000000
     3  C    2.815106   1.199719   0.000000
     4  N    2.272566   2.270401   1.384498   0.000000
     5  C    1.203599   3.549715   2.454756   1.391171   0.000000
     6  H    2.449440   2.032577   1.096081   2.070985   2.595948
     7  H    3.161636   2.472826   2.034451   1.006480   2.084649
     8  C    2.387000   4.712782   3.767864   2.446498   1.508896
     9  H    2.595383   5.517693   4.504034   3.272326   2.123270
    10  H    2.822810   5.189381   4.265580   3.007542   2.119322
    11  H    3.263093   4.690149   3.953147   2.574968   2.182953
                    6          7          8          9         10
     6  H    0.000000
     7  H    2.952022   0.000000
     8  C    4.082295   2.578898   0.000000
     9  H    4.652911   3.507883   1.086175   0.000000
    10  H    4.548999   3.106269   1.089806   1.758270   0.000000
    11  H    4.510491   2.290254   1.087658   1.778863   1.769298
                   11
    11  H    0.000000
 Stoichiometry    C3H5NO2
 Framework group  C1[X(C3H5NO2)]
 Deg. of freedom    27
 Full point group                 C1      NOp   1
 Largest Abelian subgroup         C1      NOp   1
 Largest concise Abelian subgroup C1      NOp   1
                         Standard orientation:                         
 ---------------------------------------------------------------------
 Center     Atomic      Atomic             Coordinates (Angstroms)
 Number     Number       Type             X           Y           Z
 ---------------------------------------------------------------------
      1          8           0       -1.059453    1.363755   -0.003106
      2          8           0        2.587868   -0.309091    0.002774
      3          6           0        1.523728    0.244891    0.008697
      4          7           0        0.321367   -0.441181   -0.012895
      5          6           0       -0.929726    0.167188   -0.010035
      6          1           0        1.389688    1.332694    0.019341
      7          1           0        0.391622   -1.445130   -0.025297
      8          6           0       -2.100920   -0.784046    0.005009
      9          1           0       -2.895661   -0.368043   -0.607449
     10          1           0       -2.470029   -0.853274    1.028064
     11          1           0       -1.851000   -1.783495   -0.343762
 ---------------------------------------------------------------------
 Rotational constants (GHZ):           9.8082987           2.1107457           1.7558063
 Standard basis: Aug-CC-pVTZ (5D, 7F)
 There are   455 symmetry adapted cartesian basis functions of A   symmetry.
 There are   391 symmetry adapted basis functions of A   symmetry.
   391 basis functions,   567 primitive gaussians,   455 cartesian basis functions
    23 alpha electrons       23 beta electrons
       nuclear repulsion energy       225.2656175268 Hartrees.
 NAtoms=   11 NActive=   11 NUniq=   11 SFac= 1.00D+00 NAtFMM=   60 NAOKFM=F Big=F
 Integral buffers will be    131072 words long.
 Raffenetti 2 integral format.
 Two-electron integral symmetry is turned on.
 Nuclear repulsion after empirical dispersion term =      225.2622146425 Hartrees.
 One-electron integrals computed using PRISM.
 NBasis=   391 RedAO= T EigKep=  1.35D-05  NBF=   391
 NBsUse=   391 1.00D-06 EigRej= -1.00D+00 NBFU=   391
 Initial guess from the checkpoint file:  "Altamine2.chk"
 B after Tr=     0.000000    0.000000    0.000000
         Rot=    0.999998   -0.001716   -0.000240   -0.000240 Ang=  -0.20 deg.
 ExpMin= 2.53D-02 ExpMax= 1.53D+04 ExpMxC= 5.22D+02 IAcc=3 IRadAn=         7 AccDes= 0.00D+00
 Harris functional with IExCor= 4639 and IRadAn=       7 diagonalized for initial guess.
 HarFok:  IExCor= 4639 AccDes= 0.00D+00 IRadAn=         7 IDoV= 1 UseB2=F ITyADJ=14
 ICtDFT=  3500011 ScaDFX=  1.000000  1.000000  1.000000  1.000000
 FoFCou: FMM=F IPFlag=           0 FMFlag=      100000 FMFlg1=           0
         NFxFlg=           0 DoJE=T BraDBF=F KetDBF=T FulRan=T
         wScrn=  0.000000 ICntrl=       500 IOpCl=  0 I1Cent=   200000004 NGrid=           0
         NMat0=    1 NMatS0=      1 NMatT0=    0 NMatD0=    1 NMtDS0=    0 NMtDT0=    0
 Petite list used in FoFCou.
 Requested convergence on RMS density matrix=1.00D-08 within 128 cycles.
 Requested convergence on MAX density matrix=1.00D-06.
 Requested convergence on             energy=1.00D-06.
 No special actions if energy rises.
 SCF Done:  E(RwB97XD) =  -322.569697525     A.U. after   11 cycles
            NFock= 11  Conv=0.39D-08     -V/T= 2.0056
 Calling FoFJK, ICntrl=      2127 FMM=F ISym2X=0 I1Cent= 0 IOpClX= 0 NMat=1 NMatS=1 NMatT=0.
 ***** Axes restored to original set *****
 -------------------------------------------------------------------
 Center     Atomic                   Forces (Hartrees/Bohr)
 Number     Number              X              Y              Z
 -------------------------------------------------------------------
      1        8          -0.000877472    0.001633787    0.000191993
      2        8          -0.000937736   -0.002021444   -0.000992311
      3        6           0.002413197    0.003052893    0.002115889
      4        7          -0.001161355    0.000093894   -0.000765453
      5        6           0.001062274   -0.002263829    0.000497123
      6        1          -0.000040320    0.000079257   -0.000494520
      7        1           0.000481658   -0.000727581   -0.000148435
      8        6          -0.000622987    0.000449758   -0.000225370
      9        1          -0.000028809    0.000303839    0.000245378
     10        1           0.000019754   -0.000166870   -0.000540261
     11        1          -0.000308204   -0.000433704    0.000115968
 -------------------------------------------------------------------
 Cartesian Forces:  Max     0.003052893 RMS     0.001100111

 GradGradGradGradGradGradGradGradGradGradGradGradGradGradGradGradGradGrad
 Berny optimization.
 Using GEDIIS/GDIIS optimizer.
 FormGI is forming the generalized inverse of G from B-inverse, IUseBI=4.
 Internal  Forces:  Max     0.002036112 RMS     0.000721196
 Search for a local minimum.
 Step number   4 out of a maximum of   49
 All quantities printed in internal units (Hartrees-Bohrs-Radians)
 Mixed Optimization -- En-DIIS/RFO-DIIS
 Swapping is turned off.
 Update second derivatives using D2CorX and points    1    2    3    4
 DE= -1.41D-05 DEPred=-4.02D-05 R= 3.51D-01
 Trust test= 3.51D-01 RLast= 1.16D-01 DXMaxT set to 3.00D-01
 ITU=  0  1  1  0
     Eigenvalues ---    0.00156   0.01368   0.01695   0.01745   0.01812
     Eigenvalues ---    0.05347   0.06957   0.07635   0.15827   0.16000
     Eigenvalues ---    0.16006   0.16208   0.16371   0.21995   0.24024
     Eigenvalues ---    0.24528   0.28987   0.33252   0.33750   0.34147
     Eigenvalues ---    0.34393   0.36506   0.45743   0.46405   0.53050
     Eigenvalues ---    0.96796   1.01440
 En-DIIS/RFO-DIIS/Sim-DIIS IScMMF=       -3 using points:     4    3    2
 RFO step:  Lambda=-5.63108978D-05.
 DidBck=F Rises=F RFO-DIIS coefs:    1.08285    0.44142   -0.52428
 Iteration  1 RMS(Cart)=  0.00829396 RMS(Int)=  0.00004875
 Iteration  2 RMS(Cart)=  0.00005317 RMS(Int)=  0.00000741
 Iteration  3 RMS(Cart)=  0.00000000 RMS(Int)=  0.00000741
 Variable       Old X    -DE/DX   Delta X   Delta X   Delta X     New X
                                 (Linear)    (Quad)   (Total)
    R1        2.27447   0.00167  -0.00095   0.00132   0.00037   2.27484
    R2        2.26714   0.00204  -0.00125   0.00166   0.00041   2.26755
    R3        2.61632  -0.00089   0.00163  -0.00203  -0.00040   2.61593
    R4        2.07129  -0.00003   0.00074  -0.00050   0.00024   2.07153
    R5        2.62893  -0.00085   0.00147  -0.00193  -0.00046   2.62847
    R6        1.90197   0.00078  -0.00039   0.00103   0.00065   1.90262
    R7        2.85140  -0.00083   0.00228  -0.00284  -0.00056   2.85084
    R8        2.05257   0.00025  -0.00038   0.00057   0.00019   2.05276
    R9        2.05943   0.00047  -0.00007   0.00063   0.00056   2.05999
   R10        2.05538   0.00047  -0.00034   0.00085   0.00051   2.05588
    A1        2.14291  -0.00187   0.00399  -0.00670  -0.00272   2.14019
    A2        2.17340   0.00089  -0.00129   0.00284   0.00153   2.17494
    A3        1.96681   0.00099  -0.00272   0.00398   0.00125   1.96806
    A4        2.17034  -0.00072   0.00148  -0.00257  -0.00109   2.16925
    A5        2.01957   0.00076  -0.00118   0.00282   0.00164   2.02122
    A6        2.09325  -0.00005  -0.00030  -0.00026  -0.00056   2.09269
    A7        2.13140  -0.00076   0.00175  -0.00255  -0.00079   2.13061
    A8        2.14482   0.00110  -0.00127   0.00292   0.00167   2.14649
    A9        2.00686  -0.00034  -0.00066  -0.00030  -0.00094   2.00592
   A10        1.89743  -0.00033   0.00068  -0.00115  -0.00048   1.89696
   A11        1.88841   0.00017   0.00006   0.00015   0.00021   1.88861
   A12        1.97985  -0.00039   0.00059  -0.00162  -0.00102   1.97883
   A13        1.88162   0.00024  -0.00051   0.00155   0.00104   1.88266
   A14        1.91692   0.00031  -0.00009   0.00073   0.00064   1.91756
   A15        1.89703   0.00003  -0.00078   0.00050  -0.00029   1.89674
    D1       -3.13883  -0.00055  -0.00114  -0.00704  -0.00818   3.13618
    D2        0.00975  -0.00052  -0.00207  -0.00628  -0.00835   0.00140
    D3       -0.00915   0.00046   0.00356   0.00401   0.00757  -0.00158
    D4        3.13943   0.00049   0.00262   0.00477   0.00739  -3.13636
    D5        0.01479  -0.00012  -0.00492   0.00336  -0.00156   0.01323
    D6       -3.11125   0.00015   0.00371  -0.00151   0.00221  -3.10904
    D7       -3.13406  -0.00014  -0.00395   0.00258  -0.00137  -3.13544
    D8        0.02308   0.00012   0.00468  -0.00229   0.00240   0.02548
    D9        0.65525   0.00013  -0.01105  -0.00231  -0.01336   0.64188
   D10       -1.38375  -0.00007  -0.01084  -0.00360  -0.01445  -1.39820
   D11        2.79323   0.00002  -0.01027  -0.00330  -0.01358   2.77965
   D12       -2.50203  -0.00016  -0.01976   0.00256  -0.01720  -2.51923
   D13        1.74216  -0.00036  -0.01955   0.00126  -0.01829   1.72387
   D14       -0.36405  -0.00027  -0.01898   0.00156  -0.01741  -0.38146
         Item               Value     Threshold  Converged?
 Maximum Force            0.002036     0.000450     NO 
 RMS     Force            0.000721     0.000300     NO 
 Maximum Displacement     0.019728     0.001800     NO 
 RMS     Displacement     0.008300     0.001200     NO 
 Predicted change in Energy=-2.682486D-05
 GradGradGradGradGradGradGradGradGradGradGradGradGradGradGradGradGradGrad

                          Input orientation:                          
 ---------------------------------------------------------------------
 Center     Atomic      Atomic             Coordinates (Angstroms)
 Number     Number       Type             X           Y           Z
 ---------------------------------------------------------------------
      1          8           0        0.920103    1.436971    0.332025
      2          8           0       -2.444036   -0.692030   -0.151630
      3          6           0       -1.472249   -0.005360    0.003171
      4          7           0       -0.183965   -0.502210   -0.095404
      5          6           0        0.965769    0.262678    0.071119
      6          1           0       -1.497106    1.066730    0.230494
      7          1           0       -0.107655   -1.483367   -0.308006
      8          6           0        2.261096   -0.485143   -0.125778
      9          1           0        2.996578   -0.097384    0.573293
     10          1           0        2.620469   -0.284110   -1.135111
     11          1           0        2.161927   -1.561116    0.000838
 ---------------------------------------------------------------------
                    Distance matrix (angstroms):
                    1          2          3          4          5
     1  O    0.000000
     2  O    4.010486   0.000000
     3  C    2.812794   1.199937   0.000000
     4  N    2.272022   2.268725   1.384288   0.000000
     5  C    1.203794   3.547936   2.453649   1.390925   0.000000
     6  H    2.447506   2.033699   1.096207   2.071743   2.595699
     7  H    3.161376   2.471708   2.035548   1.006823   2.084382
     8  C    2.387963   4.709749   3.766256   2.445309   1.508601
     9  H    2.593107   5.520815   4.505988   3.275194   2.122736
    10  H    2.829462   5.175215   4.257198   2.998902   2.119435
    11  H    3.261953   4.689718   3.953179   2.575608   2.182192
                    6          7          8          9         10
     6  H    0.000000
     7  H    2.953565   0.000000
     8  C    4.081583   2.576943   0.000000
     9  H    4.654661   3.511965   1.086274   0.000000
    10  H    4.543575   3.092731   1.090099   1.759252   0.000000
    11  H    4.510747   2.291819   1.087927   1.779567   1.769573
                   11
    11  H    0.000000
 Stoichiometry    C3H5NO2
 Framework group  C1[X(C3H5NO2)]
 Deg. of freedom    27
 Full point group                 C1      NOp   1
 Largest Abelian subgroup         C1      NOp   1
 Largest concise Abelian subgroup C1      NOp   1
                         Standard orientation:                         
 ---------------------------------------------------------------------
 Center     Atomic      Atomic             Coordinates (Angstroms)
 Number     Number       Type             X           Y           Z
 ---------------------------------------------------------------------
      1          8           0       -1.058152    1.364328   -0.002350
      2          8           0        2.585995   -0.310223    0.006189
      3          6           0        1.522742    0.245962    0.005095
      4          7           0        0.321154   -0.441057   -0.015961
      5          6           0       -0.929593    0.167454   -0.011714
      6          1           0        1.389020    1.333815    0.024168
      7          1           0        0.390662   -1.445390   -0.029207
      8          6           0       -2.099818   -0.784443    0.006718
      9          1           0       -2.902213   -0.361184   -0.590782
     10          1           0       -2.455492   -0.867177    1.033835
     11          1           0       -1.852787   -1.779348   -0.357597
 ---------------------------------------------------------------------
 Rotational constants (GHZ):           9.7968375           2.1135722           1.7574395
 Standard basis: Aug-CC-pVTZ (5D, 7F)
 There are   455 symmetry adapted cartesian basis functions of A   symmetry.
 There are   391 symmetry adapted basis functions of A   symmetry.
   391 basis functions,   567 primitive gaussians,   455 cartesian basis functions
    23 alpha electrons       23 beta electrons
       nuclear repulsion energy       225.3057566063 Hartrees.
 NAtoms=   11 NActive=   11 NUniq=   11 SFac= 1.00D+00 NAtFMM=   60 NAOKFM=F Big=F
 Integral buffers will be    131072 words long.
 Raffenetti 2 integral format.
 Two-electron integral symmetry is turned on.
 Nuclear repulsion after empirical dispersion term =      225.3023523000 Hartrees.
 One-electron integrals computed using PRISM.
 NBasis=   391 RedAO= T EigKep=  1.35D-05  NBF=   391
 NBsUse=   391 1.00D-06 EigRej= -1.00D+00 NBFU=   391
 Initial guess from the checkpoint file:  "Altamine2.chk"
 B after Tr=     0.000000    0.000000    0.000000
         Rot=    1.000000   -0.000649   -0.000149    0.000042 Ang=  -0.08 deg.
 Requested convergence on RMS density matrix=1.00D-08 within 128 cycles.
 Requested convergence on MAX density matrix=1.00D-06.
 Requested convergence on             energy=1.00D-06.
 No special actions if energy rises.
 SCF Done:  E(RwB97XD) =  -322.569730160     A.U. after   10 cycles
            NFock= 10  Conv=0.55D-08     -V/T= 2.0056
 Calling FoFJK, ICntrl=      2127 FMM=F ISym2X=0 I1Cent= 0 IOpClX= 0 NMat=1 NMatS=1 NMatT=0.
 ***** Axes restored to original set *****
 -------------------------------------------------------------------
 Center     Atomic                   Forces (Hartrees/Bohr)
 Number     Number              X              Y              Z
 -------------------------------------------------------------------
      1        8          -0.000613917    0.001366881    0.000327795
      2        8          -0.001074951   -0.001663766   -0.000153080
      3        6           0.002120200    0.002581648   -0.000057902
      4        7          -0.000783724    0.000061988   -0.000108690
      5        6           0.000856324   -0.001956161    0.000134417
      6        1          -0.000058138   -0.000220776    0.000169223
      7        1           0.000249245   -0.000408178   -0.000077016
      8        6          -0.000416010    0.000499936   -0.000102769
      9        1          -0.000007408    0.000202009    0.000120705
     10        1          -0.000016658   -0.000193741   -0.000373324
     11        1          -0.000254962   -0.000269840    0.000120642
 -------------------------------------------------------------------
 Cartesian Forces:  Max     0.002581648 RMS     0.000849332

 GradGradGradGradGradGradGradGradGradGradGradGradGradGradGradGradGradGrad
 Berny optimization.
 Using GEDIIS/GDIIS optimizer.
 FormGI is forming the generalized inverse of G from B-inverse, IUseBI=4.
 Internal  Forces:  Max     0.001842441 RMS     0.000525984
 Search for a local minimum.
 Step number   5 out of a maximum of   49
 All quantities printed in internal units (Hartrees-Bohrs-Radians)
 Mixed Optimization -- En-DIIS/RFO-DIIS
 Swapping is turned off.
 Update second derivatives using D2CorX and points    1    2    3    4    5
 DE= -3.26D-05 DEPred=-2.68D-05 R= 1.22D+00
 TightC=F SS=  1.41D+00  RLast= 4.24D-02 DXNew= 5.0454D-01 1.2705D-01
 Trust test= 1.22D+00 RLast= 4.24D-02 DXMaxT set to 3.00D-01
 ITU=  1  0  1  1  0
     Eigenvalues ---    0.00055   0.01682   0.01736   0.01810   0.02096
     Eigenvalues ---    0.06922   0.07538   0.09354   0.15874   0.16002
     Eigenvalues ---    0.16045   0.16186   0.16316   0.22000   0.23840
     Eigenvalues ---    0.24849   0.26521   0.31859   0.34043   0.34117
     Eigenvalues ---    0.34336   0.34563   0.45443   0.46257   0.49004
     Eigenvalues ---    0.96456   0.98639
 En-DIIS/RFO-DIIS/Sim-DIIS IScMMF=       -3 using points:     5    4    3    2
 RFO step:  Lambda=-1.47469304D-04.
 DidBck=F Rises=F RFO-DIIS coefs:    2.06118   -0.21099    1.14980   -2.00000
 Iteration  1 RMS(Cart)=  0.05827950 RMS(Int)=  0.00235607
 Iteration  2 RMS(Cart)=  0.00255420 RMS(Int)=  0.00002072
 Iteration  3 RMS(Cart)=  0.00000391 RMS(Int)=  0.00002051
 Iteration  4 RMS(Cart)=  0.00000000 RMS(Int)=  0.00002051
 Variable       Old X    -DE/DX   Delta X   Delta X   Delta X     New X
                                 (Linear)    (Quad)   (Total)
    R1        2.27484   0.00143  -0.00463   0.00312  -0.00151   2.27333
    R2        2.26755   0.00184  -0.00611   0.00417  -0.00194   2.26561
    R3        2.61593  -0.00067   0.00743  -0.00593   0.00150   2.61743
    R4        2.07153  -0.00018   0.00404  -0.00174   0.00230   2.07383
    R5        2.62847  -0.00054   0.00646  -0.00563   0.00083   2.62929
    R6        1.90262   0.00043  -0.00120   0.00238   0.00118   1.90380
    R7        2.85084  -0.00068   0.01046  -0.00839   0.00207   2.85291
    R8        2.05276   0.00014  -0.00176   0.00106  -0.00070   2.05206
    R9        2.05999   0.00030   0.00017   0.00161   0.00178   2.06177
   R10        2.05588   0.00030  -0.00114   0.00209   0.00095   2.05683
    A1        2.14019  -0.00112   0.01610  -0.01808  -0.00201   2.13817
    A2        2.17494   0.00050  -0.00420   0.00769   0.00347   2.17840
    A3        1.96806   0.00062  -0.01193   0.01045  -0.00150   1.96655
    A4        2.16925  -0.00042   0.00583  -0.00707  -0.00125   2.16800
    A5        2.02122   0.00042  -0.00348   0.00784   0.00436   2.02557
    A6        2.09269   0.00000  -0.00230  -0.00078  -0.00309   2.08961
    A7        2.13061  -0.00055   0.00794  -0.00705   0.00082   2.13143
    A8        2.14649   0.00073  -0.00392   0.00854   0.00455   2.15104
    A9        2.00592  -0.00018  -0.00457  -0.00143  -0.00607   1.99985
   A10        1.89696  -0.00017   0.00309  -0.00292   0.00016   1.89712
   A11        1.88861   0.00016  -0.00022   0.00093   0.00071   1.88932
   A12        1.97883  -0.00037   0.00176  -0.00595  -0.00420   1.97463
   A13        1.88266   0.00016  -0.00106   0.00511   0.00404   1.88670
   A14        1.91756   0.00022   0.00045   0.00261   0.00306   1.92062
   A15        1.89674   0.00002  -0.00416   0.00076  -0.00341   1.89333
    D1        3.13618   0.00019  -0.00528   0.00555   0.00028   3.13646
    D2        0.00140   0.00021  -0.01129   0.00715  -0.00414  -0.00275
    D3       -0.00158  -0.00021   0.01827  -0.01093   0.00735   0.00577
    D4       -3.13636  -0.00019   0.01226  -0.00933   0.00293  -3.13344
    D5        0.01323  -0.00004  -0.01615   0.00518  -0.01097   0.00226
    D6       -3.10904   0.00010   0.01141   0.00172   0.01314  -3.09590
    D7       -3.13544  -0.00006  -0.00991   0.00355  -0.00637   3.14138
    D8        0.02548   0.00009   0.01764   0.00010   0.01774   0.04322
    D9        0.64188   0.00005  -0.08535  -0.02433  -0.10968   0.53220
   D10       -1.39820  -0.00014  -0.08564  -0.02932  -0.11496  -1.51316
   D11        2.77965  -0.00004  -0.08135  -0.02713  -0.10849   2.67116
   D12       -2.51923  -0.00011  -0.11313  -0.02103  -0.13415  -2.65338
   D13        1.72387  -0.00030  -0.11341  -0.02602  -0.13942   1.58445
   D14       -0.38146  -0.00020  -0.10913  -0.02383  -0.13295  -0.51442
         Item               Value     Threshold  Converged?
 Maximum Force            0.001842     0.000450     NO 
 RMS     Force            0.000526     0.000300     NO 
 Maximum Displacement     0.157290     0.001800     NO 
 RMS     Displacement     0.058326     0.001200     NO 
 Predicted change in Energy=-7.212969D-05
 GradGradGradGradGradGradGradGradGradGradGradGradGradGradGradGradGradGrad

                          Input orientation:                          
 ---------------------------------------------------------------------
 Center     Atomic      Atomic             Coordinates (Angstroms)
 Number     Number       Type             X           Y           Z
 ---------------------------------------------------------------------
      1          8           0        0.918318    1.425269    0.395401
      2          8           0       -2.439527   -0.683445   -0.198458
      3          6           0       -1.471194   -0.003199   -0.006157
      4          7           0       -0.181657   -0.498888   -0.105355
      5          6           0        0.966181    0.259026    0.104219
      6          1           0       -1.495855    1.063084    0.252238
      7          1           0       -0.099526   -1.473202   -0.348084
      8          6           0        2.260128   -0.485310   -0.121281
      9          1           0        3.030186   -0.041739    0.502771
     10          1           0        2.552170   -0.354624   -1.164356
     11          1           0        2.181707   -1.551311    0.084073
 ---------------------------------------------------------------------
                    Distance matrix (angstroms):
                    1          2          3          4          5
     1  O    0.000000
     2  O    4.009297   0.000000
     3  C    2.812745   1.198909   0.000000
     4  N    2.272241   2.267313   1.385082   0.000000
     5  C    1.202996   3.546649   2.453924   1.391362   0.000000
     6  H    2.445383   2.035684   1.097423   2.072377   2.594232
     7  H    3.160682   2.474209   2.039435   1.007448   2.083488
     8  C    2.391176   4.704463   3.764100   2.441875   1.509697
     9  H    2.573641   5.551691   4.530222   3.300718   2.123539
    10  H    2.875819   5.094912   4.201474   2.935321   2.121606
    11  H    3.248554   4.710501   3.968435   2.594025   2.180648
                    6          7          8          9         10
     6  H    0.000000
     7  H    2.956834   0.000000
     8  C    4.079760   2.568139   0.000000
     9  H    4.665667   3.545157   1.085903   0.000000
    10  H    4.516983   2.991489   1.091042   1.762302   0.000000
    11  H    4.515285   2.323120   1.088429   1.781581   1.768580
                   11
    11  H    0.000000
 Stoichiometry    C3H5NO2
 Framework group  C1[X(C3H5NO2)]
 Deg. of freedom    27
 Full point group                 C1      NOp   1
 Largest Abelian subgroup         C1      NOp   1
 Largest concise Abelian subgroup C1      NOp   1
                         Standard orientation:                         
 ---------------------------------------------------------------------
 Center     Atomic      Atomic             Coordinates (Angstroms)
 Number     Number       Type             X           Y           Z
 ---------------------------------------------------------------------
      1          8           0       -1.057734    1.366603   -0.000762
      2          8           0        2.583350   -0.311748    0.009634
      3          6           0        1.522390    0.246577    0.004984
      4          7           0        0.319889   -0.440281   -0.020888
      5          6           0       -0.930216    0.170559   -0.021190
      6          1           0        1.387238    1.335327    0.031321
      7          1           0        0.384704   -1.445491   -0.038251
      8          6           0       -2.097061   -0.786859    0.010584
      9          1           0       -2.947288   -0.315611   -0.473384
     10          1           0       -2.359745   -0.970874    1.053421
     11          1           0       -1.879728   -1.741887   -0.464142
 ---------------------------------------------------------------------
 Rotational constants (GHZ):           9.7578029           2.1177453           1.7592097
 Standard basis: Aug-CC-pVTZ (5D, 7F)
 There are   455 symmetry adapted cartesian basis functions of A   symmetry.
 There are   391 symmetry adapted basis functions of A   symmetry.
   391 basis functions,   567 primitive gaussians,   455 cartesian basis functions
    23 alpha electrons       23 beta electrons
       nuclear repulsion energy       225.3339654600 Hartrees.
 NAtoms=   11 NActive=   11 NUniq=   11 SFac= 1.00D+00 NAtFMM=   60 NAOKFM=F Big=F
 Integral buffers will be    131072 words long.
 Raffenetti 2 integral format.
 Two-electron integral symmetry is turned on.
 Nuclear repulsion after empirical dispersion term =      225.3305464627 Hartrees.
 One-electron integrals computed using PRISM.
 NBasis=   391 RedAO= T EigKep=  1.37D-05  NBF=   391
 NBsUse=   391 1.00D-06 EigRej= -1.00D+00 NBFU=   391
 Initial guess from the checkpoint file:  "Altamine2.chk"
 B after Tr=     0.000000    0.000000    0.000000
         Rot=    0.999988   -0.004827   -0.001040   -0.000115 Ang=  -0.57 deg.
 ExpMin= 2.53D-02 ExpMax= 1.53D+04 ExpMxC= 5.22D+02 IAcc=3 IRadAn=         7 AccDes= 0.00D+00
 Harris functional with IExCor= 4639 and IRadAn=       7 diagonalized for initial guess.
 HarFok:  IExCor= 4639 AccDes= 0.00D+00 IRadAn=         7 IDoV= 1 UseB2=F ITyADJ=14
 ICtDFT=  3500011 ScaDFX=  1.000000  1.000000  1.000000  1.000000
 FoFCou: FMM=F IPFlag=           0 FMFlag=      100000 FMFlg1=           0
         NFxFlg=           0 DoJE=T BraDBF=F KetDBF=T FulRan=T
         wScrn=  0.000000 ICntrl=       500 IOpCl=  0 I1Cent=   200000004 NGrid=           0
         NMat0=    1 NMatS0=      1 NMatT0=    0 NMatD0=    1 NMtDS0=    0 NMtDT0=    0
 Petite list used in FoFCou.
 Requested convergence on RMS density matrix=1.00D-08 within 128 cycles.
 Requested convergence on MAX density matrix=1.00D-06.
 Requested convergence on             energy=1.00D-06.
 No special actions if energy rises.
 SCF Done:  E(RwB97XD) =  -322.569802308     A.U. after   10 cycles
            NFock= 10  Conv=0.10D-07     -V/T= 2.0056
 Calling FoFJK, ICntrl=      2127 FMM=F ISym2X=0 I1Cent= 0 IOpClX= 0 NMat=1 NMatS=1 NMatT=0.
 ***** Axes restored to original set *****
 -------------------------------------------------------------------
 Center     Atomic                   Forces (Hartrees/Bohr)
 Number     Number              X              Y              Z
 -------------------------------------------------------------------
      1        8          -0.000504845    0.002033825    0.001737816
      2        8          -0.002735018   -0.002132320   -0.000094099
      3        6           0.004119427    0.003076789   -0.000630386
      4        7          -0.000638451    0.000265913    0.001025739
      5        6           0.001203381   -0.003010063   -0.003260872
      6        1          -0.000272007   -0.001024694    0.000288170
      7        1          -0.000219750    0.000082836    0.000101394
      8        6          -0.000511702    0.001098019    0.000520963
      9        1           0.000103507   -0.000057103    0.000066742
     10        1          -0.000239918   -0.000248607   -0.000007196
     11        1          -0.000304624   -0.000084595    0.000251730
 -------------------------------------------------------------------
 Cartesian Forces:  Max     0.004119427 RMS     0.001479822

 GradGradGradGradGradGradGradGradGradGradGradGradGradGradGradGradGradGrad
 Berny optimization.
 Using GEDIIS/GDIIS optimizer.
 FormGI is forming the generalized inverse of G from B-inverse, IUseBI=4.
 Internal  Forces:  Max     0.003434042 RMS     0.000808322
 Search for a local minimum.
 Step number   6 out of a maximum of   49
 All quantities printed in internal units (Hartrees-Bohrs-Radians)
 Mixed Optimization -- En-DIIS/RFO-DIIS
 Swapping is turned off.
 Update second derivatives using D2CorX and points    1    2    3    4    5
                                                      6
 DE= -7.21D-05 DEPred=-7.21D-05 R= 1.00D+00
 TightC=F SS=  1.41D+00  RLast= 3.05D-01 DXNew= 5.0454D-01 9.1509D-01
 Trust test= 1.00D+00 RLast= 3.05D-01 DXMaxT set to 5.05D-01
 ITU=  1  1  0  1  1  0
     Eigenvalues ---    0.00018   0.01691   0.01754   0.01814   0.03467
     Eigenvalues ---    0.06748   0.07018   0.07783   0.15903   0.16002
     Eigenvalues ---    0.16123   0.16341   0.16939   0.22019   0.23887
     Eigenvalues ---    0.25305   0.26607   0.32868   0.34025   0.34319
     Eigenvalues ---    0.34442   0.36960   0.45387   0.46330   0.54718
     Eigenvalues ---    0.96658   1.49416
 En-DIIS/RFO-DIIS/Sim-DIIS IScMMF=       -3 using points:     6    5    4    3    2
 RFO step:  Lambda=-1.74340388D-04.
 DidBck=F Rises=F RFO-DIIS coefs:    2.84116    0.46779    0.00599   -2.00000   -0.31493
 Iteration  1 RMS(Cart)=  0.09031675 RMS(Int)=  0.08483533
 Iteration  2 RMS(Cart)=  0.09292709 RMS(Int)=  0.00882344
 Iteration  3 RMS(Cart)=  0.01016755 RMS(Int)=  0.00009273
 Iteration  4 RMS(Cart)=  0.00008637 RMS(Int)=  0.00004987
 Iteration  5 RMS(Cart)=  0.00000001 RMS(Int)=  0.00004987
 Variable       Old X    -DE/DX   Delta X   Delta X   Delta X     New X
                                 (Linear)    (Quad)   (Total)
    R1        2.27333   0.00241  -0.00840   0.00306  -0.00535   2.26799
    R2        2.26561   0.00343  -0.01092   0.00452  -0.00639   2.25922
    R3        2.61743  -0.00110   0.00974  -0.00355   0.00618   2.62361
    R4        2.07383  -0.00092   0.00928  -0.00384   0.00544   2.07927
    R5        2.62929  -0.00046   0.00705  -0.00189   0.00516   2.63445
    R6        1.90380  -0.00012   0.00167  -0.00055   0.00112   1.90492
    R7        2.85291  -0.00129   0.01382  -0.00611   0.00771   2.86062
    R8        2.05206   0.00009  -0.00326  -0.00009  -0.00334   2.04872
    R9        2.06177  -0.00009   0.00396  -0.00009   0.00387   2.06564
   R10        2.05683   0.00015   0.00115   0.00039   0.00154   2.05837
    A1        2.13817  -0.00032   0.00836  -0.00263   0.00571   2.14389
    A2        2.17840  -0.00013   0.00530  -0.00100   0.00430   2.18270
    A3        1.96655   0.00046  -0.01369   0.00365  -0.01004   1.95651
    A4        2.16800  -0.00002   0.00166  -0.00060   0.00100   2.16900
    A5        2.02557  -0.00019   0.00801  -0.00101   0.00693   2.03251
    A6        2.08961   0.00021  -0.00955   0.00160  -0.00801   2.08160
    A7        2.13143  -0.00058   0.00969  -0.00369   0.00592   2.13735
    A8        2.15104   0.00039   0.00792   0.00281   0.01065   2.16169
    A9        1.99985   0.00023  -0.01825   0.00094  -0.01739   1.98246
   A10        1.89712   0.00027   0.00386   0.00107   0.00491   1.90203
   A11        1.88932   0.00002  -0.00104   0.00346   0.00233   1.89165
   A12        1.97463  -0.00061  -0.00725  -0.00767  -0.01497   1.95966
   A13        1.88670   0.00015   0.00868   0.00383   0.01245   1.89915
   A14        1.92062   0.00006   0.00748   0.00061   0.00810   1.92872
   A15        1.89333   0.00013  -0.01109  -0.00077  -0.01198   1.88135
    D1        3.13646   0.00047   0.01382  -0.00245   0.01142  -3.13531
    D2       -0.00275   0.00046  -0.00487   0.00083  -0.00409  -0.00684
    D3        0.00577  -0.00050   0.01905  -0.00482   0.01429   0.02005
    D4       -3.13344  -0.00051   0.00037  -0.00154  -0.00123  -3.13466
    D5        0.00226   0.00040  -0.00866   0.00351  -0.00509  -0.00283
    D6       -3.09590  -0.00032   0.00988   0.00167   0.01159  -3.08431
    D7        3.14138   0.00041   0.01079   0.00011   0.01085  -3.13095
    D8        0.04322  -0.00032   0.02933  -0.00173   0.02754   0.07075
    D9        0.53220  -0.00033  -0.36247  -0.03797  -0.40040   0.13180
   D10       -1.51316  -0.00067  -0.37429  -0.04501  -0.41927  -1.93243
   D11        2.67116  -0.00047  -0.35498  -0.04158  -0.39662   2.27454
   D12       -2.65338   0.00038  -0.38124  -0.03629  -0.41750  -3.07088
   D13        1.58445   0.00004  -0.39307  -0.04333  -0.43637   1.14808
   D14       -0.51442   0.00024  -0.37375  -0.03990  -0.41372  -0.92813
         Item               Value     Threshold  Converged?
 Maximum Force            0.003434     0.000450     NO 
 RMS     Force            0.000808     0.000300     NO 
 Maximum Displacement     0.487820     0.001800     NO 
 RMS     Displacement     0.188549     0.001200     NO 
 Predicted change in Energy=-1.389955D-04
 GradGradGradGradGradGradGradGradGradGradGradGradGradGradGradGradGradGrad

                          Input orientation:                          
 ---------------------------------------------------------------------
 Center     Atomic      Atomic             Coordinates (Angstroms)
 Number     Number       Type             X           Y           Z
 ---------------------------------------------------------------------
      1          8           0        0.914871    1.370380    0.603279
      2          8           0       -2.431677   -0.645767   -0.328962
      3          6           0       -1.470408    0.003089   -0.038739
      4          7           0       -0.173787   -0.480096   -0.152033
      5          6           0        0.967181    0.246986    0.184174
      6          1           0       -1.495229    1.039433    0.330095
      7          1           0       -0.074389   -1.424160   -0.491164
      8          6           0        2.259711   -0.484659   -0.108359
      9          1           0        3.091527    0.113931    0.245362
     10          1           0        2.348958   -0.607437   -1.190859
     11          1           0        2.284172   -1.476040    0.342216
 ---------------------------------------------------------------------
                    Distance matrix (angstroms):
                    1          2          3          4          5
     1  O    0.000000
     2  O    4.016629   0.000000
     3  C    2.823336   1.195526   0.000000
     4  N    2.275947   2.270863   1.388355   0.000000
     5  C    1.200166   3.551415   2.459881   1.394091   0.000000
     6  H    2.448007   2.037447   1.100301   2.070658   2.590893
     7  H    3.160047   2.487772   2.047094   1.008041   2.081749
     8  C    2.399206   4.699334   3.762516   2.433894   1.513774
     9  H    2.538621   5.604709   4.572116   3.342613   2.129388
    10  H    3.031055   4.857860   4.035799   2.731230   2.128394
    11  H    3.169423   4.835190   4.053371   2.697730   2.174457
                    6          7          8          9         10
     6  H    0.000000
     7  H    2.960159   0.000000
     8  C    4.076109   2.545039   0.000000
     9  H    4.679964   3.596000   1.084134   0.000000
    10  H    4.450084   2.651268   1.093090   1.770455   0.000000
    11  H    4.540002   2.502004   1.089244   1.785836   1.763232
                   11
    11  H    0.000000
 Stoichiometry    C3H5NO2
 Framework group  C1[X(C3H5NO2)]
 Deg. of freedom    27
 Full point group                 C1      NOp   1
 Largest Abelian subgroup         C1      NOp   1
 Largest concise Abelian subgroup C1      NOp   1
                         Standard orientation:                         
 ---------------------------------------------------------------------
 Center     Atomic      Atomic             Coordinates (Angstroms)
 Number     Number       Type             X           Y           Z
 ---------------------------------------------------------------------
      1          8           0       -1.063018    1.373210   -0.003044
      2          8           0        2.582983   -0.311979    0.008093
      3          6           0        1.524786    0.244346    0.009872
      4          7           0        0.315788   -0.437444   -0.021995
      5          6           0       -0.933967    0.180266   -0.028150
      6          1           0        1.384107    1.334868    0.050309
      7          1           0        0.368348   -1.443623   -0.053440
      8          6           0       -2.091531   -0.794289    0.014273
      9          1           0       -3.020800   -0.241648   -0.065684
     10          1           0       -2.071076   -1.312168    0.976681
     11          1           0       -2.026538   -1.547107   -0.770261
 ---------------------------------------------------------------------
 Rotational constants (GHZ):           9.6621161           2.1200185           1.7577786
 Standard basis: Aug-CC-pVTZ (5D, 7F)
 There are   455 symmetry adapted cartesian basis functions of A   symmetry.
 There are   391 symmetry adapted basis functions of A   symmetry.
   391 basis functions,   567 primitive gaussians,   455 cartesian basis functions
    23 alpha electrons       23 beta electrons
       nuclear repulsion energy       225.2308201604 Hartrees.
 NAtoms=   11 NActive=   11 NUniq=   11 SFac= 1.00D+00 NAtFMM=   60 NAOKFM=F Big=F
 Integral buffers will be    131072 words long.
 Raffenetti 2 integral format.
 Two-electron integral symmetry is turned on.
 Nuclear repulsion after empirical dispersion term =      225.2273554473 Hartrees.
 One-electron integrals computed using PRISM.
 NBasis=   391 RedAO= T EigKep=  1.33D-05  NBF=   391
 NBsUse=   391 1.00D-06 EigRej= -1.00D+00 NBFU=   391
 Initial guess from the checkpoint file:  "Altamine2.chk"
 B after Tr=     0.000000    0.000000    0.000000
         Rot=    0.999868   -0.015898   -0.003138   -0.000757 Ang=  -1.86 deg.
 ExpMin= 2.53D-02 ExpMax= 1.53D+04 ExpMxC= 5.22D+02 IAcc=3 IRadAn=         7 AccDes= 0.00D+00
 Harris functional with IExCor= 4639 and IRadAn=       7 diagonalized for initial guess.
 HarFok:  IExCor= 4639 AccDes= 0.00D+00 IRadAn=         7 IDoV= 1 UseB2=F ITyADJ=14
 ICtDFT=  3500011 ScaDFX=  1.000000  1.000000  1.000000  1.000000
 FoFCou: FMM=F IPFlag=           0 FMFlag=      100000 FMFlg1=           0
         NFxFlg=           0 DoJE=T BraDBF=F KetDBF=T FulRan=T
         wScrn=  0.000000 ICntrl=       500 IOpCl=  0 I1Cent=   200000004 NGrid=           0
         NMat0=    1 NMatS0=      1 NMatT0=    0 NMatD0=    1 NMtDS0=    0 NMtDT0=    0
 Petite list used in FoFCou.
 Requested convergence on RMS density matrix=1.00D-08 within 128 cycles.
 Requested convergence on MAX density matrix=1.00D-06.
 Requested convergence on             energy=1.00D-06.
 No special actions if energy rises.
 SCF Done:  E(RwB97XD) =  -322.569760769     A.U. after   12 cycles
            NFock= 12  Conv=0.55D-08     -V/T= 2.0056
 Calling FoFJK, ICntrl=      2127 FMM=F ISym2X=0 I1Cent= 0 IOpClX= 0 NMat=1 NMatS=1 NMatT=0.
 ***** Axes restored to original set *****
 -------------------------------------------------------------------
 Center     Atomic                   Forces (Hartrees/Bohr)
 Number     Number              X              Y              Z
 -------------------------------------------------------------------
      1        8          -0.001266631    0.004499579    0.003818532
      2        8          -0.006299912   -0.004774089   -0.001621080
      3        6           0.010764812    0.006763870    0.001671771
      4        7          -0.002087764    0.000760710    0.002698156
      5        6           0.002928371   -0.007031802   -0.007531429
      6        1          -0.000899610   -0.002421370   -0.000281622
      7        1          -0.000731213    0.000406867   -0.000021724
      8        6          -0.002579331    0.002257041   -0.002015380
      9        1           0.000422946   -0.000376764    0.001153528
     10        1           0.000336835   -0.000332117    0.001064865
     11        1          -0.000588503    0.000248075    0.001064384
 -------------------------------------------------------------------
 Cartesian Forces:  Max     0.010764812 RMS     0.003570668

 GradGradGradGradGradGradGradGradGradGradGradGradGradGradGradGradGradGrad
 Berny optimization.
 Using GEDIIS/GDIIS optimizer.
 FormGI is forming the generalized inverse of G from B-inverse, IUseBI=4.
 Internal  Forces:  Max     0.008050111 RMS     0.001998254
 Search for a local minimum.
 Step number   7 out of a maximum of   49
 All quantities printed in internal units (Hartrees-Bohrs-Radians)
 Mixed Optimization -- RFO/linear search
 Update second derivatives using D2CorX and points    1    2    3    4    5
                                                      7    6
 DE=  4.15D-05 DEPred=-1.39D-04 R=-2.99D-01
 Trust test=-2.99D-01 RLast= 1.02D+00 DXMaxT set to 2.52D-01
 ITU= -1  1  1  0  1  1  0
 Use linear search instead of GDIIS.
     Eigenvalues ---    0.00055   0.01717   0.01755   0.01814   0.03804
     Eigenvalues ---    0.06168   0.07268   0.07788   0.15899   0.16024
     Eigenvalues ---    0.16111   0.16446   0.17172   0.22018   0.23947
     Eigenvalues ---    0.25466   0.26561   0.32703   0.34066   0.34312
     Eigenvalues ---    0.34484   0.37600   0.45782   0.46325   0.58464
     Eigenvalues ---    0.96639   1.28479
 RFO step:  Lambda=-1.44675619D-04 EMin= 5.54612315D-04
 Quartic linear search produced a step of -0.50975.
 Iteration  1 RMS(Cart)=  0.06834944 RMS(Int)=  0.00325940
 Iteration  2 RMS(Cart)=  0.00354573 RMS(Int)=  0.00003807
 Iteration  3 RMS(Cart)=  0.00000833 RMS(Int)=  0.00003761
 Iteration  4 RMS(Cart)=  0.00000000 RMS(Int)=  0.00003761
 Variable       Old X    -DE/DX   Delta X   Delta X   Delta X     New X
                                 (Linear)    (Quad)   (Total)
    R1        2.26799   0.00560   0.00273   0.00160   0.00433   2.27231
    R2        2.25922   0.00805   0.00326   0.00202   0.00528   2.26449
    R3        2.62361  -0.00350  -0.00315  -0.00029  -0.00344   2.62017
    R4        2.07927  -0.00235  -0.00277  -0.00033  -0.00310   2.07617
    R5        2.63445  -0.00158  -0.00263   0.00076  -0.00187   2.63258
    R6        1.90492  -0.00045  -0.00057   0.00083   0.00026   1.90518
    R7        2.86062  -0.00317  -0.00393  -0.00025  -0.00418   2.85644
    R8        2.04872   0.00049   0.00170   0.00051   0.00222   2.05093
    R9        2.06564  -0.00099  -0.00197   0.00042  -0.00156   2.06408
   R10        2.05837   0.00020  -0.00079   0.00106   0.00027   2.05864
    A1        2.14389  -0.00113  -0.00291  -0.00120  -0.00412   2.13977
    A2        2.18270  -0.00039  -0.00219   0.00012  -0.00207   2.18063
    A3        1.95651   0.00154   0.00512   0.00108   0.00620   1.96271
    A4        2.16900  -0.00008  -0.00051   0.00002  -0.00048   2.16853
    A5        2.03251  -0.00063  -0.00353   0.00042  -0.00310   2.02940
    A6        2.08160   0.00071   0.00408  -0.00046   0.00363   2.08523
    A7        2.13735  -0.00176  -0.00302  -0.00077  -0.00392   2.13343
    A8        2.16169   0.00052  -0.00543   0.00307  -0.00249   2.15921
    A9        1.98246   0.00134   0.00886  -0.00105   0.00769   1.99015
   A10        1.90203   0.00029  -0.00250  -0.00006  -0.00256   1.89947
   A11        1.89165   0.00148  -0.00119   0.00691   0.00575   1.89740
   A12        1.95966  -0.00197   0.00763  -0.00759   0.00004   1.95970
   A13        1.89915   0.00018  -0.00635   0.00432  -0.00200   1.89715
   A14        1.92872  -0.00025  -0.00413  -0.00203  -0.00618   1.92254
   A15        1.88135   0.00035   0.00611  -0.00098   0.00515   1.88650
    D1       -3.13531   0.00042  -0.00582   0.00083  -0.00501  -3.14031
    D2       -0.00684   0.00043   0.00209  -0.00148   0.00062  -0.00622
    D3        0.02005  -0.00057  -0.00728   0.00105  -0.00624   0.01381
    D4       -3.13466  -0.00057   0.00063  -0.00125  -0.00062  -3.13528
    D5       -0.00283   0.00073   0.00259   0.00630   0.00886   0.00603
    D6       -3.08431  -0.00109  -0.00591  -0.01606  -0.02196  -3.10627
    D7       -3.13095   0.00074  -0.00553   0.00866   0.00312  -3.12784
    D8        0.07075  -0.00108  -0.01404  -0.01369  -0.02770   0.04305
    D9        0.13180   0.00008   0.20410  -0.07382   0.13025   0.26204
   D10       -1.93243  -0.00114   0.21372  -0.08289   0.13082  -1.80161
   D11        2.27454  -0.00134   0.20217  -0.08157   0.12061   2.39516
   D12       -3.07088   0.00185   0.21282  -0.05127   0.16154  -2.90934
   D13        1.14808   0.00063   0.22244  -0.06033   0.16211   1.31019
   D14       -0.92813   0.00042   0.21089  -0.05901   0.15191  -0.77623
         Item               Value     Threshold  Converged?
 Maximum Force            0.008050     0.000450     NO 
 RMS     Force            0.001998     0.000300     NO 
 Maximum Displacement     0.195232     0.001800     NO 
 RMS     Displacement     0.068352     0.001200     NO 
 Predicted change in Energy=-1.619577D-04
 GradGradGradGradGradGradGradGradGradGradGradGradGradGradGradGradGradGrad

                          Input orientation:                          
 ---------------------------------------------------------------------
 Center     Atomic      Atomic             Coordinates (Angstroms)
 Number     Number       Type             X           Y           Z
 ---------------------------------------------------------------------
      1          8           0        0.915718    1.393735    0.529171
      2          8           0       -2.434863   -0.664336   -0.275880
      3          6           0       -1.470268    0.000109   -0.022830
      4          7           0       -0.176811   -0.484697   -0.142843
      5          6           0        0.967802    0.256136    0.143089
      6          1           0       -1.496967    1.046126    0.312118
      7          1           0       -0.085064   -1.439656   -0.452775
      8          6           0        2.260305   -0.484224   -0.114065
      9          1           0        3.075447    0.062866    0.348675
     10          1           0        2.432776   -0.524213   -1.191887
     11          1           0        2.232856   -1.506187    0.262236
 ---------------------------------------------------------------------
                    Distance matrix (angstroms):
                    1          2          3          4          5
     1  O    0.000000
     2  O    4.013746   0.000000
     3  C    2.817770   1.198317   0.000000
     4  N    2.274584   2.269089   1.386532   0.000000
     5  C    1.202457   3.549779   2.457084   1.393101   0.000000
     6  H    2.447242   2.037418   1.098660   2.072009   2.593789
     7  H    3.161311   2.480719   2.043665   1.008177   2.083096
     8  C    2.397581   4.701407   3.762988   2.437286   1.511564
     9  H    2.543269   5.593068   4.561302   3.334456   2.126450
    10  H    2.990322   4.955059   4.107963   2.812828   2.130083
    11  H    3.196193   4.773456   4.007907   2.648401   2.172635
                    6          7          8          9         10
     6  H    0.000000
     7  H    2.959332   0.000000
     8  C    4.079301   2.555060   0.000000
     9  H    4.677083   3.590087   1.085307   0.000000
    10  H    4.491200   2.779180   1.092266   1.769468   0.000000
    11  H    4.519776   2.426607   1.089388   1.783076   1.765988
                   11
    11  H    0.000000
 Stoichiometry    C3H5NO2
 Framework group  C1[X(C3H5NO2)]
 Deg. of freedom    27
 Full point group                 C1      NOp   1
 Largest Abelian subgroup         C1      NOp   1
 Largest concise Abelian subgroup C1      NOp   1
                         Standard orientation:                         
 ---------------------------------------------------------------------
 Center     Atomic      Atomic             Coordinates (Angstroms)
 Number     Number       Type             X           Y           Z
 ---------------------------------------------------------------------
      1          8           0       -1.060066    1.371657   -0.003449
      2          8           0        2.583012   -0.312998    0.005050
      3          6           0        1.523123    0.246107    0.006387
      4          7           0        0.317472   -0.438312   -0.014789
      5          6           0       -0.932864    0.176007   -0.015463
      6          1           0        1.386582    1.335826    0.036780
      7          1           0        0.375803   -1.444550   -0.037256
      8          6           0       -2.093979   -0.791509    0.007951
      9          1           0       -3.004758   -0.251568   -0.230456
     10          1           0       -2.185366   -1.204945    1.014810
     11          1           0       -1.955807   -1.619472   -0.686421
 ---------------------------------------------------------------------
 Rotational constants (GHZ):           9.6893497           2.1195080           1.7581661
 Standard basis: Aug-CC-pVTZ (5D, 7F)
 There are   455 symmetry adapted cartesian basis functions of A   symmetry.
 There are   391 symmetry adapted basis functions of A   symmetry.
   391 basis functions,   567 primitive gaussians,   455 cartesian basis functions
    23 alpha electrons       23 beta electrons
       nuclear repulsion energy       225.2237644004 Hartrees.
 NAtoms=   11 NActive=   11 NUniq=   11 SFac= 1.00D+00 NAtFMM=   60 NAOKFM=F Big=F
 Integral buffers will be    131072 words long.
 Raffenetti 2 integral format.
 Two-electron integral symmetry is turned on.
 Nuclear repulsion after empirical dispersion term =      225.2203160033 Hartrees.
 One-electron integrals computed using PRISM.
 NBasis=   391 RedAO= T EigKep=  1.35D-05  NBF=   391
 NBsUse=   391 1.00D-06 EigRej= -1.00D+00 NBFU=   391
 Lowest energy guess from the checkpoint file:  "Altamine2.chk"
 B after Tr=     0.000000    0.000000    0.000000
         Rot=    0.999939   -0.010899   -0.001893   -0.000426 Ang=  -1.27 deg.
 B after Tr=     0.000000    0.000000    0.000000
         Rot=    0.999986    0.005212    0.001300    0.000368 Ang=   0.62 deg.
 Requested convergence on RMS density matrix=1.00D-08 within 128 cycles.
 Requested convergence on MAX density matrix=1.00D-06.
 Requested convergence on             energy=1.00D-06.
 No special actions if energy rises.
 SCF Done:  E(RwB97XD) =  -322.569975144     A.U. after   11 cycles
            NFock= 11  Conv=0.46D-08     -V/T= 2.0057
 Calling FoFJK, ICntrl=      2127 FMM=F ISym2X=0 I1Cent= 0 IOpClX= 0 NMat=1 NMatS=1 NMatT=0.
 ***** Axes restored to original set *****
 -------------------------------------------------------------------
 Center     Atomic                   Forces (Hartrees/Bohr)
 Number     Number              X              Y              Z
 -------------------------------------------------------------------
      1        8          -0.000688662    0.002162190    0.001208837
      2        8          -0.003228312   -0.002414462   -0.000350323
      3        6           0.006151677    0.003665783   -0.000255253
      4        7          -0.000979790    0.000756366    0.001184630
      5        6           0.001669258   -0.004623210   -0.002225061
      6        1          -0.000548028   -0.001718649    0.000050020
      7        1          -0.000542574    0.000572165    0.000055679
      8        6          -0.001160430    0.002056311   -0.000890962
      9        1          -0.000050627   -0.000284253    0.000219668
     10        1          -0.000085959   -0.000340285    0.000608393
     11        1          -0.000536554    0.000168044    0.000394371
 -------------------------------------------------------------------
 Cartesian Forces:  Max     0.006151677 RMS     0.001888762

 GradGradGradGradGradGradGradGradGradGradGradGradGradGradGradGradGradGrad
 Berny optimization.
 Using GEDIIS/GDIIS optimizer.
 FormGI is forming the generalized inverse of G from B-inverse, IUseBI=4.
 Internal  Forces:  Max     0.004011460 RMS     0.001077782
 Search for a local minimum.
 Step number   8 out of a maximum of   49
 All quantities printed in internal units (Hartrees-Bohrs-Radians)
 Mixed Optimization -- RFO/linear search
 Update second derivatives using D2CorX and points    7    6    8
 DE= -1.73D-04 DEPred=-1.62D-04 R= 1.07D+00
 TightC=F SS=  1.41D+00  RLast= 6.65D-01 DXNew= 4.2426D-01 1.9963D+00
 Trust test= 1.07D+00 RLast= 6.65D-01 DXMaxT set to 4.24D-01
 ITU=  1 -1  1  1  0  1  1  0
 Use linear search instead of GDIIS.
     Eigenvalues ---    0.00028   0.01700   0.01752   0.01814   0.04073
     Eigenvalues ---    0.05751   0.07213   0.07508   0.15890   0.15987
     Eigenvalues ---    0.16108   0.16434   0.16823   0.21982   0.23955
     Eigenvalues ---    0.25312   0.26422   0.32460   0.34070   0.34182
     Eigenvalues ---    0.34381   0.37092   0.45743   0.46319   0.57803
     Eigenvalues ---    0.95925   1.02064
 RFO step:  Lambda=-1.20886760D-04 EMin= 2.76090418D-04
 Quartic linear search produced a step of  0.38918.
 Iteration  1 RMS(Cart)=  0.07106510 RMS(Int)=  0.00338956
 Iteration  2 RMS(Cart)=  0.00351597 RMS(Int)=  0.00003672
 Iteration  3 RMS(Cart)=  0.00000754 RMS(Int)=  0.00003624
 Iteration  4 RMS(Cart)=  0.00000000 RMS(Int)=  0.00003624
 Variable       Old X    -DE/DX   Delta X   Delta X   Delta X     New X
                                 (Linear)    (Quad)   (Total)
    R1        2.27231   0.00246  -0.00040   0.00211   0.00171   2.27402
    R2        2.26449   0.00401  -0.00044   0.00316   0.00273   2.26722
    R3        2.62017  -0.00243   0.00107  -0.00362  -0.00256   2.61761
    R4        2.07617  -0.00161   0.00091  -0.00273  -0.00182   2.07435
    R5        2.63258  -0.00130   0.00128  -0.00132  -0.00004   2.63254
    R6        1.90518  -0.00061   0.00054  -0.00014   0.00040   1.90558
    R7        2.85644  -0.00241   0.00137  -0.00506  -0.00368   2.85276
    R8        2.05093  -0.00009  -0.00044   0.00001  -0.00043   2.05050
    R9        2.06408  -0.00060   0.00090  -0.00113  -0.00023   2.06386
   R10        2.05864  -0.00001   0.00070   0.00090   0.00161   2.06025
    A1        2.13977  -0.00044   0.00062  -0.00196  -0.00137   2.13840
    A2        2.18063  -0.00037   0.00087  -0.00188  -0.00105   2.17958
    A3        1.96271   0.00082  -0.00150   0.00401   0.00249   1.96520
    A4        2.16853   0.00005   0.00020   0.00060   0.00079   2.16932
    A5        2.02940  -0.00049   0.00149  -0.00196  -0.00047   2.02893
    A6        2.08523   0.00045  -0.00170   0.00138  -0.00033   2.08490
    A7        2.13343  -0.00089   0.00078  -0.00225  -0.00151   2.13192
    A8        2.15921   0.00043   0.00318   0.00334   0.00648   2.16569
    A9        1.99015   0.00047  -0.00377  -0.00089  -0.00470   1.98545
   A10        1.89947   0.00030   0.00091   0.00175   0.00258   1.90205
   A11        1.89740   0.00055   0.00314   0.00821   0.01131   1.90871
   A12        1.95970  -0.00121  -0.00581  -0.01180  -0.01763   1.94207
   A13        1.89715   0.00013   0.00407   0.00567   0.00962   1.90677
   A14        1.92254   0.00009   0.00075  -0.00253  -0.00185   1.92069
   A15        1.88650   0.00018  -0.00266  -0.00064  -0.00327   1.88323
    D1       -3.14031   0.00047   0.00250   0.00434   0.00684  -3.13347
    D2       -0.00622   0.00054  -0.00135   0.00694   0.00559  -0.00064
    D3        0.01381  -0.00060   0.00313  -0.00976  -0.00663   0.00719
    D4       -3.13528  -0.00053  -0.00072  -0.00716  -0.00788   3.14002
    D5        0.00603   0.00015   0.00147  -0.00203  -0.00058   0.00545
    D6       -3.10627  -0.00018  -0.00403  -0.00928  -0.01328  -3.11955
    D7       -3.12784   0.00008   0.00544  -0.00469   0.00071  -3.12712
    D8        0.04305  -0.00025  -0.00007  -0.01195  -0.01199   0.03106
    D9        0.26204   0.00016  -0.10514  -0.04583  -0.15096   0.11108
   D10       -1.80161  -0.00048  -0.11226  -0.05830  -0.17064  -1.97225
   D11        2.39516  -0.00032  -0.10741  -0.05562  -0.16302   2.23214
   D12       -2.90934   0.00047  -0.09961  -0.03857  -0.13814  -3.04747
   D13        1.31019  -0.00016  -0.10673  -0.05104  -0.15781   1.15238
   D14       -0.77623  -0.00001  -0.10189  -0.04835  -0.15019  -0.92641
         Item               Value     Threshold  Converged?
 Maximum Force            0.004011     0.000450     NO 
 RMS     Force            0.001078     0.000300     NO 
 Maximum Displacement     0.201885     0.001800     NO 
 RMS     Displacement     0.071052     0.001200     NO 
 Predicted change in Energy=-9.174281D-05
 GradGradGradGradGradGradGradGradGradGradGradGradGradGradGradGradGradGrad

                          Input orientation:                          
 ---------------------------------------------------------------------
 Center     Atomic      Atomic             Coordinates (Angstroms)
 Number     Number       Type             X           Y           Z
 ---------------------------------------------------------------------
      1          8           0        0.912643    1.374048    0.597489
      2          8           0       -2.428267   -0.655092   -0.315333
      3          6           0       -1.465985    0.002961   -0.031774
      4          7           0       -0.172156   -0.472626   -0.167948
      5          6           0        0.970015    0.255144    0.158351
      6          1           0       -1.499548    1.028515    0.358162
      7          1           0       -0.077275   -1.412244   -0.521448
      8          6           0        2.259086   -0.482302   -0.112583
      9          1           0        3.089389    0.111478    0.255413
     10          1           0        2.371834   -0.631046   -1.188662
     11          1           0        2.261194   -1.463175    0.363343
 ---------------------------------------------------------------------
                    Distance matrix (angstroms):
                    1          2          3          4          5
     1  O    0.000000
     2  O    4.014017   0.000000
     3  C    2.816686   1.199761   0.000000
     4  N    2.274398   2.268271   1.385179   0.000000
     5  C    1.203362   3.549820   2.456387   1.393081   0.000000
     6  H    2.448537   2.037314   1.097696   2.071759   2.595528
     7  H    3.161547   2.478493   2.042328   1.008388   2.083057
     8  C    2.400655   4.694916   3.757414   2.431891   1.509615
     9  H    2.539551   5.599813   4.565707   3.340372   2.126454
    10  H    3.056137   4.878960   4.058227   2.745694   2.136557
    11  H    3.150119   4.806729   4.024616   2.680420   2.159117
                    6          7          8          9         10
     6  H    0.000000
     7  H    2.958695   0.000000
     8  C    4.078173   2.547654   0.000000
     9  H    4.680796   3.599028   1.085080   0.000000
    10  H    4.487137   2.655857   1.092146   1.775270   0.000000
    11  H    4.511289   2.500777   1.090239   1.782438   1.764483
                   11
    11  H    0.000000
 Stoichiometry    C3H5NO2
 Framework group  C1[X(C3H5NO2)]
 Deg. of freedom    27
 Full point group                 C1      NOp   1
 Largest Abelian subgroup         C1      NOp   1
 Largest concise Abelian subgroup C1      NOp   1
                         Standard orientation:                         
 ---------------------------------------------------------------------
 Center     Atomic      Atomic             Coordinates (Angstroms)
 Number     Number       Type             X           Y           Z
 ---------------------------------------------------------------------
      1          8           0       -1.060633    1.374451   -0.003457
      2          8           0        2.580831   -0.314352    0.000317
      3          6           0        1.520641    0.247230    0.007350
      4          7           0        0.315843   -0.436126   -0.007057
      5          6           0       -0.934708    0.177709   -0.008933
      6          1           0        1.387453    1.336680    0.024554
      7          1           0        0.374203   -1.442671   -0.024554
      8          6           0       -2.089461   -0.794556    0.004578
      9          1           0       -3.017709   -0.241388   -0.094218
     10          1           0       -2.093593   -1.338659    0.951530
     11          1           0       -2.001664   -1.524171   -0.800764
 ---------------------------------------------------------------------
 Rotational constants (GHZ):           9.6517828           2.1246906           1.7604231
 Standard basis: Aug-CC-pVTZ (5D, 7F)
 There are   455 symmetry adapted cartesian basis functions of A   symmetry.
 There are   391 symmetry adapted basis functions of A   symmetry.
   391 basis functions,   567 primitive gaussians,   455 cartesian basis functions
    23 alpha electrons       23 beta electrons
       nuclear repulsion energy       225.2752218734 Hartrees.
 NAtoms=   11 NActive=   11 NUniq=   11 SFac= 1.00D+00 NAtFMM=   60 NAOKFM=F Big=F
 Integral buffers will be    131072 words long.
 Raffenetti 2 integral format.
 Two-electron integral symmetry is turned on.
 Nuclear repulsion after empirical dispersion term =      225.2717611085 Hartrees.
 One-electron integrals computed using PRISM.
 NBasis=   391 RedAO= T EigKep=  1.31D-05  NBF=   391
 NBsUse=   391 1.00D-06 EigRej= -1.00D+00 NBFU=   391
 Initial guess from the checkpoint file:  "Altamine2.chk"
 B after Tr=     0.000000    0.000000    0.000000
         Rot=    0.999978   -0.006578   -0.000979   -0.000386 Ang=  -0.76 deg.
 ExpMin= 2.53D-02 ExpMax= 1.53D+04 ExpMxC= 5.22D+02 IAcc=3 IRadAn=         7 AccDes= 0.00D+00
 Harris functional with IExCor= 4639 and IRadAn=       7 diagonalized for initial guess.
 HarFok:  IExCor= 4639 AccDes= 0.00D+00 IRadAn=         7 IDoV= 1 UseB2=F ITyADJ=14
 ICtDFT=  3500011 ScaDFX=  1.000000  1.000000  1.000000  1.000000
 FoFCou: FMM=F IPFlag=           0 FMFlag=      100000 FMFlg1=           0
         NFxFlg=           0 DoJE=T BraDBF=F KetDBF=T FulRan=T
         wScrn=  0.000000 ICntrl=       500 IOpCl=  0 I1Cent=   200000004 NGrid=           0
         NMat0=    1 NMatS0=      1 NMatT0=    0 NMatD0=    1 NMtDS0=    0 NMtDT0=    0
 Petite list used in FoFCou.
 Requested convergence on RMS density matrix=1.00D-08 within 128 cycles.
 Requested convergence on MAX density matrix=1.00D-06.
 Requested convergence on             energy=1.00D-06.
 No special actions if energy rises.
 SCF Done:  E(RwB97XD) =  -322.570085900     A.U. after   11 cycles
            NFock= 11  Conv=0.85D-08     -V/T= 2.0057
 Calling FoFJK, ICntrl=      2127 FMM=F ISym2X=0 I1Cent= 0 IOpClX= 0 NMat=1 NMatS=1 NMatT=0.
 ***** Axes restored to original set *****
 -------------------------------------------------------------------
 Center     Atomic                   Forces (Hartrees/Bohr)
 Number     Number              X              Y              Z
 -------------------------------------------------------------------
      1        8          -0.000209416    0.000757203    0.000519674
      2        8          -0.001727827   -0.000992871   -0.000570178
      3        6           0.003837387    0.001353627    0.000918745
      4        7          -0.000724981    0.000722517    0.000668301
      5        6           0.000723705   -0.002756585   -0.001447484
      6        1          -0.000403860   -0.001024494   -0.000451456
      7        1          -0.000560613    0.000672066    0.000066371
      8        6          -0.000875557    0.001339188   -0.000899104
      9        1          -0.000003608   -0.000349987    0.000162862
     10        1           0.000134260   -0.000049940    0.000720464
     11        1          -0.000189491    0.000329277    0.000311807
 -------------------------------------------------------------------
 Cartesian Forces:  Max     0.003837387 RMS     0.001111686

 GradGradGradGradGradGradGradGradGradGradGradGradGradGradGradGradGradGrad
 Berny optimization.
 Using GEDIIS/GDIIS optimizer.
 FormGI is forming the generalized inverse of G from B-inverse, IUseBI=4.
 Internal  Forces:  Max     0.002065158 RMS     0.000667690
 Search for a local minimum.
 Step number   9 out of a maximum of   49
 All quantities printed in internal units (Hartrees-Bohrs-Radians)
 Mixed Optimization -- En-DIIS/RFO-DIIS
 Update second derivatives using D2CorX and points    7    8    9
 DE= -1.11D-04 DEPred=-9.17D-05 R= 1.21D+00
 TightC=F SS=  1.41D+00  RLast= 3.82D-01 DXNew= 7.1352D-01 1.1471D+00
 Trust test= 1.21D+00 RLast= 3.82D-01 DXMaxT set to 7.14D-01
 ITU=  1  1 -1  1  1  0  1  1  0
 Use linear search instead of GDIIS.
     Eigenvalues ---    0.00039   0.01620   0.01748   0.01810   0.04163
     Eigenvalues ---    0.06252   0.07110   0.07460   0.15060   0.15927
     Eigenvalues ---    0.16104   0.16193   0.16486   0.21893   0.23978
     Eigenvalues ---    0.24820   0.27355   0.31649   0.33794   0.34192
     Eigenvalues ---    0.34372   0.35628   0.45877   0.46344   0.49373
     Eigenvalues ---    0.94043   0.97071
 RFO step:  Lambda=-6.94087006D-05 EMin= 3.90292735D-04
 Quartic linear search produced a step of  0.54596.
 Iteration  1 RMS(Cart)=  0.03897407 RMS(Int)=  0.00101060
 Iteration  2 RMS(Cart)=  0.00102103 RMS(Int)=  0.00004636
 Iteration  3 RMS(Cart)=  0.00000059 RMS(Int)=  0.00004636
 Variable       Old X    -DE/DX   Delta X   Delta X   Delta X     New X
                                 (Linear)    (Quad)   (Total)
    R1        2.27402   0.00090   0.00093   0.00118   0.00212   2.27614
    R2        2.26722   0.00207   0.00149   0.00249   0.00398   2.27120
    R3        2.61761  -0.00183  -0.00140  -0.00430  -0.00570   2.61191
    R4        2.07435  -0.00111  -0.00099  -0.00313  -0.00413   2.07022
    R5        2.63254  -0.00087  -0.00002  -0.00172  -0.00174   2.63080
    R6        1.90558  -0.00070   0.00022  -0.00134  -0.00113   1.90445
    R7        2.85276  -0.00147  -0.00201  -0.00451  -0.00652   2.84624
    R8        2.05050  -0.00014  -0.00023  -0.00013  -0.00036   2.05014
    R9        2.06386  -0.00069  -0.00012  -0.00236  -0.00248   2.06138
   R10        2.06025  -0.00016   0.00088  -0.00017   0.00071   2.06096
    A1        2.13840  -0.00011  -0.00075  -0.00104  -0.00180   2.13660
    A2        2.17958  -0.00040  -0.00057  -0.00307  -0.00366   2.17593
    A3        1.96520   0.00051   0.00136   0.00411   0.00545   1.97065
    A4        2.16932   0.00011   0.00043   0.00073   0.00116   2.17048
    A5        2.02893  -0.00053  -0.00026  -0.00411  -0.00437   2.02456
    A6        2.08490   0.00043  -0.00018   0.00342   0.00324   2.08814
    A7        2.13192  -0.00067  -0.00082  -0.00315  -0.00403   2.12789
    A8        2.16569  -0.00030   0.00354  -0.00231   0.00117   2.16685
    A9        1.98545   0.00098  -0.00257   0.00563   0.00300   1.98844
   A10        1.90205   0.00028   0.00141   0.00159   0.00288   1.90493
   A11        1.90871   0.00055   0.00617   0.00657   0.01271   1.92141
   A12        1.94207  -0.00072  -0.00962  -0.00578  -0.01542   1.92665
   A13        1.90677  -0.00009   0.00525   0.00069   0.00580   1.91256
   A14        1.92069  -0.00015  -0.00101  -0.00486  -0.00595   1.91474
   A15        1.88323   0.00013  -0.00179   0.00196   0.00023   1.88346
    D1       -3.13347  -0.00016   0.00374  -0.01154  -0.00780  -3.14127
    D2       -0.00064  -0.00008   0.00305  -0.00538  -0.00234  -0.00297
    D3        0.00719   0.00000  -0.00362   0.00054  -0.00307   0.00412
    D4        3.14002   0.00008  -0.00430   0.00671   0.00240  -3.14077
    D5        0.00545   0.00005  -0.00032  -0.00067  -0.00101   0.00444
    D6       -3.11955  -0.00017  -0.00725  -0.01111  -0.01833  -3.13788
    D7       -3.12712  -0.00002   0.00039  -0.00698  -0.00662  -3.13375
    D8        0.03106  -0.00024  -0.00655  -0.01742  -0.02394   0.00712
    D9        0.11108   0.00016  -0.08242   0.00366  -0.07875   0.03233
   D10       -1.97225  -0.00023  -0.09316  -0.00201  -0.09527  -2.06752
   D11        2.23214  -0.00030  -0.08900  -0.00507  -0.09403   2.13811
   D12       -3.04747   0.00038  -0.07542   0.01433  -0.06104  -3.10852
   D13        1.15238  -0.00001  -0.08616   0.00866  -0.07756   1.07482
   D14       -0.92641  -0.00008  -0.08200   0.00560  -0.07632  -1.00274
         Item               Value     Threshold  Converged?
 Maximum Force            0.002065     0.000450     NO 
 RMS     Force            0.000668     0.000300     NO 
 Maximum Displacement     0.115043     0.001800     NO 
 RMS     Displacement     0.038967     0.001200     NO 
 Predicted change in Energy=-5.296013D-05
 GradGradGradGradGradGradGradGradGradGradGradGradGradGradGradGradGradGrad

                          Input orientation:                          
 ---------------------------------------------------------------------
 Center     Atomic      Atomic             Coordinates (Angstroms)
 Number     Number       Type             X           Y           Z
 ---------------------------------------------------------------------
      1          8           0        0.910798    1.361503    0.626048
      2          8           0       -2.424495   -0.648690   -0.334713
      3          6           0       -1.461987    0.002946   -0.029050
      4          7           0       -0.170751   -0.465433   -0.183025
      5          6           0        0.971709    0.253636    0.157328
      6          1           0       -1.501644    1.014231    0.390328
      7          1           0       -0.080057   -1.392895   -0.566735
      8          6           0        2.258787   -0.480118   -0.113912
      9          1           0        3.093075    0.133598    0.209040
     10          1           0        2.351838   -0.691924   -1.179933
     11          1           0        2.273658   -1.431196    0.419634
 ---------------------------------------------------------------------
                    Distance matrix (angstroms):
                    1          2          3          4          5
     1  O    0.000000
     2  O    4.010999   0.000000
     3  C    2.811573   1.201865   0.000000
     4  N    2.272013   2.266265   1.382165   0.000000
     5  C    1.204482   3.548309   2.453662   1.392162   0.000000
     6  H    2.448681   2.035349   1.095513   2.071092   2.598128
     7  H    3.160891   2.470640   2.036470   1.007792   2.083637
     8  C    2.399205   4.691513   3.752960   2.430565   1.506166
     9  H    2.538499   5.599216   4.563151   3.341424   2.125389
    10  H    3.091072   4.850734   4.043840   2.721870   2.141753
    11  H    3.114348   4.822240   4.026552   2.696484   2.145352
                    6          7          8          9         10
     6  H    0.000000
     7  H    2.954850   0.000000
     8  C    4.077767   2.551157   0.000000
     9  H    4.681862   3.605659   1.084889   0.000000
    10  H    4.497334   2.604129   1.090834   1.777686   0.000000
    11  H    4.498209   2.552325   1.090615   1.778869   1.763873
                   11
    11  H    0.000000
 Stoichiometry    C3H5NO2
 Framework group  C1[X(C3H5NO2)]
 Deg. of freedom    27
 Full point group                 C1      NOp   1
 Largest Abelian subgroup         C1      NOp   1
 Largest concise Abelian subgroup C1      NOp   1
                         Standard orientation:                         
 ---------------------------------------------------------------------
 Center     Atomic      Atomic             Coordinates (Angstroms)
 Number     Number       Type             X           Y           Z
 ---------------------------------------------------------------------
      1          8           0       -1.059068    1.373833   -0.001501
      2          8           0        2.579028   -0.315064   -0.000031
      3          6           0        1.517414    0.248367    0.001303
      4          7           0        0.315933   -0.434873   -0.001473
      5          6           0       -0.935173    0.175740   -0.000440
      6          1           0        1.389306    1.336339    0.008610
      7          1           0        0.379684   -1.440629   -0.007402
      8          6           0       -2.088024   -0.793522    0.001075
      9          1           0       -3.019572   -0.238454   -0.032087
     10          1           0       -2.060159   -1.407479    0.902297
     11          1           0       -2.025783   -1.459325   -0.860479
 ---------------------------------------------------------------------
 Rotational constants (GHZ):           9.6651724           2.1283044           1.7633056
 Standard basis: Aug-CC-pVTZ (5D, 7F)
 There are   455 symmetry adapted cartesian basis functions of A   symmetry.
 There are   391 symmetry adapted basis functions of A   symmetry.
   391 basis functions,   567 primitive gaussians,   455 cartesian basis functions
    23 alpha electrons       23 beta electrons
       nuclear repulsion energy       225.4095791140 Hartrees.
 NAtoms=   11 NActive=   11 NUniq=   11 SFac= 1.00D+00 NAtFMM=   60 NAOKFM=F Big=F
 Integral buffers will be    131072 words long.
 Raffenetti 2 integral format.
 Two-electron integral symmetry is turned on.
 Nuclear repulsion after empirical dispersion term =      225.4061197322 Hartrees.
 One-electron integrals computed using PRISM.
 NBasis=   391 RedAO= T EigKep=  1.28D-05  NBF=   391
 NBsUse=   391 1.00D-06 EigRej= -1.00D+00 NBFU=   391
 Initial guess from the checkpoint file:  "Altamine2.chk"
 B after Tr=     0.000000    0.000000    0.000000
         Rot=    0.999993   -0.003782   -0.000395   -0.000035 Ang=  -0.44 deg.
 ExpMin= 2.53D-02 ExpMax= 1.53D+04 ExpMxC= 5.22D+02 IAcc=3 IRadAn=         7 AccDes= 0.00D+00
 Harris functional with IExCor= 4639 and IRadAn=       7 diagonalized for initial guess.
 HarFok:  IExCor= 4639 AccDes= 0.00D+00 IRadAn=         7 IDoV= 1 UseB2=F ITyADJ=14
 ICtDFT=  3500011 ScaDFX=  1.000000  1.000000  1.000000  1.000000
 FoFCou: FMM=F IPFlag=           0 FMFlag=      100000 FMFlg1=           0
         NFxFlg=           0 DoJE=T BraDBF=F KetDBF=T FulRan=T
         wScrn=  0.000000 ICntrl=       500 IOpCl=  0 I1Cent=   200000004 NGrid=           0
         NMat0=    1 NMatS0=      1 NMatT0=    0 NMatD0=    1 NMtDS0=    0 NMtDT0=    0
 Petite list used in FoFCou.
 Requested convergence on RMS density matrix=1.00D-08 within 128 cycles.
 Requested convergence on MAX density matrix=1.00D-06.
 Requested convergence on             energy=1.00D-06.
 No special actions if energy rises.
 SCF Done:  E(RwB97XD) =  -322.570136449     A.U. after   11 cycles
            NFock= 11  Conv=0.60D-08     -V/T= 2.0057
 Calling FoFJK, ICntrl=      2127 FMM=F ISym2X=0 I1Cent= 0 IOpClX= 0 NMat=1 NMatS=1 NMatT=0.
 ***** Axes restored to original set *****
 -------------------------------------------------------------------
 Center     Atomic                   Forces (Hartrees/Bohr)
 Number     Number              X              Y              Z
 -------------------------------------------------------------------
      1        8           0.000254265   -0.000241247   -0.000325276
      2        8           0.000339209    0.000275315    0.000322198
      3        6          -0.000302594   -0.000361331   -0.000693631
      4        7           0.000215267    0.000069634    0.000122137
      5        6          -0.000407258    0.000056102    0.000560085
      6        1          -0.000073663    0.000033472    0.000195447
      7        1          -0.000136967    0.000081370   -0.000074238
      8        6          -0.000074177    0.000059577   -0.000142734
      9        1          -0.000063555   -0.000029711   -0.000041789
     10        1           0.000121861   -0.000003567    0.000084122
     11        1           0.000127612    0.000060384   -0.000006320
 -------------------------------------------------------------------
 Cartesian Forces:  Max     0.000693631 RMS     0.000241775

 GradGradGradGradGradGradGradGradGradGradGradGradGradGradGradGradGradGrad
 Berny optimization.
 Using GEDIIS/GDIIS optimizer.
 FormGI is forming the generalized inverse of G from B-inverse, IUseBI=4.
 Internal  Forces:  Max     0.000502876 RMS     0.000157174
 Search for a local minimum.
 Step number  10 out of a maximum of   49
 All quantities printed in internal units (Hartrees-Bohrs-Radians)
 Mixed Optimization -- En-DIIS/RFO-DIIS
 Swapping is turned off.
 Update second derivatives using D2CorX and points    7    8    9   10
 DE= -5.05D-05 DEPred=-5.30D-05 R= 9.54D-01
 TightC=F SS=  1.41D+00  RLast= 2.04D-01 DXNew= 1.2000D+00 6.1062D-01
 Trust test= 9.54D-01 RLast= 2.04D-01 DXMaxT set to 7.14D-01
 ITU=  1  1  1 -1  1  1  0  1  1  0
     Eigenvalues ---    0.00040   0.01562   0.01747   0.01810   0.04596
     Eigenvalues ---    0.05882   0.07227   0.07526   0.14880   0.15978
     Eigenvalues ---    0.16076   0.16200   0.16484   0.21877   0.23881
     Eigenvalues ---    0.24913   0.27288   0.32011   0.33885   0.34263
     Eigenvalues ---    0.34412   0.35509   0.45936   0.46289   0.49188
     Eigenvalues ---    0.96812   0.97164
 En-DIIS/RFO-DIIS/Sim-DIIS IScMMF=       -3 using points:    10    9
 RFO step:  Lambda=-7.30430917D-06.
 DidBck=F Rises=F RFO-DIIS coefs:    1.30345   -0.30345
 Iteration  1 RMS(Cart)=  0.01239623 RMS(Int)=  0.00010263
 Iteration  2 RMS(Cart)=  0.00010586 RMS(Int)=  0.00001000
 Iteration  3 RMS(Cart)=  0.00000001 RMS(Int)=  0.00001000
 Variable       Old X    -DE/DX   Delta X   Delta X   Delta X     New X
                                 (Linear)    (Quad)   (Total)
    R1        2.27614  -0.00036   0.00064  -0.00094  -0.00030   2.27584
    R2        2.27120  -0.00050   0.00121  -0.00153  -0.00032   2.27088
    R3        2.61191   0.00000  -0.00173   0.00143  -0.00030   2.61162
    R4        2.07022   0.00011  -0.00125   0.00146   0.00021   2.07043
    R5        2.63080  -0.00005  -0.00053   0.00046  -0.00007   2.63073
    R6        1.90445  -0.00006  -0.00034   0.00026  -0.00009   1.90436
    R7        2.84624   0.00007  -0.00198   0.00197  -0.00001   2.84623
    R8        2.05014  -0.00008  -0.00011  -0.00016  -0.00027   2.04988
    R9        2.06138  -0.00007  -0.00075   0.00044  -0.00031   2.06107
   R10        2.06096  -0.00005   0.00022  -0.00018   0.00004   2.06100
    A1        2.13660   0.00010  -0.00055   0.00076   0.00021   2.13681
    A2        2.17593  -0.00012  -0.00111   0.00045  -0.00066   2.17526
    A3        1.97065   0.00002   0.00165  -0.00119   0.00046   1.97111
    A4        2.17048   0.00007   0.00035   0.00001   0.00036   2.17084
    A5        2.02456  -0.00016  -0.00133   0.00042  -0.00091   2.02365
    A6        2.08814   0.00009   0.00098  -0.00043   0.00055   2.08869
    A7        2.12789   0.00016  -0.00122   0.00164   0.00040   2.12829
    A8        2.16685  -0.00037   0.00035  -0.00112  -0.00078   2.16607
    A9        1.98844   0.00021   0.00091  -0.00051   0.00039   1.98883
   A10        1.90493  -0.00009   0.00088  -0.00137  -0.00052   1.90441
   A11        1.92141   0.00017   0.00386  -0.00107   0.00278   1.92419
   A12        1.92665   0.00015  -0.00468   0.00349  -0.00119   1.92545
   A13        1.91256  -0.00008   0.00176  -0.00125   0.00048   1.91304
   A14        1.91474  -0.00007  -0.00181   0.00049  -0.00134   1.91340
   A15        1.88346  -0.00007   0.00007  -0.00028  -0.00020   1.88326
    D1       -3.14127   0.00015  -0.00237   0.00454   0.00217  -3.13910
    D2       -0.00297   0.00019  -0.00071   0.00442   0.00371   0.00073
    D3        0.00412  -0.00018  -0.00093  -0.00296  -0.00389   0.00023
    D4       -3.14077  -0.00014   0.00073  -0.00308  -0.00235   3.14007
    D5        0.00444  -0.00009  -0.00031  -0.00259  -0.00290   0.00154
    D6       -3.13788   0.00006  -0.00556   0.00362  -0.00193  -3.13981
    D7       -3.13375  -0.00013  -0.00201  -0.00247  -0.00449  -3.13823
    D8        0.00712   0.00002  -0.00727   0.00375  -0.00351   0.00360
    D9        0.03233   0.00006  -0.02390   0.00039  -0.02351   0.00882
   D10       -2.06752   0.00012  -0.02891   0.00345  -0.02548  -2.09301
   D11        2.13811   0.00001  -0.02853   0.00229  -0.02623   2.11187
   D12       -3.10852  -0.00010  -0.01852  -0.00599  -0.02451  -3.13302
   D13        1.07482  -0.00004  -0.02354  -0.00293  -0.02648   1.04834
   D14       -1.00274  -0.00015  -0.02316  -0.00408  -0.02723  -1.02997
         Item               Value     Threshold  Converged?
 Maximum Force            0.000503     0.000450     NO 
 RMS     Force            0.000157     0.000300     YES
 Maximum Displacement     0.034621     0.001800     NO 
 RMS     Displacement     0.012396     0.001200     NO 
 Predicted change in Energy=-3.665656D-06
 GradGradGradGradGradGradGradGradGradGradGradGradGradGradGradGradGradGrad

                          Input orientation:                          
 ---------------------------------------------------------------------
 Center     Atomic      Atomic             Coordinates (Angstroms)
 Number     Number       Type             X           Y           Z
 ---------------------------------------------------------------------
      1          8           0        0.911264    1.357363    0.634879
      2          8           0       -2.424370   -0.645822   -0.341002
      3          6           0       -1.462054    0.003771   -0.031086
      4          7           0       -0.170842   -0.463441   -0.187396
      5          6           0        0.971569    0.252285    0.159944
      6          1           0       -1.502701    1.010154    0.400109
      7          1           0       -0.080689   -1.387230   -0.579875
      8          6           0        2.258804   -0.480414   -0.113364
      9          1           0        3.093321    0.141363    0.192667
     10          1           0        2.343993   -0.710245   -1.176134
     11          1           0        2.282634   -1.422125    0.436268
 ---------------------------------------------------------------------
                    Distance matrix (angstroms):
                    1          2          3          4          5
     1  O    0.000000
     2  O    4.011427   0.000000
     3  C    2.812180   1.201695   0.000000
     4  N    2.272095   2.266108   1.382009   0.000000
     5  C    1.204325   3.548231   2.453726   1.392125   0.000000
     6  H    2.450081   2.034939   1.095622   2.071350   2.598857
     7  H    3.161074   2.469734   2.035736   1.007746   2.083888
     8  C    2.398574   4.691620   3.753130   2.430833   1.506160
     9  H    2.536844   5.599051   4.562941   3.341406   2.124901
    10  H    3.099594   4.841371   4.038185   2.713468   2.143622
    11  H    3.105746   4.833496   4.034140   2.706950   2.144504
                    6          7          8          9         10
     6  H    0.000000
     7  H    2.954646   0.000000
     8  C    4.078525   2.552093   0.000000
     9  H    4.682013   3.606627   1.084748   0.000000
    10  H    4.499040   2.587067   1.090670   1.777736   0.000000
    11  H    4.499561   2.572754   1.090634   1.777934   1.763627
                   11
    11  H    0.000000
 Stoichiometry    C3H5NO2
 Framework group  C1[X(C3H5NO2)]
 Deg. of freedom    27
 Full point group                 C1      NOp   1
 Largest Abelian subgroup         C1      NOp   1
 Largest concise Abelian subgroup C1      NOp   1
                         Standard orientation:                         
 ---------------------------------------------------------------------
 Center     Atomic      Atomic             Coordinates (Angstroms)
 Number     Number       Type             X           Y           Z
 ---------------------------------------------------------------------
      1          8           0       -1.059672    1.373483   -0.000742
      2          8           0        2.579122   -0.314926   -0.000778
      3          6           0        1.517612    0.248335    0.001554
      4          7           0        0.316180   -0.434678   -0.000017
      5          6           0       -0.935036    0.175625   -0.000302
      6          1           0        1.390127    1.336514    0.002809
      7          1           0        0.380715   -1.440353   -0.002592
      8          6           0       -2.088029   -0.793459    0.000322
      9          1           0       -3.019387   -0.237428   -0.008734
     10          1           0       -2.048391   -1.426702    0.887448
     11          1           0       -2.039212   -1.440750   -0.876099
 ---------------------------------------------------------------------
 Rotational constants (GHZ):           9.6691873           2.1279228           1.7631703
 Standard basis: Aug-CC-pVTZ (5D, 7F)
 There are   455 symmetry adapted cartesian basis functions of A   symmetry.
 There are   391 symmetry adapted basis functions of A   symmetry.
   391 basis functions,   567 primitive gaussians,   455 cartesian basis functions
    23 alpha electrons       23 beta electrons
       nuclear repulsion energy       225.4151360562 Hartrees.
 NAtoms=   11 NActive=   11 NUniq=   11 SFac= 1.00D+00 NAtFMM=   60 NAOKFM=F Big=F
 Integral buffers will be    131072 words long.
 Raffenetti 2 integral format.
 Two-electron integral symmetry is turned on.
 Nuclear repulsion after empirical dispersion term =      225.4116771515 Hartrees.
 One-electron integrals computed using PRISM.
 NBasis=   391 RedAO= T EigKep=  1.28D-05  NBF=   391
 NBsUse=   391 1.00D-06 EigRej= -1.00D+00 NBFU=   391
 Initial guess from the checkpoint file:  "Altamine2.chk"
 B after Tr=     0.000000    0.000000    0.000000
         Rot=    0.999999   -0.001071   -0.000172   -0.000031 Ang=  -0.12 deg.
 ExpMin= 2.53D-02 ExpMax= 1.53D+04 ExpMxC= 5.22D+02 IAcc=3 IRadAn=         7 AccDes= 0.00D+00
 Harris functional with IExCor= 4639 and IRadAn=       7 diagonalized for initial guess.
 HarFok:  IExCor= 4639 AccDes= 0.00D+00 IRadAn=         7 IDoV= 1 UseB2=F ITyADJ=14
 ICtDFT=  3500011 ScaDFX=  1.000000  1.000000  1.000000  1.000000
 FoFCou: FMM=F IPFlag=           0 FMFlag=      100000 FMFlg1=           0
         NFxFlg=           0 DoJE=T BraDBF=F KetDBF=T FulRan=T
         wScrn=  0.000000 ICntrl=       500 IOpCl=  0 I1Cent=   200000004 NGrid=           0
         NMat0=    1 NMatS0=      1 NMatT0=    0 NMatD0=    1 NMtDS0=    0 NMtDT0=    0
 Petite list used in FoFCou.
 Requested convergence on RMS density matrix=1.00D-08 within 128 cycles.
 Requested convergence on MAX density matrix=1.00D-06.
 Requested convergence on             energy=1.00D-06.
 No special actions if energy rises.
 SCF Done:  E(RwB97XD) =  -322.570140215     A.U. after   10 cycles
            NFock= 10  Conv=0.24D-08     -V/T= 2.0057
 Calling FoFJK, ICntrl=      2127 FMM=F ISym2X=0 I1Cent= 0 IOpClX= 0 NMat=1 NMatS=1 NMatT=0.
 ***** Axes restored to original set *****
 -------------------------------------------------------------------
 Center     Atomic                   Forces (Hartrees/Bohr)
 Number     Number              X              Y              Z
 -------------------------------------------------------------------
      1        8           0.000104791   -0.000076188   -0.000079133
      2        8           0.000138767    0.000167893   -0.000054009
      3        6          -0.000273548   -0.000300800    0.000204524
      4        7           0.000204322    0.000086106   -0.000019224
      5        6          -0.000238566    0.000012977    0.000052798
      6        1           0.000008450    0.000092139   -0.000074095
      7        1          -0.000032185    0.000016897   -0.000037573
      8        6          -0.000038963   -0.000060027   -0.000011702
      9        1           0.000014581    0.000028177   -0.000000449
     10        1           0.000052548    0.000016568    0.000014001
     11        1           0.000059802    0.000016258    0.000004862
 -------------------------------------------------------------------
 Cartesian Forces:  Max     0.000300800 RMS     0.000112828

 GradGradGradGradGradGradGradGradGradGradGradGradGradGradGradGradGradGrad
 Berny optimization.
 Using GEDIIS/GDIIS optimizer.
 FormGI is forming the generalized inverse of G from B-inverse, IUseBI=4.
 Internal  Forces:  Max     0.000187971 RMS     0.000071132
 Search for a local minimum.
 Step number  11 out of a maximum of   49
 All quantities printed in internal units (Hartrees-Bohrs-Radians)
 Mixed Optimization -- En-DIIS/RFO-DIIS
 Swapping is turned off.
 Update second derivatives using D2CorX and points    7    9   10   11
 DE= -3.77D-06 DEPred=-3.67D-06 R= 1.03D+00
 TightC=F SS=  1.41D+00  RLast= 6.35D-02 DXNew= 1.2000D+00 1.9050D-01
 Trust test= 1.03D+00 RLast= 6.35D-02 DXMaxT set to 7.14D-01
 ITU=  1  1  1  1 -1  1  1  0  1  1  0
     Eigenvalues ---    0.00036   0.01490   0.01746   0.01810   0.04395
     Eigenvalues ---    0.06737   0.07112   0.09146   0.14752   0.15618
     Eigenvalues ---    0.16056   0.16136   0.16372   0.21864   0.23399
     Eigenvalues ---    0.24878   0.25838   0.31865   0.33883   0.34092
     Eigenvalues ---    0.34416   0.35599   0.45828   0.46533   0.49470
     Eigenvalues ---    0.94530   0.97047
 En-DIIS/RFO-DIIS/Sim-DIIS IScMMF=       -3 using points:    11   10    9
 RFO step:  Lambda=-1.27441058D-06.
 DidBck=F Rises=F RFO-DIIS coefs:    1.16230   -0.10809   -0.05421
 Iteration  1 RMS(Cart)=  0.00428683 RMS(Int)=  0.00001251
 Iteration  2 RMS(Cart)=  0.00001280 RMS(Int)=  0.00000212
 Iteration  3 RMS(Cart)=  0.00000000 RMS(Int)=  0.00000212
 Variable       Old X    -DE/DX   Delta X   Delta X   Delta X     New X
                                 (Linear)    (Quad)   (Total)
    R1        2.27584  -0.00011   0.00007  -0.00015  -0.00008   2.27576
    R2        2.27088  -0.00019   0.00016  -0.00030  -0.00013   2.27074
    R3        2.61162   0.00011  -0.00036   0.00047   0.00012   2.61173
    R4        2.07043   0.00006  -0.00019   0.00030   0.00011   2.07054
    R5        2.63073  -0.00007  -0.00011  -0.00010  -0.00020   2.63053
    R6        1.90436   0.00000  -0.00007   0.00006  -0.00001   1.90435
    R7        2.84623   0.00007  -0.00036   0.00043   0.00008   2.84631
    R8        2.04988   0.00003  -0.00006   0.00009   0.00003   2.04990
    R9        2.06107  -0.00001  -0.00018   0.00012  -0.00006   2.06101
   R10        2.06100  -0.00001   0.00004  -0.00003   0.00001   2.06101
    A1        2.13681   0.00004  -0.00006   0.00020   0.00013   2.13694
    A2        2.17526  -0.00001  -0.00031   0.00018  -0.00013   2.17514
    A3        1.97111  -0.00003   0.00037  -0.00038  -0.00001   1.97110
    A4        2.17084   0.00002   0.00012  -0.00002   0.00011   2.17095
    A5        2.02365  -0.00004  -0.00038   0.00007  -0.00032   2.02333
    A6        2.08869   0.00002   0.00026  -0.00005   0.00021   2.08891
    A7        2.12829   0.00005  -0.00015   0.00034   0.00018   2.12847
    A8        2.16607  -0.00017  -0.00006  -0.00052  -0.00058   2.16548
    A9        1.98883   0.00013   0.00022   0.00018   0.00040   1.98923
   A10        1.90441  -0.00005   0.00007  -0.00055  -0.00048   1.90393
   A11        1.92419   0.00006   0.00114  -0.00019   0.00094   1.92513
   A12        1.92545   0.00008  -0.00103   0.00103   0.00000   1.92545
   A13        1.91304  -0.00003   0.00039  -0.00046  -0.00007   1.91297
   A14        1.91340  -0.00003  -0.00054   0.00011  -0.00043   1.91297
   A15        1.88326  -0.00002  -0.00002   0.00006   0.00004   1.88331
    D1       -3.13910  -0.00012  -0.00007  -0.00176  -0.00183  -3.14093
    D2        0.00073  -0.00011   0.00047  -0.00124  -0.00077  -0.00004
    D3        0.00023   0.00009  -0.00080   0.00102   0.00022   0.00045
    D4        3.14007   0.00011  -0.00025   0.00153   0.00128   3.14134
    D5        0.00154  -0.00002  -0.00053  -0.00044  -0.00096   0.00058
    D6       -3.13981   0.00000  -0.00131   0.00032  -0.00099  -3.14080
    D7       -3.13823  -0.00004  -0.00109  -0.00097  -0.00206  -3.14029
    D8        0.00360  -0.00002  -0.00187  -0.00021  -0.00208   0.00152
    D9        0.00882   0.00000  -0.00808  -0.00018  -0.00827   0.00055
   D10       -2.09301   0.00004  -0.00930   0.00085  -0.00846  -2.10146
   D11        2.11187  -0.00002  -0.00936   0.00025  -0.00910   2.10277
   D12       -3.13302  -0.00002  -0.00729  -0.00096  -0.00824  -3.14126
   D13        1.04834   0.00002  -0.00850   0.00007  -0.00843   1.03991
   D14       -1.02997  -0.00004  -0.00856  -0.00053  -0.00908  -1.03905
         Item               Value     Threshold  Converged?
 Maximum Force            0.000188     0.000450     YES
 RMS     Force            0.000071     0.000300     YES
 Maximum Displacement     0.011571     0.001800     NO 
 RMS     Displacement     0.004287     0.001200     NO 
 Predicted change in Energy=-6.362185D-07
 GradGradGradGradGradGradGradGradGradGradGradGradGradGradGradGradGradGrad

                          Input orientation:                          
 ---------------------------------------------------------------------
 Center     Atomic      Atomic             Coordinates (Angstroms)
 Number     Number       Type             X           Y           Z
 ---------------------------------------------------------------------
      1          8           0        0.911472    1.355689    0.637821
      2          8           0       -2.424580   -0.644190   -0.343999
      3          6           0       -1.462280    0.003686   -0.030729
      4          7           0       -0.171008   -0.463090   -0.188380
      5          6           0        0.971400    0.251546    0.160778
      6          1           0       -1.502916    1.009034    0.403026
      7          1           0       -0.081145   -1.385442   -0.584273
      8          6           0        2.258863   -0.480591   -0.113192
      9          1           0        3.093134    0.144414    0.186927
     10          1           0        2.341582   -0.716368   -1.174821
     11          1           0        2.286406   -1.419027    0.441851
 ---------------------------------------------------------------------
                    Distance matrix (angstroms):
                    1          2          3          4          5
     1  O    0.000000
     2  O    4.011575   0.000000
     3  C    2.812396   1.201625   0.000000
     4  N    2.272077   2.266187   1.382071   0.000000
     5  C    1.204282   3.548214   2.453754   1.392017   0.000000
     6  H    2.450422   2.034861   1.095681   2.071446   2.598983
     7  H    3.161108   2.469590   2.035589   1.007740   2.083910
     8  C    2.398209   4.691980   3.753429   2.431097   1.506202
     9  H    2.535773   5.599013   4.562782   3.341338   2.124598
    10  H    3.102306   4.838571   4.036928   2.711147   2.144313
    11  H    3.102886   4.838525   4.037337   2.711068   2.144541
                    6          7          8          9         10
     6  H    0.000000
     7  H    2.954607   0.000000
     8  C    4.078779   2.552707   0.000000
     9  H    4.681660   3.607112   1.084763   0.000000
    10  H    4.499641   2.581862   1.090637   1.777677   0.000000
    11  H    4.500661   2.580573   1.090640   1.777680   1.763633
                   11
    11  H    0.000000
 Stoichiometry    C3H5NO2
 Framework group  C1[X(C3H5NO2)]
 Deg. of freedom    27
 Full point group                 C1      NOp   1
 Largest Abelian subgroup         C1      NOp   1
 Largest concise Abelian subgroup C1      NOp   1
                         Standard orientation:                         
 ---------------------------------------------------------------------
 Center     Atomic      Atomic             Coordinates (Angstroms)
 Number     Number       Type             X           Y           Z
 ---------------------------------------------------------------------
      1          8           0       -1.059825    1.373250   -0.000275
      2          8           0        2.579283   -0.314834   -0.000181
      3          6           0        1.517780    0.248296    0.000472
      4          7           0        0.316269   -0.434704   -0.000122
      5          6           0       -0.934892    0.175466   -0.000169
      6          1           0        1.390322    1.336538    0.001366
      7          1           0        0.381086   -1.440356   -0.001176
      8          6           0       -2.088241   -0.793261    0.000222
      9          1           0       -3.019181   -0.236429   -0.000181
     10          1           0       -2.044835   -1.432955    0.882490
     11          1           0       -2.044811   -1.434200   -0.881143
 ---------------------------------------------------------------------
 Rotational constants (GHZ):           9.6722706           2.1275616           1.7630242
 Standard basis: Aug-CC-pVTZ (5D, 7F)
 There are   455 symmetry adapted cartesian basis functions of A   symmetry.
 There are   391 symmetry adapted basis functions of A   symmetry.
   391 basis functions,   567 primitive gaussians,   455 cartesian basis functions
    23 alpha electrons       23 beta electrons
       nuclear repulsion energy       225.4137394737 Hartrees.
 NAtoms=   11 NActive=   11 NUniq=   11 SFac= 1.00D+00 NAtFMM=   60 NAOKFM=F Big=F
 Integral buffers will be    131072 words long.
 Raffenetti 2 integral format.
 Two-electron integral symmetry is turned on.
 Nuclear repulsion after empirical dispersion term =      225.4102810726 Hartrees.
 One-electron integrals computed using PRISM.
 NBasis=   391 RedAO= T EigKep=  1.28D-05  NBF=   391
 NBsUse=   391 1.00D-06 EigRej= -1.00D+00 NBFU=   391
 Initial guess from the checkpoint file:  "Altamine2.chk"
 B after Tr=     0.000000    0.000000    0.000000
         Rot=    1.000000   -0.000363   -0.000062    0.000011 Ang=  -0.04 deg.
 Requested convergence on RMS density matrix=1.00D-08 within 128 cycles.
 Requested convergence on MAX density matrix=1.00D-06.
 Requested convergence on             energy=1.00D-06.
 No special actions if energy rises.
 SCF Done:  E(RwB97XD) =  -322.570140945     A.U. after    9 cycles
            NFock=  9  Conv=0.46D-08     -V/T= 2.0057
 Calling FoFJK, ICntrl=      2127 FMM=F ISym2X=0 I1Cent= 0 IOpClX= 0 NMat=1 NMatS=1 NMatT=0.
 ***** Axes restored to original set *****
 -------------------------------------------------------------------
 Center     Atomic                   Forces (Hartrees/Bohr)
 Number     Number              X              Y              Z
 -------------------------------------------------------------------
      1        8           0.000028756   -0.000002480   -0.000007817
      2        8           0.000082320    0.000051909    0.000008476
      3        6          -0.000179811   -0.000060818    0.000012520
      4        7           0.000100934    0.000014096    0.000021623
      5        6          -0.000112048   -0.000016348   -0.000017229
      6        1           0.000018470    0.000026473   -0.000000304
      7        1           0.000005625   -0.000000150   -0.000017854
      8        6           0.000003749   -0.000050353   -0.000019075
      9        1           0.000017538    0.000016981    0.000009053
     10        1           0.000022440    0.000009044    0.000002506
     11        1           0.000012027    0.000011647    0.000008100
 -------------------------------------------------------------------
 Cartesian Forces:  Max     0.000179811 RMS     0.000048153

 GradGradGradGradGradGradGradGradGradGradGradGradGradGradGradGradGradGrad
 Berny optimization.
 Using GEDIIS/GDIIS optimizer.
 FormGI is forming the generalized inverse of G from B-inverse, IUseBI=4.
 Internal  Forces:  Max     0.000096142 RMS     0.000028595
 Search for a local minimum.
 Step number  12 out of a maximum of   49
 All quantities printed in internal units (Hartrees-Bohrs-Radians)
 Mixed Optimization -- En-DIIS/RFO-DIIS
 Swapping is turned off.
 Update second derivatives using D2CorX and points    7    9   10   11   12
 DE= -7.31D-07 DEPred=-6.36D-07 R= 1.15D+00
 Trust test= 1.15D+00 RLast= 2.15D-02 DXMaxT set to 7.14D-01
 ITU=  0  1  1  1  1 -1  1  1  0  1  1  0
     Eigenvalues ---    0.00040   0.01352   0.01748   0.01810   0.04470
     Eigenvalues ---    0.06585   0.06966   0.09060   0.14853   0.15253
     Eigenvalues ---    0.16079   0.16132   0.16350   0.21814   0.22226
     Eigenvalues ---    0.24796   0.25739   0.31372   0.33851   0.34016
     Eigenvalues ---    0.34452   0.35401   0.45392   0.46241   0.48948
     Eigenvalues ---    0.92993   0.97133
 En-DIIS/RFO-DIIS/Sim-DIIS IScMMF=       -3 using points:    12   11   10    9
 RFO step:  Lambda=-1.72845334D-07.
 DidBck=F Rises=F RFO-DIIS coefs:    1.16233   -0.20664    0.03640    0.00791
 Iteration  1 RMS(Cart)=  0.00059805 RMS(Int)=  0.00000039
 Iteration  2 RMS(Cart)=  0.00000025 RMS(Int)=  0.00000035
 Variable       Old X    -DE/DX   Delta X   Delta X   Delta X     New X
                                 (Linear)    (Quad)   (Total)
    R1        2.27576  -0.00001  -0.00002   0.00000  -0.00001   2.27575
    R2        2.27074  -0.00010  -0.00004  -0.00009  -0.00013   2.27061
    R3        2.61173   0.00008   0.00008   0.00012   0.00020   2.61193
    R4        2.07054   0.00002   0.00004   0.00003   0.00007   2.07061
    R5        2.63053  -0.00004  -0.00002  -0.00017  -0.00019   2.63034
    R6        1.90435   0.00001   0.00001  -0.00001   0.00000   1.90435
    R7        2.84631   0.00005   0.00006   0.00010   0.00017   2.84648
    R8        2.04990   0.00003   0.00002   0.00007   0.00009   2.04999
    R9        2.06101   0.00000   0.00002  -0.00006  -0.00003   2.06097
   R10        2.06101  -0.00001  -0.00001  -0.00004  -0.00004   2.06097
    A1        2.13694   0.00000   0.00003  -0.00002   0.00001   2.13695
    A2        2.17514   0.00002   0.00004   0.00008   0.00011   2.17525
    A3        1.97110  -0.00002  -0.00006  -0.00006  -0.00012   1.97098
    A4        2.17095   0.00000  -0.00001   0.00000  -0.00001   2.17094
    A5        2.02333   0.00001   0.00002  -0.00006  -0.00003   2.02330
    A6        2.08891   0.00000  -0.00002   0.00006   0.00004   2.08895
    A7        2.12847   0.00001   0.00004   0.00001   0.00005   2.12852
    A8        2.16548  -0.00006  -0.00007  -0.00034  -0.00041   2.16508
    A9        1.98923   0.00005   0.00002   0.00033   0.00036   1.98959
   A10        1.90393  -0.00002  -0.00008  -0.00021  -0.00028   1.90364
   A11        1.92513   0.00003  -0.00007   0.00038   0.00031   1.92545
   A12        1.92545   0.00001   0.00017   0.00001   0.00019   1.92564
   A13        1.91297  -0.00001  -0.00008  -0.00014  -0.00022   1.91275
   A14        1.91297  -0.00001   0.00004  -0.00023  -0.00019   1.91278
   A15        1.88331   0.00000   0.00001   0.00018   0.00019   1.88350
    D1       -3.14093  -0.00002  -0.00033  -0.00022  -0.00055  -3.14148
    D2       -0.00004  -0.00001  -0.00027   0.00035   0.00008   0.00004
    D3        0.00045   0.00001   0.00023  -0.00061  -0.00038   0.00007
    D4        3.14134   0.00001   0.00029  -0.00005   0.00024   3.14159
    D5        0.00058  -0.00001  -0.00002  -0.00052  -0.00054   0.00004
    D6       -3.14080  -0.00001   0.00007  -0.00063  -0.00056  -3.14136
    D7       -3.14029  -0.00001  -0.00008  -0.00110  -0.00119  -3.14147
    D8        0.00152  -0.00001   0.00001  -0.00122  -0.00121   0.00031
    D9        0.00055   0.00000   0.00032   0.00019   0.00052   0.00107
   D10       -2.10146   0.00001   0.00051   0.00026   0.00077  -2.10069
   D11        2.10277  -0.00001   0.00043  -0.00021   0.00022   2.10299
   D12       -3.14126   0.00000   0.00023   0.00031   0.00054  -3.14072
   D13        1.03991   0.00001   0.00042   0.00038   0.00080   1.04070
   D14       -1.03905  -0.00001   0.00034  -0.00009   0.00025  -1.03880
         Item               Value     Threshold  Converged?
 Maximum Force            0.000096     0.000450     YES
 RMS     Force            0.000029     0.000300     YES
 Maximum Displacement     0.001784     0.001800     YES
 RMS     Displacement     0.000598     0.001200     YES
 Predicted change in Energy=-8.628753D-08
 Optimization completed.
    -- Stationary point found.
                           ----------------------------
                           !   Optimized Parameters   !
                           ! (Angstroms and Degrees)  !
 --------------------------                            --------------------------
 ! Name  Definition              Value          Derivative Info.                !
 --------------------------------------------------------------------------------
 ! R1    R(1,5)                  1.2043         -DE/DX =    0.0                 !
 ! R2    R(2,3)                  1.2016         -DE/DX =   -0.0001              !
 ! R3    R(3,4)                  1.3821         -DE/DX =    0.0001              !
 ! R4    R(3,6)                  1.0957         -DE/DX =    0.0                 !
 ! R5    R(4,5)                  1.392          -DE/DX =    0.0                 !
 ! R6    R(4,7)                  1.0077         -DE/DX =    0.0                 !
 ! R7    R(5,8)                  1.5062         -DE/DX =    0.0001              !
 ! R8    R(8,9)                  1.0848         -DE/DX =    0.0                 !
 ! R9    R(8,10)                 1.0906         -DE/DX =    0.0                 !
 ! R10   R(8,11)                 1.0906         -DE/DX =    0.0                 !
 ! A1    A(2,3,4)              122.4378         -DE/DX =    0.0                 !
 ! A2    A(2,3,6)              124.6263         -DE/DX =    0.0                 !
 ! A3    A(4,3,6)              112.9358         -DE/DX =    0.0                 !
 ! A4    A(3,4,5)              124.3862         -DE/DX =    0.0                 !
 ! A5    A(3,4,7)              115.9283         -DE/DX =    0.0                 !
 ! A6    A(5,4,7)              119.6854         -DE/DX =    0.0                 !
 ! A7    A(1,5,4)              121.9523         -DE/DX =    0.0                 !
 ! A8    A(1,5,8)              124.0731         -DE/DX =   -0.0001              !
 ! A9    A(4,5,8)              113.9746         -DE/DX =    0.0                 !
 ! A10   A(5,8,9)              109.087          -DE/DX =    0.0                 !
 ! A11   A(5,8,10)             110.302          -DE/DX =    0.0                 !
 ! A12   A(5,8,11)             110.3201         -DE/DX =    0.0                 !
 ! A13   A(9,8,10)             109.6052         -DE/DX =    0.0                 !
 ! A14   A(9,8,11)             109.6053         -DE/DX =    0.0                 !
 ! A15   A(10,8,11)            107.9056         -DE/DX =    0.0                 !
 ! D1    D(2,3,4,5)           -179.9619         -DE/DX =    0.0                 !
 ! D2    D(2,3,4,7)             -0.0022         -DE/DX =    0.0                 !
 ! D3    D(6,3,4,5)              0.0259         -DE/DX =    0.0                 !
 ! D4    D(6,3,4,7)            179.9857         -DE/DX =    0.0                 !
 ! D5    D(3,4,5,1)              0.0332         -DE/DX =    0.0                 !
 ! D6    D(3,4,5,8)           -179.9544         -DE/DX =    0.0                 !
 ! D7    D(7,4,5,1)           -179.9252         -DE/DX =    0.0                 !
 ! D8    D(7,4,5,8)              0.0873         -DE/DX =    0.0                 !
 ! D9    D(1,5,8,9)              0.0317         -DE/DX =    0.0                 !
 ! D10   D(1,5,8,10)          -120.4051         -DE/DX =    0.0                 !
 ! D11   D(1,5,8,11)           120.4798         -DE/DX =    0.0                 !
 ! D12   D(4,5,8,9)           -179.981          -DE/DX =    0.0                 !
 ! D13   D(4,5,8,10)            59.5822         -DE/DX =    0.0                 !
 ! D14   D(4,5,8,11)           -59.5329         -DE/DX =    0.0                 !
 --------------------------------------------------------------------------------
 GradGradGradGradGradGradGradGradGradGradGradGradGradGradGradGradGradGrad

                          Input orientation:                          
 ---------------------------------------------------------------------
 Center     Atomic      Atomic             Coordinates (Angstroms)
 Number     Number       Type             X           Y           Z
 ---------------------------------------------------------------------
      1          8           0        0.911472    1.355689    0.637821
      2          8           0       -2.424580   -0.644190   -0.343999
      3          6           0       -1.462280    0.003686   -0.030729
      4          7           0       -0.171008   -0.463090   -0.188380
      5          6           0        0.971400    0.251546    0.160778
      6          1           0       -1.502916    1.009034    0.403026
      7          1           0       -0.081145   -1.385442   -0.584273
      8          6           0        2.258863   -0.480591   -0.113192
      9          1           0        3.093134    0.144414    0.186927
     10          1           0        2.341582   -0.716368   -1.174821
     11          1           0        2.286406   -1.419027    0.441851
 ---------------------------------------------------------------------
                    Distance matrix (angstroms):
                    1          2          3          4          5
     1  O    0.000000
     2  O    4.011575   0.000000
     3  C    2.812396   1.201625   0.000000
     4  N    2.272077   2.266187   1.382071   0.000000
     5  C    1.204282   3.548214   2.453754   1.392017   0.000000
     6  H    2.450422   2.034861   1.095681   2.071446   2.598983
     7  H    3.161108   2.469590   2.035589   1.007740   2.083910
     8  C    2.398209   4.691980   3.753429   2.431097   1.506202
     9  H    2.535773   5.599013   4.562782   3.341338   2.124598
    10  H    3.102306   4.838571   4.036928   2.711147   2.144313
    11  H    3.102886   4.838525   4.037337   2.711068   2.144541
                    6          7          8          9         10
     6  H    0.000000
     7  H    2.954607   0.000000
     8  C    4.078779   2.552707   0.000000
     9  H    4.681660   3.607112   1.084763   0.000000
    10  H    4.499641   2.581862   1.090637   1.777677   0.000000
    11  H    4.500661   2.580573   1.090640   1.777680   1.763633
                   11
    11  H    0.000000
 Stoichiometry    C3H5NO2
 Framework group  C1[X(C3H5NO2)]
 Deg. of freedom    27
 Full point group                 C1      NOp   1
 Largest Abelian subgroup         C1      NOp   1
 Largest concise Abelian subgroup C1      NOp   1
                         Standard orientation:                         
 ---------------------------------------------------------------------
 Center     Atomic      Atomic             Coordinates (Angstroms)
 Number     Number       Type             X           Y           Z
 ---------------------------------------------------------------------
      1          8           0       -1.059825    1.373250   -0.000275
      2          8           0        2.579283   -0.314834   -0.000181
      3          6           0        1.517780    0.248296    0.000472
      4          7           0        0.316269   -0.434704   -0.000122
      5          6           0       -0.934892    0.175466   -0.000169
      6          1           0        1.390322    1.336538    0.001366
      7          1           0        0.381086   -1.440356   -0.001176
      8          6           0       -2.088241   -0.793261    0.000222
      9          1           0       -3.019181   -0.236429   -0.000181
     10          1           0       -2.044835   -1.432955    0.882490
     11          1           0       -2.044811   -1.434200   -0.881143
 ---------------------------------------------------------------------
 Rotational constants (GHZ):           9.6722706           2.1275616           1.7630242

 **********************************************************************

            Population analysis using the SCF Density.

 **********************************************************************

 Orbital symmetries:
       Occupied  (A) (A) (A) (A) (A) (A) (A) (A) (A) (A) (A) (A)
                 (A) (A) (A) (A) (A) (A) (A) (A) (A) (A) (A)
       Virtual   (A) (A) (A) (A) (A) (A) (A) (A) (A) (A) (A) (A)
                 (A) (A) (A) (A) (A) (A) (A) (A) (A) (A) (A) (A)
                 (A) (A) (A) (A) (A) (A) (A) (A) (A) (A) (A) (A)
                 (A) (A) (A) (A) (A) (A) (A) (A) (A) (A) (A) (A)
                 (A) (A) (A) (A) (A) (A) (A) (A) (A) (A) (A) (A)
                 (A) (A) (A) (A) (A) (A) (A) (A) (A) (A) (A) (A)
                 (A) (A) (A) (A) (A) (A) (A) (A) (A) (A) (A) (A)
                 (A) (A) (A) (A) (A) (A) (A) (A) (A) (A) (A) (A)
                 (A) (A) (A) (A) (A) (A) (A) (A) (A) (A) (A) (A)
                 (A) (A) (A) (A) (A) (A) (A) (A) (A) (A) (A) (A)
                 (A) (A) (A) (A) (A) (A) (A) (A) (A) (A) (A) (A)
                 (A) (A) (A) (A) (A) (A) (A) (A) (A) (A) (A) (A)
                 (A) (A) (A) (A) (A) (A) (A) (A) (A) (A) (A) (A)
                 (A) (A) (A) (A) (A) (A) (A) (A) (A) (A) (A) (A)
                 (A) (A) (A) (A) (A) (A) (A) (A) (A) (A) (A) (A)
                 (A) (A) (A) (A) (A) (A) (A) (A) (A) (A) (A) (A)
                 (A) (A) (A) (A) (A) (A) (A) (A) (A) (A) (A) (A)
                 (A) (A) (A) (A) (A) (A) (A) (A) (A) (A) (A) (A)
                 (A) (A) (A) (A) (A) (A) (A) (A) (A) (A) (A) (A)
                 (A) (A) (A) (A) (A) (A) (A) (A) (A) (A) (A) (A)
                 (A) (A) (A) (A) (A) (A) (A) (A) (A) (A) (A) (A)
                 (A) (A) (A) (A) (A) (A) (A) (A) (A) (A) (A) (A)
                 (A) (A) (A) (A) (A) (A) (A) (A) (A) (A) (A) (A)
                 (A) (A) (A) (A) (A) (A) (A) (A) (A) (A) (A) (A)
                 (A) (A) (A) (A) (A) (A) (A) (A) (A) (A) (A) (A)
                 (A) (A) (A) (A) (A) (A) (A) (A) (A) (A) (A) (A)
                 (A) (A) (A) (A) (A) (A) (A) (A) (A) (A) (A) (A)
                 (A) (A) (A) (A) (A) (A) (A) (A) (A) (A) (A) (A)
                 (A) (A) (A) (A) (A) (A) (A) (A) (A) (A) (A) (A)
                 (A) (A) (A) (A) (A) (A) (A) (A) (A) (A) (A) (A)
                 (A) (A) (A) (A) (A) (A) (A) (A)
 The electronic state is 1-A.
 Alpha  occ. eigenvalues --  -19.25303 -19.25292 -14.49822 -10.42697 -10.41098
 Alpha  occ. eigenvalues --  -10.31453  -1.18774  -1.16719  -1.05125  -0.87722
 Alpha  occ. eigenvalues --   -0.75693  -0.71930  -0.60669  -0.60215  -0.57784
 Alpha  occ. eigenvalues --   -0.53880  -0.53040  -0.52122  -0.51199  -0.47338
 Alpha  occ. eigenvalues --   -0.39410  -0.38604  -0.35607
 Alpha virt. eigenvalues --    0.02193   0.02416   0.04119   0.04265   0.04678
 Alpha virt. eigenvalues --    0.06187   0.07947   0.08271   0.09157   0.10109
 Alpha virt. eigenvalues --    0.10439   0.11884   0.11947   0.12378   0.12773
 Alpha virt. eigenvalues --    0.13443   0.13843   0.15295   0.15410   0.17392
 Alpha virt. eigenvalues --    0.18053   0.18649   0.19698   0.21652   0.21855
 Alpha virt. eigenvalues --    0.23262   0.23661   0.24392   0.24571   0.25919
 Alpha virt. eigenvalues --    0.26567   0.27641   0.28007   0.28242   0.28891
 Alpha virt. eigenvalues --    0.30261   0.30321   0.31176   0.32070   0.32462
 Alpha virt. eigenvalues --    0.33293   0.33657   0.36094   0.36307   0.36673
 Alpha virt. eigenvalues --    0.36732   0.37483   0.38625   0.39616   0.41043
 Alpha virt. eigenvalues --    0.41368   0.41638   0.42721   0.43419   0.44181
 Alpha virt. eigenvalues --    0.44399   0.45438   0.45761   0.46654   0.46900
 Alpha virt. eigenvalues --    0.48558   0.50695   0.50808   0.52036   0.52892
 Alpha virt. eigenvalues --    0.53849   0.56253   0.57344   0.57839   0.58852
 Alpha virt. eigenvalues --    0.59418   0.59945   0.61518   0.63259   0.64932
 Alpha virt. eigenvalues --    0.65069   0.67285   0.67806   0.69237   0.72290
 Alpha virt. eigenvalues --    0.72503   0.73573   0.74573   0.75283   0.75813
 Alpha virt. eigenvalues --    0.77209   0.78128   0.78152   0.80564   0.80854
 Alpha virt. eigenvalues --    0.81341   0.81750   0.83141   0.84344   0.85136
 Alpha virt. eigenvalues --    0.85621   0.86328   0.88106   0.88671   0.89625
 Alpha virt. eigenvalues --    0.93219   0.93645   0.93959   0.94675   0.95356
 Alpha virt. eigenvalues --    0.96104   0.97045   0.98802   0.98901   0.99805
 Alpha virt. eigenvalues --    1.01442   1.01886   1.03090   1.03925   1.05341
 Alpha virt. eigenvalues --    1.06105   1.07070   1.07087   1.09642   1.10343
 Alpha virt. eigenvalues --    1.13133   1.14249   1.14489   1.16468   1.16617
 Alpha virt. eigenvalues --    1.17819   1.18018   1.19707   1.21531   1.22204
 Alpha virt. eigenvalues --    1.22330   1.23874   1.24201   1.28304   1.30305
 Alpha virt. eigenvalues --    1.30587   1.30828   1.32707   1.32948   1.35346
 Alpha virt. eigenvalues --    1.35999   1.38126   1.38659   1.38847   1.42283
 Alpha virt. eigenvalues --    1.43677   1.44370   1.45299   1.46437   1.47272
 Alpha virt. eigenvalues --    1.47927   1.50346   1.52092   1.53195   1.54101
 Alpha virt. eigenvalues --    1.56375   1.59130   1.59602   1.60928   1.62282
 Alpha virt. eigenvalues --    1.64279   1.65758   1.67777   1.68060   1.69482
 Alpha virt. eigenvalues --    1.73249   1.73465   1.74609   1.75623   1.77380
 Alpha virt. eigenvalues --    1.80404   1.82020   1.84482   1.86233   1.89196
 Alpha virt. eigenvalues --    1.91735   1.94408   1.94931   1.95476   1.98746
 Alpha virt. eigenvalues --    2.00330   2.05926   2.06193   2.07676   2.08541
 Alpha virt. eigenvalues --    2.09232   2.10078   2.15261   2.15401   2.16656
 Alpha virt. eigenvalues --    2.19417   2.23081   2.24770   2.26430   2.28007
 Alpha virt. eigenvalues --    2.29103   2.30816   2.31217   2.33240   2.34919
 Alpha virt. eigenvalues --    2.37366   2.41888   2.42656   2.45407   2.45460
 Alpha virt. eigenvalues --    2.47872   2.48677   2.50907   2.54011   2.54624
 Alpha virt. eigenvalues --    2.59408   2.60774   2.62384   2.64002   2.67769
 Alpha virt. eigenvalues --    2.69697   2.70962   2.72580   2.74416   2.78861
 Alpha virt. eigenvalues --    2.80999   2.83932   2.90755   2.95348   2.96907
 Alpha virt. eigenvalues --    2.99325   3.03515   3.04535   3.10693   3.12344
 Alpha virt. eigenvalues --    3.16312   3.18819   3.18832   3.24276   3.25466
 Alpha virt. eigenvalues --    3.30732   3.33121   3.33795   3.35089   3.39871
 Alpha virt. eigenvalues --    3.40395   3.40561   3.41792   3.48048   3.50486
 Alpha virt. eigenvalues --    3.50907   3.55829   3.58158   3.60218   3.60527
 Alpha virt. eigenvalues --    3.64680   3.67092   3.68150   3.69554   3.70570
 Alpha virt. eigenvalues --    3.74349   3.76520   3.78290   3.85165   3.85298
 Alpha virt. eigenvalues --    3.88317   3.88828   3.89570   3.92256   3.92329
 Alpha virt. eigenvalues --    3.97891   3.99213   4.01277   4.01976   4.05742
 Alpha virt. eigenvalues --    4.08991   4.11194   4.13799   4.14838   4.17795
 Alpha virt. eigenvalues --    4.17926   4.20685   4.25430   4.26548   4.29738
 Alpha virt. eigenvalues --    4.37111   4.38903   4.41734   4.43604   4.44380
 Alpha virt. eigenvalues --    4.50962   4.52106   4.54241   4.54941   4.58408
 Alpha virt. eigenvalues --    4.61286   4.62872   4.66046   4.72181   4.74875
 Alpha virt. eigenvalues --    4.79291   4.79891   4.85768   4.88502   4.89313
 Alpha virt. eigenvalues --    4.94106   4.94325   4.97802   5.01218   5.04026
 Alpha virt. eigenvalues --    5.05713   5.10062   5.13237   5.20381   5.23395
 Alpha virt. eigenvalues --    5.23459   5.28680   5.28717   5.33510   5.35760
 Alpha virt. eigenvalues --    5.42133   5.46361   5.47811   5.51433   5.55518
 Alpha virt. eigenvalues --    5.62542   5.65486   5.72348   5.75874   5.80080
 Alpha virt. eigenvalues --    5.83782   5.86330   5.89753   5.99060   6.02849
 Alpha virt. eigenvalues --    6.15039   6.24643   6.25789   6.31095   6.32949
 Alpha virt. eigenvalues --    6.36798   6.38518   6.43077   6.48188   6.51470
 Alpha virt. eigenvalues --    6.56259   6.58020   6.62012   6.70313   6.79234
 Alpha virt. eigenvalues --    6.84038   6.86787   6.88246   6.90207   6.97332
 Alpha virt. eigenvalues --    6.97724   7.09903   7.16354   7.17122   7.23720
 Alpha virt. eigenvalues --    7.23759   7.27688   7.38493   7.44075   7.48383
 Alpha virt. eigenvalues --    7.56142   7.59113  14.83687  15.10171  15.91494
 Alpha virt. eigenvalues --   16.90127  18.34983  19.23533
          Condensed to atoms (all electrons):
               1          2          3          4          5          6
     1  O    8.761993  -0.005250   0.007530  -0.138190   0.132790   0.009932
     2  O   -0.005250   8.564417   0.354807  -0.145505  -0.009955  -0.099133
     3  C    0.007530   0.354807   5.301238   0.382969  -0.216674   0.262009
     4  N   -0.138190  -0.145505   0.382969   6.258943   0.259196  -0.048301
     5  C    0.132790  -0.009955  -0.216674   0.259196   5.707566   0.002962
     6  H    0.009932  -0.099133   0.262009  -0.048301   0.002962   0.379084
     7  H   -0.001249   0.011348  -0.094729   0.347281  -0.100092   0.001881
     8  C   -0.049118   0.007896  -0.013783  -0.065294  -0.180012   0.000752
     9  H    0.006952   0.000417   0.000041  -0.010357  -0.064805  -0.000472
    10  H   -0.006536   0.000366  -0.002569  -0.003193   0.020096  -0.000494
    11  H   -0.006559   0.000369  -0.002568  -0.003148   0.020125  -0.000493
               7          8          9         10         11
     1  O   -0.001249  -0.049118   0.006952  -0.006536  -0.006559
     2  O    0.011348   0.007896   0.000417   0.000366   0.000369
     3  C   -0.094729  -0.013783   0.000041  -0.002569  -0.002568
     4  N    0.347281  -0.065294  -0.010357  -0.003193  -0.003148
     5  C   -0.100092  -0.180012  -0.064805   0.020096   0.020125
     6  H    0.001881   0.000752  -0.000472  -0.000494  -0.000493
     7  H    0.763845   0.007893   0.001225   0.007700   0.007684
     8  C    0.007893   5.688868   0.467617   0.348332   0.348292
     9  H    0.001225   0.467617   0.392216  -0.005075  -0.005133
    10  H    0.007700   0.348332  -0.005075   0.347873   0.003247
    11  H    0.007684   0.348292  -0.005133   0.003247   0.347914
 Mulliken charges:
               1
     1  O   -0.712295
     2  O   -0.679778
     3  C    0.021730
     4  N    0.165596
     5  C    0.428804
     6  H    0.492274
     7  H    0.047214
     8  C   -0.561443
     9  H    0.217374
    10  H    0.290252
    11  H    0.290272
 Sum of Mulliken charges =   0.00000
 Mulliken charges with hydrogens summed into heavy atoms:
               1
     1  O   -0.712295
     2  O   -0.679778
     3  C    0.514004
     4  N    0.212810
     5  C    0.428804
     8  C    0.236455
 Electronic spatial extent (au):  <R**2>=            650.3751
 Charge=              0.0000 electrons
 Dipole moment (field-independent basis, Debye):
    X=             -2.7917    Y=             -2.5220    Z=              0.0007  Tot=              3.7622
 Quadrupole moment (field-independent basis, Debye-Ang):
   XX=            -42.4311   YY=            -35.3506   ZZ=            -34.2015
   XY=              6.5387   XZ=              0.0016   YZ=              0.0041
 Traceless Quadrupole moment (field-independent basis, Debye-Ang):
   XX=             -5.1034   YY=              1.9772   ZZ=              3.1262
   XY=              6.5387   XZ=              0.0016   YZ=              0.0041
 Octapole moment (field-independent basis, Debye-Ang**2):
  XXX=            -34.2706  YYY=             -7.5656  ZZZ=              0.0005  XYY=              6.5770
  XXY=              2.2580  XXZ=              0.0049  XZZ=              0.7731  YZZ=             -0.0766
  YYZ=             -0.0032  XYZ=              0.0009
 Hexadecapole moment (field-independent basis, Debye-Ang**3):
 XXXX=           -678.5448 YYYY=           -160.2293 ZZZZ=            -38.0606 XXXY=             13.1503
 XXXZ=              0.0102 YYYX=              4.7187 YYYZ=              0.0160 ZZZX=             -0.0042
 ZZZY=             -0.0024 XXYY=           -133.0378 XXZZ=           -106.0560 YYZZ=            -31.7711
 XXYZ=              0.0001 YYXZ=              0.0027 ZZXY=              0.4395
 N-N= 2.254102810726D+02 E-N=-1.205967297934D+03  KE= 3.207576156417D+02
 1\1\GINC-R03C10\FOpt\RwB97XD\Aug-CC-pVTZ\C3H5N1O2\LFRANZON\02-Feb-2022
 \0\\#wB97XD Aug-cc-pVTZ Opt Integral(Grid=SuperFineGrid) Freq MaxDisk=
 32GB\\Title\\0,1\O,0.9114724435,1.3556893078,0.6378213074\O,-2.4245798
 552,-0.6441903081,-0.3439986866\C,-1.4622800085,0.0036863191,-0.030728
 9408\N,-0.1710075466,-0.4630904429,-0.1883802364\C,0.9714000807,0.2515
 457573,0.160777531\H,-1.502915734,1.0090335462,0.4030256032\H,-0.08114
 49929,-1.3854421963,-0.5842728267\C,2.2588633085,-0.4805906663,-0.1131
 917187\H,3.0931343745,0.1444139554,0.1869272763\H,2.3415819243,-0.7163
 679501,-1.1748206208\H,2.2864060058,-1.4190273219,0.4418513122\\Versio
 n=ES64L-G16RevB.01\State=1-A\HF=-322.5701409\RMSD=4.631e-09\RMSF=4.815
 e-05\Dipole=1.2367159,-0.7605931,-0.2879364\Quadrupole=-2.1951987,0.38
 89273,1.8062714,-4.9231355,-2.2885278,-1.0108676\PG=C01 [X(C3H5N1O2)]\
 \@


 KINETICS       FACT
 ---------  =  -------
 MECHANISM     FICTION
 Job cpu time:       0 days 17 hours 52 minutes 12.2 seconds.
 Elapsed time:       0 days  1 hours 10 minutes 23.0 seconds.
 File lengths (MBytes):  RWF=     96 Int=      0 D2E=      0 Chk=     12 Scr=      1
 Normal termination of Gaussian 16 at Wed Feb  2 17:51:34 2022.
 Link1:  Proceeding to internal job step number  2.
 ----------------------------------------------------------------------
 #N Geom=AllCheck Guess=TCheck SCRF=Check GenChk RwB97XD/Aug-CC-pVTZ Fr
 eq
 ----------------------------------------------------------------------
 1/10=4,29=7,30=1,38=1,40=1/1,3;
 2/12=2,40=1/2;
 3/5=16,6=1,7=10,11=2,14=-4,25=1,30=1,70=2,71=2,74=-58,75=-7,116=1,140=1/1,2,3;
 4/5=101/1;
 5/5=2,38=6,98=1/2;
 8/6=4,10=90,11=11/1;
 11/6=1,8=1,9=11,15=111,16=1/1,2,10;
 10/6=1/2;
 6/7=2,8=2,9=2,10=2,28=1/1;
 7/8=1,10=1,25=1/1,2,3,16;
 1/10=4,30=1/3;
 99//99;
 Structure from the checkpoint file:  "Altamine2.chk"
 -----
 Title
 -----
 Charge =  0 Multiplicity = 1
 Redundant internal coordinates found in file.  (old form).
 O,0,0.9114724435,1.3556893078,0.6378213074
 O,0,-2.4245798552,-0.6441903081,-0.3439986866
 C,0,-1.4622800085,0.0036863191,-0.0307289408
 N,0,-0.1710075466,-0.4630904429,-0.1883802364
 C,0,0.9714000807,0.2515457573,0.160777531
 H,0,-1.502915734,1.0090335462,0.4030256032
 H,0,-0.0811449929,-1.3854421963,-0.5842728267
 C,0,2.2588633085,-0.4805906663,-0.1131917187
 H,0,3.0931343745,0.1444139554,0.1869272763
 H,0,2.3415819243,-0.7163679501,-1.1748206208
 H,0,2.2864060058,-1.4190273219,0.4418513122
 Recover connectivity data from disk.

 GradGradGradGradGradGradGradGradGradGradGradGradGradGradGradGradGradGrad
 Berny optimization.
 Initialization pass.
                           ----------------------------
                           !    Initial Parameters    !
                           ! (Angstroms and Degrees)  !
 --------------------------                            --------------------------
 ! Name  Definition              Value          Derivative Info.                !
 --------------------------------------------------------------------------------
 ! R1    R(1,5)                  1.2043         calculate D2E/DX2 analytically  !
 ! R2    R(2,3)                  1.2016         calculate D2E/DX2 analytically  !
 ! R3    R(3,4)                  1.3821         calculate D2E/DX2 analytically  !
 ! R4    R(3,6)                  1.0957         calculate D2E/DX2 analytically  !
 ! R5    R(4,5)                  1.392          calculate D2E/DX2 analytically  !
 ! R6    R(4,7)                  1.0077         calculate D2E/DX2 analytically  !
 ! R7    R(5,8)                  1.5062         calculate D2E/DX2 analytically  !
 ! R8    R(8,9)                  1.0848         calculate D2E/DX2 analytically  !
 ! R9    R(8,10)                 1.0906         calculate D2E/DX2 analytically  !
 ! R10   R(8,11)                 1.0906         calculate D2E/DX2 analytically  !
 ! A1    A(2,3,4)              122.4378         calculate D2E/DX2 analytically  !
 ! A2    A(2,3,6)              124.6263         calculate D2E/DX2 analytically  !
 ! A3    A(4,3,6)              112.9358         calculate D2E/DX2 analytically  !
 ! A4    A(3,4,5)              124.3862         calculate D2E/DX2 analytically  !
 ! A5    A(3,4,7)              115.9283         calculate D2E/DX2 analytically  !
 ! A6    A(5,4,7)              119.6854         calculate D2E/DX2 analytically  !
 ! A7    A(1,5,4)              121.9523         calculate D2E/DX2 analytically  !
 ! A8    A(1,5,8)              124.0731         calculate D2E/DX2 analytically  !
 ! A9    A(4,5,8)              113.9746         calculate D2E/DX2 analytically  !
 ! A10   A(5,8,9)              109.087          calculate D2E/DX2 analytically  !
 ! A11   A(5,8,10)             110.302          calculate D2E/DX2 analytically  !
 ! A12   A(5,8,11)             110.3201         calculate D2E/DX2 analytically  !
 ! A13   A(9,8,10)             109.6052         calculate D2E/DX2 analytically  !
 ! A14   A(9,8,11)             109.6053         calculate D2E/DX2 analytically  !
 ! A15   A(10,8,11)            107.9056         calculate D2E/DX2 analytically  !
 ! D1    D(2,3,4,5)           -179.9619         calculate D2E/DX2 analytically  !
 ! D2    D(2,3,4,7)             -0.0022         calculate D2E/DX2 analytically  !
 ! D3    D(6,3,4,5)              0.0259         calculate D2E/DX2 analytically  !
 ! D4    D(6,3,4,7)            179.9857         calculate D2E/DX2 analytically  !
 ! D5    D(3,4,5,1)              0.0332         calculate D2E/DX2 analytically  !
 ! D6    D(3,4,5,8)           -179.9544         calculate D2E/DX2 analytically  !
 ! D7    D(7,4,5,1)           -179.9252         calculate D2E/DX2 analytically  !
 ! D8    D(7,4,5,8)              0.0873         calculate D2E/DX2 analytically  !
 ! D9    D(1,5,8,9)              0.0317         calculate D2E/DX2 analytically  !
 ! D10   D(1,5,8,10)          -120.4051         calculate D2E/DX2 analytically  !
 ! D11   D(1,5,8,11)           120.4798         calculate D2E/DX2 analytically  !
 ! D12   D(4,5,8,9)           -179.981          calculate D2E/DX2 analytically  !
 ! D13   D(4,5,8,10)            59.5822         calculate D2E/DX2 analytically  !
 ! D14   D(4,5,8,11)           -59.5329         calculate D2E/DX2 analytically  !
 --------------------------------------------------------------------------------
 Trust Radius=3.00D-01 FncErr=1.00D-07 GrdErr=1.00D-07 EigMax=2.50D+02 EigMin=1.00D-04
 Number of steps in this run=      2 maximum allowed number of steps=      2.
 GradGradGradGradGradGradGradGradGradGradGradGradGradGradGradGradGradGrad

                          Input orientation:                          
 ---------------------------------------------------------------------
 Center     Atomic      Atomic             Coordinates (Angstroms)
 Number     Number       Type             X           Y           Z
 ---------------------------------------------------------------------
      1          8           0        0.911472    1.355689    0.637821
      2          8           0       -2.424580   -0.644190   -0.343999
      3          6           0       -1.462280    0.003686   -0.030729
      4          7           0       -0.171008   -0.463090   -0.188380
      5          6           0        0.971400    0.251546    0.160778
      6          1           0       -1.502916    1.009034    0.403026
      7          1           0       -0.081145   -1.385442   -0.584273
      8          6           0        2.258863   -0.480591   -0.113192
      9          1           0        3.093134    0.144414    0.186927
     10          1           0        2.341582   -0.716368   -1.174821
     11          1           0        2.286406   -1.419027    0.441851
 ---------------------------------------------------------------------
                    Distance matrix (angstroms):
                    1          2          3          4          5
     1  O    0.000000
     2  O    4.011575   0.000000
     3  C    2.812396   1.201625   0.000000
     4  N    2.272077   2.266187   1.382071   0.000000
     5  C    1.204282   3.548214   2.453754   1.392017   0.000000
     6  H    2.450422   2.034861   1.095681   2.071446   2.598983
     7  H    3.161108   2.469590   2.035589   1.007740   2.083910
     8  C    2.398209   4.691980   3.753429   2.431097   1.506202
     9  H    2.535773   5.599013   4.562782   3.341338   2.124598
    10  H    3.102306   4.838571   4.036928   2.711147   2.144313
    11  H    3.102886   4.838525   4.037337   2.711068   2.144541
                    6          7          8          9         10
     6  H    0.000000
     7  H    2.954607   0.000000
     8  C    4.078779   2.552707   0.000000
     9  H    4.681660   3.607112   1.084763   0.000000
    10  H    4.499641   2.581862   1.090637   1.777677   0.000000
    11  H    4.500661   2.580573   1.090640   1.777680   1.763633
                   11
    11  H    0.000000
 Stoichiometry    C3H5NO2
 Framework group  C1[X(C3H5NO2)]
 Deg. of freedom    27
 Full point group                 C1      NOp   1
 Largest Abelian subgroup         C1      NOp   1
 Largest concise Abelian subgroup C1      NOp   1
                         Standard orientation:                         
 ---------------------------------------------------------------------
 Center     Atomic      Atomic             Coordinates (Angstroms)
 Number     Number       Type             X           Y           Z
 ---------------------------------------------------------------------
      1          8           0       -1.059825    1.373250   -0.000275
      2          8           0        2.579283   -0.314834   -0.000181
      3          6           0        1.517780    0.248296    0.000472
      4          7           0        0.316269   -0.434704   -0.000122
      5          6           0       -0.934892    0.175466   -0.000169
      6          1           0        1.390322    1.336538    0.001366
      7          1           0        0.381086   -1.440356   -0.001176
      8          6           0       -2.088241   -0.793261    0.000222
      9          1           0       -3.019181   -0.236429   -0.000181
     10          1           0       -2.044835   -1.432955    0.882490
     11          1           0       -2.044811   -1.434200   -0.881143
 ---------------------------------------------------------------------
 Rotational constants (GHZ):           9.6722706           2.1275616           1.7630242
 Standard basis: Aug-CC-pVTZ (5D, 7F)
 There are   455 symmetry adapted cartesian basis functions of A   symmetry.
 There are   391 symmetry adapted basis functions of A   symmetry.
   391 basis functions,   567 primitive gaussians,   455 cartesian basis functions
    23 alpha electrons       23 beta electrons
       nuclear repulsion energy       225.4137394737 Hartrees.
 NAtoms=   11 NActive=   11 NUniq=   11 SFac= 1.00D+00 NAtFMM=   60 NAOKFM=F Big=F
 Integral buffers will be    131072 words long.
 Raffenetti 2 integral format.
 Two-electron integral symmetry is turned on.
 Nuclear repulsion after empirical dispersion term =      225.4102810726 Hartrees.
 One-electron integrals computed using PRISM.
 NBasis=   391 RedAO= T EigKep=  1.28D-05  NBF=   391
 NBsUse=   391 1.00D-06 EigRej= -1.00D+00 NBFU=   391
 Initial guess from the checkpoint file:  "Altamine2.chk"
 B after Tr=     0.000000    0.000000    0.000000
         Rot=    1.000000    0.000000    0.000000    0.000000 Ang=   0.00 deg.
 Requested convergence on RMS density matrix=1.00D-08 within 128 cycles.
 Requested convergence on MAX density matrix=1.00D-06.
 Requested convergence on             energy=1.00D-06.
 No special actions if energy rises.
 SCF Done:  E(RwB97XD) =  -322.570140945     A.U. after    1 cycles
            NFock=  1  Conv=0.19D-08     -V/T= 2.0057
 DoSCS=F DFT=T ScalE2(SS,OS)=  1.000000  1.000000
 Range of M.O.s used for correlation:     1   391
 NBasis=   391 NAE=    23 NBE=    23 NFC=     0 NFV=     0
 NROrb=    391 NOA=    23 NOB=    23 NVA=   368 NVB=   368

 **** Warning!!: The largest alpha MO coefficient is  0.50048796D+02

 Symmetrizing basis deriv contribution to polar:
 IMax=3 JMax=2 DiffMx= 0.00D+00
 G2DrvN: will do    12 centers at a time, making    1 passes.
 Calling FoFCou, ICntrl=  3107 FMM=F I1Cent=   0 AccDes= 0.00D+00.
 End of G2Drv F.D. properties file   721 does not exist.
 End of G2Drv F.D. properties file   722 does not exist.
 End of G2Drv F.D. properties file   788 does not exist.
          IDoAtm=11111111111
          Differentiating once with respect to electric field.
                with respect to dipole field.
          Differentiating once with respect to nuclear coordinates.
 CalDSu exits because no D1Ps are significant.
          There are    36 degrees of freedom in the 1st order CPHF.  IDoFFX=6 NUNeed=     3.
     33 vectors produced by pass  0 Test12= 2.35D-14 2.78D-09 XBig12= 2.63D+01 3.07D+00.
 AX will form    33 AO Fock derivatives at one time.
     33 vectors produced by pass  1 Test12= 2.35D-14 2.78D-09 XBig12= 3.66D+00 3.50D-01.
     33 vectors produced by pass  2 Test12= 2.35D-14 2.78D-09 XBig12= 1.19D-01 7.35D-02.
     33 vectors produced by pass  3 Test12= 2.35D-14 2.78D-09 XBig12= 2.12D-03 5.39D-03.
     33 vectors produced by pass  4 Test12= 2.35D-14 2.78D-09 XBig12= 2.36D-05 5.45D-04.
     33 vectors produced by pass  5 Test12= 2.35D-14 2.78D-09 XBig12= 2.22D-07 6.15D-05.
     33 vectors produced by pass  6 Test12= 2.35D-14 2.78D-09 XBig12= 1.61D-09 4.33D-06.
     15 vectors produced by pass  7 Test12= 2.35D-14 2.78D-09 XBig12= 9.39D-12 3.27D-07.
      3 vectors produced by pass  8 Test12= 2.35D-14 2.78D-09 XBig12= 5.54D-14 3.25D-08.
 InvSVY:  IOpt=1 It=  1 EMax= 6.22D-15
 Solved reduced A of dimension   249 with    36 vectors.
 Isotropic polarizability for W=    0.000000       52.84 Bohr**3.
 End of Minotr F.D. properties file   721 does not exist.
 End of Minotr F.D. properties file   722 does not exist.
 End of Minotr F.D. properties file   788 does not exist.

 **********************************************************************

            Population analysis using the SCF Density.

 **********************************************************************

 Orbital symmetries:
       Occupied  (A) (A) (A) (A) (A) (A) (A) (A) (A) (A) (A) (A)
                 (A) (A) (A) (A) (A) (A) (A) (A) (A) (A) (A)
       Virtual   (A) (A) (A) (A) (A) (A) (A) (A) (A) (A) (A) (A)
                 (A) (A) (A) (A) (A) (A) (A) (A) (A) (A) (A) (A)
                 (A) (A) (A) (A) (A) (A) (A) (A) (A) (A) (A) (A)
                 (A) (A) (A) (A) (A) (A) (A) (A) (A) (A) (A) (A)
                 (A) (A) (A) (A) (A) (A) (A) (A) (A) (A) (A) (A)
                 (A) (A) (A) (A) (A) (A) (A) (A) (A) (A) (A) (A)
                 (A) (A) (A) (A) (A) (A) (A) (A) (A) (A) (A) (A)
                 (A) (A) (A) (A) (A) (A) (A) (A) (A) (A) (A) (A)
                 (A) (A) (A) (A) (A) (A) (A) (A) (A) (A) (A) (A)
                 (A) (A) (A) (A) (A) (A) (A) (A) (A) (A) (A) (A)
                 (A) (A) (A) (A) (A) (A) (A) (A) (A) (A) (A) (A)
                 (A) (A) (A) (A) (A) (A) (A) (A) (A) (A) (A) (A)
                 (A) (A) (A) (A) (A) (A) (A) (A) (A) (A) (A) (A)
                 (A) (A) (A) (A) (A) (A) (A) (A) (A) (A) (A) (A)
                 (A) (A) (A) (A) (A) (A) (A) (A) (A) (A) (A) (A)
                 (A) (A) (A) (A) (A) (A) (A) (A) (A) (A) (A) (A)
                 (A) (A) (A) (A) (A) (A) (A) (A) (A) (A) (A) (A)
                 (A) (A) (A) (A) (A) (A) (A) (A) (A) (A) (A) (A)
                 (A) (A) (A) (A) (A) (A) (A) (A) (A) (A) (A) (A)
                 (A) (A) (A) (A) (A) (A) (A) (A) (A) (A) (A) (A)
                 (A) (A) (A) (A) (A) (A) (A) (A) (A) (A) (A) (A)
                 (A) (A) (A) (A) (A) (A) (A) (A) (A) (A) (A) (A)
                 (A) (A) (A) (A) (A) (A) (A) (A) (A) (A) (A) (A)
                 (A) (A) (A) (A) (A) (A) (A) (A) (A) (A) (A) (A)
                 (A) (A) (A) (A) (A) (A) (A) (A) (A) (A) (A) (A)
                 (A) (A) (A) (A) (A) (A) (A) (A) (A) (A) (A) (A)
                 (A) (A) (A) (A) (A) (A) (A) (A) (A) (A) (A) (A)
                 (A) (A) (A) (A) (A) (A) (A) (A) (A) (A) (A) (A)
                 (A) (A) (A) (A) (A) (A) (A) (A) (A) (A) (A) (A)
                 (A) (A) (A) (A) (A) (A) (A) (A) (A) (A) (A) (A)
                 (A) (A) (A) (A) (A) (A) (A) (A)
 The electronic state is 1-A.
 Alpha  occ. eigenvalues --  -19.25303 -19.25292 -14.49822 -10.42697 -10.41098
 Alpha  occ. eigenvalues --  -10.31453  -1.18774  -1.16719  -1.05125  -0.87722
 Alpha  occ. eigenvalues --   -0.75693  -0.71930  -0.60669  -0.60215  -0.57784
 Alpha  occ. eigenvalues --   -0.53880  -0.53040  -0.52122  -0.51199  -0.47338
 Alpha  occ. eigenvalues --   -0.39410  -0.38604  -0.35607
 Alpha virt. eigenvalues --    0.02193   0.02416   0.04119   0.04265   0.04678
 Alpha virt. eigenvalues --    0.06187   0.07947   0.08271   0.09157   0.10109
 Alpha virt. eigenvalues --    0.10439   0.11884   0.11947   0.12378   0.12773
 Alpha virt. eigenvalues --    0.13443   0.13843   0.15295   0.15410   0.17392
 Alpha virt. eigenvalues --    0.18053   0.18649   0.19698   0.21652   0.21855
 Alpha virt. eigenvalues --    0.23262   0.23661   0.24392   0.24571   0.25919
 Alpha virt. eigenvalues --    0.26567   0.27641   0.28007   0.28242   0.28891
 Alpha virt. eigenvalues --    0.30261   0.30321   0.31176   0.32070   0.32462
 Alpha virt. eigenvalues --    0.33293   0.33657   0.36094   0.36307   0.36673
 Alpha virt. eigenvalues --    0.36732   0.37483   0.38625   0.39616   0.41043
 Alpha virt. eigenvalues --    0.41368   0.41638   0.42721   0.43419   0.44181
 Alpha virt. eigenvalues --    0.44399   0.45438   0.45761   0.46654   0.46900
 Alpha virt. eigenvalues --    0.48558   0.50695   0.50808   0.52036   0.52892
 Alpha virt. eigenvalues --    0.53849   0.56253   0.57344   0.57839   0.58852
 Alpha virt. eigenvalues --    0.59418   0.59945   0.61518   0.63259   0.64932
 Alpha virt. eigenvalues --    0.65069   0.67285   0.67806   0.69237   0.72290
 Alpha virt. eigenvalues --    0.72503   0.73573   0.74573   0.75283   0.75813
 Alpha virt. eigenvalues --    0.77209   0.78128   0.78152   0.80564   0.80854
 Alpha virt. eigenvalues --    0.81341   0.81750   0.83141   0.84344   0.85136
 Alpha virt. eigenvalues --    0.85621   0.86329   0.88106   0.88671   0.89625
 Alpha virt. eigenvalues --    0.93219   0.93645   0.93959   0.94675   0.95356
 Alpha virt. eigenvalues --    0.96104   0.97045   0.98802   0.98901   0.99805
 Alpha virt. eigenvalues --    1.01442   1.01886   1.03090   1.03925   1.05341
 Alpha virt. eigenvalues --    1.06105   1.07070   1.07087   1.09642   1.10343
 Alpha virt. eigenvalues --    1.13133   1.14249   1.14489   1.16468   1.16617
 Alpha virt. eigenvalues --    1.17819   1.18018   1.19707   1.21531   1.22204
 Alpha virt. eigenvalues --    1.22330   1.23874   1.24201   1.28304   1.30305
 Alpha virt. eigenvalues --    1.30587   1.30828   1.32707   1.32948   1.35346
 Alpha virt. eigenvalues --    1.35999   1.38126   1.38659   1.38847   1.42283
 Alpha virt. eigenvalues --    1.43677   1.44370   1.45299   1.46437   1.47272
 Alpha virt. eigenvalues --    1.47927   1.50346   1.52092   1.53195   1.54101
 Alpha virt. eigenvalues --    1.56375   1.59130   1.59602   1.60928   1.62282
 Alpha virt. eigenvalues --    1.64279   1.65758   1.67777   1.68060   1.69482
 Alpha virt. eigenvalues --    1.73249   1.73465   1.74609   1.75623   1.77380
 Alpha virt. eigenvalues --    1.80404   1.82020   1.84482   1.86233   1.89196
 Alpha virt. eigenvalues --    1.91735   1.94408   1.94931   1.95476   1.98746
 Alpha virt. eigenvalues --    2.00330   2.05926   2.06193   2.07676   2.08541
 Alpha virt. eigenvalues --    2.09232   2.10078   2.15261   2.15401   2.16656
 Alpha virt. eigenvalues --    2.19417   2.23081   2.24770   2.26430   2.28007
 Alpha virt. eigenvalues --    2.29103   2.30816   2.31217   2.33240   2.34919
 Alpha virt. eigenvalues --    2.37366   2.41888   2.42656   2.45407   2.45460
 Alpha virt. eigenvalues --    2.47872   2.48677   2.50907   2.54011   2.54624
 Alpha virt. eigenvalues --    2.59408   2.60774   2.62384   2.64002   2.67769
 Alpha virt. eigenvalues --    2.69697   2.70962   2.72580   2.74416   2.78861
 Alpha virt. eigenvalues --    2.80999   2.83932   2.90755   2.95348   2.96907
 Alpha virt. eigenvalues --    2.99325   3.03515   3.04535   3.10693   3.12344
 Alpha virt. eigenvalues --    3.16312   3.18819   3.18833   3.24276   3.25466
 Alpha virt. eigenvalues --    3.30732   3.33121   3.33795   3.35089   3.39871
 Alpha virt. eigenvalues --    3.40395   3.40561   3.41792   3.48048   3.50486
 Alpha virt. eigenvalues --    3.50907   3.55829   3.58158   3.60218   3.60527
 Alpha virt. eigenvalues --    3.64680   3.67092   3.68150   3.69554   3.70570
 Alpha virt. eigenvalues --    3.74349   3.76520   3.78290   3.85165   3.85298
 Alpha virt. eigenvalues --    3.88317   3.88828   3.89570   3.92256   3.92329
 Alpha virt. eigenvalues --    3.97891   3.99213   4.01277   4.01976   4.05742
 Alpha virt. eigenvalues --    4.08991   4.11194   4.13799   4.14838   4.17795
 Alpha virt. eigenvalues --    4.17926   4.20685   4.25430   4.26548   4.29738
 Alpha virt. eigenvalues --    4.37111   4.38903   4.41734   4.43604   4.44380
 Alpha virt. eigenvalues --    4.50962   4.52106   4.54241   4.54941   4.58408
 Alpha virt. eigenvalues --    4.61286   4.62872   4.66046   4.72181   4.74875
 Alpha virt. eigenvalues --    4.79291   4.79891   4.85768   4.88502   4.89313
 Alpha virt. eigenvalues --    4.94106   4.94325   4.97802   5.01218   5.04026
 Alpha virt. eigenvalues --    5.05713   5.10062   5.13237   5.20381   5.23395
 Alpha virt. eigenvalues --    5.23459   5.28680   5.28717   5.33510   5.35760
 Alpha virt. eigenvalues --    5.42133   5.46361   5.47811   5.51433   5.55518
 Alpha virt. eigenvalues --    5.62542   5.65486   5.72348   5.75874   5.80080
 Alpha virt. eigenvalues --    5.83782   5.86330   5.89753   5.99060   6.02849
 Alpha virt. eigenvalues --    6.15039   6.24643   6.25789   6.31095   6.32949
 Alpha virt. eigenvalues --    6.36798   6.38518   6.43077   6.48188   6.51470
 Alpha virt. eigenvalues --    6.56259   6.58020   6.62012   6.70313   6.79234
 Alpha virt. eigenvalues --    6.84038   6.86787   6.88246   6.90207   6.97332
 Alpha virt. eigenvalues --    6.97724   7.09903   7.16354   7.17122   7.23720
 Alpha virt. eigenvalues --    7.23759   7.27688   7.38493   7.44075   7.48383
 Alpha virt. eigenvalues --    7.56142   7.59113  14.83687  15.10171  15.91494
 Alpha virt. eigenvalues --   16.90127  18.34983  19.23533
          Condensed to atoms (all electrons):
               1          2          3          4          5          6
     1  O    8.761993  -0.005250   0.007530  -0.138190   0.132790   0.009932
     2  O   -0.005250   8.564418   0.354807  -0.145505  -0.009955  -0.099133
     3  C    0.007530   0.354807   5.301237   0.382969  -0.216674   0.262009
     4  N   -0.138190  -0.145505   0.382969   6.258942   0.259196  -0.048301
     5  C    0.132790  -0.009955  -0.216674   0.259196   5.707565   0.002962
     6  H    0.009932  -0.099133   0.262009  -0.048301   0.002962   0.379084
     7  H   -0.001249   0.011348  -0.094730   0.347281  -0.100092   0.001881
     8  C   -0.049118   0.007896  -0.013783  -0.065294  -0.180012   0.000752
     9  H    0.006952   0.000417   0.000041  -0.010357  -0.064805  -0.000472
    10  H   -0.006536   0.000366  -0.002569  -0.003193   0.020096  -0.000494
    11  H   -0.006559   0.000369  -0.002568  -0.003148   0.020125  -0.000493
               7          8          9         10         11
     1  O   -0.001249  -0.049118   0.006952  -0.006536  -0.006559
     2  O    0.011348   0.007896   0.000417   0.000366   0.000369
     3  C   -0.094730  -0.013783   0.000041  -0.002569  -0.002568
     4  N    0.347281  -0.065294  -0.010357  -0.003193  -0.003148
     5  C   -0.100092  -0.180012  -0.064805   0.020096   0.020125
     6  H    0.001881   0.000752  -0.000472  -0.000494  -0.000493
     7  H    0.763846   0.007893   0.001225   0.007700   0.007684
     8  C    0.007893   5.688868   0.467617   0.348332   0.348292
     9  H    0.001225   0.467617   0.392216  -0.005075  -0.005133
    10  H    0.007700   0.348332  -0.005075   0.347873   0.003247
    11  H    0.007684   0.348292  -0.005133   0.003247   0.347914
 Mulliken charges:
               1
     1  O   -0.712296
     2  O   -0.679778
     3  C    0.021730
     4  N    0.165597
     5  C    0.428804
     6  H    0.492274
     7  H    0.047213
     8  C   -0.561443
     9  H    0.217374
    10  H    0.290252
    11  H    0.290272
 Sum of Mulliken charges =   0.00000
 Mulliken charges with hydrogens summed into heavy atoms:
               1
     1  O   -0.712296
     2  O   -0.679778
     3  C    0.514004
     4  N    0.212811
     5  C    0.428804
     8  C    0.236455
 APT charges:
               1
     1  O   -0.751991
     2  O   -0.785673
     3  C    1.066960
     4  N   -0.936675
     5  C    1.193831
     6  H    0.043450
     7  H    0.190615
     8  C   -0.103714
     9  H    0.035766
    10  H    0.023722
    11  H    0.023710
 Sum of APT charges =   0.00000
 APT charges with hydrogens summed into heavy atoms:
               1
     1  O   -0.751991
     2  O   -0.785673
     3  C    1.110410
     4  N   -0.746061
     5  C    1.193831
     8  C   -0.020516
 Electronic spatial extent (au):  <R**2>=            650.3751
 Charge=              0.0000 electrons
 Dipole moment (field-independent basis, Debye):
    X=             -2.7917    Y=             -2.5220    Z=              0.0007  Tot=              3.7622
 Quadrupole moment (field-independent basis, Debye-Ang):
   XX=            -42.4311   YY=            -35.3506   ZZ=            -34.2015
   XY=              6.5387   XZ=              0.0016   YZ=              0.0041
 Traceless Quadrupole moment (field-independent basis, Debye-Ang):
   XX=             -5.1034   YY=              1.9772   ZZ=              3.1262
   XY=              6.5387   XZ=              0.0016   YZ=              0.0041
 Octapole moment (field-independent basis, Debye-Ang**2):
  XXX=            -34.2706  YYY=             -7.5656  ZZZ=              0.0005  XYY=              6.5770
  XXY=              2.2580  XXZ=              0.0049  XZZ=              0.7731  YZZ=             -0.0766
  YYZ=             -0.0032  XYZ=              0.0009
 Hexadecapole moment (field-independent basis, Debye-Ang**3):
 XXXX=           -678.5450 YYYY=           -160.2293 ZZZZ=            -38.0606 XXXY=             13.1503
 XXXZ=              0.0102 YYYX=              4.7187 YYYZ=              0.0160 ZZZX=             -0.0042
 ZZZY=             -0.0024 XXYY=           -133.0378 XXZZ=           -106.0560 YYZZ=            -31.7711
 XXYZ=              0.0001 YYXZ=              0.0027 ZZXY=              0.4395
 N-N= 2.254102810726D+02 E-N=-1.205967299532D+03  KE= 3.207576179514D+02
  Exact polarizability:  69.194  -1.738  53.084  -0.001   0.004  36.255
 Approx polarizability:  65.218  -5.282  60.300  -0.003   0.004  41.276
 Calling FoFJK, ICntrl=    100127 FMM=F ISym2X=0 I1Cent= 0 IOpClX= 0 NMat=1 NMatS=1 NMatT=0.
 Full mass-weighted force constant matrix:
 Low frequencies ---   -9.3227   -1.3275   -0.1592    0.0006    0.0010    0.0012
 Low frequencies ---   74.8268  124.7935  185.9315
 Diagonal vibrational polarizability:
       23.0701144       6.1570955      16.1380732
 Harmonic frequencies (cm**-1), IR intensities (KM/Mole), Raman scattering
 activities (A**4/AMU), depolarization ratios for plane and unpolarized
 incident light, reduced masses (AMU), force constants (mDyne/A),
 and normal coordinates:
                      1                      2                      3
                      A                      A                      A
 Frequencies --     74.8192               124.7933               185.9306
 Red. masses --      1.0856                 4.3337                 2.3582
 Frc consts  --      0.0036                 0.0398                 0.0480
 IR Inten    --      0.0014                 0.5238                11.4197
  Atom  AN      X      Y      Z        X      Y      Z        X      Y      Z
     1   8     0.00   0.00  -0.04     0.00   0.00  -0.01     0.00   0.00  -0.12
     2   8     0.00   0.00   0.01     0.00   0.00  -0.21     0.00   0.00  -0.15
     3   6     0.00   0.00  -0.02     0.00   0.00  -0.01     0.00   0.00   0.26
     4   7     0.00   0.00   0.06     0.00   0.00   0.41     0.00   0.00   0.01
     5   6     0.00   0.00   0.02     0.00   0.00   0.08     0.00   0.00  -0.03
     6   1     0.00   0.00  -0.10     0.00   0.00  -0.17     0.00   0.00   0.87
     7   1     0.00   0.00   0.12     0.00   0.00   0.43     0.00   0.00  -0.31
     8   6     0.00   0.00  -0.01     0.00   0.00  -0.20     0.00   0.00   0.05
     9   1     0.00   0.00   0.51     0.00   0.00  -0.56     0.00   0.00   0.14
    10   1     0.27  -0.42  -0.33    -0.29   0.08  -0.13     0.08  -0.03   0.02
    11   1    -0.27   0.42  -0.33     0.29  -0.08  -0.13    -0.08   0.03   0.02
                      4                      5                      6
                      A                      A                      A
 Frequencies --    209.9930               402.4426               532.3986
 Red. masses --      5.1610                 3.9539                 4.9542
 Frc consts  --      0.1341                 0.3773                 0.8274
 IR Inten    --     11.3458                 4.5303                20.0226
  Atom  AN      X      Y      Z        X      Y      Z        X      Y      Z
     1   8     0.27  -0.10   0.00     0.23   0.10   0.00     0.15  -0.15   0.00
     2   8     0.02   0.28   0.00    -0.21   0.01   0.00    -0.24  -0.15   0.00
     3   6    -0.13  -0.01   0.00    -0.20   0.00   0.00     0.01   0.30   0.00
     4   7    -0.01  -0.24   0.00    -0.10  -0.04   0.00     0.10   0.19   0.00
     5   6     0.04  -0.13   0.00     0.03   0.08   0.00     0.06  -0.16   0.00
     6   1    -0.41  -0.05   0.00    -0.25  -0.01   0.00     0.26   0.32   0.00
     7   1     0.02  -0.23   0.00    -0.12  -0.04   0.00     0.51   0.22   0.00
     8   6    -0.19   0.15   0.00     0.22  -0.12   0.00    -0.09  -0.03   0.00
     9   1    -0.03   0.41   0.00     0.01  -0.48   0.00     0.07   0.24   0.00
    10   1    -0.36   0.14   0.00     0.47  -0.11  -0.01    -0.28  -0.03   0.00
    11   1    -0.36   0.14   0.00     0.47  -0.11   0.01    -0.28  -0.03   0.00
                      7                      8                      9
                      A                      A                      A
 Frequencies --    594.9896               641.8914               677.8377
 Red. masses --      2.4691                 4.3715                 1.1878
 Frc consts  --      0.5150                 1.0612                 0.3216
 IR Inten    --     21.1130                13.2562                76.4373
  Atom  AN      X      Y      Z        X      Y      Z        X      Y      Z
     1   8     0.00   0.00  -0.10    -0.21  -0.10   0.00     0.00   0.00   0.04
     2   8     0.00   0.00   0.00    -0.14  -0.01   0.00     0.00   0.00  -0.03
     3   6     0.00   0.00   0.01    -0.12  -0.01   0.00     0.00   0.00   0.06
     4   7     0.00   0.00  -0.15     0.07  -0.10   0.00     0.00   0.00  -0.07
     5   6     0.00   0.00   0.31     0.19  -0.05   0.00     0.00   0.00  -0.07
     6   1     0.00   0.00   0.12    -0.22  -0.01   0.00     0.00   0.00   0.11
     7   1     0.00   0.00   0.33     0.08  -0.10   0.00     0.00   0.00   0.97
     8   6     0.00   0.00   0.02     0.28   0.24   0.00     0.00   0.00  -0.02
     9   1     0.00   0.00  -0.34     0.47   0.55   0.00     0.00   0.00   0.07
    10   1    -0.44  -0.30  -0.18     0.09   0.24   0.01     0.09   0.07   0.04
    11   1     0.44   0.30  -0.18     0.09   0.25  -0.01    -0.09  -0.07   0.04
                     10                     11                     12
                      A                      A                      A
 Frequencies --    985.9852               998.0245              1065.5082
 Red. masses --      1.7889                 3.6135                 1.6738
 Frc consts  --      1.0247                 2.1206                 1.1196
 IR Inten    --     12.7565                 4.8896                 4.3693
  Atom  AN      X      Y      Z        X      Y      Z        X      Y      Z
     1   8     0.01  -0.10   0.00    -0.08   0.15   0.00     0.00   0.00  -0.02
     2   8     0.02  -0.01   0.00    -0.09  -0.03   0.00     0.00   0.00   0.04
     3   6     0.03   0.04   0.00    -0.01   0.07   0.00     0.00   0.00  -0.17
     4   7    -0.02  -0.01   0.00     0.26  -0.22   0.00     0.00   0.00   0.02
     5   6    -0.13  -0.06   0.00     0.08   0.11   0.00     0.00   0.00   0.13
     6   1     0.11   0.05   0.00    -0.16   0.06   0.00     0.00   0.00   0.75
     7   1     0.20   0.00   0.00     0.60  -0.20   0.00     0.00   0.00   0.06
     8   6    -0.01   0.18   0.00    -0.16  -0.02   0.00     0.00   0.00  -0.11
     9   1    -0.35  -0.40   0.00    -0.40  -0.42   0.00     0.00   0.00   0.24
    10   1     0.52   0.13  -0.06     0.08  -0.08  -0.05     0.27   0.28   0.10
    11   1     0.53   0.13   0.06     0.08  -0.08   0.05    -0.27  -0.28   0.10
                     13                     14                     15
                      A                      A                      A
 Frequencies --   1068.8170              1215.0547              1234.7281
 Red. masses --      1.7373                 4.8264                 1.9740
 Frc consts  --      1.1693                 4.1982                 1.7731
 IR Inten    --      1.1463               159.8827               268.6904
  Atom  AN      X      Y      Z        X      Y      Z        X      Y      Z
     1   8     0.00   0.00   0.03     0.01  -0.10   0.00    -0.03  -0.04   0.00
     2   8     0.00   0.00   0.04    -0.01   0.05   0.00    -0.02   0.00   0.00
     3   6     0.00   0.00  -0.14    -0.21  -0.31   0.00     0.07   0.08   0.00
     4   7     0.00   0.00   0.05     0.19   0.31   0.00    -0.07  -0.01   0.00
     5   6     0.00   0.00  -0.15     0.14   0.02   0.00     0.24   0.00   0.00
     6   1     0.00   0.00   0.66    -0.45  -0.35   0.00    -0.02   0.08   0.00
     7   1     0.00   0.00   0.10     0.09   0.31   0.00    -0.80  -0.04   0.00
     8   6     0.00   0.00   0.12    -0.11   0.05   0.00    -0.08   0.04   0.00
     9   1     0.00   0.00  -0.27    -0.32  -0.30   0.00    -0.31  -0.35   0.00
    10   1    -0.31  -0.32  -0.11     0.13  -0.07  -0.09     0.05  -0.10  -0.10
    11   1     0.31   0.32  -0.11     0.13  -0.07   0.09     0.05  -0.10   0.10
                     16                     17                     18
                      A                      A                      A
 Frequencies --   1386.2336              1407.5394              1470.6098
 Red. masses --      1.2028                 1.3194                 1.1139
 Frc consts  --      1.3618                 1.5401                 1.4193
 IR Inten    --     31.2141                52.0343                65.7815
  Atom  AN      X      Y      Z        X      Y      Z        X      Y      Z
     1   8    -0.01   0.00   0.00    -0.01   0.00   0.00     0.00  -0.03   0.00
     2   8    -0.02   0.05   0.00    -0.03   0.03   0.00    -0.02   0.01   0.00
     3   6    -0.04  -0.06   0.00    -0.02  -0.03   0.00     0.00  -0.01   0.00
     4   7    -0.04  -0.01   0.00     0.00  -0.01   0.00     0.05   0.00   0.00
     5   6     0.05   0.01   0.00     0.06   0.01   0.00    -0.03   0.02   0.00
     6   1     0.84   0.01   0.00     0.46   0.01   0.00     0.13   0.01   0.00
     7   1     0.27   0.00   0.00    -0.05  -0.01   0.00    -0.21  -0.02   0.00
     8   6     0.03   0.04   0.00    -0.12  -0.09   0.00     0.05  -0.02   0.00
     9   1    -0.11  -0.20   0.00     0.17   0.39   0.00    -0.18  -0.40   0.00
    10   1    -0.18  -0.16  -0.13     0.42   0.26   0.22    -0.25   0.44   0.34
    11   1    -0.18  -0.16   0.13     0.42   0.26  -0.22    -0.25   0.44  -0.34
                     19                     20                     21
                      A                      A                      A
 Frequencies --   1488.7420              1511.7346              1812.9950
 Red. masses --      1.0434                 1.8070                 9.8973
 Frc consts  --      1.3625                 2.4331                19.1672
 IR Inten    --      9.2672               229.0564               516.0185
  Atom  AN      X      Y      Z        X      Y      Z        X      Y      Z
     1   8     0.00   0.00   0.00    -0.02   0.02   0.00     0.02  -0.30   0.00
     2   8     0.00   0.00   0.00     0.07  -0.03   0.00     0.31  -0.17   0.00
     3   6     0.00   0.00   0.00     0.00   0.01   0.00    -0.45   0.26   0.00
     4   7     0.00   0.00   0.00    -0.19   0.02   0.00     0.01  -0.08   0.00
     5   6     0.00   0.00  -0.02     0.15  -0.02   0.00     0.01   0.48   0.00
     6   1     0.00   0.00   0.00    -0.32  -0.02   0.00     0.23   0.39   0.00
     7   1     0.00   0.00  -0.01     0.78   0.07   0.00    -0.10  -0.08   0.00
     8   6     0.00   0.00  -0.05    -0.01  -0.03   0.00    -0.02  -0.04   0.00
     9   1     0.00   0.00   0.71    -0.12  -0.18   0.00     0.08   0.15   0.00
    10   1    -0.48   0.09   0.05    -0.04   0.22   0.18    -0.03  -0.09  -0.04
    11   1     0.48  -0.09   0.05    -0.04   0.22  -0.18    -0.03  -0.09   0.04
                     22                     23                     24
                      A                      A                      A
 Frequencies --   1851.1842              3059.5316              3071.8972
 Red. masses --      8.0639                 1.0381                 1.0919
 Frc consts  --     16.2816                 5.7254                 6.0710
 IR Inten    --    208.0000                 2.3020                12.5737
  Atom  AN      X      Y      Z        X      Y      Z        X      Y      Z
     1   8     0.03  -0.30   0.00     0.00   0.00   0.00     0.00   0.00   0.00
     2   8    -0.24   0.12   0.00     0.00   0.00   0.00     0.00   0.00   0.00
     3   6     0.40  -0.14   0.00     0.00   0.00   0.00     0.01  -0.09   0.00
     4   7    -0.07  -0.03   0.00     0.00   0.00   0.00     0.00   0.00   0.00
     5   6    -0.03   0.48   0.00     0.00   0.00   0.00     0.00   0.00   0.00
     6   1    -0.32  -0.22   0.00     0.00   0.02   0.00    -0.09   0.99   0.00
     7   1     0.47   0.00   0.00     0.00   0.00   0.00     0.01   0.00   0.00
     8   6    -0.01  -0.04   0.00     0.02   0.05   0.00     0.00   0.00   0.00
     9   1     0.08   0.15   0.00    -0.33   0.20   0.00     0.01  -0.01   0.00
    10   1    -0.04  -0.09  -0.04     0.03  -0.37   0.53     0.00   0.01  -0.01
    11   1    -0.04  -0.09   0.04     0.03  -0.37  -0.53     0.00   0.01   0.01
                     25                     26                     27
                      A                      A                      A
 Frequencies --   3128.3046              3184.5444              3635.0367
 Red. masses --      1.1004                 1.1019                 1.0774
 Frc consts  --      6.3448                 6.5840                 8.3876
 IR Inten    --      4.1641                 3.4141                35.1568
  Atom  AN      X      Y      Z        X      Y      Z        X      Y      Z
     1   8     0.00   0.00   0.00     0.00   0.00   0.00     0.00   0.00   0.00
     2   8     0.00   0.00   0.00     0.00   0.00   0.00     0.00   0.00   0.00
     3   6     0.00   0.00   0.00     0.00   0.00   0.00     0.00   0.00   0.00
     4   7     0.00   0.00   0.00     0.00   0.00   0.00     0.00  -0.07   0.00
     5   6     0.00   0.00   0.00     0.00   0.00   0.00     0.00   0.00   0.00
     6   1     0.00   0.00   0.00     0.00   0.00   0.00     0.00   0.01   0.00
     7   1     0.00   0.00   0.00     0.00   0.00   0.00    -0.05   1.00   0.00
     8   6     0.00   0.00  -0.09    -0.07   0.06   0.00     0.00   0.00   0.00
     9   1     0.00   0.00  -0.02     0.79  -0.47   0.00     0.00   0.00   0.00
    10   1     0.03  -0.42   0.56     0.00  -0.15   0.22     0.00   0.00   0.00
    11   1    -0.03   0.42   0.56     0.00  -0.15  -0.22     0.00   0.00   0.00

 -------------------
 - Thermochemistry -
 -------------------
 Temperature   298.150 Kelvin.  Pressure   1.00000 Atm.
 Atom     1 has atomic number  8 and mass  15.99491
 Atom     2 has atomic number  8 and mass  15.99491
 Atom     3 has atomic number  6 and mass  12.00000
 Atom     4 has atomic number  7 and mass  14.00307
 Atom     5 has atomic number  6 and mass  12.00000
 Atom     6 has atomic number  1 and mass   1.00783
 Atom     7 has atomic number  1 and mass   1.00783
 Atom     8 has atomic number  6 and mass  12.00000
 Atom     9 has atomic number  1 and mass   1.00783
 Atom    10 has atomic number  1 and mass   1.00783
 Atom    11 has atomic number  1 and mass   1.00783
 Molecular mass:    87.03203 amu.
 Principal axes and moments of inertia in atomic units:
                           1         2         3
     Eigenvalues --   186.58920 848.267431023.66219
           X            0.99906   0.04325   0.00000
           Y           -0.04325   0.99906   0.00005
           Z            0.00000  -0.00005   1.00000
 This molecule is an asymmetric top.
 Rotational symmetry number  1.
 Rotational temperatures (Kelvin)      0.46420     0.10211     0.08461
 Rotational constants (GHZ):           9.67227     2.12756     1.76302
 Zero-point vibrational energy     221438.1 (Joules/Mol)
                                   52.92499 (Kcal/Mol)
 Warning -- explicit consideration of   7 degrees of freedom as
           vibrations may cause significant error
 Vibrational temperatures:    107.65   179.55   267.51   302.13   579.03
          (Kelvin)            766.00   856.06   923.54   975.26  1418.61
                             1435.93  1533.03  1537.79  1748.19  1776.50
                             1994.48  2025.14  2115.88  2141.97  2175.05
                             2608.50  2663.44  4401.98  4419.77  4500.93
                             4581.85  5230.01
 
 Zero-point correction=                           0.084341 (Hartree/Particle)
 Thermal correction to Energy=                    0.090902
 Thermal correction to Enthalpy=                  0.091846
 Thermal correction to Gibbs Free Energy=         0.053622
 Sum of electronic and zero-point Energies=           -322.485800
 Sum of electronic and thermal Energies=              -322.479239
 Sum of electronic and thermal Enthalpies=            -322.478295
 Sum of electronic and thermal Free Energies=         -322.516519
 
                     E (Thermal)             CV                S
                      KCal/Mol        Cal/Mol-Kelvin    Cal/Mol-Kelvin
 Total                   57.042             21.304             80.448
 Electronic               0.000              0.000              0.000
 Translational            0.889              2.981             39.304
 Rotational               0.889              2.981             26.585
 Vibrational             55.264             15.343             14.559
 Vibration     1          0.599              1.966              4.022
 Vibration     2          0.610              1.928              3.025
 Vibration     3          0.632              1.859              2.268
 Vibration     4          0.642              1.826              2.044
 Vibration     5          0.768              1.465              0.954
 Vibration     6          0.887              1.178              0.582
 Vibration     7          0.953              1.042              0.458
                       Q            Log10(Q)             Ln(Q)
 Total Bot       0.216491D-24        -24.664560        -56.792249
 Total V=0       0.134811D+15         14.129726         32.534897
 Vib (Bot)       0.470797D-37        -37.327166        -85.948977
 Vib (Bot)    1  0.275469D+01          0.440072          1.013303
 Vib (Bot)    2  0.163571D+01          0.213707          0.492079
 Vib (Bot)    3  0.107800D+01          0.032619          0.075109
 Vib (Bot)    4  0.945825D+00         -0.024189         -0.055698
 Vib (Bot)    5  0.442093D+00         -0.354487         -0.816236
 Vib (Bot)    6  0.299721D+00         -0.523283         -1.204903
 Vib (Bot)    7  0.252254D+00         -0.598162         -1.377319
 Vib (V=0)       0.293170D+02          1.467120          3.378168
 Vib (V=0)    1  0.329969D+01          0.518474          1.193830
 Vib (V=0)    2  0.221043D+01          0.344476          0.793186
 Vib (V=0)    3  0.168831D+01          0.227453          0.523729
 Vib (V=0)    4  0.156985D+01          0.195859          0.450982
 Vib (V=0)    5  0.116742D+01          0.067226          0.154794
 Vib (V=0)    6  0.108295D+01          0.034609          0.079690
 Vib (V=0)    7  0.106003D+01          0.025318          0.058296
 Electronic      0.100000D+01          0.000000          0.000000
 Translational   0.319134D+08          7.503973         17.278535
 Rotational      0.144090D+06          5.158634         11.878193
 ***** Axes restored to original set *****
 -------------------------------------------------------------------
 Center     Atomic                   Forces (Hartrees/Bohr)
 Number     Number              X              Y              Z
 -------------------------------------------------------------------
      1        8           0.000028787   -0.000002454   -0.000007826
      2        8           0.000082257    0.000051846    0.000008438
      3        6          -0.000179336   -0.000060755    0.000012590
      4        7           0.000100766    0.000014097    0.000021584
      5        6          -0.000112331   -0.000016446   -0.000017287
      6        1           0.000018373    0.000026422   -0.000000301
      7        1           0.000005615   -0.000000041   -0.000017807
      8        6           0.000003865   -0.000050345   -0.000019116
      9        1           0.000017543    0.000016976    0.000009048
     10        1           0.000022428    0.000009060    0.000002579
     11        1           0.000012033    0.000011640    0.000008100
 -------------------------------------------------------------------
 Cartesian Forces:  Max     0.000179336 RMS     0.000048101
 FormGI is forming the generalized inverse of G from B-inverse, IUseBI=4.

 GradGradGradGradGradGradGradGradGradGradGradGradGradGradGradGradGradGrad
 Berny optimization.
 Internal  Forces:  Max     0.000096052 RMS     0.000028577
 Search for a local minimum.
 Step number   1 out of a maximum of    2
 All quantities printed in internal units (Hartrees-Bohrs-Radians)
 Second derivative matrix not updated -- analytic derivatives used.
 ITU=  0
     Eigenvalues ---    0.00038   0.00621   0.00946   0.01251   0.03957
     Eigenvalues ---    0.05493   0.05623   0.09043   0.10751   0.12389
     Eigenvalues ---    0.13015   0.13890   0.13959   0.17549   0.21849
     Eigenvalues ---    0.23932   0.25683   0.33457   0.33936   0.34077
     Eigenvalues ---    0.34542   0.35573   0.36392   0.42709   0.47232
     Eigenvalues ---    0.88519   0.90602
 Angle between quadratic step and forces=  68.59 degrees.
 Linear search not attempted -- first point.
 Iteration  1 RMS(Cart)=  0.00077979 RMS(Int)=  0.00000033
 Iteration  2 RMS(Cart)=  0.00000036 RMS(Int)=  0.00000003
 Variable       Old X    -DE/DX   Delta X   Delta X   Delta X     New X
                                 (Linear)    (Quad)   (Total)
    R1        2.27576  -0.00001   0.00000   0.00003   0.00003   2.27579
    R2        2.27074  -0.00010   0.00000  -0.00016  -0.00016   2.27058
    R3        2.61173   0.00008   0.00000   0.00030   0.00030   2.61203
    R4        2.07054   0.00002   0.00000   0.00008   0.00008   2.07062
    R5        2.63053  -0.00005   0.00000  -0.00023  -0.00023   2.63030
    R6        1.90435   0.00001   0.00000   0.00001   0.00001   1.90437
    R7        2.84631   0.00005   0.00000   0.00021   0.00021   2.84652
    R8        2.04990   0.00003   0.00000   0.00009   0.00009   2.04999
    R9        2.06101   0.00000   0.00000  -0.00002  -0.00002   2.06099
   R10        2.06101  -0.00001   0.00000  -0.00002  -0.00002   2.06099
    A1        2.13694   0.00000   0.00000  -0.00001  -0.00001   2.13694
    A2        2.17514   0.00002   0.00000   0.00022   0.00022   2.17536
    A3        1.97110  -0.00002   0.00000  -0.00021  -0.00021   1.97089
    A4        2.17095   0.00000   0.00000  -0.00003  -0.00003   2.17091
    A5        2.02333   0.00001   0.00000   0.00006   0.00006   2.02339
    A6        2.08891   0.00000   0.00000  -0.00002  -0.00002   2.08888
    A7        2.12847   0.00001   0.00000   0.00008   0.00008   2.12855
    A8        2.16548  -0.00006   0.00000  -0.00034  -0.00034   2.16515
    A9        1.98923   0.00005   0.00000   0.00026   0.00026   1.98949
   A10        1.90393  -0.00002   0.00000  -0.00029  -0.00029   1.90364
   A11        1.92513   0.00003   0.00000   0.00035   0.00035   1.92549
   A12        1.92545   0.00001   0.00000   0.00003   0.00003   1.92547
   A13        1.91297  -0.00001   0.00000  -0.00013  -0.00013   1.91284
   A14        1.91297  -0.00001   0.00000  -0.00014  -0.00014   1.91284
   A15        1.88331   0.00000   0.00000   0.00018   0.00018   1.88349
    D1       -3.14093  -0.00002   0.00000  -0.00067  -0.00067   3.14159
    D2       -0.00004  -0.00001   0.00000   0.00003   0.00003   0.00000
    D3        0.00045   0.00001   0.00000  -0.00046  -0.00046   0.00000
    D4        3.14134   0.00001   0.00000   0.00025   0.00025   3.14159
    D5        0.00058  -0.00001   0.00000  -0.00058  -0.00058  -0.00001
    D6       -3.14080  -0.00001   0.00000  -0.00081  -0.00081   3.14158
    D7       -3.14029  -0.00001   0.00000  -0.00131  -0.00131   3.14159
    D8        0.00152  -0.00001   0.00000  -0.00154  -0.00154  -0.00001
    D9        0.00055   0.00000   0.00000  -0.00062  -0.00062  -0.00007
   D10       -2.10146   0.00001   0.00000  -0.00050  -0.00050  -2.10196
   D11        2.10277  -0.00001   0.00000  -0.00096  -0.00096   2.10181
   D12       -3.14126   0.00000   0.00000  -0.00039  -0.00039   3.14153
   D13        1.03991   0.00001   0.00000  -0.00027  -0.00027   1.03964
   D14       -1.03905  -0.00001   0.00000  -0.00073  -0.00073  -1.03977
         Item               Value     Threshold  Converged?
 Maximum Force            0.000096     0.000450     YES
 RMS     Force            0.000029     0.000300     YES
 Maximum Displacement     0.002302     0.001800     NO 
 RMS     Displacement     0.000780     0.001200     YES
 Predicted change in Energy=-9.713737D-08
                           ----------------------------
                           ! Non-Optimized Parameters !
                           ! (Angstroms and Degrees)  !
 --------------------------                            --------------------------
 ! Name  Definition              Value          Derivative Info.                !
 --------------------------------------------------------------------------------
 ! R1    R(1,5)                  1.2043         -DE/DX =    0.0                 !
 ! R2    R(2,3)                  1.2015         -DE/DX =   -0.0001              !
 ! R3    R(3,4)                  1.3822         -DE/DX =    0.0001              !
 ! R4    R(3,6)                  1.0957         -DE/DX =    0.0                 !
 ! R5    R(4,5)                  1.3919         -DE/DX =    0.0                 !
 ! R6    R(4,7)                  1.0077         -DE/DX =    0.0                 !
 ! R7    R(5,8)                  1.5063         -DE/DX =    0.0001              !
 ! R8    R(8,9)                  1.0848         -DE/DX =    0.0                 !
 ! R9    R(8,10)                 1.0906         -DE/DX =    0.0                 !
 ! R10   R(8,11)                 1.0906         -DE/DX =    0.0                 !
 ! A1    A(2,3,4)              122.4375         -DE/DX =    0.0                 !
 ! A2    A(2,3,6)              124.6389         -DE/DX =    0.0                 !
 ! A3    A(4,3,6)              112.9236         -DE/DX =    0.0                 !
 ! A4    A(3,4,5)              124.3843         -DE/DX =    0.0                 !
 ! A5    A(3,4,7)              115.9315         -DE/DX =    0.0                 !
 ! A6    A(5,4,7)              119.6842         -DE/DX =    0.0                 !
 ! A7    A(1,5,4)              121.9569         -DE/DX =    0.0                 !
 ! A8    A(1,5,8)              124.0538         -DE/DX =   -0.0001              !
 ! A9    A(4,5,8)              113.9893         -DE/DX =    0.0                 !
 ! A10   A(5,8,9)              109.0704         -DE/DX =    0.0                 !
 ! A11   A(5,8,10)             110.3222         -DE/DX =    0.0                 !
 ! A12   A(5,8,11)             110.3215         -DE/DX =    0.0                 !
 ! A13   A(9,8,10)             109.5977         -DE/DX =    0.0                 !
 ! A14   A(9,8,11)             109.5974         -DE/DX =    0.0                 !
 ! A15   A(10,8,11)            107.916          -DE/DX =    0.0                 !
 ! D1    D(2,3,4,5)            179.9998         -DE/DX =    0.0                 !
 ! D2    D(2,3,4,7)             -0.0002         -DE/DX =    0.0                 !
 ! D3    D(6,3,4,5)             -0.0003         -DE/DX =    0.0                 !
 ! D4    D(6,3,4,7)            179.9998         -DE/DX =    0.0                 !
 ! D5    D(3,4,5,1)             -0.0003         -DE/DX =    0.0                 !
 ! D6    D(3,4,5,8)            179.9993         -DE/DX =    0.0                 !
 ! D7    D(7,4,5,1)            179.9996         -DE/DX =    0.0                 !
 ! D8    D(7,4,5,8)             -0.0007         -DE/DX =    0.0                 !
 ! D9    D(1,5,8,9)             -0.0039         -DE/DX =    0.0                 !
 ! D10   D(1,5,8,10)          -120.4334         -DE/DX =    0.0                 !
 ! D11   D(1,5,8,11)           120.425          -DE/DX =    0.0                 !
 ! D12   D(4,5,8,9)            179.9965         -DE/DX =    0.0                 !
 ! D13   D(4,5,8,10)            59.5669         -DE/DX =    0.0                 !
 ! D14   D(4,5,8,11)           -59.5747         -DE/DX =    0.0                 !
 --------------------------------------------------------------------------------
 GradGradGradGradGradGradGradGradGradGradGradGradGradGradGradGradGradGrad


 ----------------------------------------------------------------------

 Electric dipole moment (input orientation):
 (Debye = 10**-18 statcoulomb cm , SI units = C m)
                  (au)            (Debye)         (10**-30 SI)
   Tot        0.148016D+01      0.376220D+01      0.125493D+02
   x          0.123672D+01      0.314342D+01      0.104853D+02
   y         -0.760593D+00     -0.193323D+01     -0.644857D+01
   z         -0.287937D+00     -0.731863D+00     -0.244123D+01

 Dipole polarizability, Alpha (input orientation).
 (esu units = cm**3 , SI units = C**2 m**2 J**-1)
 Alpha(0;0):
               (au)            (10**-24 esu)      (10**-40 SI)
   iso        0.528444D+02      0.783073D+01      0.871286D+01
   aniso      0.286869D+02      0.425095D+01      0.472983D+01
   xx         0.682589D+02      0.101149D+02      0.112544D+02
   yx         0.335490D+01      0.497145D+00      0.553148D+00
   yy         0.510932D+02      0.757124D+01      0.842414D+01
   zx         0.254964D+01      0.377817D+00      0.420378D+00
   zy         0.654786D+01      0.970292D+00      0.107960D+01
   zz         0.391810D+02      0.580603D+01      0.646007D+01

 ----------------------------------------------------------------------

 Dipole orientation:
     8          2.64367857         -1.99530719         -0.11176980
     8         -2.88478840          2.26101599         -3.07621950
     6         -1.19438978          0.95793343         -2.30110676
     7         -0.74627191          0.61489482          0.24892732
     6          1.18757935         -0.87394051          1.23039618
     1          0.14140604         -0.07314399         -3.50096260
     1         -1.92725575          1.52713294          1.43199718
     6          1.26881331         -0.93673193          4.07485302
     1          2.82236790         -2.13195809          4.67486275
     1         -0.50259534         -1.67674552          4.82467594
     1          1.52941407          0.96491810          4.82557078

 Electric dipole moment (dipole orientation):
 (Debye = 10**-18 statcoulomb cm , SI units = C m)
                  (au)            (Debye)         (10**-30 SI)
   Tot        0.148016D+01      0.376220D+01      0.125493D+02
   x          0.000000D+00      0.000000D+00      0.000000D+00
   y          0.000000D+00      0.000000D+00      0.000000D+00
   z          0.148016D+01      0.376220D+01      0.125493D+02

 Dipole polarizability, Alpha (dipole orientation).
 (esu units = cm**3 , SI units = C**2 m**2 J**-1)
 Alpha(0;0):
               (au)            (10**-24 esu)      (10**-40 SI)
   iso        0.528444D+02      0.783073D+01      0.871286D+01
   aniso      0.286869D+02      0.425095D+01      0.472983D+01
   xx         0.524475D+02      0.777191D+01      0.864742D+01
   yx        -0.124713D+02     -0.184806D+01     -0.205625D+01
   yy         0.458603D+02      0.679580D+01      0.756135D+01
   zx         0.649237D+01      0.962070D+00      0.107045D+01
   zy        -0.499194D+01     -0.739730D+00     -0.823060D+00
   zz         0.602254D+02      0.892449D+01      0.992983D+01

 ----------------------------------------------------------------------
 1\1\GINC-R03C10\Freq\RwB97XD\Aug-CC-pVTZ\C3H5N1O2\LFRANZON\02-Feb-2022
 \0\\#N Geom=AllCheck Guess=TCheck SCRF=Check GenChk RwB97XD/Aug-CC-pVT
 Z Freq\\Title\\0,1\O,0.9114724435,1.3556893078,0.6378213074\O,-2.42457
 98552,-0.6441903081,-0.3439986866\C,-1.4622800085,0.0036863191,-0.0307
 289408\N,-0.1710075466,-0.4630904429,-0.1883802364\C,0.9714000807,0.25
 15457573,0.160777531\H,-1.502915734,1.0090335462,0.4030256032\H,-0.081
 1449929,-1.3854421963,-0.5842728267\C,2.2588633085,-0.4805906663,-0.11
 31917187\H,3.0931343745,0.1444139554,0.1869272763\H,2.3415819243,-0.71
 63679501,-1.1748206208\H,2.2864060058,-1.4190273219,0.4418513122\\Vers
 ion=ES64L-G16RevB.01\State=1-A\HF=-322.5701409\RMSD=1.948e-09\RMSF=4.8
 10e-05\ZeroPoint=0.0843413\Thermal=0.0909016\Dipole=1.2367177,-0.76059
 27,-0.287937\DipoleDeriv=-0.6778172,0.0638835,0.016234,-0.2690136,-1.0
 921064,-0.3351216,-0.1280383,-0.3235754,-0.4860491,-1.3372319,-0.21076
 96,-0.1242319,-0.457744,-0.5914883,-0.1084624,-0.2310025,-0.0999578,-0
 .4282988,2.2806482,0.2725774,0.1873816,-0.0903867,0.5918234,0.1396643,
 0.0300868,0.1521716,0.3284077,-2.0438567,-0.4224754,-0.2430095,0.12417
 75,-0.4356009,-0.0555686,-0.006368,-0.074485,-0.3305688,1.7675878,0.20
 76512,0.1423384,0.538194,1.3545483,0.5041406,0.2853909,0.4927251,0.459
 3567,0.0793315,-0.0176331,-0.0084225,0.0153835,-0.0273327,-0.0556899,0
 .0058844,-0.0568799,0.0783508,0.1267491,-0.0088939,-0.0091531,0.017777
 ,0.1840987,-0.040347,0.0025514,-0.0410902,0.2609957,-0.2700457,0.12902
 87,0.0446669,0.1932507,-0.0815999,-0.0565145,0.0726835,-0.0588296,0.04
 05045,-0.0063885,-0.0179331,-0.0111564,-0.0677058,0.0343483,-0.0271542
 ,-0.0327989,-0.0254395,0.0793393,0.0415873,0.0172638,-0.025167,0.00109
 59,0.0849165,-0.0210628,-0.0013579,-0.0426483,-0.0553389,0.039436,-0.0
 126995,0.0305195,-0.0050284,-0.021607,0.0561162,0.0029687,0.0780091,0.
 0533009\Polar=68.2589495,3.3549003,51.0932467,2.5496358,6.5478556,39.1
 810022\Quadrupole=-2.1952088,0.3889309,1.8062779,-4.9231408,-2.2885318
 ,-1.0108693\PG=C01 [X(C3H5N1O2)]\NImag=0\\0.10965835,-0.02958798,0.729
 31565,-0.01017045,0.30174210,0.16216229,-0.00210207,-0.01119333,-0.004
 90518,0.60719008,-0.00427658,0.00093413,0.00052518,0.33774230,0.301833
 98,-0.00189803,0.00029084,-0.00056376,0.16591662,0.12923132,0.09150160
 ,0.00115372,0.02496434,0.01089983,-0.50129742,-0.28170467,-0.13661132,
 0.81491242,0.00487293,-0.01214565,-0.00458518,-0.30039296,-0.32571309,
 -0.12027615,0.19313670,0.75117713,0.00218047,-0.00389314,-0.00278442,-
 0.14470578,-0.11964449,-0.12823244,0.10484354,0.24735094,0.30549258,0.
 01465617,-0.05500262,-0.02393187,-0.11608160,-0.01660947,-0.01186233,-
 0.20435392,0.06326367,0.02228862,0.66780966,-0.05077082,-0.05669022,-0
 .03386318,-0.03187514,0.03583453,0.00565477,0.07205561,-0.17552489,-0.
 04905135,-0.01278091,0.72156760,-0.02210116,-0.03400772,0.00182996,-0.
 01847434,0.00618349,0.02227999,0.02609255,-0.04935417,-0.07695108,0.01
 554651,0.28739855,0.18150449,-0.12022259,0.06051181,0.02481282,0.01402
 803,0.00687183,0.00323376,-0.06120705,-0.00904565,-0.00579797,-0.22932
 964,-0.06005772,-0.03204099,0.57621631,0.04197054,-0.63283955,-0.23912
 193,0.02516822,-0.00042075,-0.00209023,-0.03716794,0.03464507,0.016550
 06,-0.00410256,-0.15113648,-0.04191990,-0.05071465,0.87835419,0.016780
 46,-0.23848744,-0.18134300,0.01117438,-0.00272160,0.00560969,-0.017984
 03,0.01752827,0.00044727,-0.00782099,-0.04387651,-0.07389763,-0.010272
 61,0.27818646,0.35351066,-0.00015322,-0.00341305,-0.00149686,0.0009861
 1,-0.03510049,-0.01588576,-0.06118952,0.01610560,0.00712678,-0.0045387
 2,0.03233813,0.01332548,0.00137925,0.00522014,0.00233251,0.06912876,-0
 .00327931,0.00133520,0.00031712,-0.01562275,-0.01291448,-0.01535522,0.
 02650264,-0.26166957,-0.08392106,0.00666905,-0.00875878,-0.00998533,-0
 .00058123,-0.00358975,-0.00131513,-0.01532366,0.28478952,-0.00143996,0
 .00031258,0.00042504,-0.00745172,-0.01601357,0.01414175,0.01161855,-0.
 08429264,-0.10174303,0.00222680,-0.00909964,0.01097588,-0.00018332,-0.
 00111651,-0.00109197,-0.00516216,0.11139943,0.07422370,-0.00698645,-0.
 00578560,-0.00297134,0.00255604,-0.00623432,-0.00245431,0.00532100,0.0
 3763589,0.01641406,-0.07881372,0.03431274,0.01262431,0.01582943,-0.023
 80699,-0.00949601,-0.00566597,0.00117589,0.00016178,0.06975912,-0.0019
 2737,0.00211871,-0.00188392,-0.00241105,0.00026577,0.00198181,0.002479
 47,-0.00942671,-0.00465525,0.03319637,-0.38020929,-0.15712274,0.004752
 85,-0.01096656,-0.00135789,0.00111110,0.00070462,-0.00156637,-0.038090
 73,0.39646169,-0.00129853,-0.00202528,0.00540299,-0.00080157,0.0018502
 6,-0.00373391,0.00120109,-0.00345074,0.00008293,0.01215312,-0.15704654
 ,-0.08189740,0.00284480,-0.00236241,-0.00837743,0.00013579,-0.00156537
 ,0.00373954,-0.01458457,0.16370749,0.08533576,0.00603220,0.01421806,0.
 00545946,-0.00384367,-0.00049303,-0.00031251,0.00475138,-0.00380082,-0
 .00160168,-0.04110610,0.01347573,0.00398721,-0.18021259,0.03655509,0.0
 1286390,-0.00018625,0.00036597,0.00017369,-0.00047074,0.00077808,0.000
 29393,0.52823721,0.03604427,-0.02949473,-0.02328147,-0.00145765,0.0004
 2379,0.00056553,-0.00199493,-0.00216258,-0.00257884,-0.01563737,0.0147
 1200,0.00003373,0.03753578,-0.10297228,-0.00336229,-0.00070029,0.00012
 383,0.00030503,0.00044637,0.00092930,0.00007081,0.06054320,0.56024743,
 0.01491610,-0.02401866,0.01704838,-0.00072822,0.00060126,-0.00076317,-
 0.00083405,-0.00264462,0.00246830,-0.00864397,0.00102837,0.01354029,0.
 01330779,-0.00340380,-0.09326188,-0.00028852,0.00034322,-0.00049967,0.
 00015207,0.00008820,0.00082845,0.02602750,0.01196439,0.54344253,0.0048
 2476,-0.00001835,0.00018225,-0.00121527,-0.00006288,-0.00006218,0.0011
 8250,-0.00133628,-0.00056778,-0.00611119,0.00473543,0.00178271,-0.0229
 4094,-0.02158139,-0.01008017,-0.00019076,0.00009354,0.00003744,0.00032
 485,0.00035219,0.00018853,-0.21302162,-0.12286190,-0.05906403,0.230841
 53,-0.00092979,0.00064633,0.00055687,0.00038515,-0.00012395,0.00005172
 ,0.00036811,0.00102418,0.00004845,0.00342398,-0.00178332,-0.00143554,0
 .01444863,0.01039204,0.00603210,-0.00005301,-0.00005701,0.00002123,0.0
 0038450,-0.00020674,0.00024888,-0.12952133,-0.14386867,-0.04646448,0.1
 3482654,0.15058281,-0.00021634,0.00058948,-0.00046192,0.00013256,0.000
 03550,-0.00019129,0.00016911,-0.00000757,0.00093853,0.00121672,-0.0013
 9078,0.00123421,0.00557826,0.00479962,-0.00007714,-0.00002545,0.000025
 93,-0.00009965,0.00020242,0.00024624,-0.00063604,-0.06195566,-0.046235
 42,-0.06934196,0.06491341,0.05009061,0.06990492,-0.00329917,0.00415362
 ,-0.00251128,-0.00011490,-0.00014271,0.00014419,0.00036966,0.00003138,
 -0.00067867,-0.00099060,0.00026429,-0.00263446,0.00237658,0.00299623,0
 .03203605,0.00021322,-0.00005064,0.00012008,-0.00096246,-0.00034923,0.
 00045947,-0.05082230,0.00275923,0.02067531,0.00383739,-0.00319349,-0.0
 2465939,0.05008690,0.00393916,-0.00306442,0.00182415,-0.00014958,-0.00
 003405,-0.00008800,0.00048236,-0.00030380,0.00025406,-0.00125262,0.000
 42811,0.00132409,-0.00095298,-0.00561382,-0.01810644,-0.00006167,0.000
 03591,-0.00009528,-0.00027152,0.00026449,0.00002728,0.00328819,-0.0538
 0823,-0.05854537,0.00355600,-0.00333521,-0.01748171,-0.00586406,0.0578
 4739,0.00141692,0.00053474,0.00048986,-0.00012385,-0.00001352,-0.00004
 585,0.00072395,-0.00011169,0.00033723,-0.00060238,-0.00000262,0.001182
 57,-0.00166144,-0.00189279,-0.00503553,-0.00009055,0.00011454,-0.00005
 213,0.00057897,0.00033469,-0.00043678,0.01930684,-0.05685558,-0.301156
 33,0.00113303,-0.00014437,-0.00628662,-0.02175756,0.06249708,0.3258791
 3,-0.00356169,0.00115310,0.00463262,-0.00010534,0.00001002,-0.00020813
 ,0.00035725,-0.00047045,0.00049839,-0.00114035,-0.00169734,0.00189219,
 0.00408321,0.02546330,-0.01953349,0.00021712,0.00005050,-0.00010119,-0
 .00089108,0.00010831,-0.00059206,-0.04935752,0.00532328,-0.00551998,0.
 00246876,-0.02013930,0.01464436,-0.00069431,-0.00271328,0.00107608,0.0
 4862395,0.00394494,-0.00011546,-0.00222973,-0.00019320,-0.00008589,0.0
 0003362,0.00087831,0.00009990,-0.00045938,-0.00116753,0.00156075,-0.00
 111447,-0.00276867,-0.01585211,0.00748047,-0.00012282,0.00000051,0.000
 14575,0.00023377,0.00006471,0.00054561,0.00459086,-0.24412988,0.121051
 49,0.00229711,-0.01327046,0.00932811,-0.00060462,0.00758363,-0.0044604
 8,-0.00708815,0.26414428,0.00183051,-0.00103749,-0.00220541,-0.0000328
 9,-0.00003384,-0.00000261,-0.00011922,-0.00015645,-0.00005587,-0.00057
 023,0.00024894,0.00019872,0.00017891,-0.00762855,0.00351695,0.00002874
 ,-0.00005813,-0.00001946,-0.00062739,0.00022775,-0.00030811,-0.0042426
 8,0.11937411,-0.11230493,0.00153679,-0.00900548,0.00501696,-0.00119374
 ,0.02839014,-0.01487556,0.00321120,-0.13032100,0.12103934\\-0.00002879
 ,0.00000245,0.00000783,-0.00008226,-0.00005185,-0.00000844,0.00017934,
 0.00006076,-0.00001259,-0.00010077,-0.00001410,-0.00002158,0.00011233,
 0.00001645,0.00001729,-0.00001837,-0.00002642,0.00000030,-0.00000562,0
 .00000004,0.00001781,-0.00000387,0.00005034,0.00001912,-0.00001754,-0.
 00001698,-0.00000905,-0.00002243,-0.00000906,-0.00000258,-0.00001203,-
 0.00001164,-0.00000810\\\@


 EVERYBODY NEEDS BEAUTY AS WELL AS BREAD, PLACES TO PLAY IN AND PRAY IN,
 WHERE NATURE MAY HEAL AND CHEER AND GIVE STRENGTH TO BODY AND SOUL ALIKE.

                                    -- JOHN MUIR
 Job cpu time:       0 days 10 hours 55 minutes 42.7 seconds.
 Elapsed time:       0 days  0 hours 41 minutes 45.8 seconds.
 File lengths (MBytes):  RWF=    123 Int=      0 D2E=      0 Chk=     13 Scr=      1
 Normal termination of Gaussian 16 at Wed Feb  2 18:33:25 2022.
