# Supplementary material for: An Experimental and Master Equation Investigation of Kinetics of the CH2OO + RCN Reactions (R = H, CH3, C2H5) and Their Atmospheric Relevance
Source: J Phys Chem A. 2023 Jan 5;127(2):477–88. doi: 10.1021/acs.jpca.2c07073 (PMC9869398; doi:10.1021/acs.jpca.2c07073)
Supplement: Supplementary file 2 — jp2c07073_si_002.zip [file jp2c07073_si_002.zip › wb97XD/Optimization+Freq/Formamide3.log]

 Entering Gaussian System, Link 0=/appl/soft/chem/gaussian/G16RevB.01/g16/g16
 Initial command:
 /appl/soft/chem/gaussian/G16RevB.01/g16/l1.exe "/scratch/kurten/scratch_lauri/Cyan/10462165.GAUSS_SCRDIR/Gau-201352.inp" -scrdir="/scratch/kurten/scratch_lauri/Cyan/10462165.GAUSS_SCRDIR/"
 Entering Link 1 = /appl/soft/chem/gaussian/G16RevB.01/g16/l1.exe PID=    201357.
  
 Copyright (c) 1988-2017, Gaussian, Inc.  All Rights Reserved.
  
 This is part of the Gaussian(R) 16 program.  It is based on
 the Gaussian(R) 09 system (copyright 2009, Gaussian, Inc.),
 the Gaussian(R) 03 system (copyright 2003, Gaussian, Inc.),
 the Gaussian(R) 98 system (copyright 1998, Gaussian, Inc.),
 the Gaussian(R) 94 system (copyright 1995, Gaussian, Inc.),
 the Gaussian 92(TM) system (copyright 1992, Gaussian, Inc.),
 the Gaussian 90(TM) system (copyright 1990, Gaussian, Inc.),
 the Gaussian 88(TM) system (copyright 1988, Gaussian, Inc.),
 the Gaussian 86(TM) system (copyright 1986, Carnegie Mellon
 University), and the Gaussian 82(TM) system (copyright 1983,
 Carnegie Mellon University). Gaussian is a federally registered
 trademark of Gaussian, Inc.
  
 This software contains proprietary and confidential information,
 including trade secrets, belonging to Gaussian, Inc.
  
 This software is provided under written license and may be
 used, copied, transmitted, or stored only in accord with that
 written license.
  
 The following legend is applicable only to US Government
 contracts under FAR:
  
                    RESTRICTED RIGHTS LEGEND
  
 Use, reproduction and disclosure by the US Government is
 subject to restrictions as set forth in subparagraphs (a)
 and (c) of the Commercial Computer Software - Restricted
 Rights clause in FAR 52.227-19.
  
 Gaussian, Inc.
 340 Quinnipiac St., Bldg. 40, Wallingford CT 06492
  
  
 ---------------------------------------------------------------
 Warning -- This program may not be used in any manner that
 competes with the business of Gaussian, Inc. or will provide
 assistance to any competitor of Gaussian, Inc.  The licensee
 of this program is prohibited from giving any competitor of
 Gaussian, Inc. access to this program.  By using this program,
 the user acknowledges that Gaussian, Inc. is engaged in the
 business of creating and licensing software in the field of
 computational chemistry and represents and warrants to the
 licensee that it is not a competitor of Gaussian, Inc. and that
 it will not use this program in any manner prohibited above.
 ---------------------------------------------------------------
  

 Cite this work as:
 Gaussian 16, Revision B.01,
 M. J. Frisch, G. W. Trucks, H. B. Schlegel, G. E. Scuseria, 
 M. A. Robb, J. R. Cheeseman, G. Scalmani, V. Barone, 
 G. A. Petersson, H. Nakatsuji, X. Li, M. Caricato, A. V. Marenich, 
 J. Bloino, B. G. Janesko, R. Gomperts, B. Mennucci, H. P. Hratchian, 
 J. V. Ortiz, A. F. Izmaylov, J. L. Sonnenberg, D. Williams-Young, 
 F. Ding, F. Lipparini, F. Egidi, J. Goings, B. Peng, A. Petrone, 
 T. Henderson, D. Ranasinghe, V. G. Zakrzewski, J. Gao, N. Rega, 
 G. Zheng, W. Liang, M. Hada, M. Ehara, K. Toyota, R. Fukuda, 
 J. Hasegawa, M. Ishida, T. Nakajima, Y. Honda, O. Kitao, H. Nakai, 
 T. Vreven, K. Throssell, J. A. Montgomery, Jr., J. E. Peralta, 
 F. Ogliaro, M. J. Bearpark, J. J. Heyd, E. N. Brothers, K. N. Kudin, 
 V. N. Staroverov, T. A. Keith, R. Kobayashi, J. Normand, 
 K. Raghavachari, A. P. Rendell, J. C. Burant, S. S. Iyengar, 
 J. Tomasi, M. Cossi, J. M. Millam, M. Klene, C. Adamo, R. Cammi, 
 J. W. Ochterski, R. L. Martin, K. Morokuma, O. Farkas, 
 J. B. Foresman, and D. J. Fox, Gaussian, Inc., Wallingford CT, 2016.
 
 ******************************************
 Gaussian 16:  ES64L-G16RevB.01 20-Dec-2017
                 2-Feb-2022 
 ******************************************
 %mem=12GB
 %NProcShared=16
 Will use up to   16 processors via shared memory.
 %chk=Altamine3-M0001-b3lyp-wb97L-wb97H
 ----------------------------------------------------------------------
 #wB97XD Aug-cc-pVTZ Opt Integral(Grid=SuperFineGrid) Freq MaxDisk=32GB
 ----------------------------------------------------------------------
 1/18=20,19=15,26=5,38=1/1,3;
 2/9=110,12=2,17=6,18=5,40=1/2;
 3/5=16,6=1,7=10,11=2,25=1,30=1,71=1,74=-58,75=-7/1,2,3;
 4//1;
 5/5=2,38=5/2;
 6/7=2,8=2,9=2,10=2,28=1/1;
 7//1,2,3,16;
 1/18=20,19=15,26=5/3(2);
 2/9=110/2;
 99//99;
 2/9=110/2;
 3/5=16,6=1,7=10,11=2,25=1,30=1,71=1,74=-58,75=-7/1,2,3;
 4/5=5,16=3,69=1/1;
 5/5=2,38=5/2;
 7//1,2,3,16;
 1/18=20,19=15,26=5/3(-5);
 2/9=110/2;
 6/7=2,8=2,9=2,10=2,19=2,28=1/1;
 99/9=1/99;
 -----
 Title
 -----
 Symbolic Z-matrix:
 Charge =  0 Multiplicity = 1
 C                     2.06994   0.24135   0.00002 
 H                     1.95762   1.33394   0.00018 
 O                     3.13846  -0.33808  -0.00003 
 N                     0.85562  -0.43287  -0.00027 
 H                     0.91716  -1.44683  -0.00024 
 C                    -0.40304   0.18547   0.00008 
 O                    -0.5191    1.39746   0.00011 
 C                    -1.57359  -0.78784   0.00038 
 H                    -1.47192  -1.44369  -0.87674 
 H                    -1.47225  -1.44257   0.87839 
 C                    -2.93323  -0.08983  -0.00029 
 H                    -3.04884   0.54578  -0.88331 
 H                    -3.04914   0.54687   0.8819 
 H                    -3.73733  -0.83332   0.00002 
 

 GradGradGradGradGradGradGradGradGradGradGradGradGradGradGradGradGradGrad
 Berny optimization.
 Initialization pass.
                           ----------------------------
                           !    Initial Parameters    !
                           ! (Angstroms and Degrees)  !
 --------------------------                            --------------------------
 ! Name  Definition              Value          Derivative Info.                !
 --------------------------------------------------------------------------------
 ! R1    R(1,2)                  1.0983         estimate D2E/DX2                !
 ! R2    R(1,3)                  1.2155         estimate D2E/DX2                !
 ! R3    R(1,4)                  1.3889         estimate D2E/DX2                !
 ! R4    R(4,5)                  1.0158         estimate D2E/DX2                !
 ! R5    R(4,6)                  1.4023         estimate D2E/DX2                !
 ! R6    R(6,7)                  1.2175         estimate D2E/DX2                !
 ! R7    R(6,8)                  1.5223         estimate D2E/DX2                !
 ! R8    R(8,9)                  1.0999         estimate D2E/DX2                !
 ! R9    R(8,10)                 1.0999         estimate D2E/DX2                !
 ! R10   R(8,11)                 1.5283         estimate D2E/DX2                !
 ! R11   R(11,12)                1.0941         estimate D2E/DX2                !
 ! R12   R(11,13)                1.0941         estimate D2E/DX2                !
 ! R13   R(11,14)                1.0952         estimate D2E/DX2                !
 ! A1    A(2,1,3)              124.3393         estimate D2E/DX2                !
 ! A2    A(2,1,4)              113.1706         estimate D2E/DX2                !
 ! A3    A(3,1,4)              122.4901         estimate D2E/DX2                !
 ! A4    A(1,4,5)              115.5669         estimate D2E/DX2                !
 ! A5    A(1,4,6)              124.7965         estimate D2E/DX2                !
 ! A6    A(5,4,6)              119.6366         estimate D2E/DX2                !
 ! A7    A(4,6,7)              121.6334         estimate D2E/DX2                !
 ! A8    A(4,6,8)              114.0931         estimate D2E/DX2                !
 ! A9    A(7,6,8)              124.2735         estimate D2E/DX2                !
 ! A10   A(6,8,9)              108.059          estimate D2E/DX2                !
 ! A11   A(6,8,10)             108.0524         estimate D2E/DX2                !
 ! A12   A(6,8,11)             113.0815         estimate D2E/DX2                !
 ! A13   A(9,8,10)             105.8492         estimate D2E/DX2                !
 ! A14   A(9,8,11)             110.7447         estimate D2E/DX2                !
 ! A15   A(10,8,11)            110.7425         estimate D2E/DX2                !
 ! A16   A(8,11,12)            111.0802         estimate D2E/DX2                !
 ! A17   A(8,11,13)            111.0797         estimate D2E/DX2                !
 ! A18   A(8,11,14)            110.0678         estimate D2E/DX2                !
 ! A19   A(12,11,13)           107.5466         estimate D2E/DX2                !
 ! A20   A(12,11,14)           108.4839         estimate D2E/DX2                !
 ! A21   A(13,11,14)           108.485          estimate D2E/DX2                !
 ! D1    D(2,1,4,5)           -179.9884         estimate D2E/DX2                !
 ! D2    D(2,1,4,6)             -0.0218         estimate D2E/DX2                !
 ! D3    D(3,1,4,5)              0.018          estimate D2E/DX2                !
 ! D4    D(3,1,4,6)            179.9847         estimate D2E/DX2                !
 ! D5    D(1,4,6,7)              0.0317         estimate D2E/DX2                !
 ! D6    D(1,4,6,8)           -179.9695         estimate D2E/DX2                !
 ! D7    D(5,4,6,7)            179.9971         estimate D2E/DX2                !
 ! D8    D(5,4,6,8)             -0.0041         estimate D2E/DX2                !
 ! D9    D(4,6,8,9)            -57.0058         estimate D2E/DX2                !
 ! D10   D(4,6,8,10)            57.0988         estimate D2E/DX2                !
 ! D11   D(4,6,8,11)          -179.9573         estimate D2E/DX2                !
 ! D12   D(7,6,8,9)            122.993          estimate D2E/DX2                !
 ! D13   D(7,6,8,10)          -122.9024         estimate D2E/DX2                !
 ! D14   D(7,6,8,11)             0.0415         estimate D2E/DX2                !
 ! D15   D(6,8,11,12)           59.8343         estimate D2E/DX2                !
 ! D16   D(6,8,11,13)          -59.8262         estimate D2E/DX2                !
 ! D17   D(6,8,11,14)         -179.9965         estimate D2E/DX2                !
 ! D18   D(9,8,11,12)          -61.615          estimate D2E/DX2                !
 ! D19   D(9,8,11,13)          178.7245         estimate D2E/DX2                !
 ! D20   D(9,8,11,14)           58.5542         estimate D2E/DX2                !
 ! D21   D(10,8,11,12)        -178.7266         estimate D2E/DX2                !
 ! D22   D(10,8,11,13)          61.6129         estimate D2E/DX2                !
 ! D23   D(10,8,11,14)         -58.5574         estimate D2E/DX2                !
 --------------------------------------------------------------------------------
 Trust Radius=3.00D-01 FncErr=1.00D-07 GrdErr=1.00D-07 EigMax=2.50D+02 EigMin=1.00D-04
 Number of steps in this run=     67 maximum allowed number of steps=    100.
 GradGradGradGradGradGradGradGradGradGradGradGradGradGradGradGradGradGrad

                          Input orientation:                          
 ---------------------------------------------------------------------
 Center     Atomic      Atomic             Coordinates (Angstroms)
 Number     Number       Type             X           Y           Z
 ---------------------------------------------------------------------
      1          6           0        2.069940    0.241350    0.000020
      2          1           0        1.957620    1.333940    0.000180
      3          8           0        3.138460   -0.338080   -0.000030
      4          7           0        0.855620   -0.432870   -0.000270
      5          1           0        0.917160   -1.446830   -0.000240
      6          6           0       -0.403040    0.185470    0.000080
      7          8           0       -0.519100    1.397460    0.000110
      8          6           0       -1.573590   -0.787840    0.000380
      9          1           0       -1.471920   -1.443690   -0.876740
     10          1           0       -1.472250   -1.442570    0.878390
     11          6           0       -2.933230   -0.089830   -0.000290
     12          1           0       -3.048840    0.545780   -0.883310
     13          1           0       -3.049140    0.546870    0.881900
     14          1           0       -3.737330   -0.833320    0.000020
 ---------------------------------------------------------------------
                    Distance matrix (angstroms):
                    1          2          3          4          5
     1  C    0.000000
     2  H    1.098348   0.000000
     3  O    1.215514   2.046957   0.000000
     4  N    1.388937   2.082312   2.284807   0.000000
     5  H    2.044224   2.969047   2.482640   1.015826   0.000000
     6  C    2.473611   2.625205   3.579990   1.402344   2.099365
     7  O    2.835440   2.477534   4.048437   2.289097   3.186350
     8  C    3.786099   4.119635   4.733466   2.455008   2.576452
     9  H    4.019060   4.499551   4.821473   2.684660   2.544792
    10  H    4.019233   4.499363   4.821843   2.685240   2.545838
    11  C    5.014119   5.093872   6.076763   3.804348   4.082518
    12  H    5.203351   5.144550   6.312216   4.120961   4.525424
    13  H    5.203464   5.144371   6.312474   4.121318   4.525986
    14  H    5.905870   6.093396   6.893602   4.610374   4.694749
                    6          7          8          9         10
     6  C    0.000000
     7  O    1.217534   0.000000
     8  C    1.522340   2.426414   0.000000
     9  H    2.136698   3.122317   1.099916   0.000000
    10  H    2.136622   3.121801   1.099929   1.755130   0.000000
    11  C    2.545123   2.835499   1.528345   2.176357   2.176338
    12  H    2.812554   2.811650   2.176192   2.538643   3.089136
    13  H    2.812483   2.811078   2.176184   3.089137   2.538595
    14  H    3.486463   3.915786   2.164218   2.504664   2.504657
                   11         12         13         14
    11  C    0.000000
    12  H    1.094116   0.000000
    13  H    1.094112   1.765210   0.000000
    14  H    1.095150   1.776572   1.776582   0.000000
 Stoichiometry    C4H7NO2
 Framework group  C1[X(C4H7NO2)]
 Deg. of freedom    36
 Full point group                 C1      NOp   1
 Largest Abelian subgroup         C1      NOp   1
 Largest concise Abelian subgroup C1      NOp   1
                         Standard orientation:                         
 ---------------------------------------------------------------------
 Center     Atomic      Atomic             Coordinates (Angstroms)
 Number     Number       Type             X           Y           Z
 ---------------------------------------------------------------------
      1          6           0        2.069940    0.241349    0.000018
      2          1           0        1.957620    1.333939    0.000178
      3          8           0        3.138460   -0.338082   -0.000032
      4          7           0        0.855620   -0.432871   -0.000272
      5          1           0        0.917159   -1.446831   -0.000242
      6          6           0       -0.403040    0.185470    0.000078
      7          8           0       -0.519099    1.397460    0.000108
      8          6           0       -1.573590   -0.787840    0.000378
      9          1           0       -1.471921   -1.443690   -0.876742
     10          1           0       -1.472251   -1.442570    0.878388
     11          6           0       -2.933230   -0.089830   -0.000292
     12          1           0       -3.048840    0.545781   -0.883312
     13          1           0       -3.049140    0.546871    0.881898
     14          1           0       -3.737330   -0.833319    0.000018
 ---------------------------------------------------------------------
 Rotational constants (GHZ):           8.9118057           1.2553315           1.1155036
 Standard basis: Aug-CC-pVTZ (5D, 7F)
 There are   560 symmetry adapted cartesian basis functions of A   symmetry.
 There are   483 symmetry adapted basis functions of A   symmetry.
   483 basis functions,   693 primitive gaussians,   560 cartesian basis functions
    27 alpha electrons       27 beta electrons
       nuclear repulsion energy       290.5957272741 Hartrees.
 NAtoms=   14 NActive=   14 NUniq=   14 SFac= 1.00D+00 NAtFMM=   60 NAOKFM=F Big=F
 Integral buffers will be    131072 words long.
 Raffenetti 2 integral format.
 Two-electron integral symmetry is turned on.
 Nuclear repulsion after empirical dispersion term =      290.5900963675 Hartrees.
 One-electron integrals computed using PRISM.
 NBasis=   483 RedAO= T EigKep=  7.96D-06  NBF=   483
 NBsUse=   483 1.00D-06 EigRej= -1.00D+00 NBFU=   483
 ExpMin= 2.53D-02 ExpMax= 1.53D+04 ExpMxC= 5.22D+02 IAcc=3 IRadAn=         7 AccDes= 0.00D+00
 Harris functional with IExCor= 4639 and IRadAn=       7 diagonalized for initial guess.
 HarFok:  IExCor= 4639 AccDes= 0.00D+00 IRadAn=         7 IDoV= 1 UseB2=F ITyADJ=14
 ICtDFT=  3500011 ScaDFX=  1.000000  1.000000  1.000000  1.000000
 FoFCou: FMM=F IPFlag=           0 FMFlag=      100000 FMFlg1=           0
         NFxFlg=           0 DoJE=T BraDBF=F KetDBF=T FulRan=T
         wScrn=  0.000000 ICntrl=       500 IOpCl=  0 I1Cent=   200000004 NGrid=           0
         NMat0=    1 NMatS0=      1 NMatT0=    0 NMatD0=    1 NMtDS0=    0 NMtDT0=    0
 Petite list used in FoFCou.
 Requested convergence on RMS density matrix=1.00D-08 within 128 cycles.
 Requested convergence on MAX density matrix=1.00D-06.
 Requested convergence on             energy=1.00D-06.
 No special actions if energy rises.
 SCF Done:  E(RwB97XD) =  -361.885610788     A.U. after   13 cycles
            NFock= 13  Conv=0.39D-08     -V/T= 2.0065

 **********************************************************************

            Population analysis using the SCF Density.

 **********************************************************************

 Orbital symmetries:
       Occupied  (A) (A) (A) (A) (A) (A) (A) (A) (A) (A) (A) (A)
                 (A) (A) (A) (A) (A) (A) (A) (A) (A) (A) (A) (A)
                 (A) (A) (A)
       Virtual   (A) (A) (A) (A) (A) (A) (A) (A) (A) (A) (A) (A)
                 (A) (A) (A) (A) (A) (A) (A) (A) (A) (A) (A) (A)
                 (A) (A) (A) (A) (A) (A) (A) (A) (A) (A) (A) (A)
                 (A) (A) (A) (A) (A) (A) (A) (A) (A) (A) (A) (A)
                 (A) (A) (A) (A) (A) (A) (A) (A) (A) (A) (A) (A)
                 (A) (A) (A) (A) (A) (A) (A) (A) (A) (A) (A) (A)
                 (A) (A) (A) (A) (A) (A) (A) (A) (A) (A) (A) (A)
                 (A) (A) (A) (A) (A) (A) (A) (A) (A) (A) (A) (A)
                 (A) (A) (A) (A) (A) (A) (A) (A) (A) (A) (A) (A)
                 (A) (A) (A) (A) (A) (A) (A) (A) (A) (A) (A) (A)
                 (A) (A) (A) (A) (A) (A) (A) (A) (A) (A) (A) (A)
                 (A) (A) (A) (A) (A) (A) (A) (A) (A) (A) (A) (A)
                 (A) (A) (A) (A) (A) (A) (A) (A) (A) (A) (A) (A)
                 (A) (A) (A) (A) (A) (A) (A) (A) (A) (A) (A) (A)
                 (A) (A) (A) (A) (A) (A) (A) (A) (A) (A) (A) (A)
                 (A) (A) (A) (A) (A) (A) (A) (A) (A) (A) (A) (A)
                 (A) (A) (A) (A) (A) (A) (A) (A) (A) (A) (A) (A)
                 (A) (A) (A) (A) (A) (A) (A) (A) (A) (A) (A) (A)
                 (A) (A) (A) (A) (A) (A) (A) (A) (A) (A) (A) (A)
                 (A) (A) (A) (A) (A) (A) (A) (A) (A) (A) (A) (A)
                 (A) (A) (A) (A) (A) (A) (A) (A) (A) (A) (A) (A)
                 (A) (A) (A) (A) (A) (A) (A) (A) (A) (A) (A) (A)
                 (A) (A) (A) (A) (A) (A) (A) (A) (A) (A) (A) (A)
                 (A) (A) (A) (A) (A) (A) (A) (A) (A) (A) (A) (A)
                 (A) (A) (A) (A) (A) (A) (A) (A) (A) (A) (A) (A)
                 (A) (A) (A) (A) (A) (A) (A) (A) (A) (A) (A) (A)
                 (A) (A) (A) (A) (A) (A) (A) (A) (A) (A) (A) (A)
                 (A) (A) (A) (A) (A) (A) (A) (A) (A) (A) (A) (A)
                 (A) (A) (A) (A) (A) (A) (A) (A) (A) (A) (A) (A)
                 (A) (A) (A) (A) (A) (A) (A) (A) (A) (A) (A) (A)
                 (A) (A) (A) (A) (A) (A) (A) (A) (A) (A) (A) (A)
                 (A) (A) (A) (A) (A) (A) (A) (A) (A) (A) (A) (A)
                 (A) (A) (A) (A) (A) (A) (A) (A) (A) (A) (A) (A)
                 (A) (A) (A) (A) (A) (A) (A) (A) (A) (A) (A) (A)
                 (A) (A) (A) (A) (A) (A) (A) (A) (A) (A) (A) (A)
                 (A) (A) (A) (A) (A) (A) (A) (A) (A) (A) (A) (A)
                 (A) (A) (A) (A) (A) (A) (A) (A) (A) (A) (A) (A)
                 (A) (A) (A) (A) (A) (A) (A) (A) (A) (A) (A) (A)
 The electronic state is 1-A.
 Alpha  occ. eigenvalues --  -19.25415 -19.25292 -14.49981 -10.42739 -10.41330
 Alpha  occ. eigenvalues --  -10.32397 -10.29391  -1.17958  -1.15885  -1.04597
 Alpha  occ. eigenvalues --   -0.90211  -0.79622  -0.72770  -0.70656  -0.60925
 Alpha  occ. eigenvalues --   -0.60173  -0.58404  -0.53999  -0.53112  -0.52918
 Alpha  occ. eigenvalues --   -0.48365  -0.48202  -0.46891  -0.44896  -0.39245
 Alpha  occ. eigenvalues --   -0.38313  -0.35518
 Alpha virt. eigenvalues --    0.02189   0.02212   0.03598   0.04009   0.04295
 Alpha virt. eigenvalues --    0.05620   0.06357   0.06362   0.08241   0.08667
 Alpha virt. eigenvalues --    0.09528   0.10139   0.10179   0.11222   0.11369
 Alpha virt. eigenvalues --    0.12597   0.12948   0.13191   0.13207   0.14567
 Alpha virt. eigenvalues --    0.15273   0.15625   0.15862   0.17608   0.18444
 Alpha virt. eigenvalues --    0.19571   0.19909   0.20467   0.20843   0.21357
 Alpha virt. eigenvalues --    0.22011   0.22941   0.23115   0.23888   0.24308
 Alpha virt. eigenvalues --    0.25426   0.26293   0.26411   0.26703   0.27520
 Alpha virt. eigenvalues --    0.29193   0.29338   0.29561   0.30564   0.31307
 Alpha virt. eigenvalues --    0.32134   0.32355   0.32864   0.33442   0.33604
 Alpha virt. eigenvalues --    0.34546   0.35178   0.36164   0.37104   0.37438
 Alpha virt. eigenvalues --    0.38058   0.38116   0.39212   0.39234   0.39344
 Alpha virt. eigenvalues --    0.40650   0.40747   0.41136   0.42061   0.42138
 Alpha virt. eigenvalues --    0.42656   0.44561   0.44895   0.45604   0.45945
 Alpha virt. eigenvalues --    0.46099   0.47145   0.48086   0.48271   0.48973
 Alpha virt. eigenvalues --    0.49742   0.50355   0.51458   0.52370   0.52853
 Alpha virt. eigenvalues --    0.54190   0.55648   0.55673   0.56314   0.56573
 Alpha virt. eigenvalues --    0.57380   0.59576   0.60007   0.60673   0.61799
 Alpha virt. eigenvalues --    0.63294   0.63303   0.65497   0.65716   0.66360
 Alpha virt. eigenvalues --    0.69335   0.69364   0.69914   0.70833   0.72697
 Alpha virt. eigenvalues --    0.72898   0.73712   0.75273   0.75637   0.76486
 Alpha virt. eigenvalues --    0.78570   0.78874   0.79095   0.79532   0.80149
 Alpha virt. eigenvalues --    0.80757   0.81343   0.82246   0.82901   0.83423
 Alpha virt. eigenvalues --    0.83789   0.84835   0.85230   0.85480   0.86599
 Alpha virt. eigenvalues --    0.87385   0.88563   0.88740   0.90464   0.91881
 Alpha virt. eigenvalues --    0.93118   0.93302   0.93659   0.95198   0.96609
 Alpha virt. eigenvalues --    0.97536   0.97693   0.97851   0.98138   1.00538
 Alpha virt. eigenvalues --    1.00570   1.01231   1.01520   1.03671   1.04734
 Alpha virt. eigenvalues --    1.05179   1.05407   1.05585   1.06671   1.06732
 Alpha virt. eigenvalues --    1.08094   1.10042   1.11425   1.11843   1.12464
 Alpha virt. eigenvalues --    1.14418   1.14557   1.15659   1.17540   1.18429
 Alpha virt. eigenvalues --    1.19016   1.20346   1.20533   1.21415   1.22259
 Alpha virt. eigenvalues --    1.22716   1.23555   1.24769   1.27307   1.27620
 Alpha virt. eigenvalues --    1.28662   1.29970   1.30478   1.30834   1.32337
 Alpha virt. eigenvalues --    1.33369   1.33651   1.34262   1.35820   1.36069
 Alpha virt. eigenvalues --    1.38295   1.40571   1.40817   1.42304   1.44767
 Alpha virt. eigenvalues --    1.45570   1.45737   1.45973   1.47021   1.48884
 Alpha virt. eigenvalues --    1.49599   1.50378   1.51154   1.52328   1.53525
 Alpha virt. eigenvalues --    1.54470   1.55390   1.56485   1.57149   1.57178
 Alpha virt. eigenvalues --    1.58655   1.60417   1.61388   1.61438   1.63000
 Alpha virt. eigenvalues --    1.65884   1.66229   1.66435   1.68614   1.70798
 Alpha virt. eigenvalues --    1.71677   1.72914   1.73441   1.74585   1.74666
 Alpha virt. eigenvalues --    1.76566   1.78599   1.79392   1.80630   1.82318
 Alpha virt. eigenvalues --    1.83531   1.84443   1.86525   1.86721   1.88853
 Alpha virt. eigenvalues --    1.91119   1.93379   1.94863   1.95743   1.97542
 Alpha virt. eigenvalues --    1.98716   2.00904   2.03882   2.05298   2.06443
 Alpha virt. eigenvalues --    2.08553   2.10108   2.12327   2.12897   2.13099
 Alpha virt. eigenvalues --    2.13648   2.17145   2.17845   2.20400   2.22116
 Alpha virt. eigenvalues --    2.22682   2.23950   2.24930   2.25100   2.27703
 Alpha virt. eigenvalues --    2.29365   2.29639   2.31222   2.32969   2.33851
 Alpha virt. eigenvalues --    2.34460   2.35347   2.37356   2.42432   2.45669
 Alpha virt. eigenvalues --    2.47545   2.49122   2.51487   2.51862   2.52850
 Alpha virt. eigenvalues --    2.52936   2.56852   2.58464   2.60770   2.64313
 Alpha virt. eigenvalues --    2.65220   2.66697   2.67625   2.69820   2.72711
 Alpha virt. eigenvalues --    2.74374   2.77193   2.78112   2.83029   2.86908
 Alpha virt. eigenvalues --    2.91337   2.95695   2.97652   3.01963   3.03894
 Alpha virt. eigenvalues --    3.05039   3.07931   3.08523   3.15279   3.15485
 Alpha virt. eigenvalues --    3.16978   3.19802   3.22606   3.24128   3.26116
 Alpha virt. eigenvalues --    3.27889   3.29513   3.30657   3.30721   3.38052
 Alpha virt. eigenvalues --    3.38466   3.39624   3.40851   3.42109   3.44505
 Alpha virt. eigenvalues --    3.45805   3.47613   3.49013   3.49890   3.52344
 Alpha virt. eigenvalues --    3.53970   3.55109   3.57932   3.59234   3.61773
 Alpha virt. eigenvalues --    3.63337   3.63390   3.63757   3.66397   3.66906
 Alpha virt. eigenvalues --    3.68463   3.70627   3.72521   3.75139   3.77170
 Alpha virt. eigenvalues --    3.79197   3.81546   3.83078   3.86019   3.86573
 Alpha virt. eigenvalues --    3.89044   3.89977   3.92616   3.93605   3.94369
 Alpha virt. eigenvalues --    3.95929   3.99455   3.99970   4.01433   4.02582
 Alpha virt. eigenvalues --    4.05869   4.06986   4.07604   4.12012   4.12385
 Alpha virt. eigenvalues --    4.15686   4.15910   4.18505   4.19829   4.21937
 Alpha virt. eigenvalues --    4.21957   4.26724   4.26850   4.32009   4.33692
 Alpha virt. eigenvalues --    4.33978   4.38919   4.39787   4.43198   4.45801
 Alpha virt. eigenvalues --    4.48470   4.49382   4.49934   4.53098   4.56036
 Alpha virt. eigenvalues --    4.57596   4.57993   4.60402   4.61908   4.64782
 Alpha virt. eigenvalues --    4.65548   4.67655   4.73305   4.77209   4.78770
 Alpha virt. eigenvalues --    4.80344   4.82546   4.86034   4.86263   4.88669
 Alpha virt. eigenvalues --    4.91051   4.91569   4.95564   4.96583   4.98154
 Alpha virt. eigenvalues --    4.99528   5.04135   5.05310   5.08283   5.12182
 Alpha virt. eigenvalues --    5.15285   5.17338   5.18596   5.21543   5.22477
 Alpha virt. eigenvalues --    5.28610   5.29287   5.31289   5.33079   5.33217
 Alpha virt. eigenvalues --    5.39973   5.41190   5.43574   5.46534   5.48477
 Alpha virt. eigenvalues --    5.51077   5.57677   5.63065   5.63855   5.72116
 Alpha virt. eigenvalues --    5.73775   5.77761   5.78872   5.79726   5.84674
 Alpha virt. eigenvalues --    5.89745   5.91299   5.92041   6.00076   6.03855
 Alpha virt. eigenvalues --    6.12402   6.22902   6.25937   6.25976   6.33177
 Alpha virt. eigenvalues --    6.36457   6.40554   6.42899   6.44577   6.47081
 Alpha virt. eigenvalues --    6.51996   6.53118   6.54521   6.57628   6.65350
 Alpha virt. eigenvalues --    6.72400   6.77460   6.83257   6.85825   6.87576
 Alpha virt. eigenvalues --    6.90374   6.98861   6.99491   7.09056   7.16852
 Alpha virt. eigenvalues --    7.17258   7.23146   7.26636   7.28045   7.38193
 Alpha virt. eigenvalues --    7.47828   7.48850   7.53123   7.58702  14.64782
 Alpha virt. eigenvalues --   14.87052  15.67400  16.54765  17.58770  18.31153
 Alpha virt. eigenvalues --   19.21346
          Condensed to atoms (all electrons):
               1          2          3          4          5          6
     1  C    5.303476   0.265501   0.319936   0.423851  -0.095957  -0.259289
     2  H    0.265501   0.372214  -0.091303  -0.044023   0.002664   0.006999
     3  O    0.319936  -0.091303   8.613687  -0.154271   0.012819   0.004602
     4  N    0.423851  -0.044023  -0.154271   6.385568   0.303834   0.234783
     5  H   -0.095957   0.002664   0.012819   0.303834   0.776694  -0.085146
     6  C   -0.259289   0.006999   0.004602   0.234783  -0.085146   5.629803
     7  O   -0.003581   0.009022  -0.006340  -0.182929  -0.000200   0.193492
     8  C    0.003221  -0.002991   0.005117  -0.060801   0.012119  -0.149490
     9  H   -0.000581   0.000364   0.000211  -0.006585   0.009954  -0.007910
    10  H   -0.000571   0.000359   0.000210  -0.006513   0.009850  -0.008066
    11  C   -0.005399  -0.001683   0.001076  -0.026769   0.006607  -0.029677
    12  H   -0.001411  -0.000393   0.000127   0.003487  -0.000127  -0.036754
    13  H   -0.001410  -0.000392   0.000128   0.003483  -0.000125  -0.036708
    14  H    0.001239   0.000315  -0.000050  -0.001660   0.000581   0.006169
               7          8          9         10         11         12
     1  C   -0.003581   0.003221  -0.000581  -0.000571  -0.005399  -0.001411
     2  H    0.009022  -0.002991   0.000364   0.000359  -0.001683  -0.000393
     3  O   -0.006340   0.005117   0.000211   0.000210   0.001076   0.000127
     4  N   -0.182929  -0.060801  -0.006585  -0.006513  -0.026769   0.003487
     5  H   -0.000200   0.012119   0.009954   0.009850   0.006607  -0.000127
     6  C    0.193492  -0.149490  -0.007910  -0.008066  -0.029677  -0.036754
     7  O    8.847320  -0.104736  -0.014542  -0.014491   0.007099   0.023767
     8  C   -0.104736   5.652692   0.392475   0.392691   0.035425   0.033670
     9  H   -0.014542   0.392475   0.376269   0.018415  -0.044972  -0.003726
    10  H   -0.014491   0.392691   0.018415   0.376035  -0.044797  -0.003273
    11  C    0.007099   0.035425  -0.044972  -0.044797   5.863147   0.356793
    12  H    0.023767   0.033670  -0.003726  -0.003273   0.356793   0.334015
    13  H    0.023729   0.033681  -0.003274  -0.003670   0.356736   0.016627
    14  H   -0.008090  -0.034437  -0.002991  -0.002998   0.451865   0.000739
              13         14
     1  C   -0.001410   0.001239
     2  H   -0.000392   0.000315
     3  O    0.000128  -0.000050
     4  N    0.003483  -0.001660
     5  H   -0.000125   0.000581
     6  C   -0.036708   0.006169
     7  O    0.023729  -0.008090
     8  C    0.033681  -0.034437
     9  H   -0.003274  -0.002991
    10  H   -0.003670  -0.002998
    11  C    0.356736   0.451865
    12  H    0.016627   0.000739
    13  H    0.333976   0.000731
    14  H    0.000731   0.352183
 Mulliken charges:
               1
     1  C    0.050974
     2  H    0.483347
     3  O   -0.705948
     4  N    0.128546
     5  H    0.046433
     6  C    0.537193
     7  O   -0.769520
     8  C   -0.208638
     9  H    0.286893
    10  H    0.286819
    11  C   -0.925450
    12  H    0.276459
    13  H    0.276489
    14  H    0.236404
 Sum of Mulliken charges =   0.00000
 Mulliken charges with hydrogens summed into heavy atoms:
               1
     1  C    0.534321
     3  O   -0.705948
     4  N    0.174978
     6  C    0.537193
     7  O   -0.769520
     8  C    0.365073
    11  C   -0.136098
 Electronic spatial extent (au):  <R**2>=           1012.0409
 Charge=              0.0000 electrons
 Dipole moment (field-independent basis, Debye):
    X=             -3.0983    Y=             -2.3605    Z=              0.0005  Tot=              3.8950
 Quadrupole moment (field-independent basis, Debye-Ang):
   XX=            -51.6669   YY=            -42.0408   ZZ=            -40.7091
   XY=              5.1843   XZ=              0.0000   YZ=             -0.0002
 Traceless Quadrupole moment (field-independent basis, Debye-Ang):
   XX=             -6.8613   YY=              2.7648   ZZ=              4.0965
   XY=              5.1843   XZ=              0.0000   YZ=             -0.0002
 Octapole moment (field-independent basis, Debye-Ang**2):
  XXX=            -47.5443  YYY=             -7.6556  ZZZ=              0.0013  XYY=              7.0138
  XXY=              8.9022  XXZ=              0.0015  XZZ=              1.9222  YZZ=              0.7438
  YYZ=             -0.0008  XYZ=              0.0008
 Hexadecapole moment (field-independent basis, Debye-Ang**3):
 XXXX=          -1230.6359 YYYY=           -177.1172 ZZZZ=            -51.9949 XXXY=             28.5137
 XXXZ=             -0.0048 YYYX=              1.0312 YYYZ=              0.0054 ZZZX=             -0.0004
 ZZZY=             -0.0037 XXYY=           -202.1405 XXZZ=           -183.0623 YYZZ=            -36.7431
 XXYZ=             -0.0008 YYXZ=             -0.0021 ZZXY=             -2.0324
 N-N= 2.905900963675D+02 E-N=-1.427003381648D+03  KE= 3.595572171010D+02
 Calling FoFJK, ICntrl=      2127 FMM=F ISym2X=0 I1Cent= 0 IOpClX= 0 NMat=1 NMatS=1 NMatT=0.
 ***** Axes restored to original set *****
 -------------------------------------------------------------------
 Center     Atomic                   Forces (Hartrees/Bohr)
 Number     Number              X              Y              Z
 -------------------------------------------------------------------
      1        6           0.012412210   -0.010251575   -0.000018383
      2        1          -0.000107178   -0.002401792    0.000003999
      3        8          -0.020743563    0.010057684    0.000005534
      4        7          -0.000382409   -0.000779464    0.000019492
      5        1          -0.000906007    0.006720941   -0.000002409
      6        6           0.001742543    0.014994025   -0.000011258
      7        8           0.002172992   -0.022353068    0.000002948
      8        6          -0.000311597    0.000531763    0.000005221
      9        1           0.000207361    0.002907847    0.003131534
     10        1           0.000208375    0.002904876   -0.003139485
     11        6           0.000685555   -0.000257190   -0.000000365
     12        1           0.000907129   -0.002330206    0.003069839
     13        1           0.000907577   -0.002333970   -0.003066310
     14        1           0.003207013    0.002590128   -0.000000355
 -------------------------------------------------------------------
 Cartesian Forces:  Max     0.022353068 RMS     0.006289217

 GradGradGradGradGradGradGradGradGradGradGradGradGradGradGradGradGradGrad
 Berny optimization.
 FormGI is forming the generalized inverse of G from B-inverse, IUseBI=4.
 Internal  Forces:  Max     0.023029510 RMS     0.005040421
 Search for a local minimum.
 Step number   1 out of a maximum of   67
 All quantities printed in internal units (Hartrees-Bohrs-Radians)
 Mixed Optimization -- RFO/linear search
 Second derivative matrix not updated -- first step.
 ITU=  0
     Eigenvalues ---    0.00391   0.00470   0.00930   0.01661   0.01746
     Eigenvalues ---    0.01838   0.01838   0.03969   0.05264   0.05553
     Eigenvalues ---    0.05620   0.09530   0.12901   0.16000   0.16000
     Eigenvalues ---    0.16000   0.16000   0.16000   0.21911   0.22000
     Eigenvalues ---    0.22000   0.25000   0.25000   0.29577   0.30142
     Eigenvalues ---    0.33690   0.33691   0.33865   0.34224   0.34341
     Eigenvalues ---    0.34342   0.45011   0.45234   0.47504   0.96484
     Eigenvalues ---    0.97399
 RFO step:  Lambda=-2.17579881D-03 EMin= 3.90993624D-03
 Linear search not attempted -- first point.
 Iteration  1 RMS(Cart)=  0.02116337 RMS(Int)=  0.00002879
 Iteration  2 RMS(Cart)=  0.00003608 RMS(Int)=  0.00000861
 Iteration  3 RMS(Cart)=  0.00000000 RMS(Int)=  0.00000861
 Variable       Old X    -DE/DX   Delta X   Delta X   Delta X     New X
                                 (Linear)    (Quad)   (Total)
    R1        2.07558  -0.00238   0.00000  -0.00698  -0.00698   2.06860
    R2        2.29699  -0.02303   0.00000  -0.02359  -0.02359   2.27340
    R3        2.62471  -0.00864   0.00000  -0.01810  -0.01810   2.60661
    R4        1.91963  -0.00676   0.00000  -0.01495  -0.01495   1.90468
    R5        2.65005  -0.01021   0.00000  -0.02245  -0.02245   2.62759
    R6        2.30081  -0.02246   0.00000  -0.02322  -0.02322   2.27758
    R7        2.87681  -0.00703   0.00000  -0.02317  -0.02317   2.85364
    R8        2.07854  -0.00421   0.00000  -0.01242  -0.01242   2.06612
    R9        2.07856  -0.00422   0.00000  -0.01243  -0.01243   2.06613
   R10        2.88815  -0.00614   0.00000  -0.02061  -0.02061   2.86754
   R11        2.06758  -0.00393   0.00000  -0.01136  -0.01136   2.05622
   R12        2.06757  -0.00393   0.00000  -0.01136  -0.01136   2.05621
   R13        2.06953  -0.00411   0.00000  -0.01194  -0.01194   2.05759
    A1        2.17013   0.00105   0.00000   0.00531   0.00531   2.17544
    A2        1.97520   0.00031   0.00000   0.00081   0.00081   1.97601
    A3        2.13786  -0.00136   0.00000  -0.00612  -0.00612   2.13174
    A4        2.01702   0.00136   0.00000   0.00691   0.00691   2.02393
    A5        2.17811  -0.00176   0.00000  -0.00794  -0.00794   2.17017
    A6        2.08805   0.00040   0.00000   0.00103   0.00103   2.08908
    A7        2.12290   0.00039   0.00000   0.00154   0.00154   2.12444
    A8        1.99130  -0.00085   0.00000  -0.00337  -0.00337   1.98793
    A9        2.16898   0.00046   0.00000   0.00183   0.00183   2.17082
   A10        1.88599  -0.00019   0.00000  -0.00438  -0.00437   1.88162
   A11        1.88587  -0.00019   0.00000  -0.00437  -0.00436   1.88151
   A12        1.97365  -0.00078   0.00000  -0.00502  -0.00502   1.96862
   A13        1.84742   0.00005   0.00000   0.00464   0.00460   1.85202
   A14        1.93286   0.00057   0.00000   0.00469   0.00467   1.93753
   A15        1.93282   0.00057   0.00000   0.00469   0.00467   1.93749
   A16        1.93871  -0.00056   0.00000  -0.00374  -0.00374   1.93497
   A17        1.93871  -0.00056   0.00000  -0.00374  -0.00374   1.93496
   A18        1.92105  -0.00013   0.00000  -0.00022  -0.00021   1.92083
   A19        1.87704   0.00046   0.00000   0.00176   0.00175   1.87879
   A20        1.89340   0.00042   0.00000   0.00314   0.00314   1.89654
   A21        1.89342   0.00042   0.00000   0.00313   0.00313   1.89656
    D1       -3.14139   0.00000   0.00000   0.00013   0.00013  -3.14126
    D2       -0.00038   0.00001   0.00000   0.00027   0.00027  -0.00011
    D3        0.00031  -0.00001   0.00000  -0.00030  -0.00030   0.00002
    D4        3.14133   0.00000   0.00000  -0.00016  -0.00016   3.14117
    D5        0.00055   0.00000   0.00000  -0.00025  -0.00025   0.00030
    D6       -3.14106   0.00000   0.00000  -0.00005  -0.00005  -3.14111
    D7        3.14154   0.00000   0.00000  -0.00010  -0.00010   3.14144
    D8       -0.00007   0.00000   0.00000   0.00010   0.00010   0.00003
    D9       -0.99494   0.00007   0.00000  -0.00070  -0.00069  -0.99563
   D10        0.99656  -0.00007   0.00000   0.00031   0.00030   0.99686
   D11       -3.14085   0.00000   0.00000  -0.00019  -0.00019  -3.14104
   D12        2.14663   0.00007   0.00000  -0.00049  -0.00048   2.14615
   D13       -2.14505  -0.00007   0.00000   0.00052   0.00051  -2.14454
   D14        0.00072   0.00000   0.00000   0.00002   0.00002   0.00074
   D15        1.04431  -0.00008   0.00000  -0.00137  -0.00136   1.04294
   D16       -1.04416   0.00008   0.00000   0.00137   0.00137  -1.04279
   D17       -3.14153   0.00000   0.00000   0.00001   0.00001  -3.14152
   D18       -1.07538   0.00031   0.00000   0.00441   0.00443  -1.07095
   D19        3.11933   0.00046   0.00000   0.00715   0.00716   3.12650
   D20        1.02196   0.00039   0.00000   0.00579   0.00580   1.02777
   D21       -3.11937  -0.00046   0.00000  -0.00713  -0.00714  -3.12651
   D22        1.07535  -0.00031   0.00000  -0.00439  -0.00441   1.07094
   D23       -1.02202  -0.00038   0.00000  -0.00576  -0.00577  -1.02779
         Item               Value     Threshold  Converged?
 Maximum Force            0.023030     0.000450     NO 
 RMS     Force            0.005040     0.000300     NO 
 Maximum Displacement     0.071762     0.001800     NO 
 RMS     Displacement     0.021148     0.001200     NO 
 Predicted change in Energy=-1.092820D-03
 GradGradGradGradGradGradGradGradGradGradGradGradGradGradGradGradGradGrad

                          Input orientation:                          
 ---------------------------------------------------------------------
 Center     Atomic      Atomic             Coordinates (Angstroms)
 Number     Number       Type             X           Y           Z
 ---------------------------------------------------------------------
      1          6           0        2.043223    0.240323   -0.000054
      2          1           0        1.926032    1.328688    0.000187
      3          8           0        3.100485   -0.333677    0.000187
      4          7           0        0.841063   -0.436022   -0.000261
      5          1           0        0.900831   -1.442160   -0.000185
      6          6           0       -0.405513    0.179961   -0.000057
      7          8           0       -0.519477    1.379805    0.000015
      8          6           0       -1.565608   -0.786744    0.000315
      9          1           0       -1.460193   -1.435924   -0.873100
     10          1           0       -1.460396   -1.434838    0.874567
     11          6           0       -2.912790   -0.088380   -0.000246
     12          1           0       -3.021059    0.544161   -0.878959
     13          1           0       -3.021227    0.545231    0.877672
     14          1           0       -3.715011   -0.824583    0.000118
 ---------------------------------------------------------------------
                    Distance matrix (angstroms):
                    1          2          3          4          5
     1  C    0.000000
     2  H    1.094656   0.000000
     3  O    1.203030   2.035386   0.000000
     4  N    1.379359   2.071559   2.261740   0.000000
     5  H    2.033669   2.954427   2.463172   1.007912   0.000000
     6  C    2.449479   2.599168   3.543423   1.390462   2.082741
     7  O    2.804612   2.446043   4.005015   2.268985   3.159235
     8  C    3.752136   4.082475   4.688038   2.432091   2.552036
     9  H    3.980695   4.457828   4.772564   2.656582   2.517231
    10  H    3.980763   4.457523   4.772708   2.657004   2.518062
    11  C    4.966901   5.042051   6.018276   3.769916   4.046779
    12  H    5.148955   5.085478   6.246343   4.080300   4.483183
    13  H    5.148982   5.085190   6.246424   4.080552   4.483625
    14  H    5.855875   6.038041   6.833153   4.572612   4.656973
                    6          7          8          9         10
     6  C    0.000000
     7  O    1.205244   0.000000
     8  C    1.510080   2.405895   0.000000
     9  H    2.117933   3.094448   1.093343   0.000000
    10  H    2.117858   3.093928   1.093349   1.747667   0.000000
    11  C    2.521596   2.807760   1.517436   2.165130   2.165108
    12  H    2.783198   2.780074   2.159345   2.521324   3.070335
    13  H    2.783126   2.779488   2.159338   3.070342   2.521284
    14  H    3.458596   3.882108   2.149736   2.494083   2.494064
                   11         12         13         14
    11  C    0.000000
    12  H    1.088103   0.000000
    13  H    1.088099   1.756631   0.000000
    14  H    1.088831   1.768560   1.768566   0.000000
 Stoichiometry    C4H7NO2
 Framework group  C1[X(C4H7NO2)]
 Deg. of freedom    36
 Full point group                 C1      NOp   1
 Largest Abelian subgroup         C1      NOp   1
 Largest concise Abelian subgroup C1      NOp   1
                         Standard orientation:                         
 ---------------------------------------------------------------------
 Center     Atomic      Atomic             Coordinates (Angstroms)
 Number     Number       Type             X           Y           Z
 ---------------------------------------------------------------------
      1          6           0        2.049999    0.241777   -0.000051
      2          1           0        1.933330    1.330198    0.000190
      3          8           0        3.106986   -0.332730    0.000190
      4          7           0        0.847515   -0.433991   -0.000258
      5          1           0        0.906800   -1.440159   -0.000182
      6          6           0       -0.398765    0.182589   -0.000054
      7          8           0       -0.512154    1.382488    0.000018
      8          6           0       -1.559324   -0.783560    0.000318
      9          1           0       -1.454220   -1.432790   -0.873097
     10          1           0       -1.454423   -1.431704    0.874570
     11          6           0       -2.906171   -0.084550   -0.000243
     12          1           0       -3.014136    0.548043   -0.878956
     13          1           0       -3.014304    0.549113    0.877675
     14          1           0       -3.708744   -0.820368    0.000121
 ---------------------------------------------------------------------
 Rotational constants (GHZ):           9.0626135           1.2800772           1.1372660
 Standard basis: Aug-CC-pVTZ (5D, 7F)
 There are   560 symmetry adapted cartesian basis functions of A   symmetry.
 There are   483 symmetry adapted basis functions of A   symmetry.
   483 basis functions,   693 primitive gaussians,   560 cartesian basis functions
    27 alpha electrons       27 beta electrons
       nuclear repulsion energy       293.1867785207 Hartrees.
 NAtoms=   14 NActive=   14 NUniq=   14 SFac= 1.00D+00 NAtFMM=   60 NAOKFM=F Big=F
 Integral buffers will be    131072 words long.
 Raffenetti 2 integral format.
 Two-electron integral symmetry is turned on.
 Nuclear repulsion after empirical dispersion term =      293.1811457123 Hartrees.
 One-electron integrals computed using PRISM.
 NBasis=   483 RedAO= T EigKep=  7.59D-06  NBF=   483
 NBsUse=   483 1.00D-06 EigRej= -1.00D+00 NBFU=   483
 Initial guess from the checkpoint file:  "Altamine3-M0001-b3lyp-wb97L-wb97H.chk"
 B after Tr=     0.000000    0.000000    0.000000
         Rot=    1.000000    0.000021    0.000010    0.000107 Ang=   0.01 deg.
 ExpMin= 2.53D-02 ExpMax= 1.53D+04 ExpMxC= 5.22D+02 IAcc=3 IRadAn=         7 AccDes= 0.00D+00
 Harris functional with IExCor= 4639 and IRadAn=       7 diagonalized for initial guess.
 HarFok:  IExCor= 4639 AccDes= 0.00D+00 IRadAn=         7 IDoV= 1 UseB2=F ITyADJ=14
 ICtDFT=  3500011 ScaDFX=  1.000000  1.000000  1.000000  1.000000
 FoFCou: FMM=F IPFlag=           0 FMFlag=      100000 FMFlg1=           0
         NFxFlg=           0 DoJE=T BraDBF=F KetDBF=T FulRan=T
         wScrn=  0.000000 ICntrl=       500 IOpCl=  0 I1Cent=   200000004 NGrid=           0
         NMat0=    1 NMatS0=      1 NMatT0=    0 NMatD0=    1 NMtDS0=    0 NMtDT0=    0
 Petite list used in FoFCou.
 Requested convergence on RMS density matrix=1.00D-08 within 128 cycles.
 Requested convergence on MAX density matrix=1.00D-06.
 Requested convergence on             energy=1.00D-06.
 No special actions if energy rises.
 SCF Done:  E(RwB97XD) =  -361.886659561     A.U. after   10 cycles
            NFock= 10  Conv=0.66D-08     -V/T= 2.0057
 Calling FoFJK, ICntrl=      2127 FMM=F ISym2X=0 I1Cent= 0 IOpClX= 0 NMat=1 NMatS=1 NMatT=0.
 ***** Axes restored to original set *****
 -------------------------------------------------------------------
 Center     Atomic                   Forces (Hartrees/Bohr)
 Number     Number              X              Y              Z
 -------------------------------------------------------------------
      1        6           0.002728703   -0.002291674    0.000039395
      2        1          -0.000203389    0.000473888   -0.000014444
      3        8          -0.000505315    0.001382523   -0.000015954
      4        7          -0.000781070   -0.000191416   -0.000008202
      5        1           0.000077128    0.000066639   -0.000002613
      6        6           0.000689004    0.001922426    0.000016488
      7        8          -0.000393952   -0.000724646   -0.000007973
      8        6          -0.000881573   -0.000092334   -0.000005613
      9        1           0.000037723   -0.000156575    0.000039088
     10        1           0.000039893   -0.000155886   -0.000040169
     11        6          -0.000321951   -0.000666553    0.000000037
     12        1          -0.000117295    0.000078350    0.000037663
     13        1          -0.000117237    0.000078362   -0.000037642
     14        1          -0.000250669    0.000276896   -0.000000062
 -------------------------------------------------------------------
 Cartesian Forces:  Max     0.002728703 RMS     0.000727214

 GradGradGradGradGradGradGradGradGradGradGradGradGradGradGradGradGradGrad
 Berny optimization.
 Using GEDIIS/GDIIS optimizer.
 FormGI is forming the generalized inverse of G from B-inverse, IUseBI=4.
 Internal  Forces:  Max     0.001646011 RMS     0.000526055
 Search for a local minimum.
 Step number   2 out of a maximum of   67
 All quantities printed in internal units (Hartrees-Bohrs-Radians)
 Mixed Optimization -- En-DIIS/RFO-DIIS
 Update second derivatives using D2CorX and points    1    2
 DE= -1.05D-03 DEPred=-1.09D-03 R= 9.60D-01
 TightC=F SS=  1.41D+00  RLast= 6.68D-02 DXNew= 5.0454D-01 2.0033D-01
 Trust test= 9.60D-01 RLast= 6.68D-02 DXMaxT set to 3.00D-01
 ITU=  1  0
 Use linear search instead of GDIIS.
     Eigenvalues ---    0.00391   0.00470   0.00929   0.01661   0.01746
     Eigenvalues ---    0.01838   0.01838   0.04007   0.05269   0.05590
     Eigenvalues ---    0.05634   0.09493   0.12865   0.15973   0.16000
     Eigenvalues ---    0.16000   0.16000   0.16046   0.21914   0.21956
     Eigenvalues ---    0.22322   0.24946   0.25019   0.29636   0.31141
     Eigenvalues ---    0.33669   0.33691   0.33981   0.34247   0.34341
     Eigenvalues ---    0.34430   0.44834   0.45993   0.49477   0.91527
     Eigenvalues ---    0.96936
 RFO step:  Lambda=-4.37293082D-05 EMin= 3.90993623D-03
 Quartic linear search produced a step of -0.04425.
 Iteration  1 RMS(Cart)=  0.00404305 RMS(Int)=  0.00000393
 Iteration  2 RMS(Cart)=  0.00000637 RMS(Int)=  0.00000073
 Iteration  3 RMS(Cart)=  0.00000000 RMS(Int)=  0.00000073
 Variable       Old X    -DE/DX   Delta X   Delta X   Delta X     New X
                                 (Linear)    (Quad)   (Total)
    R1        2.06860   0.00049   0.00031   0.00092   0.00123   2.06983
    R2        2.27340  -0.00110   0.00104  -0.00263  -0.00158   2.27181
    R3        2.60661   0.00155   0.00080   0.00191   0.00271   2.60932
    R4        1.90468  -0.00006   0.00066  -0.00113  -0.00046   1.90421
    R5        2.62759   0.00143   0.00099   0.00152   0.00252   2.63011
    R6        2.27758  -0.00068   0.00103  -0.00220  -0.00117   2.27641
    R7        2.85364   0.00165   0.00103   0.00366   0.00468   2.85832
    R8        2.06612   0.00007   0.00055  -0.00065  -0.00010   2.06602
    R9        2.06613   0.00006   0.00055  -0.00065  -0.00010   2.06603
   R10        2.86754   0.00061   0.00091   0.00058   0.00149   2.86903
   R11        2.05622   0.00003   0.00050  -0.00069  -0.00018   2.05603
   R12        2.05621   0.00003   0.00050  -0.00069  -0.00018   2.05603
   R13        2.05759   0.00000   0.00053  -0.00081  -0.00028   2.05731
    A1        2.17544  -0.00063  -0.00024  -0.00213  -0.00237   2.17308
    A2        1.97601  -0.00095  -0.00004  -0.00432  -0.00435   1.97165
    A3        2.13174   0.00158   0.00027   0.00645   0.00672   2.13845
    A4        2.02393  -0.00040  -0.00031  -0.00138  -0.00169   2.02225
    A5        2.17017   0.00064   0.00035   0.00225   0.00260   2.17278
    A6        2.08908  -0.00024  -0.00005  -0.00087  -0.00092   2.08816
    A7        2.12444   0.00058  -0.00007   0.00230   0.00223   2.12668
    A8        1.98793  -0.00010   0.00015  -0.00061  -0.00047   1.98746
    A9        2.17082  -0.00047  -0.00008  -0.00169  -0.00177   2.16905
   A10        1.88162  -0.00025   0.00019  -0.00098  -0.00079   1.88083
   A11        1.88151  -0.00025   0.00019  -0.00100  -0.00081   1.88070
   A12        1.96862   0.00077   0.00022   0.00363   0.00385   1.97247
   A13        1.85202   0.00000  -0.00020  -0.00179  -0.00199   1.85003
   A14        1.93753  -0.00016  -0.00021  -0.00012  -0.00033   1.93720
   A15        1.93749  -0.00016  -0.00021  -0.00011  -0.00032   1.93717
   A16        1.93497   0.00007   0.00017  -0.00001   0.00016   1.93513
   A17        1.93496   0.00007   0.00017  -0.00001   0.00016   1.93512
   A18        1.92083   0.00050   0.00001   0.00332   0.00333   1.92416
   A19        1.87879  -0.00015  -0.00008  -0.00149  -0.00157   1.87722
   A20        1.89654  -0.00026  -0.00014  -0.00098  -0.00112   1.89542
   A21        1.89656  -0.00026  -0.00014  -0.00098  -0.00112   1.89543
    D1       -3.14126  -0.00002  -0.00001  -0.00079  -0.00080   3.14113
    D2       -0.00011  -0.00001  -0.00001  -0.00061  -0.00062  -0.00072
    D3        0.00002   0.00001   0.00001   0.00067   0.00069   0.00070
    D4        3.14117   0.00002   0.00001   0.00086   0.00087  -3.14115
    D5        0.00030   0.00000   0.00001   0.00016   0.00017   0.00047
    D6       -3.14111   0.00000   0.00000  -0.00039  -0.00039  -3.14149
    D7        3.14144   0.00000   0.00000   0.00035   0.00035  -3.14139
    D8        0.00003   0.00000   0.00000  -0.00020  -0.00020  -0.00017
    D9       -0.99563   0.00012   0.00003   0.00170   0.00173  -0.99391
   D10        0.99686  -0.00012  -0.00001  -0.00136  -0.00137   0.99549
   D11       -3.14104   0.00000   0.00001   0.00016   0.00017  -3.14086
   D12        2.14615   0.00012   0.00002   0.00113   0.00116   2.14730
   D13       -2.14454  -0.00012  -0.00002  -0.00192  -0.00194  -2.14648
   D14        0.00074   0.00000   0.00000  -0.00040  -0.00040   0.00035
   D15        1.04294  -0.00005   0.00006  -0.00093  -0.00087   1.04208
   D16       -1.04279   0.00005  -0.00006   0.00096   0.00090  -1.04190
   D17       -3.14152   0.00000   0.00000   0.00002   0.00002  -3.14151
   D18       -1.07095  -0.00015  -0.00020  -0.00212  -0.00232  -1.07327
   D19        3.12650  -0.00005  -0.00032  -0.00024  -0.00056   3.12594
   D20        1.02777  -0.00010  -0.00026  -0.00118  -0.00144   1.02633
   D21       -3.12651   0.00005   0.00032   0.00025   0.00057  -3.12594
   D22        1.07094   0.00015   0.00020   0.00213   0.00233   1.07327
   D23       -1.02779   0.00010   0.00026   0.00119   0.00145  -1.02634
         Item               Value     Threshold  Converged?
 Maximum Force            0.001646     0.000450     NO 
 RMS     Force            0.000526     0.000300     NO 
 Maximum Displacement     0.012604     0.001800     NO 
 RMS     Displacement     0.004040     0.001200     NO 
 Predicted change in Energy=-2.435399D-05
 GradGradGradGradGradGradGradGradGradGradGradGradGradGradGradGradGradGrad

                          Input orientation:                          
 ---------------------------------------------------------------------
 Center     Atomic      Atomic             Coordinates (Angstroms)
 Number     Number       Type             X           Y           Z
 ---------------------------------------------------------------------
      1          6           0        2.048933    0.237324    0.000185
      2          1           0        1.931017    1.326266   -0.000268
      3          8           0        3.107155   -0.333139   -0.000497
      4          7           0        0.842991   -0.435206    0.000125
      5          1           0        0.900670   -1.441221    0.000109
      6          6           0       -0.404071    0.182796    0.000387
      7          8           0       -0.519282    1.381898    0.000210
      8          6           0       -1.566727   -0.784705    0.000390
      9          1           0       -1.459996   -1.434430   -0.872394
     10          1           0       -1.460534   -1.433576    0.873878
     11          6           0       -2.916816   -0.090251   -0.000341
     12          1           0       -3.026715    0.542733   -0.878411
     13          1           0       -3.027220    0.543578    0.877052
     14          1           0       -3.719045   -0.826227   -0.000224
 ---------------------------------------------------------------------
                    Distance matrix (angstroms):
                    1          2          3          4          5
     1  C    0.000000
     2  H    1.095307   0.000000
     3  O    1.202191   2.033943   0.000000
     4  N    1.380794   2.070407   2.266463   0.000000
     5  H    2.033721   2.953066   2.469094   1.007667   0.000000
     6  C    2.453610   2.600031   3.548929   1.391794   2.083213
     7  O    2.811721   2.450930   4.011533   2.271048   3.160105
     8  C    3.757332   4.085390   4.695646   2.434932   2.553245
     9  H    3.983558   4.458813   4.778276   2.657723   2.516754
    10  H    3.983918   4.459089   4.779046   2.658273   2.517700
    11  C    4.976542   5.050545   6.028866   3.775599   4.049484
    12  H    5.160174   5.095504   6.257975   4.086908   4.486894
    13  H    5.160428   5.095724   6.258537   4.087243   4.487402
    14  H    5.865211   6.046190   6.843986   4.578763   4.660470
                    6          7          8          9         10
     6  C    0.000000
     7  O    1.204625   0.000000
     8  C    1.512557   2.406515   0.000000
     9  H    2.119468   3.094848   1.093291   0.000000
    10  H    2.119377   3.094535   1.093295   1.746272   0.000000
    11  C    2.527537   2.813431   1.518225   2.165552   2.165534
    12  H    2.789283   2.786286   2.160080   2.522661   3.070707
    13  H    2.789196   2.785926   2.160072   3.070711   2.522629
    14  H    3.465137   3.887711   2.152718   2.496776   2.496757
                   11         12         13         14
    11  C    0.000000
    12  H    1.088005   0.000000
    13  H    1.088002   1.755464   0.000000
    14  H    1.088683   1.767650   1.767654   0.000000
 Stoichiometry    C4H7NO2
 Framework group  C1[X(C4H7NO2)]
 Deg. of freedom    36
 Full point group                 C1      NOp   1
 Largest Abelian subgroup         C1      NOp   1
 Largest concise Abelian subgroup C1      NOp   1
                         Standard orientation:                         
 ---------------------------------------------------------------------
 Center     Atomic      Atomic             Coordinates (Angstroms)
 Number     Number       Type             X           Y           Z
 ---------------------------------------------------------------------
      1          6           0        2.054400    0.238495    0.000147
      2          1           0        1.936926    1.327485   -0.000306
      3          8           0        3.112391   -0.332397   -0.000535
      4          7           0        0.848186   -0.433546    0.000087
      5          1           0        0.905456   -1.439583    0.000071
      6          6           0       -0.398626    0.184962    0.000349
      7          8           0       -0.513350    1.384111    0.000172
      8          6           0       -1.561675   -0.782067    0.000352
      9          1           0       -1.455207   -1.431835   -0.872432
     10          1           0       -1.455745   -1.430981    0.873841
     11          6           0       -2.911482   -0.087065   -0.000379
     12          1           0       -3.021123    0.545964   -0.878449
     13          1           0       -3.021628    0.546809    0.877014
     14          1           0       -3.714008   -0.822715   -0.000262
 ---------------------------------------------------------------------
 Rotational constants (GHZ):           9.0607325           1.2756045           1.1336818
 Standard basis: Aug-CC-pVTZ (5D, 7F)
 There are   560 symmetry adapted cartesian basis functions of A   symmetry.
 There are   483 symmetry adapted basis functions of A   symmetry.
   483 basis functions,   693 primitive gaussians,   560 cartesian basis functions
    27 alpha electrons       27 beta electrons
       nuclear repulsion energy       292.9176000142 Hartrees.
 NAtoms=   14 NActive=   14 NUniq=   14 SFac= 1.00D+00 NAtFMM=   60 NAOKFM=F Big=F
 Integral buffers will be    131072 words long.
 Raffenetti 2 integral format.
 Two-electron integral symmetry is turned on.
 Nuclear repulsion after empirical dispersion term =      292.9119679517 Hartrees.
 One-electron integrals computed using PRISM.
 NBasis=   483 RedAO= T EigKep=  7.64D-06  NBF=   483
 NBsUse=   483 1.00D-06 EigRej= -1.00D+00 NBFU=   483
 Initial guess from the checkpoint file:  "Altamine3-M0001-b3lyp-wb97L-wb97H.chk"
 B after Tr=     0.000000    0.000000    0.000000
         Rot=    1.000000   -0.000043   -0.000026   -0.000012 Ang=  -0.01 deg.
 Requested convergence on RMS density matrix=1.00D-08 within 128 cycles.
 Requested convergence on MAX density matrix=1.00D-06.
 Requested convergence on             energy=1.00D-06.
 No special actions if energy rises.
 SCF Done:  E(RwB97XD) =  -361.886683589     A.U. after    9 cycles
            NFock=  9  Conv=0.35D-08     -V/T= 2.0058
 Calling FoFJK, ICntrl=      2127 FMM=F ISym2X=0 I1Cent= 0 IOpClX= 0 NMat=1 NMatS=1 NMatT=0.
 ***** Axes restored to original set *****
 -------------------------------------------------------------------
 Center     Atomic                   Forces (Hartrees/Bohr)
 Number     Number              X              Y              Z
 -------------------------------------------------------------------
      1        6           0.000714063   -0.000032603   -0.000152458
      2        1          -0.000124162    0.000265930    0.000052450
      3        8          -0.000456635    0.000054628    0.000056410
      4        7           0.000080665   -0.000281453    0.000058468
      5        1          -0.000136711   -0.000240409    0.000001012
      6        6          -0.000086389    0.000715554   -0.000057575
      7        8           0.000015527   -0.000168739    0.000022680
      8        6          -0.000271048   -0.000158322    0.000018894
      9        1           0.000030213   -0.000096505   -0.000084509
     10        1           0.000024798   -0.000103042    0.000083992
     11        6           0.000318498   -0.000100768   -0.000000001
     12        1          -0.000046200    0.000099156   -0.000105108
     13        1          -0.000047123    0.000099542    0.000105442
     14        1          -0.000015495   -0.000052971    0.000000304
 -------------------------------------------------------------------
 Cartesian Forces:  Max     0.000715554 RMS     0.000209924

 GradGradGradGradGradGradGradGradGradGradGradGradGradGradGradGradGradGrad
 Berny optimization.
 Using GEDIIS/GDIIS optimizer.
 FormGI is forming the generalized inverse of G from B-inverse, IUseBI=4.
 Internal  Forces:  Max     0.000427942 RMS     0.000126996
 Search for a local minimum.
 Step number   3 out of a maximum of   67
 All quantities printed in internal units (Hartrees-Bohrs-Radians)
 Mixed Optimization -- En-DIIS/RFO-DIIS
 Swapping is turned off.
 Update second derivatives using D2CorX and points    1    2    3
 DE= -2.40D-05 DEPred=-2.44D-05 R= 9.87D-01
 TightC=F SS=  1.41D+00  RLast= 1.41D-02 DXNew= 5.0454D-01 4.2250D-02
 Trust test= 9.87D-01 RLast= 1.41D-02 DXMaxT set to 3.00D-01
 ITU=  1  1  0
     Eigenvalues ---    0.00391   0.00470   0.00932   0.01661   0.01746
     Eigenvalues ---    0.01838   0.01848   0.03981   0.05274   0.05599
     Eigenvalues ---    0.05611   0.09499   0.12890   0.15512   0.16000
     Eigenvalues ---    0.16000   0.16003   0.16237   0.21810   0.21977
     Eigenvalues ---    0.23236   0.24661   0.26565   0.29244   0.31779
     Eigenvalues ---    0.33658   0.33691   0.33891   0.34232   0.34341
     Eigenvalues ---    0.34683   0.45170   0.45785   0.47283   0.88810
     Eigenvalues ---    0.96861
 En-DIIS/RFO-DIIS/Sim-DIIS IScMMF=       -3 using points:     3    2
 RFO step:  Lambda=-3.36385043D-06.
 DidBck=F Rises=F RFO-DIIS coefs:    0.97128    0.02872
 Iteration  1 RMS(Cart)=  0.00119066 RMS(Int)=  0.00000211
 Iteration  2 RMS(Cart)=  0.00000226 RMS(Int)=  0.00000109
 Iteration  3 RMS(Cart)=  0.00000000 RMS(Int)=  0.00000109
 Variable       Old X    -DE/DX   Delta X   Delta X   Delta X     New X
                                 (Linear)    (Quad)   (Total)
    R1        2.06983   0.00028  -0.00004   0.00093   0.00089   2.07072
    R2        2.27181  -0.00043   0.00005  -0.00063  -0.00058   2.27123
    R3        2.60932   0.00026  -0.00008   0.00078   0.00071   2.61003
    R4        1.90421   0.00023   0.00001   0.00044   0.00046   1.90467
    R5        2.63011   0.00017  -0.00007   0.00060   0.00053   2.63064
    R6        2.27641  -0.00017   0.00003  -0.00033  -0.00029   2.27612
    R7        2.85832   0.00021  -0.00013   0.00111   0.00098   2.85930
    R8        2.06602   0.00013   0.00000   0.00035   0.00035   2.06637
    R9        2.06603   0.00013   0.00000   0.00036   0.00036   2.06639
   R10        2.86903  -0.00017  -0.00004  -0.00044  -0.00048   2.86855
   R11        2.05603   0.00015   0.00001   0.00039   0.00040   2.05643
   R12        2.05603   0.00015   0.00001   0.00039   0.00040   2.05642
   R13        2.05731   0.00005   0.00001   0.00009   0.00010   2.05741
    A1        2.17308   0.00019   0.00007   0.00081   0.00087   2.17395
    A2        1.97165   0.00000   0.00012  -0.00061  -0.00049   1.97116
    A3        2.13845  -0.00019  -0.00019  -0.00019  -0.00039   2.13807
    A4        2.02225   0.00020   0.00005   0.00096   0.00101   2.02326
    A5        2.17278  -0.00011  -0.00007  -0.00022  -0.00030   2.17248
    A6        2.08816  -0.00009   0.00003  -0.00074  -0.00071   2.08745
    A7        2.12668   0.00015  -0.00006   0.00082   0.00075   2.12743
    A8        1.98746  -0.00030   0.00001  -0.00123  -0.00122   1.98624
    A9        2.16905   0.00015   0.00005   0.00041   0.00046   2.16951
   A10        1.88083   0.00005   0.00002   0.00003   0.00006   1.88088
   A11        1.88070   0.00006   0.00002   0.00013   0.00015   1.88086
   A12        1.97247  -0.00017  -0.00011  -0.00043  -0.00054   1.97194
   A13        1.85003  -0.00004   0.00006  -0.00036  -0.00031   1.84973
   A14        1.93720   0.00006   0.00001   0.00031   0.00032   1.93752
   A15        1.93717   0.00006   0.00001   0.00031   0.00032   1.93749
   A16        1.93513   0.00005   0.00000   0.00036   0.00036   1.93549
   A17        1.93512   0.00005   0.00000   0.00037   0.00037   1.93549
   A18        1.92416  -0.00006  -0.00010  -0.00010  -0.00020   1.92396
   A19        1.87722  -0.00004   0.00005  -0.00031  -0.00026   1.87696
   A20        1.89542   0.00000   0.00003  -0.00017  -0.00014   1.89528
   A21        1.89543   0.00000   0.00003  -0.00018  -0.00015   1.89529
    D1        3.14113   0.00005   0.00002   0.00263   0.00266  -3.13940
    D2       -0.00072   0.00005   0.00002   0.00262   0.00264   0.00192
    D3        0.00070  -0.00005  -0.00002  -0.00282  -0.00284  -0.00213
    D4       -3.14115  -0.00005  -0.00002  -0.00283  -0.00286   3.13918
    D5        0.00047  -0.00001   0.00000  -0.00095  -0.00096  -0.00049
    D6       -3.14149   0.00001   0.00001   0.00071   0.00072  -3.14077
    D7       -3.14139  -0.00001  -0.00001  -0.00096  -0.00097   3.14082
    D8       -0.00017   0.00001   0.00001   0.00069   0.00070   0.00053
    D9       -0.99391  -0.00001  -0.00005  -0.00085  -0.00090  -0.99481
   D10        0.99549  -0.00001   0.00004  -0.00119  -0.00115   0.99434
   D11       -3.14086  -0.00001   0.00000  -0.00098  -0.00099   3.14133
   D12        2.14730   0.00001  -0.00003   0.00086   0.00082   2.14813
   D13       -2.14648   0.00001   0.00006   0.00052   0.00057  -2.14591
   D14        0.00035   0.00001   0.00001   0.00072   0.00073   0.00108
   D15        1.04208   0.00001   0.00002   0.00000   0.00003   1.04210
   D16       -1.04190  -0.00001  -0.00003  -0.00009  -0.00012  -1.04201
   D17       -3.14151   0.00000   0.00000  -0.00004  -0.00004  -3.14155
   D18       -1.07327   0.00002   0.00007   0.00004   0.00010  -1.07317
   D19        3.12594   0.00000   0.00002  -0.00006  -0.00004   3.12590
   D20        1.02633   0.00001   0.00004  -0.00001   0.00003   1.02636
   D21       -3.12594   0.00000  -0.00002   0.00010   0.00008  -3.12586
   D22        1.07327  -0.00002  -0.00007   0.00000  -0.00007   1.07320
   D23       -1.02634  -0.00001  -0.00004   0.00005   0.00001  -1.02633
         Item               Value     Threshold  Converged?
 Maximum Force            0.000428     0.000450     YES
 RMS     Force            0.000127     0.000300     YES
 Maximum Displacement     0.004602     0.001800     NO 
 RMS     Displacement     0.001191     0.001200     YES
 Predicted change in Energy=-1.681641D-06
 GradGradGradGradGradGradGradGradGradGradGradGradGradGradGradGradGradGrad

                          Input orientation:                          
 ---------------------------------------------------------------------
 Center     Atomic      Atomic             Coordinates (Angstroms)
 Number     Number       Type             X           Y           Z
 ---------------------------------------------------------------------
      1          6           0        2.049304    0.237201   -0.000748
      2          1           0        1.931156    1.326591    0.001005
      3          8           0        3.106846   -0.333867    0.001938
      4          7           0        0.842816   -0.435116   -0.000824
      5          1           0        0.899159   -1.441448   -0.000412
      6          6           0       -0.404109    0.183792   -0.001098
      7          8           0       -0.519459    1.382726   -0.000798
      8          6           0       -1.566594   -0.784725    0.000011
      9          1           0       -1.460090   -1.434831   -0.872750
     10          1           0       -1.459422   -1.433591    0.873622
     11          6           0       -2.916493   -0.090457    0.000057
     12          1           0       -3.027444    0.542482   -0.878174
     13          1           0       -3.026731    0.543749    0.877460
     14          1           0       -3.718577   -0.826667    0.000911
 ---------------------------------------------------------------------
                    Distance matrix (angstroms):
                    1          2          3          4          5
     1  C    0.000000
     2  H    1.095780   0.000000
     3  O    1.201882   2.034544   0.000000
     4  N    1.381167   2.070772   2.266294   0.000000
     5  H    2.034870   2.954160   2.469944   1.007909   0.000000
     6  C    2.453994   2.599896   3.548913   1.392074   2.083246
     7  O    2.812609   2.451258   4.012080   2.271638   3.160449
     8  C    3.757532   4.085573   4.695137   2.434642   2.551709
     9  H    3.983958   4.459759   4.778504   2.657642   2.515367
    10  H    3.983368   4.458260   4.777031   2.657425   2.515333
    11  C    4.976595   5.050517   6.028255   3.775076   4.047762
    12  H    5.161051   5.096617   6.258762   4.087096   4.486051
    13  H    5.160557   5.095258   6.257596   4.086924   4.486009
    14  H    5.865174   6.046156   6.843190   4.578168   4.658480
                    6          7          8          9         10
     6  C    0.000000
     7  O    1.204470   0.000000
     8  C    1.513075   2.407142   0.000000
     9  H    2.120097   3.095757   1.093477   0.000000
    10  H    2.120082   3.095122   1.093485   1.746372   0.000000
    11  C    2.527308   2.813546   1.517971   2.165697   2.165683
    12  H    2.789231   2.786717   2.160271   2.523171   3.071213
    13  H    2.789189   2.785970   2.160269   3.071217   2.523162
    14  H    3.465072   3.887901   2.152392   2.496779   2.496751
                   11         12         13         14
    11  C    0.000000
    12  H    1.088214   0.000000
    13  H    1.088212   1.755635   0.000000
    14  H    1.088736   1.767773   1.767776   0.000000
 Stoichiometry    C4H7NO2
 Framework group  C1[X(C4H7NO2)]
 Deg. of freedom    36
 Full point group                 C1      NOp   1
 Largest Abelian subgroup         C1      NOp   1
 Largest concise Abelian subgroup C1      NOp   1
                         Standard orientation:                         
 ---------------------------------------------------------------------
 Center     Atomic      Atomic             Coordinates (Angstroms)
 Number     Number       Type             X           Y           Z
 ---------------------------------------------------------------------
      1          6           0        2.054756    0.238496   -0.000916
      2          1           0        1.936941    1.327922    0.001331
      3          8           0        3.112124   -0.332895    0.001328
      4          7           0        0.848063   -0.433452   -0.001063
      5          1           0        0.904099   -1.439802   -0.001099
      6          6           0       -0.398673    0.185836   -0.000840
      7          8           0       -0.513657    1.384805    0.000003
      8          6           0       -1.561453   -0.782327    0.000062
      9          1           0       -1.455308   -1.432086   -0.873001
     10          1           0       -1.454319   -1.431605    0.873371
     11          6           0       -2.911140   -0.087647    0.000657
     12          1           0       -3.022059    0.545707   -0.877279
     13          1           0       -3.021024    0.546212    0.878356
     14          1           0       -3.713449   -0.823613    0.001338
 ---------------------------------------------------------------------
 Rotational constants (GHZ):           9.0526335           1.2757533           1.1336752
 Standard basis: Aug-CC-pVTZ (5D, 7F)
 There are   560 symmetry adapted cartesian basis functions of A   symmetry.
 There are   483 symmetry adapted basis functions of A   symmetry.
   483 basis functions,   693 primitive gaussians,   560 cartesian basis functions
    27 alpha electrons       27 beta electrons
       nuclear repulsion energy       292.9013822811 Hartrees.
 NAtoms=   14 NActive=   14 NUniq=   14 SFac= 1.00D+00 NAtFMM=   60 NAOKFM=F Big=F
 Integral buffers will be    131072 words long.
 Raffenetti 2 integral format.
 Two-electron integral symmetry is turned on.
 Nuclear repulsion after empirical dispersion term =      292.8957493736 Hartrees.
 One-electron integrals computed using PRISM.
 NBasis=   483 RedAO= T EigKep=  7.66D-06  NBF=   483
 NBsUse=   483 1.00D-06 EigRej= -1.00D+00 NBFU=   483
 Initial guess from the checkpoint file:  "Altamine3-M0001-b3lyp-wb97L-wb97H.chk"
 B after Tr=     0.000000    0.000000    0.000000
         Rot=    1.000000   -0.000010    0.000005   -0.000015 Ang=   0.00 deg.
 Requested convergence on RMS density matrix=1.00D-08 within 128 cycles.
 Requested convergence on MAX density matrix=1.00D-06.
 Requested convergence on             energy=1.00D-06.
 No special actions if energy rises.
 SCF Done:  E(RwB97XD) =  -361.886684235     A.U. after    9 cycles
            NFock=  9  Conv=0.43D-08     -V/T= 2.0058
 Calling FoFJK, ICntrl=      2127 FMM=F ISym2X=0 I1Cent= 0 IOpClX= 0 NMat=1 NMatS=1 NMatT=0.
 ***** Axes restored to original set *****
 -------------------------------------------------------------------
 Center     Atomic                   Forces (Hartrees/Bohr)
 Number     Number              X              Y              Z
 -------------------------------------------------------------------
      1        6           0.000071240    0.000093429    0.000562085
      2        1          -0.000038087   -0.000009619   -0.000195460
      3        8          -0.000023347   -0.000026313   -0.000211205
      4        7           0.000033003   -0.000061487   -0.000186308
      5        1          -0.000050274    0.000007692   -0.000007022
      6        6          -0.000042127    0.000089992    0.000164772
      7        8           0.000038458   -0.000065628   -0.000070988
      8        6          -0.000062084   -0.000051502   -0.000051768
      9        1           0.000002381    0.000004403   -0.000011829
     10        1           0.000017397    0.000019619    0.000009052
     11        6           0.000084483   -0.000002137   -0.000000677
     12        1          -0.000005954    0.000007805   -0.000009950
     13        1          -0.000004139    0.000007563    0.000009754
     14        1          -0.000020950   -0.000013815   -0.000000455
 -------------------------------------------------------------------
 Cartesian Forces:  Max     0.000562085 RMS     0.000111661

 GradGradGradGradGradGradGradGradGradGradGradGradGradGradGradGradGradGrad
 Berny optimization.
 Using GEDIIS/GDIIS optimizer.
 FormGI is forming the generalized inverse of G from B-inverse, IUseBI=4.
 Internal  Forces:  Max     0.000206228 RMS     0.000056984
 Search for a local minimum.
 Step number   4 out of a maximum of   67
 All quantities printed in internal units (Hartrees-Bohrs-Radians)
 Mixed Optimization -- En-DIIS/RFO-DIIS
 Swapping is turned off.
 Update second derivatives using D2CorX and points    1    2    3    4
 DE= -6.46D-07 DEPred=-1.68D-06 R= 3.84D-01
 Trust test= 3.84D-01 RLast= 6.92D-03 DXMaxT set to 3.00D-01
 ITU=  0  1  1  0
     Eigenvalues ---    0.00391   0.00470   0.00962   0.01661   0.01746
     Eigenvalues ---    0.01838   0.03959   0.04173   0.05413   0.05596
     Eigenvalues ---    0.05610   0.09391   0.12729   0.13006   0.16000
     Eigenvalues ---    0.16000   0.16027   0.16181   0.21076   0.21988
     Eigenvalues ---    0.23002   0.24355   0.25637   0.28174   0.31832
     Eigenvalues ---    0.33219   0.33681   0.33695   0.34178   0.34313
     Eigenvalues ---    0.34342   0.44094   0.45706   0.46464   0.85775
     Eigenvalues ---    0.96974
 En-DIIS/RFO-DIIS/Sim-DIIS IScMMF=       -3 using points:     4    3    2
 RFO step:  Lambda=-3.74482828D-06.
 DidBck=T Rises=F RFO-DIIS coefs:    0.29988    0.94200   -0.24188
 Iteration  1 RMS(Cart)=  0.00108424 RMS(Int)=  0.00000214
 Iteration  2 RMS(Cart)=  0.00000230 RMS(Int)=  0.00000053
 Iteration  3 RMS(Cart)=  0.00000000 RMS(Int)=  0.00000053
 Variable       Old X    -DE/DX   Delta X   Delta X   Delta X     New X
                                 (Linear)    (Quad)   (Total)
    R1        2.07072  -0.00001  -0.00033   0.00076   0.00044   2.07116
    R2        2.27123  -0.00001   0.00003  -0.00038  -0.00036   2.27087
    R3        2.61003   0.00004   0.00016   0.00026   0.00042   2.61045
    R4        1.90467  -0.00001  -0.00043   0.00060   0.00017   1.90484
    R5        2.63064  -0.00001   0.00024   0.00005   0.00029   2.63093
    R6        2.27612  -0.00007  -0.00008  -0.00016  -0.00023   2.27588
    R7        2.85930   0.00001   0.00045   0.00014   0.00059   2.85988
    R8        2.06637   0.00001  -0.00027   0.00042   0.00015   2.06652
    R9        2.06639   0.00000  -0.00028   0.00042   0.00014   2.06653
   R10        2.86855  -0.00005   0.00070  -0.00097  -0.00027   2.86828
   R11        2.05643   0.00001  -0.00032   0.00050   0.00018   2.05660
   R12        2.05642   0.00001  -0.00032   0.00050   0.00018   2.05660
   R13        2.05741   0.00002  -0.00014   0.00019   0.00005   2.05746
    A1        2.17395   0.00005  -0.00118   0.00165   0.00047   2.17442
    A2        1.97116  -0.00003  -0.00071   0.00026  -0.00045   1.97071
    A3        2.13807  -0.00002   0.00189  -0.00191  -0.00001   2.13805
    A4        2.02326   0.00007  -0.00112   0.00171   0.00059   2.02385
    A5        2.17248  -0.00005   0.00084  -0.00100  -0.00016   2.17232
    A6        2.08745  -0.00002   0.00028  -0.00071  -0.00043   2.08701
    A7        2.12743  -0.00003   0.00001   0.00036   0.00037   2.12780
    A8        1.98624  -0.00001   0.00074  -0.00133  -0.00059   1.98565
    A9        2.16951   0.00004  -0.00075   0.00097   0.00022   2.16973
   A10        1.88088   0.00001  -0.00023   0.00024   0.00001   1.88090
   A11        1.88086  -0.00001  -0.00030   0.00026  -0.00004   1.88082
   A12        1.97194  -0.00003   0.00131  -0.00152  -0.00022   1.97172
   A13        1.84973   0.00000  -0.00027   0.00015  -0.00012   1.84960
   A14        1.93752   0.00001  -0.00030   0.00048   0.00018   1.93770
   A15        1.93749   0.00002  -0.00030   0.00049   0.00018   1.93768
   A16        1.93549   0.00001  -0.00021   0.00039   0.00018   1.93567
   A17        1.93549   0.00000  -0.00022   0.00039   0.00018   1.93566
   A18        1.92396   0.00000   0.00094  -0.00092   0.00002   1.92398
   A19        1.87696   0.00000  -0.00020   0.00002  -0.00017   1.87678
   A20        1.89528   0.00000  -0.00017   0.00006  -0.00011   1.89517
   A21        1.89529   0.00000  -0.00017   0.00006  -0.00011   1.89518
    D1       -3.13940  -0.00019  -0.00205  -0.00101  -0.00306   3.14073
    D2        0.00192  -0.00018  -0.00200  -0.00087  -0.00287  -0.00096
    D3       -0.00213   0.00020   0.00215   0.00098   0.00314   0.00100
    D4        3.13918   0.00021   0.00221   0.00112   0.00333  -3.14068
    D5       -0.00049   0.00003   0.00071  -0.00003   0.00068   0.00020
    D6       -3.14077  -0.00002  -0.00060  -0.00013  -0.00073  -3.14150
    D7        3.14082   0.00003   0.00077   0.00011   0.00088  -3.14149
    D8        0.00053  -0.00001  -0.00054   0.00001  -0.00053   0.00000
    D9       -0.99481   0.00002   0.00105  -0.00029   0.00076  -0.99405
   D10        0.99434   0.00003   0.00047   0.00013   0.00060   0.99494
   D11        3.14133   0.00003   0.00073  -0.00007   0.00067  -3.14119
   D12        2.14813  -0.00003  -0.00030  -0.00040  -0.00069   2.14744
   D13       -2.14591  -0.00002  -0.00087   0.00002  -0.00085  -2.14676
   D14        0.00108  -0.00002  -0.00061  -0.00018  -0.00078   0.00030
   D15        1.04210   0.00001  -0.00023   0.00026   0.00003   1.04213
   D16       -1.04201   0.00000   0.00030  -0.00028   0.00002  -1.04200
   D17       -3.14155   0.00001   0.00003  -0.00001   0.00002  -3.14153
   D18       -1.07317   0.00001  -0.00063   0.00067   0.00004  -1.07313
   D19        3.12590   0.00001  -0.00011   0.00013   0.00002   3.12592
   D20        1.02636   0.00001  -0.00037   0.00040   0.00003   1.02639
   D21       -3.12586  -0.00001   0.00008  -0.00012  -0.00004  -3.12590
   D22        1.07320  -0.00001   0.00061  -0.00067  -0.00005   1.07315
   D23       -1.02633  -0.00001   0.00035  -0.00039  -0.00005  -1.02638
         Item               Value     Threshold  Converged?
 Maximum Force            0.000206     0.000450     YES
 RMS     Force            0.000057     0.000300     YES
 Maximum Displacement     0.004622     0.001800     NO 
 RMS     Displacement     0.001084     0.001200     YES
 Predicted change in Energy=-1.704705D-06
 GradGradGradGradGradGradGradGradGradGradGradGradGradGradGradGradGradGrad

                          Input orientation:                          
 ---------------------------------------------------------------------
 Center     Atomic      Atomic             Coordinates (Angstroms)
 Number     Number       Type             X           Y           Z
 ---------------------------------------------------------------------
      1          6           0        2.049568    0.237099    0.000393
      2          1           0        1.931103    1.326689   -0.000526
      3          8           0        3.106836   -0.334083   -0.000507
      4          7           0        0.842767   -0.435112    0.000303
      5          1           0        0.898339   -1.441576    0.000341
      6          6           0       -0.404087    0.184282    0.000273
      7          8           0       -0.519464    1.383088    0.000121
      8          6           0       -1.566561   -0.784733    0.000298
      9          1           0       -1.459272   -1.434633   -0.872620
     10          1           0       -1.459712   -1.433932    0.873796
     11          6           0       -2.916362   -0.090585   -0.000303
     12          1           0       -3.026967    0.542728   -0.878424
     13          1           0       -3.027377    0.543439    0.877250
     14          1           0       -3.718453   -0.826829   -0.000197
 ---------------------------------------------------------------------
                    Distance matrix (angstroms):
                    1          2          3          4          5
     1  C    0.000000
     2  H    1.096011   0.000000
     3  O    1.201693   2.034825   0.000000
     4  N    1.381390   2.070850   2.266323   0.000000
     5  H    2.035505   2.954640   2.470628   1.007997   0.000000
     6  C    2.454224   2.599655   3.548983   1.392226   2.083201
     7  O    2.813045   2.451217   4.012323   2.271900   3.160521
     8  C    3.757729   4.085554   4.695075   2.434562   2.550916
     9  H    3.983566   4.458709   4.777147   2.657145   2.514048
    10  H    3.983745   4.459046   4.777806   2.657449   2.514634
    11  C    4.976730   5.050404   6.028118   3.774884   4.046865
    12  H    5.161098   5.095857   6.258041   4.086951   4.485278
    13  H    5.161211   5.096125   6.258520   4.087127   4.485588
    14  H    5.865322   6.046083   6.843052   4.578009   4.657540
                    6          7          8          9         10
     6  C    0.000000
     7  O    1.204346   0.000000
     8  C    1.513385   2.407459   0.000000
     9  H    2.120435   3.095879   1.093557   0.000000
    10  H    2.120378   3.095638   1.093561   1.746416   0.000000
    11  C    2.527267   2.813686   1.517829   2.165759   2.165747
    12  H    2.789282   2.786686   2.160345   2.523422   3.071441
    13  H    2.789217   2.786394   2.160340   3.071444   2.523407
    14  H    3.465164   3.888092   2.152304   2.496887   2.496868
                   11         12         13         14
    11  C    0.000000
    12  H    1.088308   0.000000
    13  H    1.088306   1.755674   0.000000
    14  H    1.088762   1.767801   1.767804   0.000000
 Stoichiometry    C4H7NO2
 Framework group  C1[X(C4H7NO2)]
 Deg. of freedom    36
 Full point group                 C1      NOp   1
 Largest Abelian subgroup         C1      NOp   1
 Largest concise Abelian subgroup C1      NOp   1
                         Standard orientation:                         
 ---------------------------------------------------------------------
 Center     Atomic      Atomic             Coordinates (Angstroms)
 Number     Number       Type             X           Y           Z
 ---------------------------------------------------------------------
      1          6           0        2.054979    0.238411    0.000345
      2          1           0        1.936815    1.328034   -0.000574
      3          8           0        3.112090   -0.333063   -0.000556
      4          7           0        0.847992   -0.433467    0.000255
      5          1           0        0.903287   -1.439946    0.000293
      6          6           0       -0.398690    0.186271    0.000225
      7          8           0       -0.513737    1.385109    0.000073
      8          6           0       -1.561432   -0.782422    0.000249
      9          1           0       -1.454322   -1.432352   -0.872668
     10          1           0       -1.454762   -1.431651    0.873747
     11          6           0       -2.911041   -0.087902   -0.000352
     12          1           0       -3.021471    0.545441   -0.878473
     13          1           0       -3.021881    0.546152    0.877202
     14          1           0       -3.713335   -0.823924   -0.000245
 ---------------------------------------------------------------------
 Rotational constants (GHZ):           9.0492328           1.2757632           1.1336301
 Standard basis: Aug-CC-pVTZ (5D, 7F)
 There are   560 symmetry adapted cartesian basis functions of A   symmetry.
 There are   483 symmetry adapted basis functions of A   symmetry.
   483 basis functions,   693 primitive gaussians,   560 cartesian basis functions
    27 alpha electrons       27 beta electrons
       nuclear repulsion energy       292.8920554928 Hartrees.
 NAtoms=   14 NActive=   14 NUniq=   14 SFac= 1.00D+00 NAtFMM=   60 NAOKFM=F Big=F
 Integral buffers will be    131072 words long.
 Raffenetti 2 integral format.
 Two-electron integral symmetry is turned on.
 Nuclear repulsion after empirical dispersion term =      292.8864222353 Hartrees.
 One-electron integrals computed using PRISM.
 NBasis=   483 RedAO= T EigKep=  7.66D-06  NBF=   483
 NBsUse=   483 1.00D-06 EigRej= -1.00D+00 NBFU=   483
 Initial guess from the checkpoint file:  "Altamine3-M0001-b3lyp-wb97L-wb97H.chk"
 B after Tr=     0.000000    0.000000    0.000000
         Rot=    1.000000    0.000021    0.000003   -0.000002 Ang=   0.00 deg.
 Requested convergence on RMS density matrix=1.00D-08 within 128 cycles.
 Requested convergence on MAX density matrix=1.00D-06.
 Requested convergence on             energy=1.00D-06.
 No special actions if energy rises.
 SCF Done:  E(RwB97XD) =  -361.886684844     A.U. after    8 cycles
            NFock=  8  Conv=0.91D-08     -V/T= 2.0058
 Calling FoFJK, ICntrl=      2127 FMM=F ISym2X=0 I1Cent= 0 IOpClX= 0 NMat=1 NMatS=1 NMatT=0.
 ***** Axes restored to original set *****
 -------------------------------------------------------------------
 Center     Atomic                   Forces (Hartrees/Bohr)
 Number     Number              X              Y              Z
 -------------------------------------------------------------------
      1        6          -0.000320226    0.000199438   -0.000245004
      2        1           0.000016141   -0.000138066    0.000084733
      3        8           0.000215826   -0.000104722    0.000091291
      4        7           0.000028228    0.000050521    0.000069010
      5        1           0.000000787    0.000102482    0.000000124
      6        6          -0.000028143   -0.000285048   -0.000011109
      7        8           0.000038693    0.000059145    0.000007169
      8        6           0.000070973    0.000009316    0.000005409
      9        1          -0.000001155    0.000059371    0.000019112
     10        1          -0.000002434    0.000057712   -0.000020401
     11        6          -0.000036147    0.000059722   -0.000000731
     12        1           0.000016281   -0.000033822    0.000029906
     13        1           0.000016078   -0.000033755   -0.000029560
     14        1          -0.000014903   -0.000002295    0.000000052
 -------------------------------------------------------------------
 Cartesian Forces:  Max     0.000320226 RMS     0.000100361

 GradGradGradGradGradGradGradGradGradGradGradGradGradGradGradGradGradGrad
 Berny optimization.
 Using GEDIIS/GDIIS optimizer.
 FormGI is forming the generalized inverse of G from B-inverse, IUseBI=4.
 Internal  Forces:  Max     0.000239558 RMS     0.000058387
 Search for a local minimum.
 Step number   5 out of a maximum of   67
 All quantities printed in internal units (Hartrees-Bohrs-Radians)
 Mixed Optimization -- En-DIIS/RFO-DIIS
 Swapping is turned off.
 Update second derivatives using D2CorX and points    1    2    3    4    5
 DE= -6.09D-07 DEPred=-1.70D-06 R= 3.57D-01
 Trust test= 3.57D-01 RLast= 6.84D-03 DXMaxT set to 3.00D-01
 ITU=  0  0  1  1  0
     Eigenvalues ---    0.00391   0.00470   0.00958   0.01661   0.01746
     Eigenvalues ---    0.01838   0.03982   0.05295   0.05584   0.05609
     Eigenvalues ---    0.08360   0.09328   0.12693   0.12908   0.16000
     Eigenvalues ---    0.16000   0.16035   0.16179   0.21233   0.21992
     Eigenvalues ---    0.22904   0.25080   0.26501   0.28092   0.30705
     Eigenvalues ---    0.33677   0.33692   0.34089   0.34179   0.34342
     Eigenvalues ---    0.34934   0.43979   0.45818   0.46343   0.87898
     Eigenvalues ---    0.97698
 En-DIIS/RFO-DIIS/Sim-DIIS IScMMF=       -3 using points:     5    4    3    2
 RFO step:  Lambda=-8.06239266D-07.
 DidBck=T Rises=F RFO-DIIS coefs:    0.62881    0.23123    0.13466    0.00530
 Iteration  1 RMS(Cart)=  0.00042495 RMS(Int)=  0.00000026
 Iteration  2 RMS(Cart)=  0.00000028 RMS(Int)=  0.00000017
 Variable       Old X    -DE/DX   Delta X   Delta X   Delta X     New X
                                 (Linear)    (Quad)   (Total)
    R1        2.07116  -0.00014  -0.00029  -0.00013  -0.00042   2.07074
    R2        2.27087   0.00024   0.00022   0.00009   0.00031   2.27119
    R3        2.61045  -0.00010  -0.00027  -0.00002  -0.00029   2.61016
    R4        1.90484  -0.00010  -0.00012  -0.00006  -0.00019   1.90465
    R5        2.63093  -0.00010  -0.00019  -0.00007  -0.00026   2.63066
    R6        2.27588   0.00006   0.00013   0.00000   0.00014   2.27602
    R7        2.85988  -0.00011  -0.00038  -0.00010  -0.00048   2.85940
    R8        2.06652  -0.00005  -0.00010  -0.00003  -0.00013   2.06639
    R9        2.06653  -0.00005  -0.00010  -0.00003  -0.00014   2.06639
   R10        2.86828   0.00001   0.00016  -0.00007   0.00009   2.86837
   R11        2.05660  -0.00005  -0.00012  -0.00001  -0.00013   2.05648
   R12        2.05660  -0.00005  -0.00012  -0.00001  -0.00013   2.05647
   R13        2.05746   0.00001  -0.00003   0.00006   0.00003   2.05749
    A1        2.17442  -0.00001  -0.00028   0.00016  -0.00012   2.17430
    A2        1.97071  -0.00001   0.00026  -0.00009   0.00017   1.97088
    A3        2.13805   0.00002   0.00002  -0.00007  -0.00005   2.13800
    A4        2.02385   0.00001  -0.00035   0.00023  -0.00012   2.02373
    A5        2.17232  -0.00003   0.00009  -0.00017  -0.00008   2.17224
    A6        2.08701   0.00002   0.00027  -0.00006   0.00020   2.08722
    A7        2.12780  -0.00011  -0.00025  -0.00021  -0.00046   2.12734
    A8        1.98565   0.00012   0.00039   0.00013   0.00053   1.98618
    A9        2.16973  -0.00001  -0.00014   0.00007  -0.00006   2.16967
   A10        1.88090  -0.00002  -0.00001  -0.00006  -0.00007   1.88083
   A11        1.88082  -0.00001   0.00000  -0.00009  -0.00009   1.88073
   A12        1.97172   0.00002   0.00013  -0.00012   0.00001   1.97173
   A13        1.84960   0.00002   0.00010   0.00021   0.00030   1.84991
   A14        1.93770  -0.00001  -0.00011   0.00003  -0.00008   1.93762
   A15        1.93768  -0.00001  -0.00011   0.00004  -0.00007   1.93760
   A16        1.93567  -0.00002  -0.00012  -0.00002  -0.00014   1.93553
   A17        1.93566  -0.00002  -0.00012  -0.00002  -0.00014   1.93552
   A18        1.92398   0.00002   0.00000   0.00003   0.00003   1.92401
   A19        1.87678   0.00002   0.00011   0.00003   0.00014   1.87692
   A20        1.89517   0.00000   0.00007  -0.00001   0.00006   1.89523
   A21        1.89518   0.00000   0.00007  -0.00001   0.00006   1.89524
    D1        3.14073   0.00008   0.00077   0.00021   0.00098  -3.14148
    D2       -0.00096   0.00008   0.00070   0.00028   0.00097   0.00002
    D3        0.00100  -0.00009  -0.00077  -0.00029  -0.00106  -0.00006
    D4       -3.14068  -0.00009  -0.00084  -0.00023  -0.00107   3.14144
    D5        0.00020   0.00000  -0.00012   0.00039   0.00027   0.00047
    D6       -3.14150   0.00000   0.00017  -0.00046  -0.00029   3.14140
    D7       -3.14149   0.00000  -0.00019   0.00045   0.00026  -3.14123
    D8        0.00000   0.00000   0.00010  -0.00039  -0.00029  -0.00030
    D9       -0.99405  -0.00001  -0.00017   0.00034   0.00017  -0.99387
   D10        0.99494   0.00000  -0.00006   0.00051   0.00045   0.99539
   D11       -3.14119   0.00000  -0.00011   0.00042   0.00031  -3.14088
   D12        2.14744   0.00000   0.00014  -0.00054  -0.00040   2.14704
   D13       -2.14676   0.00001   0.00025  -0.00037  -0.00012  -2.14688
   D14        0.00030   0.00000   0.00019  -0.00046  -0.00027   0.00003
   D15        1.04213   0.00000  -0.00001   0.00001   0.00000   1.04214
   D16       -1.04200   0.00000   0.00001   0.00001   0.00001  -1.04199
   D17       -3.14153   0.00000   0.00000   0.00001   0.00001  -3.14152
   D18       -1.07313   0.00001  -0.00002   0.00015   0.00013  -1.07300
   D19        3.12592   0.00001   0.00000   0.00014   0.00014   3.12606
   D20        1.02639   0.00001  -0.00001   0.00015   0.00014   1.02653
   D21       -3.12590  -0.00001   0.00000  -0.00015  -0.00015  -3.12606
   D22        1.07315  -0.00001   0.00002  -0.00016  -0.00014   1.07301
   D23       -1.02638  -0.00001   0.00001  -0.00016  -0.00015  -1.02653
         Item               Value     Threshold  Converged?
 Maximum Force            0.000240     0.000450     YES
 RMS     Force            0.000058     0.000300     YES
 Maximum Displacement     0.001108     0.001800     YES
 RMS     Displacement     0.000425     0.001200     YES
 Predicted change in Energy=-4.013378D-07
 Optimization completed.
    -- Stationary point found.
                           ----------------------------
                           !   Optimized Parameters   !
                           ! (Angstroms and Degrees)  !
 --------------------------                            --------------------------
 ! Name  Definition              Value          Derivative Info.                !
 --------------------------------------------------------------------------------
 ! R1    R(1,2)                  1.096          -DE/DX =   -0.0001              !
 ! R2    R(1,3)                  1.2017         -DE/DX =    0.0002              !
 ! R3    R(1,4)                  1.3814         -DE/DX =   -0.0001              !
 ! R4    R(4,5)                  1.008          -DE/DX =   -0.0001              !
 ! R5    R(4,6)                  1.3922         -DE/DX =   -0.0001              !
 ! R6    R(6,7)                  1.2043         -DE/DX =    0.0001              !
 ! R7    R(6,8)                  1.5134         -DE/DX =   -0.0001              !
 ! R8    R(8,9)                  1.0936         -DE/DX =   -0.0001              !
 ! R9    R(8,10)                 1.0936         -DE/DX =   -0.0001              !
 ! R10   R(8,11)                 1.5178         -DE/DX =    0.0                 !
 ! R11   R(11,12)                1.0883         -DE/DX =    0.0                 !
 ! R12   R(11,13)                1.0883         -DE/DX =    0.0                 !
 ! R13   R(11,14)                1.0888         -DE/DX =    0.0                 !
 ! A1    A(2,1,3)              124.5849         -DE/DX =    0.0                 !
 ! A2    A(2,1,4)              112.9135         -DE/DX =    0.0                 !
 ! A3    A(3,1,4)              122.5015         -DE/DX =    0.0                 !
 ! A4    A(1,4,5)              115.9583         -DE/DX =    0.0                 !
 ! A5    A(1,4,6)              124.4647         -DE/DX =    0.0                 !
 ! A6    A(5,4,6)              119.577          -DE/DX =    0.0                 !
 ! A7    A(4,6,7)              121.914          -DE/DX =   -0.0001              !
 ! A8    A(4,6,8)              113.7695         -DE/DX =    0.0001              !
 ! A9    A(7,6,8)              124.3165         -DE/DX =    0.0                 !
 ! A10   A(6,8,9)              107.7674         -DE/DX =    0.0                 !
 ! A11   A(6,8,10)             107.7628         -DE/DX =    0.0                 !
 ! A12   A(6,8,11)             112.9712         -DE/DX =    0.0                 !
 ! A13   A(9,8,10)             105.9744         -DE/DX =    0.0                 !
 ! A14   A(9,8,11)             111.0218         -DE/DX =    0.0                 !
 ! A15   A(10,8,11)            111.0206         -DE/DX =    0.0                 !
 ! A16   A(8,11,12)            110.9056         -DE/DX =    0.0                 !
 ! A17   A(8,11,13)            110.9054         -DE/DX =    0.0                 !
 ! A18   A(8,11,14)            110.2361         -DE/DX =    0.0                 !
 ! A19   A(12,11,13)           107.5316         -DE/DX =    0.0                 !
 ! A20   A(12,11,14)           108.5853         -DE/DX =    0.0                 !
 ! A21   A(13,11,14)           108.5858         -DE/DX =    0.0                 !
 ! D1    D(2,1,4,5)           -180.0495         -DE/DX =    0.0001              !
 ! D2    D(2,1,4,6)             -0.0548         -DE/DX =    0.0001              !
 ! D3    D(3,1,4,5)              0.0575         -DE/DX =   -0.0001              !
 ! D4    D(3,1,4,6)            180.0522         -DE/DX =   -0.0001              !
 ! D5    D(1,4,6,7)              0.0114         -DE/DX =    0.0                 !
 ! D6    D(1,4,6,8)            180.0052         -DE/DX =    0.0                 !
 ! D7    D(5,4,6,7)           -179.994          -DE/DX =    0.0                 !
 ! D8    D(5,4,6,8)             -0.0002         -DE/DX =    0.0                 !
 ! D9    D(4,6,8,9)            -56.9547         -DE/DX =    0.0                 !
 ! D10   D(4,6,8,10)            57.006          -DE/DX =    0.0                 !
 ! D11   D(4,6,8,11)          -179.9767         -DE/DX =    0.0                 !
 ! D12   D(7,6,8,9)            123.039          -DE/DX =    0.0                 !
 ! D13   D(7,6,8,10)          -123.0003         -DE/DX =    0.0                 !
 ! D14   D(7,6,8,11)             0.0169         -DE/DX =    0.0                 !
 ! D15   D(6,8,11,12)           59.7099         -DE/DX =    0.0                 !
 ! D16   D(6,8,11,13)          -59.7021         -DE/DX =    0.0                 !
 ! D17   D(6,8,11,14)         -179.9963         -DE/DX =    0.0                 !
 ! D18   D(9,8,11,12)          -61.486          -DE/DX =    0.0                 !
 ! D19   D(9,8,11,13)          179.102          -DE/DX =    0.0                 !
 ! D20   D(9,8,11,14)           58.8078         -DE/DX =    0.0                 !
 ! D21   D(10,8,11,12)        -179.101          -DE/DX =    0.0                 !
 ! D22   D(10,8,11,13)          61.487          -DE/DX =    0.0                 !
 ! D23   D(10,8,11,14)         -58.8072         -DE/DX =    0.0                 !
 --------------------------------------------------------------------------------
 GradGradGradGradGradGradGradGradGradGradGradGradGradGradGradGradGradGrad

                          Input orientation:                          
 ---------------------------------------------------------------------
 Center     Atomic      Atomic             Coordinates (Angstroms)
 Number     Number       Type             X           Y           Z
 ---------------------------------------------------------------------
      1          6           0        2.049568    0.237099    0.000393
      2          1           0        1.931103    1.326689   -0.000526
      3          8           0        3.106836   -0.334083   -0.000507
      4          7           0        0.842767   -0.435112    0.000303
      5          1           0        0.898339   -1.441576    0.000341
      6          6           0       -0.404087    0.184282    0.000273
      7          8           0       -0.519464    1.383088    0.000121
      8          6           0       -1.566561   -0.784733    0.000298
      9          1           0       -1.459272   -1.434633   -0.872620
     10          1           0       -1.459712   -1.433932    0.873796
     11          6           0       -2.916362   -0.090585   -0.000303
     12          1           0       -3.026967    0.542728   -0.878424
     13          1           0       -3.027377    0.543439    0.877250
     14          1           0       -3.718453   -0.826829   -0.000197
 ---------------------------------------------------------------------
                    Distance matrix (angstroms):
                    1          2          3          4          5
     1  C    0.000000
     2  H    1.096011   0.000000
     3  O    1.201693   2.034825   0.000000
     4  N    1.381390   2.070850   2.266323   0.000000
     5  H    2.035505   2.954640   2.470628   1.007997   0.000000
     6  C    2.454224   2.599655   3.548983   1.392226   2.083201
     7  O    2.813045   2.451217   4.012323   2.271900   3.160521
     8  C    3.757729   4.085554   4.695075   2.434562   2.550916
     9  H    3.983566   4.458709   4.777147   2.657145   2.514048
    10  H    3.983745   4.459046   4.777806   2.657449   2.514634
    11  C    4.976730   5.050404   6.028118   3.774884   4.046865
    12  H    5.161098   5.095857   6.258041   4.086951   4.485278
    13  H    5.161211   5.096125   6.258520   4.087127   4.485588
    14  H    5.865322   6.046083   6.843052   4.578009   4.657540
                    6          7          8          9         10
     6  C    0.000000
     7  O    1.204346   0.000000
     8  C    1.513385   2.407459   0.000000
     9  H    2.120435   3.095879   1.093557   0.000000
    10  H    2.120378   3.095638   1.093561   1.746416   0.000000
    11  C    2.527267   2.813686   1.517829   2.165759   2.165747
    12  H    2.789282   2.786686   2.160345   2.523422   3.071441
    13  H    2.789217   2.786394   2.160340   3.071444   2.523407
    14  H    3.465164   3.888092   2.152304   2.496887   2.496868
                   11         12         13         14
    11  C    0.000000
    12  H    1.088308   0.000000
    13  H    1.088306   1.755674   0.000000
    14  H    1.088762   1.767801   1.767804   0.000000
 Stoichiometry    C4H7NO2
 Framework group  C1[X(C4H7NO2)]
 Deg. of freedom    36
 Full point group                 C1      NOp   1
 Largest Abelian subgroup         C1      NOp   1
 Largest concise Abelian subgroup C1      NOp   1
                         Standard orientation:                         
 ---------------------------------------------------------------------
 Center     Atomic      Atomic             Coordinates (Angstroms)
 Number     Number       Type             X           Y           Z
 ---------------------------------------------------------------------
      1          6           0        2.054979    0.238411    0.000345
      2          1           0        1.936815    1.328034   -0.000574
      3          8           0        3.112090   -0.333063   -0.000556
      4          7           0        0.847992   -0.433467    0.000255
      5          1           0        0.903287   -1.439946    0.000293
      6          6           0       -0.398690    0.186271    0.000225
      7          8           0       -0.513737    1.385109    0.000073
      8          6           0       -1.561432   -0.782422    0.000249
      9          1           0       -1.454322   -1.432352   -0.872668
     10          1           0       -1.454762   -1.431651    0.873747
     11          6           0       -2.911041   -0.087902   -0.000352
     12          1           0       -3.021471    0.545441   -0.878473
     13          1           0       -3.021881    0.546152    0.877202
     14          1           0       -3.713335   -0.823924   -0.000245
 ---------------------------------------------------------------------
 Rotational constants (GHZ):           9.0492328           1.2757632           1.1336301

 **********************************************************************

            Population analysis using the SCF Density.

 **********************************************************************

 Orbital symmetries:
       Occupied  (A) (A) (A) (A) (A) (A) (A) (A) (A) (A) (A) (A)
                 (A) (A) (A) (A) (A) (A) (A) (A) (A) (A) (A) (A)
                 (A) (A) (A)
       Virtual   (A) (A) (A) (A) (A) (A) (A) (A) (A) (A) (A) (A)
                 (A) (A) (A) (A) (A) (A) (A) (A) (A) (A) (A) (A)
                 (A) (A) (A) (A) (A) (A) (A) (A) (A) (A) (A) (A)
                 (A) (A) (A) (A) (A) (A) (A) (A) (A) (A) (A) (A)
                 (A) (A) (A) (A) (A) (A) (A) (A) (A) (A) (A) (A)
                 (A) (A) (A) (A) (A) (A) (A) (A) (A) (A) (A) (A)
                 (A) (A) (A) (A) (A) (A) (A) (A) (A) (A) (A) (A)
                 (A) (A) (A) (A) (A) (A) (A) (A) (A) (A) (A) (A)
                 (A) (A) (A) (A) (A) (A) (A) (A) (A) (A) (A) (A)
                 (A) (A) (A) (A) (A) (A) (A) (A) (A) (A) (A) (A)
                 (A) (A) (A) (A) (A) (A) (A) (A) (A) (A) (A) (A)
                 (A) (A) (A) (A) (A) (A) (A) (A) (A) (A) (A) (A)
                 (A) (A) (A) (A) (A) (A) (A) (A) (A) (A) (A) (A)
                 (A) (A) (A) (A) (A) (A) (A) (A) (A) (A) (A) (A)
                 (A) (A) (A) (A) (A) (A) (A) (A) (A) (A) (A) (A)
                 (A) (A) (A) (A) (A) (A) (A) (A) (A) (A) (A) (A)
                 (A) (A) (A) (A) (A) (A) (A) (A) (A) (A) (A) (A)
                 (A) (A) (A) (A) (A) (A) (A) (A) (A) (A) (A) (A)
                 (A) (A) (A) (A) (A) (A) (A) (A) (A) (A) (A) (A)
                 (A) (A) (A) (A) (A) (A) (A) (A) (A) (A) (A) (A)
                 (A) (A) (A) (A) (A) (A) (A) (A) (A) (A) (A) (A)
                 (A) (A) (A) (A) (A) (A) (A) (A) (A) (A) (A) (A)
                 (A) (A) (A) (A) (A) (A) (A) (A) (A) (A) (A) (A)
                 (A) (A) (A) (A) (A) (A) (A) (A) (A) (A) (A) (A)
                 (A) (A) (A) (A) (A) (A) (A) (A) (A) (A) (A) (A)
                 (A) (A) (A) (A) (A) (A) (A) (A) (A) (A) (A) (A)
                 (A) (A) (A) (A) (A) (A) (A) (A) (A) (A) (A) (A)
                 (A) (A) (A) (A) (A) (A) (A) (A) (A) (A) (A) (A)
                 (A) (A) (A) (A) (A) (A) (A) (A) (A) (A) (A) (A)
                 (A) (A) (A) (A) (A) (A) (A) (A) (A) (A) (A) (A)
                 (A) (A) (A) (A) (A) (A) (A) (A) (A) (A) (A) (A)
                 (A) (A) (A) (A) (A) (A) (A) (A) (A) (A) (A) (A)
                 (A) (A) (A) (A) (A) (A) (A) (A) (A) (A) (A) (A)
                 (A) (A) (A) (A) (A) (A) (A) (A) (A) (A) (A) (A)
                 (A) (A) (A) (A) (A) (A) (A) (A) (A) (A) (A) (A)
                 (A) (A) (A) (A) (A) (A) (A) (A) (A) (A) (A) (A)
                 (A) (A) (A) (A) (A) (A) (A) (A) (A) (A) (A) (A)
                 (A) (A) (A) (A) (A) (A) (A) (A) (A) (A) (A) (A)
 The electronic state is 1-A.
 Alpha  occ. eigenvalues --  -19.25207 -19.25131 -14.49618 -10.42249 -10.40945
 Alpha  occ. eigenvalues --  -10.31935 -10.29029  -1.18633  -1.16577  -1.04949
 Alpha  occ. eigenvalues --   -0.90483  -0.79779  -0.72826  -0.70834  -0.61056
 Alpha  occ. eigenvalues --   -0.60331  -0.58739  -0.54165  -0.53401  -0.53085
 Alpha  occ. eigenvalues --   -0.48507  -0.48465  -0.46923  -0.44930  -0.39281
 Alpha  occ. eigenvalues --   -0.38389  -0.35404
 Alpha virt. eigenvalues --    0.02213   0.02630   0.03619   0.04057   0.04297
 Alpha virt. eigenvalues --    0.05638   0.06372   0.06377   0.08363   0.08675
 Alpha virt. eigenvalues --    0.09564   0.10178   0.10437   0.11264   0.11389
 Alpha virt. eigenvalues --    0.12623   0.12947   0.13210   0.13229   0.14606
 Alpha virt. eigenvalues --    0.15304   0.15719   0.15958   0.17633   0.18519
 Alpha virt. eigenvalues --    0.19663   0.20016   0.20516   0.20912   0.21472
 Alpha virt. eigenvalues --    0.22142   0.23020   0.23399   0.23901   0.24626
 Alpha virt. eigenvalues --    0.25543   0.26427   0.26489   0.26803   0.27662
 Alpha virt. eigenvalues --    0.29370   0.29577   0.29711   0.30692   0.31481
 Alpha virt. eigenvalues --    0.32354   0.32434   0.33102   0.33464   0.34047
 Alpha virt. eigenvalues --    0.34682   0.35309   0.36501   0.37207   0.37622
 Alpha virt. eigenvalues --    0.38200   0.38299   0.39341   0.39384   0.39448
 Alpha virt. eigenvalues --    0.40856   0.40895   0.41449   0.42271   0.42299
 Alpha virt. eigenvalues --    0.42988   0.44651   0.45197   0.45843   0.46117
 Alpha virt. eigenvalues --    0.46392   0.47464   0.48297   0.48387   0.49231
 Alpha virt. eigenvalues --    0.49882   0.50640   0.51568   0.52661   0.52999
 Alpha virt. eigenvalues --    0.54404   0.55842   0.55980   0.56420   0.56894
 Alpha virt. eigenvalues --    0.57605   0.59883   0.60212   0.61061   0.62247
 Alpha virt. eigenvalues --    0.63505   0.63792   0.65786   0.66119   0.66792
 Alpha virt. eigenvalues --    0.69377   0.69853   0.70056   0.70996   0.73055
 Alpha virt. eigenvalues --    0.73129   0.73991   0.75535   0.75655   0.76566
 Alpha virt. eigenvalues --    0.78693   0.79009   0.79376   0.79913   0.80615
 Alpha virt. eigenvalues --    0.81110   0.81476   0.82439   0.83148   0.83575
 Alpha virt. eigenvalues --    0.84046   0.85031   0.85367   0.85420   0.86849
 Alpha virt. eigenvalues --    0.87594   0.88794   0.88968   0.90869   0.92036
 Alpha virt. eigenvalues --    0.93481   0.93699   0.93944   0.95574   0.96884
 Alpha virt. eigenvalues --    0.97878   0.97981   0.98162   0.98499   1.00808
 Alpha virt. eigenvalues --    1.00886   1.01372   1.01742   1.04154   1.05128
 Alpha virt. eigenvalues --    1.05458   1.05658   1.05792   1.06992   1.07183
 Alpha virt. eigenvalues --    1.08357   1.10552   1.11962   1.12461   1.12863
 Alpha virt. eigenvalues --    1.14745   1.15083   1.16197   1.17843   1.18844
 Alpha virt. eigenvalues --    1.19705   1.20897   1.20909   1.21600   1.22712
 Alpha virt. eigenvalues --    1.22980   1.23902   1.24849   1.27588   1.27971
 Alpha virt. eigenvalues --    1.29074   1.30099   1.30977   1.31023   1.32788
 Alpha virt. eigenvalues --    1.33860   1.34093   1.34724   1.36306   1.36314
 Alpha virt. eigenvalues --    1.38612   1.41233   1.41631   1.42792   1.45360
 Alpha virt. eigenvalues --    1.46123   1.46373   1.46417   1.47614   1.49210
 Alpha virt. eigenvalues --    1.50330   1.50690   1.51399   1.53124   1.54486
 Alpha virt. eigenvalues --    1.54988   1.55838   1.56858   1.57485   1.57750
 Alpha virt. eigenvalues --    1.59100   1.61221   1.62022   1.62207   1.63459
 Alpha virt. eigenvalues --    1.66217   1.66754   1.66771   1.69232   1.70954
 Alpha virt. eigenvalues --    1.72068   1.73134   1.73805   1.75225   1.75646
 Alpha virt. eigenvalues --    1.77005   1.78987   1.80052   1.81022   1.83250
 Alpha virt. eigenvalues --    1.84639   1.85510   1.87286   1.87826   1.89350
 Alpha virt. eigenvalues --    1.91661   1.94167   1.95420   1.96429   1.98370
 Alpha virt. eigenvalues --    1.99691   2.01647   2.04883   2.06116   2.07307
 Alpha virt. eigenvalues --    2.09127   2.10568   2.13005   2.13467   2.13778
 Alpha virt. eigenvalues --    2.14273   2.17694   2.18548   2.20889   2.22837
 Alpha virt. eigenvalues --    2.23483   2.24833   2.25463   2.25871   2.28630
 Alpha virt. eigenvalues --    2.30211   2.30464   2.32066   2.33772   2.34381
 Alpha virt. eigenvalues --    2.35641   2.36437   2.38019   2.43180   2.46430
 Alpha virt. eigenvalues --    2.48434   2.49898   2.52291   2.52703   2.53426
 Alpha virt. eigenvalues --    2.53637   2.57781   2.59492   2.62201   2.64695
 Alpha virt. eigenvalues --    2.65907   2.67033   2.69142   2.70718   2.73338
 Alpha virt. eigenvalues --    2.74915   2.77887   2.78127   2.84500   2.87606
 Alpha virt. eigenvalues --    2.91866   2.96777   2.97388   3.03542   3.04794
 Alpha virt. eigenvalues --    3.04957   3.08245   3.09026   3.15399   3.16134
 Alpha virt. eigenvalues --    3.17486   3.20859   3.22995   3.24626   3.27098
 Alpha virt. eigenvalues --    3.28522   3.29944   3.31454   3.31488   3.38391
 Alpha virt. eigenvalues --    3.39038   3.40507   3.41103   3.42856   3.45146
 Alpha virt. eigenvalues --    3.46459   3.48390   3.49627   3.50317   3.53452
 Alpha virt. eigenvalues --    3.55207   3.56022   3.58812   3.59904   3.62827
 Alpha virt. eigenvalues --    3.63656   3.64134   3.64854   3.67666   3.68689
 Alpha virt. eigenvalues --    3.70162   3.71478   3.73254   3.76220   3.78380
 Alpha virt. eigenvalues --    3.80006   3.83065   3.84188   3.87354   3.87632
 Alpha virt. eigenvalues --    3.90373   3.91407   3.94051   3.94748   3.95474
 Alpha virt. eigenvalues --    3.97823   4.00696   4.01373   4.03571   4.03813
 Alpha virt. eigenvalues --    4.07108   4.08240   4.08874   4.13857   4.14137
 Alpha virt. eigenvalues --    4.17159   4.17399   4.20088   4.21954   4.23472
 Alpha virt. eigenvalues --    4.24307   4.27572   4.28269   4.33767   4.35779
 Alpha virt. eigenvalues --    4.36112   4.41064   4.41360   4.44983   4.48715
 Alpha virt. eigenvalues --    4.50583   4.51066   4.51734   4.53881   4.57397
 Alpha virt. eigenvalues --    4.58950   4.60226   4.61923   4.63766   4.66806
 Alpha virt. eigenvalues --    4.66886   4.69696   4.74433   4.79110   4.80925
 Alpha virt. eigenvalues --    4.82656   4.85377   4.87780   4.88642   4.89802
 Alpha virt. eigenvalues --    4.93303   4.93397   4.97679   4.98766   5.00020
 Alpha virt. eigenvalues --    5.01383   5.06126   5.07691   5.10027   5.13541
 Alpha virt. eigenvalues --    5.17354   5.19083   5.20606   5.23443   5.24736
 Alpha virt. eigenvalues --    5.30520   5.31151   5.33292   5.34900   5.35861
 Alpha virt. eigenvalues --    5.42296   5.44120   5.46288   5.48869   5.50646
 Alpha virt. eigenvalues --    5.53377   5.60652   5.64288   5.65300   5.75225
 Alpha virt. eigenvalues --    5.76165   5.80585   5.81023   5.81479   5.87339
 Alpha virt. eigenvalues --    5.92311   5.93784   5.94334   6.01047   6.06265
 Alpha virt. eigenvalues --    6.14439   6.24577   6.26172   6.26969   6.34045
 Alpha virt. eigenvalues --    6.37457   6.42890   6.43332   6.46148   6.50346
 Alpha virt. eigenvalues --    6.53685   6.53929   6.57079   6.58587   6.66482
 Alpha virt. eigenvalues --    6.74067   6.79973   6.85508   6.88471   6.89215
 Alpha virt. eigenvalues --    6.91791   6.99957   7.01084   7.11859   7.17598
 Alpha virt. eigenvalues --    7.18997   7.26375   7.27214   7.30098   7.39586
 Alpha virt. eigenvalues --    7.49158   7.50592   7.58169   7.60433  14.92001
 Alpha virt. eigenvalues --   15.22004  16.00716  16.80483  17.80862  18.51851
 Alpha virt. eigenvalues --   19.45660
          Condensed to atoms (all electrons):
               1          2          3          4          5          6
     1  C    5.323012   0.263816   0.320469   0.430459  -0.106576  -0.267856
     2  H    0.263816   0.380167  -0.096863  -0.045855   0.001741   0.004829
     3  O    0.320469  -0.096863   8.629345  -0.159640   0.014033   0.004483
     4  N    0.430459  -0.045855  -0.159640   6.382079   0.305907   0.228781
     5  H   -0.106576   0.001741   0.014033   0.305907   0.800207  -0.092309
     6  C   -0.267856   0.004829   0.004483   0.228781  -0.092309   5.682776
     7  O   -0.006797   0.009663  -0.006672  -0.186343   0.000381   0.193922
     8  C    0.002513  -0.003040   0.005368  -0.059161   0.011542  -0.185094
     9  H   -0.001229   0.000360   0.000261  -0.006003   0.011367  -0.005025
    10  H   -0.001205   0.000361   0.000260  -0.005954   0.011323  -0.005095
    11  C   -0.005882  -0.001867   0.001239  -0.027473   0.007522  -0.029884
    12  H   -0.001431  -0.000444   0.000141   0.003786  -0.000191  -0.039410
    13  H   -0.001430  -0.000442   0.000141   0.003788  -0.000190  -0.039394
    14  H    0.001368   0.000371  -0.000053  -0.001871   0.000626   0.007508
               7          8          9         10         11         12
     1  C   -0.006797   0.002513  -0.001229  -0.001205  -0.005882  -0.001431
     2  H    0.009663  -0.003040   0.000360   0.000361  -0.001867  -0.000444
     3  O   -0.006672   0.005368   0.000261   0.000260   0.001239   0.000141
     4  N   -0.186343  -0.059161  -0.006003  -0.005954  -0.027473   0.003786
     5  H    0.000381   0.011542   0.011367   0.011323   0.007522  -0.000191
     6  C    0.193922  -0.185094  -0.005025  -0.005095  -0.029884  -0.039410
     7  O    8.872593  -0.113911  -0.015366  -0.015327   0.007189   0.024413
     8  C   -0.113911   5.699186   0.391991   0.392045   0.002808   0.037610
     9  H   -0.015366   0.391991   0.378346   0.019229  -0.047471  -0.004014
    10  H   -0.015327   0.392045   0.019229   0.378314  -0.047453  -0.003690
    11  C    0.007189   0.002808  -0.047471  -0.047453   5.899402   0.355956
    12  H    0.024413   0.037610  -0.004014  -0.003690   0.355956   0.335579
    13  H    0.024399   0.037630  -0.003685  -0.003986   0.355898   0.017489
    14  H   -0.009321  -0.037952  -0.002670  -0.002676   0.457855   0.000054
              13         14
     1  C   -0.001430   0.001368
     2  H   -0.000442   0.000371
     3  O    0.000141  -0.000053
     4  N    0.003788  -0.001871
     5  H   -0.000190   0.000626
     6  C   -0.039394   0.007508
     7  O    0.024399  -0.009321
     8  C    0.037630  -0.037952
     9  H   -0.003685  -0.002670
    10  H   -0.003986  -0.002676
    11  C    0.355898   0.457855
    12  H    0.017489   0.000054
    13  H    0.335556   0.000041
    14  H    0.000041   0.353974
 Mulliken charges:
               1
     1  C    0.050770
     2  H    0.487203
     3  O   -0.712512
     4  N    0.137501
     5  H    0.034617
     6  C    0.541766
     7  O   -0.778823
     8  C   -0.181534
     9  H    0.283910
    10  H    0.283854
    11  C   -0.927837
    12  H    0.274153
    13  H    0.274187
    14  H    0.232746
 Sum of Mulliken charges =   0.00000
 Mulliken charges with hydrogens summed into heavy atoms:
               1
     1  C    0.537973
     3  O   -0.712512
     4  N    0.172117
     6  C    0.541766
     7  O   -0.778823
     8  C    0.386229
    11  C   -0.146751
 Electronic spatial extent (au):  <R**2>=            997.2054
 Charge=              0.0000 electrons
 Dipole moment (field-independent basis, Debye):
    X=             -3.0238    Y=             -2.3399    Z=              0.0015  Tot=              3.8234
 Quadrupole moment (field-independent basis, Debye-Ang):
   XX=            -51.4896   YY=            -41.9954   ZZ=            -40.5632
   XY=              5.0388   XZ=              0.0036   YZ=             -0.0015
 Traceless Quadrupole moment (field-independent basis, Debye-Ang):
   XX=             -6.8069   YY=              2.6874   ZZ=              4.1195
   XY=              5.0388   XZ=              0.0036   YZ=             -0.0015
 Octapole moment (field-independent basis, Debye-Ang**2):
  XXX=            -45.7664  YYY=             -7.5348  ZZZ=             -0.0013  XYY=              6.9387
  XXY=              8.6674  XXZ=              0.0120  XZZ=              2.0138  YZZ=              0.7514
  YYZ=             -0.0016  XYZ=             -0.0024
 Hexadecapole moment (field-independent basis, Debye-Ang**3):
 XXXX=          -1207.9961 YYYY=           -174.9579 ZZZZ=            -51.5145 XXXY=             27.5669
 XXXZ=              0.0358 YYYX=              0.7523 YYYZ=             -0.0003 ZZZX=              0.0026
 ZZZY=             -0.0003 XXYY=           -199.0200 XXZZ=           -179.8286 YYZZ=            -36.3149
 XXYZ=             -0.0045 YYXZ=             -0.0023 ZZXY=             -2.0171
 N-N= 2.928864222353D+02 E-N=-1.431789747169D+03  KE= 3.598125828519D+02
 1\1\GINC-R03C14\FOpt\RwB97XD\Aug-CC-pVTZ\C4H7N1O2\LFRANZON\02-Feb-2022
 \0\\#wB97XD Aug-cc-pVTZ Opt Integral(Grid=SuperFineGrid) Freq MaxDisk=
 32GB\\Title\\0,1\C,2.0495683088,0.237099034,0.0003931331\H,1.931103123
 2,1.3266888565,-0.0005255648\O,3.1068362488,-0.3340832339,-0.000507341
 5\N,0.8427668179,-0.4351124075,0.000303394\H,0.8983388432,-1.441576310
 2,0.0003412172\C,-0.4040867999,0.1842817212,0.0002732254\O,-0.51946444
 92,1.3830882468,0.000121331\C,-1.5665607342,-0.7847327266,0.0002980915
 \H,-1.4592718178,-1.4346331963,-0.8726197579\H,-1.4597116153,-1.433932
 3332,0.8737959329\C,-2.9163617643,-0.0905853593,-0.0003031412\H,-3.026
 9668151,0.5427275963,-0.8784241188\H,-3.0273768447,0.5434387507,0.8772
 501556\H,-3.7184525016,-0.8268286386,-0.0001965565\\Version=ES64L-G16R
 evB.01\State=1-A\HF=-361.8866848\RMSD=9.120e-09\RMSF=1.004e-04\Dipole=
 -1.1894079,-0.9209177,0.0005854\Quadrupole=-5.062806,2.0000623,3.06274
 38,3.7442668,0.0026502,-0.0010861\PG=C01 [X(C4H7N1O2)]\\@


 EVANS BOLDLY PUT 50 ATM. OF ETHYLENE IN A CELL WITH 25 ATM. OF OXYGEN.
 THE APPARATUS SUBSEQUENTLY BLEW UP, BUT LUCKILY NOT BEFORE HE
 OBTAINED THE SPECTRA SHOWN IN FIGURE 8.
 A.J.MERER AND R.S.MULLIKEN, CHEM.REV. 69, 645 (1969)
 Job cpu time:       0 days 12 hours 16 minutes 56.3 seconds.
 Elapsed time:       0 days  0 hours 47 minutes 30.6 seconds.
 File lengths (MBytes):  RWF=    142 Int=      0 D2E=      0 Chk=     17 Scr=      1
 Normal termination of Gaussian 16 at Wed Feb  2 21:52:08 2022.
 Link1:  Proceeding to internal job step number  2.
 ----------------------------------------------------------------------
 #N Geom=AllCheck Guess=TCheck SCRF=Check GenChk RwB97XD/Aug-CC-pVTZ Fr
 eq
 ----------------------------------------------------------------------
 1/10=4,29=7,30=1,38=1,40=1/1,3;
 2/12=2,40=1/2;
 3/5=16,6=1,7=10,11=2,14=-4,25=1,30=1,70=2,71=2,74=-58,75=-7,116=1,140=1/1,2,3;
 4/5=101/1;
 5/5=2,38=6,98=1/2;
 8/6=4,10=90,11=11/1;
 11/6=1,8=1,9=11,15=111,16=1/1,2,10;
 10/6=1/2;
 6/7=2,8=2,9=2,10=2,28=1/1;
 7/8=1,10=1,25=1/1,2,3,16;
 1/10=4,30=1/3;
 99//99;
 Structure from the checkpoint file:  "Altamine3-M0001-b3lyp-wb97L-wb97H.chk"
 -----
 Title
 -----
 Charge =  0 Multiplicity = 1
 Redundant internal coordinates found in file.  (old form).
 C,0,2.0495683088,0.237099034,0.0003931331
 H,0,1.9311031232,1.3266888565,-0.0005255648
 O,0,3.1068362488,-0.3340832339,-0.0005073415
 N,0,0.8427668179,-0.4351124075,0.000303394
 H,0,0.8983388432,-1.4415763102,0.0003412172
 C,0,-0.4040867999,0.1842817212,0.0002732254
 O,0,-0.5194644492,1.3830882468,0.000121331
 C,0,-1.5665607342,-0.7847327266,0.0002980915
 H,0,-1.4592718178,-1.4346331963,-0.8726197579
 H,0,-1.4597116153,-1.4339323332,0.8737959329
 C,0,-2.9163617643,-0.0905853593,-0.0003031412
 H,0,-3.0269668151,0.5427275963,-0.8784241188
 H,0,-3.0273768447,0.5434387507,0.8772501556
 H,0,-3.7184525016,-0.8268286386,-0.0001965565
 Recover connectivity data from disk.

 GradGradGradGradGradGradGradGradGradGradGradGradGradGradGradGradGradGrad
 Berny optimization.
 Initialization pass.
                           ----------------------------
                           !    Initial Parameters    !
                           ! (Angstroms and Degrees)  !
 --------------------------                            --------------------------
 ! Name  Definition              Value          Derivative Info.                !
 --------------------------------------------------------------------------------
 ! R1    R(1,2)                  1.096          calculate D2E/DX2 analytically  !
 ! R2    R(1,3)                  1.2017         calculate D2E/DX2 analytically  !
 ! R3    R(1,4)                  1.3814         calculate D2E/DX2 analytically  !
 ! R4    R(4,5)                  1.008          calculate D2E/DX2 analytically  !
 ! R5    R(4,6)                  1.3922         calculate D2E/DX2 analytically  !
 ! R6    R(6,7)                  1.2043         calculate D2E/DX2 analytically  !
 ! R7    R(6,8)                  1.5134         calculate D2E/DX2 analytically  !
 ! R8    R(8,9)                  1.0936         calculate D2E/DX2 analytically  !
 ! R9    R(8,10)                 1.0936         calculate D2E/DX2 analytically  !
 ! R10   R(8,11)                 1.5178         calculate D2E/DX2 analytically  !
 ! R11   R(11,12)                1.0883         calculate D2E/DX2 analytically  !
 ! R12   R(11,13)                1.0883         calculate D2E/DX2 analytically  !
 ! R13   R(11,14)                1.0888         calculate D2E/DX2 analytically  !
 ! A1    A(2,1,3)              124.5849         calculate D2E/DX2 analytically  !
 ! A2    A(2,1,4)              112.9135         calculate D2E/DX2 analytically  !
 ! A3    A(3,1,4)              122.5015         calculate D2E/DX2 analytically  !
 ! A4    A(1,4,5)              115.9583         calculate D2E/DX2 analytically  !
 ! A5    A(1,4,6)              124.4647         calculate D2E/DX2 analytically  !
 ! A6    A(5,4,6)              119.577          calculate D2E/DX2 analytically  !
 ! A7    A(4,6,7)              121.914          calculate D2E/DX2 analytically  !
 ! A8    A(4,6,8)              113.7695         calculate D2E/DX2 analytically  !
 ! A9    A(7,6,8)              124.3165         calculate D2E/DX2 analytically  !
 ! A10   A(6,8,9)              107.7674         calculate D2E/DX2 analytically  !
 ! A11   A(6,8,10)             107.7628         calculate D2E/DX2 analytically  !
 ! A12   A(6,8,11)             112.9712         calculate D2E/DX2 analytically  !
 ! A13   A(9,8,10)             105.9744         calculate D2E/DX2 analytically  !
 ! A14   A(9,8,11)             111.0218         calculate D2E/DX2 analytically  !
 ! A15   A(10,8,11)            111.0206         calculate D2E/DX2 analytically  !
 ! A16   A(8,11,12)            110.9056         calculate D2E/DX2 analytically  !
 ! A17   A(8,11,13)            110.9054         calculate D2E/DX2 analytically  !
 ! A18   A(8,11,14)            110.2361         calculate D2E/DX2 analytically  !
 ! A19   A(12,11,13)           107.5316         calculate D2E/DX2 analytically  !
 ! A20   A(12,11,14)           108.5853         calculate D2E/DX2 analytically  !
 ! A21   A(13,11,14)           108.5858         calculate D2E/DX2 analytically  !
 ! D1    D(2,1,4,5)            179.9505         calculate D2E/DX2 analytically  !
 ! D2    D(2,1,4,6)             -0.0548         calculate D2E/DX2 analytically  !
 ! D3    D(3,1,4,5)              0.0575         calculate D2E/DX2 analytically  !
 ! D4    D(3,1,4,6)           -179.9478         calculate D2E/DX2 analytically  !
 ! D5    D(1,4,6,7)              0.0114         calculate D2E/DX2 analytically  !
 ! D6    D(1,4,6,8)           -179.9948         calculate D2E/DX2 analytically  !
 ! D7    D(5,4,6,7)           -179.994          calculate D2E/DX2 analytically  !
 ! D8    D(5,4,6,8)             -0.0002         calculate D2E/DX2 analytically  !
 ! D9    D(4,6,8,9)            -56.9547         calculate D2E/DX2 analytically  !
 ! D10   D(4,6,8,10)            57.006          calculate D2E/DX2 analytically  !
 ! D11   D(4,6,8,11)          -179.9767         calculate D2E/DX2 analytically  !
 ! D12   D(7,6,8,9)            123.039          calculate D2E/DX2 analytically  !
 ! D13   D(7,6,8,10)          -123.0003         calculate D2E/DX2 analytically  !
 ! D14   D(7,6,8,11)             0.0169         calculate D2E/DX2 analytically  !
 ! D15   D(6,8,11,12)           59.7099         calculate D2E/DX2 analytically  !
 ! D16   D(6,8,11,13)          -59.7021         calculate D2E/DX2 analytically  !
 ! D17   D(6,8,11,14)         -179.9963         calculate D2E/DX2 analytically  !
 ! D18   D(9,8,11,12)          -61.486          calculate D2E/DX2 analytically  !
 ! D19   D(9,8,11,13)          179.102          calculate D2E/DX2 analytically  !
 ! D20   D(9,8,11,14)           58.8078         calculate D2E/DX2 analytically  !
 ! D21   D(10,8,11,12)        -179.101          calculate D2E/DX2 analytically  !
 ! D22   D(10,8,11,13)          61.487          calculate D2E/DX2 analytically  !
 ! D23   D(10,8,11,14)         -58.8072         calculate D2E/DX2 analytically  !
 --------------------------------------------------------------------------------
 Trust Radius=3.00D-01 FncErr=1.00D-07 GrdErr=1.00D-07 EigMax=2.50D+02 EigMin=1.00D-04
 Number of steps in this run=      2 maximum allowed number of steps=      2.
 GradGradGradGradGradGradGradGradGradGradGradGradGradGradGradGradGradGrad

                          Input orientation:                          
 ---------------------------------------------------------------------
 Center     Atomic      Atomic             Coordinates (Angstroms)
 Number     Number       Type             X           Y           Z
 ---------------------------------------------------------------------
      1          6           0        2.049568    0.237099    0.000393
      2          1           0        1.931103    1.326689   -0.000526
      3          8           0        3.106836   -0.334083   -0.000507
      4          7           0        0.842767   -0.435112    0.000303
      5          1           0        0.898339   -1.441576    0.000341
      6          6           0       -0.404087    0.184282    0.000273
      7          8           0       -0.519464    1.383088    0.000121
      8          6           0       -1.566561   -0.784733    0.000298
      9          1           0       -1.459272   -1.434633   -0.872620
     10          1           0       -1.459712   -1.433932    0.873796
     11          6           0       -2.916362   -0.090585   -0.000303
     12          1           0       -3.026967    0.542728   -0.878424
     13          1           0       -3.027377    0.543439    0.877250
     14          1           0       -3.718453   -0.826829   -0.000197
 ---------------------------------------------------------------------
                    Distance matrix (angstroms):
                    1          2          3          4          5
     1  C    0.000000
     2  H    1.096011   0.000000
     3  O    1.201693   2.034825   0.000000
     4  N    1.381390   2.070850   2.266323   0.000000
     5  H    2.035505   2.954640   2.470628   1.007997   0.000000
     6  C    2.454224   2.599655   3.548983   1.392226   2.083201
     7  O    2.813045   2.451217   4.012323   2.271900   3.160521
     8  C    3.757729   4.085554   4.695075   2.434562   2.550916
     9  H    3.983566   4.458709   4.777147   2.657145   2.514048
    10  H    3.983745   4.459046   4.777806   2.657449   2.514634
    11  C    4.976730   5.050404   6.028118   3.774884   4.046865
    12  H    5.161098   5.095857   6.258041   4.086951   4.485278
    13  H    5.161211   5.096125   6.258520   4.087127   4.485588
    14  H    5.865322   6.046083   6.843052   4.578009   4.657540
                    6          7          8          9         10
     6  C    0.000000
     7  O    1.204346   0.000000
     8  C    1.513385   2.407459   0.000000
     9  H    2.120435   3.095879   1.093557   0.000000
    10  H    2.120378   3.095638   1.093561   1.746416   0.000000
    11  C    2.527267   2.813686   1.517829   2.165759   2.165747
    12  H    2.789282   2.786686   2.160345   2.523422   3.071441
    13  H    2.789217   2.786394   2.160340   3.071444   2.523407
    14  H    3.465164   3.888092   2.152304   2.496887   2.496868
                   11         12         13         14
    11  C    0.000000
    12  H    1.088308   0.000000
    13  H    1.088306   1.755674   0.000000
    14  H    1.088762   1.767801   1.767804   0.000000
 Stoichiometry    C4H7NO2
 Framework group  C1[X(C4H7NO2)]
 Deg. of freedom    36
 Full point group                 C1      NOp   1
 Largest Abelian subgroup         C1      NOp   1
 Largest concise Abelian subgroup C1      NOp   1
                         Standard orientation:                         
 ---------------------------------------------------------------------
 Center     Atomic      Atomic             Coordinates (Angstroms)
 Number     Number       Type             X           Y           Z
 ---------------------------------------------------------------------
      1          6           0        2.054979    0.238411    0.000345
      2          1           0        1.936815    1.328034   -0.000574
      3          8           0        3.112090   -0.333063   -0.000556
      4          7           0        0.847992   -0.433467    0.000255
      5          1           0        0.903287   -1.439946    0.000293
      6          6           0       -0.398690    0.186271    0.000225
      7          8           0       -0.513737    1.385109    0.000073
      8          6           0       -1.561432   -0.782422    0.000249
      9          1           0       -1.454322   -1.432352   -0.872668
     10          1           0       -1.454762   -1.431651    0.873747
     11          6           0       -2.911041   -0.087902   -0.000352
     12          1           0       -3.021471    0.545441   -0.878473
     13          1           0       -3.021881    0.546152    0.877202
     14          1           0       -3.713335   -0.823924   -0.000245
 ---------------------------------------------------------------------
 Rotational constants (GHZ):           9.0492328           1.2757632           1.1336301
 Standard basis: Aug-CC-pVTZ (5D, 7F)
 There are   560 symmetry adapted cartesian basis functions of A   symmetry.
 There are   483 symmetry adapted basis functions of A   symmetry.
   483 basis functions,   693 primitive gaussians,   560 cartesian basis functions
    27 alpha electrons       27 beta electrons
       nuclear repulsion energy       292.8920554928 Hartrees.
 NAtoms=   14 NActive=   14 NUniq=   14 SFac= 1.00D+00 NAtFMM=   60 NAOKFM=F Big=F
 Integral buffers will be    131072 words long.
 Raffenetti 2 integral format.
 Two-electron integral symmetry is turned on.
 Nuclear repulsion after empirical dispersion term =      292.8864222353 Hartrees.
 One-electron integrals computed using PRISM.
 NBasis=   483 RedAO= T EigKep=  7.66D-06  NBF=   483
 NBsUse=   483 1.00D-06 EigRej= -1.00D+00 NBFU=   483
 Initial guess from the checkpoint file:  "Altamine3-M0001-b3lyp-wb97L-wb97H.chk"
 B after Tr=     0.000000    0.000000    0.000000
         Rot=    1.000000    0.000000    0.000000    0.000000 Ang=   0.00 deg.
 Requested convergence on RMS density matrix=1.00D-08 within 128 cycles.
 Requested convergence on MAX density matrix=1.00D-06.
 Requested convergence on             energy=1.00D-06.
 No special actions if energy rises.
 SCF Done:  E(RwB97XD) =  -361.886684844     A.U. after    1 cycles
            NFock=  1  Conv=0.34D-08     -V/T= 2.0058
 DoSCS=F DFT=T ScalE2(SS,OS)=  1.000000  1.000000
 Range of M.O.s used for correlation:     1   483
 NBasis=   483 NAE=    27 NBE=    27 NFC=     0 NFV=     0
 NROrb=    483 NOA=    27 NOB=    27 NVA=   456 NVB=   456

 **** Warning!!: The largest alpha MO coefficient is  0.59852740D+02

 Symmetrizing basis deriv contribution to polar:
 IMax=3 JMax=2 DiffMx= 0.00D+00
 G2DrvN: will do    15 centers at a time, making    1 passes.
 Calling FoFCou, ICntrl=  3107 FMM=F I1Cent=   0 AccDes= 0.00D+00.
 End of G2Drv F.D. properties file   721 does not exist.
 End of G2Drv F.D. properties file   722 does not exist.
 End of G2Drv F.D. properties file   788 does not exist.
          IDoAtm=11111111111111
          Differentiating once with respect to electric field.
                with respect to dipole field.
          Differentiating once with respect to nuclear coordinates.
 CalDSu exits because no D1Ps are significant.
          There are    45 degrees of freedom in the 1st order CPHF.  IDoFFX=6 NUNeed=     3.
     42 vectors produced by pass  0 Test12= 2.74D-14 2.22D-09 XBig12= 3.06D+01 3.03D+00.
 AX will form    42 AO Fock derivatives at one time.
     42 vectors produced by pass  1 Test12= 2.74D-14 2.22D-09 XBig12= 3.85D+00 3.06D-01.
     42 vectors produced by pass  2 Test12= 2.74D-14 2.22D-09 XBig12= 1.27D-01 7.95D-02.
     42 vectors produced by pass  3 Test12= 2.74D-14 2.22D-09 XBig12= 2.08D-03 5.90D-03.
     42 vectors produced by pass  4 Test12= 2.74D-14 2.22D-09 XBig12= 1.99D-05 5.41D-04.
     42 vectors produced by pass  5 Test12= 2.74D-14 2.22D-09 XBig12= 1.74D-07 5.29D-05.
     42 vectors produced by pass  6 Test12= 2.74D-14 2.22D-09 XBig12= 1.25D-09 3.35D-06.
     18 vectors produced by pass  7 Test12= 2.74D-14 2.22D-09 XBig12= 7.29D-12 2.70D-07.
      3 vectors produced by pass  8 Test12= 2.74D-14 2.22D-09 XBig12= 4.14D-14 2.59D-08.
 InvSVY:  IOpt=1 It=  1 EMax= 4.27D-15
 Solved reduced A of dimension   315 with    45 vectors.
 Isotropic polarizability for W=    0.000000       64.86 Bohr**3.
 End of Minotr F.D. properties file   721 does not exist.
 End of Minotr F.D. properties file   722 does not exist.
 End of Minotr F.D. properties file   788 does not exist.

 **********************************************************************

            Population analysis using the SCF Density.

 **********************************************************************

 Orbital symmetries:
       Occupied  (A) (A) (A) (A) (A) (A) (A) (A) (A) (A) (A) (A)
                 (A) (A) (A) (A) (A) (A) (A) (A) (A) (A) (A) (A)
                 (A) (A) (A)
       Virtual   (A) (A) (A) (A) (A) (A) (A) (A) (A) (A) (A) (A)
                 (A) (A) (A) (A) (A) (A) (A) (A) (A) (A) (A) (A)
                 (A) (A) (A) (A) (A) (A) (A) (A) (A) (A) (A) (A)
                 (A) (A) (A) (A) (A) (A) (A) (A) (A) (A) (A) (A)
                 (A) (A) (A) (A) (A) (A) (A) (A) (A) (A) (A) (A)
                 (A) (A) (A) (A) (A) (A) (A) (A) (A) (A) (A) (A)
                 (A) (A) (A) (A) (A) (A) (A) (A) (A) (A) (A) (A)
                 (A) (A) (A) (A) (A) (A) (A) (A) (A) (A) (A) (A)
                 (A) (A) (A) (A) (A) (A) (A) (A) (A) (A) (A) (A)
                 (A) (A) (A) (A) (A) (A) (A) (A) (A) (A) (A) (A)
                 (A) (A) (A) (A) (A) (A) (A) (A) (A) (A) (A) (A)
                 (A) (A) (A) (A) (A) (A) (A) (A) (A) (A) (A) (A)
                 (A) (A) (A) (A) (A) (A) (A) (A) (A) (A) (A) (A)
                 (A) (A) (A) (A) (A) (A) (A) (A) (A) (A) (A) (A)
                 (A) (A) (A) (A) (A) (A) (A) (A) (A) (A) (A) (A)
                 (A) (A) (A) (A) (A) (A) (A) (A) (A) (A) (A) (A)
                 (A) (A) (A) (A) (A) (A) (A) (A) (A) (A) (A) (A)
                 (A) (A) (A) (A) (A) (A) (A) (A) (A) (A) (A) (A)
                 (A) (A) (A) (A) (A) (A) (A) (A) (A) (A) (A) (A)
                 (A) (A) (A) (A) (A) (A) (A) (A) (A) (A) (A) (A)
                 (A) (A) (A) (A) (A) (A) (A) (A) (A) (A) (A) (A)
                 (A) (A) (A) (A) (A) (A) (A) (A) (A) (A) (A) (A)
                 (A) (A) (A) (A) (A) (A) (A) (A) (A) (A) (A) (A)
                 (A) (A) (A) (A) (A) (A) (A) (A) (A) (A) (A) (A)
                 (A) (A) (A) (A) (A) (A) (A) (A) (A) (A) (A) (A)
                 (A) (A) (A) (A) (A) (A) (A) (A) (A) (A) (A) (A)
                 (A) (A) (A) (A) (A) (A) (A) (A) (A) (A) (A) (A)
                 (A) (A) (A) (A) (A) (A) (A) (A) (A) (A) (A) (A)
                 (A) (A) (A) (A) (A) (A) (A) (A) (A) (A) (A) (A)
                 (A) (A) (A) (A) (A) (A) (A) (A) (A) (A) (A) (A)
                 (A) (A) (A) (A) (A) (A) (A) (A) (A) (A) (A) (A)
                 (A) (A) (A) (A) (A) (A) (A) (A) (A) (A) (A) (A)
                 (A) (A) (A) (A) (A) (A) (A) (A) (A) (A) (A) (A)
                 (A) (A) (A) (A) (A) (A) (A) (A) (A) (A) (A) (A)
                 (A) (A) (A) (A) (A) (A) (A) (A) (A) (A) (A) (A)
                 (A) (A) (A) (A) (A) (A) (A) (A) (A) (A) (A) (A)
                 (A) (A) (A) (A) (A) (A) (A) (A) (A) (A) (A) (A)
                 (A) (A) (A) (A) (A) (A) (A) (A) (A) (A) (A) (A)
 The electronic state is 1-A.
 Alpha  occ. eigenvalues --  -19.25207 -19.25132 -14.49618 -10.42249 -10.40945
 Alpha  occ. eigenvalues --  -10.31935 -10.29029  -1.18633  -1.16577  -1.04949
 Alpha  occ. eigenvalues --   -0.90483  -0.79779  -0.72826  -0.70834  -0.61056
 Alpha  occ. eigenvalues --   -0.60331  -0.58739  -0.54165  -0.53401  -0.53085
 Alpha  occ. eigenvalues --   -0.48507  -0.48465  -0.46923  -0.44930  -0.39281
 Alpha  occ. eigenvalues --   -0.38389  -0.35404
 Alpha virt. eigenvalues --    0.02213   0.02630   0.03619   0.04057   0.04297
 Alpha virt. eigenvalues --    0.05638   0.06372   0.06377   0.08363   0.08675
 Alpha virt. eigenvalues --    0.09564   0.10178   0.10437   0.11264   0.11389
 Alpha virt. eigenvalues --    0.12623   0.12947   0.13210   0.13229   0.14606
 Alpha virt. eigenvalues --    0.15304   0.15719   0.15958   0.17633   0.18519
 Alpha virt. eigenvalues --    0.19663   0.20016   0.20516   0.20912   0.21472
 Alpha virt. eigenvalues --    0.22142   0.23020   0.23399   0.23901   0.24626
 Alpha virt. eigenvalues --    0.25543   0.26427   0.26489   0.26803   0.27662
 Alpha virt. eigenvalues --    0.29370   0.29577   0.29711   0.30692   0.31481
 Alpha virt. eigenvalues --    0.32354   0.32434   0.33102   0.33464   0.34047
 Alpha virt. eigenvalues --    0.34682   0.35309   0.36501   0.37207   0.37622
 Alpha virt. eigenvalues --    0.38200   0.38299   0.39341   0.39384   0.39448
 Alpha virt. eigenvalues --    0.40856   0.40895   0.41449   0.42271   0.42299
 Alpha virt. eigenvalues --    0.42988   0.44651   0.45197   0.45843   0.46117
 Alpha virt. eigenvalues --    0.46392   0.47464   0.48297   0.48387   0.49231
 Alpha virt. eigenvalues --    0.49882   0.50640   0.51568   0.52661   0.52999
 Alpha virt. eigenvalues --    0.54404   0.55842   0.55980   0.56420   0.56894
 Alpha virt. eigenvalues --    0.57605   0.59883   0.60212   0.61061   0.62247
 Alpha virt. eigenvalues --    0.63505   0.63792   0.65786   0.66119   0.66792
 Alpha virt. eigenvalues --    0.69377   0.69853   0.70056   0.70996   0.73055
 Alpha virt. eigenvalues --    0.73129   0.73991   0.75535   0.75655   0.76566
 Alpha virt. eigenvalues --    0.78693   0.79009   0.79376   0.79913   0.80615
 Alpha virt. eigenvalues --    0.81110   0.81476   0.82439   0.83148   0.83575
 Alpha virt. eigenvalues --    0.84046   0.85031   0.85367   0.85420   0.86849
 Alpha virt. eigenvalues --    0.87594   0.88794   0.88968   0.90869   0.92036
 Alpha virt. eigenvalues --    0.93481   0.93699   0.93944   0.95574   0.96884
 Alpha virt. eigenvalues --    0.97878   0.97981   0.98162   0.98499   1.00808
 Alpha virt. eigenvalues --    1.00886   1.01372   1.01742   1.04154   1.05128
 Alpha virt. eigenvalues --    1.05458   1.05658   1.05792   1.06992   1.07183
 Alpha virt. eigenvalues --    1.08357   1.10552   1.11962   1.12461   1.12863
 Alpha virt. eigenvalues --    1.14745   1.15083   1.16197   1.17843   1.18844
 Alpha virt. eigenvalues --    1.19705   1.20897   1.20909   1.21600   1.22712
 Alpha virt. eigenvalues --    1.22980   1.23902   1.24849   1.27588   1.27971
 Alpha virt. eigenvalues --    1.29074   1.30099   1.30977   1.31023   1.32788
 Alpha virt. eigenvalues --    1.33860   1.34093   1.34724   1.36306   1.36314
 Alpha virt. eigenvalues --    1.38612   1.41233   1.41631   1.42792   1.45360
 Alpha virt. eigenvalues --    1.46123   1.46373   1.46417   1.47614   1.49210
 Alpha virt. eigenvalues --    1.50330   1.50690   1.51399   1.53124   1.54486
 Alpha virt. eigenvalues --    1.54988   1.55838   1.56858   1.57485   1.57750
 Alpha virt. eigenvalues --    1.59100   1.61221   1.62022   1.62207   1.63459
 Alpha virt. eigenvalues --    1.66217   1.66754   1.66771   1.69232   1.70954
 Alpha virt. eigenvalues --    1.72068   1.73134   1.73805   1.75225   1.75646
 Alpha virt. eigenvalues --    1.77005   1.78987   1.80052   1.81022   1.83250
 Alpha virt. eigenvalues --    1.84639   1.85510   1.87286   1.87826   1.89350
 Alpha virt. eigenvalues --    1.91661   1.94167   1.95420   1.96429   1.98370
 Alpha virt. eigenvalues --    1.99691   2.01647   2.04883   2.06116   2.07307
 Alpha virt. eigenvalues --    2.09127   2.10568   2.13005   2.13467   2.13778
 Alpha virt. eigenvalues --    2.14273   2.17694   2.18548   2.20889   2.22837
 Alpha virt. eigenvalues --    2.23483   2.24833   2.25463   2.25871   2.28630
 Alpha virt. eigenvalues --    2.30211   2.30464   2.32066   2.33772   2.34381
 Alpha virt. eigenvalues --    2.35641   2.36437   2.38019   2.43180   2.46430
 Alpha virt. eigenvalues --    2.48434   2.49898   2.52291   2.52703   2.53426
 Alpha virt. eigenvalues --    2.53637   2.57781   2.59492   2.62201   2.64695
 Alpha virt. eigenvalues --    2.65907   2.67033   2.69142   2.70718   2.73338
 Alpha virt. eigenvalues --    2.74915   2.77887   2.78127   2.84500   2.87606
 Alpha virt. eigenvalues --    2.91866   2.96777   2.97388   3.03542   3.04794
 Alpha virt. eigenvalues --    3.04957   3.08245   3.09026   3.15399   3.16134
 Alpha virt. eigenvalues --    3.17486   3.20859   3.22995   3.24626   3.27098
 Alpha virt. eigenvalues --    3.28522   3.29944   3.31454   3.31488   3.38391
 Alpha virt. eigenvalues --    3.39038   3.40507   3.41103   3.42856   3.45146
 Alpha virt. eigenvalues --    3.46459   3.48390   3.49627   3.50317   3.53452
 Alpha virt. eigenvalues --    3.55207   3.56022   3.58812   3.59904   3.62827
 Alpha virt. eigenvalues --    3.63656   3.64134   3.64854   3.67666   3.68689
 Alpha virt. eigenvalues --    3.70162   3.71478   3.73254   3.76220   3.78380
 Alpha virt. eigenvalues --    3.80006   3.83065   3.84188   3.87354   3.87632
 Alpha virt. eigenvalues --    3.90373   3.91407   3.94051   3.94748   3.95474
 Alpha virt. eigenvalues --    3.97823   4.00696   4.01373   4.03571   4.03813
 Alpha virt. eigenvalues --    4.07108   4.08240   4.08874   4.13857   4.14137
 Alpha virt. eigenvalues --    4.17159   4.17399   4.20088   4.21954   4.23472
 Alpha virt. eigenvalues --    4.24307   4.27572   4.28269   4.33767   4.35779
 Alpha virt. eigenvalues --    4.36112   4.41064   4.41360   4.44983   4.48715
 Alpha virt. eigenvalues --    4.50583   4.51066   4.51734   4.53881   4.57397
 Alpha virt. eigenvalues --    4.58950   4.60226   4.61923   4.63766   4.66806
 Alpha virt. eigenvalues --    4.66886   4.69696   4.74433   4.79110   4.80925
 Alpha virt. eigenvalues --    4.82656   4.85377   4.87780   4.88642   4.89802
 Alpha virt. eigenvalues --    4.93303   4.93397   4.97679   4.98766   5.00020
 Alpha virt. eigenvalues --    5.01383   5.06126   5.07691   5.10027   5.13541
 Alpha virt. eigenvalues --    5.17354   5.19083   5.20606   5.23443   5.24736
 Alpha virt. eigenvalues --    5.30520   5.31151   5.33292   5.34900   5.35861
 Alpha virt. eigenvalues --    5.42296   5.44120   5.46288   5.48869   5.50646
 Alpha virt. eigenvalues --    5.53377   5.60652   5.64288   5.65300   5.75225
 Alpha virt. eigenvalues --    5.76165   5.80585   5.81023   5.81479   5.87339
 Alpha virt. eigenvalues --    5.92311   5.93784   5.94334   6.01047   6.06265
 Alpha virt. eigenvalues --    6.14439   6.24577   6.26172   6.26969   6.34045
 Alpha virt. eigenvalues --    6.37458   6.42890   6.43332   6.46148   6.50346
 Alpha virt. eigenvalues --    6.53685   6.53929   6.57079   6.58587   6.66482
 Alpha virt. eigenvalues --    6.74067   6.79973   6.85508   6.88471   6.89215
 Alpha virt. eigenvalues --    6.91791   6.99957   7.01084   7.11859   7.17598
 Alpha virt. eigenvalues --    7.18997   7.26375   7.27214   7.30098   7.39586
 Alpha virt. eigenvalues --    7.49158   7.50592   7.58169   7.60433  14.92001
 Alpha virt. eigenvalues --   15.22004  16.00716  16.80483  17.80862  18.51851
 Alpha virt. eigenvalues --   19.45660
          Condensed to atoms (all electrons):
               1          2          3          4          5          6
     1  C    5.323011   0.263816   0.320469   0.430459  -0.106576  -0.267856
     2  H    0.263816   0.380167  -0.096863  -0.045855   0.001741   0.004829
     3  O    0.320469  -0.096863   8.629346  -0.159640   0.014033   0.004483
     4  N    0.430459  -0.045855  -0.159640   6.382080   0.305907   0.228781
     5  H   -0.106576   0.001741   0.014033   0.305907   0.800207  -0.092309
     6  C   -0.267856   0.004829   0.004483   0.228781  -0.092309   5.682776
     7  O   -0.006797   0.009663  -0.006672  -0.186343   0.000381   0.193922
     8  C    0.002513  -0.003040   0.005368  -0.059161   0.011542  -0.185094
     9  H   -0.001229   0.000360   0.000261  -0.006003   0.011367  -0.005025
    10  H   -0.001205   0.000361   0.000260  -0.005954   0.011323  -0.005095
    11  C   -0.005882  -0.001867   0.001239  -0.027473   0.007522  -0.029884
    12  H   -0.001431  -0.000444   0.000141   0.003786  -0.000191  -0.039410
    13  H   -0.001430  -0.000442   0.000141   0.003788  -0.000190  -0.039394
    14  H    0.001368   0.000371  -0.000053  -0.001871   0.000626   0.007508
               7          8          9         10         11         12
     1  C   -0.006797   0.002513  -0.001229  -0.001205  -0.005882  -0.001431
     2  H    0.009663  -0.003040   0.000360   0.000361  -0.001867  -0.000444
     3  O   -0.006672   0.005368   0.000261   0.000260   0.001239   0.000141
     4  N   -0.186343  -0.059161  -0.006003  -0.005954  -0.027473   0.003786
     5  H    0.000381   0.011542   0.011367   0.011323   0.007522  -0.000191
     6  C    0.193922  -0.185094  -0.005025  -0.005095  -0.029884  -0.039410
     7  O    8.872593  -0.113911  -0.015366  -0.015327   0.007189   0.024413
     8  C   -0.113911   5.699185   0.391991   0.392045   0.002808   0.037610
     9  H   -0.015366   0.391991   0.378346   0.019229  -0.047471  -0.004014
    10  H   -0.015327   0.392045   0.019229   0.378314  -0.047453  -0.003690
    11  C    0.007189   0.002808  -0.047471  -0.047453   5.899401   0.355956
    12  H    0.024413   0.037610  -0.004014  -0.003690   0.355956   0.335579
    13  H    0.024399   0.037630  -0.003685  -0.003986   0.355898   0.017489
    14  H   -0.009321  -0.037952  -0.002670  -0.002676   0.457855   0.000054
              13         14
     1  C   -0.001430   0.001368
     2  H   -0.000442   0.000371
     3  O    0.000141  -0.000053
     4  N    0.003788  -0.001871
     5  H   -0.000190   0.000626
     6  C   -0.039394   0.007508
     7  O    0.024399  -0.009321
     8  C    0.037630  -0.037952
     9  H   -0.003685  -0.002670
    10  H   -0.003986  -0.002676
    11  C    0.355898   0.457855
    12  H    0.017489   0.000054
    13  H    0.335556   0.000041
    14  H    0.000041   0.353974
 Mulliken charges:
               1
     1  C    0.050771
     2  H    0.487203
     3  O   -0.712513
     4  N    0.137499
     5  H    0.034617
     6  C    0.541767
     7  O   -0.778823
     8  C   -0.181534
     9  H    0.283909
    10  H    0.283853
    11  C   -0.927837
    12  H    0.274153
    13  H    0.274187
    14  H    0.232746
 Sum of Mulliken charges =   0.00000
 Mulliken charges with hydrogens summed into heavy atoms:
               1
     1  C    0.537974
     3  O   -0.712513
     4  N    0.172116
     6  C    0.541767
     7  O   -0.778823
     8  C    0.386229
    11  C   -0.146751
 APT charges:
               1
     1  C    1.087469
     2  H    0.043144
     3  O   -0.801269
     4  N   -0.956304
     5  H    0.191460
     6  C    1.163758
     7  O   -0.736307
     8  C   -0.030641
     9  H   -0.010173
    10  H   -0.010170
    11  C    0.061274
    12  H    0.004117
    13  H    0.004138
    14  H   -0.010497
 Sum of APT charges =   0.00000
 APT charges with hydrogens summed into heavy atoms:
               1
     1  C    1.130613
     3  O   -0.801269
     4  N   -0.764844
     6  C    1.163758
     7  O   -0.736307
     8  C   -0.050984
    11  C    0.059033
 Electronic spatial extent (au):  <R**2>=            997.2054
 Charge=              0.0000 electrons
 Dipole moment (field-independent basis, Debye):
    X=             -3.0238    Y=             -2.3399    Z=              0.0015  Tot=              3.8234
 Quadrupole moment (field-independent basis, Debye-Ang):
   XX=            -51.4896   YY=            -41.9954   ZZ=            -40.5632
   XY=              5.0388   XZ=              0.0036   YZ=             -0.0015
 Traceless Quadrupole moment (field-independent basis, Debye-Ang):
   XX=             -6.8069   YY=              2.6874   ZZ=              4.1195
   XY=              5.0388   XZ=              0.0036   YZ=             -0.0015
 Octapole moment (field-independent basis, Debye-Ang**2):
  XXX=            -45.7664  YYY=             -7.5348  ZZZ=             -0.0013  XYY=              6.9387
  XXY=              8.6674  XXZ=              0.0120  XZZ=              2.0138  YZZ=              0.7514
  YYZ=             -0.0016  XYZ=             -0.0024
 Hexadecapole moment (field-independent basis, Debye-Ang**3):
 XXXX=          -1207.9964 YYYY=           -174.9579 ZZZZ=            -51.5145 XXXY=             27.5670
 XXXZ=              0.0357 YYYX=              0.7523 YYYZ=             -0.0003 ZZZX=              0.0026
 ZZZY=             -0.0003 XXYY=           -199.0200 XXZZ=           -179.8286 YYZZ=            -36.3149
 XXYZ=             -0.0044 YYXZ=             -0.0023 ZZXY=             -2.0171
 N-N= 2.928864222353D+02 E-N=-1.431789749559D+03  KE= 3.598125852444D+02
  Exact polarizability:  86.055  -2.811  62.471  -0.004  -0.001  46.056
 Approx polarizability:  77.775  -5.424  72.538  -0.008   0.000  53.345
 Calling FoFJK, ICntrl=    100127 FMM=F ISym2X=0 I1Cent= 0 IOpClX= 0 NMat=1 NMatS=1 NMatT=0.
 Full mass-weighted force constant matrix:
 Low frequencies ---   -3.2529   -0.0011   -0.0010   -0.0006    4.6443    6.6539
 Low frequencies ---   48.7411  113.9495  165.1545
 Diagonal vibrational polarizability:
       24.3983197       6.4932793      20.8986118
 Harmonic frequencies (cm**-1), IR intensities (KM/Mole), Raman scattering
 activities (A**4/AMU), depolarization ratios for plane and unpolarized
 incident light, reduced masses (AMU), force constants (mDyne/A),
 and normal coordinates:
                      1                      2                      3
                      A                      A                      A
 Frequencies --     48.7394               113.9487               165.1544
 Red. masses --      2.3547                 3.3821                 4.5454
 Frc consts  --      0.0033                 0.0259                 0.0730
 IR Inten    --      0.4269                 0.5342                 2.7445
  Atom  AN      X      Y      Z        X      Y      Z        X      Y      Z
     1   6     0.00   0.00   0.03     0.00   0.00  -0.05    -0.09   0.03   0.00
     2   1     0.00   0.00  -0.01     0.00   0.00  -0.28    -0.32   0.00   0.00
     3   8     0.00   0.00   0.12     0.00   0.00  -0.16     0.04   0.27   0.00
     4   7     0.00   0.00  -0.03     0.00   0.00   0.36     0.02  -0.18   0.00
     5   1     0.00   0.00   0.01     0.00   0.00   0.46     0.10  -0.18   0.00
     6   6     0.00   0.00  -0.09     0.00   0.00   0.09     0.01  -0.19   0.00
     7   8     0.00   0.00  -0.12     0.00   0.00  -0.04     0.07  -0.19   0.00
     8   6     0.00   0.00  -0.15     0.00   0.00  -0.11    -0.10  -0.05   0.00
     9   1    -0.12   0.23  -0.34     0.05   0.19  -0.25    -0.22  -0.06   0.00
    10   1     0.12  -0.23  -0.34    -0.05  -0.19  -0.25    -0.22  -0.06   0.00
    11   6     0.00   0.00   0.23     0.00   0.00  -0.05     0.05   0.26   0.00
    12   1    -0.11   0.25   0.42     0.10   0.26   0.13     0.20   0.29   0.00
    13   1     0.11  -0.25   0.42    -0.10  -0.26   0.13     0.20   0.29   0.00
    14   1     0.00   0.00   0.12     0.00   0.00  -0.35    -0.13   0.45   0.00
                      4                      5                      6
                      A                      A                      A
 Frequencies --    184.9563               215.9318               300.7740
 Red. masses --      2.4578                 1.1548                 4.6102
 Frc consts  --      0.0495                 0.0317                 0.2457
 IR Inten    --     10.4594                 0.8410                21.6475
  Atom  AN      X      Y      Z        X      Y      Z        X      Y      Z
     1   6     0.00   0.00   0.27     0.00   0.00  -0.01    -0.09  -0.05   0.00
     2   1     0.00   0.00   0.88     0.00   0.00  -0.09    -0.25  -0.07   0.00
     3   8     0.00   0.00  -0.17     0.00   0.00   0.00     0.00   0.12   0.00
     4   7     0.00   0.00   0.04     0.00   0.00   0.06    -0.04  -0.15   0.00
     5   1     0.00   0.00  -0.29     0.00   0.00   0.07    -0.09  -0.15   0.00
     6   6     0.00   0.00  -0.03     0.00   0.00  -0.01     0.04   0.05   0.00
     7   8     0.00   0.00  -0.11     0.00   0.00   0.03     0.34   0.08   0.00
     8   6     0.00   0.00   0.01     0.00   0.00  -0.09    -0.05   0.14   0.00
     9   1    -0.02  -0.02   0.02    -0.02   0.07  -0.14     0.01   0.13   0.01
    10   1     0.02   0.02   0.02     0.02  -0.07  -0.14     0.01   0.13  -0.01
    11   6     0.00   0.00   0.02     0.00   0.00   0.02    -0.21  -0.17   0.00
    12   1    -0.05  -0.07  -0.02    -0.28  -0.39  -0.23    -0.41  -0.21  -0.01
    13   1     0.05   0.07  -0.02     0.28   0.39  -0.23    -0.41  -0.21   0.01
    14   1     0.00   0.00   0.12     0.00   0.00   0.60     0.01  -0.41   0.00
                      7                      8                      9
                      A                      A                      A
 Frequencies --    399.6443               533.0368               566.0341
 Red. masses --      5.2454                 5.4412                 2.1380
 Frc consts  --      0.4936                 0.9109                 0.4036
 IR Inten    --      0.9589                13.2530                 9.6159
  Atom  AN      X      Y      Z        X      Y      Z        X      Y      Z
     1   6     0.26  -0.02   0.00     0.03   0.31   0.00     0.00   0.00   0.00
     2   1     0.30  -0.01   0.00     0.31   0.33   0.00     0.00   0.00   0.10
     3   8     0.29   0.00   0.00    -0.22  -0.14   0.00     0.00   0.00   0.00
     4   7     0.14   0.04   0.00     0.10   0.21   0.00     0.00   0.00  -0.12
     5   1     0.14   0.03   0.00     0.52   0.23   0.00     0.00   0.00   0.19
     6   6    -0.02  -0.04   0.00     0.04  -0.14   0.00     0.00   0.00   0.26
     7   8    -0.12  -0.06   0.00     0.23  -0.12   0.00     0.00   0.00  -0.09
     8   6    -0.21   0.06   0.00    -0.11  -0.11   0.00     0.00   0.00   0.07
     9   1    -0.29   0.03   0.01    -0.18  -0.12   0.00     0.13   0.53  -0.31
    10   1    -0.29   0.03  -0.01    -0.18  -0.12   0.00    -0.13  -0.53  -0.31
    11   6    -0.31   0.03   0.00    -0.11   0.01   0.00     0.00   0.00  -0.02
    12   1    -0.40   0.01  -0.01    -0.06   0.02   0.00     0.09  -0.12  -0.12
    13   1    -0.40   0.01   0.01    -0.06   0.02   0.00    -0.09   0.12  -0.12
    14   1    -0.22  -0.08   0.00    -0.16   0.07   0.00     0.00   0.00  -0.02
                     10                     11                     12
                      A                      A                      A
 Frequencies --    676.3692               694.0646               826.9305
 Red. masses --      1.1645                 3.5961                 1.4402
 Frc consts  --      0.3139                 1.0207                 0.5803
 IR Inten    --     85.2215                 6.5691                 6.2107
  Atom  AN      X      Y      Z        X      Y      Z        X      Y      Z
     1   6     0.00   0.00   0.05    -0.05   0.06   0.00     0.00   0.00  -0.01
     2   1     0.00   0.00   0.11    -0.09   0.05   0.00     0.00   0.00   0.01
     3   8     0.00   0.00  -0.03    -0.11  -0.03   0.00     0.00   0.00   0.01
     4   7     0.00   0.00  -0.08     0.11  -0.08   0.00     0.00   0.00  -0.03
     5   1     0.00   0.00   0.97     0.26  -0.07   0.00     0.00   0.00  -0.10
     6   6     0.00   0.00  -0.04     0.13  -0.09   0.00     0.00   0.00   0.16
     7   8     0.00   0.00   0.03    -0.14  -0.14   0.00     0.00   0.00  -0.04
     8   6     0.00   0.00  -0.03     0.14   0.30   0.00     0.00   0.00  -0.09
     9   1     0.00  -0.10   0.05     0.07   0.25   0.03     0.32  -0.30   0.18
    10   1     0.00   0.10   0.05     0.07   0.25  -0.03    -0.32   0.30   0.18
    11   6     0.00   0.00   0.00    -0.01   0.05   0.00     0.00   0.00  -0.05
    12   1    -0.04   0.03   0.03    -0.36  -0.05  -0.02    -0.38   0.24   0.18
    13   1     0.04  -0.03   0.03    -0.36  -0.05   0.02     0.38  -0.24   0.18
    14   1     0.00   0.00   0.02     0.39  -0.39   0.00     0.00   0.00   0.22
                     13                     14                     15
                      A                      A                      A
 Frequencies --    943.5725              1040.6118              1067.4731
 Red. masses --      3.5268                 1.8973                 1.6020
 Frc consts  --      1.8501                 1.2105                 1.0756
 IR Inten    --      5.6393                 4.7185                 0.7023
  Atom  AN      X      Y      Z        X      Y      Z        X      Y      Z
     1   6    -0.05   0.01   0.00     0.01  -0.02   0.00     0.00   0.00  -0.22
     2   1    -0.22  -0.01   0.00     0.08  -0.01   0.00     0.00   0.00   0.97
     3   8    -0.09  -0.01   0.00     0.03   0.01   0.00     0.00   0.00   0.06
     4   7     0.20  -0.14   0.00    -0.08   0.06   0.00     0.00   0.00   0.05
     5   1     0.26  -0.14   0.00    -0.09   0.07   0.00     0.00   0.00   0.11
     6   6     0.20   0.11   0.00    -0.07  -0.05   0.00     0.00   0.00   0.00
     7   8    -0.09   0.13   0.00     0.03  -0.10   0.00     0.00   0.00   0.00
     8   6     0.06  -0.13   0.00     0.15   0.06   0.00     0.00   0.00  -0.01
     9   1     0.18  -0.12   0.00     0.53   0.10   0.01    -0.01  -0.01   0.00
    10   1     0.18  -0.12   0.00     0.53   0.10  -0.01     0.01   0.01   0.00
    11   6    -0.20   0.00   0.00    -0.14   0.00   0.00     0.00   0.00   0.00
    12   1     0.11   0.13   0.04     0.12   0.12   0.05     0.01  -0.01   0.00
    13   1     0.11   0.13  -0.04     0.12   0.12  -0.05    -0.01   0.01   0.00
    14   1    -0.58   0.42   0.00    -0.41   0.30   0.00     0.00   0.00  -0.01
                     16                     17                     18
                      A                      A                      A
 Frequencies --   1083.3960              1112.9380              1170.6584
 Red. masses --      2.4938                 1.7046                 2.2252
 Frc consts  --      1.7246                 1.2440                 1.7967
 IR Inten    --     12.2341                 0.0297                73.0296
  Atom  AN      X      Y      Z        X      Y      Z        X      Y      Z
     1   6     0.04   0.08   0.00     0.00   0.00   0.00    -0.01  -0.04   0.00
     2   1     0.08   0.09   0.00     0.00   0.00   0.02    -0.09  -0.05   0.00
     3   8     0.00  -0.02   0.00     0.00   0.00   0.00    -0.01   0.02   0.00
     4   7     0.06  -0.12   0.00     0.00   0.00   0.02    -0.03   0.10   0.00
     5   1     0.44  -0.11   0.00     0.00   0.00   0.03    -0.60   0.09   0.00
     6   6    -0.14   0.00   0.00     0.00   0.00  -0.15     0.24  -0.01   0.00
     7   8    -0.01   0.02   0.00     0.00   0.00   0.03    -0.02  -0.07   0.00
     8   6    -0.15   0.17   0.00     0.00   0.00   0.17    -0.06   0.10   0.00
     9   1     0.09   0.20   0.01     0.31   0.36  -0.08    -0.31   0.04   0.02
    10   1     0.09   0.20  -0.01    -0.31  -0.36  -0.08    -0.31   0.04  -0.02
    11   6     0.08  -0.16   0.00     0.00   0.00  -0.11     0.00  -0.13   0.00
    12   1     0.47  -0.01   0.06    -0.34   0.25   0.13     0.31   0.02   0.07
    13   1     0.47  -0.01  -0.06     0.34  -0.25   0.13     0.31   0.02  -0.07
    14   1    -0.25   0.22   0.00     0.00   0.00   0.25    -0.29   0.19   0.00
                     19                     20                     21
                      A                      A                      A
 Frequencies --   1223.4983              1301.1214              1375.2839
 Red. masses --      3.8620                 1.1686                 1.3180
 Frc consts  --      3.4062                 1.1656                 1.4687
 IR Inten    --    411.5820                 0.0276                12.3033
  Atom  AN      X      Y      Z        X      Y      Z        X      Y      Z
     1   6     0.21   0.29   0.00     0.00   0.00   0.00    -0.04  -0.05   0.00
     2   1     0.34   0.31   0.00     0.00   0.00   0.00     0.65   0.01   0.00
     3   8    -0.01  -0.04   0.00     0.00   0.00   0.00    -0.01   0.04   0.00
     4   7    -0.21  -0.23   0.00     0.00   0.00  -0.01    -0.05  -0.02   0.00
     5   1    -0.68  -0.26   0.00     0.00   0.00   0.01     0.39   0.00   0.00
     6   6     0.08  -0.02   0.00     0.00   0.00   0.05    -0.01   0.00   0.00
     7   8    -0.02   0.04   0.00     0.00   0.00  -0.01     0.00   0.02   0.00
     8   6     0.06  -0.03   0.00     0.00   0.00   0.04     0.13   0.03   0.00
     9   1    -0.03  -0.04  -0.01    -0.63   0.00  -0.03    -0.39  -0.10   0.04
    10   1    -0.03  -0.04   0.01     0.63   0.00  -0.03    -0.39  -0.10  -0.04
    11   6    -0.02   0.02   0.00     0.00   0.00  -0.10    -0.02  -0.04   0.00
    12   1    -0.06   0.02   0.00    -0.18   0.18   0.06    -0.01   0.09   0.09
    13   1    -0.06   0.02   0.00     0.18  -0.18   0.06    -0.01   0.09  -0.09
    14   1    -0.02   0.01   0.00     0.00   0.00   0.19    -0.15   0.10   0.00
                     22                     23                     24
                      A                      A                      A
 Frequencies --   1403.1209              1430.3882              1468.6815
 Red. masses --      1.4369                 1.2579                 1.1096
 Frc consts  --      1.6667                 1.5164                 1.4102
 IR Inten    --     47.0134                 5.7369                17.7008
  Atom  AN      X      Y      Z        X      Y      Z        X      Y      Z
     1   6    -0.03  -0.06   0.00     0.00   0.01   0.00     0.00   0.00   0.00
     2   1     0.79   0.01   0.00    -0.05   0.00   0.00     0.06   0.00   0.00
     3   8    -0.04   0.05   0.00     0.00   0.00   0.00    -0.01   0.00   0.00
     4   7    -0.01  -0.01   0.00     0.00   0.00   0.00     0.03   0.00   0.00
     5   1     0.00  -0.01   0.00     0.03   0.00   0.00    -0.09  -0.01   0.00
     6   6     0.09   0.01   0.00    -0.01  -0.01   0.00    -0.02   0.01   0.00
     7   8    -0.01  -0.01   0.00     0.00   0.01   0.00     0.00  -0.01   0.00
     8   6    -0.13  -0.03   0.00     0.04   0.01   0.00     0.04  -0.07   0.00
     9   1     0.35   0.07  -0.02    -0.09  -0.10   0.07    -0.15   0.52  -0.44
    10   1     0.35   0.07   0.02    -0.09  -0.10  -0.07    -0.15   0.52   0.44
    11   6     0.00   0.04   0.00    -0.13   0.05   0.00    -0.02   0.00   0.00
    12   1     0.06  -0.11  -0.10     0.53  -0.05  -0.14     0.07  -0.03  -0.04
    13   1     0.06  -0.11   0.10     0.53  -0.05   0.14     0.07  -0.03   0.04
    14   1     0.15  -0.12   0.00     0.35  -0.46   0.00     0.00  -0.03   0.00
                     25                     26                     27
                      A                      A                      A
 Frequencies --   1500.4751              1504.8977              1510.3971
 Red. masses --      1.0346                 1.2704                 1.4720
 Frc consts  --      1.3724                 1.6951                 1.9785
 IR Inten    --      8.3564                87.4166               202.5285
  Atom  AN      X      Y      Z        X      Y      Z        X      Y      Z
     1   6     0.00   0.00   0.00     0.00   0.01   0.00     0.00   0.01   0.00
     2   1     0.00   0.00   0.00    -0.21  -0.01   0.00    -0.23  -0.01   0.00
     3   8     0.00   0.00   0.00     0.04  -0.02   0.00     0.05  -0.02   0.00
     4   7     0.00   0.00   0.00    -0.11   0.01   0.00    -0.13   0.01   0.00
     5   1     0.00   0.00   0.00     0.46   0.04   0.00     0.55   0.05   0.00
     6   6     0.00   0.00   0.00     0.07  -0.01   0.00     0.11  -0.02   0.00
     7   8     0.00   0.00   0.00    -0.01   0.01   0.00    -0.01   0.02   0.00
     8   6     0.00   0.00  -0.02     0.00   0.01   0.00    -0.05  -0.04   0.00
     9   1     0.06  -0.02   0.00    -0.03   0.05  -0.03     0.10   0.12  -0.10
    10   1    -0.06   0.02   0.00    -0.03   0.05   0.03     0.10   0.12   0.10
    11   6     0.00   0.00  -0.05     0.01   0.04   0.00    -0.01  -0.03   0.00
    12   1     0.47   0.18   0.04     0.00  -0.45  -0.34     0.01   0.38   0.29
    13   1    -0.47  -0.18   0.04     0.00  -0.45   0.34     0.01   0.38  -0.29
    14   1     0.00   0.00   0.70    -0.19   0.24   0.00     0.19  -0.23   0.00
                     28                     29                     30
                      A                      A                      A
 Frequencies --   1811.8860              1849.7691              3043.9723
 Red. masses --     10.1602                 8.1141                 1.0608
 Frc consts  --     19.6524                16.3578                 5.7913
 IR Inten    --    498.1381               213.1684                19.5097
  Atom  AN      X      Y      Z        X      Y      Z        X      Y      Z
     1   6    -0.44   0.26   0.00     0.41  -0.15   0.00     0.00   0.00   0.00
     2   1     0.23   0.38   0.00    -0.33  -0.23   0.00     0.00   0.02   0.00
     3   8     0.30  -0.17   0.00    -0.25   0.13   0.00     0.00   0.00   0.00
     4   7     0.01  -0.08   0.00    -0.08  -0.03   0.00     0.00   0.00   0.00
     5   1    -0.08  -0.08   0.00     0.47  -0.01   0.00     0.00   0.00   0.00
     6   6     0.01   0.51   0.00    -0.03   0.47   0.00     0.00   0.00   0.00
     7   8     0.02  -0.32   0.00     0.03  -0.29   0.00     0.00   0.00   0.00
     8   6    -0.02  -0.04   0.00     0.00  -0.03   0.00    -0.01   0.07   0.00
     9   1    -0.07  -0.09   0.03    -0.07  -0.08   0.04     0.06  -0.41  -0.57
    10   1    -0.07  -0.09  -0.03    -0.07  -0.08  -0.04     0.06  -0.41   0.57
    11   6     0.00   0.01   0.00     0.00   0.01   0.00     0.00  -0.01   0.00
    12   1     0.03   0.03   0.01     0.03   0.02   0.00     0.00   0.01  -0.01
    13   1     0.03   0.03  -0.01     0.03   0.02   0.00     0.00   0.01   0.01
    14   1     0.07  -0.06   0.00     0.06  -0.06   0.00     0.04   0.05   0.00
                     31                     32                     33
                      A                      A                      A
 Frequencies --   3067.1009              3068.6427              3079.5793
 Red. masses --      1.0369                 1.0904                 1.1006
 Frc consts  --      5.7472                 6.0496                 6.1498
 IR Inten    --     17.2148                13.2557                 5.1065
  Atom  AN      X      Y      Z        X      Y      Z        X      Y      Z
     1   6     0.00  -0.01   0.00     0.01  -0.09   0.00     0.00   0.00   0.00
     2   1    -0.01   0.15   0.00    -0.08   0.98   0.00     0.00   0.00   0.00
     3   8     0.00   0.00   0.00     0.00   0.00   0.00     0.00   0.00   0.00
     4   7     0.00   0.00   0.00     0.00   0.00   0.00     0.00   0.00   0.00
     5   1     0.00   0.00   0.00     0.01  -0.01   0.00     0.00   0.00   0.00
     6   6     0.00   0.00   0.00     0.00   0.00   0.00     0.00   0.00   0.00
     7   8     0.00   0.00   0.00     0.00   0.00   0.00     0.00   0.00   0.00
     8   6     0.00   0.00   0.00     0.00   0.00   0.00     0.00   0.00  -0.09
     9   1     0.00   0.01   0.01     0.00   0.01   0.01    -0.06   0.42   0.55
    10   1     0.00   0.01  -0.01     0.00   0.01  -0.01     0.06  -0.42   0.55
    11   6    -0.05   0.02   0.00     0.01   0.00   0.00     0.00   0.00   0.01
    12   1     0.05  -0.32   0.45    -0.01   0.05  -0.07    -0.01   0.06  -0.08
    13   1     0.05  -0.32  -0.45    -0.01   0.05   0.07     0.01  -0.06  -0.09
    14   1     0.44   0.42   0.00    -0.07  -0.07   0.00     0.00   0.00   0.00
                     34                     35                     36
                      A                      A                      A
 Frequencies --   3143.5560              3147.6089              3631.5977
 Red. masses --      1.1029                 1.1030                 1.0772
 Frc consts  --      6.4213                 6.4386                 8.3704
 IR Inten    --     16.2350                16.1852                33.9065
  Atom  AN      X      Y      Z        X      Y      Z        X      Y      Z
     1   6     0.00   0.00   0.00     0.00   0.00   0.00     0.00   0.00   0.00
     2   1     0.00   0.00   0.00     0.00   0.00   0.00     0.00   0.01   0.00
     3   8     0.00   0.00   0.00     0.00   0.00   0.00     0.00   0.00   0.00
     4   7     0.00   0.00   0.00     0.00   0.00   0.00     0.00  -0.07   0.00
     5   1     0.00   0.00   0.00     0.00   0.00   0.00    -0.04   1.00   0.00
     6   6     0.00   0.00   0.00     0.00   0.00   0.00     0.00   0.00   0.00
     7   8     0.00   0.00   0.00     0.00   0.00   0.00     0.00   0.00   0.00
     8   6     0.00   0.00   0.00     0.00   0.00  -0.01     0.00   0.00   0.00
     9   1    -0.01   0.03   0.04    -0.01   0.06   0.08     0.00   0.00   0.00
    10   1    -0.01   0.03  -0.04     0.01  -0.06   0.08     0.00   0.00   0.00
    11   6    -0.04  -0.08   0.00     0.00   0.00  -0.09     0.00   0.00   0.00
    12   1    -0.05   0.24  -0.36     0.07  -0.41   0.56     0.00   0.00   0.00
    13   1    -0.05   0.24   0.36    -0.07   0.41   0.56     0.00   0.00   0.00
    14   1     0.57   0.53   0.00     0.00   0.00  -0.02     0.00   0.00   0.00

 -------------------
 - Thermochemistry -
 -------------------
 Temperature   298.150 Kelvin.  Pressure   1.00000 Atm.
 Atom     1 has atomic number  6 and mass  12.00000
 Atom     2 has atomic number  1 and mass   1.00783
 Atom     3 has atomic number  8 and mass  15.99491
 Atom     4 has atomic number  7 and mass  14.00307
 Atom     5 has atomic number  1 and mass   1.00783
 Atom     6 has atomic number  6 and mass  12.00000
 Atom     7 has atomic number  8 and mass  15.99491
 Atom     8 has atomic number  6 and mass  12.00000
 Atom     9 has atomic number  1 and mass   1.00783
 Atom    10 has atomic number  1 and mass   1.00783
 Atom    11 has atomic number  6 and mass  12.00000
 Atom    12 has atomic number  1 and mass   1.00783
 Atom    13 has atomic number  1 and mass   1.00783
 Atom    14 has atomic number  1 and mass   1.00783
 Molecular mass:   101.04768 amu.
 Principal axes and moments of inertia in atomic units:
                           1         2         3
     Eigenvalues --   199.435821414.636551592.00188
           X            0.99987   0.01589   0.00002
           Y           -0.01589   0.99987  -0.00001
           Z           -0.00002   0.00001   1.00000
 This molecule is an asymmetric top.
 Rotational symmetry number  1.
 Rotational temperatures (Kelvin)      0.43429     0.06123     0.05441
 Rotational constants (GHZ):           9.04923     1.27576     1.13363
 Zero-point vibrational energy     297306.8 (Joules/Mol)
                                   71.05802 (Kcal/Mol)
 Warning -- explicit consideration of   9 degrees of freedom as
           vibrations may cause significant error
 Vibrational temperatures:     70.13   163.95   237.62   266.11   310.68
          (Kelvin)            432.75   575.00   766.92   814.40   973.14
                              998.60  1189.77  1357.59  1497.21  1535.86
                             1558.77  1601.27  1684.32  1760.34  1872.02
                             1978.73  2018.78  2058.01  2113.11  2158.85
                             2165.21  2173.12  2606.90  2661.41  4379.60
                             4412.87  4415.09  4430.83  4522.88  4528.71
                             5225.06
 
 Zero-point correction=                           0.113238 (Hartree/Particle)
 Thermal correction to Energy=                    0.121018
 Thermal correction to Enthalpy=                  0.121963
 Thermal correction to Gibbs Free Energy=         0.080582
 Sum of electronic and zero-point Energies=           -361.773447
 Sum of electronic and thermal Energies=              -361.765666
 Sum of electronic and thermal Enthalpies=            -361.764722
 Sum of electronic and thermal Free Energies=         -361.806103
 
                     E (Thermal)             CV                S
                      KCal/Mol        Cal/Mol-Kelvin    Cal/Mol-Kelvin
 Total                   75.940             26.066             87.093
 Electronic               0.000              0.000              0.000
 Translational            0.889              2.981             39.749
 Rotational               0.889              2.981             27.598
 Vibrational             74.163             20.105             19.745
 Vibration     1          0.595              1.978              4.868
 Vibration     2          0.607              1.938              3.201
 Vibration     3          0.624              1.885              2.490
 Vibration     4          0.631              1.860              2.278
 Vibration     5          0.645              1.817              1.993
 Vibration     6          0.693              1.672              1.413
 Vibration     7          0.766              1.471              0.964
 Vibration     8          0.888              1.177              0.580
 Vibration     9          0.922              1.105              0.512
                       Q            Log10(Q)             Ln(Q)
 Total Bot       0.860766D-37        -37.065115        -85.345580
 Total V=0       0.104901D+16         15.020781         34.586627
 Vib (Bot)       0.898671D-50        -50.046399       -115.236093
 Vib (Bot)    1  0.424190D+01          0.627560          1.445011
 Vib (Bot)    2  0.179587D+01          0.254274          0.585488
 Vib (Bot)    3  0.122213D+01          0.087117          0.200595
 Vib (Bot)    4  0.108405D+01          0.035051          0.080708
 Vib (Bot)    5  0.917595D+00         -0.037349         -0.085999
 Vib (Bot)    6  0.632015D+00         -0.199273         -0.458843
 Vib (Bot)    7  0.446103D+00         -0.350565         -0.807206
 Vib (Bot)    8  0.299184D+00         -0.524062         -1.206698
 Vib (Bot)    9  0.272965D+00         -0.563893         -1.298411
 Vib (V=0)       0.109521D+03          2.039496          4.696114
 Vib (V=0)    1  0.477127D+01          0.678634          1.562612
 Vib (V=0)    2  0.236417D+01          0.373679          0.860428
 Vib (V=0)    3  0.182046D+01          0.260180          0.599087
 Vib (V=0)    4  0.169381D+01          0.228864          0.526979
 Vib (V=0)    5  0.154498D+01          0.188923          0.435010
 Vib (V=0)    6  0.130588D+01          0.115903          0.266877
 Vib (V=0)    7  0.117008D+01          0.068216          0.157072
 Vib (V=0)    8  0.108268D+01          0.034498          0.079435
 Vib (V=0)    9  0.106966D+01          0.029245          0.067339
 Electronic      0.100000D+01          0.000000          0.000000
 Translational   0.399249D+08          7.601243         17.502510
 Rotational      0.239906D+06          5.380041         12.388003
 ***** Axes restored to original set *****
 -------------------------------------------------------------------
 Center     Atomic                   Forces (Hartrees/Bohr)
 Number     Number              X              Y              Z
 -------------------------------------------------------------------
      1        6          -0.000320189    0.000199579   -0.000245085
      2        1           0.000016163   -0.000138155    0.000084623
      3        8           0.000215758   -0.000104753    0.000091372
      4        7           0.000028390    0.000050511    0.000069132
      5        1           0.000000785    0.000102390    0.000000133
      6        6          -0.000028434   -0.000284717   -0.000011115
      7        8           0.000038764    0.000058980    0.000007231
      8        6           0.000070943    0.000009114    0.000005404
      9        1          -0.000001172    0.000059389    0.000019154
     10        1          -0.000002427    0.000057821   -0.000020521
     11        6          -0.000036120    0.000059760   -0.000000666
     12        1           0.000016282   -0.000033852    0.000029935
     13        1           0.000016100   -0.000033826   -0.000029651
     14        1          -0.000014843   -0.000002243    0.000000053
 -------------------------------------------------------------------
 Cartesian Forces:  Max     0.000320189 RMS     0.000100351
 FormGI is forming the generalized inverse of G from B-inverse, IUseBI=4.

 GradGradGradGradGradGradGradGradGradGradGradGradGradGradGradGradGradGrad
 Berny optimization.
 Internal  Forces:  Max     0.000239513 RMS     0.000058374
 Search for a local minimum.
 Step number   1 out of a maximum of    2
 All quantities printed in internal units (Hartrees-Bohrs-Radians)
 Second derivative matrix not updated -- analytic derivatives used.
 ITU=  0
     Eigenvalues ---    0.00093   0.00193   0.00609   0.00938   0.01258
     Eigenvalues ---    0.03364   0.04163   0.04304   0.04471   0.04570
     Eigenvalues ---    0.07887   0.09045   0.10774   0.11062   0.12480
     Eigenvalues ---    0.13992   0.14815   0.16431   0.17471   0.19824
     Eigenvalues ---    0.22370   0.23529   0.25722   0.31305   0.33047
     Eigenvalues ---    0.33409   0.33675   0.34172   0.34382   0.35018
     Eigenvalues ---    0.35095   0.36423   0.42679   0.47156   0.88389
     Eigenvalues ---    0.90556
 Angle between quadratic step and forces=  44.34 degrees.
 Linear search not attempted -- first point.
 Iteration  1 RMS(Cart)=  0.00051592 RMS(Int)=  0.00000024
 Iteration  2 RMS(Cart)=  0.00000028 RMS(Int)=  0.00000013
 Variable       Old X    -DE/DX   Delta X   Delta X   Delta X     New X
                                 (Linear)    (Quad)   (Total)
    R1        2.07116  -0.00014   0.00000  -0.00046  -0.00046   2.07070
    R2        2.27087   0.00024   0.00000   0.00032   0.00032   2.27119
    R3        2.61045  -0.00010   0.00000  -0.00028  -0.00028   2.61017
    R4        1.90484  -0.00010   0.00000  -0.00021  -0.00021   1.90463
    R5        2.63093  -0.00010   0.00000  -0.00024  -0.00024   2.63069
    R6        2.27588   0.00006   0.00000   0.00015   0.00015   2.27604
    R7        2.85988  -0.00011   0.00000  -0.00048  -0.00048   2.85941
    R8        2.06652  -0.00005   0.00000  -0.00015  -0.00015   2.06637
    R9        2.06653  -0.00005   0.00000  -0.00016  -0.00016   2.06638
   R10        2.86828   0.00001   0.00000   0.00009   0.00009   2.86837
   R11        2.05660  -0.00005   0.00000  -0.00014  -0.00014   2.05646
   R12        2.05660  -0.00005   0.00000  -0.00014  -0.00014   2.05646
   R13        2.05746   0.00001   0.00000   0.00003   0.00003   2.05749
    A1        2.17442  -0.00001   0.00000  -0.00010  -0.00010   2.17431
    A2        1.97071  -0.00001   0.00000   0.00013   0.00013   1.97084
    A3        2.13805   0.00002   0.00000  -0.00002  -0.00002   2.13803
    A4        2.02385   0.00001   0.00000  -0.00003  -0.00003   2.02382
    A5        2.17232  -0.00003   0.00000  -0.00014  -0.00014   2.17218
    A6        2.08701   0.00002   0.00000   0.00018   0.00018   2.08719
    A7        2.12780  -0.00011   0.00000  -0.00045  -0.00045   2.12736
    A8        1.98565   0.00012   0.00000   0.00053   0.00053   1.98619
    A9        2.16973  -0.00001   0.00000  -0.00009  -0.00009   2.16964
   A10        1.88090  -0.00002   0.00000  -0.00014  -0.00014   1.88075
   A11        1.88082  -0.00001   0.00000  -0.00007  -0.00007   1.88075
   A12        1.97172   0.00002   0.00000   0.00001   0.00001   1.97173
   A13        1.84960   0.00002   0.00000   0.00036   0.00036   1.84996
   A14        1.93770  -0.00001   0.00000  -0.00008  -0.00008   1.93762
   A15        1.93768  -0.00001   0.00000  -0.00006  -0.00006   1.93762
   A16        1.93567  -0.00002   0.00000  -0.00014  -0.00014   1.93552
   A17        1.93566  -0.00002   0.00000  -0.00014  -0.00014   1.93553
   A18        1.92398   0.00002   0.00000   0.00007   0.00007   1.92405
   A19        1.87678   0.00002   0.00000   0.00014   0.00014   1.87692
   A20        1.89517   0.00000   0.00000   0.00005   0.00005   1.89522
   A21        1.89518   0.00000   0.00000   0.00004   0.00004   1.89522
    D1        3.14073   0.00008   0.00000   0.00087   0.00087  -3.14158
    D2       -0.00096   0.00008   0.00000   0.00096   0.00096   0.00000
    D3        0.00100  -0.00009   0.00000  -0.00099  -0.00099   0.00001
    D4       -3.14068  -0.00009   0.00000  -0.00091  -0.00091  -3.14159
    D5        0.00020   0.00000   0.00000  -0.00018  -0.00018   0.00002
    D6       -3.14150   0.00000   0.00000  -0.00007  -0.00007  -3.14157
    D7       -3.14149   0.00000   0.00000  -0.00009  -0.00009  -3.14158
    D8        0.00000   0.00000   0.00000   0.00002   0.00002   0.00001
    D9       -0.99405  -0.00001   0.00000  -0.00056  -0.00056  -0.99461
   D10        0.99494   0.00000   0.00000  -0.00024  -0.00024   0.99470
   D11       -3.14119   0.00000   0.00000  -0.00036  -0.00036  -3.14155
   D12        2.14744   0.00000   0.00000  -0.00044  -0.00044   2.14699
   D13       -2.14676   0.00001   0.00000  -0.00013  -0.00013  -2.14689
   D14        0.00030   0.00000   0.00000  -0.00025  -0.00025   0.00005
   D15        1.04213   0.00000   0.00000  -0.00006  -0.00006   1.04207
   D16       -1.04200   0.00000   0.00000  -0.00005  -0.00005  -1.04205
   D17       -3.14153   0.00000   0.00000  -0.00006  -0.00006  -3.14158
   D18       -1.07313   0.00001   0.00000   0.00017   0.00017  -1.07296
   D19        3.12592   0.00001   0.00000   0.00018   0.00018   3.12610
   D20        1.02639   0.00001   0.00000   0.00018   0.00018   1.02657
   D21       -3.12590  -0.00001   0.00000  -0.00019  -0.00019  -3.12610
   D22        1.07315  -0.00001   0.00000  -0.00018  -0.00018   1.07297
   D23       -1.02638  -0.00001   0.00000  -0.00018  -0.00018  -1.02656
         Item               Value     Threshold  Converged?
 Maximum Force            0.000240     0.000450     YES
 RMS     Force            0.000058     0.000300     YES
 Maximum Displacement     0.001403     0.001800     YES
 RMS     Displacement     0.000516     0.001200     YES
 Predicted change in Energy=-3.918551D-07
 Optimization completed.
    -- Stationary point found.
                           ----------------------------
                           !   Optimized Parameters   !
                           ! (Angstroms and Degrees)  !
 --------------------------                            --------------------------
 ! Name  Definition              Value          Derivative Info.                !
 --------------------------------------------------------------------------------
 ! R1    R(1,2)                  1.096          -DE/DX =   -0.0001              !
 ! R2    R(1,3)                  1.2017         -DE/DX =    0.0002              !
 ! R3    R(1,4)                  1.3814         -DE/DX =   -0.0001              !
 ! R4    R(4,5)                  1.008          -DE/DX =   -0.0001              !
 ! R5    R(4,6)                  1.3922         -DE/DX =   -0.0001              !
 ! R6    R(6,7)                  1.2043         -DE/DX =    0.0001              !
 ! R7    R(6,8)                  1.5134         -DE/DX =   -0.0001              !
 ! R8    R(8,9)                  1.0936         -DE/DX =   -0.0001              !
 ! R9    R(8,10)                 1.0936         -DE/DX =   -0.0001              !
 ! R10   R(8,11)                 1.5178         -DE/DX =    0.0                 !
 ! R11   R(11,12)                1.0883         -DE/DX =    0.0                 !
 ! R12   R(11,13)                1.0883         -DE/DX =    0.0                 !
 ! R13   R(11,14)                1.0888         -DE/DX =    0.0                 !
 ! A1    A(2,1,3)              124.5849         -DE/DX =    0.0                 !
 ! A2    A(2,1,4)              112.9135         -DE/DX =    0.0                 !
 ! A3    A(3,1,4)              122.5015         -DE/DX =    0.0                 !
 ! A4    A(1,4,5)              115.9583         -DE/DX =    0.0                 !
 ! A5    A(1,4,6)              124.4647         -DE/DX =    0.0                 !
 ! A6    A(5,4,6)              119.577          -DE/DX =    0.0                 !
 ! A7    A(4,6,7)              121.914          -DE/DX =   -0.0001              !
 ! A8    A(4,6,8)              113.7695         -DE/DX =    0.0001              !
 ! A9    A(7,6,8)              124.3165         -DE/DX =    0.0                 !
 ! A10   A(6,8,9)              107.7674         -DE/DX =    0.0                 !
 ! A11   A(6,8,10)             107.7628         -DE/DX =    0.0                 !
 ! A12   A(6,8,11)             112.9712         -DE/DX =    0.0                 !
 ! A13   A(9,8,10)             105.9744         -DE/DX =    0.0                 !
 ! A14   A(9,8,11)             111.0218         -DE/DX =    0.0                 !
 ! A15   A(10,8,11)            111.0206         -DE/DX =    0.0                 !
 ! A16   A(8,11,12)            110.9056         -DE/DX =    0.0                 !
 ! A17   A(8,11,13)            110.9054         -DE/DX =    0.0                 !
 ! A18   A(8,11,14)            110.2361         -DE/DX =    0.0                 !
 ! A19   A(12,11,13)           107.5316         -DE/DX =    0.0                 !
 ! A20   A(12,11,14)           108.5853         -DE/DX =    0.0                 !
 ! A21   A(13,11,14)           108.5858         -DE/DX =    0.0                 !
 ! D1    D(2,1,4,5)           -180.0495         -DE/DX =    0.0001              !
 ! D2    D(2,1,4,6)             -0.0548         -DE/DX =    0.0001              !
 ! D3    D(3,1,4,5)              0.0575         -DE/DX =   -0.0001              !
 ! D4    D(3,1,4,6)           -179.9478         -DE/DX =   -0.0001              !
 ! D5    D(1,4,6,7)              0.0114         -DE/DX =    0.0                 !
 ! D6    D(1,4,6,8)           -179.9948         -DE/DX =    0.0                 !
 ! D7    D(5,4,6,7)           -179.994          -DE/DX =    0.0                 !
 ! D8    D(5,4,6,8)             -0.0002         -DE/DX =    0.0                 !
 ! D9    D(4,6,8,9)            -56.9547         -DE/DX =    0.0                 !
 ! D10   D(4,6,8,10)            57.006          -DE/DX =    0.0                 !
 ! D11   D(4,6,8,11)          -179.9767         -DE/DX =    0.0                 !
 ! D12   D(7,6,8,9)            123.039          -DE/DX =    0.0                 !
 ! D13   D(7,6,8,10)          -123.0003         -DE/DX =    0.0                 !
 ! D14   D(7,6,8,11)             0.0169         -DE/DX =    0.0                 !
 ! D15   D(6,8,11,12)           59.7099         -DE/DX =    0.0                 !
 ! D16   D(6,8,11,13)          -59.7021         -DE/DX =    0.0                 !
 ! D17   D(6,8,11,14)         -179.9963         -DE/DX =    0.0                 !
 ! D18   D(9,8,11,12)          -61.486          -DE/DX =    0.0                 !
 ! D19   D(9,8,11,13)          179.102          -DE/DX =    0.0                 !
 ! D20   D(9,8,11,14)           58.8078         -DE/DX =    0.0                 !
 ! D21   D(10,8,11,12)        -179.101          -DE/DX =    0.0                 !
 ! D22   D(10,8,11,13)          61.487          -DE/DX =    0.0                 !
 ! D23   D(10,8,11,14)         -58.8072         -DE/DX =    0.0                 !
 --------------------------------------------------------------------------------
 GradGradGradGradGradGradGradGradGradGradGradGradGradGradGradGradGradGrad


 ----------------------------------------------------------------------

 Electric dipole moment (input orientation):
 (Debye = 10**-18 statcoulomb cm , SI units = C m)
                  (au)            (Debye)         (10**-30 SI)
   Tot        0.150425D+01      0.382343D+01      0.127536D+02
   x         -0.118941D+01     -0.302318D+01     -0.100842D+02
   y         -0.920916D+00     -0.234074D+01     -0.780785D+01
   z          0.587067D-03      0.149218D-02      0.497737D-02

 Dipole polarizability, Alpha (input orientation).
 (esu units = cm**3 , SI units = C**2 m**2 J**-1)
 Alpha(0;0):
               (au)            (10**-24 esu)      (10**-40 SI)
   iso        0.648608D+02      0.961137D+01      0.106941D+02
   aniso      0.351642D+02      0.521079D+01      0.579779D+01
   xx         0.860569D+02      0.127523D+02      0.141889D+02
   yx        -0.280433D+01     -0.415559D+00     -0.462372D+00
   yy         0.624696D+02      0.925703D+01      0.102998D+02
   zx        -0.382613D-02     -0.566974D-03     -0.630844D-03
   zy        -0.141744D-02     -0.210043D-03     -0.233705D-03
   zz         0.460559D+02      0.682477D+01      0.759359D+01

 ----------------------------------------------------------------------

 Dipole orientation:
     6          1.23636775         -1.59349047         -3.33676705
     1          0.15471003         -0.19862019         -4.42030863
     8          2.50662820         -3.23628940         -4.25573468
     7          0.99561366         -1.28446673         -0.75587890
     1          1.95537039         -2.52461339          0.32546826
     6         -0.45448701          0.58758720          0.39059056
     8         -1.63267896          2.10958670         -0.82391718
     6         -0.39225580          0.50546728          3.24861735
     1         -1.02625994         -1.37053209          3.83953535
     1          1.58228298          0.65113495          3.84066966
     6         -1.98452605          2.55933471          4.46242810
     1         -3.95410782          2.39297912          3.89436385
     1         -1.33171903          4.42534239          3.89544859
     1         -1.87960631          2.42284761          6.51267606

 Electric dipole moment (dipole orientation):
 (Debye = 10**-18 statcoulomb cm , SI units = C m)
                  (au)            (Debye)         (10**-30 SI)
   Tot        0.150425D+01      0.382343D+01      0.127536D+02
   x          0.000000D+00      0.000000D+00      0.000000D+00
   y          0.000000D+00      0.000000D+00      0.000000D+00
   z          0.150425D+01      0.382343D+01      0.127536D+02

 Dipole polarizability, Alpha (dipole orientation).
 (esu units = cm**3 , SI units = C**2 m**2 J**-1)
 Alpha(0;0):
               (au)            (10**-24 esu)      (10**-40 SI)
   iso        0.648608D+02      0.961137D+01      0.106941D+02
   aniso      0.351642D+02      0.521079D+01      0.579779D+01
   xx         0.565421D+02      0.837867D+01      0.932253D+01
   yx        -0.135399D+02     -0.200641D+01     -0.223243D+01
   yy         0.635388D+02      0.941548D+01      0.104761D+02
   zx        -0.742575D+01     -0.110038D+01     -0.122434D+01
   zy         0.957895D+01      0.141945D+01      0.157936D+01
   zz         0.745014D+02      0.110400D+02      0.122836D+02

 ----------------------------------------------------------------------
 1\1\GINC-R03C14\Freq\RwB97XD\Aug-CC-pVTZ\C4H7N1O2\LFRANZON\02-Feb-2022
 \0\\#N Geom=AllCheck Guess=TCheck SCRF=Check GenChk RwB97XD/Aug-CC-pVT
 Z Freq\\Title\\0,1\C,2.0495683088,0.237099034,0.0003931331\H,1.9311031
 232,1.3266888565,-0.0005255648\O,3.1068362488,-0.3340832339,-0.0005073
 415\N,0.8427668179,-0.4351124075,0.000303394\H,0.8983388432,-1.4415763
 102,0.0003412172\C,-0.4040867999,0.1842817212,0.0002732254\O,-0.519464
 4492,1.3830882468,0.000121331\C,-1.5665607342,-0.7847327266,0.00029809
 15\H,-1.4592718178,-1.4346331963,-0.8726197579\H,-1.4597116153,-1.4339
 323332,0.8737959329\C,-2.9163617643,-0.0905853593,-0.0003031412\H,-3.0
 269668151,0.5427275963,-0.8784241188\H,-3.0273768447,0.5434387507,0.87
 72501556\H,-3.7184525016,-0.8268286386,-0.0001965565\\Version=ES64L-G1
 6RevB.01\State=1-A\HF=-361.8866848\RMSD=3.436e-09\RMSF=1.004e-04\ZeroP
 oint=0.1132382\Thermal=0.1210184\Dipole=-1.1894097,-0.9209163,0.000587
 1\DipoleDeriv=2.3560558,-0.0916053,-0.0002272,0.3303981,0.6489007,-0.0
 000797,-0.0004009,-0.0001136,0.2574501,0.0777117,0.0399794,-0.0000151,
 0.0016565,-0.0500576,-0.0000676,-0.0000717,0.0002299,0.1017789,-1.4805
 464,0.130959,0.0000242,0.4080258,-0.5467261,0.0000018,0.0007029,-0.000
 1062,-0.3765343,-2.1540403,0.2506214,0.0001591,-0.3795898,-0.4157828,0
 .0001277,-0.0001682,0.0000184,-0.2990885,0.137946,-0.001293,0.0000081,
 -0.0254247,0.1634607,0.0000138,-0.0000141,-0.0000243,0.2729724,1.92308
 63,-0.2125839,-0.0000113,-0.537035,1.334159,-0.0000387,-0.0000514,-0.0
 001054,0.2340281,-0.7578999,-0.0111208,-0.0000034,0.348738,-1.1266726,
 0.0000223,-0.0000175,0.0000623,-0.3243486,-0.111499,-0.1167719,0.00003
 22,-0.2371927,-0.1054216,0.0000383,0.0000827,0.0001066,0.1249966,-0.02
 25194,0.0167892,0.0377992,0.0448395,0.0130985,-0.0641098,0.0434683,-0.
 0973818,-0.021097,-0.0224844,0.0166892,-0.037792,0.0447608,0.0132263,0
 .0640876,-0.0435133,0.0973318,-0.0212507,0.0592591,0.0359001,0.0000014
 ,-0.0035373,0.0628658,-0.0000068,-0.0000112,-0.0000221,0.0616983,0.042
 2248,0.0097104,0.0128541,0.0569655,0.0171683,0.0764568,-0.0210903,0.07
 51231,-0.047041,0.0422481,0.0097401,-0.0128219,0.0570268,0.0170618,-0.
 0764663,0.0210841,-0.0751492,-0.0468951,-0.0895424,-0.0770139,-0.00000
 75,-0.1096317,-0.0252803,0.0000207,0.0000005,0.0000304,0.0833309\Polar
 =86.0568696,-2.8043333,62.469551,-0.0038261,-0.0014174,46.055858\Quadr
 upole=-5.062815,2.0000668,3.0627483,3.7442707,0.0026477,-0.0010854\PG=
 C01 [X(C4H7N1O2)]\NImag=0\\0.88029789,-0.21547436,0.79613213,-0.000366
 09,0.00001746,0.19481660,-0.05958548,0.01721351,-0.00002798,0.07028211
 ,0.00584664,-0.29858464,0.00016623,-0.02234192,0.33119412,-0.00002487,
 0.00024230,-0.06569690,0.00000480,-0.00020245,0.02626116,-0.59187103,0
 .30220144,0.00038349,-0.00750588,0.01924794,0.00002908,0.71052394,0.28
 185784,-0.29122854,-0.00020102,0.04038750,-0.01172704,-0.00003702,-0.3
 2474119,0.25956181,0.00041524,-0.00024570,-0.07145416,0.00000643,0.000
 00865,0.02130828,-0.00046832,0.00023635,0.02982398,-0.18476180,-0.0655
 9364,-0.00000990,0.00133640,-0.00504672,-0.00000214,-0.12129941,-0.003
 32862,0.00005099,0.67035191,-0.07536343,-0.21658713,0.00001407,-0.0328
 9627,-0.01856498,-0.00000332,0.01319437,0.04286979,-0.00000477,-0.0182
 2567,0.84154352,-0.00001022,-0.00000582,-0.05623177,0.00001603,0.00002
 490,0.01476315,0.00005232,0.00000318,0.02024882,-0.00002197,-0.0000336
 7,0.05657018,0.01116540,-0.03785358,0.00000480,-0.00521625,-0.00192655
 ,-0.00000065,0.00123704,0.00671459,-0.00000003,-0.07637498,0.01799406,
 -0.00001092,0.06644758,0.00048079,-0.01684422,0.00000627,-0.00184849,-
 0.00040167,-0.00000281,0.00255817,0.00239268,-0.00000114,0.01858084,-0
 .44891803,0.00000954,-0.01775035,0.46927480,-0.00000505,-0.00001122,0.
 00157903,0.00000114,0.00000403,0.00443586,-0.00000452,-0.00000036,-0.0
 0453172,-0.00000131,0.00002223,-0.01453806,0.00000910,-0.00001377,0.01
 508385,-0.06697669,-0.00501644,0.00001688,0.00202100,0.00153749,-0.000
 00317,0.01895856,-0.00481534,-0.00001056,-0.23712328,0.05619398,-0.000
 01574,0.01273095,-0.00138403,0.00000165,0.56551031,0.02513807,0.046898
 40,-0.00000823,-0.00472736,-0.00474815,0.00000992,-0.02452602,-0.00594
 953,0.00001265,-0.00288136,-0.16010309,-0.00001114,0.02898698,-0.00892
 402,-0.00000356,-0.01838635,1.00429953,-0.00001307,0.00000099,-0.00649
 300,0.00000165,-0.00000095,-0.00060988,0.00001199,0.00000033,0.0064047
 3,-0.00001466,-0.00000129,-0.05435709,-0.00000079,0.00000306,-0.007441
 97,0.00002115,-0.00008373,0.23409504,0.00568142,-0.00250588,0.00000014
 ,-0.00123194,0.00320174,-0.00000410,-0.00450927,0.00386621,0.00000292,
 -0.00413587,0.06573771,-0.00000423,-0.00821265,0.00075935,-0.00000048,
 -0.11601086,0.04693039,-0.00000745,0.11970181,-0.02432372,-0.01813314,
 0.00000567,0.00327563,0.00250367,-0.00000545,0.01135278,0.00337487,-0.
 00000506,0.06963052,-0.05394474,0.00000977,0.00515926,0.00233226,0.000
 00183,0.02414023,-0.73855950,0.00007976,-0.07901926,0.85176806,0.00000
 143,-0.00000017,-0.00121830,-0.00000191,0.00000078,0.00034541,-0.00000
 082,-0.00000136,-0.00059530,0.00000149,0.00000899,0.01709811,-0.000001
 36,-0.00000055,0.00631255,-0.00000919,0.00008215,-0.07847064,0.0000116
 7,-0.00009621,0.03185888,0.00344870,0.00445301,0.00000025,-0.00033632,
 -0.00043771,0.00000070,-0.00373212,-0.00005723,0.00000231,-0.03995076,
 -0.02101421,-0.00000253,-0.00028301,-0.00120505,-0.00000084,-0.1545032
 0,-0.04092253,0.00000315,0.01182900,-0.00635829,-0.00000317,0.48958673
 ,0.00365275,-0.00247271,-0.00000193,0.00058731,0.00023825,-0.00000068,
 0.00105431,0.00090072,-0.00000119,0.00930596,0.01443309,0.00000261,-0.
 00034175,0.00068787,0.00000268,-0.04391301,-0.11199509,-0.00000533,-0.
 02775096,-0.04612985,0.00001009,-0.03279357,0.52956985,0.00000009,0.00
 000071,0.00344538,-0.00000012,-0.00000120,-0.00055422,-0.00000223,-0.0
 0000036,-0.00102669,-0.00000168,-0.00000208,0.01266626,0.00000153,-0.0
 0000045,0.00122343,-0.00000280,-0.00000690,-0.09312223,-0.00000155,0.0
 0000985,0.02648602,-0.00001029,0.00002785,0.55353423,0.00079725,0.0004
 3659,0.00042631,0.00020957,0.00000992,-0.00007391,-0.00031783,0.000112
 61,-0.00016988,-0.00194922,0.00011045,0.00204986,-0.00100120,-0.000060
 78,-0.00048057,0.00518686,-0.01316284,-0.02449859,-0.00272358,-0.00293
 066,0.00347354,-0.05024106,0.01134763,0.01532937,0.05700006,-0.0008653
 6,-0.00022260,0.00066249,0.00012720,0.00004999,-0.00017018,0.00028033,
 -0.00007088,-0.00012401,0.00113345,0.00141135,0.00215283,-0.00021879,0
 .00030747,-0.00050445,0.00403512,-0.01606849,-0.02078291,-0.00398826,-
 0.00260592,0.00306527,0.01218465,-0.13385469,-0.12537803,-0.01487951,0
 .14713818,-0.00060055,0.00005549,0.00020134,0.00007581,0.00009627,-0.0
 0006173,0.00007721,0.00000035,-0.00000097,-0.00002609,0.00017761,0.000
 95782,-0.00080855,-0.00008907,-0.00062713,0.00157131,0.00060931,0.0001
 3081,-0.00021781,0.00125247,-0.00064039,0.01694765,-0.12372648,-0.2123
 2070,-0.01930116,0.13569081,0.23009718,0.00079661,0.00043653,-0.000427
 80,0.00020928,0.00001028,0.00007393,-0.00031756,0.00011258,0.00017012,
 -0.00194975,0.00010964,-0.00205133,-0.00099971,-0.00006012,0.00048090,
 0.00517276,-0.01314717,0.02451138,-0.00271982,-0.00292827,-0.00347318,
 -0.05021883,0.01126773,-0.01525242,-0.00027017,-0.00119096,0.00145355,
 0.05697555,-0.00086583,-0.00022348,-0.00066172,0.00012706,0.00005018,0
 .00016969,0.00028092,-0.00007096,0.00012379,0.00113275,0.00141041,-0.0
 0215248,-0.00021771,0.00030699,0.00050316,0.00401970,-0.01605454,0.020
 79950,-0.00398436,-0.00260680,-0.00306857,0.01210725,-0.13365408,0.125
 31938,-0.00118379,0.01224981,-0.01605740,-0.01479330,0.14692029,0.0006
 0169,-0.00005479,0.00020137,-0.00007583,-0.00009621,-0.00006171,-0.000
 07770,-0.00000015,-0.00000083,0.00002509,-0.00017759,0.00095894,0.0008
 0716,0.00008881,-0.00062805,-0.00156833,-0.00060130,0.00012817,0.00021
 958,-0.00125227,-0.00064044,-0.01687653,0.12366289,-0.21253074,-0.0014
 4164,0.01602989,-0.02157204,0.01922311,-0.13562864,0.23032924,0.000139
 22,0.00103678,-0.00000004,-0.00005839,0.00000276,0.00000015,-0.0004961
 4,-0.00008313,0.00000036,-0.00199474,-0.00328131,-0.00000138,-0.000095
 46,0.00009786,0.00000014,-0.03319651,0.00633702,-0.00001140,0.00150855
 ,0.00524357,0.00000110,-0.17576543,0.05235229,-0.00004579,-0.00319485,
 0.00143162,0.00025648,-0.00318290,0.00142685,-0.00026001,0.50676398,0.
 00037644,0.00173001,0.00000072,0.00005789,-0.00006779,0.00000002,-0.00
 138538,-0.00007461,0.00000075,-0.00638362,-0.00473692,0.00000022,-0.00
 035991,-0.00031601,-0.00000074,-0.01792758,0.01594868,-0.00001049,-0.0
 0116810,-0.00043910,-0.00000049,0.05472641,-0.11086416,0.00002284,0.01
 869130,-0.00839137,0.00137227,0.01867258,-0.00838433,-0.00135451,0.041
 71136,0.56481069,0.00000077,0.00000040,0.00080076,0.00000003,-0.000000
 06,-0.00014284,-0.00000001,0.00000005,-0.00014856,0.00000177,0.0000009
 6,0.00198666,-0.00000060,0.00000009,-0.00086819,0.00000033,-0.00000217
 ,-0.00080961,0.00000214,0.00000079,-0.00154812,-0.00004653,0.00002230,
 -0.08003330,0.02574488,-0.01137455,0.00171236,-0.02576234,0.01138366,0
 .00169112,-0.00003316,0.00001878,0.58050003,0.00006929,-0.00001500,0.0
 0011509,-0.00006991,-0.00003321,-0.00003171,0.00003370,-0.00004385,-0.
 00001883,0.00014092,-0.00042393,0.00038469,0.00029249,0.00000572,-0.00
 019956,0.00049921,0.00255694,-0.00123004,0.00015111,-0.00154519,0.0004
 2609,-0.00409298,0.01808872,-0.02604648,0.00131980,-0.00037084,0.00023
 232,-0.00570101,0.00254000,0.00024892,-0.04977543,0.01332621,-0.018108
 36,0.05479502,-0.00030967,-0.00007219,-0.00003785,-0.00000032,0.000014
 54,0.00000387,0.00018635,-0.00003608,-0.00000182,0.00039949,0.00001936
 ,-0.00008371,-0.00007762,0.00002703,0.00012330,-0.00097588,-0.00019106
 ,-0.00028393,-0.00024325,0.00052538,-0.00006913,0.00214009,-0.00944903
 ,0.01191537,-0.00042391,-0.00006529,0.00007073,0.00275013,-0.00057056,
 -0.00056554,0.01497375,-0.13747414,0.12721991,-0.01926268,0.14726117,-
 0.00002258,0.00007190,-0.00000101,-0.00002017,-0.00001959,0.00000549,0
 .00001397,-0.00004775,0.00000119,-0.00001947,-0.00040493,-0.00011648,0
 .00007330,-0.00005206,-0.00000691,0.00006012,0.00211166,0.00004164,0.0
 0080977,-0.00110825,0.00034670,-0.00033371,-0.00198941,0.00180354,-0.0
 0055732,0.00000285,0.00072231,0.00066757,-0.00034843,0.00134730,-0.020
 76442,0.12734741,-0.22751957,0.02148047,-0.13959569,0.24254977,0.00006
 866,-0.00001538,-0.00011516,-0.00006998,-0.00003319,0.00003184,0.00003
 404,-0.00004394,0.00001881,0.00014183,-0.00042446,-0.00038424,0.000292
 89,0.00000574,0.00019952,0.00049757,0.00255877,0.00122928,0.00015116,-
 0.00154658,-0.00042594,-0.00410477,0.01810966,0.02602940,-0.00570085,0
 .00253955,-0.00025463,0.00131973,-0.00037094,-0.00023170,-0.04979277,0
 .01340163,0.01818086,-0.00055770,-0.00216893,-0.00207890,0.05481451,-0
 .00030962,-0.00007224,0.00003790,-0.00000031,0.00001460,-0.00000382,0.
 00018631,-0.00003601,0.00000159,0.00039950,0.00001940,0.00008360,-0.00
 007773,0.00002713,-0.00012320,-0.00097586,-0.00019289,0.00028307,-0.00
 024535,0.00052614,0.00006982,0.00214642,-0.00945742,-0.01190556,0.0027
 4912,-0.00057001,0.00056845,-0.00042338,-0.00006523,-0.00007036,0.0150
 5184,-0.13768228,-0.12728870,-0.00217485,0.01200332,0.01596585,-0.0193
 4618,0.14749019,0.00002301,-0.00007187,-0.00000112,0.00002012,0.000019
 60,0.00000541,-0.00001419,0.00004779,0.00000121,0.00001888,0.00040463,
 -0.00011649,-0.00007303,0.00005211,-0.00000665,-0.00005919,-0.00211098
 ,0.00004258,-0.00081073,0.00110728,0.00034519,0.00032974,0.00200706,0.
 00182383,-0.00067324,0.00035109,0.00134606,0.00055788,-0.00000228,0.00
 072260,0.02083670,-0.12741634,-0.22729863,0.00209021,-0.01599247,-0.02
 043364,-0.02155301,0.13966576,0.24230722,0.00073057,0.00069642,0.,0.00
 001579,-0.00003747,0.00000004,-0.00073804,0.00006197,0.00000043,-0.002
 43125,-0.00171093,-0.00000034,0.00001690,-0.00017963,-0.00000013,-0.00
 276668,0.00524547,-0.00000260,0.00052094,-0.00015002,0.00000025,-0.021
 63596,-0.02096707,0.00000296,0.00088522,-0.00021819,0.00059447,0.00088
 580,-0.00021860,-0.00059382,-0.19085913,-0.13373923,0.00002022,0.00289
 548,0.00301246,0.00069137,0.00290567,0.00302009,-0.00069315,0.20957467
 ,0.00015944,-0.00031965,-0.00000005,0.00003858,0.00002892,-0.00000007,
 0.00010968,0.00009378,-0.00000010,0.00087715,0.00114795,0.00000017,-0.
 00003091,0.00004771,0.00000008,0.00346797,-0.00436026,0.00000193,-0.00
 158997,0.00138865,-0.00000062,0.01503077,0.01204724,-0.00000141,-0.000
 81612,0.00069244,-0.00002080,-0.00081628,0.00069231,0.00001979,-0.1363
 0124,-0.17405867,0.00001855,-0.01264805,-0.01199245,-0.00193355,-0.012
 66573,-0.01200470,0.00193861,0.14518472,0.18659673,0.00000018,0.000000
 32,0.00005178,0.,0.,0.00000251,-0.00000026,-0.00000002,-0.00002998,-0.
 00000100,-0.00000083,0.00010996,0.00000003,-0.00000002,0.00001395,-0.0
 0000246,0.00000231,0.00046145,0.00000011,-0.00000018,0.00032034,-0.000
 01019,-0.00001044,-0.00139480,0.00017234,0.00037892,0.00005510,-0.0001
 7140,-0.00037965,0.00005506,0.00002126,0.00001956,-0.04832211,0.020657
 20,0.01729698,0.00125967,-0.02064613,-0.01728439,0.00126243,-0.0000197
 0,-0.00002254,0.04615464\\0.00032019,-0.00019958,0.00024509,-0.0000161
 6,0.00013816,-0.00008462,-0.00021576,0.00010475,-0.00009137,-0.0000283
 9,-0.00005051,-0.00006913,-0.00000078,-0.00010239,-0.00000013,0.000028
 43,0.00028472,0.00001112,-0.00003876,-0.00005898,-0.00000723,-0.000070
 94,-0.00000911,-0.00000540,0.00000117,-0.00005939,-0.00001915,0.000002
 43,-0.00005782,0.00002052,0.00003612,-0.00005976,0.00000067,-0.0000162
 8,0.00003385,-0.00002994,-0.00001610,0.00003383,0.00002965,0.00001484,
 0.00000224,-0.00000005\\\@


 Ideas are like rabbits. You get a couple and learn
 how to handle them, and pretty soon you have a dozen.
                                    -- John Steinbeck
 Job cpu time:       0 days 20 hours  6 minutes 59.7 seconds.
 Elapsed time:       0 days  1 hours 16 minutes 26.2 seconds.
 File lengths (MBytes):  RWF=    244 Int=      0 D2E=      0 Chk=     19 Scr=      1
 Normal termination of Gaussian 16 at Wed Feb  2 23:08:37 2022.
