# Supplementary material for: An Experimental and Master Equation Investigation of Kinetics of the CH2OO + RCN Reactions (R = H, CH3, C2H5) and Their Atmospheric Relevance
Source: J Phys Chem A. 2023 Jan 5;127(2):477–88. doi: 10.1021/acs.jpca.2c07073 (PMC9869398; doi:10.1021/acs.jpca.2c07073)
Supplement: Supplementary file 2 — jp2c07073_si_002.zip [file jp2c07073_si_002.zip › wb97XD/Optimization+Freq/H2.log]

 Entering Gaussian System, Link 0=/appl/soft/chem/gaussian/G16RevB.01/g16/g16
 Initial command:
 /appl/soft/chem/gaussian/G16RevB.01/g16/l1.exe "/scratch/kurten/scratch_lauri/Cyan/AmideDissoc/AceIso/13008100.GAUSS_SCRDIR/Gau-89792.inp" -scrdir="/scratch/kurten/scratch_lauri/Cyan/AmideDissoc/AceIso/13008100.GAUSS_SCRDIR/"
 Entering Link 1 = /appl/soft/chem/gaussian/G16RevB.01/g16/l1.exe PID=     89797.
  
 Copyright (c) 1988-2017, Gaussian, Inc.  All Rights Reserved.
  
 This is part of the Gaussian(R) 16 program.  It is based on
 the Gaussian(R) 09 system (copyright 2009, Gaussian, Inc.),
 the Gaussian(R) 03 system (copyright 2003, Gaussian, Inc.),
 the Gaussian(R) 98 system (copyright 1998, Gaussian, Inc.),
 the Gaussian(R) 94 system (copyright 1995, Gaussian, Inc.),
 the Gaussian 92(TM) system (copyright 1992, Gaussian, Inc.),
 the Gaussian 90(TM) system (copyright 1990, Gaussian, Inc.),
 the Gaussian 88(TM) system (copyright 1988, Gaussian, Inc.),
 the Gaussian 86(TM) system (copyright 1986, Carnegie Mellon
 University), and the Gaussian 82(TM) system (copyright 1983,
 Carnegie Mellon University). Gaussian is a federally registered
 trademark of Gaussian, Inc.
  
 This software contains proprietary and confidential information,
 including trade secrets, belonging to Gaussian, Inc.
  
 This software is provided under written license and may be
 used, copied, transmitted, or stored only in accord with that
 written license.
  
 The following legend is applicable only to US Government
 contracts under FAR:
  
                    RESTRICTED RIGHTS LEGEND
  
 Use, reproduction and disclosure by the US Government is
 subject to restrictions as set forth in subparagraphs (a)
 and (c) of the Commercial Computer Software - Restricted
 Rights clause in FAR 52.227-19.
  
 Gaussian, Inc.
 340 Quinnipiac St., Bldg. 40, Wallingford CT 06492
  
  
 ---------------------------------------------------------------
 Warning -- This program may not be used in any manner that
 competes with the business of Gaussian, Inc. or will provide
 assistance to any competitor of Gaussian, Inc.  The licensee
 of this program is prohibited from giving any competitor of
 Gaussian, Inc. access to this program.  By using this program,
 the user acknowledges that Gaussian, Inc. is engaged in the
 business of creating and licensing software in the field of
 computational chemistry and represents and warrants to the
 licensee that it is not a competitor of Gaussian, Inc. and that
 it will not use this program in any manner prohibited above.
 ---------------------------------------------------------------
  

 Cite this work as:
 Gaussian 16, Revision B.01,
 M. J. Frisch, G. W. Trucks, H. B. Schlegel, G. E. Scuseria, 
 M. A. Robb, J. R. Cheeseman, G. Scalmani, V. Barone, 
 G. A. Petersson, H. Nakatsuji, X. Li, M. Caricato, A. V. Marenich, 
 J. Bloino, B. G. Janesko, R. Gomperts, B. Mennucci, H. P. Hratchian, 
 J. V. Ortiz, A. F. Izmaylov, J. L. Sonnenberg, D. Williams-Young, 
 F. Ding, F. Lipparini, F. Egidi, J. Goings, B. Peng, A. Petrone, 
 T. Henderson, D. Ranasinghe, V. G. Zakrzewski, J. Gao, N. Rega, 
 G. Zheng, W. Liang, M. Hada, M. Ehara, K. Toyota, R. Fukuda, 
 J. Hasegawa, M. Ishida, T. Nakajima, Y. Honda, O. Kitao, H. Nakai, 
 T. Vreven, K. Throssell, J. A. Montgomery, Jr., J. E. Peralta, 
 F. Ogliaro, M. J. Bearpark, J. J. Heyd, E. N. Brothers, K. N. Kudin, 
 V. N. Staroverov, T. A. Keith, R. Kobayashi, J. Normand, 
 K. Raghavachari, A. P. Rendell, J. C. Burant, S. S. Iyengar, 
 J. Tomasi, M. Cossi, J. M. Millam, M. Klene, C. Adamo, R. Cammi, 
 J. W. Ochterski, R. L. Martin, K. Morokuma, O. Farkas, 
 J. B. Foresman, and D. J. Fox, Gaussian, Inc., Wallingford CT, 2016.
 
 ******************************************
 Gaussian 16:  ES64L-G16RevB.01 20-Dec-2017
                29-Aug-2022 
 ******************************************
 %mem=12GB
 %NProcShared=16
 Will use up to   16 processors via shared memory.
 %chk=H2
 ----------------------------------------------------------------------
 #wB97XD Aug-cc-pVTZ Opt Integral(Grid=SuperFineGrid) Freq MaxDisk=32GB
 ----------------------------------------------------------------------
 1/18=20,19=15,26=5,38=1/1,3;
 2/9=110,12=2,17=6,18=5,40=1/2;
 3/5=16,6=1,7=10,11=2,25=1,30=1,71=1,74=-58,75=-7/1,2,3;
 4//1;
 5/5=2,38=5/2;
 6/7=2,8=2,9=2,10=2,28=1/1;
 7//1,2,3,16;
 1/18=20,19=15,26=5/3(2);
 2/9=110/2;
 99//99;
 2/9=110/2;
 3/5=16,6=1,7=10,11=2,25=1,30=1,71=1,74=-58,75=-7/1,2,3;
 4/5=5,16=3,69=1/1;
 5/5=2,38=5/2;
 7//1,2,3,16;
 1/18=20,19=15,26=5/3(-5);
 2/9=110/2;
 6/7=2,8=2,9=2,10=2,19=2,28=1/1;
 99/9=1/99;
 -----
 Title
 -----
 Symbolic Z-matrix:
 Charge =  0 Multiplicity = 1
 H                     0.        0.76631   0. 
 H                     0.       -0.26631   0. 
 
 Add virtual bond connecting atoms H2         and H1         Dist= 1.95D+00.

 GradGradGradGradGradGradGradGradGradGradGradGradGradGradGradGradGradGrad
 Berny optimization.
 Initialization pass.
                           ----------------------------
                           !    Initial Parameters    !
                           ! (Angstroms and Degrees)  !
 --------------------------                            --------------------------
 ! Name  Definition              Value          Derivative Info.                !
 --------------------------------------------------------------------------------
 ! R1    R(1,2)                  1.0326         estimate D2E/DX2                !
 --------------------------------------------------------------------------------
 Trust Radius=3.00D-01 FncErr=1.00D-07 GrdErr=1.00D-07 EigMax=2.50D+02 EigMin=1.00D-04
 Number of steps in this run=     20 maximum allowed number of steps=    100.
 GradGradGradGradGradGradGradGradGradGradGradGradGradGradGradGradGradGrad

                          Input orientation:                          
 ---------------------------------------------------------------------
 Center     Atomic      Atomic             Coordinates (Angstroms)
 Number     Number       Type             X           Y           Z
 ---------------------------------------------------------------------
      1          1           0        0.000000    0.766310    0.000000
      2          1           0        0.000000   -0.266310    0.000000
 ---------------------------------------------------------------------
 Stoichiometry    H2
 Framework group  D*H[C*(H.H)]
 Deg. of freedom     1
 Full point group                 D*H     NOp   8
 Largest Abelian subgroup         D2H     NOp   8
 Largest concise Abelian subgroup C2      NOp   2
                         Standard orientation:                         
 ---------------------------------------------------------------------
 Center     Atomic      Atomic             Coordinates (Angstroms)
 Number     Number       Type             X           Y           Z
 ---------------------------------------------------------------------
      1          1           0        0.000000    0.000000    0.516310
      2          1           0        0.000000    0.000000   -0.516310
 ---------------------------------------------------------------------
 Rotational constants (GHZ):           0.0000000         940.5480504         940.5480504
 Standard basis: Aug-CC-pVTZ (5D, 7F)
 There are    13 symmetry adapted cartesian basis functions of AG  symmetry.
 There are     2 symmetry adapted cartesian basis functions of B1G symmetry.
 There are     5 symmetry adapted cartesian basis functions of B2G symmetry.
 There are     5 symmetry adapted cartesian basis functions of B3G symmetry.
 There are     2 symmetry adapted cartesian basis functions of AU  symmetry.
 There are    13 symmetry adapted cartesian basis functions of B1U symmetry.
 There are     5 symmetry adapted cartesian basis functions of B2U symmetry.
 There are     5 symmetry adapted cartesian basis functions of B3U symmetry.
 There are    11 symmetry adapted basis functions of AG  symmetry.
 There are     2 symmetry adapted basis functions of B1G symmetry.
 There are     5 symmetry adapted basis functions of B2G symmetry.
 There are     5 symmetry adapted basis functions of B3G symmetry.
 There are     2 symmetry adapted basis functions of AU  symmetry.
 There are    11 symmetry adapted basis functions of B1U symmetry.
 There are     5 symmetry adapted basis functions of B2U symmetry.
 There are     5 symmetry adapted basis functions of B3U symmetry.
    46 basis functions,    54 primitive gaussians,    50 cartesian basis functions
     1 alpha electrons        1 beta electrons
       nuclear repulsion energy         0.5124607415 Hartrees.
 NAtoms=    2 NActive=    2 NUniq=    1 SFac= 4.00D+00 NAtFMM=   60 NAOKFM=F Big=F
 Integral buffers will be    131072 words long.
 Raffenetti 2 integral format.
 Two-electron integral symmetry is turned on.
 Nuclear repulsion after empirical dispersion term =        0.5124581425 Hartrees.
 One-electron integrals computed using PRISM.
 NBasis=    46 RedAO= T EigKep=  2.36D-04  NBF=    11     2     5     5     2    11     5     5
 NBsUse=    46 1.00D-06 EigRej= -1.00D+00 NBFU=    11     2     5     5     2    11     5     5
 ExpMin= 2.53D-02 ExpMax= 3.39D+01 ExpMxC= 3.39D+01 IAcc=3 IRadAn=         7 AccDes= 0.00D+00
 Harris functional with IExCor= 4639 and IRadAn=       7 diagonalized for initial guess.
 HarFok:  IExCor= 4639 AccDes= 0.00D+00 IRadAn=         7 IDoV= 1 UseB2=F ITyADJ=14
 ICtDFT=  3500011 ScaDFX=  1.000000  1.000000  1.000000  1.000000
 FoFCou: FMM=F IPFlag=           0 FMFlag=      100000 FMFlg1=           0
         NFxFlg=           0 DoJE=T BraDBF=F KetDBF=T FulRan=T
         wScrn=  0.000000 ICntrl=       500 IOpCl=  0 I1Cent=   200000004 NGrid=           0
         NMat0=    1 NMatS0=      1 NMatT0=    0 NMatD0=    1 NMtDS0=    0 NMtDT0=    0
 Petite list used in FoFCou.
 Initial guess orbital symmetries:
       Occupied  (SGG)
       Virtual   (SGU) (SGG) (SGU) (PIU) (PIU) (SGG) (PIG) (PIG)
                 (SGU) (SGG) (SGU) (DLTG) (DLTG) (PIU) (PIU) (SGG)
                 (PIG) (PIG) (DLTU) (DLTU) (PIU) (PIU) (SGU) (SGG)
                 (PIG) (PIG) (SGU) (SGG) (SGU) (PIU) (PIU) (DLTG)
                 (DLTG) (SGG) (DLTU) (DLTU) (PIU) (PIU) (PIG) (PIG)
                 (SGU) (SGG) (PIG) (PIG) (SGU)
 The electronic state of the initial guess is 1-SGG.
 Keep R1 ints in memory in symmetry-blocked form, NReq=15201330.
 Requested convergence on RMS density matrix=1.00D-08 within 128 cycles.
 Requested convergence on MAX density matrix=1.00D-06.
 Requested convergence on             energy=1.00D-06.
 No special actions if energy rises.
 SCF Done:  E(RwB97XD) =  -1.14386513533     A.U. after    6 cycles
            NFock=  6  Conv=0.10D-08     -V/T= 2.2299

 **********************************************************************

            Population analysis using the SCF Density.

 **********************************************************************

 Orbital symmetries:
       Occupied  (SGG)
       Virtual   (SGU) (SGG) (SGU) (PIU) (PIU) (SGG) (PIG) (PIG)
                 (SGU) (SGG) (SGU) (DLTG) (DLTG) (PIU) (PIU) (SGG)
                 (PIG) (PIG) (DLTU) (DLTU) (PIU) (PIU) (SGU) (SGG)
                 (PIG) (PIG) (SGU) (SGG) (SGU) (PIU) (PIU) (DLTG)
                 (DLTG) (SGG) (DLTU) (DLTU) (PIU) (PIU) (PIG) (PIG)
                 (SGU) (SGG) (PIG) (PIG) (SGU)
 The electronic state is 1-SGG.
 Alpha  occ. eigenvalues --   -0.46555
 Alpha virt. eigenvalues --    0.04083   0.05991   0.11640   0.18316   0.18316
 Alpha virt. eigenvalues --    0.28156   0.29465   0.29465   0.35374   0.41614
 Alpha virt. eigenvalues --    0.63093   0.71661   0.71661   0.81127   0.81127
 Alpha virt. eigenvalues --    0.82221   0.83646   0.83646   0.97379   0.97379
 Alpha virt. eigenvalues --    0.99377   0.99377   1.00862   1.35537   1.63068
 Alpha virt. eigenvalues --    1.63068   1.89259   2.56492   3.03770   3.30090
 Alpha virt. eigenvalues --    3.30090   3.50334   3.50334   3.61556   3.95766
 Alpha virt. eigenvalues --    3.95766   3.99892   3.99892   4.18345   4.18345
 Alpha virt. eigenvalues --    4.51490   4.75634   4.76414   4.76414   6.29128
          Condensed to atoms (all electrons):
               1          2
     1  H    0.629893   0.370107
     2  H    0.370107   0.629893
 Mulliken charges:
               1
     1  H    0.000000
     2  H    0.000000
 Sum of Mulliken charges =   0.00000
 Mulliken charges with hydrogens summed into heavy atoms:
               1
 Electronic spatial extent (au):  <R**2>=              6.6823
 Charge=              0.0000 electrons
 Dipole moment (field-independent basis, Debye):
    X=              0.0000    Y=              0.0000    Z=              0.0000  Tot=              0.0000
 Quadrupole moment (field-independent basis, Debye-Ang):
   XX=             -2.4940   YY=             -2.4940   ZZ=             -1.4390
   XY=              0.0000   XZ=              0.0000   YZ=              0.0000
 Traceless Quadrupole moment (field-independent basis, Debye-Ang):
   XX=             -0.3517   YY=             -0.3517   ZZ=              0.7033
   XY=              0.0000   XZ=              0.0000   YZ=              0.0000
 Octapole moment (field-independent basis, Debye-Ang**2):
  XXX=              0.0000  YYY=              0.0000  ZZZ=              0.0000  XYY=              0.0000
  XXY=              0.0000  XXZ=              0.0000  XZZ=              0.0000  YZZ=              0.0000
  YYZ=              0.0000  XYZ=              0.0000
 Hexadecapole moment (field-independent basis, Debye-Ang**3):
 XXXX=             -2.9985 YYYY=             -2.9985 ZZZZ=             -4.6431 XXXY=              0.0000
 XXXZ=              0.0000 YYYX=              0.0000 YYYZ=              0.0000 ZZZX=              0.0000
 ZZZY=              0.0000 XXYY=             -0.9995 XXZZ=             -1.3406 YYZZ=             -1.3406
 XXYZ=              0.0000 YYXZ=              0.0000 ZZXY=              0.0000
 N-N= 5.124581424882D-01 E-N=-3.111926366612D+00  KE= 9.300735882607D-01
 Symmetry AG   KE= 9.300735882606D-01
 Symmetry B1G  KE= 7.092663069122D-53
 Symmetry B2G  KE= 1.726954941089D-32
 Symmetry B3G  KE= 1.726954941089D-32
 Symmetry AU   KE= 1.373760419851D-66
 Symmetry B1U  KE= 1.193139992204D-26
 Symmetry B2U  KE= 1.276621231173D-34
 Symmetry B3U  KE= 1.276621231173D-34
 Calling FoFJK, ICntrl=      2127 FMM=F ISym2X=1 I1Cent= 0 IOpClX= 0 NMat=1 NMatS=1 NMatT=0.
 ***** Axes restored to original set *****
 -------------------------------------------------------------------
 Center     Atomic                   Forces (Hartrees/Bohr)
 Number     Number              X              Y              Z
 -------------------------------------------------------------------
      1        1           0.000000000   -0.091557299    0.000000000
      2        1           0.000000000    0.091557299    0.000000000
 -------------------------------------------------------------------
 Cartesian Forces:  Max     0.091557299 RMS     0.052860631

 GradGradGradGradGradGradGradGradGradGradGradGradGradGradGradGradGradGrad
 Berny optimization.
 FormGI is forming the generalized inverse of G from B-inverse, IUseBI=4.
 Internal  Forces:  Max     0.091557299 RMS     0.091557299
 Search for a local minimum.
 Step number   1 out of a maximum of   20
 All quantities printed in internal units (Hartrees-Bohrs-Radians)
 Mixed Optimization -- RFO/linear search
 Second derivative matrix not updated -- first step.
 The second derivative matrix:
                          R1
           R1           0.16388
 ITU=  0
     Eigenvalues ---    0.16388
 RFO step:  Lambda=-4.09294183D-02 EMin= 1.63880212D-01
 Linear search not attempted -- first point.
 Maximum step size (   0.300) exceeded in Quadratic search.
    -- Step size scaled by   0.671
 Iteration  1 RMS(Cart)=  0.14142136 RMS(Int)=  0.10000000
 Iteration  2 RMS(Cart)=  0.07071068 RMS(Int)=  0.00000000
 Iteration  3 RMS(Cart)=  0.00000000 RMS(Int)=  0.00000000
 ClnCor:  largest displacement from symmetrization is 1.67D-16 for atom     2.
 Variable       Old X    -DE/DX   Delta X   Delta X   Delta X     New X
                                 (Linear)    (Quad)   (Total)
    R1        1.95137  -0.09156   0.00000  -0.30000  -0.30000   1.65137
         Item               Value     Threshold  Converged?
 Maximum Force            0.091557     0.000450     NO 
 RMS     Force            0.091557     0.000300     NO 
 Maximum Displacement     0.150000     0.001800     NO 
 RMS     Displacement     0.212132     0.001200     NO 
 Predicted change in Energy=-2.009258D-02
 GradGradGradGradGradGradGradGradGradGradGradGradGradGradGradGradGradGrad

                          Input orientation:                          
 ---------------------------------------------------------------------
 Center     Atomic      Atomic             Coordinates (Angstroms)
 Number     Number       Type             X           Y           Z
 ---------------------------------------------------------------------
      1          1           0        0.000000    0.686933    0.000000
      2          1           0        0.000000   -0.186933    0.000000
 ---------------------------------------------------------------------
 Stoichiometry    H2
 Framework group  D*H[C*(H.H)]
 Deg. of freedom     1
 Full point group                 D*H     NOp   8
 Largest Abelian subgroup         D2H     NOp   8
 Largest concise Abelian subgroup C2      NOp   2
                         Standard orientation:                         
 ---------------------------------------------------------------------
 Center     Atomic      Atomic             Coordinates (Angstroms)
 Number     Number       Type             X           Y           Z
 ---------------------------------------------------------------------
      1          1           0        0.000000    0.000000    0.436933
      2          1           0        0.000000    0.000000   -0.436933
 ---------------------------------------------------------------------
 Rotational constants (GHZ):           0.0000000        1313.3229569        1313.3229569
 Standard basis: Aug-CC-pVTZ (5D, 7F)
 There are    13 symmetry adapted cartesian basis functions of AG  symmetry.
 There are     2 symmetry adapted cartesian basis functions of B1G symmetry.
 There are     5 symmetry adapted cartesian basis functions of B2G symmetry.
 There are     5 symmetry adapted cartesian basis functions of B3G symmetry.
 There are     2 symmetry adapted cartesian basis functions of AU  symmetry.
 There are    13 symmetry adapted cartesian basis functions of B1U symmetry.
 There are     5 symmetry adapted cartesian basis functions of B2U symmetry.
 There are     5 symmetry adapted cartesian basis functions of B3U symmetry.
 There are    11 symmetry adapted basis functions of AG  symmetry.
 There are     2 symmetry adapted basis functions of B1G symmetry.
 There are     5 symmetry adapted basis functions of B2G symmetry.
 There are     5 symmetry adapted basis functions of B3G symmetry.
 There are     2 symmetry adapted basis functions of AU  symmetry.
 There are    11 symmetry adapted basis functions of B1U symmetry.
 There are     5 symmetry adapted basis functions of B2U symmetry.
 There are     5 symmetry adapted basis functions of B3U symmetry.
    46 basis functions,    54 primitive gaussians,    50 cartesian basis functions
     1 alpha electrons        1 beta electrons
       nuclear repulsion energy         0.6055581797 Hartrees.
 NAtoms=    2 NActive=    2 NUniq=    1 SFac= 4.00D+00 NAtFMM=   60 NAOKFM=F Big=F
 Integral buffers will be    131072 words long.
 Raffenetti 2 integral format.
 Two-electron integral symmetry is turned on.
 Nuclear repulsion after empirical dispersion term =        0.6055572250 Hartrees.
 One-electron integrals computed using PRISM.
 NBasis=    46 RedAO= T EigKep=  1.07D-04  NBF=    11     2     5     5     2    11     5     5
 NBsUse=    46 1.00D-06 EigRej= -1.00D+00 NBFU=    11     2     5     5     2    11     5     5
 Initial guess from the checkpoint file:  "H2.chk"
 B after Tr=     0.000000    0.000000    0.000000
         Rot=    1.000000    0.000000    0.000000    0.000000 Ang=   0.00 deg.
 Initial guess orbital symmetries:
       Occupied  (SGG)
       Virtual   (SGU) (SGG) (SGU) (PIU) (PIU) (SGG) (PIG) (PIG)
                 (SGU) (SGG) (SGU) (DLTG) (DLTG) (PIU) (PIU) (SGG)
                 (PIG) (PIG) (DLTU) (DLTU) (PIU) (PIU) (SGU) (SGG)
                 (PIG) (PIG) (SGU) (SGG) (SGU) (PIU) (PIU) (DLTG)
                 (DLTG) (SGG) (DLTU) (DLTU) (PIU) (PIU) (PIG) (PIG)
                 (SGU) (SGG) (PIG) (PIG) (SGU)
 ExpMin= 2.53D-02 ExpMax= 3.39D+01 ExpMxC= 3.39D+01 IAcc=3 IRadAn=         7 AccDes= 0.00D+00
 Harris functional with IExCor= 4639 and IRadAn=       7 diagonalized for initial guess.
 HarFok:  IExCor= 4639 AccDes= 0.00D+00 IRadAn=         7 IDoV= 1 UseB2=F ITyADJ=14
 ICtDFT=  3500011 ScaDFX=  1.000000  1.000000  1.000000  1.000000
 FoFCou: FMM=F IPFlag=           0 FMFlag=      100000 FMFlg1=           0
         NFxFlg=           0 DoJE=T BraDBF=F KetDBF=T FulRan=T
         wScrn=  0.000000 ICntrl=       500 IOpCl=  0 I1Cent=   200000004 NGrid=           0
         NMat0=    1 NMatS0=      1 NMatT0=    0 NMatD0=    1 NMtDS0=    0 NMtDT0=    0
 Petite list used in FoFCou.
 Keep R1 ints in memory in symmetry-blocked form, NReq=15201330.
 Requested convergence on RMS density matrix=1.00D-08 within 128 cycles.
 Requested convergence on MAX density matrix=1.00D-06.
 Requested convergence on             energy=1.00D-06.
 No special actions if energy rises.
 SCF Done:  E(RwB97XD) =  -1.16784582335     A.U. after    7 cycles
            NFock=  7  Conv=0.33D-08     -V/T= 2.1369
 Calling FoFJK, ICntrl=      2127 FMM=F ISym2X=1 I1Cent= 0 IOpClX= 0 NMat=1 NMatS=1 NMatT=0.
 ***** Axes restored to original set *****
 -------------------------------------------------------------------
 Center     Atomic                   Forces (Hartrees/Bohr)
 Number     Number              X              Y              Z
 -------------------------------------------------------------------
      1        1           0.000000000   -0.062723472    0.000000000
      2        1           0.000000000    0.062723472    0.000000000
 -------------------------------------------------------------------
 Cartesian Forces:  Max     0.062723472 RMS     0.036213414

 GradGradGradGradGradGradGradGradGradGradGradGradGradGradGradGradGradGrad
 Berny optimization.
 Using GEDIIS/GDIIS optimizer.
 Internal  Forces:  Max     0.062723472 RMS     0.062723472
 Search for a local minimum.
 Step number   2 out of a maximum of   20
 All quantities printed in internal units (Hartrees-Bohrs-Radians)
 Mixed Optimization -- RFO/linear search
 Update second derivatives using D2CorX and points    1    2
 DE= -2.40D-02 DEPred=-2.01D-02 R= 1.19D+00
 TightC=F SS=  1.41D+00  RLast= 3.00D-01 DXNew= 5.0454D-01 9.0000D-01
 Trust test= 1.19D+00 RLast= 3.00D-01 DXMaxT set to 5.05D-01
 The second derivative matrix:
                          R1
           R1           0.09611
 ITU=  1  0
 Use linear search instead of GDIIS.
     Eigenvalues ---    0.09611
 RFO step:  Lambda= 0.00000000D+00 EMin= 9.61127556D-02
 Quartic linear search produced a step of  0.90081.
 Iteration  1 RMS(Cart)=  0.14142136 RMS(Int)=  0.07024196
 Iteration  2 RMS(Cart)=  0.04966856 RMS(Int)=  0.00000000
 Iteration  3 RMS(Cart)=  0.00000000 RMS(Int)=  0.00000000
 ClnCor:  largest displacement from symmetrization is 5.61D-17 for atom     2.
 Variable       Old X    -DE/DX   Delta X   Delta X   Delta X     New X
                                 (Linear)    (Quad)   (Total)
    R1        1.65137  -0.06272  -0.27024   0.00000  -0.27024   1.38113
         Item               Value     Threshold  Converged?
 Maximum Force            0.062723     0.000450     NO 
 RMS     Force            0.062723     0.000300     NO 
 Maximum Displacement     0.135121     0.001800     NO 
 RMS     Displacement     0.191090     0.001200     NO 
 Predicted change in Energy=-1.344092D-02
 GradGradGradGradGradGradGradGradGradGradGradGradGradGradGradGradGradGrad

                          Input orientation:                          
 ---------------------------------------------------------------------
 Center     Atomic      Atomic             Coordinates (Angstroms)
 Number     Number       Type             X           Y           Z
 ---------------------------------------------------------------------
      1          1           0        0.000000    0.615430    0.000000
      2          1           0        0.000000   -0.115430    0.000000
 ---------------------------------------------------------------------
 Stoichiometry    H2
 Framework group  D*H[C*(H.H)]
 Deg. of freedom     1
 Full point group                 D*H     NOp   8
 Largest Abelian subgroup         D2H     NOp   8
 Largest concise Abelian subgroup C2      NOp   2
                         Standard orientation:                         
 ---------------------------------------------------------------------
 Center     Atomic      Atomic             Coordinates (Angstroms)
 Number     Number       Type             X           Y           Z
 ---------------------------------------------------------------------
      1          1           0        0.000000    0.000000    0.365430
      2          1           0        0.000000    0.000000   -0.365430
 ---------------------------------------------------------------------
 Rotational constants (GHZ):           0.0000000        1877.5544176        1877.5544176
 Standard basis: Aug-CC-pVTZ (5D, 7F)
 There are    13 symmetry adapted cartesian basis functions of AG  symmetry.
 There are     2 symmetry adapted cartesian basis functions of B1G symmetry.
 There are     5 symmetry adapted cartesian basis functions of B2G symmetry.
 There are     5 symmetry adapted cartesian basis functions of B3G symmetry.
 There are     2 symmetry adapted cartesian basis functions of AU  symmetry.
 There are    13 symmetry adapted cartesian basis functions of B1U symmetry.
 There are     5 symmetry adapted cartesian basis functions of B2U symmetry.
 There are     5 symmetry adapted cartesian basis functions of B3U symmetry.
 There are    11 symmetry adapted basis functions of AG  symmetry.
 There are     2 symmetry adapted basis functions of B1G symmetry.
 There are     5 symmetry adapted basis functions of B2G symmetry.
 There are     5 symmetry adapted basis functions of B3G symmetry.
 There are     2 symmetry adapted basis functions of AU  symmetry.
 There are    11 symmetry adapted basis functions of B1U symmetry.
 There are     5 symmetry adapted basis functions of B2U symmetry.
 There are     5 symmetry adapted basis functions of B3U symmetry.
    46 basis functions,    54 primitive gaussians,    50 cartesian basis functions
     1 alpha electrons        1 beta electrons
       nuclear repulsion energy         0.7240463582 Hartrees.
 NAtoms=    2 NActive=    2 NUniq=    1 SFac= 4.00D+00 NAtFMM=   60 NAOKFM=F Big=F
 Integral buffers will be    131072 words long.
 Raffenetti 2 integral format.
 Two-electron integral symmetry is turned on.
 Nuclear repulsion after empirical dispersion term =        0.7240460314 Hartrees.
 One-electron integrals computed using PRISM.
 NBasis=    46 RedAO= T EigKep=  5.09D-05  NBF=    11     2     5     5     2    11     5     5
 NBsUse=    46 1.00D-06 EigRej= -1.00D+00 NBFU=    11     2     5     5     2    11     5     5
 Initial guess from the checkpoint file:  "H2.chk"
 B after Tr=     0.000000    0.000000    0.000000
         Rot=    1.000000    0.000000    0.000000    0.000000 Ang=   0.00 deg.
 Initial guess orbital symmetries:
       Occupied  (SGG)
       Virtual   (SGU) (SGG) (SGU) (PIU) (PIU) (SGG) (PIG) (PIG)
                 (SGU) (SGG) (SGU) (DLTG) (DLTG) (PIU) (PIU) (SGG)
                 (PIG) (PIG) (DLTU) (DLTU) (SGU) (PIU) (PIU) (SGG)
                 (PIG) (PIG) (SGU) (SGU) (SGG) (PIU) (PIU) (DLTG)
                 (DLTG) (SGG) (DLTU) (DLTU) (PIU) (PIU) (PIG) (PIG)
                 (SGU) (PIG) (PIG) (SGG) (SGU)
 ExpMin= 2.53D-02 ExpMax= 3.39D+01 ExpMxC= 3.39D+01 IAcc=3 IRadAn=         7 AccDes= 0.00D+00
 Harris functional with IExCor= 4639 and IRadAn=       7 diagonalized for initial guess.
 HarFok:  IExCor= 4639 AccDes= 0.00D+00 IRadAn=         7 IDoV= 1 UseB2=F ITyADJ=14
 ICtDFT=  3500011 ScaDFX=  1.000000  1.000000  1.000000  1.000000
 FoFCou: FMM=F IPFlag=           0 FMFlag=      100000 FMFlg1=           0
         NFxFlg=           0 DoJE=T BraDBF=F KetDBF=T FulRan=T
         wScrn=  0.000000 ICntrl=       500 IOpCl=  0 I1Cent=   200000004 NGrid=           0
         NMat0=    1 NMatS0=      1 NMatT0=    0 NMatD0=    1 NMtDS0=    0 NMtDT0=    0
 Petite list used in FoFCou.
 Keep R1 ints in memory in symmetry-blocked form, NReq=15201330.
 Requested convergence on RMS density matrix=1.00D-08 within 128 cycles.
 Requested convergence on MAX density matrix=1.00D-06.
 Requested convergence on             energy=1.00D-06.
 No special actions if energy rises.
 SCF Done:  E(RwB97XD) =  -1.17656452342     A.U. after    7 cycles
            NFock=  7  Conv=0.26D-08     -V/T= 2.0233
 Calling FoFJK, ICntrl=      2127 FMM=F ISym2X=1 I1Cent= 0 IOpClX= 0 NMat=1 NMatS=1 NMatT=0.
 ***** Axes restored to original set *****
 -------------------------------------------------------------------
 Center     Atomic                   Forces (Hartrees/Bohr)
 Number     Number              X              Y              Z
 -------------------------------------------------------------------
      1        1           0.000000000    0.009040042    0.000000000
      2        1           0.000000000   -0.009040042    0.000000000
 -------------------------------------------------------------------
 Cartesian Forces:  Max     0.009040042 RMS     0.005219271

 GradGradGradGradGradGradGradGradGradGradGradGradGradGradGradGradGradGrad
 Berny optimization.
 Using GEDIIS/GDIIS optimizer.
 Internal  Forces:  Max     0.009040042 RMS     0.009040042
 Search for a local minimum.
 Step number   3 out of a maximum of   20
 All quantities printed in internal units (Hartrees-Bohrs-Radians)
 Mixed Optimization -- RFO/linear search
 Update second derivatives using D2CorX and points    2    3
 DE= -8.72D-03 DEPred=-1.34D-02 R= 6.49D-01
 TightC=F SS=  1.41D+00  RLast= 2.70D-01 DXNew= 8.4853D-01 8.1073D-01
 Trust test= 6.49D-01 RLast= 2.70D-01 DXMaxT set to 8.11D-01
 The second derivative matrix:
                          R1
           R1           0.26555
 ITU=  1  1
 Use linear search instead of GDIIS.
     Eigenvalues ---    0.26555
 RFO step:  Lambda= 0.00000000D+00 EMin= 2.65552824D-01
 Quartic linear search produced a step of -0.08749.
 Iteration  1 RMS(Cart)=  0.01671865 RMS(Int)=  0.00000000
 Iteration  2 RMS(Cart)=  0.00000000 RMS(Int)=  0.00000000
 ClnCor:  largest displacement from symmetrization is 7.24D-19 for atom     1.
 Variable       Old X    -DE/DX   Delta X   Delta X   Delta X     New X
                                 (Linear)    (Quad)   (Total)
    R1        1.38113   0.00904   0.02364   0.00000   0.02364   1.40477
         Item               Value     Threshold  Converged?
 Maximum Force            0.009040     0.000450     NO 
 RMS     Force            0.009040     0.000300     NO 
 Maximum Displacement     0.011822     0.001800     NO 
 RMS     Displacement     0.016719     0.001200     NO 
 Predicted change in Energy=-1.395149D-04
 GradGradGradGradGradGradGradGradGradGradGradGradGradGradGradGradGradGrad

                          Input orientation:                          
 ---------------------------------------------------------------------
 Center     Atomic      Atomic             Coordinates (Angstroms)
 Number     Number       Type             X           Y           Z
 ---------------------------------------------------------------------
      1          1           0        0.000000    0.621686    0.000000
      2          1           0        0.000000   -0.121686    0.000000
 ---------------------------------------------------------------------
 Stoichiometry    H2
 Framework group  D*H[C*(H.H)]
 Deg. of freedom     1
 Full point group                 D*H     NOp   8
 Largest Abelian subgroup         D2H     NOp   8
 Largest concise Abelian subgroup C2      NOp   2
                         Standard orientation:                         
 ---------------------------------------------------------------------
 Center     Atomic      Atomic             Coordinates (Angstroms)
 Number     Number       Type             X           Y           Z
 ---------------------------------------------------------------------
      1          1           0        0.000000    0.000000    0.371686
      2          1           0        0.000000    0.000000   -0.371686
 ---------------------------------------------------------------------
 Rotational constants (GHZ):           0.0000000        1814.8839569        1814.8839569
 Standard basis: Aug-CC-pVTZ (5D, 7F)
 There are    13 symmetry adapted cartesian basis functions of AG  symmetry.
 There are     2 symmetry adapted cartesian basis functions of B1G symmetry.
 There are     5 symmetry adapted cartesian basis functions of B2G symmetry.
 There are     5 symmetry adapted cartesian basis functions of B3G symmetry.
 There are     2 symmetry adapted cartesian basis functions of AU  symmetry.
 There are    13 symmetry adapted cartesian basis functions of B1U symmetry.
 There are     5 symmetry adapted cartesian basis functions of B2U symmetry.
 There are     5 symmetry adapted cartesian basis functions of B3U symmetry.
 There are    11 symmetry adapted basis functions of AG  symmetry.
 There are     2 symmetry adapted basis functions of B1G symmetry.
 There are     5 symmetry adapted basis functions of B2G symmetry.
 There are     5 symmetry adapted basis functions of B3G symmetry.
 There are     2 symmetry adapted basis functions of AU  symmetry.
 There are    11 symmetry adapted basis functions of B1U symmetry.
 There are     5 symmetry adapted basis functions of B2U symmetry.
 There are     5 symmetry adapted basis functions of B3U symmetry.
    46 basis functions,    54 primitive gaussians,    50 cartesian basis functions
     1 alpha electrons        1 beta electrons
       nuclear repulsion energy         0.7118599139 Hartrees.
 NAtoms=    2 NActive=    2 NUniq=    1 SFac= 4.00D+00 NAtFMM=   60 NAOKFM=F Big=F
 Integral buffers will be    131072 words long.
 Raffenetti 2 integral format.
 Two-electron integral symmetry is turned on.
 Nuclear repulsion after empirical dispersion term =        0.7118595521 Hartrees.
 One-electron integrals computed using PRISM.
 NBasis=    46 RedAO= T EigKep=  5.49D-05  NBF=    11     2     5     5     2    11     5     5
 NBsUse=    46 1.00D-06 EigRej= -1.00D+00 NBFU=    11     2     5     5     2    11     5     5
 Initial guess from the checkpoint file:  "H2.chk"
 B after Tr=     0.000000    0.000000    0.000000
         Rot=    1.000000    0.000000    0.000000    0.000000 Ang=   0.00 deg.
 Initial guess orbital symmetries:
       Occupied  (SGG)
       Virtual   (SGU) (SGG) (SGU) (PIU) (PIU) (SGG) (PIG) (PIG)
                 (SGG) (SGU) (SGU) (DLTG) (DLTG) (PIU) (PIU) (PIG)
                 (PIG) (SGG) (SGU) (DLTU) (DLTU) (PIU) (PIU) (SGG)
                 (PIG) (PIG) (SGU) (SGU) (SGG) (PIU) (PIU) (DLTG)
                 (DLTG) (SGG) (DLTU) (DLTU) (PIU) (PIU) (PIG) (PIG)
                 (SGU) (PIG) (PIG) (SGG) (SGU)
 Keep R1 ints in memory in symmetry-blocked form, NReq=15201330.
 Requested convergence on RMS density matrix=1.00D-08 within 128 cycles.
 Requested convergence on MAX density matrix=1.00D-06.
 Requested convergence on             energy=1.00D-06.
 No special actions if energy rises.
 SCF Done:  E(RwB97XD) =  -1.17666796672     A.U. after    6 cycles
            NFock=  6  Conv=0.13D-08     -V/T= 2.0346
 Calling FoFJK, ICntrl=      2127 FMM=F ISym2X=1 I1Cent= 0 IOpClX= 0 NMat=1 NMatS=1 NMatT=0.
 ***** Axes restored to original set *****
 -------------------------------------------------------------------
 Center     Atomic                   Forces (Hartrees/Bohr)
 Number     Number              X              Y              Z
 -------------------------------------------------------------------
      1        1           0.000000000   -0.000167847    0.000000000
      2        1           0.000000000    0.000167847    0.000000000
 -------------------------------------------------------------------
 Cartesian Forces:  Max     0.000167847 RMS     0.000096906

 GradGradGradGradGradGradGradGradGradGradGradGradGradGradGradGradGradGrad
 Berny optimization.
 Using GEDIIS/GDIIS optimizer.
 Internal  Forces:  Max     0.000167847 RMS     0.000167847
 Search for a local minimum.
 Step number   4 out of a maximum of   20
 All quantities printed in internal units (Hartrees-Bohrs-Radians)
 Mixed Optimization -- En-DIIS/RFO-DIIS
 Update second derivatives using D2CorX and points    3    4
 DE= -1.03D-04 DEPred=-1.40D-04 R= 7.41D-01
 TightC=F SS=  1.41D+00  RLast= 2.36D-02 DXNew= 1.3635D+00 7.0931D-02
 Trust test= 7.41D-01 RLast= 2.36D-02 DXMaxT set to 8.11D-01
 The second derivative matrix:
                          R1
           R1           0.38944
 ITU=  1  1
 Use linear search instead of GDIIS.
     Eigenvalues ---    0.38944
 RFO step:  Lambda= 0.00000000D+00 EMin= 3.89443059D-01
 Quartic linear search produced a step of -0.01896.
 Iteration  1 RMS(Cart)=  0.00031704 RMS(Int)=  0.00000000
 Iteration  2 RMS(Cart)=  0.00000000 RMS(Int)=  0.00000000
 ClnCor:  largest displacement from symmetrization is 1.11D-16 for atom     2.
 Variable       Old X    -DE/DX   Delta X   Delta X   Delta X     New X
                                 (Linear)    (Quad)   (Total)
    R1        1.40477  -0.00017  -0.00045   0.00000  -0.00045   1.40432
         Item               Value     Threshold  Converged?
 Maximum Force            0.000168     0.000450     YES
 RMS     Force            0.000168     0.000300     YES
 Maximum Displacement     0.000224     0.001800     YES
 RMS     Displacement     0.000317     0.001200     YES
 Predicted change in Energy=-3.611145D-08
 Optimization completed.
    -- Stationary point found.
                           ----------------------------
                           !   Optimized Parameters   !
                           ! (Angstroms and Degrees)  !
 --------------------------                            --------------------------
 ! Name  Definition              Value          Derivative Info.                !
 --------------------------------------------------------------------------------
 ! R1    R(1,2)                  0.7434         -DE/DX =   -0.0002              !
 --------------------------------------------------------------------------------
 GradGradGradGradGradGradGradGradGradGradGradGradGradGradGradGradGradGrad

                          Input orientation:                          
 ---------------------------------------------------------------------
 Center     Atomic      Atomic             Coordinates (Angstroms)
 Number     Number       Type             X           Y           Z
 ---------------------------------------------------------------------
      1          1           0        0.000000    0.621686    0.000000
      2          1           0        0.000000   -0.121686    0.000000
 ---------------------------------------------------------------------
 Stoichiometry    H2
 Framework group  D*H[C*(H.H)]
 Deg. of freedom     1
 Full point group                 D*H     NOp   8
 Largest Abelian subgroup         D2H     NOp   8
 Largest concise Abelian subgroup C2      NOp   2
                         Standard orientation:                         
 ---------------------------------------------------------------------
 Center     Atomic      Atomic             Coordinates (Angstroms)
 Number     Number       Type             X           Y           Z
 ---------------------------------------------------------------------
      1          1           0        0.000000    0.000000    0.371686
      2          1           0        0.000000    0.000000   -0.371686
 ---------------------------------------------------------------------
 Rotational constants (GHZ):           0.0000000        1814.8839569        1814.8839569

 **********************************************************************

            Population analysis using the SCF Density.

 **********************************************************************

 Orbital symmetries:
       Occupied  (SGG)
       Virtual   (SGU) (SGG) (SGU) (PIU) (PIU) (SGG) (PIG) (PIG)
                 (SGU) (SGG) (SGU) (DLTG) (DLTG) (PIU) (PIU) (PIG)
                 (PIG) (SGG) (SGU) (DLTU) (DLTU) (PIU) (PIU) (SGG)
                 (PIG) (PIG) (SGU) (SGU) (SGG) (PIU) (PIU) (DLTG)
                 (DLTG) (SGG) (DLTU) (DLTU) (PIU) (PIU) (PIG) (PIG)
                 (SGU) (PIG) (PIG) (SGG) (SGU)
 The electronic state is 1-SGG.
 Alpha  occ. eigenvalues --   -0.51653
 Alpha virt. eigenvalues --    0.05436   0.05709   0.16675   0.19489   0.19489
 Alpha virt. eigenvalues --    0.28334   0.29836   0.29836   0.39248   0.39571
 Alpha virt. eigenvalues --    0.68833   0.74173   0.74173   0.83231   0.83231
 Alpha virt. eigenvalues --    0.84756   0.84756   0.85277   1.00676   1.01759
 Alpha virt. eigenvalues --    1.01759   1.03154   1.03154   1.40915   1.82916
 Alpha virt. eigenvalues --    1.82916   2.03015   2.39965   2.72320   3.39076
 Alpha virt. eigenvalues --    3.39076   3.41987   3.41987   3.92966   4.20832
 Alpha virt. eigenvalues --    4.20832   4.22032   4.22032   4.29549   4.29549
 Alpha virt. eigenvalues --    4.97710   5.52675   5.52675   5.72375   6.79348
          Condensed to atoms (all electrons):
               1          2
     1  H    0.589636   0.410364
     2  H    0.410364   0.589636
 Mulliken charges:
               1
     1  H    0.000000
     2  H    0.000000
 Sum of Mulliken charges =   0.00000
 Mulliken charges with hydrogens summed into heavy atoms:
               1
 Electronic spatial extent (au):  <R**2>=              5.1843
 Charge=              0.0000 electrons
 Dipole moment (field-independent basis, Debye):
    X=              0.0000    Y=              0.0000    Z=              0.0000  Tot=              0.0000
 Quadrupole moment (field-independent basis, Debye-Ang):
   XX=             -2.0884   YY=             -2.0884   ZZ=             -1.4692
   XY=              0.0000   XZ=              0.0000   YZ=              0.0000
 Traceless Quadrupole moment (field-independent basis, Debye-Ang):
   XX=             -0.2064   YY=             -0.2064   ZZ=              0.4128
   XY=              0.0000   XZ=              0.0000   YZ=              0.0000
 Octapole moment (field-independent basis, Debye-Ang**2):
  XXX=              0.0000  YYY=              0.0000  ZZZ=              0.0000  XYY=              0.0000
  XXY=              0.0000  XXZ=              0.0000  XZZ=              0.0000  YZZ=              0.0000
  YYZ=              0.0000  XYZ=              0.0000
 Hexadecapole moment (field-independent basis, Debye-Ang**3):
 XXXX=             -2.1352 YYYY=             -2.1352 ZZZZ=             -2.8292 XXXY=              0.0000
 XXXZ=              0.0000 YYYX=              0.0000 YYYZ=              0.0000 ZZZX=              0.0000
 ZZZY=              0.0000 XXYY=             -0.7117 XXZZ=             -0.8497 YYZZ=             -0.8497
 XXYZ=              0.0000 YYXZ=              0.0000 ZZXY=              0.0000
 N-N= 7.118595520814D-01 E-N=-3.640769511202D+00  KE= 1.137355222415D+00
 Symmetry AG   KE= 1.137355222415D+00
 Symmetry B1G  KE= 1.564623401745D-67
 Symmetry B2G  KE= 3.910257822513D-32
 Symmetry B3G  KE= 3.910257822513D-32
 Symmetry AU   KE= 1.412318286954D-66
 Symmetry B1U  KE= 3.479426404730D-26
 Symmetry B2U  KE= 1.377579846152D-34
 Symmetry B3U  KE= 1.377579846152D-34
 1\1\GINC-R03C06\FOpt\RwB97XD\Aug-CC-pVTZ\H2\LFRANZON\29-Aug-2022\0\\#w
 B97XD Aug-cc-pVTZ Opt Integral(Grid=SuperFineGrid) Freq MaxDisk=32GB\\
 Title\\0,1\H,0.,0.6216863393,0.\H,0.,-0.1216863393,0.\\Version=ES64L-G
 16RevB.01\State=1-SGG\HF=-1.176668\RMSD=1.251e-09\RMSF=9.691e-05\Dipol
 e=0.,0.,0.\Quadrupole=-0.1534539,0.3069078,-0.1534539,0.,0.,0.\PG=D*H 
 [C*(H1.H1)]\\@


 Change starts when someone sees the next step.
                            -- William Drayton
 Job cpu time:       0 days  0 hours  0 minutes 35.3 seconds.
 Elapsed time:       0 days  0 hours  0 minutes  6.5 seconds.
 File lengths (MBytes):  RWF=      6 Int=      0 D2E=      0 Chk=      1 Scr=      1
 Normal termination of Gaussian 16 at Mon Aug 29 22:10:00 2022.
 Link1:  Proceeding to internal job step number  2.
 ----------------------------------------------------------------------
 #N Geom=AllCheck Guess=TCheck SCRF=Check GenChk RwB97XD/Aug-CC-pVTZ Fr
 eq
 ----------------------------------------------------------------------
 1/10=4,29=7,30=1,38=1,40=1/1,3;
 2/12=2,40=1/2;
 3/5=16,6=1,7=10,11=2,14=-4,25=1,30=1,70=2,71=2,74=-58,75=-7,116=1,140=1/1,2,3;
 4/5=101/1;
 5/5=2,38=6,98=1/2;
 8/6=4,10=90,11=11/1;
 11/6=1,8=1,9=11,15=111,16=1/1,2,10;
 10/6=1/2;
 6/7=2,8=2,9=2,10=2,28=1/1;
 7/8=1,10=1,25=1/1,2,3,16;
 1/10=4,30=1/3;
 99//99;
 Structure from the checkpoint file:  "H2.chk"
 -----
 Title
 -----
 Charge =  0 Multiplicity = 1
 Redundant internal coordinates found in file.  (old form).
 H,0,0.,0.6216863393,0.
 H,0,0.,-0.1216863393,0.
 Recover connectivity data from disk.

 GradGradGradGradGradGradGradGradGradGradGradGradGradGradGradGradGradGrad
 Berny optimization.
 Initialization pass.
                           ----------------------------
                           !    Initial Parameters    !
                           ! (Angstroms and Degrees)  !
 --------------------------                            --------------------------
 ! Name  Definition              Value          Derivative Info.                !
 --------------------------------------------------------------------------------
 ! R1    R(1,2)                  0.7434         calculate D2E/DX2 analytically  !
 --------------------------------------------------------------------------------
 Trust Radius=3.00D-01 FncErr=1.00D-07 GrdErr=1.00D-07 EigMax=2.50D+02 EigMin=1.00D-04
 Number of steps in this run=      2 maximum allowed number of steps=      2.
 GradGradGradGradGradGradGradGradGradGradGradGradGradGradGradGradGradGrad

                          Input orientation:                          
 ---------------------------------------------------------------------
 Center     Atomic      Atomic             Coordinates (Angstroms)
 Number     Number       Type             X           Y           Z
 ---------------------------------------------------------------------
      1          1           0        0.000000    0.621686    0.000000
      2          1           0        0.000000   -0.121686    0.000000
 ---------------------------------------------------------------------
 Stoichiometry    H2
 Framework group  D*H[C*(H.H)]
 Deg. of freedom     1
 Full point group                 D*H     NOp   8
 Largest Abelian subgroup         D2H     NOp   8
 Largest concise Abelian subgroup C2      NOp   2
                         Standard orientation:                         
 ---------------------------------------------------------------------
 Center     Atomic      Atomic             Coordinates (Angstroms)
 Number     Number       Type             X           Y           Z
 ---------------------------------------------------------------------
      1          1           0        0.000000    0.000000    0.371686
      2          1           0        0.000000    0.000000   -0.371686
 ---------------------------------------------------------------------
 Rotational constants (GHZ):           0.0000000        1814.8839569        1814.8839569
 Standard basis: Aug-CC-pVTZ (5D, 7F)
 There are    13 symmetry adapted cartesian basis functions of AG  symmetry.
 There are     2 symmetry adapted cartesian basis functions of B1G symmetry.
 There are     5 symmetry adapted cartesian basis functions of B2G symmetry.
 There are     5 symmetry adapted cartesian basis functions of B3G symmetry.
 There are     2 symmetry adapted cartesian basis functions of AU  symmetry.
 There are    13 symmetry adapted cartesian basis functions of B1U symmetry.
 There are     5 symmetry adapted cartesian basis functions of B2U symmetry.
 There are     5 symmetry adapted cartesian basis functions of B3U symmetry.
 There are    11 symmetry adapted basis functions of AG  symmetry.
 There are     2 symmetry adapted basis functions of B1G symmetry.
 There are     5 symmetry adapted basis functions of B2G symmetry.
 There are     5 symmetry adapted basis functions of B3G symmetry.
 There are     2 symmetry adapted basis functions of AU  symmetry.
 There are    11 symmetry adapted basis functions of B1U symmetry.
 There are     5 symmetry adapted basis functions of B2U symmetry.
 There are     5 symmetry adapted basis functions of B3U symmetry.
    46 basis functions,    54 primitive gaussians,    50 cartesian basis functions
     1 alpha electrons        1 beta electrons
       nuclear repulsion energy         0.7118599139 Hartrees.
 NAtoms=    2 NActive=    2 NUniq=    1 SFac= 4.00D+00 NAtFMM=   60 NAOKFM=F Big=F
 Integral buffers will be    131072 words long.
 Raffenetti 2 integral format.
 Two-electron integral symmetry is turned on.
 Nuclear repulsion after empirical dispersion term =        0.7118595521 Hartrees.
 One-electron integrals computed using PRISM.
 NBasis=    46 RedAO= T EigKep=  5.49D-05  NBF=    11     2     5     5     2    11     5     5
 NBsUse=    46 1.00D-06 EigRej= -1.00D+00 NBFU=    11     2     5     5     2    11     5     5
 Initial guess from the checkpoint file:  "H2.chk"
 B after Tr=     0.000000    0.000000    0.000000
         Rot=    1.000000    0.000000    0.000000    0.000000 Ang=   0.00 deg.
 Initial guess orbital symmetries:
       Occupied  (SGG)
       Virtual   (SGU) (SGG) (SGU) (PIU) (PIU) (SGG) (PIG) (PIG)
                 (SGU) (SGG) (SGU) (DLTG) (DLTG) (PIU) (PIU) (PIG)
                 (PIG) (SGG) (SGU) (DLTU) (DLTU) (PIU) (PIU) (SGG)
                 (PIG) (PIG) (SGU) (SGU) (SGG) (PIU) (PIU) (DLTG)
                 (DLTG) (SGG) (DLTU) (DLTU) (PIU) (PIU) (PIG) (PIG)
                 (SGU) (PIG) (PIG) (SGG) (SGU)
 Keep R1 ints in memory in symmetry-blocked form, NReq=15201330.
 Requested convergence on RMS density matrix=1.00D-08 within 128 cycles.
 Requested convergence on MAX density matrix=1.00D-06.
 Requested convergence on             energy=1.00D-06.
 No special actions if energy rises.
 Skip diagonalization as Alpha Fock matrix is already diagonal.
 SCF Done:  E(RwB97XD) =  -1.17666796672     A.U. after    1 cycles
            NFock=  1  Conv=0.00D+00     -V/T= 2.0346
 DoSCS=F DFT=T ScalE2(SS,OS)=  1.000000  1.000000
 Range of M.O.s used for correlation:     1    46
 NBasis=    46 NAE=     1 NBE=     1 NFC=     0 NFV=     0
 NROrb=     46 NOA=     1 NOB=     1 NVA=    45 NVB=    45

 **** Warning!!: The largest alpha MO coefficient is  0.58907623D+02

 Symmetrizing basis deriv contribution to polar:
 IMax=3 JMax=2 DiffMx= 0.00D+00
 G2DrvN: will do     3 centers at a time, making    1 passes.
 Calling FoFCou, ICntrl=  3107 FMM=F I1Cent=   0 AccDes= 0.00D+00.
 End of G2Drv F.D. properties file   721 does not exist.
 End of G2Drv F.D. properties file   722 does not exist.
 End of G2Drv F.D. properties file   788 does not exist.
          IDoAtm=11
          Differentiating once with respect to electric field.
                with respect to dipole field.
          Differentiating once with respect to nuclear coordinates.
 Keep R1 ints in memory in symmetry-blocked form, NReq=15101003.
          There are     6 degrees of freedom in the 1st order CPHF.  IDoFFX=4 NUNeed=     6.
      6 vectors produced by pass  0 Test12= 7.50D-16 1.67D-08 XBig12= 2.20D+00 1.19D+00.
 AX will form     6 AO Fock derivatives at one time.
      6 vectors produced by pass  1 Test12= 7.50D-16 1.67D-08 XBig12= 4.82D-02 1.39D-01.
      6 vectors produced by pass  2 Test12= 7.50D-16 1.67D-08 XBig12= 6.81D-05 6.54D-03.
      6 vectors produced by pass  3 Test12= 7.50D-16 1.67D-08 XBig12= 1.59D-07 2.32D-04.
      6 vectors produced by pass  4 Test12= 7.50D-16 1.67D-08 XBig12= 3.09D-10 1.38D-05.
      2 vectors produced by pass  5 Test12= 7.50D-16 1.67D-08 XBig12= 1.03D-13 2.29D-07.
 InvSVY:  IOpt=1 It=  1 EMax= 2.26D-17
 Solved reduced A of dimension    32 with     6 vectors.
 Isotropic polarizability for W=    0.000000        5.53 Bohr**3.
 End of Minotr F.D. properties file   721 does not exist.
 End of Minotr F.D. properties file   722 does not exist.
 End of Minotr F.D. properties file   788 does not exist.

 **********************************************************************

            Population analysis using the SCF Density.

 **********************************************************************

 Orbital symmetries:
       Occupied  (SGG)
       Virtual   (SGU) (SGG) (SGU) (PIU) (PIU) (SGG) (PIG) (PIG)
                 (SGU) (SGG) (SGU) (DLTG) (DLTG) (PIU) (PIU) (PIG)
                 (PIG) (SGG) (SGU) (DLTU) (DLTU) (PIU) (PIU) (SGG)
                 (PIG) (PIG) (SGU) (SGU) (SGG) (PIU) (PIU) (DLTG)
                 (DLTG) (SGG) (DLTU) (DLTU) (PIU) (PIU) (PIG) (PIG)
                 (SGU) (PIG) (PIG) (SGG) (SGU)
 The electronic state is 1-SGG.
 Alpha  occ. eigenvalues --   -0.51653
 Alpha virt. eigenvalues --    0.05436   0.05709   0.16675   0.19489   0.19489
 Alpha virt. eigenvalues --    0.28334   0.29836   0.29836   0.39248   0.39571
 Alpha virt. eigenvalues --    0.68833   0.74173   0.74173   0.83231   0.83231
 Alpha virt. eigenvalues --    0.84756   0.84756   0.85277   1.00676   1.01759
 Alpha virt. eigenvalues --    1.01759   1.03154   1.03154   1.40915   1.82916
 Alpha virt. eigenvalues --    1.82916   2.03015   2.39965   2.72320   3.39076
 Alpha virt. eigenvalues --    3.39076   3.41987   3.41987   3.92966   4.20832
 Alpha virt. eigenvalues --    4.20832   4.22032   4.22032   4.29549   4.29549
 Alpha virt. eigenvalues --    4.97710   5.52675   5.52675   5.72375   6.79348
          Condensed to atoms (all electrons):
               1          2
     1  H    0.589636   0.410364
     2  H    0.410364   0.589636
 Mulliken charges:
               1
     1  H    0.000000
     2  H    0.000000
 Sum of Mulliken charges =   0.00000
 Mulliken charges with hydrogens summed into heavy atoms:
               1
 APT charges:
               1
     1  H    0.000000
     2  H    0.000000
 Sum of APT charges =   0.00000
 APT charges with hydrogens summed into heavy atoms:
               1
 Electronic spatial extent (au):  <R**2>=              5.1843
 Charge=              0.0000 electrons
 Dipole moment (field-independent basis, Debye):
    X=              0.0000    Y=              0.0000    Z=              0.0000  Tot=              0.0000
 Quadrupole moment (field-independent basis, Debye-Ang):
   XX=             -2.0884   YY=             -2.0884   ZZ=             -1.4692
   XY=              0.0000   XZ=              0.0000   YZ=              0.0000
 Traceless Quadrupole moment (field-independent basis, Debye-Ang):
   XX=             -0.2064   YY=             -0.2064   ZZ=              0.4128
   XY=              0.0000   XZ=              0.0000   YZ=              0.0000
 Octapole moment (field-independent basis, Debye-Ang**2):
  XXX=              0.0000  YYY=              0.0000  ZZZ=              0.0000  XYY=              0.0000
  XXY=              0.0000  XXZ=              0.0000  XZZ=              0.0000  YZZ=              0.0000
  YYZ=              0.0000  XYZ=              0.0000
 Hexadecapole moment (field-independent basis, Debye-Ang**3):
 XXXX=             -2.1352 YYYY=             -2.1352 ZZZZ=             -2.8292 XXXY=              0.0000
 XXXZ=              0.0000 YYYX=              0.0000 YYYZ=              0.0000 ZZZX=              0.0000
 ZZZY=              0.0000 XXYY=             -0.7117 XXZZ=             -0.8497 YYZZ=             -0.8497
 XXYZ=              0.0000 YYXZ=              0.0000 ZZXY=              0.0000
 N-N= 7.118595520814D-01 E-N=-3.640769511202D+00  KE= 1.137355222415D+00
 Symmetry AG   KE= 1.137355222415D+00
 Symmetry B1G  KE=-2.432716340479D-53
 Symmetry B2G  KE= 3.910257822513D-32
 Symmetry B3G  KE= 3.910257822513D-32
 Symmetry AU   KE=-1.153119424845D-55
 Symmetry B1U  KE= 3.479426404565D-26
 Symmetry B2U  KE= 1.377579846152D-34
 Symmetry B3U  KE= 1.377579846152D-34
  Exact polarizability:   4.907   0.000   4.907   0.000   0.000   6.771
 Approx polarizability:   3.833   0.000   3.833   0.000   0.000   5.977
 Calling FoFJK, ICntrl=    100127 FMM=F ISym2X=1 I1Cent= 0 IOpClX= 0 NMat=1 NMatS=1 NMatT=0.
 Full mass-weighted force constant matrix:
 Low frequencies ---    0.0001    0.0002    0.0002   79.2567   79.2567 4429.4944
 Diagonal vibrational polarizability:
        0.0000000       0.0000000       0.0000000
 Harmonic frequencies (cm**-1), IR intensities (KM/Mole), Raman scattering
 activities (A**4/AMU), depolarization ratios for plane and unpolarized
 incident light, reduced masses (AMU), force constants (mDyne/A),
 and normal coordinates:
                      1
                     SGG
 Frequencies --   4429.4944
 Red. masses --      1.0078
 Frc consts  --     11.6505
 IR Inten    --      0.0000
  Atom  AN      X      Y      Z
     1   1     0.00   0.00   0.71
     2   1     0.00   0.00  -0.71

 -------------------
 - Thermochemistry -
 -------------------
 Temperature   298.150 Kelvin.  Pressure   1.00000 Atm.
 Atom     1 has atomic number  1 and mass   1.00783
 Atom     2 has atomic number  1 and mass   1.00783
 Molecular mass:     2.01565 amu.
 Principal axes and moments of inertia in atomic units:
                           1         2         3
     Eigenvalues --     0.00000   0.99441   0.99441
           X            0.00000   1.00000   0.00000
           Y            0.00000   0.00000   1.00000
           Z            1.00000   0.00000   0.00000
 This molecule is a prolate symmetric top.
 Rotational symmetry number  2.
 Rotational temperature (Kelvin)     87.10070
 Rotational constant (GHZ):        1814.883957
 Zero-point vibrational energy      26494.3 (Joules/Mol)
                                    6.33228 (Kcal/Mol)
 Vibrational temperatures:   6373.05
          (Kelvin)
 
 Zero-point correction=                           0.010091 (Hartree/Particle)
 Thermal correction to Energy=                    0.012452
 Thermal correction to Enthalpy=                  0.013396
 Thermal correction to Gibbs Free Energy=        -0.001398
 Sum of electronic and zero-point Energies=             -1.166577
 Sum of electronic and thermal Energies=                -1.164216
 Sum of electronic and thermal Enthalpies=              -1.163272
 Sum of electronic and thermal Free Energies=           -1.178066
 
                     E (Thermal)             CV                S
                      KCal/Mol        Cal/Mol-Kelvin    Cal/Mol-Kelvin
 Total                    7.813              4.968             31.135
 Electronic               0.000              0.000              0.000
 Translational            0.889              2.981             28.080
 Rotational               0.592              1.987              3.055
 Vibrational              6.332              0.000              0.000
                       Q            Log10(Q)             Ln(Q)
 Total Bot       0.439406D+01          0.642866          1.480254
 Total V=0       0.192513D+06          5.284460         12.167918
 Vib (Bot)       0.228248D-04         -4.641594        -10.687665
 Vib (V=0)       0.100000D+01          0.000000          0.000000
 Electronic      0.100000D+01          0.000000          0.000000
 Translational   0.112480D+06          5.051077         11.630534
 Rotational      0.171152D+01          0.233383          0.537385
 ***** Axes restored to original set *****
 -------------------------------------------------------------------
 Center     Atomic                   Forces (Hartrees/Bohr)
 Number     Number              X              Y              Z
 -------------------------------------------------------------------
      1        1           0.000000000   -0.000167847    0.000000000
      2        1           0.000000000    0.000167847    0.000000000
 -------------------------------------------------------------------
 Cartesian Forces:  Max     0.000167847 RMS     0.000096907
 FormGI is forming the generalized inverse of G from B-inverse, IUseBI=4.

 GradGradGradGradGradGradGradGradGradGradGradGradGradGradGradGradGradGrad
 Berny optimization.
 Internal  Forces:  Max     0.000167847 RMS     0.000167847
 Search for a local minimum.
 Step number   1 out of a maximum of    2
 All quantities printed in internal units (Hartrees-Bohrs-Radians)
 Second derivative matrix not updated -- analytic derivatives used.
 The second derivative matrix:
                          R1
           R1           0.37416
 ITU=  0
     Eigenvalues ---    0.37416
 Angle between quadratic step and forces=   0.00 degrees.
 Linear search not attempted -- first point.
 Iteration  1 RMS(Cart)=  0.00031721 RMS(Int)=  0.00000000
 Iteration  2 RMS(Cart)=  0.00000000 RMS(Int)=  0.00000000
 ClnCor:  largest displacement from symmetrization is 1.11D-16 for atom     2.
 Variable       Old X    -DE/DX   Delta X   Delta X   Delta X     New X
                                 (Linear)    (Quad)   (Total)
    R1        1.40477  -0.00017   0.00000  -0.00045  -0.00045   1.40432
         Item               Value     Threshold  Converged?
 Maximum Force            0.000168     0.000450     YES
 RMS     Force            0.000168     0.000300     YES
 Maximum Displacement     0.000224     0.001800     YES
 RMS     Displacement     0.000317     0.001200     YES
 Predicted change in Energy=-3.764805D-08
 Optimization completed.
    -- Stationary point found.
                           ----------------------------
                           !   Optimized Parameters   !
                           ! (Angstroms and Degrees)  !
 --------------------------                            --------------------------
 ! Name  Definition              Value          Derivative Info.                !
 --------------------------------------------------------------------------------
 ! R1    R(1,2)                  0.7434         -DE/DX =   -0.0002              !
 --------------------------------------------------------------------------------
 GradGradGradGradGradGradGradGradGradGradGradGradGradGradGradGradGradGrad

 Dipole is zero, so no output in dipole orientation.

 ----------------------------------------------------------------------

 Electric dipole moment (input orientation):
 (Debye = 10**-18 statcoulomb cm , SI units = C m)
                  (au)            (Debye)         (10**-30 SI)
   Tot        0.000000D+00      0.000000D+00      0.000000D+00
   x          0.000000D+00      0.000000D+00      0.000000D+00
   y          0.000000D+00      0.000000D+00      0.000000D+00
   z          0.000000D+00      0.000000D+00      0.000000D+00

 Dipole polarizability, Alpha (input orientation).
 (esu units = cm**3 , SI units = C**2 m**2 J**-1)
 Alpha(0;0):
               (au)            (10**-24 esu)      (10**-40 SI)
   iso        0.552829D+01      0.819208D+00      0.911491D+00
   aniso      0.186371D+01      0.276173D+00      0.307284D+00
   xx         0.490705D+01      0.727150D+00      0.809063D+00
   yx         0.000000D+00      0.000000D+00      0.000000D+00
   yy         0.677076D+01      0.100332D+01      0.111635D+01
   zx         0.000000D+00      0.000000D+00      0.000000D+00
   zy         0.000000D+00      0.000000D+00      0.000000D+00
   zz         0.490705D+01      0.727150D+00      0.809063D+00

 ----------------------------------------------------------------------
 1\1\GINC-R03C06\Freq\RwB97XD\Aug-CC-pVTZ\H2\LFRANZON\29-Aug-2022\0\\#N
  Geom=AllCheck Guess=TCheck SCRF=Check GenChk RwB97XD/Aug-CC-pVTZ Freq
 \\Title\\0,1\H,0.,0.6216863393,0.\H,0.,-0.1216863393,0.\\Version=ES64L
 -G16RevB.01\State=1-SGG\HF=-1.176668\RMSD=0.000e+00\RMSF=9.691e-05\Zer
 oPoint=0.0100911\Thermal=0.0124516\Dipole=0.,0.,0.\DipoleDeriv=0.,0.,0
 .,0.,0.,0.,0.,0.,0.,0.,0.,0.,0.,0.,0.,0.,0.,0.\Polar=4.9070504,0.,6.77
 07584,0.,0.,4.9070504\Quadrupole=-0.1534539,0.3069078,-0.1534539,0.,0.
 ,0.\PG=D*H [C*(H1.H1)]\NImag=0\\0.00011979,0.,0.37415789,0.,0.,0.00011
 979,-0.00011979,0.,0.,0.00011979,0.,-0.37415789,0.,0.,0.37415789,0.,0.
 ,-0.00011979,0.,0.,0.00011979\\0.,0.00016785,0.,0.,-0.00016785,0.\\\@


 EVERYTHING'S GOT A MORAL, IF ONLY YOU CAN FIND IT.

                                    -- LEWIS CARROL, ALICE IN WONDERLAND
 Job cpu time:       0 days  0 hours  0 minutes 18.6 seconds.
 Elapsed time:       0 days  0 hours  0 minutes  3.2 seconds.
 File lengths (MBytes):  RWF=      6 Int=      0 D2E=      0 Chk=      1 Scr=      1
 Normal termination of Gaussian 16 at Mon Aug 29 22:10:04 2022.
