# Supplementary material for: An Experimental and Master Equation Investigation of Kinetics of the CH2OO + RCN Reactions (R = H, CH3, C2H5) and Their Atmospheric Relevance
Source: J Phys Chem A. 2023 Jan 5;127(2):477–88. doi: 10.1021/acs.jpca.2c07073 (PMC9869398; doi:10.1021/acs.jpca.2c07073)
Supplement: Supplementary file 2 — jp2c07073_si_002.zip [file jp2c07073_si_002.zip › wb97XD/Optimization+Freq/H2TS1.log]

 Entering Gaussian System, Link 0=/appl/soft/chem/gaussian/G16RevB.01/g16/g16
 Initial command:
 /appl/soft/chem/gaussian/G16RevB.01/g16/l1.exe "/scratch/kurten/scratch_lauri/Cyan/AmideDissoc/H2TS/12982638.GAUSS_SCRDIR/Gau-188583.inp" -scrdir="/scratch/kurten/scratch_lauri/Cyan/AmideDissoc/H2TS/12982638.GAUSS_SCRDIR/"
 Entering Link 1 = /appl/soft/chem/gaussian/G16RevB.01/g16/l1.exe PID=    188588.
  
 Copyright (c) 1988-2017, Gaussian, Inc.  All Rights Reserved.
  
 This is part of the Gaussian(R) 16 program.  It is based on
 the Gaussian(R) 09 system (copyright 2009, Gaussian, Inc.),
 the Gaussian(R) 03 system (copyright 2003, Gaussian, Inc.),
 the Gaussian(R) 98 system (copyright 1998, Gaussian, Inc.),
 the Gaussian(R) 94 system (copyright 1995, Gaussian, Inc.),
 the Gaussian 92(TM) system (copyright 1992, Gaussian, Inc.),
 the Gaussian 90(TM) system (copyright 1990, Gaussian, Inc.),
 the Gaussian 88(TM) system (copyright 1988, Gaussian, Inc.),
 the Gaussian 86(TM) system (copyright 1986, Carnegie Mellon
 University), and the Gaussian 82(TM) system (copyright 1983,
 Carnegie Mellon University). Gaussian is a federally registered
 trademark of Gaussian, Inc.
  
 This software contains proprietary and confidential information,
 including trade secrets, belonging to Gaussian, Inc.
  
 This software is provided under written license and may be
 used, copied, transmitted, or stored only in accord with that
 written license.
  
 The following legend is applicable only to US Government
 contracts under FAR:
  
                    RESTRICTED RIGHTS LEGEND
  
 Use, reproduction and disclosure by the US Government is
 subject to restrictions as set forth in subparagraphs (a)
 and (c) of the Commercial Computer Software - Restricted
 Rights clause in FAR 52.227-19.
  
 Gaussian, Inc.
 340 Quinnipiac St., Bldg. 40, Wallingford CT 06492
  
  
 ---------------------------------------------------------------
 Warning -- This program may not be used in any manner that
 competes with the business of Gaussian, Inc. or will provide
 assistance to any competitor of Gaussian, Inc.  The licensee
 of this program is prohibited from giving any competitor of
 Gaussian, Inc. access to this program.  By using this program,
 the user acknowledges that Gaussian, Inc. is engaged in the
 business of creating and licensing software in the field of
 computational chemistry and represents and warrants to the
 licensee that it is not a competitor of Gaussian, Inc. and that
 it will not use this program in any manner prohibited above.
 ---------------------------------------------------------------
  

 Cite this work as:
 Gaussian 16, Revision B.01,
 M. J. Frisch, G. W. Trucks, H. B. Schlegel, G. E. Scuseria, 
 M. A. Robb, J. R. Cheeseman, G. Scalmani, V. Barone, 
 G. A. Petersson, H. Nakatsuji, X. Li, M. Caricato, A. V. Marenich, 
 J. Bloino, B. G. Janesko, R. Gomperts, B. Mennucci, H. P. Hratchian, 
 J. V. Ortiz, A. F. Izmaylov, J. L. Sonnenberg, D. Williams-Young, 
 F. Ding, F. Lipparini, F. Egidi, J. Goings, B. Peng, A. Petrone, 
 T. Henderson, D. Ranasinghe, V. G. Zakrzewski, J. Gao, N. Rega, 
 G. Zheng, W. Liang, M. Hada, M. Ehara, K. Toyota, R. Fukuda, 
 J. Hasegawa, M. Ishida, T. Nakajima, Y. Honda, O. Kitao, H. Nakai, 
 T. Vreven, K. Throssell, J. A. Montgomery, Jr., J. E. Peralta, 
 F. Ogliaro, M. J. Bearpark, J. J. Heyd, E. N. Brothers, K. N. Kudin, 
 V. N. Staroverov, T. A. Keith, R. Kobayashi, J. Normand, 
 K. Raghavachari, A. P. Rendell, J. C. Burant, S. S. Iyengar, 
 J. Tomasi, M. Cossi, J. M. Millam, M. Klene, C. Adamo, R. Cammi, 
 J. W. Ochterski, R. L. Martin, K. Morokuma, O. Farkas, 
 J. B. Foresman, and D. J. Fox, Gaussian, Inc., Wallingford CT, 2016.
 
 ******************************************
 Gaussian 16:  ES64L-G16RevB.01 20-Dec-2017
                29-Aug-2022 
 ******************************************
 %mem=12GB
 %NprocShared=16
 Will use up to   16 processors via shared memory.
 %chk=H2TS-M1-copt-TS-opt-Final
 ----------------------------------------------------------------------
 # UWB97XD aug-cc-pVTZ Opt(CalcAll,TS,NoEigenTest) scf=qc Integral(Grid
 =SuperFineGrid) MaxDisk=32GB
 ----------------------------------------------------------------------
 1/5=1,10=4,11=1,18=20,26=5,38=1/1,3;
 2/9=110,12=2,17=6,18=5,40=1/2;
 3/5=16,6=1,7=10,11=2,25=1,30=1,71=2,74=-58,75=-7,116=2,140=1/1,2,3;
 4//1;
 5/5=2,8=3,38=5/8;
 8/6=4,10=90,11=11/1;
 11/6=1,8=1,9=11,15=111,16=1/1,2,10;
 10/6=1/2;
 6/7=2,8=2,9=2,10=2,18=1,28=1/1;
 7/10=1,25=1/1,2,3,16;
 1/5=1,10=4,11=1,18=20,26=5/3(3);
 2/9=110/2;
 7/8=1,9=1,25=1,44=-1/16;
 99//99;
 2/9=110/2;
 3/5=16,6=1,7=10,11=2,25=1,30=1,71=2,74=-58,75=-7,116=2,140=1/1,2,3;
 4/5=5,16=3,69=1/1;
 5/5=2,8=3,38=5/8;
 8/6=4,10=90,11=11/1;
 11/6=1,8=1,9=11,15=111,16=1/1,2,10;
 10/6=1/2;
 7/10=1,25=1/1,2,3,16;
 1/5=1,10=4,11=1,18=20,26=5/3(-8);
 2/9=110/2;
 6/7=2,8=2,9=2,10=2,18=1,19=2,28=1/1;
 7/8=1,9=1,25=1,44=-1/16;
 99//99;
 -------------------------
 H2TS-M1-copt-TS-opt-Final
 -------------------------
 Symbolic Z-matrix:
 Charge =  0 Multiplicity = 1
 O                    -2.04152  -0.60466   0. 
 O                     2.27209  -0.04326   0. 
 C                     1.10962  -0.37092   0. 
 N                     0.06496   0.58062   0. 
 C                    -1.2148    0.23567   0. 
 H                     0.78508  -1.42729   0. 
 H                    -0.73914   1.75434   0. 
 H                    -1.71409   1.60346   0. 
 
 Add virtual bond connecting atoms H8         and H7         Dist= 1.86D+00.
 Add virtual bond connecting atoms H7         and N4         Dist= 2.69D+00.
 Add virtual bond connecting atoms H8         and C5         Dist= 2.75D+00.

 GradGradGradGradGradGradGradGradGradGradGradGradGradGradGradGradGradGrad
 Berny optimization.
 Initialization pass.
                           ----------------------------
                           !    Initial Parameters    !
                           ! (Angstroms and Degrees)  !
 --------------------------                            --------------------------
 ! Name  Definition              Value          Derivative Info.                !
 --------------------------------------------------------------------------------
 ! R1    R(1,5)                  1.1788         calculate D2E/DX2 analytically  !
 ! R2    R(2,3)                  1.2078         calculate D2E/DX2 analytically  !
 ! R3    R(3,4)                  1.4131         calculate D2E/DX2 analytically  !
 ! R4    R(3,6)                  1.1051         calculate D2E/DX2 analytically  !
 ! R5    R(4,5)                  1.3254         calculate D2E/DX2 analytically  !
 ! R6    R(4,7)                  1.4227         calculate D2E/DX2 analytically  !
 ! R7    R(5,8)                  1.4561         calculate D2E/DX2 analytically  !
 ! R8    R(7,8)                  0.9866         calculate D2E/DX2 analytically  !
 ! A1    A(2,3,4)              121.9295         calculate D2E/DX2 analytically  !
 ! A2    A(2,3,6)              122.8194         calculate D2E/DX2 analytically  !
 ! A3    A(4,3,6)              115.2511         calculate D2E/DX2 analytically  !
 ! A4    A(3,4,5)              122.5857         calculate D2E/DX2 analytically  !
 ! A5    A(5,4,7)               70.6706         calculate D2E/DX2 analytically  !
 ! A6    A(1,5,4)              149.6174         calculate D2E/DX2 analytically  !
 ! A7    A(1,5,8)              115.414          calculate D2E/DX2 analytically  !
 ! A8    A(4,5,8)               94.9687         calculate D2E/DX2 analytically  !
 ! A9    A(4,7,8)              115.6174         calculate D2E/DX2 analytically  !
 ! A10   A(5,8,7)               78.7433         calculate D2E/DX2 analytically  !
 ! A11   L(3,4,7,5,-1)         193.2563         calculate D2E/DX2 analytically  !
 ! A12   L(3,4,7,5,-2)         180.0            calculate D2E/DX2 analytically  !
 ! D1    D(2,3,4,5)            180.0            calculate D2E/DX2 analytically  !
 ! D2    D(6,3,4,5)              0.0            calculate D2E/DX2 analytically  !
 ! D3    D(2,3,7,8)            180.0            calculate D2E/DX2 analytically  !
 ! D4    D(6,3,7,8)              0.0            calculate D2E/DX2 analytically  !
 ! D5    D(3,4,5,1)              0.0            calculate D2E/DX2 analytically  !
 ! D6    D(3,4,5,8)            180.0            calculate D2E/DX2 analytically  !
 ! D7    D(7,4,5,1)            180.0            calculate D2E/DX2 analytically  !
 ! D8    D(7,4,5,8)              0.0            calculate D2E/DX2 analytically  !
 ! D9    D(5,4,7,8)              0.0            calculate D2E/DX2 analytically  !
 ! D10   D(1,5,8,7)            180.0            calculate D2E/DX2 analytically  !
 ! D11   D(4,5,8,7)              0.0            calculate D2E/DX2 analytically  !
 ! D12   D(4,7,8,5)              0.0            calculate D2E/DX2 analytically  !
 --------------------------------------------------------------------------------
 Trust Radius=3.00D-01 FncErr=1.00D-07 GrdErr=1.00D-07 EigMax=2.50D+02 EigMin=1.00D-04
 Number of steps in this run=     42 maximum allowed number of steps=    100.
 Search for a saddle point of order  1.
 GradGradGradGradGradGradGradGradGradGradGradGradGradGradGradGradGradGrad

                          Input orientation:                          
 ---------------------------------------------------------------------
 Center     Atomic      Atomic             Coordinates (Angstroms)
 Number     Number       Type             X           Y           Z
 ---------------------------------------------------------------------
      1          8           0       -2.041520   -0.604660    0.000000
      2          8           0        2.272090   -0.043260    0.000000
      3          6           0        1.109620   -0.370920    0.000000
      4          7           0        0.064960    0.580620    0.000000
      5          6           0       -1.214800    0.235670    0.000000
      6          1           0        0.785080   -1.427290    0.000000
      7          1           0       -0.739140    1.754340    0.000000
      8          1           0       -1.714090    1.603460    0.000000
 ---------------------------------------------------------------------
                    Distance matrix (angstroms):
                    1          2          3          4          5
     1  O    0.000000
     2  O    4.349989   0.000000
     3  C    3.159797   1.207766   0.000000
     4  N    2.417053   2.293610   1.413062   0.000000
     5  C    1.178822   3.498029   2.402266   1.325434   0.000000
     6  H    2.943873   2.031437   1.105099   2.133137   2.600953
     7  H    2.694638   3.506975   2.816850   1.422742   1.591418
     8  H    2.232264   4.312925   3.445506   2.052126   1.456070
                    6          7          8
     6  H    0.000000
     7  H    3.527891   0.000000
     8  H    3.928269   0.986556   0.000000
 Stoichiometry    C2H3NO2
 Framework group  CS[SG(C2H3NO2)]
 Deg. of freedom    13
 Full point group                 CS      NOp   2
 Largest Abelian subgroup         CS      NOp   2
 Largest concise Abelian subgroup C1      NOp   1
                         Standard orientation:                         
 ---------------------------------------------------------------------
 Center     Atomic      Atomic             Coordinates (Angstroms)
 Number     Number       Type             X           Y           Z
 ---------------------------------------------------------------------
      1          8           0       -1.961635   -0.827896    0.000000
      2          8           0        2.262811    0.209629    0.000000
      3          6           0        1.143979   -0.245248    0.000000
      4          7           0        0.000000    0.584243    0.000000
      5          6           0       -1.233472    0.099142    0.000000
      6          1           0        0.938903   -1.331152    0.000000
      7          1           0       -0.929614    1.661282    0.000000
      8          1           0       -1.881743    1.402938    0.000000
 ---------------------------------------------------------------------
 Rotational constants (GHZ):          24.7116719           2.7165760           2.4475182
 Standard basis: Aug-CC-pVTZ (5D, 7F)
 There are   239 symmetry adapted cartesian basis functions of A'  symmetry.
 There are   111 symmetry adapted cartesian basis functions of A"  symmetry.
 There are   198 symmetry adapted basis functions of A'  symmetry.
 There are   101 symmetry adapted basis functions of A"  symmetry.
   299 basis functions,   441 primitive gaussians,   350 cartesian basis functions
    19 alpha electrons       19 beta electrons
       nuclear repulsion energy       157.7344399345 Hartrees.
 NAtoms=    8 NActive=    8 NUniq=    8 SFac= 1.00D+00 NAtFMM=   60 NAOKFM=F Big=F
 Integral buffers will be    131072 words long.
 Raffenetti 2 integral format.
 Two-electron integral symmetry is turned on.
 Nuclear repulsion after empirical dispersion term =      157.7327742800 Hartrees.
 One-electron integrals computed using PRISM.
 NBasis=   299 RedAO= T EigKep=  1.86D-05  NBF=   198   101
 NBsUse=   299 1.00D-06 EigRej= -1.00D+00 NBFU=   198   101
 ExpMin= 2.53D-02 ExpMax= 1.53D+04 ExpMxC= 5.22D+02 IAcc=3 IRadAn=         7 AccDes= 0.00D+00
 Harris functional with IExCor= 4639 and IRadAn=       7 diagonalized for initial guess.
 HarFok:  IExCor= 4639 AccDes= 0.00D+00 IRadAn=         7 IDoV= 1 UseB2=F ITyADJ=14
 ICtDFT=  3500011 ScaDFX=  1.000000  1.000000  1.000000  1.000000
 FoFCou: FMM=F IPFlag=           0 FMFlag=      100000 FMFlg1=           0
         NFxFlg=           0 DoJE=T BraDBF=F KetDBF=T FulRan=T
         wScrn=  0.000000 ICntrl=       500 IOpCl=  0 I1Cent=   200000004 NGrid=           0
         NMat0=    1 NMatS0=      1 NMatT0=    0 NMatD0=    1 NMtDS0=    0 NMtDT0=    0
 Petite list used in FoFCou.
 Initial guess orbital symmetries:
 Alpha Orbitals:
       Occupied  (A') (A') (A') (A') (A') (A') (A') (A') (A') (A')
                 (A') (A') (A') (A") (A") (A') (A') (A") (A')
       Virtual   (A') (A') (A") (A') (A") (A') (A') (A') (A') (A")
                 (A') (A') (A") (A') (A") (A') (A') (A') (A") (A")
                 (A') (A') (A') (A') (A') (A") (A') (A') (A") (A')
                 (A') (A') (A") (A') (A') (A") (A") (A') (A') (A')
                 (A") (A') (A") (A') (A') (A') (A') (A") (A') (A")
                 (A') (A') (A') (A') (A") (A') (A') (A") (A') (A')
                 (A') (A') (A') (A") (A") (A') (A") (A') (A") (A")
                 (A') (A') (A") (A") (A') (A') (A') (A') (A") (A')
                 (A") (A') (A') (A') (A') (A") (A') (A") (A') (A')
                 (A") (A") (A') (A") (A') (A') (A") (A') (A') (A")
                 (A') (A') (A") (A") (A') (A') (A') (A") (A') (A')
                 (A") (A') (A") (A') (A') (A") (A') (A') (A') (A")
                 (A') (A') (A') (A") (A') (A") (A") (A') (A') (A")
                 (A') (A') (A') (A") (A') (A') (A") (A") (A') (A")
                 (A') (A") (A') (A") (A') (A') (A') (A") (A') (A')
                 (A") (A') (A') (A") (A') (A") (A') (A') (A') (A')
                 (A") (A') (A") (A") (A') (A") (A') (A') (A') (A')
                 (A") (A") (A') (A') (A') (A") (A') (A") (A') (A')
                 (A') (A") (A') (A") (A") (A') (A") (A') (A') (A")
                 (A') (A') (A') (A") (A') (A") (A") (A') (A') (A')
                 (A") (A') (A") (A') (A') (A") (A') (A") (A') (A')
                 (A") (A") (A') (A') (A') (A") (A') (A") (A') (A')
                 (A') (A") (A') (A") (A') (A") (A") (A') (A') (A")
                 (A') (A") (A') (A') (A') (A") (A') (A') (A") (A')
                 (A') (A") (A') (A') (A') (A') (A') (A") (A") (A')
                 (A') (A') (A') (A') (A") (A") (A') (A") (A') (A")
                 (A") (A') (A') (A') (A") (A') (A") (A') (A") (A')
                 (A') (A') (A') (A') (A') (A') (A') (A') (A') (A')
 Beta  Orbitals:
       Occupied  (A') (A') (A') (A') (A') (A') (A') (A') (A') (A')
                 (A') (A') (A') (A") (A") (A') (A') (A") (A')
       Virtual   (A') (A') (A") (A') (A") (A') (A') (A') (A') (A")
                 (A') (A') (A") (A') (A") (A') (A') (A') (A") (A")
                 (A') (A') (A') (A') (A') (A") (A') (A') (A") (A')
                 (A') (A') (A") (A') (A') (A") (A") (A') (A') (A')
                 (A") (A') (A") (A') (A') (A') (A') (A") (A') (A")
                 (A') (A') (A') (A') (A") (A') (A') (A") (A') (A')
                 (A') (A') (A') (A") (A") (A') (A") (A') (A") (A")
                 (A') (A') (A") (A") (A') (A') (A') (A') (A") (A')
                 (A") (A') (A') (A') (A') (A") (A') (A") (A') (A')
                 (A") (A") (A') (A") (A') (A') (A") (A') (A') (A")
                 (A') (A') (A") (A") (A') (A') (A') (A") (A') (A')
                 (A") (A') (A") (A') (A') (A") (A') (A') (A') (A")
                 (A') (A') (A') (A") (A') (A") (A") (A') (A') (A")
                 (A') (A') (A') (A") (A') (A') (A") (A") (A') (A")
                 (A') (A") (A') (A") (A') (A') (A') (A") (A') (A')
                 (A") (A') (A') (A") (A') (A") (A') (A') (A') (A')
                 (A") (A') (A") (A") (A') (A") (A') (A') (A') (A')
                 (A") (A") (A') (A') (A') (A") (A') (A") (A') (A')
                 (A') (A") (A') (A") (A") (A') (A") (A') (A') (A")
                 (A') (A') (A') (A") (A') (A") (A") (A') (A') (A')
                 (A") (A') (A") (A') (A') (A") (A') (A") (A') (A')
                 (A") (A") (A') (A') (A') (A") (A') (A") (A') (A')
                 (A') (A") (A') (A") (A') (A") (A") (A') (A') (A")
                 (A') (A") (A') (A') (A') (A") (A') (A') (A") (A')
                 (A') (A") (A') (A') (A') (A') (A') (A") (A") (A')
                 (A') (A') (A') (A') (A") (A") (A') (A") (A') (A")
                 (A") (A') (A') (A') (A") (A') (A") (A') (A") (A')
                 (A') (A') (A') (A') (A') (A') (A') (A') (A') (A')
 The electronic state of the initial guess is 1-A'.
 Initial guess <Sx>= 0.0000 <Sy>= 0.0000 <Sz>= 0.0000 <S**2>= 0.0000 S= 0.0000
 Gradient too large for Newton-Raphson -- use scaled steepest descent instead.
     Accept linear search using points  3 and  4.
 Gradient too large for Newton-Raphson -- use scaled steepest descent instead.
 Gradient too large for Newton-Raphson -- use scaled steepest descent instead.
     Accept linear search using points  1 and  2.
 Gradient too large for Newton-Raphson -- use scaled steepest descent instead.
     Accept linear search using points  2 and  3.
 Gradient too large for Newton-Raphson -- use scaled steepest descent instead.
     Accept linear search using points  1 and  2.
 LinEq1:  Iter=  0 NonCon=     1 RMS=4.66D-05 Max=1.04D-03 NDo=     1
 AX will form     1 AO Fock derivatives at one time.
 LinEq1:  Iter=  1 NonCon=     1 RMS=1.87D-05 Max=6.60D-04 NDo=     1
 LinEq1:  Iter=  2 NonCon=     1 RMS=7.80D-06 Max=2.37D-04 NDo=     1
 LinEq1:  Iter=  3 NonCon=     1 RMS=2.93D-06 Max=6.94D-05 NDo=     1
 LinEq1:  Iter=  4 NonCon=     1 RMS=1.30D-06 Max=2.78D-05 NDo=     1
 LinEq1:  Iter=  5 NonCon=     1 RMS=9.32D-07 Max=2.19D-05 NDo=     1
 LinEq1:  Iter=  6 NonCon=     1 RMS=2.69D-07 Max=5.70D-06 NDo=     1
 LinEq1:  Iter=  7 NonCon=     1 RMS=1.70D-07 Max=3.74D-06 NDo=     1
 LinEq1:  Iter=  8 NonCon=     1 RMS=6.77D-08 Max=1.17D-06 NDo=     1
 LinEq1:  Iter=  9 NonCon=     1 RMS=3.16D-08 Max=8.97D-07 NDo=     1
 LinEq1:  Iter= 10 NonCon=     1 RMS=8.55D-09 Max=1.70D-07 NDo=     1
 LinEq1:  Iter= 11 NonCon=     0 RMS=1.88D-09 Max=3.47D-08 NDo=     1
 Linear equations converged to 1.032D-08 1.032D-07 after    11 iterations.
     Accept linear search using points  1 and  2.
     Minimum is close to point  2 DX= -9.16D-05 DF= -1.71D-13 DXR=  9.16D-05 DFR=  8.00D-09 which will be used.
 LinEq1:  Iter=  0 NonCon=     1 RMS=1.12D-07 Max=3.24D-06 NDo=     1
 LinEq1:  Iter=  1 NonCon=     1 RMS=4.87D-08 Max=1.62D-06 NDo=     1
 LinEq1:  Iter=  2 NonCon=     1 RMS=2.83D-08 Max=1.05D-06 NDo=     1
 LinEq1:  Iter=  3 NonCon=     1 RMS=1.53D-08 Max=3.56D-07 NDo=     1
 LinEq1:  Iter=  4 NonCon=     1 RMS=7.60D-09 Max=1.29D-07 NDo=     1
 LinEq1:  Iter=  5 NonCon=     1 RMS=4.36D-09 Max=9.94D-08 NDo=     1
 LinEq1:  Iter=  6 NonCon=     1 RMS=2.90D-09 Max=8.20D-08 NDo=     1
 LinEq1:  Iter=  7 NonCon=     1 RMS=9.69D-10 Max=1.90D-08 NDo=     1
 LinEq1:  Iter=  8 NonCon=     1 RMS=3.88D-10 Max=1.00D-08 NDo=     1
 LinEq1:  Iter=  9 NonCon=     1 RMS=1.35D-10 Max=2.93D-09 NDo=     1
 LinEq1:  Iter= 10 NonCon=     0 RMS=3.72D-11 Max=8.03D-10 NDo=     1
 Linear equations converged to 1.051D-10 1.051D-09 after    10 iterations.
 SCF Done:  E(UwB97XD) =  -283.098551455     a.u. after    8 cycles
            Convg  =    0.5515D-09                    38 Fock formations.
              S**2 =  0.0000                  -V/T =  2.0062
 <Sx>= 0.0000 <Sy>= 0.0000 <Sz>= 0.0000 <S**2>= 0.0000 S= 0.0000
 <L.S>=  0.00000000000    
 Annihilation of the first spin contaminant:
 S**2 before annihilation     0.0000,   after     0.0000
 DoSCS=F DFT=T ScalE2(SS,OS)=  1.000000  1.000000
 Range of M.O.s used for correlation:     1   299
 NBasis=   299 NAE=    19 NBE=    19 NFC=     0 NFV=     0
 NROrb=    299 NOA=    19 NOB=    19 NVA=   280 NVB=   280

 **** Warning!!: The largest alpha MO coefficient is  0.53312732D+02


 **** Warning!!: The largest beta MO coefficient is  0.53312732D+02

 Symmetrizing basis deriv contribution to polar:
 IMax=3 JMax=2 DiffMx= 0.00D+00
 G2DrvN: will do     9 centers at a time, making    1 passes.
 Calling FoFCou, ICntrl=  3107 FMM=F I1Cent=   0 AccDes= 0.00D+00.
 End of G2Drv F.D. properties file   721 does not exist.
 End of G2Drv F.D. properties file   722 does not exist.
 End of G2Drv F.D. properties file   788 does not exist.
          IDoAtm=11111111
          Differentiating once with respect to electric field.
                with respect to dipole field.
          Differentiating once with respect to nuclear coordinates.
 CalDSu exits because no D1Ps are significant.
          There are    27 degrees of freedom in the 1st order CPHF.  IDoFFX=6 NUNeed=     3.
     24 vectors produced by pass  0 Test12= 3.94D-14 3.70D-09 XBig12= 6.99D+01 4.24D+00.
 AX will form    24 AO Fock derivatives at one time.
     24 vectors produced by pass  1 Test12= 3.94D-14 3.70D-09 XBig12= 1.24D+01 3.92D-01.
     24 vectors produced by pass  2 Test12= 3.94D-14 3.70D-09 XBig12= 3.15D-01 7.30D-02.
     24 vectors produced by pass  3 Test12= 3.94D-14 3.70D-09 XBig12= 5.29D-03 9.97D-03.
     24 vectors produced by pass  4 Test12= 3.94D-14 3.70D-09 XBig12= 5.66D-05 9.04D-04.
     24 vectors produced by pass  5 Test12= 3.94D-14 3.70D-09 XBig12= 4.77D-07 6.81D-05.
     24 vectors produced by pass  6 Test12= 3.94D-14 3.70D-09 XBig12= 3.87D-09 5.92D-06.
     16 vectors produced by pass  7 Test12= 3.94D-14 3.70D-09 XBig12= 2.76D-11 6.96D-07.
      3 vectors produced by pass  8 Test12= 3.94D-14 3.70D-09 XBig12= 2.13D-13 5.76D-08.
 InvSVY:  IOpt=1 It=  1 EMax= 1.15D-14
 Solved reduced A of dimension   187 with    27 vectors.
 Isotropic polarizability for W=    0.000000       47.82 Bohr**3.
 End of Minotr F.D. properties file   721 does not exist.
 End of Minotr F.D. properties file   722 does not exist.
 End of Minotr F.D. properties file   788 does not exist.

 **********************************************************************

            Population analysis using the SCF Density.

 **********************************************************************

 Orbital symmetries:
 Alpha Orbitals:
       Occupied  (A') (A') (A') (A') (A') (A') (A') (A') (A') (A')
                 (A') (A') (A") (A') (A") (A') (A') (A") (A')
       Virtual   (A') (A") (A') (A') (A') (A") (A') (A') (A") (A')
                 (A") (A') (A') (A") (A') (A') (A') (A') (A") (A')
                 (A") (A') (A') (A") (A') (A') (A') (A') (A") (A')
                 (A') (A') (A") (A') (A') (A") (A') (A') (A") (A')
                 (A") (A') (A") (A') (A') (A') (A") (A') (A') (A")
                 (A') (A') (A') (A') (A") (A') (A') (A") (A') (A')
                 (A') (A') (A') (A") (A") (A') (A") (A') (A") (A")
                 (A') (A') (A") (A') (A") (A') (A') (A') (A") (A")
                 (A') (A') (A') (A') (A") (A') (A") (A') (A') (A")
                 (A') (A") (A") (A') (A') (A') (A") (A') (A') (A")
                 (A') (A") (A') (A") (A') (A') (A') (A") (A') (A')
                 (A") (A') (A") (A') (A') (A") (A') (A') (A") (A')
                 (A') (A') (A") (A') (A') (A") (A") (A') (A') (A")
                 (A') (A') (A') (A') (A") (A') (A") (A") (A') (A")
                 (A') (A") (A') (A') (A") (A') (A') (A") (A') (A')
                 (A") (A') (A") (A') (A") (A') (A') (A') (A') (A')
                 (A") (A') (A") (A") (A') (A") (A') (A') (A') (A")
                 (A') (A") (A') (A') (A') (A") (A") (A') (A') (A')
                 (A') (A") (A") (A') (A") (A') (A") (A') (A') (A")
                 (A') (A') (A') (A") (A") (A') (A") (A') (A') (A')
                 (A") (A') (A") (A') (A') (A") (A') (A") (A') (A")
                 (A') (A") (A') (A') (A') (A") (A') (A") (A') (A')
                 (A') (A") (A') (A") (A') (A") (A") (A') (A') (A")
                 (A') (A") (A') (A') (A') (A") (A') (A') (A") (A')
                 (A') (A") (A') (A') (A') (A') (A') (A") (A') (A")
                 (A') (A') (A') (A') (A") (A") (A') (A') (A") (A")
                 (A') (A") (A') (A') (A") (A') (A") (A') (A") (A')
                 (A') (A') (A') (A') (A') (A') (A') (A') (A') (A')
 Beta  Orbitals:
       Occupied  (A') (A') (A') (A') (A') (A') (A') (A') (A') (A')
                 (A') (A') (A") (A') (A") (A') (A') (A") (A')
       Virtual   (A') (A") (A') (A') (A') (A") (A') (A') (A") (A')
                 (A") (A') (A') (A") (A') (A') (A') (A') (A") (A')
                 (A") (A') (A') (A") (A') (A') (A') (A') (A") (A')
                 (A') (A') (A") (A') (A') (A") (A') (A') (A") (A')
                 (A") (A') (A") (A') (A') (A') (A") (A') (A') (A")
                 (A') (A') (A') (A') (A") (A') (A') (A") (A') (A')
                 (A') (A') (A') (A") (A") (A') (A") (A') (A") (A")
                 (A') (A') (A") (A') (A") (A') (A') (A') (A") (A")
                 (A') (A') (A') (A') (A") (A') (A") (A') (A') (A")
                 (A') (A") (A") (A') (A') (A') (A") (A') (A') (A")
                 (A') (A") (A') (A") (A') (A') (A') (A") (A') (A')
                 (A") (A') (A") (A') (A') (A") (A') (A') (A") (A')
                 (A') (A') (A") (A') (A') (A") (A") (A') (A') (A")
                 (A') (A') (A') (A') (A") (A') (A") (A") (A') (A")
                 (A') (A") (A') (A') (A") (A') (A') (A") (A') (A')
                 (A") (A') (A") (A') (A") (A') (A') (A') (A') (A')
                 (A") (A') (A") (A") (A') (A") (A') (A') (A') (A")
                 (A') (A") (A') (A') (A') (A") (A") (A') (A') (A')
                 (A') (A") (A") (A') (A") (A') (A") (A') (A') (A")
                 (A') (A') (A') (A") (A") (A') (A") (A') (A') (A')
                 (A") (A') (A") (A') (A') (A") (A') (A") (A') (A")
                 (A') (A") (A') (A') (A') (A") (A') (A") (A') (A')
                 (A') (A") (A') (A") (A') (A") (A") (A') (A') (A")
                 (A') (A") (A') (A') (A') (A") (A') (A') (A") (A')
                 (A') (A") (A') (A') (A') (A') (A') (A") (A') (A")
                 (A') (A') (A') (A') (A") (A") (A') (A') (A") (A")
                 (A') (A") (A') (A') (A") (A') (A") (A') (A") (A')
                 (A') (A') (A') (A') (A') (A') (A') (A') (A') (A')
 The electronic state is 1-A'.
 Alpha  occ. eigenvalues --  -19.33160 -19.26627 -14.49417 -10.49272 -10.42393
 Alpha  occ. eigenvalues --   -1.24260  -1.17569  -1.07151  -0.81969  -0.66966
 Alpha  occ. eigenvalues --   -0.64971  -0.63110  -0.58700  -0.54655  -0.51255
 Alpha  occ. eigenvalues --   -0.47708  -0.43506  -0.40035  -0.36694
 Alpha virt. eigenvalues --   -0.00840   0.00193   0.03043   0.04639   0.05790
 Alpha virt. eigenvalues --    0.06387   0.08169   0.09825   0.10180   0.10264
 Alpha virt. eigenvalues --    0.10850   0.11144   0.12737   0.15080   0.15257
 Alpha virt. eigenvalues --    0.17054   0.17594   0.20070   0.21098   0.21938
 Alpha virt. eigenvalues --    0.22089   0.22635   0.23813   0.24187   0.24658
 Alpha virt. eigenvalues --    0.25153   0.26371   0.27507   0.28738   0.29732
 Alpha virt. eigenvalues --    0.32468   0.33975   0.34020   0.34456   0.36830
 Alpha virt. eigenvalues --    0.37319   0.38556   0.38979   0.39430   0.40049
 Alpha virt. eigenvalues --    0.42650   0.44242   0.44601   0.44611   0.46919
 Alpha virt. eigenvalues --    0.48232   0.50899   0.51164   0.51411   0.53906
 Alpha virt. eigenvalues --    0.54652   0.56179   0.58791   0.59337   0.61542
 Alpha virt. eigenvalues --    0.64011   0.65069   0.66222   0.66442   0.68895
 Alpha virt. eigenvalues --    0.69495   0.71216   0.73032   0.74782   0.76688
 Alpha virt. eigenvalues --    0.77210   0.78161   0.79333   0.80864   0.81728
 Alpha virt. eigenvalues --    0.82706   0.84126   0.84155   0.86701   0.86701
 Alpha virt. eigenvalues --    0.87644   0.88497   0.90181   0.93093   0.93972
 Alpha virt. eigenvalues --    0.94349   0.95969   0.96438   0.98360   0.98958
 Alpha virt. eigenvalues --    0.99199   1.03808   1.04288   1.04667   1.05392
 Alpha virt. eigenvalues --    1.05697   1.08615   1.13417   1.13429   1.14743
 Alpha virt. eigenvalues --    1.18718   1.19616   1.20887   1.23614   1.24856
 Alpha virt. eigenvalues --    1.27027   1.29824   1.29987   1.31113   1.32668
 Alpha virt. eigenvalues --    1.34051   1.35851   1.35881   1.39051   1.40432
 Alpha virt. eigenvalues --    1.41308   1.43652   1.46393   1.46767   1.48067
 Alpha virt. eigenvalues --    1.50331   1.53031   1.55969   1.56475   1.57911
 Alpha virt. eigenvalues --    1.59979   1.63731   1.64858   1.65597   1.67472
 Alpha virt. eigenvalues --    1.71230   1.75989   1.76983   1.80375   1.85483
 Alpha virt. eigenvalues --    1.89298   1.92240   1.94905   1.98871   1.98974
 Alpha virt. eigenvalues --    2.03035   2.05727   2.09314   2.11342   2.13362
 Alpha virt. eigenvalues --    2.14288   2.17744   2.20146   2.20625   2.21051
 Alpha virt. eigenvalues --    2.23048   2.25345   2.26895   2.30270   2.33263
 Alpha virt. eigenvalues --    2.34498   2.37999   2.40258   2.40621   2.46589
 Alpha virt. eigenvalues --    2.47274   2.48007   2.51699   2.52106   2.55019
 Alpha virt. eigenvalues --    2.57735   2.61498   2.62707   2.64993   2.66749
 Alpha virt. eigenvalues --    2.67324   2.72649   2.78061   2.79529   2.86659
 Alpha virt. eigenvalues --    2.88154   2.93752   2.95071   3.04180   3.07495
 Alpha virt. eigenvalues --    3.10745   3.13322   3.13862   3.22039   3.27121
 Alpha virt. eigenvalues --    3.31365   3.34756   3.35357   3.36097   3.40605
 Alpha virt. eigenvalues --    3.42577   3.45004   3.47081   3.49859   3.55098
 Alpha virt. eigenvalues --    3.59330   3.62103   3.66624   3.67300   3.76495
 Alpha virt. eigenvalues --    3.78041   3.81525   3.81814   3.82644   3.89818
 Alpha virt. eigenvalues --    3.94195   3.95553   4.01693   4.03724   4.08833
 Alpha virt. eigenvalues --    4.09828   4.14011   4.16845   4.23607   4.28061
 Alpha virt. eigenvalues --    4.28475   4.28568   4.34682   4.40561   4.44490
 Alpha virt. eigenvalues --    4.47254   4.49167   4.56059   4.58571   4.70727
 Alpha virt. eigenvalues --    4.74896   4.78437   4.81012   4.81910   4.86134
 Alpha virt. eigenvalues --    4.87035   4.91640   4.91930   4.99791   5.02548
 Alpha virt. eigenvalues --    5.07070   5.19927   5.20976   5.27098   5.33682
 Alpha virt. eigenvalues --    5.36126   5.42265   5.46709   5.54227   5.56106
 Alpha virt. eigenvalues --    5.64479   5.65514   5.74836   5.79502   5.88637
 Alpha virt. eigenvalues --    5.98298   6.15281   6.19634   6.24322   6.24926
 Alpha virt. eigenvalues --    6.25026   6.28940   6.42964   6.48598   6.49581
 Alpha virt. eigenvalues --    6.56409   6.63456   6.73147   6.73953   6.75597
 Alpha virt. eigenvalues --    6.81868   6.83153   6.84355   6.88593   6.94264
 Alpha virt. eigenvalues --    7.06821   7.12750   7.14077   7.16254   7.26852
 Alpha virt. eigenvalues --    7.29704   7.32553   7.36694   7.42573   7.53006
 Alpha virt. eigenvalues --   14.47406  15.09261  16.30663  17.08303  17.72034
  Beta  occ. eigenvalues --  -19.33160 -19.26627 -14.49417 -10.49272 -10.42393
  Beta  occ. eigenvalues --   -1.24260  -1.17569  -1.07151  -0.81969  -0.66966
  Beta  occ. eigenvalues --   -0.64971  -0.63110  -0.58700  -0.54655  -0.51255
  Beta  occ. eigenvalues --   -0.47708  -0.43506  -0.40035  -0.36694
  Beta virt. eigenvalues --   -0.00840   0.00193   0.03043   0.04639   0.05790
  Beta virt. eigenvalues --    0.06387   0.08169   0.09825   0.10180   0.10264
  Beta virt. eigenvalues --    0.10850   0.11144   0.12737   0.15080   0.15257
  Beta virt. eigenvalues --    0.17054   0.17594   0.20070   0.21098   0.21938
  Beta virt. eigenvalues --    0.22089   0.22635   0.23813   0.24187   0.24658
  Beta virt. eigenvalues --    0.25153   0.26371   0.27507   0.28738   0.29732
  Beta virt. eigenvalues --    0.32468   0.33975   0.34020   0.34456   0.36830
  Beta virt. eigenvalues --    0.37319   0.38556   0.38979   0.39430   0.40049
  Beta virt. eigenvalues --    0.42650   0.44242   0.44601   0.44611   0.46919
  Beta virt. eigenvalues --    0.48232   0.50899   0.51164   0.51411   0.53906
  Beta virt. eigenvalues --    0.54652   0.56179   0.58791   0.59337   0.61542
  Beta virt. eigenvalues --    0.64011   0.65069   0.66222   0.66442   0.68895
  Beta virt. eigenvalues --    0.69495   0.71216   0.73032   0.74782   0.76688
  Beta virt. eigenvalues --    0.77210   0.78161   0.79333   0.80864   0.81728
  Beta virt. eigenvalues --    0.82706   0.84126   0.84155   0.86701   0.86701
  Beta virt. eigenvalues --    0.87644   0.88497   0.90181   0.93093   0.93972
  Beta virt. eigenvalues --    0.94349   0.95969   0.96438   0.98360   0.98958
  Beta virt. eigenvalues --    0.99199   1.03808   1.04288   1.04667   1.05392
  Beta virt. eigenvalues --    1.05697   1.08615   1.13417   1.13429   1.14743
  Beta virt. eigenvalues --    1.18718   1.19616   1.20887   1.23614   1.24856
  Beta virt. eigenvalues --    1.27027   1.29824   1.29987   1.31113   1.32668
  Beta virt. eigenvalues --    1.34051   1.35851   1.35881   1.39051   1.40432
  Beta virt. eigenvalues --    1.41308   1.43652   1.46393   1.46767   1.48067
  Beta virt. eigenvalues --    1.50331   1.53031   1.55969   1.56475   1.57911
  Beta virt. eigenvalues --    1.59979   1.63731   1.64858   1.65597   1.67472
  Beta virt. eigenvalues --    1.71230   1.75989   1.76983   1.80375   1.85483
  Beta virt. eigenvalues --    1.89298   1.92240   1.94905   1.98871   1.98974
  Beta virt. eigenvalues --    2.03035   2.05727   2.09314   2.11342   2.13362
  Beta virt. eigenvalues --    2.14288   2.17744   2.20146   2.20625   2.21051
  Beta virt. eigenvalues --    2.23048   2.25345   2.26895   2.30270   2.33263
  Beta virt. eigenvalues --    2.34498   2.37999   2.40258   2.40621   2.46589
  Beta virt. eigenvalues --    2.47274   2.48007   2.51699   2.52106   2.55019
  Beta virt. eigenvalues --    2.57735   2.61498   2.62707   2.64993   2.66749
  Beta virt. eigenvalues --    2.67324   2.72649   2.78061   2.79529   2.86659
  Beta virt. eigenvalues --    2.88154   2.93752   2.95071   3.04180   3.07495
  Beta virt. eigenvalues --    3.10745   3.13322   3.13862   3.22039   3.27121
  Beta virt. eigenvalues --    3.31365   3.34756   3.35357   3.36097   3.40605
  Beta virt. eigenvalues --    3.42577   3.45004   3.47081   3.49859   3.55098
  Beta virt. eigenvalues --    3.59330   3.62103   3.66624   3.67300   3.76495
  Beta virt. eigenvalues --    3.78041   3.81525   3.81814   3.82644   3.89818
  Beta virt. eigenvalues --    3.94195   3.95553   4.01693   4.03724   4.08833
  Beta virt. eigenvalues --    4.09828   4.14011   4.16845   4.23607   4.28061
  Beta virt. eigenvalues --    4.28475   4.28568   4.34682   4.40561   4.44490
  Beta virt. eigenvalues --    4.47254   4.49167   4.56059   4.58571   4.70727
  Beta virt. eigenvalues --    4.74896   4.78437   4.81012   4.81910   4.86134
  Beta virt. eigenvalues --    4.87035   4.91640   4.91930   4.99791   5.02548
  Beta virt. eigenvalues --    5.07070   5.19927   5.20976   5.27098   5.33682
  Beta virt. eigenvalues --    5.36126   5.42265   5.46709   5.54227   5.56106
  Beta virt. eigenvalues --    5.64479   5.65514   5.74836   5.79502   5.88637
  Beta virt. eigenvalues --    5.98298   6.15281   6.19634   6.24322   6.24926
  Beta virt. eigenvalues --    6.25026   6.28940   6.42964   6.48598   6.49581
  Beta virt. eigenvalues --    6.56409   6.63456   6.73147   6.73953   6.75597
  Beta virt. eigenvalues --    6.81868   6.83153   6.84355   6.88593   6.94264
  Beta virt. eigenvalues --    7.06821   7.12750   7.14077   7.16254   7.26852
  Beta virt. eigenvalues --    7.29704   7.32553   7.36694   7.42573   7.53006
  Beta virt. eigenvalues --   14.47406  15.09261  16.30663  17.08303  17.72034
          Condensed to atoms (all electrons):
               1          2          3          4          5          6
     1  O    8.384632  -0.001213  -0.019770  -0.127843   0.385891   0.005266
     2  O   -0.001213   8.470330   0.352729  -0.129453   0.001693  -0.074760
     3  C   -0.019770   0.352729   5.033781   0.278176  -0.136764   0.308886
     4  N   -0.127843  -0.129453   0.278176   6.950157   0.172515  -0.064495
     5  C    0.385891   0.001693  -0.136764   0.172515   4.996027   0.001224
     6  H    0.005266  -0.074760   0.308886  -0.064495   0.001224   0.417073
     7  H   -0.001382  -0.011789  -0.009633   0.192599   0.001591  -0.007362
     8  H   -0.127336  -0.004289   0.000449  -0.234464   0.279123   0.004638
               7          8
     1  O   -0.001382  -0.127336
     2  O   -0.011789  -0.004289
     3  C   -0.009633   0.000449
     4  N    0.192599  -0.234464
     5  C    0.001591   0.279123
     6  H   -0.007362   0.004638
     7  H    0.510463   0.165510
     8  H    0.165510   0.838066
          Atomic-Atomic Spin Densities.
               1          2          3          4          5          6
     1  O    0.000000   0.000000   0.000000   0.000000   0.000000   0.000000
     2  O    0.000000   0.000000   0.000000   0.000000   0.000000   0.000000
     3  C    0.000000   0.000000   0.000000   0.000000   0.000000   0.000000
     4  N    0.000000   0.000000   0.000000   0.000000   0.000000   0.000000
     5  C    0.000000   0.000000   0.000000   0.000000   0.000000   0.000000
     6  H    0.000000   0.000000   0.000000   0.000000   0.000000   0.000000
     7  H    0.000000   0.000000   0.000000   0.000000   0.000000   0.000000
     8  H    0.000000   0.000000   0.000000   0.000000   0.000000   0.000000
               7          8
     1  O    0.000000   0.000000
     2  O    0.000000   0.000000
     3  C    0.000000   0.000000
     4  N    0.000000   0.000000
     5  C    0.000000   0.000000
     6  H    0.000000   0.000000
     7  H    0.000000   0.000000
     8  H    0.000000   0.000000
 Mulliken charges and spin densities:
               1          2
     1  O   -0.498245   0.000000
     2  O   -0.603247   0.000000
     3  C    0.192146   0.000000
     4  N   -0.037191   0.000000
     5  C    0.298701   0.000000
     6  H    0.409530   0.000000
     7  H    0.160004   0.000000
     8  H    0.078304   0.000000
 Sum of Mulliken charges =   0.00000   0.00000
 Mulliken charges and spin densities with hydrogens summed into heavy atoms:
               1          2
     1  O   -0.498245   0.000000
     2  O   -0.603247   0.000000
     3  C    0.601675   0.000000
     4  N    0.122813   0.000000
     5  C    0.377004   0.000000
 APT charges:
               1
     1  O   -0.734090
     2  O   -0.742629
     3  C    1.136870
     4  N   -1.102585
     5  C    1.364139
     6  H   -0.021684
     7  H    0.376890
     8  H   -0.276910
 Sum of APT charges =   0.00000
 APT charges with hydrogens summed into heavy atoms:
               1
     1  O   -0.734090
     2  O   -0.742629
     3  C    1.115186
     4  N   -0.725696
     5  C    1.087229
 Electronic spatial extent (au):  <R**2>=            460.0583
 Charge=              0.0000 electrons
 Dipole moment (field-independent basis, Debye):
    X=             -2.2814    Y=              0.2159    Z=              0.0000  Tot=              2.2916
 Quadrupole moment (field-independent basis, Debye-Ang):
   XX=            -38.2750   YY=            -27.6973   ZZ=            -28.5124
   XY=             -5.4174   XZ=              0.0000   YZ=              0.0000
 Traceless Quadrupole moment (field-independent basis, Debye-Ang):
   XX=             -6.7801   YY=              3.7976   ZZ=              2.9825
   XY=             -5.4174   XZ=              0.0000   YZ=              0.0000
 Octapole moment (field-independent basis, Debye-Ang**2):
  XXX=            -13.3191  YYY=             -1.2897  ZZZ=              0.0000  XYY=              0.4911
  XXY=              1.9962  XXZ=              0.0000  XZZ=              0.5757  YZZ=             -1.5791
  YYZ=              0.0000  XYZ=              0.0000
 Hexadecapole moment (field-independent basis, Debye-Ang**3):
 XXXX=           -502.0937 YYYY=            -89.5737 ZZZZ=            -25.7602 XXXY=            -27.3371
 XXXZ=              0.0000 YYYX=            -20.2326 YYYZ=              0.0000 ZZZX=              0.0000
 ZZZY=              0.0000 XXYY=            -92.0632 XXZZ=            -75.5789 YYZZ=            -21.2346
 XXYZ=              0.0000 YYXZ=              0.0000 ZZXY=             -4.2104
 N-N= 1.577327742800D+02 E-N=-9.788240081222D+02  KE= 2.813594908792D+02
 Symmetry A'   KE= 2.703773428795D+02
 Symmetry A"   KE= 1.098214799976D+01
 Symmetry A'   SP= 1.184213845918D-15
 Symmetry A"   SP= 9.978562825850D-16
  Exact polarizability:  67.834   1.107  48.178   0.000   0.000  27.450
 Approx polarizability:  73.863   8.218  57.435   0.000   0.000  30.696
                          Isotropic Fermi Contact Couplings
        Atom                 a.u.       MegaHertz       Gauss      10(-4) cm-1
     1  O(17)              0.00000       0.00000       0.00000       0.00000
     2  O(17)              0.00000       0.00000       0.00000       0.00000
     3  C(13)              0.00000       0.00000       0.00000       0.00000
     4  N(14)              0.00000       0.00000       0.00000       0.00000
     5  C(13)              0.00000       0.00000       0.00000       0.00000
     6  H(1)               0.00000       0.00000       0.00000       0.00000
     7  H(1)               0.00000       0.00000       0.00000       0.00000
     8  H(1)               0.00000       0.00000       0.00000       0.00000
 --------------------------------------------------------
       Center         ----  Spin Dipole Couplings  ----
                      3XX-RR        3YY-RR        3ZZ-RR
 --------------------------------------------------------
     1   Atom        0.000000      0.000000      0.000000
     2   Atom        0.000000      0.000000      0.000000
     3   Atom        0.000000      0.000000      0.000000
     4   Atom        0.000000      0.000000      0.000000
     5   Atom        0.000000      0.000000      0.000000
     6   Atom        0.000000      0.000000      0.000000
     7   Atom        0.000000      0.000000      0.000000
     8   Atom        0.000000      0.000000      0.000000
 --------------------------------------------------------
                        XY            XZ            YZ
 --------------------------------------------------------
     1   Atom        0.000000      0.000000      0.000000
     2   Atom        0.000000      0.000000      0.000000
     3   Atom        0.000000      0.000000      0.000000
     4   Atom        0.000000      0.000000      0.000000
     5   Atom        0.000000      0.000000      0.000000
     6   Atom        0.000000      0.000000      0.000000
     7   Atom        0.000000      0.000000      0.000000
     8   Atom        0.000000      0.000000      0.000000
 --------------------------------------------------------


 ---------------------------------------------------------------------------------
              Anisotropic Spin Dipole Couplings in Principal Axis System
 ---------------------------------------------------------------------------------

       Atom             a.u.   MegaHertz   Gauss  10(-4) cm-1        Axes

              Baa     0.0000     0.000     0.000     0.000 -0.3355  0.9420  0.0000
     1 O(17)  Bbb     0.0000     0.000     0.000     0.000  0.0000  0.0000  1.0000
              Bcc     0.0000     0.000     0.000     0.000  0.9420  0.3355  0.0000
 
              Baa     0.0000     0.000     0.000     0.000  0.8760 -0.4823  0.0000
     2 O(17)  Bbb     0.0000     0.000     0.000     0.000  0.4823  0.8760  0.0000
              Bcc     0.0000     0.000     0.000     0.000  0.0000  0.0000  1.0000
 
              Baa     0.0000     0.000     0.000     0.000  0.7086 -0.7056  0.0000
     3 C(13)  Bbb     0.0000     0.000     0.000     0.000  0.0000  0.0000  1.0000
              Bcc     0.0000     0.000     0.000     0.000  0.7056  0.7086  0.0000
 
              Baa     0.0000     0.000     0.000     0.000  0.9997  0.0248  0.0000
     4 N(14)  Bbb     0.0000     0.000     0.000     0.000 -0.0248  0.9997  0.0000
              Bcc     0.0000     0.000     0.000     0.000  0.0000  0.0000  1.0000
 
              Baa     0.0000     0.000     0.000     0.000  0.3223  0.9466  0.0000
     5 C(13)  Bbb     0.0000     0.000     0.000     0.000  0.0000  0.0000  1.0000
              Bcc     0.0000     0.000     0.000     0.000  0.9466 -0.3223  0.0000
 
              Baa     0.0000     0.000     0.000     0.000 -0.0949  0.9955  0.0000
     6 H(1)   Bbb     0.0000     0.000     0.000     0.000  0.0000  0.0000  1.0000
              Bcc     0.0000     0.000     0.000     0.000  0.9955  0.0949  0.0000
 
              Baa     0.0000     0.000     0.000     0.000  0.9057  0.4240  0.0000
     7 H(1)   Bbb     0.0000     0.000     0.000     0.000  0.0000  0.0000  1.0000
              Bcc     0.0000     0.000     0.000     0.000 -0.4240  0.9057  0.0000
 
              Baa     0.0000     0.000     0.000     0.000 -0.4846  0.8747  0.0000
     8 H(1)   Bbb     0.0000     0.000     0.000     0.000  0.0000  0.0000  1.0000
              Bcc     0.0000     0.000     0.000     0.000  0.8747  0.4846  0.0000
 

 ---------------------------------------------------------------------------------

 Calling FoFJK, ICntrl=    100127 FMM=F ISym2X=1 I1Cent= 0 IOpClX= 1 NMat=1 NMatS=1 NMatT=0.
 ***** Axes restored to original set *****
 -------------------------------------------------------------------
 Center     Atomic                   Forces (Hartrees/Bohr)
 Number     Number              X              Y              Z
 -------------------------------------------------------------------
      1        8           0.018258435    0.020614508    0.000000000
      2        8          -0.022748684   -0.005661887    0.000000000
      3        6           0.015610415    0.006430846    0.000000000
      4        7          -0.004363218   -0.001145866    0.000000000
      5        6          -0.006690743   -0.011549141    0.000000000
      6        1           0.000460763    0.002701125    0.000000000
      7        1          -0.001405088   -0.009700277    0.000000000
      8        1           0.000878120   -0.001689307    0.000000000
 -------------------------------------------------------------------
 Cartesian Forces:  Max     0.022748684 RMS     0.008894359
 FormGI is forming the generalized inverse of G from B-inverse, IUseBI=4.

 GradGradGradGradGradGradGradGradGradGradGradGradGradGradGradGradGradGrad
 Berny optimization.
 Internal  Forces:  Max     0.027499980 RMS     0.007039182
 Search for a saddle point.
 Step number   1 out of a maximum of   42
 All quantities printed in internal units (Hartrees-Bohrs-Radians)
 Swapping is turned off.
 Second derivative matrix not updated -- analytic derivatives used.
 ITU=  0
     Eigenvalues ---   -0.14436   0.00397   0.00469   0.00891   0.02541
     Eigenvalues ---    0.02816   0.06641   0.08798   0.10208   0.10894
     Eigenvalues ---    0.14026   0.15286   0.22636   0.31122   0.31390
     Eigenvalues ---    0.41809   0.85082   0.92964
 Eigenvectors required to have negative eigenvalues:
                          R6        R8        R7        A7        A6
   1                    0.62152  -0.49961   0.41759  -0.24051   0.20681
                          A11       R5        A5        A9        A4
   1                   -0.18521  -0.15594  -0.10244   0.08484  -0.08277
 RFO step:  Lambda0=1.380968115D-06 Lambda=-2.79789795D-03.
 Linear search not attempted -- option 19 set.
 Iteration  1 RMS(Cart)=  0.02269075 RMS(Int)=  0.00040705
 Iteration  2 RMS(Cart)=  0.00040226 RMS(Int)=  0.00016739
 Iteration  3 RMS(Cart)=  0.00000009 RMS(Int)=  0.00016739
 ClnCor:  largest displacement from symmetrization is 4.94D-09 for atom     6.
 Variable       Old X    -DE/DX   Delta X   Delta X   Delta X     New X
                                 (Linear)    (Quad)   (Total)
    R1        2.22765  -0.02750   0.00000  -0.02507  -0.02507   2.20258
    R2        2.28235  -0.02343   0.00000  -0.02752  -0.02752   2.25483
    R3        2.67030  -0.00727   0.00000  -0.01270  -0.01270   2.65760
    R4        2.08833  -0.00272   0.00000  -0.00581  -0.00581   2.08253
    R5        2.50471  -0.01027   0.00000  -0.02167  -0.02199   2.48272
    R6        2.68859  -0.00573   0.00000  -0.05544  -0.05513   2.63346
    R7        2.75157  -0.00442   0.00000  -0.02534  -0.02558   2.72600
    R8        1.86432  -0.00333   0.00000  -0.02441  -0.02406   1.84026
    A1        2.12807  -0.00085   0.00000   0.00415   0.00415   2.13222
    A2        2.14360   0.00079   0.00000   0.00464   0.00464   2.14824
    A3        2.01151   0.00006   0.00000  -0.00879  -0.00879   2.00272
    A4        2.13952  -0.00153   0.00000  -0.00567  -0.00562   2.13390
    A5        1.23344  -0.00119   0.00000  -0.03152  -0.03163   1.20181
    A6        2.61132   0.00010   0.00000   0.00991   0.01013   2.62145
    A7        2.01435  -0.00311   0.00000  -0.03011  -0.02989   1.98447
    A8        1.65752   0.00301   0.00000   0.02020   0.01975   1.67727
    A9        2.01790   0.00211   0.00000   0.06011   0.06054   2.07844
   A10        1.37433  -0.00393   0.00000  -0.04880  -0.04866   1.32567
   A11        3.37296  -0.00272   0.00000  -0.03719  -0.03725   3.33571
   A12        3.14159   0.00000   0.00000   0.00000   0.00000   3.14159
    D1        3.14159   0.00000   0.00000   0.00000   0.00000   3.14159
    D2        0.00000   0.00000   0.00000   0.00000   0.00000   0.00000
    D3        3.14159   0.00000   0.00000   0.00000   0.00000   3.14159
    D4        0.00000   0.00000   0.00000   0.00000   0.00000   0.00000
    D5        0.00000   0.00000   0.00000   0.00000   0.00000   0.00000
    D6        3.14159   0.00000   0.00000   0.00000   0.00000   3.14159
    D7        3.14159   0.00000   0.00000   0.00000   0.00000   3.14159
    D8        0.00000   0.00000   0.00000   0.00000   0.00000   0.00000
    D9        0.00000   0.00000   0.00000   0.00000   0.00000   0.00000
   D10        3.14159   0.00000   0.00000   0.00000   0.00000   3.14159
   D11        0.00000   0.00000   0.00000   0.00000   0.00000   0.00000
   D12        0.00000   0.00000   0.00000   0.00000   0.00000   0.00000
         Item               Value     Threshold  Converged?
 Maximum Force            0.027500     0.000450     NO 
 RMS     Force            0.007039     0.000300     NO 
 Maximum Displacement     0.080992     0.001800     NO 
 RMS     Displacement     0.022702     0.001200     NO 
 Predicted change in Energy=-1.421035D-03
 GradGradGradGradGradGradGradGradGradGradGradGradGradGradGradGradGradGrad

                          Input orientation:                          
 ---------------------------------------------------------------------
 Center     Atomic      Atomic             Coordinates (Angstroms)
 Number     Number       Type             X           Y           Z
 ---------------------------------------------------------------------
      1          8           0       -2.020918   -0.578078    0.000000
      2          8           0        2.258939   -0.050877    0.000000
      3          6           0        1.107602   -0.364184    0.000000
      4          7           0        0.072557    0.587908    0.000000
      5          6           0       -1.195720    0.245067    0.000000
      6          1           0        0.769578   -1.413088    0.000000
      7          1           0       -0.751829    1.711481    0.000000
      8          1           0       -1.718010    1.589731    0.000000
 ---------------------------------------------------------------------
                    Distance matrix (angstroms):
                    1          2          3          4          5
     1  O    0.000000
     2  O    4.312205   0.000000
     3  C    3.135823   1.193204   0.000000
     4  N    2.396280   2.277786   1.406342   0.000000
     5  C    1.165555   3.467311   2.382536   1.313799   0.000000
     6  H    2.912749   2.018369   1.102026   2.118920   2.571356
     7  H    2.617760   3.488643   2.786731   1.393567   1.532126
     8  H    2.188869   4.302060   3.435385   2.051775   1.442536
                    6          7          8
     6  H    0.000000
     7  H    3.475286   0.000000
     8  H    3.899361   0.973822   0.000000
 Stoichiometry    C2H3NO2
 Framework group  CS[SG(C2H3NO2)]
 Deg. of freedom    13
 Full point group                 CS      NOp   2
 Largest Abelian subgroup         CS      NOp   2
 Largest concise Abelian subgroup C1      NOp   1
                         Standard orientation:                         
 ---------------------------------------------------------------------
 Center     Atomic      Atomic             Coordinates (Angstroms)
 Number     Number       Type             X           Y           Z
 ---------------------------------------------------------------------
      1          8           0       -1.944402   -0.815447    0.000000
      2          8           0        2.245635    0.203720    0.000000
      3          6           0        1.138316   -0.240778    0.000000
      4          7           0        0.000000    0.585076    0.000000
      5          6           0       -1.220055    0.097702    0.000000
      6          1           0        0.924004   -1.321765    0.000000
      7          1           0       -0.948927    1.605647    0.000000
      8          1           0       -1.894515    1.372854    0.000000
 ---------------------------------------------------------------------
 Rotational constants (GHZ):          25.3603158           2.7604773           2.4894951
 Standard basis: Aug-CC-pVTZ (5D, 7F)
 There are   239 symmetry adapted cartesian basis functions of A'  symmetry.
 There are   111 symmetry adapted cartesian basis functions of A"  symmetry.
 There are   198 symmetry adapted basis functions of A'  symmetry.
 There are   101 symmetry adapted basis functions of A"  symmetry.
   299 basis functions,   441 primitive gaussians,   350 cartesian basis functions
    19 alpha electrons       19 beta electrons
       nuclear repulsion energy       159.2485223289 Hartrees.
 NAtoms=    8 NActive=    8 NUniq=    8 SFac= 1.00D+00 NAtFMM=   60 NAOKFM=F Big=F
 Integral buffers will be    131072 words long.
 Raffenetti 2 integral format.
 Two-electron integral symmetry is turned on.
 Nuclear repulsion after empirical dispersion term =      159.2468757174 Hartrees.
 One-electron integrals computed using PRISM.
 NBasis=   299 RedAO= T EigKep=  1.66D-05  NBF=   198   101
 NBsUse=   299 1.00D-06 EigRej= -1.00D+00 NBFU=   198   101
 Initial guess from the checkpoint file:  "H2TS-M1-copt-TS-opt-Final.chk"
 B after Tr=     0.000000    0.000000    0.000000
         Rot=    1.000000    0.000000    0.000000   -0.000060 Ang=  -0.01 deg.
 Initial guess orbital symmetries:
 Alpha Orbitals:
       Occupied  (A') (A') (A') (A') (A') (A') (A') (A') (A') (A')
                 (A') (A') (A") (A') (A") (A') (A') (A") (A')
       Virtual   (A') (A") (A') (A') (A') (A") (A') (A') (A") (A')
                 (A") (A') (A') (A") (A') (A') (A') (A') (A") (A')
                 (A") (A') (A') (A") (A') (A') (A') (A') (A") (A')
                 (A') (A') (A") (A') (A') (A") (A') (A') (A") (A')
                 (A") (A') (A") (A') (A') (A') (A") (A') (A') (A")
                 (A') (A') (A') (A') (A") (A') (A') (A") (A') (A')
                 (A') (A') (A') (A") (A") (A') (A") (A') (A") (A")
                 (A') (A') (A") (A') (A") (A') (A') (A') (A") (A")
                 (A') (A') (A') (A') (A") (A') (A") (A') (A') (A")
                 (A') (A") (A") (A') (A') (A') (A") (A') (A') (A")
                 (A') (A") (A') (A") (A') (A') (A') (A") (A') (A')
                 (A") (A') (A") (A') (A') (A") (A') (A') (A") (A')
                 (A') (A') (A") (A') (A') (A") (A") (A') (A') (A")
                 (A') (A') (A') (A') (A") (A') (A") (A") (A') (A")
                 (A') (A") (A') (A') (A") (A') (A') (A") (A') (A')
                 (A") (A') (A") (A') (A") (A') (A') (A') (A') (A')
                 (A") (A') (A") (A") (A') (A") (A') (A') (A') (A")
                 (A') (A") (A') (A') (A') (A") (A") (A') (A') (A')
                 (A') (A") (A") (A') (A") (A') (A") (A') (A') (A")
                 (A') (A') (A') (A") (A") (A') (A") (A') (A') (A')
                 (A") (A') (A") (A') (A') (A") (A') (A") (A') (A")
                 (A') (A") (A') (A') (A') (A") (A') (A") (A') (A')
                 (A') (A") (A') (A") (A') (A") (A") (A') (A') (A")
                 (A') (A") (A') (A') (A') (A") (A') (A') (A") (A')
                 (A') (A") (A') (A') (A') (A') (A') (A") (A') (A")
                 (A') (A') (A') (A') (A") (A") (A') (A') (A") (A")
                 (A') (A") (A') (A') (A") (A') (A") (A') (A") (A')
                 (A') (A') (A') (A') (A') (A') (A') (A') (A') (A')
 Beta  Orbitals:
       Occupied  (A') (A') (A') (A') (A') (A') (A') (A') (A') (A')
                 (A') (A') (A") (A') (A") (A') (A') (A") (A')
       Virtual   (A') (A") (A') (A') (A') (A") (A') (A') (A") (A')
                 (A") (A') (A') (A") (A') (A') (A') (A') (A") (A')
                 (A") (A') (A') (A") (A') (A') (A') (A') (A") (A')
                 (A') (A') (A") (A') (A') (A") (A') (A') (A") (A')
                 (A") (A') (A") (A') (A') (A') (A") (A') (A') (A")
                 (A') (A') (A') (A') (A") (A') (A') (A") (A') (A')
                 (A') (A') (A') (A") (A") (A') (A") (A') (A") (A")
                 (A') (A') (A") (A') (A") (A') (A') (A') (A") (A")
                 (A') (A') (A') (A') (A") (A') (A") (A') (A') (A")
                 (A') (A") (A") (A') (A') (A') (A") (A') (A') (A")
                 (A') (A") (A') (A") (A') (A') (A') (A") (A') (A')
                 (A") (A') (A") (A') (A') (A") (A') (A') (A") (A')
                 (A') (A') (A") (A') (A') (A") (A") (A') (A') (A")
                 (A') (A') (A') (A') (A") (A') (A") (A") (A') (A")
                 (A') (A") (A') (A') (A") (A') (A') (A") (A') (A')
                 (A") (A') (A") (A') (A") (A') (A') (A') (A') (A')
                 (A") (A') (A") (A") (A') (A") (A') (A') (A') (A")
                 (A') (A") (A') (A') (A') (A") (A") (A') (A') (A')
                 (A') (A") (A") (A') (A") (A') (A") (A') (A') (A")
                 (A') (A') (A') (A") (A") (A') (A") (A') (A') (A')
                 (A") (A') (A") (A') (A') (A") (A') (A") (A') (A")
                 (A') (A") (A') (A') (A') (A") (A') (A") (A') (A')
                 (A') (A") (A') (A") (A') (A") (A") (A') (A') (A")
                 (A') (A") (A') (A') (A') (A") (A') (A') (A") (A')
                 (A') (A") (A') (A') (A') (A') (A') (A") (A') (A")
                 (A') (A') (A') (A') (A") (A") (A') (A') (A") (A")
                 (A') (A") (A') (A') (A") (A') (A") (A') (A") (A')
                 (A') (A') (A') (A') (A') (A') (A') (A') (A') (A')
 Initial guess <Sx>= 0.0000 <Sy>= 0.0000 <Sz>= 0.0000 <S**2>= 0.0000 S= 0.0000
 ExpMin= 2.53D-02 ExpMax= 1.53D+04 ExpMxC= 5.22D+02 IAcc=3 IRadAn=         7 AccDes= 0.00D+00
 Harris functional with IExCor= 4639 and IRadAn=       7 diagonalized for initial guess.
 HarFok:  IExCor= 4639 AccDes= 0.00D+00 IRadAn=         7 IDoV= 1 UseB2=F ITyADJ=14
 ICtDFT=  3500011 ScaDFX=  1.000000  1.000000  1.000000  1.000000
 FoFCou: FMM=F IPFlag=           0 FMFlag=      100000 FMFlg1=           0
         NFxFlg=           0 DoJE=T BraDBF=F KetDBF=T FulRan=T
         wScrn=  0.000000 ICntrl=       500 IOpCl=  0 I1Cent=   200000004 NGrid=           0
         NMat0=    1 NMatS0=      1 NMatT0=    0 NMatD0=    1 NMtDS0=    0 NMtDT0=    0
 Petite list used in FoFCou.
 Gradient too large for Newton-Raphson -- use scaled steepest descent instead.
     Accept linear search using points  3 and  4.
 Gradient too large for Newton-Raphson -- use scaled steepest descent instead.
 Gradient too large for Newton-Raphson -- use scaled steepest descent instead.
     Minimum is close to point  2 DX=  4.01D-02 DF= -7.52D-08 DXR=  5.42D-02 DFR=  2.94D-03 which will be used.
 LinEq1:  Iter=  0 NonCon=     1 RMS=6.41D-05 Max=3.43D-03 NDo=     1
 AX will form     1 AO Fock derivatives at one time.
 LinEq1:  Iter=  1 NonCon=     1 RMS=5.48D-05 Max=1.29D-03 NDo=     1
 LinEq1:  Iter=  2 NonCon=     1 RMS=1.36D-05 Max=2.32D-04 NDo=     1
 LinEq1:  Iter=  3 NonCon=     1 RMS=9.05D-06 Max=2.04D-04 NDo=     1
 LinEq1:  Iter=  4 NonCon=     1 RMS=4.32D-06 Max=1.00D-04 NDo=     1
 LinEq1:  Iter=  5 NonCon=     1 RMS=1.97D-06 Max=4.87D-05 NDo=     1
 LinEq1:  Iter=  6 NonCon=     1 RMS=1.22D-06 Max=2.62D-05 NDo=     1
 LinEq1:  Iter=  7 NonCon=     1 RMS=4.61D-07 Max=1.05D-05 NDo=     1
 LinEq1:  Iter=  8 NonCon=     1 RMS=1.80D-07 Max=5.28D-06 NDo=     1
 LinEq1:  Iter=  9 NonCon=     1 RMS=6.29D-08 Max=1.28D-06 NDo=     1
 LinEq1:  Iter= 10 NonCon=     1 RMS=2.75D-08 Max=6.85D-07 NDo=     1
 LinEq1:  Iter= 11 NonCon=     1 RMS=8.13D-09 Max=1.66D-07 NDo=     1
 LinEq1:  Iter= 12 NonCon=     0 RMS=1.71D-09 Max=4.36D-08 NDo=     1
 Linear equations converged to 1.032D-08 1.032D-07 after    12 iterations.
     Minimum is close to point  2 DX=  1.19D-03 DF= -4.58D-11 DXR=  1.19D-03 DFR=  1.42D-06 which will be used.
 LinEq1:  Iter=  0 NonCon=     1 RMS=2.08D-07 Max=8.23D-06 NDo=     1
 LinEq1:  Iter=  1 NonCon=     1 RMS=1.19D-07 Max=2.79D-06 NDo=     1
 LinEq1:  Iter=  2 NonCon=     1 RMS=3.98D-08 Max=9.52D-07 NDo=     1
 LinEq1:  Iter=  3 NonCon=     1 RMS=2.82D-08 Max=9.80D-07 NDo=     1
 LinEq1:  Iter=  4 NonCon=     1 RMS=1.77D-08 Max=4.09D-07 NDo=     1
 LinEq1:  Iter=  5 NonCon=     1 RMS=6.36D-09 Max=9.18D-08 NDo=     1
 LinEq1:  Iter=  6 NonCon=     1 RMS=3.96D-09 Max=1.22D-07 NDo=     1
 LinEq1:  Iter=  7 NonCon=     1 RMS=2.47D-09 Max=5.07D-08 NDo=     1
 LinEq1:  Iter=  8 NonCon=     1 RMS=8.30D-10 Max=1.19D-08 NDo=     1
 LinEq1:  Iter=  9 NonCon=     1 RMS=3.25D-10 Max=6.40D-09 NDo=     1
 LinEq1:  Iter= 10 NonCon=     1 RMS=1.36D-10 Max=2.24D-09 NDo=     1
 LinEq1:  Iter= 11 NonCon=     0 RMS=2.26D-11 Max=2.92D-10 NDo=     1
 Linear equations converged to 1.660D-10 1.660D-09 after    11 iterations.
 SCF Done:  E(UwB97XD) =  -283.099917868     a.u. after    6 cycles
            Convg  =    0.4382D-09                    36 Fock formations.
              S**2 =  0.0000                  -V/T =  2.0054
 <Sx>= 0.0000 <Sy>= 0.0000 <Sz>= 0.0000 <S**2>= 0.0000 S= 0.0000
 <L.S>=  0.00000000000    
 Annihilation of the first spin contaminant:
 S**2 before annihilation     0.0000,   after     0.0000
 DoSCS=F DFT=T ScalE2(SS,OS)=  1.000000  1.000000
 Range of M.O.s used for correlation:     1   299
 NBasis=   299 NAE=    19 NBE=    19 NFC=     0 NFV=     0
 NROrb=    299 NOA=    19 NOB=    19 NVA=   280 NVB=   280

 **** Warning!!: The largest alpha MO coefficient is  0.50607245D+02


 **** Warning!!: The largest beta MO coefficient is  0.50607245D+02

 Symmetrizing basis deriv contribution to polar:
 IMax=3 JMax=2 DiffMx= 0.00D+00
 G2DrvN: will do     9 centers at a time, making    1 passes.
 Calling FoFCou, ICntrl=  3107 FMM=F I1Cent=   0 AccDes= 0.00D+00.
 End of G2Drv F.D. properties file   721 does not exist.
 End of G2Drv F.D. properties file   722 does not exist.
 End of G2Drv F.D. properties file   788 does not exist.
          IDoAtm=11111111
          Differentiating once with respect to electric field.
                with respect to dipole field.
          Differentiating once with respect to nuclear coordinates.
 CalDSu exits because no D1Ps are significant.
          There are    27 degrees of freedom in the 1st order CPHF.  IDoFFX=6 NUNeed=     3.
     24 vectors produced by pass  0 Test12= 3.94D-14 3.70D-09 XBig12= 6.72D+01 4.13D+00.
 AX will form    24 AO Fock derivatives at one time.
     24 vectors produced by pass  1 Test12= 3.94D-14 3.70D-09 XBig12= 1.16D+01 3.58D-01.
     24 vectors produced by pass  2 Test12= 3.94D-14 3.70D-09 XBig12= 2.90D-01 7.27D-02.
     24 vectors produced by pass  3 Test12= 3.94D-14 3.70D-09 XBig12= 4.62D-03 9.90D-03.
     24 vectors produced by pass  4 Test12= 3.94D-14 3.70D-09 XBig12= 4.96D-05 8.95D-04.
     24 vectors produced by pass  5 Test12= 3.94D-14 3.70D-09 XBig12= 4.28D-07 5.87D-05.
     24 vectors produced by pass  6 Test12= 3.94D-14 3.70D-09 XBig12= 3.46D-09 5.87D-06.
     15 vectors produced by pass  7 Test12= 3.94D-14 3.70D-09 XBig12= 2.46D-11 6.44D-07.
      3 vectors produced by pass  8 Test12= 3.94D-14 3.70D-09 XBig12= 1.88D-13 5.59D-08.
 InvSVY:  IOpt=1 It=  1 EMax= 2.32D-15
 Solved reduced A of dimension   186 with    27 vectors.
 Isotropic polarizability for W=    0.000000       46.81 Bohr**3.
 End of Minotr F.D. properties file   721 does not exist.
 End of Minotr F.D. properties file   722 does not exist.
 End of Minotr F.D. properties file   788 does not exist.
 Calling FoFJK, ICntrl=    100127 FMM=F ISym2X=1 I1Cent= 0 IOpClX= 1 NMat=1 NMatS=1 NMatT=0.
 ***** Axes restored to original set *****
 -------------------------------------------------------------------
 Center     Atomic                   Forces (Hartrees/Bohr)
 Number     Number              X              Y              Z
 -------------------------------------------------------------------
      1        8          -0.000858636   -0.001054352    0.000000000
      2        8           0.001051218    0.000285911    0.000000000
      3        6          -0.000951000   -0.000428644    0.000000000
      4        7           0.000795519    0.000032745    0.000000000
      5        6           0.000183763    0.000621574    0.000000000
      6        1          -0.000003340   -0.000028536    0.000000000
      7        1          -0.000277163    0.000381606    0.000000000
      8        1           0.000059639    0.000189695    0.000000000
 -------------------------------------------------------------------
 Cartesian Forces:  Max     0.001054352 RMS     0.000476126
 FormGI is forming the generalized inverse of G from B-inverse, IUseBI=4.

 GradGradGradGradGradGradGradGradGradGradGradGradGradGradGradGradGradGrad
 Berny optimization.
 Internal  Forces:  Max     0.001352541 RMS     0.000342885
 Search for a saddle point.
 Step number   2 out of a maximum of   42
 All quantities printed in internal units (Hartrees-Bohrs-Radians)
 Swapping is turned off.
 Second derivative matrix not updated -- analytic derivatives used.
 ITU=  0  0
     Eigenvalues ---   -0.13801   0.00390   0.00469   0.00868   0.02516
     Eigenvalues ---    0.03228   0.07119   0.09017   0.10919   0.11382
     Eigenvalues ---    0.14399   0.16083   0.23356   0.31866   0.33156
     Eigenvalues ---    0.45052   0.93535   1.02335
 Eigenvectors required to have negative eigenvalues:
                          R6        R8        R7        A7        A6
   1                   -0.62288   0.49909  -0.41347   0.24229  -0.20510
                          A11       R5        A5        A9        A4
   1                    0.18515   0.14988   0.10713  -0.10172   0.07802
 RFO step:  Lambda0=1.819068376D-07 Lambda=-5.87029334D-06.
 Linear search not attempted -- option 19 set.
 Iteration  1 RMS(Cart)=  0.00101479 RMS(Int)=  0.00000112
 Iteration  2 RMS(Cart)=  0.00000100 RMS(Int)=  0.00000030
 ClnCor:  largest displacement from symmetrization is 1.26D-10 for atom     3.
 Variable       Old X    -DE/DX   Delta X   Delta X   Delta X     New X
                                 (Linear)    (Quad)   (Total)
    R1        2.20258   0.00135   0.00000   0.00132   0.00132   2.20390
    R2        2.25483   0.00109   0.00000   0.00125   0.00125   2.25607
    R3        2.65760   0.00019   0.00000   0.00012   0.00012   2.65772
    R4        2.08253   0.00003   0.00000  -0.00007  -0.00007   2.08246
    R5        2.48272   0.00061   0.00000   0.00170   0.00170   2.48442
    R6        2.63346   0.00042   0.00000   0.00189   0.00190   2.63535
    R7        2.72600   0.00022   0.00000  -0.00148  -0.00148   2.72452
    R8        1.84026   0.00003   0.00000   0.00081   0.00082   1.84107
    A1        2.13222   0.00000   0.00000  -0.00007  -0.00007   2.13215
    A2        2.14824   0.00000   0.00000  -0.00013  -0.00013   2.14811
    A3        2.00272   0.00001   0.00000   0.00020   0.00020   2.00292
    A4        2.13390  -0.00005   0.00000  -0.00082  -0.00082   2.13309
    A5        1.20181  -0.00006   0.00000   0.00023   0.00023   1.20204
    A6        2.62145  -0.00010   0.00000  -0.00196  -0.00196   2.61949
    A7        1.98447   0.00021   0.00000   0.00201   0.00201   1.98648
    A8        1.67727  -0.00011   0.00000  -0.00005  -0.00005   1.67722
    A9        2.07844   0.00001   0.00000  -0.00219  -0.00218   2.07626
   A10        1.32567   0.00016   0.00000   0.00200   0.00200   1.32767
   A11        3.33571  -0.00010   0.00000  -0.00059  -0.00059   3.33513
   A12        3.14159   0.00000   0.00000   0.00000   0.00000   3.14159
    D1        3.14159   0.00000   0.00000   0.00000   0.00000   3.14159
    D2        0.00000   0.00000   0.00000   0.00000   0.00000   0.00000
    D3        3.14159   0.00000   0.00000   0.00000   0.00000   3.14159
    D4        0.00000   0.00000   0.00000   0.00000   0.00000   0.00000
    D5        0.00000   0.00000   0.00000   0.00000   0.00000   0.00000
    D6        3.14159   0.00000   0.00000   0.00000   0.00000   3.14159
    D7        3.14159   0.00000   0.00000   0.00000   0.00000   3.14159
    D8        0.00000   0.00000   0.00000   0.00000   0.00000   0.00000
    D9        0.00000   0.00000   0.00000   0.00000   0.00000   0.00000
   D10        3.14159   0.00000   0.00000   0.00000   0.00000   3.14159
   D11        0.00000   0.00000   0.00000   0.00000   0.00000   0.00000
   D12        0.00000   0.00000   0.00000   0.00000   0.00000   0.00000
         Item               Value     Threshold  Converged?
 Maximum Force            0.001353     0.000450     NO 
 RMS     Force            0.000343     0.000300     NO 
 Maximum Displacement     0.003300     0.001800     NO 
 RMS     Displacement     0.001015     0.001200     YES
 Predicted change in Energy=-2.844193D-06
 GradGradGradGradGradGradGradGradGradGradGradGradGradGradGradGradGradGrad

                          Input orientation:                          
 ---------------------------------------------------------------------
 Center     Atomic      Atomic             Coordinates (Angstroms)
 Number     Number       Type             X           Y           Z
 ---------------------------------------------------------------------
      1          8           0       -2.020190   -0.579824    0.000000
      2          8           0        2.259520   -0.051606    0.000000
      3          6           0        1.107332   -0.364294    0.000000
      4          7           0        0.072965    0.588627    0.000000
      5          6           0       -1.196163    0.245477    0.000000
      6          1           0        0.768736   -1.412976    0.000000
      7          1           0       -0.751819    1.713152    0.000000
      8          1           0       -1.718181    1.589405    0.000000
 ---------------------------------------------------------------------
                    Distance matrix (angstroms):
                    1          2          3          4          5
     1  O    0.000000
     2  O    4.312184   0.000000
     3  C    3.134940   1.193863   0.000000
     4  N    2.397201   2.278359   1.406405   0.000000
     5  C    1.166251   3.468429   2.382837   1.314700   0.000000
     6  H    2.910713   2.018853   1.101990   2.119083   2.571244
     7  H    2.620402   3.490348   2.787871   1.394570   1.533464
     8  H    2.190152   4.302909   3.435181   2.051770   1.441752
                    6          7          8
     6  H    0.000000
     7  H    3.476315   0.000000
     8  H    3.898596   0.974253   0.000000
 Stoichiometry    C2H3NO2
 Framework group  CS[SG(C2H3NO2)]
 Deg. of freedom    13
 Full point group                 CS      NOp   2
 Largest Abelian subgroup         CS      NOp   2
 Largest concise Abelian subgroup C1      NOp   1
                         Standard orientation:                         
 ---------------------------------------------------------------------
 Center     Atomic      Atomic             Coordinates (Angstroms)
 Number     Number       Type             X           Y           Z
 ---------------------------------------------------------------------
      1          8           0       -1.943616   -0.817073    0.000000
      2          8           0        2.246025    0.203633    0.000000
      3          6           0        1.137846   -0.240495    0.000000
      4          7           0        0.000000    0.586113    0.000000
      5          6           0       -1.220800    0.098175    0.000000
      6          1           0        0.923081   -1.321355    0.000000
      7          1           0       -0.949565    1.607461    0.000000
      8          1           0       -1.895071    1.372541    0.000000
 ---------------------------------------------------------------------
 Rotational constants (GHZ):          25.2953300           2.7604671           2.4888591
 Standard basis: Aug-CC-pVTZ (5D, 7F)
 There are   239 symmetry adapted cartesian basis functions of A'  symmetry.
 There are   111 symmetry adapted cartesian basis functions of A"  symmetry.
 There are   198 symmetry adapted basis functions of A'  symmetry.
 There are   101 symmetry adapted basis functions of A"  symmetry.
   299 basis functions,   441 primitive gaussians,   350 cartesian basis functions
    19 alpha electrons       19 beta electrons
       nuclear repulsion energy       159.1961665095 Hartrees.
 NAtoms=    8 NActive=    8 NUniq=    8 SFac= 1.00D+00 NAtFMM=   60 NAOKFM=F Big=F
 Integral buffers will be    131072 words long.
 Raffenetti 2 integral format.
 Two-electron integral symmetry is turned on.
 Nuclear repulsion after empirical dispersion term =      159.1945192043 Hartrees.
 One-electron integrals computed using PRISM.
 NBasis=   299 RedAO= T EigKep=  1.66D-05  NBF=   198   101
 NBsUse=   299 1.00D-06 EigRej= -1.00D+00 NBFU=   198   101
 Initial guess from the checkpoint file:  "H2TS-M1-copt-TS-opt-Final.chk"
 B after Tr=     0.000000    0.000000    0.000000
         Rot=    1.000000    0.000000    0.000000   -0.000122 Ang=  -0.01 deg.
 Initial guess orbital symmetries:
 Alpha Orbitals:
       Occupied  (A') (A') (A') (A') (A') (A') (A') (A') (A') (A')
                 (A') (A') (A") (A') (A") (A') (A') (A") (A')
       Virtual   (A') (A") (A') (A') (A') (A") (A') (A') (A') (A")
                 (A") (A') (A') (A") (A') (A') (A') (A') (A") (A')
                 (A") (A') (A') (A") (A') (A') (A') (A') (A") (A')
                 (A') (A') (A") (A') (A') (A") (A') (A') (A") (A')
                 (A") (A') (A") (A') (A') (A') (A") (A') (A') (A")
                 (A') (A') (A') (A') (A") (A') (A') (A") (A') (A')
                 (A') (A') (A') (A") (A") (A') (A") (A') (A") (A")
                 (A') (A") (A') (A") (A') (A') (A') (A') (A") (A")
                 (A') (A') (A') (A') (A") (A') (A") (A') (A') (A')
                 (A") (A") (A") (A') (A') (A') (A") (A') (A') (A")
                 (A') (A') (A") (A") (A') (A') (A') (A") (A') (A')
                 (A") (A') (A") (A') (A') (A") (A') (A') (A") (A')
                 (A') (A') (A") (A') (A') (A") (A") (A') (A') (A")
                 (A') (A') (A') (A") (A') (A') (A") (A") (A') (A")
                 (A') (A") (A') (A") (A') (A') (A') (A") (A') (A')
                 (A") (A') (A") (A') (A') (A") (A') (A') (A') (A')
                 (A") (A") (A') (A") (A') (A") (A') (A') (A') (A")
                 (A') (A") (A') (A') (A') (A") (A") (A') (A') (A')
                 (A') (A") (A") (A') (A") (A') (A") (A') (A') (A")
                 (A') (A') (A') (A") (A") (A') (A') (A') (A") (A')
                 (A") (A') (A") (A') (A') (A") (A') (A") (A') (A")
                 (A") (A') (A') (A') (A') (A") (A') (A") (A') (A')
                 (A') (A") (A') (A") (A') (A") (A") (A') (A') (A")
                 (A') (A") (A') (A') (A') (A") (A') (A') (A") (A')
                 (A') (A") (A') (A') (A') (A') (A') (A") (A') (A')
                 (A") (A') (A') (A") (A') (A") (A') (A") (A") (A')
                 (A") (A') (A') (A') (A") (A') (A") (A') (A") (A')
                 (A') (A') (A') (A') (A') (A') (A') (A') (A') (A')
 Beta  Orbitals:
       Occupied  (A') (A') (A') (A') (A') (A') (A') (A') (A') (A')
                 (A') (A') (A") (A') (A") (A') (A') (A") (A')
       Virtual   (A') (A") (A') (A') (A') (A") (A') (A') (A') (A")
                 (A") (A') (A') (A") (A') (A') (A') (A') (A") (A')
                 (A") (A') (A') (A") (A') (A') (A') (A') (A") (A')
                 (A') (A') (A") (A') (A') (A") (A') (A') (A") (A')
                 (A") (A') (A") (A') (A') (A') (A") (A') (A') (A")
                 (A') (A') (A') (A') (A") (A') (A') (A") (A') (A')
                 (A') (A') (A') (A") (A") (A') (A") (A') (A") (A")
                 (A') (A") (A') (A") (A') (A') (A') (A') (A") (A")
                 (A') (A') (A') (A') (A") (A') (A") (A') (A') (A')
                 (A") (A") (A") (A') (A') (A') (A") (A') (A') (A")
                 (A') (A') (A") (A") (A') (A') (A') (A") (A') (A')
                 (A") (A') (A") (A') (A') (A") (A') (A') (A") (A')
                 (A') (A') (A") (A') (A') (A") (A") (A') (A') (A")
                 (A') (A') (A') (A") (A') (A') (A") (A") (A') (A")
                 (A') (A") (A') (A") (A') (A') (A') (A") (A') (A')
                 (A") (A') (A") (A') (A') (A") (A') (A') (A') (A')
                 (A") (A") (A') (A") (A') (A") (A') (A') (A') (A")
                 (A') (A") (A') (A') (A') (A") (A") (A') (A') (A')
                 (A') (A") (A") (A') (A") (A') (A") (A') (A') (A")
                 (A') (A') (A') (A") (A") (A') (A') (A') (A") (A')
                 (A") (A') (A") (A') (A') (A") (A') (A") (A') (A")
                 (A") (A') (A') (A') (A') (A") (A') (A") (A') (A')
                 (A') (A") (A') (A") (A') (A") (A") (A') (A') (A")
                 (A') (A") (A') (A') (A') (A") (A') (A') (A") (A')
                 (A') (A") (A') (A') (A') (A') (A') (A") (A') (A')
                 (A") (A') (A') (A") (A') (A") (A') (A") (A") (A')
                 (A") (A') (A') (A') (A") (A') (A") (A') (A") (A')
                 (A') (A') (A') (A') (A') (A') (A') (A') (A') (A')
 Initial guess <Sx>= 0.0000 <Sy>= 0.0000 <Sz>= 0.0000 <S**2>= 0.0000 S= 0.0000
 LinEq1:  Iter=  0 NonCon=     1 RMS=1.77D-05 Max=4.73D-04 NDo=     1
 AX will form     1 AO Fock derivatives at one time.
 LinEq1:  Iter=  1 NonCon=     1 RMS=5.42D-06 Max=1.16D-04 NDo=     1
 LinEq1:  Iter=  2 NonCon=     1 RMS=3.80D-06 Max=1.18D-04 NDo=     1
 LinEq1:  Iter=  3 NonCon=     1 RMS=2.53D-06 Max=7.67D-05 NDo=     1
 LinEq1:  Iter=  4 NonCon=     1 RMS=1.09D-06 Max=2.61D-05 NDo=     1
 LinEq1:  Iter=  5 NonCon=     1 RMS=6.57D-07 Max=2.16D-05 NDo=     1
 LinEq1:  Iter=  6 NonCon=     1 RMS=3.82D-07 Max=1.02D-05 NDo=     1
 LinEq1:  Iter=  7 NonCon=     1 RMS=1.63D-07 Max=3.11D-06 NDo=     1
 LinEq1:  Iter=  8 NonCon=     1 RMS=7.56D-08 Max=1.34D-06 NDo=     1
 LinEq1:  Iter=  9 NonCon=     1 RMS=4.31D-08 Max=1.22D-06 NDo=     1
 LinEq1:  Iter= 10 NonCon=     1 RMS=1.42D-08 Max=1.98D-07 NDo=     1
 LinEq1:  Iter= 11 NonCon=     0 RMS=4.13D-09 Max=7.47D-08 NDo=     1
 Linear equations converged to 1.032D-08 1.032D-07 after    11 iterations.
     Minimum is close to point  2 DX=  4.56D-05 DF=  0.00D+00 DXR=  4.56D-05 DFR=  0.00D+00 which will be used.
 LinEq1:  Iter=  0 NonCon=     1 RMS=1.31D-08 Max=2.99D-07 NDo=     1
 LinEq1:  Iter=  1 NonCon=     1 RMS=3.87D-09 Max=6.12D-08 NDo=     1
 LinEq1:  Iter=  2 NonCon=     1 RMS=1.62D-09 Max=4.26D-08 NDo=     1
 LinEq1:  Iter=  3 NonCon=     1 RMS=9.89D-10 Max=3.64D-08 NDo=     1
 LinEq1:  Iter=  4 NonCon=     1 RMS=5.65D-10 Max=1.02D-08 NDo=     1
 LinEq1:  Iter=  5 NonCon=     1 RMS=2.61D-10 Max=5.40D-09 NDo=     1
 LinEq1:  Iter=  6 NonCon=     1 RMS=1.82D-10 Max=4.49D-09 NDo=     1
 LinEq1:  Iter=  7 NonCon=     1 RMS=9.90D-11 Max=2.97D-09 NDo=     1
 LinEq1:  Iter=  8 NonCon=     1 RMS=4.20D-11 Max=8.71D-10 NDo=     1
 LinEq1:  Iter=  9 NonCon=     1 RMS=1.33D-11 Max=3.21D-10 NDo=     1
 LinEq1:  Iter= 10 NonCon=     0 RMS=3.92D-12 Max=8.38D-11 NDo=     1
 Linear equations converged to 1.308D-11 1.308D-10 after    10 iterations.
 QCLLim is confused:  Bigger=T Turned=T
 NLin=  6 IMin12=  1  2 I12=  0  2 IX=  1 XLMin= 0.000D+00 XLMax= 0.000D+00
 X = 0.000D+00 1.000D+00 2.000D+00 4.000D+00 8.000D+00 1.600D+01
 DE= 0.000D+00 5.343D-12 6.992D-12 1.717D-11 4.820D-11 1.804D-10
 QCLLim is confused:  Bigger=T Turned=T
 NLin=  7 IMin12=  1  2 I12=  0  2 IX=  1 XLMin= 0.000D+00 XLMax= 0.000D+00
 X = 0.000D+00 1.000D+00 2.000D+00 4.000D+00 8.000D+00 1.600D+01 3.200D+01
 DE= 0.000D+00 5.343D-12 6.992D-12 1.717D-11 4.820D-11 1.804D-10 7.319D-10
 Search did not lower the energy significantly.
 No lower point found -- using Newton-Raphson step.
 SCF Done:  E(UwB97XD) =  -283.099920716     a.u. after    3 cycles
            Convg  =    0.9444D-10                    40 Fock formations.
              S**2 =  0.0000                  -V/T =  2.0055
 <Sx>= 0.0000 <Sy>= 0.0000 <Sz>= 0.0000 <S**2>= 0.0000 S= 0.0000
 <L.S>=  0.00000000000    
 Annihilation of the first spin contaminant:
 S**2 before annihilation     0.0000,   after     0.0000
 DoSCS=F DFT=T ScalE2(SS,OS)=  1.000000  1.000000
 Range of M.O.s used for correlation:     1   299
 NBasis=   299 NAE=    19 NBE=    19 NFC=     0 NFV=     0
 NROrb=    299 NOA=    19 NOB=    19 NVA=   280 NVB=   280

 **** Warning!!: The largest alpha MO coefficient is  0.51023574D+02


 **** Warning!!: The largest beta MO coefficient is  0.51023574D+02

 Symmetrizing basis deriv contribution to polar:
 IMax=3 JMax=2 DiffMx= 0.00D+00
 G2DrvN: will do     9 centers at a time, making    1 passes.
 Calling FoFCou, ICntrl=  3107 FMM=F I1Cent=   0 AccDes= 0.00D+00.
 End of G2Drv F.D. properties file   721 does not exist.
 End of G2Drv F.D. properties file   722 does not exist.
 End of G2Drv F.D. properties file   788 does not exist.
          IDoAtm=11111111
          Differentiating once with respect to electric field.
                with respect to dipole field.
          Differentiating once with respect to nuclear coordinates.
 CalDSu exits because no D1Ps are significant.
          There are    27 degrees of freedom in the 1st order CPHF.  IDoFFX=6 NUNeed=     3.
     24 vectors produced by pass  0 Test12= 3.94D-14 3.70D-09 XBig12= 6.73D+01 4.13D+00.
 AX will form    24 AO Fock derivatives at one time.
     24 vectors produced by pass  1 Test12= 3.94D-14 3.70D-09 XBig12= 1.17D+01 3.60D-01.
     24 vectors produced by pass  2 Test12= 3.94D-14 3.70D-09 XBig12= 2.91D-01 7.29D-02.
     24 vectors produced by pass  3 Test12= 3.94D-14 3.70D-09 XBig12= 4.65D-03 9.92D-03.
     24 vectors produced by pass  4 Test12= 3.94D-14 3.70D-09 XBig12= 4.98D-05 9.00D-04.
     24 vectors produced by pass  5 Test12= 3.94D-14 3.70D-09 XBig12= 4.30D-07 5.87D-05.
     24 vectors produced by pass  6 Test12= 3.94D-14 3.70D-09 XBig12= 3.47D-09 5.87D-06.
     16 vectors produced by pass  7 Test12= 3.94D-14 3.70D-09 XBig12= 2.48D-11 6.49D-07.
      3 vectors produced by pass  8 Test12= 3.94D-14 3.70D-09 XBig12= 1.89D-13 5.61D-08.
 InvSVY:  IOpt=1 It=  1 EMax= 7.99D-15
 Solved reduced A of dimension   187 with    27 vectors.
 Isotropic polarizability for W=    0.000000       46.84 Bohr**3.
 End of Minotr F.D. properties file   721 does not exist.
 End of Minotr F.D. properties file   722 does not exist.
 End of Minotr F.D. properties file   788 does not exist.
 Calling FoFJK, ICntrl=    100127 FMM=F ISym2X=1 I1Cent= 0 IOpClX= 1 NMat=1 NMatS=1 NMatT=0.
 ***** Axes restored to original set *****
 -------------------------------------------------------------------
 Center     Atomic                   Forces (Hartrees/Bohr)
 Number     Number              X              Y              Z
 -------------------------------------------------------------------
      1        8          -0.000002347   -0.000002248    0.000000000
      2        8           0.000002300    0.000000485    0.000000000
      3        6          -0.000001845   -0.000000450    0.000000000
      4        7           0.000002196   -0.000000597    0.000000000
      5        6           0.000000001    0.000000960    0.000000000
      6        1          -0.000000099   -0.000000015    0.000000000
      7        1          -0.000000375    0.000001461    0.000000000
      8        1           0.000000169    0.000000404    0.000000000
 -------------------------------------------------------------------
 Cartesian Forces:  Max     0.000002347 RMS     0.000001085
 FormGI is forming the generalized inverse of G from B-inverse, IUseBI=4.

 GradGradGradGradGradGradGradGradGradGradGradGradGradGradGradGradGradGrad
 Berny optimization.
 Internal  Forces:  Max     0.000003275 RMS     0.000000868
 Search for a saddle point.
 Step number   3 out of a maximum of   42
 All quantities printed in internal units (Hartrees-Bohrs-Radians)
 Swapping is turned off.
 Second derivative matrix not updated -- analytic derivatives used.
 ITU=  0  0  0
     Eigenvalues ---   -0.13808   0.00388   0.00469   0.00869   0.02524
     Eigenvalues ---    0.03228   0.07103   0.09009   0.10911   0.11379
     Eigenvalues ---    0.14387   0.16067   0.23338   0.31871   0.33099
     Eigenvalues ---    0.44849   0.93149   1.01847
 Eigenvectors required to have negative eigenvalues:
                          R6        R8        R7        A7        A6
   1                    0.62299  -0.49925   0.41309  -0.24205   0.20454
                          A11       R5        A5        A9        A4
   1                   -0.18585  -0.14995  -0.10742   0.10131  -0.07844
 RFO step:  Lambda0=6.514233597D-13 Lambda= 0.00000000D+00.
 Linear search not attempted -- option 19 set.
 Iteration  1 RMS(Cart)=  0.00000345 RMS(Int)=  0.00000000
 Iteration  2 RMS(Cart)=  0.00000000 RMS(Int)=  0.00000000
 ClnCor:  largest displacement from symmetrization is 3.55D-15 for atom     2.
 Variable       Old X    -DE/DX   Delta X   Delta X   Delta X     New X
                                 (Linear)    (Quad)   (Total)
    R1        2.20390   0.00000   0.00000   0.00000   0.00000   2.20390
    R2        2.25607   0.00000   0.00000   0.00000   0.00000   2.25608
    R3        2.65772   0.00000   0.00000   0.00000   0.00000   2.65772
    R4        2.08246   0.00000   0.00000   0.00000   0.00000   2.08246
    R5        2.48442   0.00000   0.00000   0.00000   0.00000   2.48443
    R6        2.63535   0.00000   0.00000   0.00001   0.00001   2.63536
    R7        2.72452   0.00000   0.00000   0.00000   0.00000   2.72452
    R8        1.84107   0.00000   0.00000   0.00000   0.00000   1.84107
    A1        2.13215   0.00000   0.00000   0.00000   0.00000   2.13215
    A2        2.14811   0.00000   0.00000   0.00000   0.00000   2.14811
    A3        2.00292   0.00000   0.00000   0.00000   0.00000   2.00292
    A4        2.13309   0.00000   0.00000   0.00000   0.00000   2.13309
    A5        1.20204   0.00000   0.00000   0.00000   0.00000   1.20204
    A6        2.61949   0.00000   0.00000   0.00000   0.00000   2.61949
    A7        1.98648   0.00000   0.00000   0.00000   0.00000   1.98648
    A8        1.67722   0.00000   0.00000   0.00000   0.00000   1.67722
    A9        2.07626   0.00000   0.00000  -0.00001  -0.00001   2.07625
   A10        1.32767   0.00000   0.00000   0.00001   0.00001   1.32767
   A11        3.33513   0.00000   0.00000   0.00001   0.00001   3.33513
   A12        3.14159   0.00000   0.00000   0.00000   0.00000   3.14159
    D1        3.14159   0.00000   0.00000   0.00000   0.00000   3.14159
    D2        0.00000   0.00000   0.00000   0.00000   0.00000   0.00000
    D3        3.14159   0.00000   0.00000   0.00000   0.00000   3.14159
    D4        0.00000   0.00000   0.00000   0.00000   0.00000   0.00000
    D5        0.00000   0.00000   0.00000   0.00000   0.00000   0.00000
    D6        3.14159   0.00000   0.00000   0.00000   0.00000   3.14159
    D7        3.14159   0.00000   0.00000   0.00000   0.00000   3.14159
    D8        0.00000   0.00000   0.00000   0.00000   0.00000   0.00000
    D9        0.00000   0.00000   0.00000   0.00000   0.00000   0.00000
   D10        3.14159   0.00000   0.00000   0.00000   0.00000   3.14159
   D11        0.00000   0.00000   0.00000   0.00000   0.00000   0.00000
   D12        0.00000   0.00000   0.00000   0.00000   0.00000   0.00000
         Item               Value     Threshold  Converged?
 Maximum Force            0.000003     0.000450     YES
 RMS     Force            0.000001     0.000300     YES
 Maximum Displacement     0.000010     0.001800     YES
 RMS     Displacement     0.000003     0.001200     YES
 Predicted change in Energy=-2.248942D-11
 Optimization completed.
    -- Stationary point found.
                           ----------------------------
                           !   Optimized Parameters   !
                           ! (Angstroms and Degrees)  !
 --------------------------                            --------------------------
 ! Name  Definition              Value          Derivative Info.                !
 --------------------------------------------------------------------------------
 ! R1    R(1,5)                  1.1663         -DE/DX =    0.0                 !
 ! R2    R(2,3)                  1.1939         -DE/DX =    0.0                 !
 ! R3    R(3,4)                  1.4064         -DE/DX =    0.0                 !
 ! R4    R(3,6)                  1.102          -DE/DX =    0.0                 !
 ! R5    R(4,5)                  1.3147         -DE/DX =    0.0                 !
 ! R6    R(4,7)                  1.3946         -DE/DX =    0.0                 !
 ! R7    R(5,8)                  1.4418         -DE/DX =    0.0                 !
 ! R8    R(7,8)                  0.9743         -DE/DX =    0.0                 !
 ! A1    A(2,3,4)              122.1633         -DE/DX =    0.0                 !
 ! A2    A(2,3,6)              123.0777         -DE/DX =    0.0                 !
 ! A3    A(4,3,6)              114.759          -DE/DX =    0.0                 !
 ! A4    A(3,4,5)              122.2169         -DE/DX =    0.0                 !
 ! A5    A(5,4,7)               68.8718         -DE/DX =    0.0                 !
 ! A6    A(1,5,4)              150.0858         -DE/DX =    0.0                 !
 ! A7    A(1,5,8)              113.8167         -DE/DX =    0.0                 !
 ! A8    A(4,5,8)               96.0975         -DE/DX =    0.0                 !
 ! A9    A(4,7,8)              118.961          -DE/DX =    0.0                 !
 ! A10   A(5,8,7)               76.0697         -DE/DX =    0.0                 !
 ! A11   L(3,4,7,5,-1)         191.0887         -DE/DX =    0.0                 !
 ! A12   L(3,4,7,5,-2)         180.0            -DE/DX =    0.0                 !
 ! D1    D(2,3,4,5)            180.0            -DE/DX =    0.0                 !
 ! D2    D(6,3,4,5)              0.0            -DE/DX =    0.0                 !
 ! D3    D(2,3,7,8)            180.0            -DE/DX =    0.0                 !
 ! D4    D(6,3,7,8)              0.0            -DE/DX =    0.0                 !
 ! D5    D(3,4,5,1)              0.0            -DE/DX =    0.0                 !
 ! D6    D(3,4,5,8)            180.0            -DE/DX =    0.0                 !
 ! D7    D(7,4,5,1)            180.0            -DE/DX =    0.0                 !
 ! D8    D(7,4,5,8)              0.0            -DE/DX =    0.0                 !
 ! D9    D(5,4,7,8)              0.0            -DE/DX =    0.0                 !
 ! D10   D(1,5,8,7)            180.0            -DE/DX =    0.0                 !
 ! D11   D(4,5,8,7)              0.0            -DE/DX =    0.0                 !
 ! D12   D(4,7,8,5)              0.0            -DE/DX =    0.0                 !
 --------------------------------------------------------------------------------
 GradGradGradGradGradGradGradGradGradGradGradGradGradGradGradGradGradGrad

                          Input orientation:                          
 ---------------------------------------------------------------------
 Center     Atomic      Atomic             Coordinates (Angstroms)
 Number     Number       Type             X           Y           Z
 ---------------------------------------------------------------------
      1          8           0       -2.020190   -0.579824    0.000000
      2          8           0        2.259520   -0.051606    0.000000
      3          6           0        1.107332   -0.364294    0.000000
      4          7           0        0.072965    0.588627    0.000000
      5          6           0       -1.196163    0.245477    0.000000
      6          1           0        0.768736   -1.412976    0.000000
      7          1           0       -0.751819    1.713152    0.000000
      8          1           0       -1.718181    1.589405    0.000000
 ---------------------------------------------------------------------
                    Distance matrix (angstroms):
                    1          2          3          4          5
     1  O    0.000000
     2  O    4.312184   0.000000
     3  C    3.134940   1.193863   0.000000
     4  N    2.397201   2.278359   1.406405   0.000000
     5  C    1.166251   3.468429   2.382837   1.314700   0.000000
     6  H    2.910713   2.018853   1.101990   2.119083   2.571244
     7  H    2.620402   3.490348   2.787871   1.394570   1.533464
     8  H    2.190152   4.302909   3.435181   2.051770   1.441752
                    6          7          8
     6  H    0.000000
     7  H    3.476315   0.000000
     8  H    3.898596   0.974253   0.000000
 Stoichiometry    C2H3NO2
 Framework group  CS[SG(C2H3NO2)]
 Deg. of freedom    13
 Full point group                 CS      NOp   2
 Largest Abelian subgroup         CS      NOp   2
 Largest concise Abelian subgroup C1      NOp   1
                         Standard orientation:                         
 ---------------------------------------------------------------------
 Center     Atomic      Atomic             Coordinates (Angstroms)
 Number     Number       Type             X           Y           Z
 ---------------------------------------------------------------------
      1          8           0       -1.943616   -0.817073    0.000000
      2          8           0        2.246025    0.203633    0.000000
      3          6           0        1.137846   -0.240495    0.000000
      4          7           0        0.000000    0.586113    0.000000
      5          6           0       -1.220800    0.098175    0.000000
      6          1           0        0.923081   -1.321355    0.000000
      7          1           0       -0.949565    1.607461    0.000000
      8          1           0       -1.895071    1.372541    0.000000
 ---------------------------------------------------------------------
 Rotational constants (GHZ):          25.2953300           2.7604671           2.4888591

 **********************************************************************

            Population analysis using the SCF Density.

 **********************************************************************

 Orbital symmetries:
 Alpha Orbitals:
       Occupied  (A') (A') (A') (A') (A') (A') (A') (A') (A') (A')
                 (A') (A') (A") (A') (A") (A') (A') (A") (A')
       Virtual   (A') (A") (A') (A') (A') (A") (A') (A') (A') (A")
                 (A") (A') (A') (A") (A') (A') (A') (A') (A") (A')
                 (A") (A') (A') (A") (A') (A') (A') (A') (A") (A')
                 (A') (A') (A") (A') (A') (A") (A') (A') (A") (A')
                 (A") (A') (A") (A') (A') (A') (A") (A') (A') (A")
                 (A') (A') (A') (A') (A") (A') (A') (A") (A') (A')
                 (A') (A') (A') (A") (A") (A') (A") (A') (A") (A")
                 (A') (A") (A') (A") (A') (A') (A') (A') (A") (A")
                 (A') (A') (A') (A') (A") (A') (A") (A') (A') (A')
                 (A") (A") (A") (A') (A') (A') (A") (A') (A') (A")
                 (A') (A') (A") (A") (A') (A') (A') (A") (A') (A')
                 (A") (A') (A") (A') (A') (A") (A') (A') (A") (A')
                 (A') (A') (A") (A') (A') (A") (A") (A') (A') (A")
                 (A') (A') (A') (A") (A') (A') (A") (A") (A') (A")
                 (A') (A") (A') (A") (A') (A') (A') (A") (A') (A')
                 (A") (A') (A") (A') (A') (A") (A') (A') (A') (A')
                 (A") (A") (A') (A") (A') (A") (A') (A') (A') (A")
                 (A') (A") (A') (A') (A') (A") (A") (A') (A') (A')
                 (A') (A") (A") (A') (A") (A') (A") (A') (A') (A")
                 (A') (A') (A') (A") (A") (A') (A') (A') (A") (A')
                 (A") (A') (A") (A') (A') (A") (A') (A") (A') (A")
                 (A") (A') (A') (A') (A') (A") (A') (A") (A') (A')
                 (A') (A") (A') (A") (A') (A") (A') (A") (A') (A")
                 (A') (A") (A') (A') (A') (A") (A') (A') (A") (A')
                 (A') (A") (A') (A') (A') (A') (A') (A") (A') (A')
                 (A") (A') (A') (A") (A') (A") (A') (A") (A") (A')
                 (A") (A') (A') (A') (A") (A') (A") (A') (A") (A')
                 (A') (A') (A') (A') (A') (A') (A') (A') (A') (A')
 Beta  Orbitals:
       Occupied  (A') (A') (A') (A') (A') (A') (A') (A') (A') (A')
                 (A') (A') (A") (A') (A") (A') (A') (A") (A')
       Virtual   (A') (A") (A') (A') (A') (A") (A') (A') (A') (A")
                 (A") (A') (A') (A") (A') (A') (A') (A') (A") (A')
                 (A") (A') (A') (A") (A') (A') (A') (A') (A") (A')
                 (A') (A') (A") (A') (A') (A") (A') (A') (A") (A')
                 (A") (A') (A") (A') (A') (A') (A") (A') (A') (A")
                 (A') (A') (A') (A') (A") (A') (A') (A") (A') (A')
                 (A') (A') (A') (A") (A") (A') (A") (A') (A") (A")
                 (A') (A") (A') (A") (A') (A') (A') (A') (A") (A")
                 (A') (A') (A') (A') (A") (A') (A") (A') (A') (A')
                 (A") (A") (A") (A') (A') (A') (A") (A') (A') (A")
                 (A') (A') (A") (A") (A') (A') (A') (A") (A') (A')
                 (A") (A') (A") (A') (A') (A") (A') (A') (A") (A')
                 (A') (A') (A") (A') (A') (A") (A") (A') (A') (A")
                 (A') (A') (A') (A") (A') (A') (A") (A") (A') (A")
                 (A') (A") (A') (A") (A') (A') (A') (A") (A') (A')
                 (A") (A') (A") (A') (A') (A") (A') (A') (A') (A')
                 (A") (A") (A') (A") (A') (A") (A') (A') (A') (A")
                 (A') (A") (A') (A') (A') (A") (A") (A') (A') (A')
                 (A') (A") (A") (A') (A") (A') (A") (A') (A') (A")
                 (A') (A') (A') (A") (A") (A') (A') (A') (A") (A')
                 (A") (A') (A") (A') (A') (A") (A') (A") (A') (A")
                 (A") (A') (A') (A') (A') (A") (A') (A") (A') (A')
                 (A') (A") (A') (A") (A') (A") (A') (A") (A') (A")
                 (A') (A") (A') (A') (A') (A") (A') (A') (A") (A')
                 (A') (A") (A') (A') (A') (A') (A') (A") (A') (A')
                 (A") (A') (A') (A") (A') (A") (A') (A") (A") (A')
                 (A") (A') (A') (A') (A") (A') (A") (A') (A") (A')
                 (A') (A') (A') (A') (A') (A') (A') (A') (A') (A')
 The electronic state is 1-A'.
 Alpha  occ. eigenvalues --  -19.32725 -19.26496 -14.48993 -10.48840 -10.42085
 Alpha  occ. eigenvalues --   -1.24808  -1.18294  -1.07781  -0.82537  -0.67017
 Alpha  occ. eigenvalues --   -0.65399  -0.63107  -0.59110  -0.54872  -0.51638
 Alpha  occ. eigenvalues --   -0.47581  -0.43651  -0.40113  -0.36661
 Alpha virt. eigenvalues --    0.00306   0.00629   0.03075   0.04753   0.05891
 Alpha virt. eigenvalues --    0.06407   0.08185   0.09848   0.10242   0.10389
 Alpha virt. eigenvalues --    0.11104   0.11170   0.12815   0.15129   0.15256
 Alpha virt. eigenvalues --    0.17168   0.17618   0.20214   0.21060   0.21855
 Alpha virt. eigenvalues --    0.22103   0.22805   0.23977   0.24292   0.24621
 Alpha virt. eigenvalues --    0.25255   0.26350   0.27719   0.28799   0.30015
 Alpha virt. eigenvalues --    0.32552   0.33975   0.34285   0.34672   0.37406
 Alpha virt. eigenvalues --    0.37520   0.38807   0.39254   0.39448   0.40587
 Alpha virt. eigenvalues --    0.42700   0.44543   0.44624   0.44913   0.47160
 Alpha virt. eigenvalues --    0.48824   0.50948   0.51378   0.51706   0.54143
 Alpha virt. eigenvalues --    0.54760   0.56317   0.59267   0.59604   0.61672
 Alpha virt. eigenvalues --    0.64220   0.65619   0.66104   0.66565   0.69208
 Alpha virt. eigenvalues --    0.69931   0.71423   0.73618   0.74731   0.76679
 Alpha virt. eigenvalues --    0.77907   0.78243   0.79601   0.80903   0.81948
 Alpha virt. eigenvalues --    0.82791   0.84160   0.85006   0.87031   0.87141
 Alpha virt. eigenvalues --    0.87814   0.88491   0.90479   0.93232   0.94255
 Alpha virt. eigenvalues --    0.94395   0.96459   0.97113   0.98822   0.99260
 Alpha virt. eigenvalues --    0.99623   1.04045   1.04676   1.05306   1.05609
 Alpha virt. eigenvalues --    1.05817   1.09508   1.13563   1.13592   1.15108
 Alpha virt. eigenvalues --    1.18991   1.20135   1.20719   1.24057   1.24916
 Alpha virt. eigenvalues --    1.27293   1.30413   1.30555   1.31556   1.33823
 Alpha virt. eigenvalues --    1.34746   1.36276   1.36561   1.39452   1.41129
 Alpha virt. eigenvalues --    1.41675   1.44033   1.46647   1.47131   1.48749
 Alpha virt. eigenvalues --    1.50799   1.53949   1.56381   1.58258   1.58513
 Alpha virt. eigenvalues --    1.61680   1.64567   1.65808   1.65847   1.68103
 Alpha virt. eigenvalues --    1.72441   1.76352   1.78392   1.81038   1.85773
 Alpha virt. eigenvalues --    1.90076   1.92632   1.96286   1.99652   1.99863
 Alpha virt. eigenvalues --    2.04541   2.06478   2.10148   2.12245   2.13787
 Alpha virt. eigenvalues --    2.15346   2.18619   2.20857   2.21933   2.21981
 Alpha virt. eigenvalues --    2.23443   2.25676   2.27510   2.31188   2.33460
 Alpha virt. eigenvalues --    2.35880   2.39251   2.41068   2.41908   2.46861
 Alpha virt. eigenvalues --    2.47516   2.48445   2.52214   2.53208   2.56161
 Alpha virt. eigenvalues --    2.58593   2.63857   2.64086   2.65214   2.67004
 Alpha virt. eigenvalues --    2.67915   2.75274   2.79018   2.80121   2.86129
 Alpha virt. eigenvalues --    2.88148   2.93427   2.96376   3.04593   3.07586
 Alpha virt. eigenvalues --    3.09825   3.13509   3.14769   3.22308   3.29539
 Alpha virt. eigenvalues --    3.32328   3.34511   3.36418   3.37232   3.41203
 Alpha virt. eigenvalues --    3.43093   3.44816   3.49065   3.52314   3.56226
 Alpha virt. eigenvalues --    3.59808   3.62200   3.69968   3.70104   3.76890
 Alpha virt. eigenvalues --    3.79289   3.83988   3.84283   3.85611   3.93323
 Alpha virt. eigenvalues --    3.95637   3.97063   4.04475   4.06086   4.10276
 Alpha virt. eigenvalues --    4.11829   4.15908   4.18055   4.24509   4.29681
 Alpha virt. eigenvalues --    4.32054   4.32112   4.37075   4.41845   4.47346
 Alpha virt. eigenvalues --    4.48113   4.53135   4.55300   4.61974   4.71673
 Alpha virt. eigenvalues --    4.77723   4.81460   4.84217   4.84544   4.90517
 Alpha virt. eigenvalues --    4.91135   4.92900   4.92951   5.01643   5.04391
 Alpha virt. eigenvalues --    5.10945   5.20961   5.22878   5.30710   5.33634
 Alpha virt. eigenvalues --    5.40025   5.45632   5.47823   5.55181   5.57989
 Alpha virt. eigenvalues --    5.69057   5.69817   5.77032   5.80229   5.95604
 Alpha virt. eigenvalues --    6.00482   6.17826   6.20085   6.24218   6.25057
 Alpha virt. eigenvalues --    6.25151   6.29793   6.44821   6.50699   6.53910
 Alpha virt. eigenvalues --    6.57415   6.65812   6.76224   6.77210   6.79077
 Alpha virt. eigenvalues --    6.84076   6.84248   6.87606   6.92992   6.99172
 Alpha virt. eigenvalues --    7.09928   7.13009   7.16284   7.16861   7.31124
 Alpha virt. eigenvalues --    7.31726   7.35599   7.40135   7.44472   7.57122
 Alpha virt. eigenvalues --   14.79166  15.45824  16.77691  17.35883  17.91400
  Beta  occ. eigenvalues --  -19.32725 -19.26496 -14.48993 -10.48840 -10.42085
  Beta  occ. eigenvalues --   -1.24808  -1.18294  -1.07781  -0.82537  -0.67017
  Beta  occ. eigenvalues --   -0.65399  -0.63107  -0.59110  -0.54872  -0.51638
  Beta  occ. eigenvalues --   -0.47581  -0.43651  -0.40113  -0.36661
  Beta virt. eigenvalues --    0.00306   0.00629   0.03075   0.04753   0.05891
  Beta virt. eigenvalues --    0.06407   0.08185   0.09848   0.10242   0.10389
  Beta virt. eigenvalues --    0.11104   0.11170   0.12815   0.15129   0.15256
  Beta virt. eigenvalues --    0.17168   0.17618   0.20214   0.21060   0.21855
  Beta virt. eigenvalues --    0.22103   0.22805   0.23977   0.24292   0.24621
  Beta virt. eigenvalues --    0.25255   0.26350   0.27719   0.28799   0.30015
  Beta virt. eigenvalues --    0.32552   0.33975   0.34285   0.34672   0.37406
  Beta virt. eigenvalues --    0.37520   0.38807   0.39254   0.39448   0.40587
  Beta virt. eigenvalues --    0.42700   0.44543   0.44624   0.44913   0.47160
  Beta virt. eigenvalues --    0.48824   0.50948   0.51378   0.51706   0.54143
  Beta virt. eigenvalues --    0.54760   0.56317   0.59267   0.59604   0.61672
  Beta virt. eigenvalues --    0.64220   0.65619   0.66104   0.66565   0.69208
  Beta virt. eigenvalues --    0.69931   0.71423   0.73618   0.74731   0.76679
  Beta virt. eigenvalues --    0.77907   0.78243   0.79601   0.80903   0.81948
  Beta virt. eigenvalues --    0.82791   0.84160   0.85006   0.87031   0.87141
  Beta virt. eigenvalues --    0.87814   0.88491   0.90479   0.93232   0.94255
  Beta virt. eigenvalues --    0.94395   0.96459   0.97113   0.98822   0.99260
  Beta virt. eigenvalues --    0.99623   1.04045   1.04676   1.05306   1.05609
  Beta virt. eigenvalues --    1.05817   1.09508   1.13563   1.13592   1.15108
  Beta virt. eigenvalues --    1.18991   1.20135   1.20719   1.24057   1.24916
  Beta virt. eigenvalues --    1.27293   1.30413   1.30555   1.31556   1.33823
  Beta virt. eigenvalues --    1.34746   1.36276   1.36561   1.39452   1.41129
  Beta virt. eigenvalues --    1.41675   1.44033   1.46647   1.47131   1.48749
  Beta virt. eigenvalues --    1.50799   1.53949   1.56381   1.58258   1.58513
  Beta virt. eigenvalues --    1.61680   1.64567   1.65808   1.65847   1.68103
  Beta virt. eigenvalues --    1.72441   1.76352   1.78392   1.81038   1.85773
  Beta virt. eigenvalues --    1.90076   1.92632   1.96286   1.99652   1.99863
  Beta virt. eigenvalues --    2.04541   2.06478   2.10148   2.12245   2.13787
  Beta virt. eigenvalues --    2.15346   2.18619   2.20857   2.21933   2.21981
  Beta virt. eigenvalues --    2.23443   2.25676   2.27510   2.31188   2.33460
  Beta virt. eigenvalues --    2.35880   2.39251   2.41068   2.41908   2.46861
  Beta virt. eigenvalues --    2.47516   2.48445   2.52214   2.53208   2.56161
  Beta virt. eigenvalues --    2.58593   2.63857   2.64086   2.65214   2.67004
  Beta virt. eigenvalues --    2.67915   2.75274   2.79018   2.80121   2.86129
  Beta virt. eigenvalues --    2.88148   2.93427   2.96376   3.04593   3.07586
  Beta virt. eigenvalues --    3.09825   3.13509   3.14769   3.22308   3.29539
  Beta virt. eigenvalues --    3.32328   3.34511   3.36418   3.37232   3.41203
  Beta virt. eigenvalues --    3.43093   3.44816   3.49065   3.52314   3.56226
  Beta virt. eigenvalues --    3.59808   3.62200   3.69968   3.70104   3.76890
  Beta virt. eigenvalues --    3.79289   3.83988   3.84283   3.85611   3.93323
  Beta virt. eigenvalues --    3.95637   3.97063   4.04475   4.06086   4.10276
  Beta virt. eigenvalues --    4.11829   4.15908   4.18055   4.24509   4.29681
  Beta virt. eigenvalues --    4.32054   4.32112   4.37075   4.41845   4.47346
  Beta virt. eigenvalues --    4.48113   4.53135   4.55300   4.61974   4.71673
  Beta virt. eigenvalues --    4.77723   4.81460   4.84217   4.84544   4.90517
  Beta virt. eigenvalues --    4.91135   4.92900   4.92951   5.01643   5.04391
  Beta virt. eigenvalues --    5.10945   5.20961   5.22878   5.30710   5.33634
  Beta virt. eigenvalues --    5.40025   5.45632   5.47823   5.55181   5.57989
  Beta virt. eigenvalues --    5.69057   5.69817   5.77032   5.80229   5.95604
  Beta virt. eigenvalues --    6.00482   6.17826   6.20085   6.24218   6.25057
  Beta virt. eigenvalues --    6.25151   6.29793   6.44821   6.50699   6.53910
  Beta virt. eigenvalues --    6.57415   6.65812   6.76224   6.77210   6.79077
  Beta virt. eigenvalues --    6.84076   6.84248   6.87606   6.92992   6.99172
  Beta virt. eigenvalues --    7.09928   7.13009   7.16284   7.16861   7.31124
  Beta virt. eigenvalues --    7.31726   7.35599   7.40135   7.44472   7.57122
  Beta virt. eigenvalues --   14.79166  15.45824  16.77691  17.35883  17.91400
          Condensed to atoms (all electrons):
               1          2          3          4          5          6
     1  O    8.389203  -0.001418  -0.022185  -0.135851   0.401194   0.004219
     2  O   -0.001418   8.479714   0.357270  -0.134232   0.002007  -0.079793
     3  C   -0.022185   0.357270   5.034238   0.273112  -0.142332   0.310630
     4  N   -0.135851  -0.134232   0.273112   6.956119   0.174973  -0.067230
     5  C    0.401194   0.002007  -0.142332   0.174973   5.013956  -0.002037
     6  H    0.004219  -0.079793   0.310630  -0.067230  -0.002037   0.426406
     7  H   -0.003401  -0.012131  -0.011459   0.219894  -0.016332  -0.009039
     8  H   -0.132041  -0.004989   0.004180  -0.245019   0.277738   0.005461
               7          8
     1  O   -0.003401  -0.132041
     2  O   -0.012131  -0.004989
     3  C   -0.011459   0.004180
     4  N    0.219894  -0.245019
     5  C   -0.016332   0.277738
     6  H   -0.009039   0.005461
     7  H    0.535538   0.138198
     8  H    0.138198   0.866057
          Atomic-Atomic Spin Densities.
               1          2          3          4          5          6
     1  O    0.000000   0.000000   0.000000   0.000000   0.000000   0.000000
     2  O    0.000000   0.000000   0.000000   0.000000   0.000000   0.000000
     3  C    0.000000   0.000000   0.000000   0.000000   0.000000   0.000000
     4  N    0.000000   0.000000   0.000000   0.000000   0.000000   0.000000
     5  C    0.000000   0.000000   0.000000   0.000000   0.000000   0.000000
     6  H    0.000000   0.000000   0.000000   0.000000   0.000000   0.000000
     7  H    0.000000   0.000000   0.000000   0.000000   0.000000   0.000000
     8  H    0.000000   0.000000   0.000000   0.000000   0.000000   0.000000
               7          8
     1  O    0.000000   0.000000
     2  O    0.000000   0.000000
     3  C    0.000000   0.000000
     4  N    0.000000   0.000000
     5  C    0.000000   0.000000
     6  H    0.000000   0.000000
     7  H    0.000000   0.000000
     8  H    0.000000   0.000000
 Mulliken charges and spin densities:
               1          2
     1  O   -0.499720   0.000000
     2  O   -0.606427   0.000000
     3  C    0.196546   0.000000
     4  N   -0.041764   0.000000
     5  C    0.290832   0.000000
     6  H    0.411384   0.000000
     7  H    0.158733   0.000000
     8  H    0.090416   0.000000
 Sum of Mulliken charges =   0.00000   0.00000
 Mulliken charges and spin densities with hydrogens summed into heavy atoms:
               1          2
     1  O   -0.499720   0.000000
     2  O   -0.606427   0.000000
     3  C    0.607931   0.000000
     4  N    0.116969   0.000000
     5  C    0.381248   0.000000
 APT charges:
               1
     1  O   -0.743439
     2  O   -0.749848
     3  C    1.158432
     4  N   -1.134301
     5  C    1.385034
     6  H   -0.025928
     7  H    0.379343
     8  H   -0.269293
 Sum of APT charges =   0.00000
 APT charges with hydrogens summed into heavy atoms:
               1
     1  O   -0.743439
     2  O   -0.749848
     3  C    1.132505
     4  N   -0.754958
     5  C    1.115741
 Electronic spatial extent (au):  <R**2>=            453.2660
 Charge=              0.0000 electrons
 Dipole moment (field-independent basis, Debye):
    X=             -2.2677    Y=              0.2224    Z=              0.0000  Tot=              2.2786
 Quadrupole moment (field-independent basis, Debye-Ang):
   XX=            -37.9264   YY=            -27.8459   ZZ=            -28.3608
   XY=             -5.4052   XZ=              0.0000   YZ=              0.0000
 Traceless Quadrupole moment (field-independent basis, Debye-Ang):
   XX=             -6.5487   YY=              3.5318   ZZ=              3.0169
   XY=             -5.4052   XZ=              0.0000   YZ=              0.0000
 Octapole moment (field-independent basis, Debye-Ang**2):
  XXX=            -13.1673  YYY=             -1.5277  ZZZ=              0.0000  XYY=              0.4782
  XXY=              2.3059  XXZ=              0.0000  XZZ=              0.5588  YZZ=             -1.5173
  YYZ=              0.0000  XYZ=              0.0000
 Hexadecapole moment (field-independent basis, Debye-Ang**3):
 XXXX=           -492.7066 YYYY=            -88.5285 ZZZZ=            -25.4714 XXXY=            -27.1107
 XXXZ=              0.0000 YYYX=            -19.5922 YYYZ=              0.0000 ZZZX=              0.0000
 ZZZY=              0.0000 XXYY=            -90.2706 XXZZ=            -74.2158 YYZZ=            -20.7471
 XXYZ=              0.0000 YYXZ=              0.0000 ZZXY=             -4.1013
 N-N= 1.591945192043D+02 E-N=-9.818818688987D+02  KE= 2.815622523007D+02
 Symmetry A'   KE= 2.705695441434D+02
 Symmetry A"   KE= 1.099270815724D+01
 Symmetry A'   SP=-7.374105901323D-16
 Symmetry A"   SP= 4.237910529107D-16
  Exact polarizability:  66.567   0.891  46.860   0.000   0.000  27.083
 Approx polarizability:  72.114   7.491  55.349   0.000   0.000  30.325
                          Isotropic Fermi Contact Couplings
        Atom                 a.u.       MegaHertz       Gauss      10(-4) cm-1
     1  O(17)              0.00000       0.00000       0.00000       0.00000
     2  O(17)              0.00000       0.00000       0.00000       0.00000
     3  C(13)              0.00000       0.00000       0.00000       0.00000
     4  N(14)              0.00000       0.00000       0.00000       0.00000
     5  C(13)              0.00000       0.00000       0.00000       0.00000
     6  H(1)               0.00000       0.00000       0.00000       0.00000
     7  H(1)               0.00000       0.00000       0.00000       0.00000
     8  H(1)               0.00000       0.00000       0.00000       0.00000
 --------------------------------------------------------
       Center         ----  Spin Dipole Couplings  ----
                      3XX-RR        3YY-RR        3ZZ-RR
 --------------------------------------------------------
     1   Atom        0.000000      0.000000      0.000000
     2   Atom        0.000000      0.000000      0.000000
     3   Atom        0.000000      0.000000      0.000000
     4   Atom        0.000000      0.000000      0.000000
     5   Atom        0.000000      0.000000      0.000000
     6   Atom        0.000000      0.000000      0.000000
     7   Atom        0.000000      0.000000      0.000000
     8   Atom        0.000000      0.000000      0.000000
 --------------------------------------------------------
                        XY            XZ            YZ
 --------------------------------------------------------
     1   Atom        0.000000      0.000000      0.000000
     2   Atom        0.000000      0.000000      0.000000
     3   Atom        0.000000      0.000000      0.000000
     4   Atom        0.000000      0.000000      0.000000
     5   Atom        0.000000      0.000000      0.000000
     6   Atom        0.000000      0.000000      0.000000
     7   Atom        0.000000      0.000000      0.000000
     8   Atom        0.000000      0.000000      0.000000
 --------------------------------------------------------


 ---------------------------------------------------------------------------------
              Anisotropic Spin Dipole Couplings in Principal Axis System
 ---------------------------------------------------------------------------------

       Atom             a.u.   MegaHertz   Gauss  10(-4) cm-1        Axes

              Baa     0.0000     0.000     0.000     0.000  0.0000  0.0000  1.0000
     1 O(17)  Bbb     0.0000     0.000     0.000     0.000  0.7120 -0.7022  0.0000
              Bcc     0.0000     0.000     0.000     0.000  0.7022  0.7120  0.0000
 
              Baa     0.0000     0.000     0.000     0.000  0.4855  0.8742  0.0000
     2 O(17)  Bbb     0.0000     0.000     0.000     0.000  0.0000  0.0000  1.0000
              Bcc     0.0000     0.000     0.000     0.000  0.8742 -0.4855  0.0000
 
              Baa     0.0000     0.000     0.000     0.000 -0.3001  0.9539  0.0000
     3 C(13)  Bbb     0.0000     0.000     0.000     0.000  0.9539  0.3001  0.0000
              Bcc     0.0000     0.000     0.000     0.000  0.0000  0.0000  1.0000
 
              Baa     0.0000     0.000     0.000     0.000 -0.5055  0.8628  0.0000
     4 N(14)  Bbb     0.0000     0.000     0.000     0.000  0.0000  0.0000  1.0000
              Bcc     0.0000     0.000     0.000     0.000  0.8628  0.5055  0.0000
 
              Baa     0.0000     0.000     0.000     0.000 -0.6424  0.7664  0.0000
     5 C(13)  Bbb     0.0000     0.000     0.000     0.000  0.0000  0.0000  1.0000
              Bcc     0.0000     0.000     0.000     0.000  0.7664  0.6424  0.0000
 
              Baa     0.0000     0.000     0.000     0.000 -0.1467  0.9892  0.0000
     6 H(1)   Bbb     0.0000     0.000     0.000     0.000  0.0000  0.0000  1.0000
              Bcc     0.0000     0.000     0.000     0.000  0.9892  0.1467  0.0000
 
              Baa     0.0000     0.000     0.000     0.000  0.0000  0.0000  1.0000
     7 H(1)   Bbb     0.0000     0.000     0.000     0.000  0.9925  0.1219  0.0000
              Bcc     0.0000     0.000     0.000     0.000 -0.1219  0.9925  0.0000
 
              Baa     0.0000     0.000     0.000     0.000  0.0000  0.0000  1.0000
     8 H(1)   Bbb     0.0000     0.000     0.000     0.000 -0.0731  0.9973  0.0000
              Bcc     0.0000     0.000     0.000     0.000  0.9973  0.0731  0.0000
 

 ---------------------------------------------------------------------------------

 Rotating derivatives to standard orientation.
 Full mass-weighted force constant matrix:
 Low frequencies ----1979.5630   -9.7830   -2.7439   -2.7037   -0.0012   -0.0011
 Low frequencies ---    0.0010  115.2190  215.2384
 ******    1 imaginary frequencies (negative Signs) ****** 
 Diagonal vibrational polarizability:
       33.4112251      20.1590426      38.6185538
 Harmonic frequencies (cm**-1), IR intensities (KM/Mole), Raman scattering
 activities (A**4/AMU), depolarization ratios for plane and unpolarized
 incident light, reduced masses (AMU), force constants (mDyne/A),
 and normal coordinates:
                      1                      2                      3
                     A'                     A"                     A'
 Frequencies --  -1979.5630               115.2129               215.2384
 Red. masses --      1.1491                 3.3375                 7.2729
 Frc consts  --      2.6530                 0.0261                 0.1985
 IR Inten    --    718.8636                12.8982                21.0329
  Atom  AN      X      Y      Z        X      Y      Z        X      Y      Z
     1   8     0.01  -0.03   0.00     0.00   0.00   0.14     0.38  -0.17   0.00
     2   8     0.00   0.00   0.00     0.00   0.00   0.25    -0.09  -0.29   0.00
     3   6     0.01   0.02   0.00     0.00   0.00  -0.26    -0.23   0.09   0.00
     4   7    -0.01   0.01   0.00     0.00   0.00  -0.16    -0.07   0.34   0.00
     5   6    -0.09   0.06   0.00     0.00   0.00  -0.02     0.03   0.11   0.00
     6   1    -0.04   0.03   0.00     0.00   0.00  -0.88    -0.56   0.15   0.00
     7   1     0.88  -0.22   0.00     0.00   0.00   0.16    -0.32   0.16   0.00
     8   1     0.06  -0.41   0.00     0.00   0.00   0.12    -0.26  -0.12   0.00
                      4                      5                      6
                     A"                     A'                     A"
 Frequencies --    274.4608               533.4506               614.8219
 Red. masses --      1.5286                 7.3988                 2.8918
 Frc consts  --      0.0678                 1.2405                 0.6440
 IR Inten    --     33.2067                 3.3139                 0.5892
  Atom  AN      X      Y      Z        X      Y      Z        X      Y      Z
     1   8     0.00   0.00   0.02    -0.26  -0.07   0.00     0.00   0.00  -0.12
     2   8     0.00   0.00  -0.01     0.39  -0.21   0.00     0.00   0.00   0.04
     3   6     0.00   0.00  -0.06     0.16   0.31   0.00     0.00   0.00  -0.06
     4   7     0.00   0.00   0.19    -0.11   0.19   0.00     0.00   0.00  -0.11
     5   6     0.00   0.00  -0.03    -0.13  -0.14   0.00     0.00   0.00   0.36
     6   1     0.00   0.00  -0.40    -0.08   0.35   0.00     0.00   0.00   0.07
     7   1     0.00   0.00  -0.59    -0.39  -0.13   0.00     0.00   0.00  -0.91
     8   1     0.00   0.00  -0.67    -0.35  -0.32   0.00     0.00   0.00   0.10
                      7                      8                      9
                     A'                     A'                     A"
 Frequencies --    790.8469               908.6609               991.0809
 Red. masses --      3.1828                 1.3445                 1.3911
 Frc consts  --      1.1729                 0.6541                 0.8051
 IR Inten    --    149.3662               180.3177                17.3874
  Atom  AN      X      Y      Z        X      Y      Z        X      Y      Z
     1   8     0.11   0.00   0.00     0.04  -0.05   0.00     0.00   0.00   0.03
     2   8     0.09   0.02   0.00     0.05  -0.01   0.00     0.00   0.00   0.03
     3   6     0.12  -0.12   0.00     0.04  -0.01   0.00     0.00   0.00  -0.11
     4   7    -0.09  -0.11   0.00    -0.10  -0.01   0.00     0.00   0.00   0.08
     5   6    -0.20   0.28   0.00    -0.09   0.01   0.00     0.00   0.00  -0.12
     6   1     0.30  -0.15   0.00     0.10  -0.02   0.00     0.00   0.00   0.46
     7   1    -0.60  -0.05   0.00     0.30   0.31   0.00     0.00   0.00  -0.53
     8   1    -0.43  -0.40   0.00     0.20   0.86   0.00     0.00   0.00   0.69
                     10                     11                     12
                     A"                     A'                     A'
 Frequencies --   1059.9995              1076.4844              1325.1413
 Red. masses --      1.4433                 8.7387                 5.9808
 Frc consts  --      0.9555                 5.9664                 6.1878
 IR Inten    --      3.6660               145.9806               671.5639
  Atom  AN      X      Y      Z        X      Y      Z        X      Y      Z
     1   8     0.00   0.00  -0.01    -0.15  -0.13   0.00    -0.11  -0.22   0.00
     2   8     0.00   0.00   0.05    -0.05   0.11   0.00     0.00   0.02   0.00
     3   6     0.00   0.00  -0.18     0.24  -0.49   0.00    -0.10   0.09   0.00
     4   7     0.00   0.00   0.03     0.07   0.52   0.00     0.46  -0.06   0.00
     5   6     0.00   0.00   0.05    -0.05  -0.05   0.00    -0.25   0.17   0.00
     6   1     0.00   0.00   0.74     0.22  -0.49   0.00    -0.42   0.15   0.00
     7   1     0.00   0.00   0.38    -0.04   0.25   0.00    -0.28   0.46   0.00
     8   1     0.00   0.00  -0.51    -0.06  -0.08   0.00     0.25   0.24   0.00
                     13                     14                     15
                     A'                     A'                     A'
 Frequencies --   1420.1375              1693.6422              1850.4765
 Red. masses --      1.1710                 1.1311                 6.2486
 Frc consts  --      1.3915                 1.9115                12.6067
 IR Inten    --     38.6404                97.0027               485.9689
  Atom  AN      X      Y      Z        X      Y      Z        X      Y      Z
     1   8    -0.01  -0.01   0.00     0.00   0.00   0.00    -0.03  -0.05   0.00
     2   8    -0.04  -0.05   0.00     0.05   0.02   0.00    -0.34  -0.14   0.00
     3   6    -0.05   0.06   0.00    -0.05  -0.02   0.00     0.50   0.18   0.00
     4   7     0.03   0.02   0.00    -0.05  -0.02   0.00    -0.03  -0.05   0.00
     5   6    -0.01   0.00   0.00     0.02  -0.01   0.00     0.05   0.06   0.00
     6   1     0.97  -0.13   0.00    -0.09  -0.03   0.00    -0.20   0.35   0.00
     7   1     0.01   0.10   0.00    -0.01   0.79   0.00    -0.03   0.60   0.00
     8   1     0.09  -0.08   0.00     0.41  -0.45   0.00     0.09  -0.19   0.00
                     16                     17                     18
                     A'                     A'                     A'
 Frequencies --   2041.0821              2198.8813              2986.5161
 Red. masses --     10.6013                 1.0559                 1.0892
 Frc consts  --     26.0215                 3.0081                 5.7236
 IR Inten    --    620.5657               130.9707                44.3296
  Atom  AN      X      Y      Z        X      Y      Z        X      Y      Z
     1   8    -0.27  -0.35   0.00     0.01   0.00   0.00     0.00   0.00   0.00
     2   8     0.07   0.02   0.00    -0.01   0.00   0.00     0.00   0.00   0.00
     3   6    -0.09  -0.02   0.00     0.02   0.01   0.00    -0.02  -0.08   0.00
     4   7    -0.17  -0.04   0.00    -0.03   0.02   0.00     0.00   0.00   0.00
     5   6     0.54   0.51   0.00    -0.04   0.01   0.00     0.00   0.00   0.00
     6   1     0.05  -0.01   0.00    -0.03   0.01   0.00     0.18   0.98   0.00
     7   1     0.12  -0.33   0.00    -0.26  -0.45   0.00     0.00   0.00   0.00
     8   1     0.18   0.22   0.00     0.85  -0.04   0.00     0.01   0.00   0.00

 -------------------
 - Thermochemistry -
 -------------------
 Temperature   298.150 Kelvin.  Pressure   1.00000 Atm.
 Atom     1 has atomic number  8 and mass  15.99491
 Atom     2 has atomic number  8 and mass  15.99491
 Atom     3 has atomic number  6 and mass  12.00000
 Atom     4 has atomic number  7 and mass  14.00307
 Atom     5 has atomic number  6 and mass  12.00000
 Atom     6 has atomic number  1 and mass   1.00783
 Atom     7 has atomic number  1 and mass   1.00783
 Atom     8 has atomic number  1 and mass   1.00783
 Molecular mass:    73.01638 amu.
 Principal axes and moments of inertia in atomic units:
                           1         2         3
     Eigenvalues --    71.34681 653.78109 725.12791
           X            0.99012  -0.14025   0.00000
           Y            0.14025   0.99012   0.00000
           Z            0.00000   0.00000   1.00000
 This molecule is an asymmetric top.
 Rotational symmetry number  1.
 Rotational temperatures (Kelvin)      1.21398     0.13248     0.11945
 Rotational constants (GHZ):          25.29533     2.76047     2.48886
    1 imaginary frequencies ignored.
 Zero-point vibrational energy     120201.6 (Joules/Mol)
                                   28.72887 (Kcal/Mol)
 Warning -- explicit consideration of   5 degrees of freedom as
           vibrations may cause significant error
 Vibrational temperatures:    165.77   309.68   394.89   767.52   884.59
          (Kelvin)           1137.85  1307.36  1425.94  1525.10  1548.82
                             1906.58  2043.26  2436.77  2662.42  2936.66
                             3163.70  4296.93
 
 Zero-point correction=                           0.045782 (Hartree/Particle)
 Thermal correction to Energy=                    0.050913
 Thermal correction to Enthalpy=                  0.051857
 Thermal correction to Gibbs Free Energy=         0.017553
 Sum of electronic and zero-point Energies=           -283.054138
 Sum of electronic and thermal Energies=              -283.049008
 Sum of electronic and thermal Enthalpies=            -283.048064
 Sum of electronic and thermal Free Energies=         -283.082368
 
                     E (Thermal)             CV                S
                      KCal/Mol        Cal/Mol-Kelvin    Cal/Mol-Kelvin
 Total                   31.948             16.081             72.199
 Electronic               0.000              0.000              0.000
 Translational            0.889              2.981             38.781
 Rotational               0.889              2.981             25.029
 Vibrational             30.171             10.119              8.390
 Vibration     1          0.608              1.937              3.179
 Vibration     2          0.645              1.818              1.999
 Vibration     3          0.677              1.721              1.568
 Vibration     4          0.888              1.176              0.580
 Vibration     5          0.974              1.001              0.425
                       Q            Log10(Q)             Ln(Q)
 Total Bot       0.843876D-08         -8.073722        -18.590431
 Total V=0       0.965350D+13         12.984685         29.898341
 Vib (Bot)       0.522682D-20        -20.281762        -46.700483
 Vib (Bot)    1  0.177566D+01          0.249361          0.574174
 Vib (Bot)    2  0.920814D+00         -0.035828         -0.082497
 Vib (Bot)    3  0.702537D+00         -0.153331         -0.353057
 Vib (Bot)    4  0.298836D+00         -0.524567         -1.207861
 Vib (Bot)    5  0.239157D+00         -0.621317         -1.430635
 Vib (V=0)       0.597921D+01          0.776644          1.788289
 Vib (V=0)    1  0.234472D+01          0.370091          0.852165
 Vib (V=0)    2  0.154781D+01          0.189717          0.436839
 Vib (V=0)    3  0.136230D+01          0.134272          0.309173
 Vib (V=0)    4  0.108250D+01          0.034427          0.079270
 Vib (V=0)    5  0.105425D+01          0.022945          0.052832
 Electronic      0.100000D+01          0.000000          0.000000
 Translational   0.245236D+08          7.389584         17.015147
 Rotational      0.658349D+05          4.818456         11.094906
 ***** Axes restored to original set *****
 -------------------------------------------------------------------
 Center     Atomic                   Forces (Hartrees/Bohr)
 Number     Number              X              Y              Z
 -------------------------------------------------------------------
      1        8          -0.000002347   -0.000002248    0.000000000
      2        8           0.000002300    0.000000485    0.000000000
      3        6          -0.000001845   -0.000000450    0.000000000
      4        7           0.000002196   -0.000000597    0.000000000
      5        6           0.000000001    0.000000960    0.000000000
      6        1          -0.000000099   -0.000000015    0.000000000
      7        1          -0.000000375    0.000001461    0.000000000
      8        1           0.000000169    0.000000404    0.000000000
 -------------------------------------------------------------------
 Cartesian Forces:  Max     0.000002347 RMS     0.000001085

 ----------------------------------------------------------------------

 Electric dipole moment (input orientation):
 (Debye = 10**-18 statcoulomb cm , SI units = C m)
                  (au)            (Debye)         (10**-30 SI)
   Tot        0.896474D+00      0.227861D+01      0.760062D+01
   x         -0.876041D+00     -0.222667D+01     -0.742739D+01
   y          0.190309D+00      0.483717D+00      0.161351D+01
   z          0.000000D+00      0.000000D+00      0.000000D+00

 Dipole polarizability, Alpha (input orientation).
 (esu units = cm**3 , SI units = C**2 m**2 J**-1)
 Alpha(0;0):
               (au)            (10**-24 esu)      (10**-40 SI)
   iso        0.468369D+02      0.694051D+01      0.772235D+01
   aniso      0.342289D+02      0.507220D+01      0.564358D+01
   xx         0.665077D+02      0.985542D+01      0.109656D+02
   yx        -0.140167D+01     -0.207705D+00     -0.231103D+00
   yy         0.469196D+02      0.695277D+01      0.773600D+01
   zx         0.000000D+00      0.000000D+00      0.000000D+00
   zy         0.000000D+00      0.000000D+00      0.000000D+00
   zz         0.270833D+02      0.401334D+01      0.446544D+01

 ----------------------------------------------------------------------

 Dipole orientation:
     8         -0.39934370         -1.83828303          3.49798974
     8          0.17219284          0.79264849         -4.19325494
     6         -0.04850859         -0.22329766         -2.19100164
     7          0.23696658          1.09081886          0.10139436
     6         -0.00563514         -0.02594004          2.30737545
     1         -0.48844701         -2.24844882         -1.98642290
     1          0.60756217          2.79676691          2.07560178
     1          0.47675467          2.19462591          3.81049694

 Electric dipole moment (dipole orientation):
 (Debye = 10**-18 statcoulomb cm , SI units = C m)
                  (au)            (Debye)         (10**-30 SI)
   Tot        0.896474D+00      0.227861D+01      0.760062D+01
   x          0.000000D+00      0.000000D+00      0.000000D+00
   y          0.000000D+00      0.000000D+00      0.000000D+00
   z          0.896474D+00      0.227861D+01      0.760062D+01

 Dipole polarizability, Alpha (dipole orientation).
 (esu units = cm**3 , SI units = C**2 m**2 J**-1)
 Alpha(0;0):
               (au)            (10**-24 esu)      (10**-40 SI)
   iso        0.468369D+02      0.694051D+01      0.772235D+01
   aniso      0.342289D+02      0.507220D+01      0.564358D+01
   xx         0.279908D+02      0.414781D+01      0.461506D+01
   yx         0.417746D+01      0.619036D+00      0.688771D+00
   yy         0.463133D+02      0.686292D+01      0.763603D+01
   zx        -0.591887D+00     -0.877087D-01     -0.975890D-01
   zy        -0.272461D+01     -0.403746D+00     -0.449228D+00
   zz         0.662065D+02      0.981078D+01      0.109160D+02

 ----------------------------------------------------------------------
 1\1\GINC-R03C06\Freq\UwB97XD\Aug-CC-pVTZ\C2H3N1O2\LFRANZON\29-Aug-2022
 \0\\# UWB97XD aug-cc-pVTZ Opt(CalcAll,TS,NoEigenTest) scf=qc Integral(
 Grid=SuperFineGrid) MaxDisk=32GB\\H2TS-M1-copt-TS-opt-Final\\0,1\O,-2.
 0201899965,-0.5798241818,0.\O,2.2595196888,-0.0516057258,0.\C,1.107332
 3316,-0.3642943529,0.\N,0.0729646687,0.5886268108,0.\C,-1.1961627174,0
 .2454765178,0.\H,0.7687360062,-1.4129764553,0.\H,-0.751818807,1.713151
 9726,0.\H,-1.7181811744,1.5894054147,0.\\Version=ES64L-G16RevB.01\Stat
 e=1-A'\HF=-283.0999207\S2=0.\S2-1=0.\S2A=0.\RMSD=9.156e-13\RMSF=1.085e
 -06\ZeroPoint=0.0457824\Thermal=0.0509126\Dipole=-0.876041,0.1903088,0
 .\DipoleDeriv=-1.0488309,-0.4679228,0.,-0.756171,-0.9837828,0.,0.,0.,-
 0.1977043,-1.4234745,0.0889332,0.,-0.1698697,-0.4705785,0.,0.,0.,-0.35
 54919,2.2545417,-0.250635,0.,-0.4511293,0.9163428,0.,0.,0.,0.3044124,-
 2.31323,0.4617802,0.,0.9260897,-0.8044914,0.,0.,0.,-0.2851805,1.899907
 4,0.2530397,0.,0.7340924,1.9959966,0.,0.,0.,0.2591978,-0.0353049,-0.06
 07955,0.,0.0176429,-0.1345484,0.,0.,0.,0.0920702,0.9634554,-0.0239755,
 0.,-0.2806312,-0.0088923,0.,0.,0.,0.1834644,-0.2970641,-0.0004243,0.,-
 0.0200239,-0.510046,0.,0.,0.,-0.000768\Polar=66.5076508,-1.4016658,46.
 9195916,0.,0.,27.0833309\PG=CS [SG(C2H3N1O2)]\NImag=1\\0.53969445,0.47
 761382,0.51907882,0.,0.,0.02765638,-0.00848310,-0.00482338,0.,0.858935
 80,0.00233203,0.00255172,0.,0.20419869,0.14304384,0.,0.,-0.00159834,0.
 ,0.,0.02690162,0.01628478,0.01444906,0.,-0.73632925,-0.19503748,0.,0.9
 6495083,-0.01693437,-0.01036814,0.,-0.21463913,-0.17247151,0.,0.190764
 11,0.63173935,0.,0.,-0.00262931,0.,0.,-0.06837383,0.,0.,0.19173292,-0.
 03105956,-0.03985682,0.,-0.10887747,0.02778137,0.,-0.10097581,0.071058
 65,0.,0.71852280,-0.05161646,0.02510630,0.,0.02276191,0.03757870,0.,0.
 01371259,-0.21791668,0.,-0.01112255,0.34519893,0.,0.,0.02887828,0.,0.,
 0.01579440,0.,0.,-0.06022024,0.,0.,0.06091067,-0.49915968,-0.46332432,
 0.,0.02435159,0.00161050,0.,-0.06017631,0.03438694,0.,-0.41678139,-0.0
 0895106,0.,0.85023043,-0.39758494,-0.45216216,0.,0.00820327,-0.0029086
 6,0.,0.00584622,0.01337576,0.,-0.07238514,-0.13559836,0.,0.52796107,0.
 52390388,0.,0.,-0.06374731,0.,0.,0.00790101,0.,0.,-0.00411391,0.,0.,-0
 .06824461,0.,0.,0.15518897,-0.00084025,-0.00233566,0.,-0.02536725,-0.0
 4223545,0.,-0.06983497,-0.05505528,0.,0.00448958,0.03086827,0.,-0.0033
 2629,0.00357167,0.,0.09142565,0.00119374,0.00421406,0.,-0.02046894,-0.
 00197947,0.,-0.05201412,-0.26781628,0.,0.00315088,-0.02647938,0.,-0.00
 018305,-0.00756908,0.,0.07037067,0.29401173,0.,0.,0.00150945,0.,0.,0.0
 2208060,0.,0.,-0.06367221,0.,0.,0.01966756,0.,0.,-0.00200060,0.,0.,0.0
 2268336,-0.02307732,0.04832821,0.,-0.00125829,0.00443213,0.,-0.0290495
 7,-0.01908538,0.,0.00174622,-0.03889204,0.,0.15487687,-0.11123423,0.,0
 .00687832,-0.00592467,0.,-0.06941788,-0.00746942,-0.02513121,0.,-0.001
 73983,-0.00358728,0.,0.01933579,0.00948976,0.,-0.00241700,-0.03558875,
 0.,-0.03994653,0.00149521,0.,-0.00320102,0.00390727,0.,0.06530966,0.09
 124085,0.,0.,-0.00006400,0.,0.,-0.00172093,0.,0.,-0.00225928,0.,0.,-0.
 00658572,0.,0.,0.00740697,0.,0.,0.00202462,0.,0.,0.01666402,0.00664068
 ,-0.03005091,0.,-0.00297204,-0.00308180,0.,0.01513031,0.00950447,0.,-0
 .06706436,0.04323933,0.,-0.05001522,0.03562209,0.,-0.00342480,0.003875
 49,0.,-0.04069834,-0.02987166,0.,0.14240377,-0.00753441,-0.06328939,0.
 ,0.00650741,-0.00222733,0.,0.00294382,0.01396776,0.,0.02379061,0.00769
 924,0.,-0.05155355,0.05946341,0.,-0.00198321,0.00171114,0.,0.05706632,
 -0.04182585,0.,-0.02923700,0.02450103,0.,0.,0.00999484,0.,0.,-0.000984
 53,0.,0.,0.00953586,0.,0.,0.00979965,0.,0.,-0.03239052,0.,0.,-0.002292
 78,0.,0.,-0.01546568,0.,0.,0.02180316\\0.00000235,0.00000225,0.,-0.000
 00230,-0.00000048,0.,0.00000184,0.00000045,0.,-0.00000220,0.00000060,0
 .,0.,-0.00000096,0.,0.00000010,0.00000001,0.,0.00000037,-0.00000146,0.
 ,-0.00000017,-0.00000040,0.\\\@


 MOST BUREAUCRACIES FUNCTION LIKE A SEPTIC TANK.
 THE LARGE CHUNKS RISE TO THE TOP.
 Job cpu time:       0 days 19 hours  6 minutes 11.5 seconds.
 Elapsed time:       0 days  1 hours 17 minutes 37.2 seconds.
 File lengths (MBytes):  RWF=    116 Int=      0 D2E=      0 Chk=     11 Scr=      1
 Normal termination of Gaussian 16 at Mon Aug 29 13:04:59 2022.
