# Supplementary material for: An Experimental and Master Equation Investigation of Kinetics of the CH2OO + RCN Reactions (R = H, CH3, C2H5) and Their Atmospheric Relevance
Source: J Phys Chem A. 2023 Jan 5;127(2):477–88. doi: 10.1021/acs.jpca.2c07073 (PMC9869398; doi:10.1021/acs.jpca.2c07073)
Supplement: Supplementary file 2 — jp2c07073_si_002.zip [file jp2c07073_si_002.zip › wb97XD/Optimization+Freq/H2TS2.log]

 Entering Gaussian System, Link 0=/appl/soft/chem/gaussian/G16RevB.01/g16/g16
 Initial command:
 /appl/soft/chem/gaussian/G16RevB.01/g16/l1.exe "/scratch/kurten/scratch_lauri/Cyan/AmideDissoc/H2TS/CH3/13173072.GAUSS_SCRDIR/Gau-180486.inp" -scrdir="/scratch/kurten/scratch_lauri/Cyan/AmideDissoc/H2TS/CH3/13173072.GAUSS_SCRDIR/"
 Entering Link 1 = /appl/soft/chem/gaussian/G16RevB.01/g16/l1.exe PID=    180490.
  
 Copyright (c) 1988-2017, Gaussian, Inc.  All Rights Reserved.
  
 This is part of the Gaussian(R) 16 program.  It is based on
 the Gaussian(R) 09 system (copyright 2009, Gaussian, Inc.),
 the Gaussian(R) 03 system (copyright 2003, Gaussian, Inc.),
 the Gaussian(R) 98 system (copyright 1998, Gaussian, Inc.),
 the Gaussian(R) 94 system (copyright 1995, Gaussian, Inc.),
 the Gaussian 92(TM) system (copyright 1992, Gaussian, Inc.),
 the Gaussian 90(TM) system (copyright 1990, Gaussian, Inc.),
 the Gaussian 88(TM) system (copyright 1988, Gaussian, Inc.),
 the Gaussian 86(TM) system (copyright 1986, Carnegie Mellon
 University), and the Gaussian 82(TM) system (copyright 1983,
 Carnegie Mellon University). Gaussian is a federally registered
 trademark of Gaussian, Inc.
  
 This software contains proprietary and confidential information,
 including trade secrets, belonging to Gaussian, Inc.
  
 This software is provided under written license and may be
 used, copied, transmitted, or stored only in accord with that
 written license.
  
 The following legend is applicable only to US Government
 contracts under FAR:
  
                    RESTRICTED RIGHTS LEGEND
  
 Use, reproduction and disclosure by the US Government is
 subject to restrictions as set forth in subparagraphs (a)
 and (c) of the Commercial Computer Software - Restricted
 Rights clause in FAR 52.227-19.
  
 Gaussian, Inc.
 340 Quinnipiac St., Bldg. 40, Wallingford CT 06492
  
  
 ---------------------------------------------------------------
 Warning -- This program may not be used in any manner that
 competes with the business of Gaussian, Inc. or will provide
 assistance to any competitor of Gaussian, Inc.  The licensee
 of this program is prohibited from giving any competitor of
 Gaussian, Inc. access to this program.  By using this program,
 the user acknowledges that Gaussian, Inc. is engaged in the
 business of creating and licensing software in the field of
 computational chemistry and represents and warrants to the
 licensee that it is not a competitor of Gaussian, Inc. and that
 it will not use this program in any manner prohibited above.
 ---------------------------------------------------------------
  

 Cite this work as:
 Gaussian 16, Revision B.01,
 M. J. Frisch, G. W. Trucks, H. B. Schlegel, G. E. Scuseria, 
 M. A. Robb, J. R. Cheeseman, G. Scalmani, V. Barone, 
 G. A. Petersson, H. Nakatsuji, X. Li, M. Caricato, A. V. Marenich, 
 J. Bloino, B. G. Janesko, R. Gomperts, B. Mennucci, H. P. Hratchian, 
 J. V. Ortiz, A. F. Izmaylov, J. L. Sonnenberg, D. Williams-Young, 
 F. Ding, F. Lipparini, F. Egidi, J. Goings, B. Peng, A. Petrone, 
 T. Henderson, D. Ranasinghe, V. G. Zakrzewski, J. Gao, N. Rega, 
 G. Zheng, W. Liang, M. Hada, M. Ehara, K. Toyota, R. Fukuda, 
 J. Hasegawa, M. Ishida, T. Nakajima, Y. Honda, O. Kitao, H. Nakai, 
 T. Vreven, K. Throssell, J. A. Montgomery, Jr., J. E. Peralta, 
 F. Ogliaro, M. J. Bearpark, J. J. Heyd, E. N. Brothers, K. N. Kudin, 
 V. N. Staroverov, T. A. Keith, R. Kobayashi, J. Normand, 
 K. Raghavachari, A. P. Rendell, J. C. Burant, S. S. Iyengar, 
 J. Tomasi, M. Cossi, J. M. Millam, M. Klene, C. Adamo, R. Cammi, 
 J. W. Ochterski, R. L. Martin, K. Morokuma, O. Farkas, 
 J. B. Foresman, and D. J. Fox, Gaussian, Inc., Wallingford CT, 2016.
 
 ******************************************
 Gaussian 16:  ES64L-G16RevB.01 20-Dec-2017
                 7-Sep-2022 
 ******************************************
 %mem=12GB
 %NprocShared=16
 Will use up to   16 processors via shared memory.
 %chk=CH3CN-TSH2-b3lyp-TS-opt-Final
 ----------------------------------------------------------------------
 # UWB97XD aug-cc-pVTZ Opt(CalcAll,TS,NoEigenTest) scf=qc Integral(Grid
 =SuperFineGrid) MaxDisk=32GB
 ----------------------------------------------------------------------
 1/5=1,10=4,11=1,18=20,26=5,38=1/1,3;
 2/9=110,12=2,17=6,18=5,40=1/2;
 3/5=16,6=1,7=10,11=2,25=1,30=1,71=2,74=-58,75=-7,116=2,140=1/1,2,3;
 4//1;
 5/5=2,8=3,38=5/8;
 8/6=4,10=90,11=11/1;
 11/6=1,8=1,9=11,15=111,16=1/1,2,10;
 10/6=1/2;
 6/7=2,8=2,9=2,10=2,18=1,28=1/1;
 7/10=1,25=1/1,2,3,16;
 1/5=1,10=4,11=1,18=20,26=5/3(3);
 2/9=110/2;
 7/8=1,9=1,25=1,44=-1/16;
 99//99;
 2/9=110/2;
 3/5=16,6=1,7=10,11=2,25=1,30=1,71=2,74=-58,75=-7,116=2,140=1/1,2,3;
 4/5=5,16=3,69=1/1;
 5/5=2,8=3,38=5/8;
 8/6=4,10=90,11=11/1;
 11/6=1,8=1,9=11,15=111,16=1/1,2,10;
 10/6=1/2;
 7/10=1,25=1/1,2,3,16;
 1/5=1,10=4,11=1,18=20,26=5/3(-8);
 2/9=110/2;
 6/7=2,8=2,9=2,10=2,18=1,19=2,28=1/1;
 7/8=1,9=1,25=1,44=-1/16;
 99//99;
 -----------------------------
 CH3CN-TSH2-b3lyp-TS-opt-Final
 -----------------------------
 Symbolic Z-matrix:
 Charge =  0 Multiplicity = 1
 O                    -2.1526   -0.57423   0.00009 
 O                     2.05344   0.72173   0.00008 
 C                     1.00426   0.11502   0. 
 N                    -0.21128   0.87062  -0.00006 
 C                    -1.42828   0.35744  -0.00002 
 C                     0.90719  -1.39684  -0.00006 
 H                    -1.1596    1.92395  -0.00013 
 H                    -2.10916   1.66388  -0.00012 
 H                     1.91675  -1.81184  -0.00026 
 H                     0.36278  -1.75206   0.88238 
 H                     0.36244  -1.752    -0.88231 
 
 Add virtual bond connecting atoms H8         and H7         Dist= 1.86D+00.
 Add virtual bond connecting atoms H7         and N4         Dist= 2.68D+00.
 Add virtual bond connecting atoms H8         and C5         Dist= 2.78D+00.

 GradGradGradGradGradGradGradGradGradGradGradGradGradGradGradGradGradGrad
 Berny optimization.
 Initialization pass.
                           ----------------------------
                           !    Initial Parameters    !
                           ! (Angstroms and Degrees)  !
 --------------------------                            --------------------------
 ! Name  Definition              Value          Derivative Info.                !
 --------------------------------------------------------------------------------
 ! R1    R(1,5)                  1.1801         calculate D2E/DX2 analytically  !
 ! R2    R(2,3)                  1.212          calculate D2E/DX2 analytically  !
 ! R3    R(3,4)                  1.4312         calculate D2E/DX2 analytically  !
 ! R4    R(3,6)                  1.515          calculate D2E/DX2 analytically  !
 ! R5    R(4,5)                  1.3208         calculate D2E/DX2 analytically  !
 ! R6    R(4,7)                  1.4173         calculate D2E/DX2 analytically  !
 ! R7    R(5,8)                  1.4732         calculate D2E/DX2 analytically  !
 ! R8    R(6,9)                  1.0915         calculate D2E/DX2 analytically  !
 ! R9    R(6,10)                 1.096          calculate D2E/DX2 analytically  !
 ! R10   R(6,11)                 1.096          calculate D2E/DX2 analytically  !
 ! R11   R(7,8)                  0.9845         calculate D2E/DX2 analytically  !
 ! A1    A(2,3,4)              118.0947         calculate D2E/DX2 analytically  !
 ! A2    A(2,3,6)              123.7132         calculate D2E/DX2 analytically  !
 ! A3    A(4,3,6)              118.1921         calculate D2E/DX2 analytically  !
 ! A4    A(3,4,5)              125.2702         calculate D2E/DX2 analytically  !
 ! A5    A(3,4,7)              163.8627         calculate D2E/DX2 analytically  !
 ! A6    A(5,4,7)               70.8671         calculate D2E/DX2 analytically  !
 ! A7    A(1,5,4)              150.727          calculate D2E/DX2 analytically  !
 ! A8    A(1,5,8)              114.6097         calculate D2E/DX2 analytically  !
 ! A9    A(4,5,8)               94.6633         calculate D2E/DX2 analytically  !
 ! A10   A(3,6,9)              108.6724         calculate D2E/DX2 analytically  !
 ! A11   A(3,6,10)             110.8074         calculate D2E/DX2 analytically  !
 ! A12   A(3,6,11)             110.8093         calculate D2E/DX2 analytically  !
 ! A13   A(9,6,10)             109.6539         calculate D2E/DX2 analytically  !
 ! A14   A(9,6,11)             109.6548         calculate D2E/DX2 analytically  !
 ! A15   A(10,6,11)            107.2291         calculate D2E/DX2 analytically  !
 ! A16   A(4,7,8)              116.6801         calculate D2E/DX2 analytically  !
 ! A17   A(5,8,7)               77.7896         calculate D2E/DX2 analytically  !
 ! D1    D(2,3,4,5)           -179.9932         calculate D2E/DX2 analytically  !
 ! D2    D(2,3,4,7)              0.0049         calculate D2E/DX2 analytically  !
 ! D3    D(6,3,4,5)              0.0077         calculate D2E/DX2 analytically  !
 ! D4    D(6,3,4,7)           -179.9943         calculate D2E/DX2 analytically  !
 ! D5    D(2,3,6,9)             -0.0133         calculate D2E/DX2 analytically  !
 ! D6    D(2,3,6,10)           120.5319         calculate D2E/DX2 analytically  !
 ! D7    D(2,3,6,11)          -120.5608         calculate D2E/DX2 analytically  !
 ! D8    D(4,3,6,9)            179.9857         calculate D2E/DX2 analytically  !
 ! D9    D(4,3,6,10)           -59.469          calculate D2E/DX2 analytically  !
 ! D10   D(4,3,6,11)            59.4383         calculate D2E/DX2 analytically  !
 ! D11   D(3,4,5,1)              0.0037         calculate D2E/DX2 analytically  !
 ! D12   D(3,4,5,8)            179.9999         calculate D2E/DX2 analytically  !
 ! D13   D(7,4,5,1)           -179.9958         calculate D2E/DX2 analytically  !
 ! D14   D(7,4,5,8)              0.0004         calculate D2E/DX2 analytically  !
 ! D15   D(3,4,7,8)           -179.9991         calculate D2E/DX2 analytically  !
 ! D16   D(5,4,7,8)             -0.0007         calculate D2E/DX2 analytically  !
 ! D17   D(1,5,8,7)            179.9973         calculate D2E/DX2 analytically  !
 ! D18   D(4,5,8,7)             -0.0006         calculate D2E/DX2 analytically  !
 ! D19   D(4,7,8,5)              0.0006         calculate D2E/DX2 analytically  !
 --------------------------------------------------------------------------------
 Trust Radius=3.00D-01 FncErr=1.00D-07 GrdErr=1.00D-07 EigMax=2.50D+02 EigMin=1.00D-04
 Number of steps in this run=     57 maximum allowed number of steps=    100.
 Search for a saddle point of order  1.
 GradGradGradGradGradGradGradGradGradGradGradGradGradGradGradGradGradGrad

                          Input orientation:                          
 ---------------------------------------------------------------------
 Center     Atomic      Atomic             Coordinates (Angstroms)
 Number     Number       Type             X           Y           Z
 ---------------------------------------------------------------------
      1          8           0       -2.152600   -0.574230    0.000090
      2          8           0        2.053440    0.721730    0.000080
      3          6           0        1.004260    0.115020    0.000000
      4          7           0       -0.211280    0.870620   -0.000060
      5          6           0       -1.428280    0.357440   -0.000020
      6          6           0        0.907190   -1.396840   -0.000060
      7          1           0       -1.159600    1.923950   -0.000130
      8          1           0       -2.109160    1.663880   -0.000120
      9          1           0        1.916750   -1.811840   -0.000260
     10          1           0        0.362780   -1.752060    0.882380
     11          1           0        0.362440   -1.752000   -0.882310
 ---------------------------------------------------------------------
                    Distance matrix (angstroms):
                    1          2          3          4          5
     1  O    0.000000
     2  O    4.401169   0.000000
     3  C    3.231227   1.211972   0.000000
     4  N    2.419982   2.269609   1.431247   0.000000
     5  C    1.180105   3.500726   2.444590   1.320774   0.000000
     6  C    3.168438   2.408781   1.514973   2.528310   2.920945
     7  H    2.688299   3.430592   2.820375   1.417327   1.589384
     8  H    2.238532   4.267890   3.477406   2.056991   1.473222
     9  H    4.253385   2.537255   2.132001   3.424048   3.986854
    10  H    2.914250   3.123527   2.162424   2.826074   2.904568
    11  H    2.913966   3.123689   2.162445   2.825890   2.904281
                    6          7          8          9         10
     6  C    0.000000
     7  H    3.911428   0.000000
     8  H    4.297252   0.984531   0.000000
     9  H    1.091529   4.839427   5.318701   0.000000
    10  H    1.096022   4.075477   4.307893   1.788141   0.000000
    11  H    1.096018   4.075225   4.307587   1.788148   1.764690
                   11
    11  H    0.000000
 Stoichiometry    C3H5NO2
 Framework group  C1[X(C3H5NO2)]
 Deg. of freedom    27
 Full point group                 C1      NOp   1
 Largest Abelian subgroup         C1      NOp   1
 Largest concise Abelian subgroup C1      NOp   1
                         Standard orientation:                         
 ---------------------------------------------------------------------
 Center     Atomic      Atomic             Coordinates (Angstroms)
 Number     Number       Type             X           Y           Z
 ---------------------------------------------------------------------
      1          8           0        2.152601    0.574223    0.000090
      2          8           0       -2.053442   -0.721724    0.000080
      3          6           0       -1.004261   -0.115017    0.000000
      4          7           0        0.211277   -0.870621   -0.000060
      5          6           0        1.428279   -0.357444   -0.000020
      6          6           0       -0.907186    1.396842   -0.000060
      7          1           0        1.159594   -1.923954   -0.000130
      8          1           0        2.109155   -1.663886   -0.000120
      9          1           0       -1.916745    1.811845   -0.000260
     10          1           0       -0.362775    1.752061    0.882380
     11          1           0       -0.362435    1.752001   -0.882310
 ---------------------------------------------------------------------
 Rotational constants (GHZ):           7.6487042           2.5166032           1.9161055
 Standard basis: Aug-CC-pVTZ (5D, 7F)
 There are   455 symmetry adapted cartesian basis functions of A   symmetry.
 There are   391 symmetry adapted basis functions of A   symmetry.
   391 basis functions,   567 primitive gaussians,   455 cartesian basis functions
    23 alpha electrons       23 beta electrons
       nuclear repulsion energy       225.2806945941 Hartrees.
 NAtoms=   11 NActive=   11 NUniq=   11 SFac= 1.00D+00 NAtFMM=   60 NAOKFM=F Big=F
 Integral buffers will be    131072 words long.
 Raffenetti 2 integral format.
 Two-electron integral symmetry is turned on.
 Nuclear repulsion after empirical dispersion term =      225.2769909045 Hartrees.
 One-electron integrals computed using PRISM.
 NBasis=   391 RedAO= T EigKep=  1.18D-05  NBF=   391
 NBsUse=   391 1.00D-06 EigRej= -1.00D+00 NBFU=   391
 ExpMin= 2.53D-02 ExpMax= 1.53D+04 ExpMxC= 5.22D+02 IAcc=3 IRadAn=         7 AccDes= 0.00D+00
 Harris functional with IExCor= 4639 and IRadAn=       7 diagonalized for initial guess.
 HarFok:  IExCor= 4639 AccDes= 0.00D+00 IRadAn=         7 IDoV= 1 UseB2=F ITyADJ=14
 ICtDFT=  3500011 ScaDFX=  1.000000  1.000000  1.000000  1.000000
 FoFCou: FMM=F IPFlag=           0 FMFlag=      100000 FMFlg1=           0
         NFxFlg=           0 DoJE=T BraDBF=F KetDBF=T FulRan=T
         wScrn=  0.000000 ICntrl=       500 IOpCl=  0 I1Cent=   200000004 NGrid=           0
         NMat0=    1 NMatS0=      1 NMatT0=    0 NMatD0=    1 NMtDS0=    0 NMtDT0=    0
 Petite list used in FoFCou.
 Initial guess <Sx>= 0.0000 <Sy>= 0.0000 <Sz>= 0.0000 <S**2>= 0.0000 S= 0.0000
 Gradient too large for Newton-Raphson -- use scaled steepest descent instead.
 Gradient too large for Newton-Raphson -- use scaled steepest descent instead.
 Gradient too large for Newton-Raphson -- use scaled steepest descent instead.
     Accept linear search using points  1 and  2.
 Gradient too large for Newton-Raphson -- use scaled steepest descent instead.
     Accept linear search using points  2 and  3.
 Gradient too large for Newton-Raphson -- use scaled steepest descent instead.
     Accept linear search using points  1 and  2.
 LinEq1:  Iter=  0 NonCon=     1 RMS=3.91D-05 Max=1.05D-03 NDo=     1
 AX will form     1 AO Fock derivatives at one time.
 LinEq1:  Iter=  1 NonCon=     1 RMS=1.47D-05 Max=7.56D-04 NDo=     1
 LinEq1:  Iter=  2 NonCon=     1 RMS=6.16D-06 Max=1.95D-04 NDo=     1
 LinEq1:  Iter=  3 NonCon=     1 RMS=2.70D-06 Max=7.89D-05 NDo=     1
 LinEq1:  Iter=  4 NonCon=     1 RMS=1.25D-06 Max=2.36D-05 NDo=     1
 LinEq1:  Iter=  5 NonCon=     1 RMS=7.85D-07 Max=2.05D-05 NDo=     1
 LinEq1:  Iter=  6 NonCon=     1 RMS=2.76D-07 Max=7.73D-06 NDo=     1
 LinEq1:  Iter=  7 NonCon=     1 RMS=1.51D-07 Max=3.95D-06 NDo=     1
 LinEq1:  Iter=  8 NonCon=     1 RMS=3.83D-08 Max=7.63D-07 NDo=     1
 LinEq1:  Iter=  9 NonCon=     1 RMS=1.60D-08 Max=4.59D-07 NDo=     1
 LinEq1:  Iter= 10 NonCon=     1 RMS=5.81D-09 Max=1.59D-07 NDo=     1
 LinEq1:  Iter= 11 NonCon=     0 RMS=1.90D-09 Max=5.63D-08 NDo=     1
 Linear equations converged to 1.301D-08 1.301D-07 after    11 iterations.
     Accept linear search using points  1 and  2.
     Minimum is close to point  2 DX= -4.92D-05 DF= -5.68D-14 DXR=  4.92D-05 DFR=  2.39D-09 which will be used.
 LinEq1:  Iter=  0 NonCon=     1 RMS=8.62D-08 Max=3.32D-06 NDo=     1
 LinEq1:  Iter=  1 NonCon=     1 RMS=3.55D-08 Max=1.36D-06 NDo=     1
 LinEq1:  Iter=  2 NonCon=     1 RMS=2.23D-08 Max=9.98D-07 NDo=     1
 LinEq1:  Iter=  3 NonCon=     1 RMS=1.18D-08 Max=3.05D-07 NDo=     1
 LinEq1:  Iter=  4 NonCon=     1 RMS=6.39D-09 Max=1.15D-07 NDo=     1
 LinEq1:  Iter=  5 NonCon=     1 RMS=3.33D-09 Max=9.53D-08 NDo=     1
 LinEq1:  Iter=  6 NonCon=     1 RMS=2.27D-09 Max=6.37D-08 NDo=     1
 LinEq1:  Iter=  7 NonCon=     1 RMS=8.21D-10 Max=2.64D-08 NDo=     1
 LinEq1:  Iter=  8 NonCon=     1 RMS=3.99D-10 Max=1.31D-08 NDo=     1
 LinEq1:  Iter=  9 NonCon=     1 RMS=1.41D-10 Max=4.29D-09 NDo=     1
 LinEq1:  Iter= 10 NonCon=     0 RMS=3.79D-11 Max=7.32D-10 NDo=     1
 Linear equations converged to 1.029D-10 1.029D-09 after    10 iterations.
 SCF Done:  E(UwB97XD) =  -322.425673743     a.u. after    8 cycles
            Convg  =    0.7138D-09                    38 Fock formations.
              S**2 =  0.0000                  -V/T =  2.0064
 <Sx>= 0.0000 <Sy>= 0.0000 <Sz>= 0.0000 <S**2>= 0.0000 S= 0.0000
 <L.S>=  0.00000000000    
 Annihilation of the first spin contaminant:
 S**2 before annihilation     0.0000,   after     0.0000
 DoSCS=F DFT=T ScalE2(SS,OS)=  1.000000  1.000000
 Range of M.O.s used for correlation:     1   391
 NBasis=   391 NAE=    23 NBE=    23 NFC=     0 NFV=     0
 NROrb=    391 NOA=    23 NOB=    23 NVA=   368 NVB=   368

 **** Warning!!: The largest alpha MO coefficient is  0.60233212D+02


 **** Warning!!: The largest beta MO coefficient is  0.60233212D+02

 Symmetrizing basis deriv contribution to polar:
 IMax=3 JMax=2 DiffMx= 0.00D+00
 G2DrvN: will do    12 centers at a time, making    1 passes.
 Calling FoFCou, ICntrl=  3107 FMM=F I1Cent=   0 AccDes= 0.00D+00.
 End of G2Drv F.D. properties file   721 does not exist.
 End of G2Drv F.D. properties file   722 does not exist.
 End of G2Drv F.D. properties file   788 does not exist.
          IDoAtm=11111111111
          Differentiating once with respect to electric field.
                with respect to dipole field.
          Differentiating once with respect to nuclear coordinates.
 CalDSu exits because no D1Ps are significant.
          There are    36 degrees of freedom in the 1st order CPHF.  IDoFFX=6 NUNeed=     3.
     33 vectors produced by pass  0 Test12= 4.70D-14 2.78D-09 XBig12= 7.73D+01 4.13D+00.
 AX will form    33 AO Fock derivatives at one time.
     33 vectors produced by pass  1 Test12= 4.70D-14 2.78D-09 XBig12= 1.27D+01 4.50D-01.
     33 vectors produced by pass  2 Test12= 4.70D-14 2.78D-09 XBig12= 3.05D-01 5.26D-02.
     33 vectors produced by pass  3 Test12= 4.70D-14 2.78D-09 XBig12= 5.61D-03 8.40D-03.
     33 vectors produced by pass  4 Test12= 4.70D-14 2.78D-09 XBig12= 6.90D-05 7.19D-04.
     33 vectors produced by pass  5 Test12= 4.70D-14 2.78D-09 XBig12= 4.48D-07 5.75D-05.
     33 vectors produced by pass  6 Test12= 4.70D-14 2.78D-09 XBig12= 2.82D-09 4.25D-06.
     17 vectors produced by pass  7 Test12= 4.70D-14 2.78D-09 XBig12= 1.72D-11 2.96D-07.
      3 vectors produced by pass  8 Test12= 4.70D-14 2.78D-09 XBig12= 1.15D-13 2.76D-08.
 InvSVY:  IOpt=1 It=  1 EMax= 8.88D-15
 Solved reduced A of dimension   251 with    36 vectors.
 Isotropic polarizability for W=    0.000000       59.39 Bohr**3.
 End of Minotr F.D. properties file   721 does not exist.
 End of Minotr F.D. properties file   722 does not exist.
 End of Minotr F.D. properties file   788 does not exist.

 **********************************************************************

            Population analysis using the SCF Density.

 **********************************************************************

 Orbital symmetries:
 Alpha Orbitals:
       Occupied  (A) (A) (A) (A) (A) (A) (A) (A) (A) (A) (A) (A)
                 (A) (A) (A) (A) (A) (A) (A) (A) (A) (A) (A)
       Virtual   (A) (A) (A) (A) (A) (A) (A) (A) (A) (A) (A) (A)
                 (A) (A) (A) (A) (A) (A) (A) (A) (A) (A) (A) (A)
                 (A) (A) (A) (A) (A) (A) (A) (A) (A) (A) (A) (A)
                 (A) (A) (A) (A) (A) (A) (A) (A) (A) (A) (A) (A)
                 (A) (A) (A) (A) (A) (A) (A) (A) (A) (A) (A) (A)
                 (A) (A) (A) (A) (A) (A) (A) (A) (A) (A) (A) (A)
                 (A) (A) (A) (A) (A) (A) (A) (A) (A) (A) (A) (A)
                 (A) (A) (A) (A) (A) (A) (A) (A) (A) (A) (A) (A)
                 (A) (A) (A) (A) (A) (A) (A) (A) (A) (A) (A) (A)
                 (A) (A) (A) (A) (A) (A) (A) (A) (A) (A) (A) (A)
                 (A) (A) (A) (A) (A) (A) (A) (A) (A) (A) (A) (A)
                 (A) (A) (A) (A) (A) (A) (A) (A) (A) (A) (A) (A)
                 (A) (A) (A) (A) (A) (A) (A) (A) (A) (A) (A) (A)
                 (A) (A) (A) (A) (A) (A) (A) (A) (A) (A) (A) (A)
                 (A) (A) (A) (A) (A) (A) (A) (A) (A) (A) (A) (A)
                 (A) (A) (A) (A) (A) (A) (A) (A) (A) (A) (A) (A)
                 (A) (A) (A) (A) (A) (A) (A) (A) (A) (A) (A) (A)
                 (A) (A) (A) (A) (A) (A) (A) (A) (A) (A) (A) (A)
                 (A) (A) (A) (A) (A) (A) (A) (A) (A) (A) (A) (A)
                 (A) (A) (A) (A) (A) (A) (A) (A) (A) (A) (A) (A)
                 (A) (A) (A) (A) (A) (A) (A) (A) (A) (A) (A) (A)
                 (A) (A) (A) (A) (A) (A) (A) (A) (A) (A) (A) (A)
                 (A) (A) (A) (A) (A) (A) (A) (A) (A) (A) (A) (A)
                 (A) (A) (A) (A) (A) (A) (A) (A) (A) (A) (A) (A)
                 (A) (A) (A) (A) (A) (A) (A) (A) (A) (A) (A) (A)
                 (A) (A) (A) (A) (A) (A) (A) (A) (A) (A) (A) (A)
                 (A) (A) (A) (A) (A) (A) (A) (A) (A) (A) (A) (A)
                 (A) (A) (A) (A) (A) (A) (A) (A) (A) (A) (A) (A)
                 (A) (A) (A) (A) (A) (A) (A) (A) (A) (A) (A) (A)
                 (A) (A) (A) (A) (A) (A) (A) (A) (A) (A) (A) (A)
                 (A) (A) (A) (A) (A) (A) (A) (A)
 Beta  Orbitals:
       Occupied  (A) (A) (A) (A) (A) (A) (A) (A) (A) (A) (A) (A)
                 (A) (A) (A) (A) (A) (A) (A) (A) (A) (A) (A)
       Virtual   (A) (A) (A) (A) (A) (A) (A) (A) (A) (A) (A) (A)
                 (A) (A) (A) (A) (A) (A) (A) (A) (A) (A) (A) (A)
                 (A) (A) (A) (A) (A) (A) (A) (A) (A) (A) (A) (A)
                 (A) (A) (A) (A) (A) (A) (A) (A) (A) (A) (A) (A)
                 (A) (A) (A) (A) (A) (A) (A) (A) (A) (A) (A) (A)
                 (A) (A) (A) (A) (A) (A) (A) (A) (A) (A) (A) (A)
                 (A) (A) (A) (A) (A) (A) (A) (A) (A) (A) (A) (A)
                 (A) (A) (A) (A) (A) (A) (A) (A) (A) (A) (A) (A)
                 (A) (A) (A) (A) (A) (A) (A) (A) (A) (A) (A) (A)
                 (A) (A) (A) (A) (A) (A) (A) (A) (A) (A) (A) (A)
                 (A) (A) (A) (A) (A) (A) (A) (A) (A) (A) (A) (A)
                 (A) (A) (A) (A) (A) (A) (A) (A) (A) (A) (A) (A)
                 (A) (A) (A) (A) (A) (A) (A) (A) (A) (A) (A) (A)
                 (A) (A) (A) (A) (A) (A) (A) (A) (A) (A) (A) (A)
                 (A) (A) (A) (A) (A) (A) (A) (A) (A) (A) (A) (A)
                 (A) (A) (A) (A) (A) (A) (A) (A) (A) (A) (A) (A)
                 (A) (A) (A) (A) (A) (A) (A) (A) (A) (A) (A) (A)
                 (A) (A) (A) (A) (A) (A) (A) (A) (A) (A) (A) (A)
                 (A) (A) (A) (A) (A) (A) (A) (A) (A) (A) (A) (A)
                 (A) (A) (A) (A) (A) (A) (A) (A) (A) (A) (A) (A)
                 (A) (A) (A) (A) (A) (A) (A) (A) (A) (A) (A) (A)
                 (A) (A) (A) (A) (A) (A) (A) (A) (A) (A) (A) (A)
                 (A) (A) (A) (A) (A) (A) (A) (A) (A) (A) (A) (A)
                 (A) (A) (A) (A) (A) (A) (A) (A) (A) (A) (A) (A)
                 (A) (A) (A) (A) (A) (A) (A) (A) (A) (A) (A) (A)
                 (A) (A) (A) (A) (A) (A) (A) (A) (A) (A) (A) (A)
                 (A) (A) (A) (A) (A) (A) (A) (A) (A) (A) (A) (A)
                 (A) (A) (A) (A) (A) (A) (A) (A) (A) (A) (A) (A)
                 (A) (A) (A) (A) (A) (A) (A) (A) (A) (A) (A) (A)
                 (A) (A) (A) (A) (A) (A) (A) (A) (A) (A) (A) (A)
                 (A) (A) (A) (A) (A) (A) (A) (A)
 The electronic state is 1-A.
 Alpha  occ. eigenvalues --  -19.32459 -19.25363 -14.48544 -10.48560 -10.42410
 Alpha  occ. eigenvalues --  -10.30978  -1.23524  -1.16810  -1.06164  -0.86726
 Alpha  occ. eigenvalues --   -0.78419  -0.64444  -0.63389  -0.59891  -0.58610
 Alpha  occ. eigenvalues --   -0.54093  -0.53914  -0.51367  -0.47380  -0.46782
 Alpha  occ. eigenvalues --   -0.41202  -0.39280  -0.35980
 Alpha virt. eigenvalues --    0.00036   0.01391   0.03008   0.04131   0.04790
 Alpha virt. eigenvalues --    0.05735   0.05973   0.08179   0.08265   0.09624
 Alpha virt. eigenvalues --    0.10424   0.11059   0.11254   0.11565   0.11939
 Alpha virt. eigenvalues --    0.12747   0.13977   0.14350   0.16161   0.17088
 Alpha virt. eigenvalues --    0.17954   0.18017   0.18972   0.19436   0.20635
 Alpha virt. eigenvalues --    0.21760   0.22320   0.23954   0.24160   0.25101
 Alpha virt. eigenvalues --    0.25835   0.26272   0.26974   0.27200   0.28673
 Alpha virt. eigenvalues --    0.29297   0.29930   0.30519   0.31924   0.32895
 Alpha virt. eigenvalues --    0.33991   0.34244   0.34480   0.35387   0.36118
 Alpha virt. eigenvalues --    0.37171   0.38802   0.38992   0.39268   0.40392
 Alpha virt. eigenvalues --    0.40454   0.41320   0.42232   0.43451   0.43593
 Alpha virt. eigenvalues --    0.44390   0.45268   0.45415   0.47724   0.48420
 Alpha virt. eigenvalues --    0.49598   0.49902   0.50383   0.51338   0.51902
 Alpha virt. eigenvalues --    0.54803   0.55923   0.56778   0.57678   0.58616
 Alpha virt. eigenvalues --    0.60590   0.60603   0.62116   0.64605   0.65335
 Alpha virt. eigenvalues --    0.66336   0.66898   0.68587   0.68923   0.69642
 Alpha virt. eigenvalues --    0.70127   0.72665   0.74077   0.74151   0.75467
 Alpha virt. eigenvalues --    0.77174   0.77652   0.79425   0.79663   0.79988
 Alpha virt. eigenvalues --    0.81441   0.81713   0.81796   0.85002   0.85228
 Alpha virt. eigenvalues --    0.85802   0.86871   0.87443   0.88603   0.90131
 Alpha virt. eigenvalues --    0.90673   0.91169   0.91351   0.93454   0.94677
 Alpha virt. eigenvalues --    0.96016   0.96127   0.97509   0.99201   1.00048
 Alpha virt. eigenvalues --    1.00123   1.01684   1.02361   1.04037   1.05446
 Alpha virt. eigenvalues --    1.06347   1.06658   1.07546   1.09244   1.10089
 Alpha virt. eigenvalues --    1.10942   1.13196   1.13416   1.15389   1.16117
 Alpha virt. eigenvalues --    1.19019   1.20607   1.21544   1.21900   1.23680
 Alpha virt. eigenvalues --    1.24343   1.26892   1.27312   1.28487   1.28956
 Alpha virt. eigenvalues --    1.30920   1.31876   1.32442   1.32461   1.35974
 Alpha virt. eigenvalues --    1.36777   1.37796   1.38181   1.39494   1.40495
 Alpha virt. eigenvalues --    1.43973   1.44024   1.45092   1.45279   1.48751
 Alpha virt. eigenvalues --    1.49040   1.49854   1.50593   1.51672   1.54758
 Alpha virt. eigenvalues --    1.56237   1.56370   1.59717   1.60011   1.62099
 Alpha virt. eigenvalues --    1.62739   1.64346   1.65260   1.65865   1.70236
 Alpha virt. eigenvalues --    1.71131   1.71531   1.73940   1.76016   1.76726
 Alpha virt. eigenvalues --    1.77267   1.78223   1.79850   1.80759   1.84721
 Alpha virt. eigenvalues --    1.88879   1.90703   1.92500   1.96703   1.99400
 Alpha virt. eigenvalues --    2.01488   2.02230   2.03233   2.04522   2.05292
 Alpha virt. eigenvalues --    2.06833   2.07640   2.10261   2.14561   2.17222
 Alpha virt. eigenvalues --    2.17828   2.18701   2.22645   2.22691   2.23962
 Alpha virt. eigenvalues --    2.26644   2.27996   2.31800   2.33949   2.34245
 Alpha virt. eigenvalues --    2.37940   2.38164   2.41333   2.43214   2.45414
 Alpha virt. eigenvalues --    2.45979   2.49537   2.51237   2.52458   2.53330
 Alpha virt. eigenvalues --    2.55967   2.60472   2.62513   2.62813   2.67114
 Alpha virt. eigenvalues --    2.68950   2.69694   2.72304   2.73393   2.80279
 Alpha virt. eigenvalues --    2.80688   2.88744   2.90884   2.93494   2.94946
 Alpha virt. eigenvalues --    2.98529   3.00863   3.05185   3.12911   3.14447
 Alpha virt. eigenvalues --    3.15823   3.19315   3.21194   3.26126   3.28460
 Alpha virt. eigenvalues --    3.30301   3.31328   3.31902   3.34354   3.36593
 Alpha virt. eigenvalues --    3.38130   3.40163   3.43297   3.43778   3.46831
 Alpha virt. eigenvalues --    3.46982   3.49179   3.52230   3.54066   3.56410
 Alpha virt. eigenvalues --    3.60186   3.62150   3.63839   3.67737   3.68391
 Alpha virt. eigenvalues --    3.71068   3.72080   3.72547   3.77768   3.79676
 Alpha virt. eigenvalues --    3.82040   3.86357   3.88141   3.88528   3.89496
 Alpha virt. eigenvalues --    3.94062   3.95264   3.99084   3.99132   4.02611
 Alpha virt. eigenvalues --    4.06469   4.07667   4.11173   4.13026   4.16361
 Alpha virt. eigenvalues --    4.18359   4.18511   4.19457   4.25105   4.28955
 Alpha virt. eigenvalues --    4.32223   4.33209   4.34269   4.38738   4.42484
 Alpha virt. eigenvalues --    4.42491   4.47151   4.50938   4.53635   4.55246
 Alpha virt. eigenvalues --    4.57529   4.57561   4.60502   4.68426   4.69039
 Alpha virt. eigenvalues --    4.73532   4.75336   4.82348   4.84069   4.87100
 Alpha virt. eigenvalues --    4.88433   4.89667   4.92957   4.98643   5.00731
 Alpha virt. eigenvalues --    5.07038   5.08161   5.09306   5.11019   5.14345
 Alpha virt. eigenvalues --    5.19645   5.24988   5.26475   5.28710   5.28806
 Alpha virt. eigenvalues --    5.37476   5.40911   5.41528   5.48234   5.48363
 Alpha virt. eigenvalues --    5.55546   5.62539   5.65174   5.70191   5.72181
 Alpha virt. eigenvalues --    5.77898   5.82097   5.84991   5.88048   5.90497
 Alpha virt. eigenvalues --    6.00611   6.12394   6.24044   6.27575   6.27864
 Alpha virt. eigenvalues --    6.33330   6.36667   6.39004   6.44366   6.50297
 Alpha virt. eigenvalues --    6.53311   6.56068   6.60994   6.70898   6.76731
 Alpha virt. eigenvalues --    6.78909   6.82183   6.84578   6.89225   6.92977
 Alpha virt. eigenvalues --    6.93848   6.99738   7.09689   7.16802   7.18095
 Alpha virt. eigenvalues --    7.21329   7.23638   7.31633   7.36243   7.44994
 Alpha virt. eigenvalues --    7.47125   7.55828  14.72902  15.27637  16.48632
 Alpha virt. eigenvalues --   16.61731  17.59260  18.77439
  Beta  occ. eigenvalues --  -19.32459 -19.25363 -14.48544 -10.48560 -10.42410
  Beta  occ. eigenvalues --  -10.30978  -1.23524  -1.16810  -1.06164  -0.86726
  Beta  occ. eigenvalues --   -0.78419  -0.64444  -0.63389  -0.59891  -0.58610
  Beta  occ. eigenvalues --   -0.54093  -0.53914  -0.51367  -0.47380  -0.46782
  Beta  occ. eigenvalues --   -0.41202  -0.39280  -0.35980
  Beta virt. eigenvalues --    0.00036   0.01391   0.03008   0.04131   0.04790
  Beta virt. eigenvalues --    0.05735   0.05973   0.08179   0.08265   0.09624
  Beta virt. eigenvalues --    0.10424   0.11059   0.11254   0.11565   0.11939
  Beta virt. eigenvalues --    0.12747   0.13977   0.14350   0.16161   0.17088
  Beta virt. eigenvalues --    0.17954   0.18017   0.18972   0.19436   0.20635
  Beta virt. eigenvalues --    0.21760   0.22320   0.23954   0.24160   0.25101
  Beta virt. eigenvalues --    0.25835   0.26272   0.26974   0.27200   0.28673
  Beta virt. eigenvalues --    0.29297   0.29930   0.30519   0.31924   0.32895
  Beta virt. eigenvalues --    0.33991   0.34244   0.34480   0.35387   0.36118
  Beta virt. eigenvalues --    0.37171   0.38802   0.38992   0.39268   0.40392
  Beta virt. eigenvalues --    0.40454   0.41320   0.42232   0.43451   0.43593
  Beta virt. eigenvalues --    0.44390   0.45268   0.45415   0.47724   0.48420
  Beta virt. eigenvalues --    0.49598   0.49902   0.50383   0.51338   0.51902
  Beta virt. eigenvalues --    0.54803   0.55923   0.56778   0.57678   0.58616
  Beta virt. eigenvalues --    0.60590   0.60603   0.62116   0.64605   0.65335
  Beta virt. eigenvalues --    0.66336   0.66898   0.68587   0.68923   0.69642
  Beta virt. eigenvalues --    0.70127   0.72665   0.74077   0.74151   0.75467
  Beta virt. eigenvalues --    0.77174   0.77652   0.79425   0.79663   0.79988
  Beta virt. eigenvalues --    0.81441   0.81713   0.81796   0.85002   0.85228
  Beta virt. eigenvalues --    0.85802   0.86871   0.87443   0.88603   0.90131
  Beta virt. eigenvalues --    0.90673   0.91169   0.91351   0.93454   0.94677
  Beta virt. eigenvalues --    0.96016   0.96127   0.97509   0.99201   1.00048
  Beta virt. eigenvalues --    1.00123   1.01684   1.02361   1.04037   1.05446
  Beta virt. eigenvalues --    1.06347   1.06658   1.07546   1.09244   1.10089
  Beta virt. eigenvalues --    1.10942   1.13196   1.13416   1.15389   1.16117
  Beta virt. eigenvalues --    1.19019   1.20607   1.21544   1.21900   1.23680
  Beta virt. eigenvalues --    1.24343   1.26892   1.27312   1.28487   1.28956
  Beta virt. eigenvalues --    1.30920   1.31876   1.32442   1.32461   1.35974
  Beta virt. eigenvalues --    1.36777   1.37796   1.38181   1.39494   1.40495
  Beta virt. eigenvalues --    1.43973   1.44024   1.45092   1.45279   1.48751
  Beta virt. eigenvalues --    1.49040   1.49854   1.50593   1.51672   1.54758
  Beta virt. eigenvalues --    1.56237   1.56370   1.59717   1.60011   1.62099
  Beta virt. eigenvalues --    1.62739   1.64346   1.65260   1.65865   1.70236
  Beta virt. eigenvalues --    1.71131   1.71531   1.73940   1.76016   1.76726
  Beta virt. eigenvalues --    1.77267   1.78223   1.79850   1.80759   1.84721
  Beta virt. eigenvalues --    1.88879   1.90703   1.92500   1.96703   1.99400
  Beta virt. eigenvalues --    2.01488   2.02230   2.03233   2.04522   2.05292
  Beta virt. eigenvalues --    2.06833   2.07640   2.10261   2.14561   2.17222
  Beta virt. eigenvalues --    2.17828   2.18701   2.22645   2.22691   2.23962
  Beta virt. eigenvalues --    2.26644   2.27996   2.31800   2.33949   2.34245
  Beta virt. eigenvalues --    2.37940   2.38164   2.41333   2.43214   2.45414
  Beta virt. eigenvalues --    2.45979   2.49537   2.51237   2.52458   2.53330
  Beta virt. eigenvalues --    2.55967   2.60472   2.62513   2.62813   2.67114
  Beta virt. eigenvalues --    2.68950   2.69694   2.72304   2.73393   2.80279
  Beta virt. eigenvalues --    2.80688   2.88744   2.90884   2.93494   2.94946
  Beta virt. eigenvalues --    2.98529   3.00863   3.05185   3.12911   3.14447
  Beta virt. eigenvalues --    3.15823   3.19315   3.21194   3.26126   3.28460
  Beta virt. eigenvalues --    3.30301   3.31328   3.31902   3.34354   3.36593
  Beta virt. eigenvalues --    3.38130   3.40163   3.43297   3.43778   3.46831
  Beta virt. eigenvalues --    3.46982   3.49179   3.52230   3.54066   3.56410
  Beta virt. eigenvalues --    3.60186   3.62150   3.63839   3.67737   3.68391
  Beta virt. eigenvalues --    3.71068   3.72080   3.72547   3.77768   3.79676
  Beta virt. eigenvalues --    3.82040   3.86357   3.88141   3.88528   3.89496
  Beta virt. eigenvalues --    3.94062   3.95264   3.99084   3.99132   4.02611
  Beta virt. eigenvalues --    4.06469   4.07667   4.11173   4.13026   4.16361
  Beta virt. eigenvalues --    4.18359   4.18511   4.19457   4.25105   4.28955
  Beta virt. eigenvalues --    4.32223   4.33209   4.34269   4.38738   4.42484
  Beta virt. eigenvalues --    4.42491   4.47151   4.50938   4.53635   4.55246
  Beta virt. eigenvalues --    4.57529   4.57561   4.60502   4.68426   4.69039
  Beta virt. eigenvalues --    4.73532   4.75336   4.82348   4.84069   4.87100
  Beta virt. eigenvalues --    4.88433   4.89667   4.92957   4.98643   5.00731
  Beta virt. eigenvalues --    5.07038   5.08161   5.09306   5.11019   5.14345
  Beta virt. eigenvalues --    5.19645   5.24988   5.26475   5.28710   5.28806
  Beta virt. eigenvalues --    5.37476   5.40911   5.41528   5.48234   5.48363
  Beta virt. eigenvalues --    5.55546   5.62539   5.65174   5.70191   5.72181
  Beta virt. eigenvalues --    5.77898   5.82097   5.84991   5.88048   5.90497
  Beta virt. eigenvalues --    6.00611   6.12394   6.24044   6.27575   6.27864
  Beta virt. eigenvalues --    6.33330   6.36667   6.39004   6.44366   6.50297
  Beta virt. eigenvalues --    6.53311   6.56068   6.60994   6.70898   6.76731
  Beta virt. eigenvalues --    6.78909   6.82183   6.84578   6.89225   6.92977
  Beta virt. eigenvalues --    6.93848   6.99738   7.09689   7.16802   7.18095
  Beta virt. eigenvalues --    7.21329   7.23638   7.31633   7.36243   7.44994
  Beta virt. eigenvalues --    7.47125   7.55828  14.72902  15.27637  16.48632
  Beta virt. eigenvalues --   16.61731  17.59260  18.77439
          Condensed to atoms (all electrons):
               1          2          3          4          5          6
     1  O    8.508196  -0.002568  -0.016425  -0.113910   0.323403   0.009874
     2  O   -0.002568   8.741372   0.146278  -0.178795   0.004122  -0.031721
     3  C   -0.016425   0.146278   5.378374   0.138166  -0.164011  -0.030299
     4  N   -0.113910  -0.178795   0.138166   7.205094   0.038312  -0.021239
     5  C    0.323403   0.004122  -0.164011   0.038312   5.217793  -0.000295
     6  C    0.009874  -0.031721  -0.030299  -0.021239  -0.000295   5.586025
     7  H    0.011922  -0.018500  -0.025540   0.258930  -0.047543  -0.004256
     8  H   -0.197013  -0.005112  -0.002774  -0.313306   0.379549  -0.012160
     9  H    0.004432   0.032527  -0.083581   0.019024  -0.004006   0.426289
    10  H   -0.000001  -0.011813   0.051432  -0.024261   0.004990   0.335320
    11  H   -0.000004  -0.011815   0.051442  -0.024275   0.004986   0.335317
               7          8          9         10         11
     1  O    0.011922  -0.197013   0.004432  -0.000001  -0.000004
     2  O   -0.018500  -0.005112   0.032527  -0.011813  -0.011815
     3  C   -0.025540  -0.002774  -0.083581   0.051432   0.051442
     4  N    0.258930  -0.313306   0.019024  -0.024261  -0.024275
     5  C   -0.047543   0.379549  -0.004006   0.004990   0.004986
     6  C   -0.004256  -0.012160   0.426289   0.335320   0.335317
     7  H    0.553487   0.100234   0.000066  -0.003093  -0.003095
     8  H    0.100234   1.026517  -0.000617   0.002928   0.002929
     9  H    0.000066  -0.000617   0.493282  -0.035655  -0.035688
    10  H   -0.003093   0.002928  -0.035655   0.356033   0.029781
    11  H   -0.003095   0.002929  -0.035688   0.029781   0.356063
          Atomic-Atomic Spin Densities.
               1          2          3          4          5          6
     1  O    0.000000   0.000000   0.000000   0.000000   0.000000   0.000000
     2  O    0.000000   0.000000   0.000000   0.000000   0.000000   0.000000
     3  C    0.000000   0.000000   0.000000   0.000000   0.000000   0.000000
     4  N    0.000000   0.000000   0.000000   0.000000   0.000000   0.000000
     5  C    0.000000   0.000000   0.000000   0.000000   0.000000   0.000000
     6  C    0.000000   0.000000   0.000000   0.000000   0.000000   0.000000
     7  H    0.000000   0.000000   0.000000   0.000000   0.000000   0.000000
     8  H    0.000000   0.000000   0.000000   0.000000   0.000000   0.000000
     9  H    0.000000   0.000000   0.000000   0.000000   0.000000   0.000000
    10  H    0.000000   0.000000   0.000000   0.000000   0.000000   0.000000
    11  H    0.000000   0.000000   0.000000   0.000000   0.000000   0.000000
               7          8          9         10         11
     1  O    0.000000   0.000000   0.000000   0.000000   0.000000
     2  O    0.000000   0.000000   0.000000   0.000000   0.000000
     3  C    0.000000   0.000000   0.000000   0.000000   0.000000
     4  N    0.000000   0.000000   0.000000   0.000000   0.000000
     5  C    0.000000   0.000000   0.000000   0.000000   0.000000
     6  C    0.000000   0.000000   0.000000   0.000000   0.000000
     7  H    0.000000   0.000000   0.000000   0.000000   0.000000
     8  H    0.000000   0.000000   0.000000   0.000000   0.000000
     9  H    0.000000   0.000000   0.000000   0.000000   0.000000
    10  H    0.000000   0.000000   0.000000   0.000000   0.000000
    11  H    0.000000   0.000000   0.000000   0.000000   0.000000
 Mulliken charges and spin densities:
               1          2
     1  O   -0.527907   0.000000
     2  O   -0.663975   0.000000
     3  C    0.556939   0.000000
     4  N    0.016260   0.000000
     5  C    0.242701   0.000000
     6  C   -0.592857   0.000000
     7  H    0.177389   0.000000
     8  H    0.018825   0.000000
     9  H    0.183929   0.000000
    10  H    0.294339   0.000000
    11  H    0.294357   0.000000
 Sum of Mulliken charges =   0.00000   0.00000
 Mulliken charges and spin densities with hydrogens summed into heavy atoms:
               1          2
     1  O   -0.527907   0.000000
     2  O   -0.663975   0.000000
     3  C    0.556939   0.000000
     4  N    0.193649   0.000000
     5  C    0.261525   0.000000
     6  C    0.179769   0.000000
 APT charges:
               1
     1  O   -0.733959
     2  O   -0.775597
     3  C    1.214273
     4  N   -1.114413
     5  C    1.348872
     6  C   -0.114708
     7  H    0.368634
     8  H   -0.286929
     9  H    0.029511
    10  H    0.032159
    11  H    0.032157
 Sum of APT charges =   0.00000
 APT charges with hydrogens summed into heavy atoms:
               1
     1  O   -0.733959
     2  O   -0.775597
     3  C    1.214273
     4  N   -0.745779
     5  C    1.061943
     6  C   -0.020880
 Electronic spatial extent (au):  <R**2>=            605.7678
 Charge=              0.0000 electrons
 Dipole moment (field-independent basis, Debye):
    X=              1.8037    Y=              0.8903    Z=             -0.0003  Tot=              2.0115
 Quadrupole moment (field-independent basis, Debye-Ang):
   XX=            -43.8103   YY=            -34.1336   ZZ=            -34.6680
   XY=             -7.5096   XZ=              0.0000   YZ=              0.0001
 Traceless Quadrupole moment (field-independent basis, Debye-Ang):
   XX=             -6.2730   YY=              3.4037   ZZ=              2.8693
   XY=             -7.5096   XZ=              0.0000   YZ=              0.0001
 Octapole moment (field-independent basis, Debye-Ang**2):
  XXX=              6.2047  YYY=              1.1452  ZZZ=              0.0012  XYY=              2.5517
  XXY=              1.7490  XXZ=             -0.0018  XZZ=              0.0067  YZZ=              1.8477
  YYZ=             -0.0002  XYZ=             -0.0002
 Hexadecapole moment (field-independent basis, Debye-Ang**3):
 XXXX=           -549.7156 YYYY=           -219.6507 ZZZZ=            -38.7817 XXXY=            -17.9501
 XXXZ=              0.0021 YYYX=             -0.3326 YYYZ=              0.0009 ZZZX=              0.0000
 ZZZY=              0.0003 XXYY=           -121.3360 XXZZ=            -88.5815 YYZZ=            -43.8253
 XXYZ=             -0.0008 YYXZ=              0.0001 ZZXY=              4.4927
 N-N= 2.252769909045D+02 E-N=-1.204828525814D+03  KE= 3.203852498576D+02
  Exact polarizability:  77.470  -0.580  63.352   0.000   0.001  37.345
 Approx polarizability:  85.365   9.549  71.799   0.000   0.002  42.904
                          Isotropic Fermi Contact Couplings
        Atom                 a.u.       MegaHertz       Gauss      10(-4) cm-1
     1  O(17)              0.00000       0.00000       0.00000       0.00000
     2  O(17)              0.00000       0.00000       0.00000       0.00000
     3  C(13)              0.00000       0.00000       0.00000       0.00000
     4  N(14)              0.00000       0.00000       0.00000       0.00000
     5  C(13)              0.00000       0.00000       0.00000       0.00000
     6  C(13)              0.00000       0.00000       0.00000       0.00000
     7  H(1)               0.00000       0.00000       0.00000       0.00000
     8  H(1)               0.00000       0.00000       0.00000       0.00000
     9  H(1)               0.00000       0.00000       0.00000       0.00000
    10  H(1)               0.00000       0.00000       0.00000       0.00000
    11  H(1)               0.00000       0.00000       0.00000       0.00000
 --------------------------------------------------------
       Center         ----  Spin Dipole Couplings  ----
                      3XX-RR        3YY-RR        3ZZ-RR
 --------------------------------------------------------
     1   Atom        0.000000      0.000000      0.000000
     2   Atom        0.000000      0.000000      0.000000
     3   Atom        0.000000      0.000000      0.000000
     4   Atom        0.000000      0.000000      0.000000
     5   Atom        0.000000      0.000000      0.000000
     6   Atom        0.000000      0.000000      0.000000
     7   Atom        0.000000      0.000000      0.000000
     8   Atom        0.000000      0.000000      0.000000
     9   Atom        0.000000      0.000000      0.000000
    10   Atom        0.000000      0.000000      0.000000
    11   Atom        0.000000      0.000000      0.000000
 --------------------------------------------------------
                        XY            XZ            YZ
 --------------------------------------------------------
     1   Atom        0.000000      0.000000      0.000000
     2   Atom        0.000000      0.000000      0.000000
     3   Atom        0.000000      0.000000      0.000000
     4   Atom        0.000000      0.000000      0.000000
     5   Atom        0.000000      0.000000      0.000000
     6   Atom        0.000000      0.000000      0.000000
     7   Atom        0.000000      0.000000      0.000000
     8   Atom        0.000000      0.000000      0.000000
     9   Atom        0.000000      0.000000      0.000000
    10   Atom        0.000000      0.000000      0.000000
    11   Atom        0.000000      0.000000      0.000000
 --------------------------------------------------------


 ---------------------------------------------------------------------------------
              Anisotropic Spin Dipole Couplings in Principal Axis System
 ---------------------------------------------------------------------------------

       Atom             a.u.   MegaHertz   Gauss  10(-4) cm-1        Axes

              Baa     0.0000     0.000     0.000     0.000  0.9992 -0.0342 -0.0220
     1 O(17)  Bbb     0.0000     0.000     0.000     0.000  0.0376  0.9824  0.1827
              Bcc     0.0000     0.000     0.000     0.000  0.0154 -0.1834  0.9829
 
              Baa     0.0000     0.000     0.000     0.000  0.9617 -0.2524 -0.1068
     2 O(17)  Bbb     0.0000     0.000     0.000     0.000  0.1360  0.1011  0.9855
              Bcc     0.0000     0.000     0.000     0.000  0.2380  0.9623 -0.1315
 
              Baa     0.0000     0.000     0.000     0.000  0.7706  0.6362  0.0373
     3 C(13)  Bbb     0.0000     0.000     0.000     0.000 -0.6359  0.7638  0.1105
              Bcc     0.0000     0.000     0.000     0.000  0.0418 -0.1089  0.9932
 
              Baa     0.0000     0.000     0.000     0.000 -0.5027  0.8624  0.0603
     4 N(14)  Bbb     0.0000     0.000     0.000     0.000  0.2668  0.0884  0.9597
              Bcc     0.0000     0.000     0.000     0.000  0.8223  0.4985 -0.2745
 
              Baa     0.0000     0.000     0.000     0.000 -0.1807  0.9221  0.3422
     5 C(13)  Bbb     0.0000     0.000     0.000     0.000  0.0952 -0.3299  0.9392
              Bcc     0.0000     0.000     0.000     0.000  0.9789  0.2023 -0.0282
 
              Baa     0.0000     0.000     0.000     0.000  0.3682  0.2294  0.9010
     6 C(13)  Bbb     0.0000     0.000     0.000     0.000  0.8417  0.3294 -0.4278
              Bcc     0.0000     0.000     0.000     0.000 -0.3949  0.9159 -0.0718
 
              Baa     0.0000     0.000     0.000     0.000  0.7631  0.6457 -0.0267
     7 H(1)   Bbb     0.0000     0.000     0.000     0.000  0.1110 -0.0902  0.9897
              Bcc     0.0000     0.000     0.000     0.000 -0.6367  0.7582  0.1405
 
              Baa     0.0000     0.000     0.000     0.000 -0.6533  0.7567 -0.0233
     8 H(1)   Bbb     0.0000     0.000     0.000     0.000  0.0239  0.0515  0.9984
              Bcc     0.0000     0.000     0.000     0.000  0.7567  0.6517 -0.0517
 
              Baa     0.0000     0.000     0.000     0.000 -0.0712  0.9895 -0.1257
     9 H(1)   Bbb     0.0000     0.000     0.000     0.000 -0.0666  0.1211  0.9904
              Bcc     0.0000     0.000     0.000     0.000  0.9952  0.0789  0.0573
 
              Baa     0.0000     0.000     0.000     0.000  0.3139  0.9189  0.2387
    10 H(1)   Bbb     0.0000     0.000     0.000     0.000  0.9283 -0.2443 -0.2805
              Bcc     0.0000     0.000     0.000     0.000  0.1994 -0.3096  0.9297
 
              Baa     0.0000     0.000     0.000     0.000  0.3256  0.9179  0.2269
    11 H(1)   Bbb     0.0000     0.000     0.000     0.000  0.7513 -0.3969  0.5273
              Bcc     0.0000     0.000     0.000     0.000 -0.5741  0.0012  0.8188
 

 ---------------------------------------------------------------------------------

 Calling FoFJK, ICntrl=    100127 FMM=F ISym2X=0 I1Cent= 0 IOpClX= 1 NMat=1 NMatS=1 NMatT=0.
 ***** Axes restored to original set *****
 -------------------------------------------------------------------
 Center     Atomic                   Forces (Hartrees/Bohr)
 Number     Number              X              Y              Z
 -------------------------------------------------------------------
      1        8           0.015651544    0.022360180   -0.000003539
      2        8          -0.020257714   -0.011735272   -0.000001437
      3        6           0.012165129    0.008822049   -0.000000357
      4        7          -0.003901432   -0.002791482    0.000000187
      5        6          -0.004884840   -0.011948093    0.000004030
      6        6           0.000610869    0.000355314    0.000000229
      7        1          -0.000256257   -0.009559442    0.000001249
      8        1           0.001386413   -0.001787689   -0.000000624
      9        1          -0.003474202    0.001913883    0.000001447
     10        1           0.001479671    0.002185647   -0.003000752
     11        1           0.001480819    0.002184905    0.002999568
 -------------------------------------------------------------------
 Cartesian Forces:  Max     0.022360180 RMS     0.007493887
 FormGI is forming the generalized inverse of G from B-inverse, IUseBI=4.

 GradGradGradGradGradGradGradGradGradGradGradGradGradGradGradGradGradGrad
 Berny optimization.
 Internal  Forces:  Max     0.027259428 RMS     0.006013978
 Search for a saddle point.
 Step number   1 out of a maximum of   57
 All quantities printed in internal units (Hartrees-Bohrs-Radians)
 Swapping is turned off.
 Second derivative matrix not updated -- analytic derivatives used.
 ITU=  0
     Eigenvalues ---   -0.14690   0.00043   0.00135   0.00445   0.00830
     Eigenvalues ---    0.02064   0.02621   0.03570   0.05428   0.05514
     Eigenvalues ---    0.06777   0.10288   0.11714   0.12183   0.13746
     Eigenvalues ---    0.14359   0.15383   0.19443   0.23279   0.31302
     Eigenvalues ---    0.31621   0.33086   0.33633   0.34313   0.42940
     Eigenvalues ---    0.83294   0.92077
 Eigenvectors required to have negative eigenvalues:
                          R6        R11       R7        A8        A7
   1                    0.62014  -0.49515   0.42271  -0.24518   0.21305
                          A5        R5        A6        A16       A4
   1                    0.17864  -0.15927  -0.09847   0.08743  -0.08017
 RFO step:  Lambda0=1.050869087D-06 Lambda=-3.11454295D-03.
 Linear search not attempted -- option 19 set.
 Iteration  1 RMS(Cart)=  0.02732717 RMS(Int)=  0.00038487
 Iteration  2 RMS(Cart)=  0.00040156 RMS(Int)=  0.00010831
 Iteration  3 RMS(Cart)=  0.00000014 RMS(Int)=  0.00010831
 Variable       Old X    -DE/DX   Delta X   Delta X   Delta X     New X
                                 (Linear)    (Quad)   (Total)
    R1        2.23008  -0.02726   0.00000  -0.02472  -0.02472   2.20536
    R2        2.29029  -0.02341   0.00000  -0.02723  -0.02723   2.26307
    R3        2.70467  -0.00876   0.00000  -0.01760  -0.01760   2.68707
    R4        2.86288  -0.00663   0.00000  -0.01676  -0.01676   2.84613
    R5        2.49590  -0.01083   0.00000  -0.02203  -0.02227   2.47363
    R6        2.67836  -0.00573   0.00000  -0.04988  -0.04963   2.62873
    R7        2.78399  -0.00448   0.00000  -0.03251  -0.03272   2.75127
    R8        2.06269  -0.00394   0.00000  -0.01169  -0.01169   2.05100
    R9        2.07118  -0.00386   0.00000  -0.01124  -0.01124   2.05994
   R10        2.07117  -0.00386   0.00000  -0.01124  -0.01124   2.05993
   R11        1.86049  -0.00335   0.00000  -0.02556  -0.02530   1.83520
    A1        2.06114   0.00087   0.00000   0.00867   0.00867   2.06981
    A2        2.15920   0.00083   0.00000   0.00308   0.00308   2.16229
    A3        2.06284  -0.00170   0.00000  -0.01175  -0.01175   2.05109
    A4        2.18638  -0.00223   0.00000  -0.00450  -0.00447   2.18191
    A5        2.85994   0.00319   0.00000   0.03704   0.03707   2.89701
    A6        1.23686  -0.00096   0.00000  -0.03255  -0.03260   1.20426
    A7        2.63068   0.00004   0.00000   0.00935   0.00953   2.64021
    A8        2.00032  -0.00301   0.00000  -0.03091  -0.03073   1.96959
    A9        1.65219   0.00296   0.00000   0.02156   0.02120   1.67339
   A10        1.89669  -0.00003   0.00000   0.00284   0.00284   1.89954
   A11        1.93395  -0.00119   0.00000  -0.00708  -0.00711   1.92685
   A12        1.93399  -0.00119   0.00000  -0.00708  -0.00711   1.92688
   A13        1.91382   0.00086   0.00000   0.00582   0.00582   1.91964
   A14        1.91384   0.00086   0.00000   0.00582   0.00582   1.91966
   A15        1.87150   0.00074   0.00000  -0.00012  -0.00017   1.87133
   A16        2.03645   0.00182   0.00000   0.05520   0.05553   2.09198
   A17        1.35768  -0.00382   0.00000  -0.04420  -0.04413   1.31355
    D1       -3.14147   0.00000   0.00000  -0.00003  -0.00003  -3.14151
    D2        0.00009   0.00000   0.00000  -0.00002  -0.00002   0.00007
    D3        0.00013   0.00000   0.00000  -0.00005  -0.00005   0.00008
    D4       -3.14149   0.00000   0.00000  -0.00003  -0.00003  -3.14153
    D5       -0.00023   0.00000   0.00000   0.00006   0.00006  -0.00017
    D6        2.10368   0.00031   0.00000   0.00469   0.00467   2.10835
    D7       -2.10418  -0.00031   0.00000  -0.00458  -0.00455  -2.10874
    D8        3.14134   0.00000   0.00000   0.00008   0.00008   3.14142
    D9       -1.03793   0.00031   0.00000   0.00471   0.00469  -1.03324
   D10        1.03739  -0.00031   0.00000  -0.00456  -0.00454   1.03286
   D11        0.00006   0.00000   0.00000  -0.00003  -0.00003   0.00004
   D12        3.14159   0.00000   0.00000   0.00001   0.00001  -3.14159
   D13       -3.14152   0.00000   0.00000  -0.00003  -0.00003  -3.14155
   D14        0.00001   0.00000   0.00000   0.00000   0.00000   0.00001
   D15       -3.14158   0.00000   0.00000  -0.00002  -0.00002   3.14159
   D16       -0.00001   0.00000   0.00000  -0.00001  -0.00001  -0.00002
   D17        3.14155   0.00000   0.00000   0.00002   0.00002   3.14156
   D18       -0.00001   0.00000   0.00000   0.00000   0.00000  -0.00002
   D19        0.00001   0.00000   0.00000   0.00001   0.00001   0.00002
         Item               Value     Threshold  Converged?
 Maximum Force            0.027259     0.000450     NO 
 RMS     Force            0.006014     0.000300     NO 
 Maximum Displacement     0.102014     0.001800     NO 
 RMS     Displacement     0.027316     0.001200     NO 
 Predicted change in Energy=-1.582366D-03
 GradGradGradGradGradGradGradGradGradGradGradGradGradGradGradGradGradGrad

                          Input orientation:                          
 ---------------------------------------------------------------------
 Center     Atomic      Atomic             Coordinates (Angstroms)
 Number     Number       Type             X           Y           Z
 ---------------------------------------------------------------------
      1          8           0       -2.122688   -0.559928    0.000053
      2          8           0        2.052142    0.709813    0.000029
      3          6           0        1.010031    0.119761   -0.000023
      4          7           0       -0.197284    0.870952   -0.000054
      5          6           0       -1.401356    0.357475   -0.000019
      6          6           0        0.895244   -1.381965   -0.000057
      7          1           0       -1.165288    1.869966   -0.000093
      8          1           0       -2.106614    1.631163   -0.000090
      9          1           0        1.892771   -1.809637   -0.000203
     10          1           0        0.344624   -1.720978    0.877523
     11          1           0        0.344358   -1.720952   -0.877476
 ---------------------------------------------------------------------
                    Distance matrix (angstroms):
                    1          2          3          4          5
     1  O    0.000000
     2  O    4.363650   0.000000
     3  C    3.205605   1.197563   0.000000
     4  N    2.398874   2.255190   1.421934   0.000000
     5  C    1.167025   3.471424   2.423075   1.308987   0.000000
     6  C    3.127883   2.390386   1.506107   2.503847   2.880975
     7  H    2.611705   3.420206   2.791994   1.391065   1.530803
     8  H    2.191150   4.259593   3.463785   2.055106   1.455909
     9  H    4.205435   2.524486   2.121747   3.399102   3.943050
    10  H    2.864545   3.097476   2.145035   2.789607   2.852804
    11  H    2.864323   3.097605   2.145057   2.789483   2.852596
                    6          7          8          9         10
     6  C    0.000000
     7  H    3.849785   0.000000
     8  H    4.253244   0.971144   0.000000
     9  H    1.085341   4.784476   5.275812   0.000000
    10  H    1.090072   3.993110   4.244481   1.781860   0.000000
    11  H    1.090070   3.992934   4.244260   1.781869   1.754999
                   11
    11  H    0.000000
 Stoichiometry    C3H5NO2
 Framework group  C1[X(C3H5NO2)]
 Deg. of freedom    27
 Full point group                 C1      NOp   1
 Largest Abelian subgroup         C1      NOp   1
 Largest concise Abelian subgroup C1      NOp   1
                         Standard orientation:                         
 ---------------------------------------------------------------------
 Center     Atomic      Atomic             Coordinates (Angstroms)
 Number     Number       Type             X           Y           Z
 ---------------------------------------------------------------------
      1          8           0        2.131377    0.561505    0.000068
      2          8           0       -2.044027   -0.706346    0.000043
      3          6           0       -1.001649   -0.116766   -0.000009
      4          7           0        0.205326   -0.868503   -0.000040
      5          6           0        1.409630   -0.355571   -0.000005
      6          6           0       -0.886182    1.384908   -0.000042
      7          1           0        1.172877   -1.867955   -0.000079
      8          1           0        2.114311   -1.629579   -0.000076
      9          1           0       -1.883516    1.813032   -0.000189
     10          1           0       -0.335409    1.723672    0.877537
     11          1           0       -0.335142    1.723646   -0.877462
 ---------------------------------------------------------------------
 Rotational constants (GHZ):           7.8327572           2.5601938           1.9526588
 Standard basis: Aug-CC-pVTZ (5D, 7F)
 There are   455 symmetry adapted cartesian basis functions of A   symmetry.
 There are   391 symmetry adapted basis functions of A   symmetry.
   391 basis functions,   567 primitive gaussians,   455 cartesian basis functions
    23 alpha electrons       23 beta electrons
       nuclear repulsion energy       227.4800805670 Hartrees.
 NAtoms=   11 NActive=   11 NUniq=   11 SFac= 1.00D+00 NAtFMM=   60 NAOKFM=F Big=F
 Integral buffers will be    131072 words long.
 Raffenetti 2 integral format.
 Two-electron integral symmetry is turned on.
 Nuclear repulsion after empirical dispersion term =      227.4763859587 Hartrees.
 One-electron integrals computed using PRISM.
 NBasis=   391 RedAO= T EigKep=  1.03D-05  NBF=   391
 NBsUse=   391 1.00D-06 EigRej= -1.00D+00 NBFU=   391
 Initial guess from the checkpoint file:  "CH3CN-TSH2-b3lyp-TS-opt-Final.chk"
 B after Tr=     0.000000    0.000000    0.000000
         Rot=    0.999999   -0.000001    0.000002    0.001542 Ang=  -0.18 deg.
 Initial guess <Sx>= 0.0000 <Sy>= 0.0000 <Sz>= 0.0000 <S**2>= 0.0000 S= 0.0000
 ExpMin= 2.53D-02 ExpMax= 1.53D+04 ExpMxC= 5.22D+02 IAcc=3 IRadAn=         7 AccDes= 0.00D+00
 Harris functional with IExCor= 4639 and IRadAn=       7 diagonalized for initial guess.
 HarFok:  IExCor= 4639 AccDes= 0.00D+00 IRadAn=         7 IDoV= 1 UseB2=F ITyADJ=14
 ICtDFT=  3500011 ScaDFX=  1.000000  1.000000  1.000000  1.000000
 FoFCou: FMM=F IPFlag=           0 FMFlag=      100000 FMFlg1=           0
         NFxFlg=           0 DoJE=T BraDBF=F KetDBF=T FulRan=T
         wScrn=  0.000000 ICntrl=       500 IOpCl=  0 I1Cent=   200000004 NGrid=           0
         NMat0=    1 NMatS0=      1 NMatT0=    0 NMatD0=    1 NMtDS0=    0 NMtDT0=    0
 Petite list used in FoFCou.
 Gradient too large for Newton-Raphson -- use scaled steepest descent instead.
     Accept linear search using points  3 and  4.
 Gradient too large for Newton-Raphson -- use scaled steepest descent instead.
     Accept linear search using points  1 and  2.
 Gradient too large for Newton-Raphson -- use scaled steepest descent instead.
     Minimum is close to point  2 DX=  5.33D-02 DF= -2.28D-07 DXR=  5.60D-02 DFR=  3.14D-03 which will be used.
 Gradient too large for Newton-Raphson -- use scaled steepest descent instead.
     Accept linear search using points  1 and  2.
 LinEq1:  Iter=  0 NonCon=     1 RMS=5.95D-05 Max=2.34D-03 NDo=     1
 AX will form     1 AO Fock derivatives at one time.
 LinEq1:  Iter=  1 NonCon=     1 RMS=1.18D-05 Max=3.59D-04 NDo=     1
 LinEq1:  Iter=  2 NonCon=     1 RMS=1.01D-05 Max=3.01D-04 NDo=     1
 LinEq1:  Iter=  3 NonCon=     1 RMS=5.31D-06 Max=2.23D-04 NDo=     1
 LinEq1:  Iter=  4 NonCon=     1 RMS=1.44D-06 Max=4.78D-05 NDo=     1
 LinEq1:  Iter=  5 NonCon=     1 RMS=8.37D-07 Max=2.48D-05 NDo=     1
 LinEq1:  Iter=  6 NonCon=     1 RMS=3.85D-07 Max=1.00D-05 NDo=     1
 LinEq1:  Iter=  7 NonCon=     1 RMS=2.07D-07 Max=4.58D-06 NDo=     1
 LinEq1:  Iter=  8 NonCon=     1 RMS=9.84D-08 Max=2.44D-06 NDo=     1
 LinEq1:  Iter=  9 NonCon=     1 RMS=5.53D-08 Max=1.41D-06 NDo=     1
 LinEq1:  Iter= 10 NonCon=     1 RMS=1.81D-08 Max=6.56D-07 NDo=     1
 LinEq1:  Iter= 11 NonCon=     0 RMS=4.27D-09 Max=8.48D-08 NDo=     1
 Linear equations converged to 1.301D-08 1.301D-07 after    11 iterations.
     Minimum is close to point  2 DX=  2.15D-04 DF= -3.18D-12 DXR=  2.14D-04 DFR=  4.61D-08 which will be used.
 LinEq1:  Iter=  0 NonCon=     1 RMS=2.13D-07 Max=7.99D-06 NDo=     1
 LinEq1:  Iter=  1 NonCon=     1 RMS=6.77D-08 Max=2.18D-06 NDo=     1
 LinEq1:  Iter=  2 NonCon=     1 RMS=2.90D-08 Max=7.39D-07 NDo=     1
 LinEq1:  Iter=  3 NonCon=     1 RMS=2.07D-08 Max=7.23D-07 NDo=     1
 LinEq1:  Iter=  4 NonCon=     1 RMS=9.60D-09 Max=2.55D-07 NDo=     1
 LinEq1:  Iter=  5 NonCon=     1 RMS=5.04D-09 Max=1.06D-07 NDo=     1
 LinEq1:  Iter=  6 NonCon=     1 RMS=2.74D-09 Max=7.77D-08 NDo=     1
 LinEq1:  Iter=  7 NonCon=     1 RMS=1.31D-09 Max=2.92D-08 NDo=     1
 LinEq1:  Iter=  8 NonCon=     1 RMS=4.69D-10 Max=1.21D-08 NDo=     1
 LinEq1:  Iter=  9 NonCon=     1 RMS=1.96D-10 Max=4.24D-09 NDo=     1
 LinEq1:  Iter= 10 NonCon=     1 RMS=7.30D-11 Max=2.63D-09 NDo=     1
 LinEq1:  Iter= 11 NonCon=     0 RMS=2.02D-11 Max=4.71D-10 NDo=     1
 Linear equations converged to 2.394D-10 2.394D-09 after    11 iterations.
 SCF Done:  E(UwB97XD) =  -322.427199648     a.u. after    7 cycles
            Convg  =    0.3114D-09                    36 Fock formations.
              S**2 =  0.0000                  -V/T =  2.0056
 <Sx>= 0.0000 <Sy>= 0.0000 <Sz>= 0.0000 <S**2>= 0.0000 S= 0.0000
 <L.S>=  0.00000000000    
 Annihilation of the first spin contaminant:
 S**2 before annihilation     0.0000,   after     0.0000
 DoSCS=F DFT=T ScalE2(SS,OS)=  1.000000  1.000000
 Range of M.O.s used for correlation:     1   391
 NBasis=   391 NAE=    23 NBE=    23 NFC=     0 NFV=     0
 NROrb=    391 NOA=    23 NOB=    23 NVA=   368 NVB=   368

 **** Warning!!: The largest alpha MO coefficient is  0.70862264D+02


 **** Warning!!: The largest beta MO coefficient is  0.70862264D+02

 Symmetrizing basis deriv contribution to polar:
 IMax=3 JMax=2 DiffMx= 0.00D+00
 G2DrvN: will do    12 centers at a time, making    1 passes.
 Calling FoFCou, ICntrl=  3107 FMM=F I1Cent=   0 AccDes= 0.00D+00.
 End of G2Drv F.D. properties file   721 does not exist.
 End of G2Drv F.D. properties file   722 does not exist.
 End of G2Drv F.D. properties file   788 does not exist.
          IDoAtm=11111111111
          Differentiating once with respect to electric field.
                with respect to dipole field.
          Differentiating once with respect to nuclear coordinates.
 CalDSu exits because no D1Ps are significant.
          There are    36 degrees of freedom in the 1st order CPHF.  IDoFFX=6 NUNeed=     3.
     33 vectors produced by pass  0 Test12= 4.70D-14 2.78D-09 XBig12= 7.46D+01 4.03D+00.
 AX will form    33 AO Fock derivatives at one time.
     33 vectors produced by pass  1 Test12= 4.70D-14 2.78D-09 XBig12= 1.20D+01 4.17D-01.
     33 vectors produced by pass  2 Test12= 4.70D-14 2.78D-09 XBig12= 2.85D-01 5.23D-02.
     33 vectors produced by pass  3 Test12= 4.70D-14 2.78D-09 XBig12= 5.09D-03 8.04D-03.
     33 vectors produced by pass  4 Test12= 4.70D-14 2.78D-09 XBig12= 6.20D-05 6.72D-04.
     33 vectors produced by pass  5 Test12= 4.70D-14 2.78D-09 XBig12= 4.09D-07 4.58D-05.
     33 vectors produced by pass  6 Test12= 4.70D-14 2.78D-09 XBig12= 2.49D-09 3.63D-06.
     17 vectors produced by pass  7 Test12= 4.70D-14 2.78D-09 XBig12= 1.50D-11 2.92D-07.
      3 vectors produced by pass  8 Test12= 4.70D-14 2.78D-09 XBig12= 9.94D-14 2.74D-08.
 InvSVY:  IOpt=1 It=  1 EMax= 1.24D-14
 Solved reduced A of dimension   251 with    36 vectors.
 Isotropic polarizability for W=    0.000000       58.12 Bohr**3.
 End of Minotr F.D. properties file   721 does not exist.
 End of Minotr F.D. properties file   722 does not exist.
 End of Minotr F.D. properties file   788 does not exist.
 Calling FoFJK, ICntrl=    100127 FMM=F ISym2X=0 I1Cent= 0 IOpClX= 1 NMat=1 NMatS=1 NMatT=0.
 ***** Axes restored to original set *****
 -------------------------------------------------------------------
 Center     Atomic                   Forces (Hartrees/Bohr)
 Number     Number              X              Y              Z
 -------------------------------------------------------------------
      1        8          -0.000712001   -0.001120951   -0.000000083
      2        8           0.000928463    0.000538534   -0.000000386
      3        6          -0.000768540   -0.000614924    0.000000062
      4        7           0.000666034    0.000203512    0.000000021
      5        6           0.000113243    0.000653917    0.000000288
      6        6           0.000063147   -0.000119013    0.000000100
      7        1          -0.000304070    0.000287718    0.000000161
      8        1           0.000029173    0.000203241   -0.000000078
      9        1           0.000031836   -0.000015956    0.000000185
     10        1          -0.000023998   -0.000007945    0.000011218
     11        1          -0.000023287   -0.000008132   -0.000011489
 -------------------------------------------------------------------
 Cartesian Forces:  Max     0.001120951 RMS     0.000391117
 FormGI is forming the generalized inverse of G from B-inverse, IUseBI=4.

 GradGradGradGradGradGradGradGradGradGradGradGradGradGradGradGradGradGrad
 Berny optimization.
 Internal  Forces:  Max     0.001321283 RMS     0.000279194
 Search for a saddle point.
 Step number   2 out of a maximum of   57
 All quantities printed in internal units (Hartrees-Bohrs-Radians)
 Swapping is turned off.
 Second derivative matrix not updated -- analytic derivatives used.
 ITU=  0  0
     Eigenvalues ---   -0.14026   0.00055   0.00148   0.00466   0.00829
     Eigenvalues ---    0.02061   0.03060   0.03723   0.05453   0.05611
     Eigenvalues ---    0.07371   0.11035   0.12023   0.12470   0.13939
     Eigenvalues ---    0.14896   0.16282   0.20329   0.24644   0.32861
     Eigenvalues ---    0.33943   0.34223   0.34882   0.35600   0.46579
     Eigenvalues ---    0.91636   1.01257
 Eigenvectors required to have negative eigenvalues:
                          R6        R11       R7        A8        A7
   1                    0.62204  -0.49421   0.41837  -0.24722   0.21100
                          A5        R5        A6        A16       A4
   1                    0.17874  -0.15327  -0.10346   0.10283  -0.07528
 RFO step:  Lambda0=1.394702227D-07 Lambda=-5.51008994D-06.
 Linear search not attempted -- option 19 set.
 Iteration  1 RMS(Cart)=  0.00067715 RMS(Int)=  0.00000057
 Iteration  2 RMS(Cart)=  0.00000055 RMS(Int)=  0.00000016
 Variable       Old X    -DE/DX   Delta X   Delta X   Delta X     New X
                                 (Linear)    (Quad)   (Total)
    R1        2.20536   0.00132   0.00000   0.00130   0.00130   2.20665
    R2        2.26307   0.00107   0.00000   0.00125   0.00125   2.26431
    R3        2.68707   0.00030   0.00000   0.00041   0.00041   2.68748
    R4        2.84613   0.00015   0.00000   0.00026   0.00026   2.84638
    R5        2.47363   0.00060   0.00000   0.00156   0.00156   2.47519
    R6        2.62873   0.00038   0.00000   0.00161   0.00161   2.63034
    R7        2.75127   0.00021   0.00000  -0.00116  -0.00116   2.75011
    R8        2.05100   0.00004   0.00000   0.00007   0.00007   2.05107
    R9        2.05994   0.00002   0.00000   0.00006   0.00006   2.06000
   R10        2.05993   0.00002   0.00000   0.00007   0.00007   2.06000
   R11        1.83520   0.00002   0.00000   0.00056   0.00056   1.83575
    A1        2.06981  -0.00007   0.00000  -0.00041  -0.00041   2.06940
    A2        2.16229  -0.00004   0.00000  -0.00029  -0.00029   2.16199
    A3        2.05109   0.00011   0.00000   0.00070   0.00070   2.05180
    A4        2.18191   0.00001   0.00000  -0.00043  -0.00043   2.18148
    A5        2.89701   0.00006   0.00000   0.00029   0.00029   2.89730
    A6        1.20426  -0.00007   0.00000   0.00014   0.00014   1.20440
    A7        2.64021  -0.00010   0.00000  -0.00179  -0.00179   2.63843
    A8        1.96959   0.00020   0.00000   0.00186   0.00186   1.97145
    A9        1.67339  -0.00010   0.00000  -0.00008  -0.00008   1.67331
   A10        1.89954   0.00001   0.00000  -0.00011  -0.00011   1.89942
   A11        1.92685   0.00000   0.00000  -0.00003  -0.00003   1.92682
   A12        1.92688   0.00000   0.00000  -0.00007  -0.00007   1.92682
   A13        1.91964   0.00000   0.00000   0.00021   0.00021   1.91985
   A14        1.91966   0.00000   0.00000   0.00019   0.00019   1.91985
   A15        1.87133  -0.00001   0.00000  -0.00018  -0.00018   1.87114
   A16        2.09198   0.00004   0.00000  -0.00171  -0.00171   2.09027
   A17        1.31355   0.00013   0.00000   0.00165   0.00165   1.31521
    D1       -3.14151   0.00000   0.00000  -0.00009  -0.00009  -3.14159
    D2        0.00007   0.00000   0.00000  -0.00007  -0.00007   0.00000
    D3        0.00008   0.00000   0.00000  -0.00008  -0.00008   0.00000
    D4       -3.14153   0.00000   0.00000  -0.00007  -0.00007   3.14159
    D5       -0.00017   0.00000   0.00000   0.00017   0.00017   0.00000
    D6        2.10835   0.00001   0.00000   0.00034   0.00034   2.10869
    D7       -2.10874  -0.00001   0.00000   0.00005   0.00005  -2.10868
    D8        3.14142   0.00000   0.00000   0.00017   0.00017  -3.14159
    D9       -1.03324   0.00001   0.00000   0.00034   0.00034  -1.03291
   D10        1.03286  -0.00001   0.00000   0.00005   0.00005   1.03291
   D11        0.00004   0.00000   0.00000  -0.00004  -0.00004   0.00000
   D12       -3.14159   0.00000   0.00000  -0.00001  -0.00001   3.14159
   D13       -3.14155   0.00000   0.00000  -0.00004  -0.00004  -3.14159
   D14        0.00001   0.00000   0.00000  -0.00001  -0.00001   0.00000
   D15        3.14159   0.00000   0.00000   0.00001   0.00001  -3.14159
   D16       -0.00002   0.00000   0.00000   0.00002   0.00002   0.00000
   D17        3.14156   0.00000   0.00000   0.00003   0.00003   3.14159
   D18       -0.00002   0.00000   0.00000   0.00002   0.00002   0.00000
   D19        0.00002   0.00000   0.00000  -0.00002  -0.00002   0.00000
         Item               Value     Threshold  Converged?
 Maximum Force            0.001321     0.000450     NO 
 RMS     Force            0.000279     0.000300     YES
 Maximum Displacement     0.002831     0.001800     NO 
 RMS     Displacement     0.000677     0.001200     YES
 Predicted change in Energy=-2.685310D-06
 GradGradGradGradGradGradGradGradGradGradGradGradGradGradGradGradGradGrad

                          Input orientation:                          
 ---------------------------------------------------------------------
 Center     Atomic      Atomic             Coordinates (Angstroms)
 Number     Number       Type             X           Y           Z
 ---------------------------------------------------------------------
      1          8           0       -2.122321   -0.561197    0.000016
      2          8           0        2.052677    0.709790   -0.000097
      3          6           0        1.009900    0.119575   -0.000065
      4          7           0       -0.197174    0.871567   -0.000048
      5          6           0       -1.402077    0.357932   -0.000013
      6          6           0        0.895307   -1.382301   -0.000042
      7          1           0       -1.165493    1.871464   -0.000039
      8          1           0       -2.106760    1.631237   -0.000014
      9          1           0        1.892976   -1.809742   -0.000058
     10          1           0        0.344472   -1.721316    0.877443
     11          1           0        0.344434   -1.721340   -0.877493
 ---------------------------------------------------------------------
                    Distance matrix (angstroms):
                    1          2          3          4          5
     1  O    0.000000
     2  O    4.364174   0.000000
     3  C    3.205348   1.198223   0.000000
     4  N    2.399792   2.255659   1.422152   0.000000
     5  C    1.167711   3.472625   2.423725   1.309814   0.000000
     6  C    3.127346   2.390889   1.506242   2.504683   2.882080
     7  H    2.614069   3.421418   2.793107   1.391919   1.531911
     8  H    2.192489   4.260280   3.463913   2.055145   1.455295
     9  H    4.204935   2.524588   2.121813   3.399727   3.944133
    10  H    2.863708   3.098115   2.145156   2.790414   2.853706
    11  H    2.863710   3.098114   2.145156   2.790415   2.853707
                    6          7          8          9         10
     6  C    0.000000
     7  H    3.851479   0.000000
     8  H    4.253684   0.971439   0.000000
     9  H    1.085380   4.785970   5.276195   0.000000
    10  H    1.090105   3.994751   4.244772   1.782047   0.000000
    11  H    1.090105   3.994752   4.244773   1.782047   1.754936
                   11
    11  H    0.000000
 Stoichiometry    C3H5NO2
 Framework group  C1[X(C3H5NO2)]
 Deg. of freedom    27
 Full point group                 C1      NOp   1
 Largest Abelian subgroup         C1      NOp   1
 Largest concise Abelian subgroup C1      NOp   1
                         Standard orientation:                         
 ---------------------------------------------------------------------
 Center     Atomic      Atomic             Coordinates (Angstroms)
 Number     Number       Type             X           Y           Z
 ---------------------------------------------------------------------
      1          8           0        2.131169    0.562302    0.000057
      2          8           0       -2.044611   -0.706112   -0.000056
      3          6           0       -1.001471   -0.116540   -0.000025
      4          7           0        0.205139   -0.869275   -0.000007
      5          6           0        1.410358   -0.356383    0.000028
      6          6           0       -0.885953    1.385266   -0.000002
      7          1           0        1.172842   -1.869769    0.000001
      8          1           0        2.114257   -1.630122    0.000026
      9          1           0       -1.883359    1.813321   -0.000018
     10          1           0       -0.334909    1.723941    0.877483
     11          1           0       -0.334871    1.723965   -0.877453
 ---------------------------------------------------------------------
 Rotational constants (GHZ):           7.8258164           2.5597093           1.9519438
 Standard basis: Aug-CC-pVTZ (5D, 7F)
 There are   455 symmetry adapted cartesian basis functions of A   symmetry.
 There are   391 symmetry adapted basis functions of A   symmetry.
   391 basis functions,   567 primitive gaussians,   455 cartesian basis functions
    23 alpha electrons       23 beta electrons
       nuclear repulsion energy       227.4135921297 Hartrees.
 NAtoms=   11 NActive=   11 NUniq=   11 SFac= 1.00D+00 NAtFMM=   60 NAOKFM=F Big=F
 Integral buffers will be    131072 words long.
 Raffenetti 2 integral format.
 Two-electron integral symmetry is turned on.
 Nuclear repulsion after empirical dispersion term =      227.4098969329 Hartrees.
 One-electron integrals computed using PRISM.
 NBasis=   391 RedAO= T EigKep=  1.03D-05  NBF=   391
 NBsUse=   391 1.00D-06 EigRej= -1.00D+00 NBFU=   391
 Initial guess from the checkpoint file:  "CH3CN-TSH2-b3lyp-TS-opt-Final.chk"
 B after Tr=     0.000000    0.000000    0.000000
         Rot=    1.000000   -0.000007    0.000007    0.000039 Ang=   0.00 deg.
 Initial guess <Sx>= 0.0000 <Sy>= 0.0000 <Sz>= 0.0000 <S**2>= 0.0000 S= 0.0000
 LinEq1:  Iter=  0 NonCon=     1 RMS=1.19D-05 Max=4.05D-04 NDo=     1
 AX will form     1 AO Fock derivatives at one time.
 LinEq1:  Iter=  1 NonCon=     1 RMS=3.85D-06 Max=1.09D-04 NDo=     1
 LinEq1:  Iter=  2 NonCon=     1 RMS=2.30D-06 Max=8.22D-05 NDo=     1
 LinEq1:  Iter=  3 NonCon=     1 RMS=1.64D-06 Max=6.91D-05 NDo=     1
 LinEq1:  Iter=  4 NonCon=     1 RMS=6.51D-07 Max=2.16D-05 NDo=     1
 LinEq1:  Iter=  5 NonCon=     1 RMS=3.43D-07 Max=1.09D-05 NDo=     1
 LinEq1:  Iter=  6 NonCon=     1 RMS=2.19D-07 Max=3.89D-06 NDo=     1
 LinEq1:  Iter=  7 NonCon=     1 RMS=1.19D-07 Max=4.25D-06 NDo=     1
 LinEq1:  Iter=  8 NonCon=     1 RMS=5.85D-08 Max=1.10D-06 NDo=     1
 LinEq1:  Iter=  9 NonCon=     1 RMS=3.19D-08 Max=1.25D-06 NDo=     1
 LinEq1:  Iter= 10 NonCon=     1 RMS=1.14D-08 Max=1.91D-07 NDo=     1
 LinEq1:  Iter= 11 NonCon=     0 RMS=3.60D-09 Max=8.41D-08 NDo=     1
 Linear equations converged to 1.301D-08 1.301D-07 after    11 iterations.
     Minimum is close to point  2 DX=  4.17D-05 DF=  0.00D+00 DXR=  4.17D-05 DFR=  0.00D+00 which will be used.
 SCF Done:  E(UwB97XD) =  -322.427202338     a.u. after    2 cycles
            Convg  =    0.1008D-05                    14 Fock formations.
              S**2 =  0.0000                  -V/T =  2.0056
 <Sx>= 0.0000 <Sy>= 0.0000 <Sz>= 0.0000 <S**2>= 0.0000 S= 0.0000
 <L.S>=  0.00000000000    
 Annihilation of the first spin contaminant:
 S**2 before annihilation     0.0000,   after     0.0000
 DoSCS=F DFT=T ScalE2(SS,OS)=  1.000000  1.000000
 Range of M.O.s used for correlation:     1   391
 NBasis=   391 NAE=    23 NBE=    23 NFC=     0 NFV=     0
 NROrb=    391 NOA=    23 NOB=    23 NVA=   368 NVB=   368

 **** Warning!!: The largest alpha MO coefficient is  0.70908238D+02


 **** Warning!!: The largest beta MO coefficient is  0.70908237D+02

 Symmetrizing basis deriv contribution to polar:
 IMax=3 JMax=2 DiffMx= 0.00D+00
 G2DrvN: will do    12 centers at a time, making    1 passes.
 Calling FoFCou, ICntrl=  3107 FMM=F I1Cent=   0 AccDes= 0.00D+00.
 End of G2Drv F.D. properties file   721 does not exist.
 End of G2Drv F.D. properties file   722 does not exist.
 End of G2Drv F.D. properties file   788 does not exist.
          IDoAtm=11111111111
          Differentiating once with respect to electric field.
                with respect to dipole field.
          Differentiating once with respect to nuclear coordinates.
 CalDSu exits because no D1Ps are significant.
          There are    36 degrees of freedom in the 1st order CPHF.  IDoFFX=6 NUNeed=     3.
     33 vectors produced by pass  0 Test12= 4.70D-14 2.78D-09 XBig12= 7.47D+01 4.03D+00.
 AX will form    33 AO Fock derivatives at one time.
     33 vectors produced by pass  1 Test12= 4.70D-14 2.78D-09 XBig12= 1.20D+01 4.19D-01.
     33 vectors produced by pass  2 Test12= 4.70D-14 2.78D-09 XBig12= 2.86D-01 5.24D-02.
     33 vectors produced by pass  3 Test12= 4.70D-14 2.78D-09 XBig12= 5.11D-03 8.07D-03.
     33 vectors produced by pass  4 Test12= 4.70D-14 2.78D-09 XBig12= 6.22D-05 6.75D-04.
     33 vectors produced by pass  5 Test12= 4.70D-14 2.78D-09 XBig12= 4.10D-07 4.61D-05.
     33 vectors produced by pass  6 Test12= 4.70D-14 2.78D-09 XBig12= 2.50D-09 3.65D-06.
     17 vectors produced by pass  7 Test12= 4.70D-14 2.78D-09 XBig12= 1.50D-11 2.93D-07.
      3 vectors produced by pass  8 Test12= 4.70D-14 2.78D-09 XBig12= 9.97D-14 2.74D-08.
 InvSVY:  IOpt=1 It=  1 EMax= 7.11D-15
 Solved reduced A of dimension   251 with    36 vectors.
 Isotropic polarizability for W=    0.000000       58.16 Bohr**3.
 End of Minotr F.D. properties file   721 does not exist.
 End of Minotr F.D. properties file   722 does not exist.
 End of Minotr F.D. properties file   788 does not exist.
 Calling FoFJK, ICntrl=    100127 FMM=F ISym2X=0 I1Cent= 0 IOpClX= 1 NMat=1 NMatS=1 NMatT=0.
 ***** Axes restored to original set *****
 -------------------------------------------------------------------
 Center     Atomic                   Forces (Hartrees/Bohr)
 Number     Number              X              Y              Z
 -------------------------------------------------------------------
      1        8          -0.000001939   -0.000002442   -0.000000001
      2        8           0.000002120    0.000001130    0.000000000
      3        6          -0.000001783   -0.000001105   -0.000000002
      4        7           0.000001729   -0.000000002    0.000000005
      5        6           0.000000188    0.000001151    0.000000000
      6        6           0.000000022   -0.000000139    0.000000000
      7        1          -0.000000484    0.000001102   -0.000000003
      8        1           0.000000183    0.000000324    0.000000000
      9        1           0.000000003   -0.000000025   -0.000000001
     10        1          -0.000000018    0.000000003   -0.000000007
     11        1          -0.000000021    0.000000004    0.000000009
 -------------------------------------------------------------------
 Cartesian Forces:  Max     0.000002442 RMS     0.000000885
 FormGI is forming the generalized inverse of G from B-inverse, IUseBI=4.

 GradGradGradGradGradGradGradGradGradGradGradGradGradGradGradGradGradGrad
 Berny optimization.
 Internal  Forces:  Max     0.000003143 RMS     0.000000667
 Search for a saddle point.
 Step number   3 out of a maximum of   57
 All quantities printed in internal units (Hartrees-Bohrs-Radians)
 Swapping is turned off.
 Second derivative matrix not updated -- analytic derivatives used.
 ITU=  0  0  0
     Eigenvalues ---   -0.14030   0.00055   0.00149   0.00467   0.00830
     Eigenvalues ---    0.02067   0.03059   0.03718   0.05452   0.05611
     Eigenvalues ---    0.07353   0.11015   0.12023   0.12470   0.13939
     Eigenvalues ---    0.14904   0.16264   0.20307   0.24618   0.32829
     Eigenvalues ---    0.33884   0.34216   0.34863   0.35584   0.46388
     Eigenvalues ---    0.91255   1.00780
 Eigenvectors required to have negative eigenvalues:
                          R6        R11       R7        A8        A7
   1                   -0.62210   0.49430  -0.41810   0.24702  -0.21050
                          A5        R5        A6        A16       A4
   1                   -0.17941   0.15334   0.10371  -0.10257   0.07570
 RFO step:  Lambda0=3.419486916D-13 Lambda= 0.00000000D+00.
 Linear search not attempted -- option 19 set.
 Iteration  1 RMS(Cart)=  0.00000278 RMS(Int)=  0.00000000
 Iteration  2 RMS(Cart)=  0.00000000 RMS(Int)=  0.00000000
 Variable       Old X    -DE/DX   Delta X   Delta X   Delta X     New X
                                 (Linear)    (Quad)   (Total)
    R1        2.20665   0.00000   0.00000   0.00000   0.00000   2.20666
    R2        2.26431   0.00000   0.00000   0.00000   0.00000   2.26432
    R3        2.68748   0.00000   0.00000   0.00000   0.00000   2.68748
    R4        2.84638   0.00000   0.00000   0.00000   0.00000   2.84638
    R5        2.47519   0.00000   0.00000   0.00000   0.00000   2.47519
    R6        2.63034   0.00000   0.00000   0.00001   0.00001   2.63035
    R7        2.75011   0.00000   0.00000   0.00000   0.00000   2.75011
    R8        2.05107   0.00000   0.00000   0.00000   0.00000   2.05107
    R9        2.06000   0.00000   0.00000   0.00000   0.00000   2.06000
   R10        2.06000   0.00000   0.00000   0.00000   0.00000   2.06000
   R11        1.83575   0.00000   0.00000   0.00000   0.00000   1.83575
    A1        2.06940   0.00000   0.00000   0.00000   0.00000   2.06939
    A2        2.16199   0.00000   0.00000   0.00000   0.00000   2.16199
    A3        2.05180   0.00000   0.00000   0.00000   0.00000   2.05180
    A4        2.18148   0.00000   0.00000   0.00000   0.00000   2.18148
    A5        2.89730   0.00000   0.00000   0.00000   0.00000   2.89730
    A6        1.20440   0.00000   0.00000   0.00000   0.00000   1.20440
    A7        2.63843   0.00000   0.00000   0.00000   0.00000   2.63843
    A8        1.97145   0.00000   0.00000   0.00000   0.00000   1.97145
    A9        1.67331   0.00000   0.00000   0.00000   0.00000   1.67331
   A10        1.89942   0.00000   0.00000   0.00000   0.00000   1.89942
   A11        1.92682   0.00000   0.00000   0.00000   0.00000   1.92682
   A12        1.92682   0.00000   0.00000   0.00000   0.00000   1.92682
   A13        1.91985   0.00000   0.00000   0.00000   0.00000   1.91985
   A14        1.91985   0.00000   0.00000   0.00000   0.00000   1.91985
   A15        1.87114   0.00000   0.00000   0.00000   0.00000   1.87114
   A16        2.09027   0.00000   0.00000  -0.00001  -0.00001   2.09026
   A17        1.31521   0.00000   0.00000   0.00001   0.00001   1.31521
    D1       -3.14159   0.00000   0.00000   0.00000   0.00000  -3.14159
    D2        0.00000   0.00000   0.00000   0.00000   0.00000   0.00000
    D3        0.00000   0.00000   0.00000   0.00000   0.00000   0.00000
    D4        3.14159   0.00000   0.00000   0.00000   0.00000   3.14159
    D5        0.00000   0.00000   0.00000   0.00000   0.00000   0.00000
    D6        2.10869   0.00000   0.00000   0.00000   0.00000   2.10869
    D7       -2.10868   0.00000   0.00000   0.00000   0.00000  -2.10868
    D8       -3.14159   0.00000   0.00000   0.00000   0.00000  -3.14159
    D9       -1.03291   0.00000   0.00000   0.00000   0.00000  -1.03291
   D10        1.03291   0.00000   0.00000   0.00000   0.00000   1.03291
   D11        0.00000   0.00000   0.00000   0.00000   0.00000   0.00000
   D12        3.14159   0.00000   0.00000   0.00000   0.00000   3.14159
   D13       -3.14159   0.00000   0.00000   0.00000   0.00000  -3.14159
   D14        0.00000   0.00000   0.00000   0.00000   0.00000   0.00000
   D15       -3.14159   0.00000   0.00000   0.00000   0.00000  -3.14159
   D16        0.00000   0.00000   0.00000   0.00000   0.00000   0.00000
   D17        3.14159   0.00000   0.00000   0.00000   0.00000   3.14159
   D18        0.00000   0.00000   0.00000   0.00000   0.00000   0.00000
   D19        0.00000   0.00000   0.00000   0.00000   0.00000   0.00000
         Item               Value     Threshold  Converged?
 Maximum Force            0.000003     0.000450     YES
 RMS     Force            0.000001     0.000300     YES
 Maximum Displacement     0.000010     0.001800     YES
 RMS     Displacement     0.000003     0.001200     YES
 Predicted change in Energy=-1.726004D-11
 Optimization completed.
    -- Stationary point found.
                           ----------------------------
                           !   Optimized Parameters   !
                           ! (Angstroms and Degrees)  !
 --------------------------                            --------------------------
 ! Name  Definition              Value          Derivative Info.                !
 --------------------------------------------------------------------------------
 ! R1    R(1,5)                  1.1677         -DE/DX =    0.0                 !
 ! R2    R(2,3)                  1.1982         -DE/DX =    0.0                 !
 ! R3    R(3,4)                  1.4222         -DE/DX =    0.0                 !
 ! R4    R(3,6)                  1.5062         -DE/DX =    0.0                 !
 ! R5    R(4,5)                  1.3098         -DE/DX =    0.0                 !
 ! R6    R(4,7)                  1.3919         -DE/DX =    0.0                 !
 ! R7    R(5,8)                  1.4553         -DE/DX =    0.0                 !
 ! R8    R(6,9)                  1.0854         -DE/DX =    0.0                 !
 ! R9    R(6,10)                 1.0901         -DE/DX =    0.0                 !
 ! R10   R(6,11)                 1.0901         -DE/DX =    0.0                 !
 ! R11   R(7,8)                  0.9714         -DE/DX =    0.0                 !
 ! A1    A(2,3,4)              118.5676         -DE/DX =    0.0                 !
 ! A2    A(2,3,6)              123.8732         -DE/DX =    0.0                 !
 ! A3    A(4,3,6)              117.5592         -DE/DX =    0.0                 !
 ! A4    A(3,4,5)              124.9897         -DE/DX =    0.0                 !
 ! A5    A(3,4,7)              166.0032         -DE/DX =    0.0                 !
 ! A6    A(5,4,7)               69.0071         -DE/DX =    0.0                 !
 ! A7    A(1,5,4)              151.1707         -DE/DX =    0.0                 !
 ! A8    A(1,5,8)              112.9558         -DE/DX =    0.0                 !
 ! A9    A(4,5,8)               95.8735         -DE/DX =    0.0                 !
 ! A10   A(3,6,9)              108.829          -DE/DX =    0.0                 !
 ! A11   A(3,6,10)             110.3984         -DE/DX =    0.0                 !
 ! A12   A(3,6,11)             110.3984         -DE/DX =    0.0                 !
 ! A13   A(9,6,10)             109.9993         -DE/DX =    0.0                 !
 ! A14   A(9,6,11)             109.9993         -DE/DX =    0.0                 !
 ! A15   A(10,6,11)            107.2087         -DE/DX =    0.0                 !
 ! A16   A(4,7,8)              119.7636         -DE/DX =    0.0                 !
 ! A17   A(5,8,7)               75.3558         -DE/DX =    0.0                 !
 ! D1    D(2,3,4,5)           -180.0            -DE/DX =    0.0                 !
 ! D2    D(2,3,4,7)             -0.0001         -DE/DX =    0.0                 !
 ! D3    D(6,3,4,5)              0.0            -DE/DX =    0.0                 !
 ! D4    D(6,3,4,7)            179.9999         -DE/DX =    0.0                 !
 ! D5    D(2,3,6,9)              0.0            -DE/DX =    0.0                 !
 ! D6    D(2,3,6,10)           120.8188         -DE/DX =    0.0                 !
 ! D7    D(2,3,6,11)          -120.8187         -DE/DX =    0.0                 !
 ! D8    D(4,3,6,9)           -180.0            -DE/DX =    0.0                 !
 ! D9    D(4,3,6,10)           -59.1812         -DE/DX =    0.0                 !
 ! D10   D(4,3,6,11)            59.1813         -DE/DX =    0.0                 !
 ! D11   D(3,4,5,1)              0.0            -DE/DX =    0.0                 !
 ! D12   D(3,4,5,8)            180.0            -DE/DX =    0.0                 !
 ! D13   D(7,4,5,1)           -180.0            -DE/DX =    0.0                 !
 ! D14   D(7,4,5,8)              0.0            -DE/DX =    0.0                 !
 ! D15   D(3,4,7,8)           -179.9999         -DE/DX =    0.0                 !
 ! D16   D(5,4,7,8)              0.0            -DE/DX =    0.0                 !
 ! D17   D(1,5,8,7)            180.0            -DE/DX =    0.0                 !
 ! D18   D(4,5,8,7)              0.0            -DE/DX =    0.0                 !
 ! D19   D(4,7,8,5)              0.0            -DE/DX =    0.0                 !
 --------------------------------------------------------------------------------
 GradGradGradGradGradGradGradGradGradGradGradGradGradGradGradGradGradGrad

                          Input orientation:                          
 ---------------------------------------------------------------------
 Center     Atomic      Atomic             Coordinates (Angstroms)
 Number     Number       Type             X           Y           Z
 ---------------------------------------------------------------------
      1          8           0       -2.122321   -0.561197    0.000016
      2          8           0        2.052677    0.709790   -0.000097
      3          6           0        1.009900    0.119575   -0.000065
      4          7           0       -0.197174    0.871567   -0.000048
      5          6           0       -1.402077    0.357932   -0.000013
      6          6           0        0.895307   -1.382301   -0.000042
      7          1           0       -1.165493    1.871464   -0.000039
      8          1           0       -2.106760    1.631237   -0.000014
      9          1           0        1.892976   -1.809742   -0.000058
     10          1           0        0.344472   -1.721316    0.877443
     11          1           0        0.344434   -1.721340   -0.877493
 ---------------------------------------------------------------------
                    Distance matrix (angstroms):
                    1          2          3          4          5
     1  O    0.000000
     2  O    4.364174   0.000000
     3  C    3.205348   1.198223   0.000000
     4  N    2.399792   2.255659   1.422152   0.000000
     5  C    1.167711   3.472625   2.423725   1.309814   0.000000
     6  C    3.127346   2.390889   1.506242   2.504683   2.882080
     7  H    2.614069   3.421418   2.793107   1.391919   1.531911
     8  H    2.192489   4.260280   3.463913   2.055145   1.455295
     9  H    4.204935   2.524588   2.121813   3.399727   3.944133
    10  H    2.863708   3.098115   2.145156   2.790414   2.853706
    11  H    2.863710   3.098114   2.145156   2.790415   2.853707
                    6          7          8          9         10
     6  C    0.000000
     7  H    3.851479   0.000000
     8  H    4.253684   0.971439   0.000000
     9  H    1.085380   4.785970   5.276195   0.000000
    10  H    1.090105   3.994751   4.244772   1.782047   0.000000
    11  H    1.090105   3.994752   4.244773   1.782047   1.754936
                   11
    11  H    0.000000
 Stoichiometry    C3H5NO2
 Framework group  C1[X(C3H5NO2)]
 Deg. of freedom    27
 Full point group                 C1      NOp   1
 Largest Abelian subgroup         C1      NOp   1
 Largest concise Abelian subgroup C1      NOp   1
                         Standard orientation:                         
 ---------------------------------------------------------------------
 Center     Atomic      Atomic             Coordinates (Angstroms)
 Number     Number       Type             X           Y           Z
 ---------------------------------------------------------------------
      1          8           0        2.131169    0.562302    0.000057
      2          8           0       -2.044611   -0.706112   -0.000056
      3          6           0       -1.001471   -0.116540   -0.000025
      4          7           0        0.205139   -0.869275   -0.000007
      5          6           0        1.410358   -0.356383    0.000028
      6          6           0       -0.885953    1.385266   -0.000002
      7          1           0        1.172842   -1.869769    0.000001
      8          1           0        2.114257   -1.630122    0.000026
      9          1           0       -1.883359    1.813321   -0.000018
     10          1           0       -0.334909    1.723941    0.877483
     11          1           0       -0.334871    1.723965   -0.877453
 ---------------------------------------------------------------------
 Rotational constants (GHZ):           7.8258164           2.5597093           1.9519438

 **********************************************************************

            Population analysis using the SCF Density.

 **********************************************************************

 Orbital symmetries:
 Alpha Orbitals:
       Occupied  (A) (A) (A) (A) (A) (A) (A) (A) (A) (A) (A) (A)
                 (A) (A) (A) (A) (A) (A) (A) (A) (A) (A) (A)
       Virtual   (A) (A) (A) (A) (A) (A) (A) (A) (A) (A) (A) (A)
                 (A) (A) (A) (A) (A) (A) (A) (A) (A) (A) (A) (A)
                 (A) (A) (A) (A) (A) (A) (A) (A) (A) (A) (A) (A)
                 (A) (A) (A) (A) (A) (A) (A) (A) (A) (A) (A) (A)
                 (A) (A) (A) (A) (A) (A) (A) (A) (A) (A) (A) (A)
                 (A) (A) (A) (A) (A) (A) (A) (A) (A) (A) (A) (A)
                 (A) (A) (A) (A) (A) (A) (A) (A) (A) (A) (A) (A)
                 (A) (A) (A) (A) (A) (A) (A) (A) (A) (A) (A) (A)
                 (A) (A) (A) (A) (A) (A) (A) (A) (A) (A) (A) (A)
                 (A) (A) (A) (A) (A) (A) (A) (A) (A) (A) (A) (A)
                 (A) (A) (A) (A) (A) (A) (A) (A) (A) (A) (A) (A)
                 (A) (A) (A) (A) (A) (A) (A) (A) (A) (A) (A) (A)
                 (A) (A) (A) (A) (A) (A) (A) (A) (A) (A) (A) (A)
                 (A) (A) (A) (A) (A) (A) (A) (A) (A) (A) (A) (A)
                 (A) (A) (A) (A) (A) (A) (A) (A) (A) (A) (A) (A)
                 (A) (A) (A) (A) (A) (A) (A) (A) (A) (A) (A) (A)
                 (A) (A) (A) (A) (A) (A) (A) (A) (A) (A) (A) (A)
                 (A) (A) (A) (A) (A) (A) (A) (A) (A) (A) (A) (A)
                 (A) (A) (A) (A) (A) (A) (A) (A) (A) (A) (A) (A)
                 (A) (A) (A) (A) (A) (A) (A) (A) (A) (A) (A) (A)
                 (A) (A) (A) (A) (A) (A) (A) (A) (A) (A) (A) (A)
                 (A) (A) (A) (A) (A) (A) (A) (A) (A) (A) (A) (A)
                 (A) (A) (A) (A) (A) (A) (A) (A) (A) (A) (A) (A)
                 (A) (A) (A) (A) (A) (A) (A) (A) (A) (A) (A) (A)
                 (A) (A) (A) (A) (A) (A) (A) (A) (A) (A) (A) (A)
                 (A) (A) (A) (A) (A) (A) (A) (A) (A) (A) (A) (A)
                 (A) (A) (A) (A) (A) (A) (A) (A) (A) (A) (A) (A)
                 (A) (A) (A) (A) (A) (A) (A) (A) (A) (A) (A) (A)
                 (A) (A) (A) (A) (A) (A) (A) (A) (A) (A) (A) (A)
                 (A) (A) (A) (A) (A) (A) (A) (A) (A) (A) (A) (A)
                 (A) (A) (A) (A) (A) (A) (A) (A)
 Beta  Orbitals:
       Occupied  (A) (A) (A) (A) (A) (A) (A) (A) (A) (A) (A) (A)
                 (A) (A) (A) (A) (A) (A) (A) (A) (A) (A) (A)
       Virtual   (A) (A) (A) (A) (A) (A) (A) (A) (A) (A) (A) (A)
                 (A) (A) (A) (A) (A) (A) (A) (A) (A) (A) (A) (A)
                 (A) (A) (A) (A) (A) (A) (A) (A) (A) (A) (A) (A)
                 (A) (A) (A) (A) (A) (A) (A) (A) (A) (A) (A) (A)
                 (A) (A) (A) (A) (A) (A) (A) (A) (A) (A) (A) (A)
                 (A) (A) (A) (A) (A) (A) (A) (A) (A) (A) (A) (A)
                 (A) (A) (A) (A) (A) (A) (A) (A) (A) (A) (A) (A)
                 (A) (A) (A) (A) (A) (A) (A) (A) (A) (A) (A) (A)
                 (A) (A) (A) (A) (A) (A) (A) (A) (A) (A) (A) (A)
                 (A) (A) (A) (A) (A) (A) (A) (A) (A) (A) (A) (A)
                 (A) (A) (A) (A) (A) (A) (A) (A) (A) (A) (A) (A)
                 (A) (A) (A) (A) (A) (A) (A) (A) (A) (A) (A) (A)
                 (A) (A) (A) (A) (A) (A) (A) (A) (A) (A) (A) (A)
                 (A) (A) (A) (A) (A) (A) (A) (A) (A) (A) (A) (A)
                 (A) (A) (A) (A) (A) (A) (A) (A) (A) (A) (A) (A)
                 (A) (A) (A) (A) (A) (A) (A) (A) (A) (A) (A) (A)
                 (A) (A) (A) (A) (A) (A) (A) (A) (A) (A) (A) (A)
                 (A) (A) (A) (A) (A) (A) (A) (A) (A) (A) (A) (A)
                 (A) (A) (A) (A) (A) (A) (A) (A) (A) (A) (A) (A)
                 (A) (A) (A) (A) (A) (A) (A) (A) (A) (A) (A) (A)
                 (A) (A) (A) (A) (A) (A) (A) (A) (A) (A) (A) (A)
                 (A) (A) (A) (A) (A) (A) (A) (A) (A) (A) (A) (A)
                 (A) (A) (A) (A) (A) (A) (A) (A) (A) (A) (A) (A)
                 (A) (A) (A) (A) (A) (A) (A) (A) (A) (A) (A) (A)
                 (A) (A) (A) (A) (A) (A) (A) (A) (A) (A) (A) (A)
                 (A) (A) (A) (A) (A) (A) (A) (A) (A) (A) (A) (A)
                 (A) (A) (A) (A) (A) (A) (A) (A) (A) (A) (A) (A)
                 (A) (A) (A) (A) (A) (A) (A) (A) (A) (A) (A) (A)
                 (A) (A) (A) (A) (A) (A) (A) (A) (A) (A) (A) (A)
                 (A) (A) (A) (A) (A) (A) (A) (A) (A) (A) (A) (A)
                 (A) (A) (A) (A) (A) (A) (A) (A)
 The electronic state is 1-A.
 Alpha  occ. eigenvalues --  -19.32036 -19.25168 -14.48108 -10.48147 -10.42007
 Alpha  occ. eigenvalues --  -10.30581  -1.24084  -1.17495  -1.06840  -0.87065
 Alpha  occ. eigenvalues --   -0.78939  -0.64927  -0.63330  -0.59973  -0.59060
 Alpha  occ. eigenvalues --   -0.54342  -0.54101  -0.51554  -0.47558  -0.46634
 Alpha  occ. eigenvalues --   -0.41297  -0.39361  -0.35940
 Alpha virt. eigenvalues --    0.01057   0.01842   0.03037   0.04251   0.04802
 Alpha virt. eigenvalues --    0.05815   0.05998   0.08230   0.08297   0.09639
 Alpha virt. eigenvalues --    0.10380   0.11113   0.11652   0.11665   0.11937
 Alpha virt. eigenvalues --    0.12776   0.13982   0.14432   0.16247   0.17202
 Alpha virt. eigenvalues --    0.18038   0.18055   0.19011   0.19562   0.20713
 Alpha virt. eigenvalues --    0.21736   0.22610   0.24030   0.24152   0.25212
 Alpha virt. eigenvalues --    0.25794   0.26416   0.26990   0.27372   0.28859
 Alpha virt. eigenvalues --    0.29447   0.30039   0.30677   0.32207   0.33003
 Alpha virt. eigenvalues --    0.34368   0.34399   0.34599   0.35485   0.36219
 Alpha virt. eigenvalues --    0.37425   0.39119   0.39370   0.39823   0.40489
 Alpha virt. eigenvalues --    0.40752   0.41431   0.42629   0.43506   0.43889
 Alpha virt. eigenvalues --    0.44487   0.45505   0.45800   0.48353   0.48765
 Alpha virt. eigenvalues --    0.49914   0.50030   0.50572   0.51647   0.52349
 Alpha virt. eigenvalues --    0.55170   0.55881   0.56888   0.57666   0.58962
 Alpha virt. eigenvalues --    0.60614   0.60864   0.62260   0.64985   0.65710
 Alpha virt. eigenvalues --    0.66657   0.67275   0.68626   0.69392   0.70062
 Alpha virt. eigenvalues --    0.70732   0.72785   0.74241   0.74743   0.75819
 Alpha virt. eigenvalues --    0.77255   0.78305   0.79452   0.79962   0.80119
 Alpha virt. eigenvalues --    0.81824   0.82041   0.82332   0.85453   0.85463
 Alpha virt. eigenvalues --    0.86183   0.87459   0.87826   0.88875   0.90190
 Alpha virt. eigenvalues --    0.90911   0.91391   0.91556   0.93440   0.94928
 Alpha virt. eigenvalues --    0.96249   0.96667   0.98187   0.99664   1.00215
 Alpha virt. eigenvalues --    1.00550   1.02018   1.02786   1.04284   1.05821
 Alpha virt. eigenvalues --    1.07042   1.07409   1.08158   1.09870   1.10672
 Alpha virt. eigenvalues --    1.11266   1.13439   1.14168   1.15624   1.16489
 Alpha virt. eigenvalues --    1.19221   1.20756   1.22168   1.22169   1.24123
 Alpha virt. eigenvalues --    1.24126   1.28052   1.28557   1.28727   1.29743
 Alpha virt. eigenvalues --    1.31981   1.32022   1.33066   1.33674   1.36174
 Alpha virt. eigenvalues --    1.37443   1.38044   1.39021   1.39828   1.41327
 Alpha virt. eigenvalues --    1.44537   1.45072   1.45739   1.46053   1.49277
 Alpha virt. eigenvalues --    1.49693   1.50624   1.50704   1.51768   1.55064
 Alpha virt. eigenvalues --    1.57117   1.57246   1.60645   1.60953   1.62314
 Alpha virt. eigenvalues --    1.63403   1.65576   1.65701   1.67273   1.70778
 Alpha virt. eigenvalues --    1.72033   1.72749   1.74722   1.77358   1.78007
 Alpha virt. eigenvalues --    1.78708   1.79032   1.79573   1.81019   1.85658
 Alpha virt. eigenvalues --    1.90391   1.91289   1.93127   1.98034   2.00622
 Alpha virt. eigenvalues --    2.02607   2.03130   2.04781   2.04905   2.05876
 Alpha virt. eigenvalues --    2.07513   2.08474   2.11151   2.15873   2.18179
 Alpha virt. eigenvalues --    2.18756   2.19714   2.22938   2.23792   2.24660
 Alpha virt. eigenvalues --    2.27412   2.28646   2.33255   2.34966   2.36195
 Alpha virt. eigenvalues --    2.38509   2.39476   2.42660   2.44002   2.47405
 Alpha virt. eigenvalues --    2.48064   2.50414   2.52064   2.53226   2.54793
 Alpha virt. eigenvalues --    2.56518   2.61558   2.63128   2.63338   2.67962
 Alpha virt. eigenvalues --    2.70165   2.70896   2.73168   2.76012   2.80867
 Alpha virt. eigenvalues --    2.82544   2.90265   2.90726   2.93170   2.96074
 Alpha virt. eigenvalues --    2.98237   3.01388   3.06953   3.13341   3.15070
 Alpha virt. eigenvalues --    3.16216   3.17669   3.22147   3.26320   3.29061
 Alpha virt. eigenvalues --    3.31216   3.32522   3.33749   3.35422   3.37169
 Alpha virt. eigenvalues --    3.38726   3.41399   3.44119   3.45149   3.48103
 Alpha virt. eigenvalues --    3.48676   3.50442   3.52702   3.54849   3.57476
 Alpha virt. eigenvalues --    3.60981   3.62817   3.64758   3.69401   3.70316
 Alpha virt. eigenvalues --    3.72820   3.73420   3.75575   3.79435   3.80333
 Alpha virt. eigenvalues --    3.83355   3.88367   3.89277   3.91241   3.91246
 Alpha virt. eigenvalues --    3.95622   3.96665   4.00976   4.01582   4.04195
 Alpha virt. eigenvalues --    4.08814   4.09792   4.12758   4.15256   4.17958
 Alpha virt. eigenvalues --    4.19686   4.20433   4.23306   4.25946   4.31774
 Alpha virt. eigenvalues --    4.33266   4.35476   4.36688   4.41244   4.45065
 Alpha virt. eigenvalues --    4.45101   4.50953   4.53772   4.54875   4.57306
 Alpha virt. eigenvalues --    4.57373   4.59823   4.63635   4.70652   4.70951
 Alpha virt. eigenvalues --    4.75635   4.78485   4.85037   4.86855   4.89060
 Alpha virt. eigenvalues --    4.91647   4.93089   4.95797   5.01309   5.03266
 Alpha virt. eigenvalues --    5.08480   5.10015   5.11245   5.14093   5.17517
 Alpha virt. eigenvalues --    5.22265   5.26405   5.30241   5.31144   5.33365
 Alpha virt. eigenvalues --    5.40393   5.42401   5.44779   5.48173   5.50726
 Alpha virt. eigenvalues --    5.59141   5.63934   5.69885   5.74446   5.76481
 Alpha virt. eigenvalues --    5.77218   5.84388   5.87667   5.89497   5.97286
 Alpha virt. eigenvalues --    6.05703   6.14136   6.24959   6.28177   6.28906
 Alpha virt. eigenvalues --    6.34254   6.36182   6.39566   6.49060   6.51169
 Alpha virt. eigenvalues --    6.54649   6.58467   6.62101   6.73657   6.80790
 Alpha virt. eigenvalues --    6.82554   6.85075   6.89971   6.92587   6.95296
 Alpha virt. eigenvalues --    6.95955   7.03341   7.13396   7.17626   7.22405
 Alpha virt. eigenvalues --    7.23915   7.24117   7.37009   7.39245   7.47134
 Alpha virt. eigenvalues --    7.48404   7.59741  15.06700  15.61431  16.83111
 Alpha virt. eigenvalues --   17.06582  17.85152  18.98390
  Beta  occ. eigenvalues --  -19.32036 -19.25168 -14.48108 -10.48147 -10.42007
  Beta  occ. eigenvalues --  -10.30581  -1.24084  -1.17495  -1.06840  -0.87065
  Beta  occ. eigenvalues --   -0.78939  -0.64927  -0.63330  -0.59973  -0.59060
  Beta  occ. eigenvalues --   -0.54342  -0.54101  -0.51554  -0.47558  -0.46634
  Beta  occ. eigenvalues --   -0.41297  -0.39361  -0.35940
  Beta virt. eigenvalues --    0.01057   0.01842   0.03037   0.04251   0.04802
  Beta virt. eigenvalues --    0.05815   0.05998   0.08230   0.08297   0.09639
  Beta virt. eigenvalues --    0.10380   0.11113   0.11652   0.11665   0.11937
  Beta virt. eigenvalues --    0.12776   0.13982   0.14432   0.16247   0.17202
  Beta virt. eigenvalues --    0.18038   0.18055   0.19011   0.19562   0.20713
  Beta virt. eigenvalues --    0.21736   0.22610   0.24030   0.24152   0.25212
  Beta virt. eigenvalues --    0.25794   0.26416   0.26990   0.27372   0.28859
  Beta virt. eigenvalues --    0.29447   0.30039   0.30677   0.32207   0.33003
  Beta virt. eigenvalues --    0.34368   0.34399   0.34599   0.35485   0.36219
  Beta virt. eigenvalues --    0.37425   0.39119   0.39370   0.39823   0.40489
  Beta virt. eigenvalues --    0.40752   0.41431   0.42629   0.43506   0.43889
  Beta virt. eigenvalues --    0.44487   0.45505   0.45800   0.48353   0.48765
  Beta virt. eigenvalues --    0.49914   0.50030   0.50572   0.51647   0.52349
  Beta virt. eigenvalues --    0.55170   0.55881   0.56888   0.57666   0.58962
  Beta virt. eigenvalues --    0.60614   0.60864   0.62260   0.64985   0.65710
  Beta virt. eigenvalues --    0.66657   0.67275   0.68626   0.69392   0.70062
  Beta virt. eigenvalues --    0.70732   0.72785   0.74241   0.74743   0.75819
  Beta virt. eigenvalues --    0.77255   0.78305   0.79452   0.79962   0.80119
  Beta virt. eigenvalues --    0.81824   0.82041   0.82332   0.85453   0.85463
  Beta virt. eigenvalues --    0.86183   0.87459   0.87826   0.88875   0.90190
  Beta virt. eigenvalues --    0.90911   0.91391   0.91556   0.93440   0.94928
  Beta virt. eigenvalues --    0.96249   0.96667   0.98187   0.99664   1.00215
  Beta virt. eigenvalues --    1.00550   1.02018   1.02786   1.04284   1.05821
  Beta virt. eigenvalues --    1.07042   1.07409   1.08158   1.09870   1.10672
  Beta virt. eigenvalues --    1.11266   1.13439   1.14168   1.15624   1.16489
  Beta virt. eigenvalues --    1.19221   1.20756   1.22168   1.22169   1.24123
  Beta virt. eigenvalues --    1.24126   1.28052   1.28557   1.28727   1.29743
  Beta virt. eigenvalues --    1.31981   1.32022   1.33066   1.33674   1.36174
  Beta virt. eigenvalues --    1.37443   1.38044   1.39021   1.39828   1.41327
  Beta virt. eigenvalues --    1.44537   1.45072   1.45739   1.46053   1.49277
  Beta virt. eigenvalues --    1.49693   1.50624   1.50704   1.51768   1.55064
  Beta virt. eigenvalues --    1.57117   1.57246   1.60645   1.60953   1.62314
  Beta virt. eigenvalues --    1.63403   1.65576   1.65701   1.67273   1.70778
  Beta virt. eigenvalues --    1.72033   1.72749   1.74722   1.77358   1.78007
  Beta virt. eigenvalues --    1.78708   1.79032   1.79573   1.81019   1.85658
  Beta virt. eigenvalues --    1.90391   1.91289   1.93127   1.98034   2.00622
  Beta virt. eigenvalues --    2.02607   2.03130   2.04781   2.04905   2.05876
  Beta virt. eigenvalues --    2.07513   2.08474   2.11151   2.15873   2.18179
  Beta virt. eigenvalues --    2.18756   2.19714   2.22938   2.23792   2.24660
  Beta virt. eigenvalues --    2.27412   2.28646   2.33255   2.34966   2.36195
  Beta virt. eigenvalues --    2.38509   2.39476   2.42660   2.44002   2.47405
  Beta virt. eigenvalues --    2.48064   2.50414   2.52064   2.53226   2.54793
  Beta virt. eigenvalues --    2.56518   2.61558   2.63128   2.63338   2.67962
  Beta virt. eigenvalues --    2.70165   2.70896   2.73168   2.76012   2.80867
  Beta virt. eigenvalues --    2.82544   2.90265   2.90726   2.93170   2.96074
  Beta virt. eigenvalues --    2.98237   3.01388   3.06953   3.13341   3.15070
  Beta virt. eigenvalues --    3.16216   3.17669   3.22147   3.26320   3.29061
  Beta virt. eigenvalues --    3.31216   3.32522   3.33749   3.35422   3.37169
  Beta virt. eigenvalues --    3.38726   3.41399   3.44119   3.45149   3.48103
  Beta virt. eigenvalues --    3.48676   3.50442   3.52702   3.54849   3.57476
  Beta virt. eigenvalues --    3.60981   3.62817   3.64758   3.69401   3.70316
  Beta virt. eigenvalues --    3.72820   3.73420   3.75575   3.79435   3.80333
  Beta virt. eigenvalues --    3.83355   3.88367   3.89277   3.91241   3.91246
  Beta virt. eigenvalues --    3.95622   3.96665   4.00976   4.01582   4.04195
  Beta virt. eigenvalues --    4.08814   4.09792   4.12758   4.15256   4.17958
  Beta virt. eigenvalues --    4.19686   4.20433   4.23306   4.25946   4.31774
  Beta virt. eigenvalues --    4.33266   4.35476   4.36688   4.41244   4.45065
  Beta virt. eigenvalues --    4.45101   4.50953   4.53772   4.54875   4.57306
  Beta virt. eigenvalues --    4.57373   4.59823   4.63635   4.70652   4.70951
  Beta virt. eigenvalues --    4.75635   4.78485   4.85037   4.86855   4.89060
  Beta virt. eigenvalues --    4.91647   4.93089   4.95797   5.01309   5.03266
  Beta virt. eigenvalues --    5.08480   5.10015   5.11245   5.14093   5.17517
  Beta virt. eigenvalues --    5.22265   5.26405   5.30241   5.31144   5.33365
  Beta virt. eigenvalues --    5.40393   5.42401   5.44779   5.48173   5.50726
  Beta virt. eigenvalues --    5.59141   5.63934   5.69885   5.74446   5.76481
  Beta virt. eigenvalues --    5.77218   5.84388   5.87667   5.89497   5.97286
  Beta virt. eigenvalues --    6.05703   6.14136   6.24959   6.28177   6.28906
  Beta virt. eigenvalues --    6.34254   6.36182   6.39566   6.49060   6.51169
  Beta virt. eigenvalues --    6.54649   6.58467   6.62101   6.73657   6.80790
  Beta virt. eigenvalues --    6.82554   6.85075   6.89971   6.92587   6.95296
  Beta virt. eigenvalues --    6.95955   7.03341   7.13396   7.17626   7.22405
  Beta virt. eigenvalues --    7.23915   7.24117   7.37009   7.39245   7.47134
  Beta virt. eigenvalues --    7.48404   7.59741  15.06700  15.61431  16.83111
  Beta virt. eigenvalues --   17.06582  17.85152  18.98390
          Condensed to atoms (all electrons):
               1          2          3          4          5          6
     1  O    8.527723  -0.002905  -0.019820  -0.117033   0.330552   0.010280
     2  O   -0.002905   8.758836   0.145008  -0.183467   0.005425  -0.036561
     3  C   -0.019820   0.145008   5.401487   0.124342  -0.175040  -0.042437
     4  N   -0.117033  -0.183467   0.124342   7.238315   0.021466  -0.020877
     5  C    0.330552   0.005425  -0.175040   0.021466   5.254380   0.001722
     6  C    0.010280  -0.036561  -0.042437  -0.020877   0.001722   5.592735
     7  H    0.013636  -0.019471  -0.025219   0.297574  -0.085785  -0.003294
     8  H   -0.212752  -0.005642  -0.000681  -0.336209   0.396631  -0.012096
     9  H    0.004545   0.032248  -0.084418   0.018471  -0.004401   0.432304
    10  H   -0.001038  -0.012282   0.057273  -0.025805   0.005040   0.329331
    11  H   -0.001038  -0.012282   0.057273  -0.025805   0.005040   0.329331
               7          8          9         10         11
     1  O    0.013636  -0.212752   0.004545  -0.001038  -0.001038
     2  O   -0.019471  -0.005642   0.032248  -0.012282  -0.012282
     3  C   -0.025219  -0.000681  -0.084418   0.057273   0.057273
     4  N    0.297574  -0.336209   0.018471  -0.025805  -0.025805
     5  C   -0.085785   0.396631  -0.004401   0.005040   0.005040
     6  C   -0.003294  -0.012096   0.432304   0.329331   0.329331
     7  H    0.588393   0.058359  -0.000061  -0.003826  -0.003826
     8  H    0.058359   1.086376  -0.000464   0.003500   0.003500
     9  H   -0.000061  -0.000464   0.499084  -0.038649  -0.038649
    10  H   -0.003826   0.003500  -0.038649   0.361970   0.033351
    11  H   -0.003826   0.003500  -0.038649   0.033351   0.361969
          Atomic-Atomic Spin Densities.
               1          2          3          4          5          6
     1  O    0.000000   0.000000   0.000000   0.000000   0.000000   0.000000
     2  O    0.000000   0.000000   0.000000   0.000000   0.000000   0.000000
     3  C    0.000000   0.000000   0.000000   0.000000   0.000000   0.000000
     4  N    0.000000   0.000000   0.000000   0.000000   0.000000   0.000000
     5  C    0.000000   0.000000   0.000000   0.000000   0.000000   0.000000
     6  C    0.000000   0.000000   0.000000   0.000000   0.000000   0.000000
     7  H    0.000000   0.000000   0.000000   0.000000   0.000000   0.000000
     8  H    0.000000   0.000000   0.000000   0.000000   0.000000   0.000000
     9  H    0.000000   0.000000   0.000000   0.000000   0.000000   0.000000
    10  H    0.000000   0.000000   0.000000   0.000000   0.000000   0.000000
    11  H    0.000000   0.000000   0.000000   0.000000   0.000000   0.000000
               7          8          9         10         11
     1  O    0.000000   0.000000   0.000000   0.000000   0.000000
     2  O    0.000000   0.000000   0.000000   0.000000   0.000000
     3  C    0.000000   0.000000   0.000000   0.000000   0.000000
     4  N    0.000000   0.000000   0.000000   0.000000   0.000000
     5  C    0.000000   0.000000   0.000000   0.000000   0.000000
     6  C    0.000000   0.000000   0.000000   0.000000   0.000000
     7  H    0.000000   0.000000   0.000000   0.000000   0.000000
     8  H    0.000000   0.000000   0.000000   0.000000   0.000000
     9  H    0.000000   0.000000   0.000000   0.000000   0.000000
    10  H    0.000000   0.000000   0.000000   0.000000   0.000000
    11  H    0.000000   0.000000   0.000000   0.000000   0.000000
 Mulliken charges and spin densities:
               1          2
     1  O   -0.532152   0.000000
     2  O   -0.668907   0.000000
     3  C    0.562234   0.000000
     4  N    0.009029   0.000000
     5  C    0.244971   0.000000
     6  C   -0.580436   0.000000
     7  H    0.183520   0.000000
     8  H    0.019480   0.000000
     9  H    0.179990   0.000000
    10  H    0.291135   0.000000
    11  H    0.291135   0.000000
 Sum of Mulliken charges =   0.00000   0.00000
 Mulliken charges and spin densities with hydrogens summed into heavy atoms:
               1          2
     1  O   -0.532152   0.000000
     2  O   -0.668907   0.000000
     3  C    0.562234   0.000000
     4  N    0.192550   0.000000
     5  C    0.264450   0.000000
     6  C    0.181825   0.000000
 APT charges:
               1
     1  O   -0.743730
     2  O   -0.782363
     3  C    1.234279
     4  N   -1.145122
     5  C    1.370542
     6  C   -0.120438
     7  H    0.369195
     8  H   -0.278640
     9  H    0.030619
    10  H    0.032828
    11  H    0.032828
 Sum of APT charges =   0.00000
 APT charges with hydrogens summed into heavy atoms:
               1
     1  O   -0.743730
     2  O   -0.782363
     3  C    1.234279
     4  N   -0.775926
     5  C    1.091902
     6  C   -0.024162
 Electronic spatial extent (au):  <R**2>=            595.7349
 Charge=              0.0000 electrons
 Dipole moment (field-independent basis, Debye):
    X=              1.8383    Y=              0.8430    Z=              0.0001  Tot=              2.0223
 Quadrupole moment (field-independent basis, Debye-Ang):
   XX=            -43.5433   YY=            -34.2553   ZZ=            -34.5026
   XY=             -7.4540   XZ=             -0.0003   YZ=             -0.0002
 Traceless Quadrupole moment (field-independent basis, Debye-Ang):
   XX=             -6.1096   YY=              3.1784   ZZ=              2.9311
   XY=             -7.4540   XZ=             -0.0003   YZ=             -0.0002
 Octapole moment (field-independent basis, Debye-Ang**2):
  XXX=              6.6120  YYY=              1.2631  ZZZ=              0.0001  XYY=              2.5772
  XXY=              1.2611  XXZ=              0.0002  XZZ=              0.0577  YZZ=              1.7066
  YYZ=              0.0000  XYZ=              0.0000
 Hexadecapole moment (field-independent basis, Debye-Ang**3):
 XXXX=           -539.1862 YYYY=           -216.1444 ZZZZ=            -38.3694 XXXY=            -18.4183
 XXXZ=             -0.0067 YYYX=             -0.4276 YYYZ=             -0.0012 ZZZX=             -0.0049
 ZZZY=             -0.0009 XXYY=           -118.4625 XXZZ=            -86.8123 YYZZ=            -42.9358
 XXYZ=             -0.0010 YYXZ=             -0.0019 ZZXY=              4.3210
 N-N= 2.274098969329D+02 E-N=-1.209266950007D+03  KE= 3.206309886564D+02
  Exact polarizability:  76.064  -0.687  61.596   0.001   0.000  36.808
 Approx polarizability:  83.566   8.802  69.275   0.001   0.001  42.362
                          Isotropic Fermi Contact Couplings
        Atom                 a.u.       MegaHertz       Gauss      10(-4) cm-1
     1  O(17)              0.00000       0.00000       0.00000       0.00000
     2  O(17)              0.00000       0.00000       0.00000       0.00000
     3  C(13)              0.00000       0.00000       0.00000       0.00000
     4  N(14)              0.00000       0.00000       0.00000       0.00000
     5  C(13)              0.00000       0.00000       0.00000       0.00000
     6  C(13)              0.00000       0.00000       0.00000       0.00000
     7  H(1)               0.00000       0.00000       0.00000       0.00000
     8  H(1)               0.00000       0.00000       0.00000       0.00000
     9  H(1)               0.00000       0.00000       0.00000       0.00000
    10  H(1)               0.00000       0.00000       0.00000       0.00000
    11  H(1)               0.00000       0.00000       0.00000       0.00000
 --------------------------------------------------------
       Center         ----  Spin Dipole Couplings  ----
                      3XX-RR        3YY-RR        3ZZ-RR
 --------------------------------------------------------
     1   Atom        0.000000      0.000000      0.000000
     2   Atom        0.000000      0.000000      0.000000
     3   Atom        0.000000      0.000000      0.000000
     4   Atom        0.000000      0.000000      0.000000
     5   Atom        0.000000      0.000000      0.000000
     6   Atom        0.000000      0.000000      0.000000
     7   Atom        0.000000      0.000000      0.000000
     8   Atom        0.000000      0.000000      0.000000
     9   Atom        0.000000      0.000000      0.000000
    10   Atom        0.000000      0.000000      0.000000
    11   Atom        0.000000      0.000000      0.000000
 --------------------------------------------------------
                        XY            XZ            YZ
 --------------------------------------------------------
     1   Atom        0.000000      0.000000      0.000000
     2   Atom        0.000000      0.000000      0.000000
     3   Atom        0.000000      0.000000      0.000000
     4   Atom        0.000000      0.000000      0.000000
     5   Atom        0.000000      0.000000      0.000000
     6   Atom        0.000000      0.000000      0.000000
     7   Atom        0.000000      0.000000      0.000000
     8   Atom        0.000000      0.000000      0.000000
     9   Atom        0.000000      0.000000      0.000000
    10   Atom        0.000000      0.000000      0.000000
    11   Atom        0.000000      0.000000      0.000000
 --------------------------------------------------------


 ---------------------------------------------------------------------------------
              Anisotropic Spin Dipole Couplings in Principal Axis System
 ---------------------------------------------------------------------------------

       Atom             a.u.   MegaHertz   Gauss  10(-4) cm-1        Axes

              Baa     0.0000     0.000     0.000     0.000 -0.6505  0.7594  0.0093
     1 O(17)  Bbb     0.0000     0.000     0.000     0.000  0.0231  0.0076  0.9997
              Bcc     0.0000     0.000     0.000     0.000  0.7591  0.6506 -0.0225
 
              Baa     0.0000     0.000     0.000     0.000 -0.4407  0.8907 -0.1115
     2 O(17)  Bbb     0.0000     0.000     0.000     0.000 -0.0428  0.1032  0.9937
              Bcc     0.0000     0.000     0.000     0.000  0.8966  0.4427 -0.0074
 
              Baa     0.0000     0.000     0.000     0.000  0.0006  0.0064  1.0000
     3 C(13)  Bbb     0.0000     0.000     0.000     0.000  0.9575 -0.2885  0.0013
              Bcc     0.0000     0.000     0.000     0.000  0.2885  0.9575 -0.0063
 
              Baa     0.0000     0.000     0.000     0.000  0.7988 -0.5202  0.3023
     4 N(14)  Bbb     0.0000     0.000     0.000     0.000 -0.2217  0.2127  0.9517
              Bcc     0.0000     0.000     0.000     0.000  0.5593  0.8272 -0.0546
 
              Baa     0.0000     0.000     0.000     0.000 -0.2737  0.9612 -0.0335
     5 C(13)  Bbb     0.0000     0.000     0.000     0.000  0.0547  0.0503  0.9972
              Bcc     0.0000     0.000     0.000     0.000  0.9603  0.2711 -0.0663
 
              Baa     0.0000     0.000     0.000     0.000  0.9144 -0.4048  0.0065
     6 C(13)  Bbb     0.0000     0.000     0.000     0.000 -0.0451 -0.0860  0.9953
              Bcc     0.0000     0.000     0.000     0.000  0.4023  0.9104  0.0969
 
              Baa     0.0000     0.000     0.000     0.000  0.0207 -0.0091  0.9997
     7 H(1)   Bbb     0.0000     0.000     0.000     0.000  0.5396  0.8419 -0.0035
              Bcc     0.0000     0.000     0.000     0.000  0.8417 -0.5395 -0.0223
 
              Baa     0.0000     0.000     0.000     0.000 -0.0085  0.1606  0.9870
     8 H(1)   Bbb     0.0000     0.000     0.000     0.000  0.0245  0.9868 -0.1604
              Bcc     0.0000     0.000     0.000     0.000  0.9997 -0.0228  0.0123
 
              Baa     0.0000     0.000     0.000     0.000  0.0471  0.9987 -0.0183
     9 H(1)   Bbb     0.0000     0.000     0.000     0.000  0.3677 -0.0003  0.9300
              Bcc     0.0000     0.000     0.000     0.000  0.9288 -0.0505 -0.3672
 
              Baa     0.0000     0.000     0.000     0.000  0.8457 -0.0082  0.5335
    10 H(1)   Bbb     0.0000     0.000     0.000     0.000 -0.2290  0.8976  0.3767
              Bcc     0.0000     0.000     0.000     0.000 -0.4820 -0.4407  0.7573
 
              Baa     0.0000     0.000     0.000     0.000 -0.6832  0.7281  0.0563
    11 H(1)   Bbb     0.0000     0.000     0.000     0.000  0.7227  0.6851 -0.0914
              Bcc     0.0000     0.000     0.000     0.000  0.1051  0.0217  0.9942
 

 ---------------------------------------------------------------------------------

 Rotating derivatives to standard orientation.
 Full mass-weighted force constant matrix:
 Low frequencies ----1982.2965   -2.8186   -1.6149   -0.0008   -0.0001    0.0011
 Low frequencies ---    2.9051   61.5840  169.2299
 ******    1 imaginary frequencies (negative Signs) ****** 
 Diagonal vibrational polarizability:
       36.9940337      21.2867412      69.0610090
 Harmonic frequencies (cm**-1), IR intensities (KM/Mole), Raman scattering
 activities (A**4/AMU), depolarization ratios for plane and unpolarized
 incident light, reduced masses (AMU), force constants (mDyne/A),
 and normal coordinates:
                      1                      2                      3
                      A                      A                      A
 Frequencies --  -1982.2965                61.5840               169.2299
 Red. masses --      1.1512                 5.3683                 1.0242
 Frc consts  --      2.6652                 0.0120                 0.0173
 IR Inten    --    605.7112                 8.8079                 0.0029
  Atom  AN      X      Y      Z        X      Y      Z        X      Y      Z
     1   8     0.01  -0.03   0.00     0.00   0.00   0.31     0.00   0.00   0.01
     2   8     0.00   0.00   0.00     0.00   0.00   0.29     0.00   0.00  -0.03
     3   6     0.01   0.01   0.00     0.00   0.00  -0.02     0.00   0.00   0.01
     4   7    -0.01   0.01   0.00     0.00   0.00  -0.28     0.00   0.00   0.00
     5   6    -0.09   0.05   0.00     0.00   0.00  -0.09     0.00   0.00   0.02
     6   6     0.00   0.00   0.00     0.00   0.00  -0.21     0.00   0.00   0.00
     7   1     0.88  -0.20   0.00     0.00   0.00  -0.47     0.00   0.00   0.04
     8   1     0.07  -0.41   0.00     0.00   0.00  -0.49     0.00   0.00   0.06
     9   1     0.00   0.02   0.00     0.00   0.00  -0.20     0.00   0.00   0.53
    10   1     0.00   0.00   0.00     0.04   0.10  -0.28     0.50   0.03  -0.33
    11   1     0.00   0.00   0.00    -0.04  -0.10  -0.28    -0.50  -0.03  -0.33
                      4                      5                      6
                      A                      A                      A
 Frequencies --    192.1303               256.0993               423.3160
 Red. masses --      5.3033                 1.5109                 3.7177
 Frc consts  --      0.1153                 0.0584                 0.3925
 IR Inten    --     15.5227                11.8044                10.9970
  Atom  AN      X      Y      Z        X      Y      Z        X      Y      Z
     1   8     0.32  -0.19   0.00     0.00   0.00  -0.02     0.19   0.01   0.00
     2   8     0.03  -0.10   0.00     0.00   0.00   0.06    -0.17  -0.11   0.00
     3   6    -0.07   0.07   0.00     0.00   0.00  -0.07    -0.18  -0.07   0.00
     4   7     0.00   0.19   0.00     0.00   0.00  -0.17    -0.05   0.14   0.00
     5   6     0.08   0.00   0.00     0.00   0.00   0.03    -0.03   0.18   0.00
     6   6    -0.34   0.09   0.00     0.00   0.00   0.04     0.18  -0.13   0.00
     7   1    -0.20   0.04   0.00     0.00   0.00   0.65    -0.09   0.18   0.00
     8   1    -0.14  -0.18   0.00     0.00   0.00   0.71    -0.07   0.08   0.00
     9   1    -0.42  -0.09   0.00     0.00   0.00   0.08     0.37   0.32   0.00
    10   1    -0.40   0.19   0.00    -0.02  -0.09   0.09     0.33  -0.37  -0.01
    11   1    -0.40   0.19   0.00     0.02   0.09   0.09     0.33  -0.37   0.01
                      7                      8                      9
                      A                      A                      A
 Frequencies --    516.6121               593.5826               635.2311
 Red. masses --      5.4540                 2.4587                 3.1372
 Frc consts  --      0.8576                 0.5104                 0.7459
 IR Inten    --     17.9183                 9.1723                 2.6768
  Atom  AN      X      Y      Z        X      Y      Z        X      Y      Z
     1   8     0.14   0.06   0.00     0.00   0.00   0.06     0.00   0.00  -0.11
     2   8    -0.26   0.31   0.00     0.00   0.00  -0.10     0.00   0.00  -0.04
     3   6     0.00  -0.13   0.00     0.00   0.00   0.27     0.00   0.00   0.18
     4   7     0.13  -0.15   0.00     0.00   0.00  -0.04     0.00   0.00  -0.19
     5   6     0.15   0.03   0.00     0.00   0.00  -0.20     0.00   0.00   0.31
     6   6    -0.13  -0.20   0.00     0.00   0.00   0.02     0.00   0.00   0.02
     7   1     0.36   0.05   0.00     0.00   0.00   0.61     0.00   0.00  -0.63
     8   1     0.31   0.23   0.00     0.00   0.00   0.06     0.00   0.00   0.16
     9   1    -0.25  -0.47   0.00     0.00   0.00  -0.29     0.00   0.00  -0.25
    10   1    -0.23  -0.07   0.01    -0.02   0.43  -0.14    -0.02   0.39  -0.12
    11   1    -0.23  -0.07  -0.01     0.02  -0.43  -0.14     0.02  -0.39  -0.12
                     10                     11                     12
                      A                      A                      A
 Frequencies --    740.4589               842.0763               894.6502
 Red. masses --      2.8450                 4.0770                 1.3756
 Frc consts  --      0.9190                 1.7033                 0.6487
 IR Inten    --     44.6187               191.8508               190.7722
  Atom  AN      X      Y      Z        X      Y      Z        X      Y      Z
     1   8    -0.02   0.03   0.00    -0.13  -0.05   0.00     0.05  -0.05   0.00
     2   8    -0.11  -0.09   0.00     0.05   0.06   0.00     0.03  -0.01   0.00
     3   6    -0.16   0.02   0.00     0.01   0.10   0.00     0.04  -0.03   0.00
     4   7     0.09  -0.06   0.00     0.00   0.32   0.00    -0.10  -0.03   0.00
     5   6     0.16  -0.16   0.00     0.09  -0.22   0.00    -0.09   0.02   0.00
     6   6    -0.02   0.21   0.00    -0.06  -0.24   0.00     0.04   0.03   0.00
     7   1     0.49   0.03   0.00     0.39   0.19   0.00     0.28   0.29   0.00
     8   1     0.37   0.35   0.00     0.22   0.42   0.00     0.16   0.84   0.00
     9   1     0.12   0.55   0.00     0.04  -0.04   0.00    -0.05  -0.17   0.00
    10   1     0.11   0.05  -0.02     0.08  -0.40  -0.03    -0.05   0.14   0.01
    11   1     0.11   0.05   0.02     0.08  -0.40   0.03    -0.05   0.14  -0.01
                     13                     14                     15
                      A                      A                      A
 Frequencies --   1005.0959              1041.0780              1072.4611
 Red. masses --      1.2026                 2.1133                 1.7546
 Frc consts  --      0.7158                 1.3495                 1.1890
 IR Inten    --     23.8019                49.9188                 2.5688
  Atom  AN      X      Y      Z        X      Y      Z        X      Y      Z
     1   8     0.00   0.00   0.03     0.05   0.01   0.00     0.00   0.00   0.00
     2   8     0.00   0.00   0.01     0.11   0.05   0.00     0.00   0.00  -0.04
     3   6     0.00   0.00  -0.03    -0.01   0.11   0.00     0.00   0.00   0.20
     4   7     0.00   0.00   0.05    -0.02  -0.15   0.00     0.00   0.00  -0.02
     5   6     0.00   0.00  -0.11    -0.05   0.05   0.00     0.00   0.00  -0.03
     6   6     0.00   0.00   0.04    -0.17  -0.05   0.00     0.00   0.00  -0.16
     7   1     0.00   0.00  -0.59    -0.02   0.01   0.00     0.00   0.00  -0.20
     8   1     0.00   0.00   0.76    -0.01   0.20   0.00     0.00   0.00   0.28
     9   1     0.00   0.00  -0.09     0.12   0.59   0.00     0.00   0.00   0.37
    10   1     0.02   0.15  -0.04     0.21  -0.45  -0.08    -0.10  -0.56   0.14
    11   1    -0.02  -0.15  -0.04     0.21  -0.45   0.08     0.10   0.56   0.14
                     16                     17                     18
                      A                      A                      A
 Frequencies --   1203.4662              1325.0261              1407.5157
 Red. masses --      3.6389                 5.5690                 1.3168
 Frc consts  --      3.1052                 5.7607                 1.5370
 IR Inten    --     55.0997               752.3975                55.9423
  Atom  AN      X      Y      Z        X      Y      Z        X      Y      Z
     1   8     0.06   0.09   0.00    -0.11  -0.21   0.00     0.00  -0.01   0.00
     2   8     0.04  -0.06   0.00     0.00   0.00   0.00     0.01   0.00   0.00
     3   6    -0.20   0.33   0.00    -0.16   0.14   0.00    -0.04   0.05   0.00
     4   7    -0.10  -0.13   0.00     0.43  -0.01   0.00     0.02  -0.01   0.00
     5   6     0.08  -0.05   0.00    -0.22   0.14   0.00    -0.01   0.01   0.00
     6   6     0.13  -0.10   0.00     0.05   0.01   0.00    -0.01  -0.15   0.00
     7   1     0.11  -0.15   0.00    -0.24   0.49   0.00    -0.01   0.03   0.00
     8   1     0.03  -0.06   0.00     0.31   0.19   0.00     0.02   0.01   0.00
     9   1    -0.16  -0.76   0.00    -0.10  -0.33   0.00     0.22   0.38   0.00
    10   1    -0.20  -0.01   0.15    -0.10  -0.12   0.13    -0.01   0.56  -0.27
    11   1    -0.20  -0.01  -0.15    -0.10  -0.12  -0.13    -0.01   0.56   0.27
                     19                     20                     21
                      A                      A                      A
 Frequencies --   1470.2423              1488.4808              1696.0426
 Red. masses --      1.0517                 1.0434                 1.1287
 Frc consts  --      1.3394                 1.3621                 1.9129
 IR Inten    --      4.7843                11.0962                73.0049
  Atom  AN      X      Y      Z        X      Y      Z        X      Y      Z
     1   8     0.00   0.00   0.00     0.00   0.00   0.00     0.00   0.00   0.00
     2   8    -0.02  -0.01   0.00     0.00   0.00   0.00     0.04   0.02   0.00
     3   6     0.00   0.02   0.00     0.00   0.00  -0.02    -0.04  -0.04   0.00
     4   7     0.01   0.00   0.00     0.00   0.00   0.00    -0.06  -0.02   0.00
     5   6    -0.01   0.00   0.00     0.00   0.00   0.00     0.02  -0.01   0.00
     6   6    -0.05   0.03   0.00     0.00   0.00  -0.05     0.00   0.01   0.00
     7   1     0.00   0.01   0.00     0.00   0.00   0.01    -0.02   0.79   0.00
     8   1     0.01  -0.02   0.00     0.00   0.00  -0.01     0.43  -0.43   0.00
     9   1    -0.23  -0.42   0.00     0.00   0.00   0.71     0.00   0.00   0.00
    10   1     0.51   0.05  -0.35    -0.35   0.34   0.05     0.00   0.01   0.00
    11   1     0.51   0.05   0.35     0.35  -0.34   0.05     0.00   0.01   0.00
                     22                     23                     24
                      A                      A                      A
 Frequencies --   1848.5383              2036.7300              2198.4391
 Red. masses --      7.1573                10.7471                 1.0522
 Frc consts  --     14.4098                26.2668                 2.9963
 IR Inten    --    436.5608               594.4667               154.7942
  Atom  AN      X      Y      Z        X      Y      Z        X      Y      Z
     1   8    -0.03  -0.05   0.00    -0.27  -0.35   0.00     0.01   0.00   0.00
     2   8    -0.33  -0.19   0.00     0.06   0.02   0.00    -0.01   0.00   0.00
     3   6     0.48   0.33   0.00    -0.08  -0.02   0.00     0.02   0.01   0.00
     4   7    -0.02  -0.06   0.00    -0.18  -0.04   0.00    -0.03   0.02   0.00
     5   6     0.04   0.06   0.00     0.55   0.52   0.00    -0.04   0.01   0.00
     6   6    -0.03  -0.04   0.00     0.00   0.00   0.00     0.00   0.00   0.00
     7   1    -0.04   0.61   0.00     0.16  -0.30   0.00    -0.26  -0.46   0.00
     8   1     0.14  -0.19   0.00     0.16   0.20   0.00     0.85  -0.02   0.00
     9   1     0.08   0.17   0.00    -0.02  -0.05   0.00     0.01   0.01   0.00
    10   1    -0.06  -0.10   0.05     0.05   0.00  -0.03     0.00   0.00   0.00
    11   1    -0.06  -0.10  -0.05     0.05   0.00   0.03     0.00   0.00   0.00
                     25                     26                     27
                      A                      A                      A
 Frequencies --   3063.7354              3133.8754              3179.2125
 Red. masses --      1.0365                 1.0999                 1.1040
 Frc consts  --      5.7322                 6.3647                 6.5744
 IR Inten    --      0.4406                 2.9940                 6.1635
  Atom  AN      X      Y      Z        X      Y      Z        X      Y      Z
     1   8     0.00   0.00   0.00     0.00   0.00   0.00     0.00   0.00   0.00
     2   8     0.00   0.00   0.00     0.00   0.00   0.00     0.00   0.00   0.00
     3   6     0.00   0.00   0.00     0.00   0.00   0.00     0.00   0.00   0.00
     4   7     0.00   0.00   0.00     0.00   0.00   0.00     0.00   0.00   0.00
     5   6     0.00   0.00   0.00     0.00   0.00   0.00     0.00   0.00   0.00
     6   6    -0.02  -0.05   0.00     0.00   0.00  -0.09    -0.09   0.01   0.00
     7   1     0.00   0.00   0.00     0.00   0.00   0.00     0.00   0.00   0.00
     8   1     0.00   0.00   0.00     0.00   0.00   0.00     0.00   0.00   0.00
     9   1    -0.41   0.17   0.00     0.00   0.00  -0.02     0.83  -0.35   0.00
    10   1     0.32   0.19   0.52     0.36   0.22   0.56     0.14   0.10   0.25
    11   1     0.32   0.19  -0.52    -0.36  -0.22   0.56     0.14   0.10  -0.25

 -------------------
 - Thermochemistry -
 -------------------
 Temperature   298.150 Kelvin.  Pressure   1.00000 Atm.
 Atom     1 has atomic number  8 and mass  15.99491
 Atom     2 has atomic number  8 and mass  15.99491
 Atom     3 has atomic number  6 and mass  12.00000
 Atom     4 has atomic number  7 and mass  14.00307
 Atom     5 has atomic number  6 and mass  12.00000
 Atom     6 has atomic number  6 and mass  12.00000
 Atom     7 has atomic number  1 and mass   1.00783
 Atom     8 has atomic number  1 and mass   1.00783
 Atom     9 has atomic number  1 and mass   1.00783
 Atom    10 has atomic number  1 and mass   1.00783
 Atom    11 has atomic number  1 and mass   1.00783
 Molecular mass:    87.03203 amu.
 Principal axes and moments of inertia in atomic units:
                           1         2         3
     Eigenvalues --   230.61379 705.05710 924.58666
           X            0.99709  -0.07625  -0.00002
           Y            0.07625   0.99709  -0.00001
           Z            0.00002   0.00001   1.00000
 This molecule is an asymmetric top.
 Rotational symmetry number  1.
 Rotational temperatures (Kelvin)      0.37558     0.12285     0.09368
 Rotational constants (GHZ):           7.82582     2.55971     1.95194
    1 imaginary frequencies ignored.
 Zero-point vibrational energy     194362.7 (Joules/Mol)
                                   46.45381 (Kcal/Mol)
 Warning -- explicit consideration of   7 degrees of freedom as
           vibrations may cause significant error
 Vibrational temperatures:     88.61   243.48   276.43   368.47   609.06
          (Kelvin)            743.29   854.03   913.96  1065.36  1211.56
                             1287.20  1446.11  1497.88  1543.03  1731.52
                             1906.42  2025.10  2115.35  2141.59  2440.23
                             2659.63  2930.40  3163.06  4408.03  4508.95
                             4574.18
 
 Zero-point correction=                           0.074029 (Hartree/Particle)
 Thermal correction to Energy=                    0.080502
 Thermal correction to Enthalpy=                  0.081446
 Thermal correction to Gibbs Free Energy=         0.043507
 Sum of electronic and zero-point Energies=           -322.353173
 Sum of electronic and thermal Energies=              -322.346700
 Sum of electronic and thermal Enthalpies=            -322.345756
 Sum of electronic and thermal Free Energies=         -322.383696
 
                     E (Thermal)             CV                S
                      KCal/Mol        Cal/Mol-Kelvin    Cal/Mol-Kelvin
 Total                   50.516             21.587             79.851
 Electronic               0.000              0.000              0.000
 Translational            0.889              2.981             39.304
 Rotational               0.889              2.981             26.511
 Vibrational             48.738             15.626             14.036
 Vibration     1          0.597              1.973              4.406
 Vibration     2          0.625              1.880              2.444
 Vibration     3          0.634              1.851              2.207
 Vibration     4          0.666              1.752              1.688
 Vibration     5          0.785              1.420              0.881
 Vibration     6          0.872              1.213              0.618
 Vibration     7          0.951              1.045              0.461
                       Q            Log10(Q)             Ln(Q)
 Total Bot       0.973674D-20        -20.011586        -46.078380
 Total V=0       0.109469D+15         14.039292         32.326664
 Vib (Bot)       0.219820D-32        -32.657933        -75.197670
 Vib (Bot)    1  0.335256D+01          0.525377          1.209724
 Vib (Bot)    2  0.119114D+01          0.075962          0.174910
 Vib (Bot)    3  0.104088D+01          0.017400          0.040065
 Vib (Bot)    4  0.759869D+00         -0.119262         -0.274610
 Vib (Bot)    5  0.413741D+00         -0.383271         -0.882515
 Vib (Bot)    6  0.313416D+00         -0.503879         -1.160224
 Vib (Bot)    7  0.253215D+00         -0.596510         -1.373515
 Vib (V=0)       0.247141D+02          1.392945          3.207375
 Vib (V=0)    1  0.388964D+01          0.589909          1.358316
 Vib (V=0)    2  0.179182D+01          0.253296          0.583235
 Vib (V=0)    3  0.165474D+01          0.218730          0.503645
 Vib (V=0)    4  0.140962D+01          0.149101          0.343317
 Vib (V=0)    5  0.114899D+01          0.060314          0.138879
 Vib (V=0)    6  0.109011D+01          0.037470          0.086278
 Vib (V=0)    7  0.106046D+01          0.025495          0.058705
 Electronic      0.100000D+01          0.000000          0.000000
 Translational   0.319134D+08          7.503973         17.278535
 Rotational      0.138795D+06          5.142374         11.840754
 ***** Axes restored to original set *****
 -------------------------------------------------------------------
 Center     Atomic                   Forces (Hartrees/Bohr)
 Number     Number              X              Y              Z
 -------------------------------------------------------------------
      1        8          -0.000001939   -0.000002442   -0.000000001
      2        8           0.000002120    0.000001130    0.000000000
      3        6          -0.000001783   -0.000001105   -0.000000002
      4        7           0.000001729   -0.000000002    0.000000005
      5        6           0.000000188    0.000001151    0.000000000
      6        6           0.000000022   -0.000000139    0.000000000
      7        1          -0.000000484    0.000001102   -0.000000003
      8        1           0.000000183    0.000000324    0.000000000
      9        1           0.000000003   -0.000000025   -0.000000001
     10        1          -0.000000018    0.000000003   -0.000000007
     11        1          -0.000000021    0.000000004    0.000000009
 -------------------------------------------------------------------
 Cartesian Forces:  Max     0.000002442 RMS     0.000000885

 ----------------------------------------------------------------------

 Electric dipole moment (input orientation):
 (Debye = 10**-18 statcoulomb cm , SI units = C m)
                  (au)            (Debye)         (10**-30 SI)
   Tot        0.795646D+00      0.202233D+01      0.674577D+01
   x         -0.723029D+00     -0.183776D+01     -0.613009D+01
   y         -0.332088D+00     -0.844083D+00     -0.281556D+01
   z          0.209829D-04      0.533331D-04      0.177900D-03

 Dipole polarizability, Alpha (input orientation).
 (esu units = cm**3 , SI units = C**2 m**2 J**-1)
 Alpha(0;0):
               (au)            (10**-24 esu)      (10**-40 SI)
   iso        0.581559D+02      0.861782D+01      0.958862D+01
   aniso      0.344062D+02      0.509848D+01      0.567282D+01
   xx         0.760645D+02      0.112716D+02      0.125413D+02
   yx        -0.677937D+00     -0.100460D+00     -0.111777D+00
   yy         0.615952D+02      0.912746D+01      0.101557D+02
   zx        -0.892551D-03     -0.132262D-03     -0.147162D-03
   zy        -0.322406D-03     -0.477756D-04     -0.531576D-04
   zz         0.368081D+02      0.545440D+01      0.606884D+01

 ----------------------------------------------------------------------

 Dipole orientation:
     8         -0.29650804          0.64538005          4.08719983
     8          0.16693844         -0.36364263         -4.08480354
     6          0.24668915         -0.53727611         -1.82856707
     7         -0.68967885          1.50138969         -0.34883846
     6         -0.71818964          1.56346571          2.12540775
     6          1.28544047         -2.79885145         -0.44719866
     1         -1.72513465          3.75579188          0.52535582
     1         -1.86282133          4.05556501          2.33122637
     1          1.92024952         -4.18095831         -1.82331177
     1          2.85392719         -2.24099029          0.76616159
     1         -0.15973915         -3.62518130          0.76615936

 Electric dipole moment (dipole orientation):
 (Debye = 10**-18 statcoulomb cm , SI units = C m)
                  (au)            (Debye)         (10**-30 SI)
   Tot        0.795646D+00      0.202233D+01      0.674577D+01
   x          0.000000D+00      0.000000D+00      0.000000D+00
   y          0.000000D+00      0.000000D+00      0.000000D+00
   z          0.795646D+00      0.202233D+01      0.674577D+01

 Dipole polarizability, Alpha (dipole orientation).
 (esu units = cm**3 , SI units = C**2 m**2 J**-1)
 Alpha(0;0):
               (au)            (10**-24 esu)      (10**-40 SI)
   iso        0.581559D+02      0.861782D+01      0.958862D+01
   aniso      0.344062D+02      0.509848D+01      0.567282D+01
   xx         0.416550D+02      0.617263D+01      0.686798D+01
   yx        -0.105526D+02     -0.156373D+01     -0.173988D+01
   yy         0.597833D+02      0.885897D+01      0.985693D+01
   zx        -0.247498D+01     -0.366755D+00     -0.408070D+00
   zy         0.538857D+01      0.798503D+00      0.888455D+00
   zz         0.730296D+02      0.108219D+02      0.120410D+02

 ----------------------------------------------------------------------
 1\1\GINC-R17C25\Freq\UwB97XD\Aug-CC-pVTZ\C3H5N1O2\LFRANZON\07-Sep-2022
 \0\\# UWB97XD aug-cc-pVTZ Opt(CalcAll,TS,NoEigenTest) scf=qc Integral(
 Grid=SuperFineGrid) MaxDisk=32GB\\CH3CN-TSH2-b3lyp-TS-opt-Final\\0,1\O
 ,-2.1223210913,-0.561196741,0.0000164396\O,2.0526766137,0.7097900898,-
 0.0000968878\C,1.0098995536,0.1195752775,-0.0000650599\N,-0.1971738738
 ,0.87156659,-0.0000478017\C,-1.4020770148,0.3579323525,-0.000012895\C,
 0.8953072117,-1.3823013312,-0.0000420167\H,-1.1654930092,1.8714641803,
 -0.0000389366\H,-2.1067604324,1.6312373144,-0.0000140399\H,1.892976269
 9,-1.8097418505,-0.0000582481\H,0.3444722273,-1.7213160216,0.877442834
 2\H,0.3444335454,-1.7213398602,-0.8774933881\\Version=ES64L-G16RevB.01
 \State=1-A\HF=-322.4272023\S2=0.\S2-1=0.\S2A=0.\RMSD=7.748e-09\RMSF=8.
 851e-07\ZeroPoint=0.0740289\Thermal=0.080502\Dipole=-0.7230288,-0.3320
 877,0.000021\DipoleDeriv=-0.9143337,-0.4284677,0.0000225,-0.6704787,-1
 .12421,0.0000283,0.0000259,0.0000228,-0.1926453,-1.307017,-0.1564808,0
 .000024,-0.3390786,-0.690942,0.0000124,0.0000265,0.0000082,-0.3491309,
 2.2432926,-0.014264,-0.0000446,-0.1345014,1.1732602,-0.0000089,-0.0000
 428,-0.0000117,0.2862849,-2.4201277,0.3465004,0.0000444,0.5899372,-0.7
 293056,-0.0000075,0.0000411,-0.0000019,-0.2859318,1.7679898,0.1342328,
 -0.0000373,0.5907883,2.1076586,-0.0000393,-0.0000437,-0.0000287,0.2359
 783,-0.0754649,-0.0501306,0.0000035,0.0036821,-0.3362423,0.0000051,0.0
 00003,0.0000062,0.0503932,0.9605985,0.0438474,-0.0000187,-0.1368924,-0
 .0269482,0.0000059,-0.0000163,0.0000017,0.1739361,-0.3208267,0.0652966
 ,0.0000063,0.0441148,-0.5083301,0.0000058,0.0000066,0.0000053,-0.00676
 29,-0.0370842,0.0802453,0.0000018,0.0562289,0.0350023,-0.0000005,0.000
 0021,-0.0000009,0.0939399,0.0514901,-0.0103885,0.069436,-0.0018994,0.0
 500288,-0.0052838,0.0630935,0.0207439,-0.0030339,0.0514833,-0.0103909,
 -0.0694381,-0.0019008,0.0500283,0.0052824,-0.063096,-0.0207449,-0.0030
 276\Polar=76.0645175,-0.677937,61.5951768,-0.0008926,-0.0003224,36.808
 1402\PG=C01 [X(C3H5N1O2)]\NImag=1\\0.42245315,0.46055341,0.62651682,-0
 .00001552,-0.00001896,0.02774336,-0.00769744,-0.00610695,0.00000022,0.
 70330168,0.00125894,0.00275772,-0.00000009,0.33475344,0.29109381,0.000
 00012,0.00000008,-0.00168168,-0.00001989,-0.00001117,0.02886543,0.0172
 5894,0.01791321,-0.00000071,-0.58530184,-0.28573380,0.00001546,0.83202
 138,-0.01414946,-0.01159010,0.00000045,-0.31078146,-0.29129294,0.00001
 000,0.23977919,0.65964590,-0.00000027,-0.00000030,-0.00292892,0.000015
 80,0.00000942,-0.07564029,-0.00001692,-0.00001127,0.23109687,-0.019119
 67,-0.04438653,0.00000173,-0.11698289,-0.00288445,0.00000312,-0.099681
 70,0.07174546,-0.00000019,0.71630157,-0.05938641,0.01195539,0.00000162
 ,-0.00989879,0.03495159,0.,0.02257811,-0.17820305,0.00000104,0.0543118
 8,0.33128088,0.00000195,0.00000127,0.02972957,0.00000322,-0.00000017,0
 .01804787,0.00000049,-0.00000009,-0.06458166,-0.00001576,-0.00000493,0
 .06418592,-0.38987655,-0.45441867,0.00001384,0.01815005,0.00559286,-0.
 00000032,-0.06201459,0.02163881,0.00000104,-0.40293170,-0.04062613,0.0
 0000830,0.70823495,-0.38650855,-0.54700945,0.00001567,0.01129494,0.000
 48833,-0.00000016,-0.01069472,0.01527612,-0.00000003,-0.11283113,-0.14
 927632,0.00000372,0.55732862,0.65104465,0.00001291,0.00001724,-0.06371
 424,-0.00000040,-0.00000003,0.00769075,0.00000146,-0.00000078,-0.00457
 975,0.00000930,0.00000207,-0.06798808,-0.00002053,-0.00001980,0.154127
 02,-0.00122608,-0.00011739,0.00000002,-0.01038406,-0.04754264,0.000001
 52,-0.08493134,0.01079726,-0.00000031,-0.00094985,0.03860448,-0.000000
 15,-0.00632266,0.00190245,0.00000010,0.61443051,0.00204367,0.00125191,
 -0.00000005,-0.02183858,-0.02694240,0.00000125,0.00434609,-0.19315658,
 0.00000128,0.00980670,-0.01742371,0.00000022,-0.00231999,-0.00453855,0
 .00000011,-0.01783148,0.47454515,0.,-0.00000002,0.00029580,0.00000117,
 0.00000184,0.02808388,-0.00000022,0.00000114,-0.09213669,0.00000025,-0
 .00000043,0.01539708,0.00000017,0.00000002,-0.00030963,-0.00000155,0.0
 0000119,0.53600372,-0.02952163,0.04820835,0.00000002,-0.00225779,0.002
 25171,-0.00000002,-0.02569023,-0.02215137,0.00000083,0.00209693,-0.035
 81581,0.00000028,0.17519999,-0.08642737,-0.00000268,0.00887713,-0.0017
 9986,-0.00000014,-0.08394112,-0.00762700,-0.02021517,0.00000045,-0.000
 70413,-0.00298438,0.00000003,0.01435184,0.00992751,-0.00000049,0.00346
 272,-0.04176688,0.00000039,-0.01857152,-0.01570857,0.00000073,-0.00285
 363,0.00161928,0.00000006,0.04264367,0.10644736,0.00000078,-0.00000083
 ,-0.00011098,0.00000002,-0.00000004,-0.00169634,0.00000035,0.00000035,
 -0.00221745,-0.00000026,0.00000129,-0.00685488,-0.00000361,0.00000230,
 0.00736357,-0.00000013,0.00000004,0.00160846,0.00000175,-0.00000218,0.
 01713811,0.00987391,-0.01992017,0.00000027,-0.00271205,-0.00316096,0.0
 0000008,0.01420121,0.01070297,-0.00000023,-0.07644382,0.03051158,0.000
 00155,-0.04318792,0.02032505,0.,-0.00422683,0.00131628,0.00000004,-0.0
 4508487,-0.03004801,0.00000109,0.14775997,0.00288943,-0.06693460,0.000
 00099,0.00632343,-0.00066846,-0.00000015,0.00100989,0.01483394,-0.0000
 0009,0.01654862,0.01651972,-0.00000049,-0.06847697,0.05622732,0.000000
 38,-0.00268627,-0.00014196,0.00000004,0.05599203,-0.03852239,-0.000000
 98,-0.01130039,0.01752715,-0.00000005,0.00000150,0.00959061,-0.0000000
 5,0.00000007,-0.00111210,-0.00000011,-0.00000031,0.01000906,0.00000174
 ,-0.00000081,0.00875892,0.00000120,-0.00000165,-0.03133429,0.00000010,
 -0.00000005,-0.00155429,-0.00000008,0.00000100,-0.01549700,-0.00000275
 ,0.00000031,0.02161127,-0.00016870,0.00095454,0.,0.00164651,-0.0010555
 9,-0.00000004,0.00123256,-0.00236529,-0.00000004,0.00121914,-0.0011585
 2,0.00000004,0.00028908,-0.00152007,0.,-0.28761561,0.10314932,0.000003
 87,-0.00048595,0.00006688,0.00000002,0.00007990,0.00047965,-0.00000002
 ,0.30622678,0.00007659,0.00199652,-0.00000002,-0.00152540,0.00436514,-
 0.00000004,0.03606306,-0.01381667,-0.00000064,0.00044723,-0.00914558,0
 .00000014,-0.00019253,-0.00216781,0.00000002,0.09671509,-0.08936618,-0
 .00000157,-0.00314973,0.00108617,0.00000006,0.00148689,0.00104466,-0.0
 0000005,-0.10933671,0.09751097,0.00000002,-0.00000004,0.00070907,-0.00
 000003,-0.00000004,-0.00074720,-0.00000056,0.00000021,-0.00197622,0.00
 000002,0.00000018,0.00229162,-0.00000002,0.00000005,-0.00081640,0.0000
 0397,-0.00000172,-0.04864780,0.00000006,-0.00000001,0.00033385,-0.0000
 0003,-0.00000003,-0.00034995,-0.00000426,0.00000171,0.04604775,-0.0009
 8792,-0.00133999,-0.00008735,0.00111888,-0.00173978,-0.00028287,-0.003
 54720,-0.00260810,-0.00012097,-0.00175404,0.00043982,-0.00032967,0.001
 22972,0.00356544,-0.00049854,-0.11382059,-0.03843304,0.11363636,0.0004
 0379,-0.00036041,0.00015044,-0.00012975,-0.00038972,0.00006131,-0.0112
 1137,-0.01029196,0.02320880,0.12068524,0.00042465,0.00063547,-0.000507
 89,-0.00075838,-0.00588429,-0.00482929,-0.01980574,-0.00581165,0.03174
 375,0.00188967,0.00055394,-0.00325017,0.00002277,-0.00216781,0.0010806
 0,-0.03849088,-0.07292157,0.07114182,0.00012419,0.00005853,-0.00037281
 ,0.00004338,0.00005732,0.00039058,0.00539261,0.00424621,-0.01193239,0.
 04512306,0.07769849,0.00007297,-0.00168290,0.00018373,-0.00122399,-0.0
 0092656,-0.00090505,-0.00051233,-0.00152745,0.00147712,-0.00086230,0.0
 0061005,0.00050687,0.00048610,0.00254960,-0.00021952,0.11160616,0.0689
 7331,-0.21937717,0.00056415,-0.00030722,-0.00003368,-0.00028062,-0.000
 45678,-0.00006112,-0.00173976,-0.00150915,0.00157735,-0.12192324,-0.07
 459308,0.23749659,-0.00098803,-0.00133981,0.00008747,0.00111895,-0.001
 73974,0.00028284,-0.00354719,-0.00260802,0.00012126,-0.00175397,0.0004
 3980,0.00032976,0.00122964,0.00356534,0.00049840,-0.11383062,-0.038439
 11,-0.11363996,0.00040375,-0.00036040,-0.00015045,-0.00012973,-0.00038
 970,-0.00006130,-0.01121233,-0.01029254,-0.02320797,0.00801323,0.00603
 467,0.01381286,0.12069630,0.00042472,0.00063549,0.00050785,-0.00075813
 ,-0.00588412,0.00482947,-0.01980713,-0.00581248,-0.03174267,0.00188984
 ,0.00055401,0.00325009,0.00002274,-0.00216792,-0.00108055,-0.03849700,
 -0.07292539,-0.07114410,0.00012419,0.00005855,0.00037280,0.00004337,0.
 00005731,-0.00039058,0.00539319,0.00424657,0.01193208,0.00603469,0.003
 53538,0.00887019,0.04512951,0.07770259,-0.00007291,0.00168295,0.000183
 67,0.00122392,0.00092677,-0.00090528,0.00051309,0.00152776,0.00147792,
 0.00086235,-0.00061007,0.00050675,-0.00048616,-0.00254972,-0.00021943,
 -0.11160975,-0.06897559,-0.21936339,-0.00056417,0.00030724,-0.00003367
 ,0.00028062,0.00045679,-0.00006113,0.00174018,0.00150953,0.00157792,-0
 .01381428,-0.00887111,-0.02064512,0.12192710,0.07459545,0.23748176\\0.
 00000194,0.00000244,0.,-0.00000212,-0.00000113,0.,0.00000178,0.0000011
 0,0.,-0.00000173,0.,0.,-0.00000019,-0.00000115,0.,-0.00000002,0.000000
 14,0.,0.00000048,-0.00000110,0.,-0.00000018,-0.00000032,0.,0.,0.000000
 03,0.,0.00000002,0.,0.,0.00000002,0.,0.\\\@


 A CHEMICAL PHYSICIST MAKES PRECISE MEASUREMENTS ON IMPURE COMPOUNDS.
 A THEORETICAL PHYSICAL CHEMIST MAKES IMPRECISE
     MEASUREMENTS ON PURE COMPOUNDS.
 AN EXPERIMENTAL PHYSICAL CHEMIST MAKES IMPRECISE
     MEASUREMENTS ON IMPURE COMPOUNDS.
 Job cpu time:       2 days  1 hours 48 minutes 32.7 seconds.
 Elapsed time:       0 days  3 hours 14 minutes 38.7 seconds.
 File lengths (MBytes):  RWF=    233 Int=      0 D2E=      0 Chk=     18 Scr=      1
 Normal termination of Gaussian 16 at Wed Sep  7 19:07:15 2022.
