# Supplementary material for: An Experimental and Master Equation Investigation of Kinetics of the CH2OO + RCN Reactions (R = H, CH3, C2H5) and Their Atmospheric Relevance
Source: J Phys Chem A. 2023 Jan 5;127(2):477–88. doi: 10.1021/acs.jpca.2c07073 (PMC9869398; doi:10.1021/acs.jpca.2c07073)
Supplement: Supplementary file 2 — jp2c07073_si_002.zip [file jp2c07073_si_002.zip › wb97XD/Optimization+Freq/HCN.log]

 Entering Gaussian System, Link 0=/appl/soft/chem/gaussian/G16RevB.01/g16/g16
 Initial command:
 /appl/soft/chem/gaussian/G16RevB.01/g16/l1.exe "/scratch/kurten/scratch_lauri/Cyan/7602452.GAUSS_SCRDIR/Gau-65421.inp" -scrdir="/scratch/kurten/scratch_lauri/Cyan/7602452.GAUSS_SCRDIR/"
 Entering Link 1 = /appl/soft/chem/gaussian/G16RevB.01/g16/l1.exe PID=     65426.
  
 Copyright (c) 1988-2017, Gaussian, Inc.  All Rights Reserved.
  
 This is part of the Gaussian(R) 16 program.  It is based on
 the Gaussian(R) 09 system (copyright 2009, Gaussian, Inc.),
 the Gaussian(R) 03 system (copyright 2003, Gaussian, Inc.),
 the Gaussian(R) 98 system (copyright 1998, Gaussian, Inc.),
 the Gaussian(R) 94 system (copyright 1995, Gaussian, Inc.),
 the Gaussian 92(TM) system (copyright 1992, Gaussian, Inc.),
 the Gaussian 90(TM) system (copyright 1990, Gaussian, Inc.),
 the Gaussian 88(TM) system (copyright 1988, Gaussian, Inc.),
 the Gaussian 86(TM) system (copyright 1986, Carnegie Mellon
 University), and the Gaussian 82(TM) system (copyright 1983,
 Carnegie Mellon University). Gaussian is a federally registered
 trademark of Gaussian, Inc.
  
 This software contains proprietary and confidential information,
 including trade secrets, belonging to Gaussian, Inc.
  
 This software is provided under written license and may be
 used, copied, transmitted, or stored only in accord with that
 written license.
  
 The following legend is applicable only to US Government
 contracts under FAR:
  
                    RESTRICTED RIGHTS LEGEND
  
 Use, reproduction and disclosure by the US Government is
 subject to restrictions as set forth in subparagraphs (a)
 and (c) of the Commercial Computer Software - Restricted
 Rights clause in FAR 52.227-19.
  
 Gaussian, Inc.
 340 Quinnipiac St., Bldg. 40, Wallingford CT 06492
  
  
 ---------------------------------------------------------------
 Warning -- This program may not be used in any manner that
 competes with the business of Gaussian, Inc. or will provide
 assistance to any competitor of Gaussian, Inc.  The licensee
 of this program is prohibited from giving any competitor of
 Gaussian, Inc. access to this program.  By using this program,
 the user acknowledges that Gaussian, Inc. is engaged in the
 business of creating and licensing software in the field of
 computational chemistry and represents and warrants to the
 licensee that it is not a competitor of Gaussian, Inc. and that
 it will not use this program in any manner prohibited above.
 ---------------------------------------------------------------
  

 Cite this work as:
 Gaussian 16, Revision B.01,
 M. J. Frisch, G. W. Trucks, H. B. Schlegel, G. E. Scuseria, 
 M. A. Robb, J. R. Cheeseman, G. Scalmani, V. Barone, 
 G. A. Petersson, H. Nakatsuji, X. Li, M. Caricato, A. V. Marenich, 
 J. Bloino, B. G. Janesko, R. Gomperts, B. Mennucci, H. P. Hratchian, 
 J. V. Ortiz, A. F. Izmaylov, J. L. Sonnenberg, D. Williams-Young, 
 F. Ding, F. Lipparini, F. Egidi, J. Goings, B. Peng, A. Petrone, 
 T. Henderson, D. Ranasinghe, V. G. Zakrzewski, J. Gao, N. Rega, 
 G. Zheng, W. Liang, M. Hada, M. Ehara, K. Toyota, R. Fukuda, 
 J. Hasegawa, M. Ishida, T. Nakajima, Y. Honda, O. Kitao, H. Nakai, 
 T. Vreven, K. Throssell, J. A. Montgomery, Jr., J. E. Peralta, 
 F. Ogliaro, M. J. Bearpark, J. J. Heyd, E. N. Brothers, K. N. Kudin, 
 V. N. Staroverov, T. A. Keith, R. Kobayashi, J. Normand, 
 K. Raghavachari, A. P. Rendell, J. C. Burant, S. S. Iyengar, 
 J. Tomasi, M. Cossi, J. M. Millam, M. Klene, C. Adamo, R. Cammi, 
 J. W. Ochterski, R. L. Martin, K. Morokuma, O. Farkas, 
 J. B. Foresman, and D. J. Fox, Gaussian, Inc., Wallingford CT, 2016.
 
 ******************************************
 Gaussian 16:  ES64L-G16RevB.01 20-Dec-2017
                15-Sep-2021 
 ******************************************
 %mem=12GB
 %NProcShared=16
 Will use up to   16 processors via shared memory.
 %chk=HCN-M0001-b3lyp-wb97L-wb97H
 ----------------------------------------------------------------------
 #wB97XD Aug-cc-pVTZ Opt Integral(Grid=SuperFineGrid) Freq MaxDisk=32GB
 ----------------------------------------------------------------------
 1/18=20,19=15,26=5,38=1/1,3;
 2/9=110,12=2,17=6,18=5,40=1/2;
 3/5=16,6=1,7=10,11=2,25=1,30=1,71=1,74=-58,75=-7/1,2,3;
 4//1;
 5/5=2,38=5/2;
 6/7=2,8=2,9=2,10=2,28=1/1;
 7//1,2,3,16;
 1/18=20,19=15,26=5/3(2);
 2/9=110/2;
 99//99;
 2/9=110/2;
 3/5=16,6=1,7=10,11=2,25=1,30=1,71=1,74=-58,75=-7/1,2,3;
 4/5=5,16=3,69=1/1;
 5/5=2,38=5/2;
 7//1,2,3,16;
 1/18=20,19=15,26=5/3(-5);
 2/9=110/2;
 6/7=2,8=2,9=2,10=2,19=2,28=1/1;
 99/9=1/99;
 -----
 Title
 -----
 Symbolic Z-matrix:
 Charge =  0 Multiplicity = 1
 N                     0.        0.        0.6536 
 H                     0.        0.       -1.57166 
 C                     0.        0.       -0.50058 
 

 GradGradGradGradGradGradGradGradGradGradGradGradGradGradGradGradGradGrad
 Berny optimization.
 Initialization pass.
                           ----------------------------
                           !    Initial Parameters    !
                           ! (Angstroms and Degrees)  !
 --------------------------                            --------------------------
 ! Name  Definition              Value          Derivative Info.                !
 --------------------------------------------------------------------------------
 ! R1    R(1,3)                  1.1542         estimate D2E/DX2                !
 ! R2    R(2,3)                  1.0711         estimate D2E/DX2                !
 ! A1    L(1,3,2,-1,-1)        180.0            estimate D2E/DX2                !
 ! A2    L(1,3,2,-2,-2)        180.0            estimate D2E/DX2                !
 --------------------------------------------------------------------------------
 Trust Radius=3.00D-01 FncErr=1.00D-07 GrdErr=1.00D-07 EigMax=2.50D+02 EigMin=1.00D-04
 Number of steps in this run=     20 maximum allowed number of steps=    100.
 GradGradGradGradGradGradGradGradGradGradGradGradGradGradGradGradGradGrad

                          Input orientation:                          
 ---------------------------------------------------------------------
 Center     Atomic      Atomic             Coordinates (Angstroms)
 Number     Number       Type             X           Y           Z
 ---------------------------------------------------------------------
      1          7           0        0.000000    0.000000    0.653600
      2          1           0        0.000000    0.000000   -1.571660
      3          6           0        0.000000    0.000000   -0.500580
 ---------------------------------------------------------------------
                    Distance matrix (angstroms):
                    1          2          3
     1  N    0.000000
     2  H    2.225260   0.000000
     3  C    1.154180   1.071080   0.000000
 Stoichiometry    CHN
 Framework group  C*V[C*(HCN)]
 Deg. of freedom     2
 Full point group                 C*V     NOp   4
 Largest Abelian subgroup         C2V     NOp   4
 Largest concise Abelian subgroup C1      NOp   1
                         Standard orientation:                         
 ---------------------------------------------------------------------
 Center     Atomic      Atomic             Coordinates (Angstroms)
 Number     Number       Type             X           Y           Z
 ---------------------------------------------------------------------
      1          7           0        0.000000    0.000000    0.653596
      2          1           0        0.000000    0.000000   -1.571664
      3          6           0        0.000000    0.000000   -0.500584
 ---------------------------------------------------------------------
 Rotational constants (GHZ):           0.0000000          44.3776085          44.3776085
 Standard basis: Aug-CC-pVTZ (5D, 7F)
 There are    61 symmetry adapted cartesian basis functions of A1  symmetry.
 There are    12 symmetry adapted cartesian basis functions of A2  symmetry.
 There are    31 symmetry adapted cartesian basis functions of B1  symmetry.
 There are    31 symmetry adapted cartesian basis functions of B2  symmetry.
 There are    49 symmetry adapted basis functions of A1  symmetry.
 There are    12 symmetry adapted basis functions of A2  symmetry.
 There are    27 symmetry adapted basis functions of B1  symmetry.
 There are    27 symmetry adapted basis functions of B2  symmetry.
   115 basis functions,   171 primitive gaussians,   135 cartesian basis functions
     7 alpha electrons        7 beta electrons
       nuclear repulsion energy        23.8854683830 Hartrees.
 NAtoms=    3 NActive=    3 NUniq=    3 SFac= 1.00D+00 NAtFMM=   60 NAOKFM=F Big=F
 Integral buffers will be    131072 words long.
 Raffenetti 2 integral format.
 Two-electron integral symmetry is turned on.
 Nuclear repulsion after empirical dispersion term =       23.8853837823 Hartrees.
 One-electron integrals computed using PRISM.
 NBasis=   115 RedAO= T EigKep=  8.71D-05  NBF=    49    12    27    27
 NBsUse=   115 1.00D-06 EigRej= -1.00D+00 NBFU=    49    12    27    27
 ExpMin= 2.53D-02 ExpMax= 1.14D+04 ExpMxC= 3.89D+02 IAcc=3 IRadAn=         7 AccDes= 0.00D+00
 Harris functional with IExCor= 4639 and IRadAn=       7 diagonalized for initial guess.
 HarFok:  IExCor= 4639 AccDes= 0.00D+00 IRadAn=         7 IDoV= 1 UseB2=F ITyADJ=14
 ICtDFT=  3500011 ScaDFX=  1.000000  1.000000  1.000000  1.000000
 FoFCou: FMM=F IPFlag=           0 FMFlag=      100000 FMFlg1=           0
         NFxFlg=           0 DoJE=T BraDBF=F KetDBF=T FulRan=T
         wScrn=  0.000000 ICntrl=       500 IOpCl=  0 I1Cent=   200000004 NGrid=           0
         NMat0=    1 NMatS0=      1 NMatT0=    0 NMatD0=    1 NMtDS0=    0 NMtDT0=    0
 Petite list used in FoFCou.
 Initial guess orbital symmetries:
       Occupied  (SG) (SG) (SG) (SG) (SG) (PI) (PI)
       Virtual   (SG) (SG) (PI) (PI) (PI) (PI) (SG) (SG) (PI) (PI)
                 (SG) (SG) (DLTA) (DLTA) (PI) (PI) (SG) (SG) (PI)
                 (PI) (SG) (DLTA) (DLTA) (PI) (PI) (SG) (PI) (PI)
                 (SG) (SG) (DLTA) (DLTA) (PI) (PI) (SG) (SG) (PI)
                 (PI) (PHI) (PHI) (DLTA) (DLTA) (SG) (PI) (PI)
                 (DLTA) (DLTA) (SG) (PI) (PI) (PI) (PI) (PHI) (PHI)
                 (DLTA) (DLTA) (SG) (SG) (PI) (PI) (SG) (DLTA)
                 (DLTA) (PI) (PI) (SG) (SG) (PI) (PI) (SG) (PI)
                 (PI) (DLTA) (DLTA) (DLTA) (DLTA) (PHI) (PHI) (SG)
                 (PI) (PI) (SG) (DLTA) (DLTA) (PI) (PI) (SG) (SG)
                 (PI) (PI) (PHI) (PHI) (DLTA) (DLTA) (PI) (PI)
                 (SG) (DLTA) (DLTA) (PI) (PI) (SG) (SG) (PI) (PI)
                 (SG) (SG) (SG)
 The electronic state of the initial guess is 1-SG.
 Keep R1 ints in memory in symmetry-blocked form, NReq=59933355.
 Requested convergence on RMS density matrix=1.00D-08 within 128 cycles.
 Requested convergence on MAX density matrix=1.00D-06.
 Requested convergence on             energy=1.00D-06.
 No special actions if energy rises.
 SCF Done:  E(RwB97XD) =  -93.4225994048     A.U. after   10 cycles
            NFock= 10  Conv=0.19D-08     -V/T= 2.0062

 **********************************************************************

            Population analysis using the SCF Density.

 **********************************************************************

 Orbital symmetries:
       Occupied  (SG) (SG) (SG) (SG) (SG) (PI) (PI)
       Virtual   (SG) (PI) (PI) (SG) (PI) (PI) (SG) (SG) (PI) (PI)
                 (SG) (SG) (DLTA) (DLTA) (PI) (PI) (SG) (SG) (PI)
                 (PI) (SG) (DLTA) (DLTA) (PI) (PI) (SG) (PI) (PI)
                 (SG) (SG) (DLTA) (DLTA) (PI) (PI) (SG) (SG) (PI)
                 (PI) (PHI) (PHI) (DLTA) (DLTA) (SG) (PI) (PI)
                 (DLTA) (DLTA) (SG) (PI) (PI) (PI) (PI) (PHI) (PHI)
                 (DLTA) (DLTA) (SG) (SG) (SG) (PI) (PI) (DLTA)
                 (DLTA) (PI) (PI) (SG) (SG) (PI) (PI) (SG) (PI)
                 (PI) (DLTA) (DLTA) (DLTA) (DLTA) (PHI) (PHI) (SG)
                 (PI) (PI) (SG) (DLTA) (DLTA) (PI) (PI) (SG) (SG)
                 (PI) (PI) (PHI) (PHI) (DLTA) (DLTA) (SG) (PI)
                 (PI) (DLTA) (DLTA) (PI) (PI) (SG) (SG) (PI) (PI)
                 (SG) (SG) (SG)
 The electronic state is 1-SG.
 Alpha  occ. eigenvalues --  -14.46462 -10.34477  -1.02636  -0.70278  -0.47784
 Alpha  occ. eigenvalues --   -0.45313  -0.45313
 Alpha virt. eigenvalues --    0.02669   0.05989   0.05989   0.07218   0.10218
 Alpha virt. eigenvalues --    0.10218   0.12476   0.14187   0.16877   0.16877
 Alpha virt. eigenvalues --    0.19685   0.26303   0.28192   0.28192   0.28895
 Alpha virt. eigenvalues --    0.28895   0.35658   0.37627   0.41471   0.41471
 Alpha virt. eigenvalues --    0.51146   0.52240   0.52240   0.53101   0.53101
 Alpha virt. eigenvalues --    0.57345   0.60919   0.60919   0.72793   0.80294
 Alpha virt. eigenvalues --    0.82190   0.82190   0.82490   0.82490   0.89845
 Alpha virt. eigenvalues --    0.97877   0.98932   0.98932   1.00305   1.00305
 Alpha virt. eigenvalues --    1.03872   1.03872   1.11721   1.15241   1.15241
 Alpha virt. eigenvalues --    1.24652   1.24652   1.31701   1.46651   1.46651
 Alpha virt. eigenvalues --    1.50366   1.50366   1.54096   1.54096   1.63826
 Alpha virt. eigenvalues --    1.63826   1.75025   1.78804   1.90375   1.92953
 Alpha virt. eigenvalues --    1.92953   2.11891   2.11891   2.24569   2.24569
 Alpha virt. eigenvalues --    2.29208   2.41737   2.72030   2.72030   2.78609
 Alpha virt. eigenvalues --    3.07124   3.07124   3.14774   3.14774   3.23231
 Alpha virt. eigenvalues --    3.23231   3.23295   3.23295   3.45331   3.52233
 Alpha virt. eigenvalues --    3.52233   3.61662   4.00490   4.00490   4.08399
 Alpha virt. eigenvalues --    4.08399   4.21622   4.32966   4.51810   4.51810
 Alpha virt. eigenvalues --    4.68044   4.68044   4.91018   4.91018   5.05494
 Alpha virt. eigenvalues --    5.06803   5.06803   5.19428   5.19428   5.42788
 Alpha virt. eigenvalues --    5.42788   5.43551   6.01133   6.52731   6.52731
 Alpha virt. eigenvalues --    6.60723  13.54350  17.46847
          Condensed to atoms (all electrons):
               1          2          3
     1  N    6.936150  -0.081792   0.512489
     2  H   -0.081792   0.385134   0.130849
     3  C    0.512489   0.130849   5.555626
 Mulliken charges:
               1
     1  N   -0.366846
     2  H    0.565810
     3  C   -0.198964
 Sum of Mulliken charges =   0.00000
 Mulliken charges with hydrogens summed into heavy atoms:
               1
     1  N   -0.366846
     3  C    0.366846
 Electronic spatial extent (au):  <R**2>=             49.5122
 Charge=              0.0000 electrons
 Dipole moment (field-independent basis, Debye):
    X=              0.0000    Y=              0.0000    Z=             -3.0738  Tot=              3.0738
 Quadrupole moment (field-independent basis, Debye-Ang):
   XX=            -11.7574   YY=            -11.7574   ZZ=             -9.6316
   XY=              0.0000   XZ=              0.0000   YZ=              0.0000
 Traceless Quadrupole moment (field-independent basis, Debye-Ang):
   XX=             -0.7086   YY=             -0.7086   ZZ=              1.4172
   XY=              0.0000   XZ=              0.0000   YZ=              0.0000
 Octapole moment (field-independent basis, Debye-Ang**2):
  XXX=              0.0000  YYY=              0.0000  ZZZ=             -7.8370  XYY=              0.0000
  XXY=              0.0000  XXZ=             -0.3537  XZZ=              0.0000  YZZ=              0.0000
  YYZ=             -0.3537  XYZ=              0.0000
 Hexadecapole moment (field-independent basis, Debye-Ang**3):
 XXXX=            -12.1165 YYYY=            -12.1165 ZZZZ=            -35.6956 XXXY=              0.0000
 XXXZ=              0.0000 YYYX=              0.0000 YYYZ=              0.0000 ZZZX=              0.0000
 ZZZY=              0.0000 XXYY=             -4.0388 XXZZ=             -9.2365 YYZZ=             -9.2365
 XXYZ=              0.0000 YYXZ=              0.0000 ZZXY=              0.0000
 N-N= 2.388538378234D+01 E-N=-2.656848873153D+02  KE= 9.284329657821D+01
 Symmetry A1   KE= 8.714317256141D+01
 Symmetry A2   KE= 1.375153543115D-51
 Symmetry B1   KE= 2.850062008401D+00
 Symmetry B2   KE= 2.850062008401D+00
 Calling FoFJK, ICntrl=      2127 FMM=F ISym2X=1 I1Cent= 0 IOpClX= 0 NMat=1 NMatS=1 NMatT=0.
 ***** Axes restored to original set *****
 -------------------------------------------------------------------
 Center     Atomic                   Forces (Hartrees/Bohr)
 Number     Number              X              Y              Z
 -------------------------------------------------------------------
      1        7           0.000000000    0.000000000   -0.026168993
      2        1           0.000000000    0.000000000    0.003556260
      3        6           0.000000000    0.000000000    0.022612733
 -------------------------------------------------------------------
 Cartesian Forces:  Max     0.026168993 RMS     0.011589262

 GradGradGradGradGradGradGradGradGradGradGradGradGradGradGradGradGradGrad
 Berny optimization.
 FormGI is forming the generalized inverse of G from B-inverse, IUseBI=4.
 Internal  Forces:  Max     0.026168993 RMS     0.013204764
 Search for a local minimum.
 Step number   1 out of a maximum of   20
 All quantities printed in internal units (Hartrees-Bohrs-Radians)
 Mixed Optimization -- RFO/linear search
 Second derivative matrix not updated -- first step.
 The second derivative matrix:
                          R1        R2        A1        A2
           R1           1.31679
           R2           0.00000   0.37094
           A1           0.00000   0.00000   0.00485
           A2           0.00000   0.00000   0.00000   0.00485
 ITU=  0
     Eigenvalues ---    0.00485   0.00485   0.37094   1.31679
 RFO step:  Lambda=-5.53888576D-04 EMin= 4.85105451D-03
 Linear search not attempted -- first point.
 Iteration  1 RMS(Cart)=  0.01061775 RMS(Int)=  0.00000000
 Iteration  2 RMS(Cart)=  0.00000000 RMS(Int)=  0.00000000
 ClnCor:  largest displacement from symmetrization is 0.00D+00 for atom     0.
 Variable       Old X    -DE/DX   Delta X   Delta X   Delta X     New X
                                 (Linear)    (Quad)   (Total)
    R1        2.18108  -0.02617   0.00000  -0.01986  -0.01986   2.16122
    R2        2.02405  -0.00356   0.00000  -0.00957  -0.00957   2.01447
    A1        3.14159   0.00000   0.00000   0.00000   0.00000   3.14159
    A2        3.14159   0.00000   0.00000   0.00000   0.00000   3.14159
         Item               Value     Threshold  Converged?
 Maximum Force            0.026169     0.000450     NO 
 RMS     Force            0.013205     0.000300     NO 
 Maximum Displacement     0.016434     0.001800     NO 
 RMS     Displacement     0.010618     0.001200     NO 
 Predicted change in Energy=-2.770790D-04
 GradGradGradGradGradGradGradGradGradGradGradGradGradGradGradGradGradGrad

                          Input orientation:                          
 ---------------------------------------------------------------------
 Center     Atomic      Atomic             Coordinates (Angstroms)
 Number     Number       Type             X           Y           Z
 ---------------------------------------------------------------------
      1          7           0        0.000000    0.000000    0.644903
      2          1           0        0.000000    0.000000   -1.564779
      3          6           0        0.000000    0.000000   -0.498765
 ---------------------------------------------------------------------
                    Distance matrix (angstroms):
                    1          2          3
     1  N    0.000000
     2  H    2.209682   0.000000
     3  C    1.143668   1.066014   0.000000
 Stoichiometry    CHN
 Framework group  C*V[C*(HCN)]
 Deg. of freedom     2
 Full point group                 C*V     NOp   4
 Largest Abelian subgroup         C2V     NOp   4
 Largest concise Abelian subgroup C1      NOp   1
                         Standard orientation:                         
 ---------------------------------------------------------------------
 Center     Atomic      Atomic             Coordinates (Angstroms)
 Number     Number       Type             X           Y           Z
 ---------------------------------------------------------------------
      1          7           0        0.000000    0.000000    0.647978
      2          1           0        0.000000    0.000000   -1.561704
      3          6           0        0.000000    0.000000   -0.495690
 ---------------------------------------------------------------------
 Rotational constants (GHZ):           0.0000000          45.1354625          45.1354625
 Standard basis: Aug-CC-pVTZ (5D, 7F)
 There are    61 symmetry adapted cartesian basis functions of A1  symmetry.
 There are    12 symmetry adapted cartesian basis functions of A2  symmetry.
 There are    31 symmetry adapted cartesian basis functions of B1  symmetry.
 There are    31 symmetry adapted cartesian basis functions of B2  symmetry.
 There are    49 symmetry adapted basis functions of A1  symmetry.
 There are    12 symmetry adapted basis functions of A2  symmetry.
 There are    27 symmetry adapted basis functions of B1  symmetry.
 There are    27 symmetry adapted basis functions of B2  symmetry.
   115 basis functions,   171 primitive gaussians,   135 cartesian basis functions
     7 alpha electrons        7 beta electrons
       nuclear repulsion energy        24.0882870899 Hartrees.
 NAtoms=    3 NActive=    3 NUniq=    3 SFac= 1.00D+00 NAtFMM=   60 NAOKFM=F Big=F
 Integral buffers will be    131072 words long.
 Raffenetti 2 integral format.
 Two-electron integral symmetry is turned on.
 Nuclear repulsion after empirical dispersion term =       24.0882055666 Hartrees.
 One-electron integrals computed using PRISM.
 NBasis=   115 RedAO= T EigKep=  8.49D-05  NBF=    49    12    27    27
 NBsUse=   115 1.00D-06 EigRej= -1.00D+00 NBFU=    49    12    27    27
 Initial guess from the checkpoint file:  "HCN-M0001-b3lyp-wb97L-wb97H.chk"
 B after Tr=     0.000000    0.000000    0.000000
         Rot=    1.000000    0.000000    0.000000    0.000000 Ang=   0.00 deg.
 Initial guess orbital symmetries:
       Occupied  (SG) (SG) (SG) (SG) (SG) (PI) (PI)
       Virtual   (SG) (PI) (PI) (SG) (PI) (PI) (SG) (SG) (PI) (PI)
                 (SG) (SG) (DLTA) (DLTA) (PI) (PI) (SG) (SG) (PI)
                 (PI) (SG) (DLTA) (DLTA) (PI) (PI) (SG) (PI) (PI)
                 (SG) (SG) (DLTA) (DLTA) (PI) (PI) (SG) (SG) (PI)
                 (PI) (PHI) (PHI) (DLTA) (DLTA) (SG) (PI) (PI)
                 (DLTA) (DLTA) (SG) (PI) (PI) (PI) (PI) (PHI) (PHI)
                 (DLTA) (DLTA) (SG) (SG) (SG) (PI) (PI) (DLTA)
                 (DLTA) (PI) (PI) (SG) (SG) (PI) (PI) (SG) (PI)
                 (PI) (DLTA) (DLTA) (DLTA) (DLTA) (PHI) (PHI) (SG)
                 (PI) (PI) (SG) (DLTA) (DLTA) (PI) (PI) (SG) (SG)
                 (PI) (PI) (PHI) (PHI) (DLTA) (DLTA) (SG) (PI)
                 (PI) (DLTA) (DLTA) (PI) (PI) (SG) (SG) (PI) (PI)
                 (SG) (SG) (SG)
 Keep R1 ints in memory in symmetry-blocked form, NReq=59933355.
 Requested convergence on RMS density matrix=1.00D-08 within 128 cycles.
 Requested convergence on MAX density matrix=1.00D-06.
 Requested convergence on             energy=1.00D-06.
 No special actions if energy rises.
 SCF Done:  E(RwB97XD) =  -93.4228884815     A.U. after    8 cycles
            NFock=  8  Conv=0.73D-08     -V/T= 2.0056
 Calling FoFJK, ICntrl=      2127 FMM=F ISym2X=1 I1Cent= 0 IOpClX= 0 NMat=1 NMatS=1 NMatT=0.
 ***** Axes restored to original set *****
 -------------------------------------------------------------------
 Center     Atomic                   Forces (Hartrees/Bohr)
 Number     Number              X              Y              Z
 -------------------------------------------------------------------
      1        7           0.000000000    0.000000000   -0.000922097
      2        1           0.000000000    0.000000000    0.000008525
      3        6           0.000000000    0.000000000    0.000913571
 -------------------------------------------------------------------
 Cartesian Forces:  Max     0.000922097 RMS     0.000432685

 GradGradGradGradGradGradGradGradGradGradGradGradGradGradGradGradGradGrad
 Berny optimization.
 Using GEDIIS/GDIIS optimizer.
 Internal  Forces:  Max     0.000922097 RMS     0.000461068
 Search for a local minimum.
 Step number   2 out of a maximum of   20
 All quantities printed in internal units (Hartrees-Bohrs-Radians)
 Mixed Optimization -- En-DIIS/RFO-DIIS
 Update second derivatives using D2CorX and points    1    2
 DE= -2.89D-04 DEPred=-2.77D-04 R= 1.04D+00
 TightC=F SS=  1.41D+00  RLast= 2.21D-02 DXNew= 5.0454D-01 6.6154D-02
 Trust test= 1.04D+00 RLast= 2.21D-02 DXMaxT set to 3.00D-01
 The second derivative matrix:
                          R1        R2        A1        A2
           R1           1.27118
           R2          -0.00051   0.37167
           A1           0.00000   0.00000   0.00485
           A2           0.00000   0.00000   0.00000   0.00485
 ITU=  1  0
 Use linear search instead of GDIIS.
     Eigenvalues ---    0.00485   0.00485   0.37167   1.27118
 RFO step:  Lambda=-4.22666027D-08 EMin= 4.85105451D-03
 Quartic linear search produced a step of  0.03322.
 Iteration  1 RMS(Cart)=  0.00028649 RMS(Int)=  0.00000000
 Iteration  2 RMS(Cart)=  0.00000000 RMS(Int)=  0.00000000
 ClnCor:  largest displacement from symmetrization is 0.00D+00 for atom     0.
 Variable       Old X    -DE/DX   Delta X   Delta X   Delta X     New X
                                 (Linear)    (Quad)   (Total)
    R1        2.16122  -0.00092  -0.00066  -0.00005  -0.00071   2.16051
    R2        2.01447  -0.00001  -0.00032   0.00033   0.00001   2.01448
    A1        3.14159   0.00000   0.00000   0.00000   0.00000   3.14159
    A2        3.14159   0.00000   0.00000   0.00000   0.00000   3.14159
         Item               Value     Threshold  Converged?
 Maximum Force            0.000922     0.000450     NO 
 RMS     Force            0.000461     0.000300     NO 
 Maximum Displacement     0.000468     0.001800     YES
 RMS     Displacement     0.000286     0.001200     YES
 Predicted change in Energy=-3.341106D-07
 GradGradGradGradGradGradGradGradGradGradGradGradGradGradGradGradGradGrad

                          Input orientation:                          
 ---------------------------------------------------------------------
 Center     Atomic      Atomic             Coordinates (Angstroms)
 Number     Number       Type             X           Y           Z
 ---------------------------------------------------------------------
      1          7           0        0.000000    0.000000    0.644656
      2          1           0        0.000000    0.000000   -1.564657
      3          6           0        0.000000    0.000000   -0.498639
 ---------------------------------------------------------------------
                    Distance matrix (angstroms):
                    1          2          3
     1  N    0.000000
     2  H    2.209313   0.000000
     3  C    1.143294   1.066019   0.000000
 Stoichiometry    CHN
 Framework group  C*V[C*(HCN)]
 Deg. of freedom     2
 Full point group                 C*V     NOp   4
 Largest Abelian subgroup         C2V     NOp   4
 Largest concise Abelian subgroup C1      NOp   1
                         Standard orientation:                         
 ---------------------------------------------------------------------
 Center     Atomic      Atomic             Coordinates (Angstroms)
 Number     Number       Type             X           Y           Z
 ---------------------------------------------------------------------
      1          7           0        0.000000    0.000000    0.647791
      2          1           0        0.000000    0.000000   -1.561522
      3          6           0        0.000000    0.000000   -0.495503
 ---------------------------------------------------------------------
 Rotational constants (GHZ):           0.0000000          45.1603171          45.1603171
 Standard basis: Aug-CC-pVTZ (5D, 7F)
 There are    61 symmetry adapted cartesian basis functions of A1  symmetry.
 There are    12 symmetry adapted cartesian basis functions of A2  symmetry.
 There are    31 symmetry adapted cartesian basis functions of B1  symmetry.
 There are    31 symmetry adapted cartesian basis functions of B2  symmetry.
 There are    49 symmetry adapted basis functions of A1  symmetry.
 There are    12 symmetry adapted basis functions of A2  symmetry.
 There are    27 symmetry adapted basis functions of B1  symmetry.
 There are    27 symmetry adapted basis functions of B2  symmetry.
   115 basis functions,   171 primitive gaussians,   135 cartesian basis functions
     7 alpha electrons        7 beta electrons
       nuclear repulsion energy        24.0949040446 Hartrees.
 NAtoms=    3 NActive=    3 NUniq=    3 SFac= 1.00D+00 NAtFMM=   60 NAOKFM=F Big=F
 Integral buffers will be    131072 words long.
 Raffenetti 2 integral format.
 Two-electron integral symmetry is turned on.
 Nuclear repulsion after empirical dispersion term =       24.0948225933 Hartrees.
 One-electron integrals computed using PRISM.
 NBasis=   115 RedAO= T EigKep=  8.49D-05  NBF=    49    12    27    27
 NBsUse=   115 1.00D-06 EigRej= -1.00D+00 NBFU=    49    12    27    27
 Initial guess from the checkpoint file:  "HCN-M0001-b3lyp-wb97L-wb97H.chk"
 B after Tr=     0.000000    0.000000    0.000000
         Rot=    1.000000    0.000000    0.000000    0.000000 Ang=   0.00 deg.
 Initial guess orbital symmetries:
       Occupied  (SG) (SG) (SG) (SG) (SG) (PI) (PI)
       Virtual   (SG) (PI) (PI) (SG) (PI) (PI) (SG) (SG) (PI) (PI)
                 (SG) (SG) (DLTA) (DLTA) (PI) (PI) (SG) (SG) (PI)
                 (PI) (SG) (DLTA) (DLTA) (PI) (PI) (SG) (PI) (PI)
                 (SG) (SG) (DLTA) (DLTA) (PI) (PI) (SG) (SG) (PI)
                 (PI) (PHI) (PHI) (DLTA) (DLTA) (SG) (PI) (PI)
                 (DLTA) (DLTA) (SG) (PI) (PI) (PI) (PI) (PHI) (PHI)
                 (DLTA) (DLTA) (SG) (SG) (SG) (PI) (PI) (DLTA)
                 (DLTA) (PI) (PI) (SG) (SG) (PI) (PI) (SG) (PI)
                 (PI) (DLTA) (DLTA) (PHI) (PHI) (DLTA) (DLTA) (SG)
                 (PI) (PI) (SG) (DLTA) (DLTA) (PI) (PI) (SG) (SG)
                 (PI) (PI) (PHI) (PHI) (DLTA) (DLTA) (SG) (PI)
                 (PI) (DLTA) (DLTA) (PI) (PI) (SG) (SG) (PI) (PI)
                 (SG) (SG) (SG)
 Keep R1 ints in memory in symmetry-blocked form, NReq=59933355.
 Requested convergence on RMS density matrix=1.00D-08 within 128 cycles.
 Requested convergence on MAX density matrix=1.00D-06.
 Requested convergence on             energy=1.00D-06.
 No special actions if energy rises.
 SCF Done:  E(RwB97XD) =  -93.4228888028     A.U. after    7 cycles
            NFock=  7  Conv=0.21D-08     -V/T= 2.0055
 Calling FoFJK, ICntrl=      2127 FMM=F ISym2X=1 I1Cent= 0 IOpClX= 0 NMat=1 NMatS=1 NMatT=0.
 ***** Axes restored to original set *****
 -------------------------------------------------------------------
 Center     Atomic                   Forces (Hartrees/Bohr)
 Number     Number              X              Y              Z
 -------------------------------------------------------------------
      1        7           0.000000000    0.000000000    0.000011708
      2        1           0.000000000    0.000000000    0.000021346
      3        6           0.000000000    0.000000000   -0.000033054
 -------------------------------------------------------------------
 Cartesian Forces:  Max     0.000033054 RMS     0.000013684

 GradGradGradGradGradGradGradGradGradGradGradGradGradGradGradGradGradGrad
 Berny optimization.
 Using GEDIIS/GDIIS optimizer.
 Internal  Forces:  Max     0.000021346 RMS     0.000012173
 Search for a local minimum.
 Step number   3 out of a maximum of   20
 All quantities printed in internal units (Hartrees-Bohrs-Radians)
 Mixed Optimization -- En-DIIS/RFO-DIIS
 Swapping is turned off.
 Update second derivatives using D2CorX and points    1    3
 DE= -3.21D-07 DEPred=-3.34D-07 R= 9.62D-01
 Trust test= 9.62D-01 RLast= 7.06D-04 DXMaxT set to 3.00D-01
 The second derivative matrix:
                          R1        R2        A1        A2
           R1           1.27313
           R2          -0.00090   0.37153
           A1           0.00000   0.00000   0.00485
           A2           0.00000   0.00000   0.00000   0.00485
 ITU=  0  1  0
     Eigenvalues ---    0.00485   0.00485   0.37153   1.27313
 En-DIIS/RFO-DIIS/Sim-DIIS IScMMF=       -3 using points:     3    2
 RFO step:  Lambda=-1.19671189D-09.
 DidBck=F Rises=F RFO-DIIS coefs:    0.98405    0.01595
 Iteration  1 RMS(Cart)=  0.00002173 RMS(Int)=  0.00000000
 Iteration  2 RMS(Cart)=  0.00000000 RMS(Int)=  0.00000000
 ClnCor:  largest displacement from symmetrization is 0.00D+00 for atom     0.
 Variable       Old X    -DE/DX   Delta X   Delta X   Delta X     New X
                                 (Linear)    (Quad)   (Total)
    R1        2.16051   0.00001   0.00001   0.00000   0.00001   2.16052
    R2        2.01448  -0.00002   0.00000  -0.00006  -0.00006   2.01443
    A1        3.14159   0.00000   0.00000   0.00000   0.00000   3.14159
    A2        3.14159   0.00000   0.00000   0.00000   0.00000   3.14159
         Item               Value     Threshold  Converged?
 Maximum Force            0.000021     0.000450     YES
 RMS     Force            0.000012     0.000300     YES
 Maximum Displacement     0.000035     0.001800     YES
 RMS     Displacement     0.000022     0.001200     YES
 Predicted change in Energy=-6.664274D-10
 Optimization completed.
    -- Stationary point found.
                           ----------------------------
                           !   Optimized Parameters   !
                           ! (Angstroms and Degrees)  !
 --------------------------                            --------------------------
 ! Name  Definition              Value          Derivative Info.                !
 --------------------------------------------------------------------------------
 ! R1    R(1,3)                  1.1433         -DE/DX =    0.0                 !
 ! R2    R(2,3)                  1.066          -DE/DX =    0.0                 !
 ! A1    L(1,3,2,-1,-1)        180.0            -DE/DX =    0.0                 !
 ! A2    L(1,3,2,-2,-2)        180.0            -DE/DX =    0.0                 !
 --------------------------------------------------------------------------------
 GradGradGradGradGradGradGradGradGradGradGradGradGradGradGradGradGradGrad

                          Input orientation:                          
 ---------------------------------------------------------------------
 Center     Atomic      Atomic             Coordinates (Angstroms)
 Number     Number       Type             X           Y           Z
 ---------------------------------------------------------------------
      1          7           0        0.000000    0.000000    0.644656
      2          1           0        0.000000    0.000000   -1.564657
      3          6           0        0.000000    0.000000   -0.498639
 ---------------------------------------------------------------------
                    Distance matrix (angstroms):
                    1          2          3
     1  N    0.000000
     2  H    2.209313   0.000000
     3  C    1.143294   1.066019   0.000000
 Stoichiometry    CHN
 Framework group  C*V[C*(HCN)]
 Deg. of freedom     2
 Full point group                 C*V     NOp   4
 Largest Abelian subgroup         C2V     NOp   4
 Largest concise Abelian subgroup C1      NOp   1
                         Standard orientation:                         
 ---------------------------------------------------------------------
 Center     Atomic      Atomic             Coordinates (Angstroms)
 Number     Number       Type             X           Y           Z
 ---------------------------------------------------------------------
      1          7           0        0.000000    0.000000    0.647791
      2          1           0        0.000000    0.000000   -1.561522
      3          6           0        0.000000    0.000000   -0.495503
 ---------------------------------------------------------------------
 Rotational constants (GHZ):           0.0000000          45.1603171          45.1603171

 **********************************************************************

            Population analysis using the SCF Density.

 **********************************************************************

 Orbital symmetries:
       Occupied  (SG) (SG) (SG) (SG) (SG) (PI) (PI)
       Virtual   (SG) (PI) (PI) (SG) (PI) (PI) (SG) (SG) (PI) (PI)
                 (SG) (SG) (DLTA) (DLTA) (PI) (PI) (SG) (SG) (PI)
                 (PI) (SG) (DLTA) (DLTA) (PI) (PI) (SG) (PI) (PI)
                 (SG) (SG) (DLTA) (DLTA) (PI) (PI) (SG) (SG) (PI)
                 (PI) (PHI) (PHI) (DLTA) (DLTA) (SG) (PI) (PI)
                 (DLTA) (DLTA) (SG) (PI) (PI) (PI) (PI) (PHI) (PHI)
                 (DLTA) (DLTA) (SG) (SG) (SG) (PI) (PI) (DLTA)
                 (DLTA) (PI) (PI) (SG) (SG) (PI) (PI) (SG) (PI)
                 (PI) (DLTA) (DLTA) (PHI) (PHI) (DLTA) (DLTA) (SG)
                 (PI) (PI) (SG) (DLTA) (DLTA) (PI) (PI) (SG) (SG)
                 (PI) (PI) (PHI) (PHI) (DLTA) (DLTA) (SG) (PI)
                 (PI) (DLTA) (DLTA) (PI) (PI) (SG) (SG) (PI) (PI)
                 (SG) (SG) (SG)
 The electronic state is 1-SG.
 Alpha  occ. eigenvalues --  -14.46129 -10.34098  -1.03017  -0.70309  -0.47697
 Alpha  occ. eigenvalues --   -0.45564  -0.45564
 Alpha virt. eigenvalues --    0.02675   0.06171   0.06171   0.07252   0.10353
 Alpha virt. eigenvalues --    0.10353   0.12510   0.14232   0.16922   0.16922
 Alpha virt. eigenvalues --    0.19808   0.26372   0.28198   0.28198   0.28956
 Alpha virt. eigenvalues --    0.28956   0.35719   0.37673   0.41459   0.41459
 Alpha virt. eigenvalues --    0.51331   0.52271   0.52271   0.53286   0.53286
 Alpha virt. eigenvalues --    0.57418   0.61012   0.61012   0.72997   0.80270
 Alpha virt. eigenvalues --    0.82152   0.82152   0.82520   0.82520   0.90522
 Alpha virt. eigenvalues --    0.98088   0.98851   0.98851   1.00341   1.00341
 Alpha virt. eigenvalues --    1.04139   1.04139   1.12507   1.15642   1.15642
 Alpha virt. eigenvalues --    1.24632   1.24632   1.31751   1.47311   1.47311
 Alpha virt. eigenvalues --    1.50313   1.50313   1.54328   1.54328   1.64193
 Alpha virt. eigenvalues --    1.64193   1.75511   1.79070   1.91326   1.93616
 Alpha virt. eigenvalues --    1.93616   2.12517   2.12517   2.24340   2.24340
 Alpha virt. eigenvalues --    2.28060   2.42988   2.71933   2.71933   2.78749
 Alpha virt. eigenvalues --    3.07730   3.07730   3.14746   3.14746   3.23276
 Alpha virt. eigenvalues --    3.23276   3.23578   3.23578   3.46828   3.53726
 Alpha virt. eigenvalues --    3.53726   3.62477   4.01425   4.01425   4.09822
 Alpha virt. eigenvalues --    4.09822   4.22771   4.34290   4.52617   4.52617
 Alpha virt. eigenvalues --    4.68308   4.68308   4.91723   4.91723   5.07048
 Alpha virt. eigenvalues --    5.07649   5.07649   5.20973   5.20973   5.44736
 Alpha virt. eigenvalues --    5.44736   5.45507   6.03886   6.56739   6.56739
 Alpha virt. eigenvalues --    6.66070  13.68404  17.84317
          Condensed to atoms (all electrons):
               1          2          3
     1  N    6.935026  -0.086907   0.520357
     2  H   -0.086907   0.399634   0.114423
     3  C    0.520357   0.114423   5.569592
 Mulliken charges:
               1
     1  N   -0.368477
     2  H    0.572849
     3  C   -0.204372
 Sum of Mulliken charges =   0.00000
 Mulliken charges with hydrogens summed into heavy atoms:
               1
     1  N   -0.368477
     3  C    0.368477
 Electronic spatial extent (au):  <R**2>=             49.0531
 Charge=              0.0000 electrons
 Dipole moment (field-independent basis, Debye):
    X=              0.0000    Y=              0.0000    Z=             -3.0673  Tot=              3.0673
 Quadrupole moment (field-independent basis, Debye-Ang):
   XX=            -11.7089   YY=            -11.7089   ZZ=             -9.6635
   XY=              0.0000   XZ=              0.0000   YZ=              0.0000
 Traceless Quadrupole moment (field-independent basis, Debye-Ang):
   XX=             -0.6818   YY=             -0.6818   ZZ=              1.3636
   XY=              0.0000   XZ=              0.0000   YZ=              0.0000
 Octapole moment (field-independent basis, Debye-Ang**2):
  XXX=              0.0000  YYY=              0.0000  ZZZ=             -7.7575  XYY=              0.0000
  XXY=              0.0000  XXZ=             -0.3646  XZZ=              0.0000  YZZ=              0.0000
  YYZ=             -0.3646  XYZ=              0.0000
 Hexadecapole moment (field-independent basis, Debye-Ang**3):
 XXXX=            -12.0076 YYYY=            -12.0076 ZZZZ=            -35.3813 XXXY=              0.0000
 XXXZ=              0.0000 YYYX=              0.0000 YYYZ=              0.0000 ZZZX=              0.0000
 ZZZY=              0.0000 XXYY=             -4.0025 XXZZ=             -9.1190 YYZZ=             -9.1190
 XXYZ=              0.0000 YYXZ=              0.0000 ZZXY=              0.0000
 N-N= 2.409482259327D+01 E-N=-2.661608667415D+02  KE= 9.290928196751D+01
 Symmetry A1   KE= 8.718986239801D+01
 Symmetry A2   KE= 1.243846828067D-51
 Symmetry B1   KE= 2.859709784750D+00
 Symmetry B2   KE= 2.859709784750D+00
 1\1\GINC-R18C03\FOpt\RwB97XD\Aug-CC-pVTZ\C1H1N1\LFRANZON\15-Sep-2021\0
 \\#wB97XD Aug-cc-pVTZ Opt Integral(Grid=SuperFineGrid) Freq MaxDisk=32
 GB\\Title\\0,1\N,0.,0.,0.6446558164\H,0.,0.,-1.5646572222\C,0.,0.,-0.4
 986385943\\Version=ES64L-G16RevB.01\State=1-SG\HF=-93.4228888\RMSD=2.1
 24e-09\RMSF=1.368e-05\Dipole=0.,0.,-1.2067646\Quadrupole=-0.5068949,-0
 .5068949,1.0137897,0.,0.,0.\PG=C*V [C*(H1C1N1)]\\@


 ONLY A FOOL KNOWS EVERYTHING.

               -- THE CHEMIST ANALYST, SEPTEMBER 1946
 Job cpu time:       0 days  0 hours  2 minutes 49.2 seconds.
 Elapsed time:       0 days  0 hours  0 minutes 15.7 seconds.
 File lengths (MBytes):  RWF=     10 Int=      0 D2E=      0 Chk=      2 Scr=      1
 Normal termination of Gaussian 16 at Wed Sep 15 11:18:20 2021.
 Link1:  Proceeding to internal job step number  2.
 ----------------------------------------------------------------------
 #N Geom=AllCheck Guess=TCheck SCRF=Check GenChk RwB97XD/Aug-CC-pVTZ Fr
 eq
 ----------------------------------------------------------------------
 1/10=4,29=7,30=1,38=1,40=1/1,3;
 2/12=2,40=1/2;
 3/5=16,6=1,7=10,11=2,14=-4,25=1,30=1,70=2,71=2,74=-58,75=-7,116=1,140=1/1,2,3;
 4/5=101/1;
 5/5=2,38=6,98=1/2;
 8/6=4,10=90,11=11/1;
 11/6=1,8=1,9=11,15=111,16=1/1,2,10;
 10/6=1/2;
 6/7=2,8=2,9=2,10=2,28=1/1;
 7/8=1,10=1,25=1/1,2,3,16;
 1/10=4,30=1/3;
 99//99;
 Structure from the checkpoint file:  "HCN-M0001-b3lyp-wb97L-wb97H.chk"
 -----
 Title
 -----
 Charge =  0 Multiplicity = 1
 Redundant internal coordinates found in file.  (old form).
 N,0,0.,0.,0.6446558164
 H,0,0.,0.,-1.5646572222
 C,0,0.,0.,-0.4986385943
 Recover connectivity data from disk.

 GradGradGradGradGradGradGradGradGradGradGradGradGradGradGradGradGradGrad
 Berny optimization.
 Initialization pass.
                           ----------------------------
                           !    Initial Parameters    !
                           ! (Angstroms and Degrees)  !
 --------------------------                            --------------------------
 ! Name  Definition              Value          Derivative Info.                !
 --------------------------------------------------------------------------------
 ! R1    R(1,3)                  1.1433         calculate D2E/DX2 analytically  !
 ! R2    R(2,3)                  1.066          calculate D2E/DX2 analytically  !
 ! A1    L(1,3,2,-1,-1)        180.0            calculate D2E/DX2 analytically  !
 ! A2    L(1,3,2,-2,-2)        180.0            calculate D2E/DX2 analytically  !
 --------------------------------------------------------------------------------
 Trust Radius=3.00D-01 FncErr=1.00D-07 GrdErr=1.00D-07 EigMax=2.50D+02 EigMin=1.00D-04
 Number of steps in this run=      2 maximum allowed number of steps=      2.
 GradGradGradGradGradGradGradGradGradGradGradGradGradGradGradGradGradGrad

                          Input orientation:                          
 ---------------------------------------------------------------------
 Center     Atomic      Atomic             Coordinates (Angstroms)
 Number     Number       Type             X           Y           Z
 ---------------------------------------------------------------------
      1          7           0        0.000000    0.000000    0.644656
      2          1           0        0.000000    0.000000   -1.564657
      3          6           0        0.000000    0.000000   -0.498639
 ---------------------------------------------------------------------
                    Distance matrix (angstroms):
                    1          2          3
     1  N    0.000000
     2  H    2.209313   0.000000
     3  C    1.143294   1.066019   0.000000
 Stoichiometry    CHN
 Framework group  C*V[C*(HCN)]
 Deg. of freedom     2
 Full point group                 C*V     NOp   4
 Largest Abelian subgroup         C2V     NOp   4
 Largest concise Abelian subgroup C1      NOp   1
                         Standard orientation:                         
 ---------------------------------------------------------------------
 Center     Atomic      Atomic             Coordinates (Angstroms)
 Number     Number       Type             X           Y           Z
 ---------------------------------------------------------------------
      1          7           0        0.000000    0.000000    0.647791
      2          1           0        0.000000    0.000000   -1.561522
      3          6           0        0.000000    0.000000   -0.495503
 ---------------------------------------------------------------------
 Rotational constants (GHZ):           0.0000000          45.1603171          45.1603171
 Standard basis: Aug-CC-pVTZ (5D, 7F)
 There are    61 symmetry adapted cartesian basis functions of A1  symmetry.
 There are    12 symmetry adapted cartesian basis functions of A2  symmetry.
 There are    31 symmetry adapted cartesian basis functions of B1  symmetry.
 There are    31 symmetry adapted cartesian basis functions of B2  symmetry.
 There are    49 symmetry adapted basis functions of A1  symmetry.
 There are    12 symmetry adapted basis functions of A2  symmetry.
 There are    27 symmetry adapted basis functions of B1  symmetry.
 There are    27 symmetry adapted basis functions of B2  symmetry.
   115 basis functions,   171 primitive gaussians,   135 cartesian basis functions
     7 alpha electrons        7 beta electrons
       nuclear repulsion energy        24.0949040446 Hartrees.
 NAtoms=    3 NActive=    3 NUniq=    3 SFac= 1.00D+00 NAtFMM=   60 NAOKFM=F Big=F
 Integral buffers will be    131072 words long.
 Raffenetti 2 integral format.
 Two-electron integral symmetry is turned on.
 Nuclear repulsion after empirical dispersion term =       24.0948225933 Hartrees.
 One-electron integrals computed using PRISM.
 NBasis=   115 RedAO= T EigKep=  8.49D-05  NBF=    49    12    27    27
 NBsUse=   115 1.00D-06 EigRej= -1.00D+00 NBFU=    49    12    27    27
 Initial guess from the checkpoint file:  "HCN-M0001-b3lyp-wb97L-wb97H.chk"
 B after Tr=     0.000000    0.000000    0.000000
         Rot=    1.000000    0.000000    0.000000    0.000000 Ang=   0.00 deg.
 Initial guess orbital symmetries:
       Occupied  (SG) (SG) (SG) (SG) (SG) (PI) (PI)
       Virtual   (SG) (PI) (PI) (SG) (PI) (PI) (SG) (SG) (PI) (PI)
                 (SG) (SG) (DLTA) (DLTA) (PI) (PI) (SG) (SG) (PI)
                 (PI) (SG) (DLTA) (DLTA) (PI) (PI) (SG) (PI) (PI)
                 (SG) (SG) (DLTA) (DLTA) (PI) (PI) (SG) (SG) (PI)
                 (PI) (PHI) (PHI) (DLTA) (DLTA) (SG) (PI) (PI)
                 (DLTA) (DLTA) (SG) (PI) (PI) (PI) (PI) (PHI) (PHI)
                 (DLTA) (DLTA) (SG) (SG) (SG) (PI) (PI) (DLTA)
                 (DLTA) (PI) (PI) (SG) (SG) (PI) (PI) (SG) (PI)
                 (PI) (DLTA) (DLTA) (PHI) (PHI) (DLTA) (DLTA) (SG)
                 (PI) (PI) (SG) (DLTA) (DLTA) (PI) (PI) (SG) (SG)
                 (PI) (PI) (PHI) (PHI) (DLTA) (DLTA) (SG) (PI)
                 (PI) (DLTA) (DLTA) (PI) (PI) (SG) (SG) (PI) (PI)
                 (SG) (SG) (SG)
 Keep R1 ints in memory in symmetry-blocked form, NReq=59933355.
 Requested convergence on RMS density matrix=1.00D-08 within 128 cycles.
 Requested convergence on MAX density matrix=1.00D-06.
 Requested convergence on             energy=1.00D-06.
 No special actions if energy rises.
 SCF Done:  E(RwB97XD) =  -93.4228888028     A.U. after    1 cycles
            NFock=  1  Conv=0.25D-09     -V/T= 2.0055
 DoSCS=F DFT=T ScalE2(SS,OS)=  1.000000  1.000000
 Range of M.O.s used for correlation:     1   115
 NBasis=   115 NAE=     7 NBE=     7 NFC=     0 NFV=     0
 NROrb=    115 NOA=     7 NOB=     7 NVA=   108 NVB=   108

 **** Warning!!: The largest alpha MO coefficient is  0.41227673D+02

 Symmetrizing basis deriv contribution to polar:
 IMax=3 JMax=2 DiffMx= 0.00D+00
 G2DrvN: will do     4 centers at a time, making    1 passes.
 Calling FoFCou, ICntrl=  3107 FMM=F I1Cent=   0 AccDes= 0.00D+00.
 End of G2Drv F.D. properties file   721 does not exist.
 End of G2Drv F.D. properties file   722 does not exist.
 End of G2Drv F.D. properties file   788 does not exist.
          IDoAtm=111
          Differentiating once with respect to electric field.
                with respect to dipole field.
          Differentiating once with respect to nuclear coordinates.
 Keep R1 ints in memory in symmetry-blocked form, NReq=59834192.
          There are    12 degrees of freedom in the 1st order CPHF.  IDoFFX=6 NUNeed=     3.
      9 vectors produced by pass  0 Test12= 6.30D-15 8.33D-09 XBig12= 1.19D+01 1.72D+00.
 AX will form     9 AO Fock derivatives at one time.
      9 vectors produced by pass  1 Test12= 6.30D-15 8.33D-09 XBig12= 4.28D+00 6.45D-01.
      9 vectors produced by pass  2 Test12= 6.30D-15 8.33D-09 XBig12= 1.45D-01 1.09D-01.
      9 vectors produced by pass  3 Test12= 6.30D-15 8.33D-09 XBig12= 7.59D-04 7.51D-03.
      9 vectors produced by pass  4 Test12= 6.30D-15 8.33D-09 XBig12= 8.74D-06 7.68D-04.
      9 vectors produced by pass  5 Test12= 6.30D-15 8.33D-09 XBig12= 5.40D-08 5.28D-05.
      9 vectors produced by pass  6 Test12= 6.30D-15 8.33D-09 XBig12= 3.45D-10 4.63D-06.
      4 vectors produced by pass  7 Test12= 6.30D-15 8.33D-09 XBig12= 1.88D-12 3.75D-07.
      1 vectors produced by pass  8 Test12= 6.30D-15 8.33D-09 XBig12= 1.42D-14 3.37D-08.
 InvSVY:  IOpt=1 It=  1 EMax= 6.66D-16
 Solved reduced A of dimension    68 with     9 vectors.
 Isotropic polarizability for W=    0.000000       16.96 Bohr**3.
 End of Minotr F.D. properties file   721 does not exist.
 End of Minotr F.D. properties file   722 does not exist.
 End of Minotr F.D. properties file   788 does not exist.

 **********************************************************************

            Population analysis using the SCF Density.

 **********************************************************************

 Orbital symmetries:
       Occupied  (SG) (SG) (SG) (SG) (SG) (PI) (PI)
       Virtual   (SG) (PI) (PI) (SG) (PI) (PI) (SG) (SG) (PI) (PI)
                 (SG) (SG) (DLTA) (DLTA) (PI) (PI) (SG) (SG) (PI)
                 (PI) (SG) (DLTA) (DLTA) (PI) (PI) (SG) (PI) (PI)
                 (SG) (SG) (DLTA) (DLTA) (PI) (PI) (SG) (SG) (PI)
                 (PI) (PHI) (PHI) (DLTA) (DLTA) (SG) (PI) (PI)
                 (DLTA) (DLTA) (SG) (PI) (PI) (PI) (PI) (PHI) (PHI)
                 (DLTA) (DLTA) (SG) (SG) (SG) (PI) (PI) (DLTA)
                 (DLTA) (PI) (PI) (SG) (SG) (PI) (PI) (SG) (PI)
                 (PI) (DLTA) (DLTA) (PHI) (PHI) (DLTA) (DLTA) (SG)
                 (PI) (PI) (SG) (DLTA) (DLTA) (PI) (PI) (SG) (SG)
                 (PI) (PI) (PHI) (PHI) (DLTA) (DLTA) (SG) (PI)
                 (PI) (DLTA) (DLTA) (PI) (PI) (SG) (SG) (PI) (PI)
                 (SG) (SG) (SG)
 The electronic state is 1-SG.
 Alpha  occ. eigenvalues --  -14.46129 -10.34098  -1.03017  -0.70309  -0.47697
 Alpha  occ. eigenvalues --   -0.45564  -0.45564
 Alpha virt. eigenvalues --    0.02675   0.06171   0.06171   0.07252   0.10353
 Alpha virt. eigenvalues --    0.10353   0.12510   0.14232   0.16922   0.16922
 Alpha virt. eigenvalues --    0.19808   0.26372   0.28198   0.28198   0.28956
 Alpha virt. eigenvalues --    0.28956   0.35719   0.37673   0.41459   0.41459
 Alpha virt. eigenvalues --    0.51331   0.52271   0.52271   0.53286   0.53286
 Alpha virt. eigenvalues --    0.57418   0.61012   0.61012   0.72997   0.80270
 Alpha virt. eigenvalues --    0.82152   0.82152   0.82520   0.82520   0.90522
 Alpha virt. eigenvalues --    0.98088   0.98851   0.98851   1.00341   1.00341
 Alpha virt. eigenvalues --    1.04139   1.04139   1.12507   1.15642   1.15642
 Alpha virt. eigenvalues --    1.24632   1.24632   1.31751   1.47311   1.47311
 Alpha virt. eigenvalues --    1.50313   1.50313   1.54328   1.54328   1.64193
 Alpha virt. eigenvalues --    1.64193   1.75511   1.79070   1.91326   1.93616
 Alpha virt. eigenvalues --    1.93616   2.12517   2.12517   2.24340   2.24340
 Alpha virt. eigenvalues --    2.28060   2.42988   2.71933   2.71933   2.78749
 Alpha virt. eigenvalues --    3.07730   3.07730   3.14746   3.14746   3.23276
 Alpha virt. eigenvalues --    3.23276   3.23578   3.23578   3.46828   3.53726
 Alpha virt. eigenvalues --    3.53726   3.62477   4.01425   4.01425   4.09822
 Alpha virt. eigenvalues --    4.09822   4.22771   4.34290   4.52617   4.52617
 Alpha virt. eigenvalues --    4.68308   4.68308   4.91723   4.91723   5.07048
 Alpha virt. eigenvalues --    5.07649   5.07649   5.20973   5.20973   5.44736
 Alpha virt. eigenvalues --    5.44736   5.45507   6.03886   6.56739   6.56739
 Alpha virt. eigenvalues --    6.66070  13.68404  17.84317
          Condensed to atoms (all electrons):
               1          2          3
     1  N    6.935026  -0.086907   0.520357
     2  H   -0.086907   0.399634   0.114423
     3  C    0.520357   0.114423   5.569592
 Mulliken charges:
               1
     1  N   -0.368477
     2  H    0.572849
     3  C   -0.204372
 Sum of Mulliken charges =   0.00000
 Mulliken charges with hydrogens summed into heavy atoms:
               1
     1  N   -0.368477
     3  C    0.368477
 APT charges:
               1
     1  N   -0.213395
     2  H    0.258833
     3  C   -0.045439
 Sum of APT charges =   0.00000
 APT charges with hydrogens summed into heavy atoms:
               1
     1  N   -0.213395
     3  C    0.213395
 Electronic spatial extent (au):  <R**2>=             49.0531
 Charge=              0.0000 electrons
 Dipole moment (field-independent basis, Debye):
    X=              0.0000    Y=              0.0000    Z=             -3.0673  Tot=              3.0673
 Quadrupole moment (field-independent basis, Debye-Ang):
   XX=            -11.7089   YY=            -11.7089   ZZ=             -9.6635
   XY=              0.0000   XZ=              0.0000   YZ=              0.0000
 Traceless Quadrupole moment (field-independent basis, Debye-Ang):
   XX=             -0.6818   YY=             -0.6818   ZZ=              1.3636
   XY=              0.0000   XZ=              0.0000   YZ=              0.0000
 Octapole moment (field-independent basis, Debye-Ang**2):
  XXX=              0.0000  YYY=              0.0000  ZZZ=             -7.7575  XYY=              0.0000
  XXY=              0.0000  XXZ=             -0.3646  XZZ=              0.0000  YZZ=              0.0000
  YYZ=             -0.3646  XYZ=              0.0000
 Hexadecapole moment (field-independent basis, Debye-Ang**3):
 XXXX=            -12.0076 YYYY=            -12.0076 ZZZZ=            -35.3813 XXXY=              0.0000
 XXXZ=              0.0000 YYYX=              0.0000 YYYZ=              0.0000 ZZZX=              0.0000
 ZZZY=              0.0000 XXYY=             -4.0025 XXZZ=             -9.1190 YYZZ=             -9.1190
 XXYZ=              0.0000 YYXZ=              0.0000 ZZXY=              0.0000
 N-N= 2.409482259327D+01 E-N=-2.661608667234D+02  KE= 9.290928196363D+01
 Symmetry A1   KE= 8.718986239852D+01
 Symmetry A2   KE= 1.318153813284D-51
 Symmetry B1   KE= 2.859709782558D+00
 Symmetry B2   KE= 2.859709782558D+00
  Exact polarizability:  14.185   0.000  14.185   0.000   0.000  22.520
 Approx polarizability:  14.056   0.000  14.056   0.000   0.000  28.451
 Calling FoFJK, ICntrl=    100127 FMM=F ISym2X=1 I1Cent= 0 IOpClX= 0 NMat=1 NMatS=1 NMatT=0.
 Full mass-weighted force constant matrix:
 Low frequencies ---   -4.8428   -4.8428    0.0009    0.0009    0.0010  773.8293
 Low frequencies ---  773.8293 2229.1301 3462.6657
 Diagonal vibrational polarizability:
        1.6419345       1.6419345       0.1649231
 Harmonic frequencies (cm**-1), IR intensities (KM/Mole), Raman scattering
 activities (A**4/AMU), depolarization ratios for plane and unpolarized
 incident light, reduced masses (AMU), force constants (mDyne/A),
 and normal coordinates:
                      1                      2                      3
                     PI                     PI                     SG
 Frequencies --    773.8293               773.8293              2229.1301
 Red. masses --      1.3455                 1.3455                 4.9878
 Frc consts  --      0.4747                 0.4747                14.6026
 IR Inten    --     36.5353                36.5353                 2.4045
  Atom  AN      X      Y      Z        X      Y      Z        X      Y      Z
     1   7     0.00   0.07   0.00     0.07   0.00   0.00     0.00   0.00   0.41
     2   1     0.00   0.98   0.00     0.98   0.00   0.00     0.00   0.00  -0.82
     3   6     0.00  -0.16   0.00    -0.16   0.00   0.00     0.00   0.00  -0.41
                      4
                     SG
 Frequencies --   3462.6657
 Red. masses --      1.1970
 Frc consts  --      8.4560
 IR Inten    --     67.6780
  Atom  AN      X      Y      Z
     1   7     0.00   0.00   0.04
     2   1     0.00   0.00   0.99
     3   6     0.00   0.00  -0.13

 -------------------
 - Thermochemistry -
 -------------------
 Temperature   298.150 Kelvin.  Pressure   1.00000 Atm.
 Atom     1 has atomic number  7 and mass  14.00307
 Atom     2 has atomic number  1 and mass   1.00783
 Atom     3 has atomic number  6 and mass  12.00000
 Molecular mass:    27.01090 amu.
 Principal axes and moments of inertia in atomic units:
                           1         2         3
     Eigenvalues --     0.00000  39.96299  39.96299
           X            0.00000   0.00000   1.00000
           Y            0.00000   1.00000   0.00000
           Z            1.00000   0.00000   0.00000
 This molecule is a prolate symmetric top.
 Rotational symmetry number  1.
 Rotational temperature (Kelvin)      2.16735
 Rotational constant (GHZ):          45.160317
 Zero-point vibrational energy      43301.6 (Joules/Mol)
                                   10.34932 (Kcal/Mol)
 Vibrational temperatures:   1113.37  1113.37  3207.22  4982.00
          (Kelvin)
 
 Zero-point correction=                           0.016493 (Hartree/Particle)
 Thermal correction to Energy=                    0.019026
 Thermal correction to Enthalpy=                  0.019970
 Thermal correction to Gibbs Free Energy=        -0.002859
 Sum of electronic and zero-point Energies=            -93.406396
 Sum of electronic and thermal Energies=               -93.403863
 Sum of electronic and thermal Enthalpies=             -93.402919
 Sum of electronic and thermal Free Energies=          -93.425748
 
                     E (Thermal)             CV                S
                      KCal/Mol        Cal/Mol-Kelvin    Cal/Mol-Kelvin
 Total                   11.939              6.363             48.049
 Electronic               0.000              0.000              0.000
 Translational            0.889              2.981             35.816
 Rotational               0.592              1.987             11.772
 Vibrational             10.458              1.395              0.460
                       Q            Log10(Q)             Ln(Q)
 Total Bot       0.206622D+02          1.315176          3.028304
 Total V=0       0.796673D+09          8.901280         20.495955
 Vib (Bot)       0.272213D-07         -7.565092        -17.419267
 Vib (V=0)       0.104957D+01          0.021013          0.048383
 Electronic      0.100000D+01          0.000000          0.000000
 Translational   0.551776D+07          6.741762         15.523482
 Rotational      0.137564D+03          2.138505          4.924090
 ***** Axes restored to original set *****
 -------------------------------------------------------------------
 Center     Atomic                   Forces (Hartrees/Bohr)
 Number     Number              X              Y              Z
 -------------------------------------------------------------------
      1        7           0.000000000    0.000000000    0.000011708
      2        1           0.000000000    0.000000000    0.000021344
      3        6           0.000000000    0.000000000   -0.000033052
 -------------------------------------------------------------------
 Cartesian Forces:  Max     0.000033052 RMS     0.000013683
 FormGI is forming the generalized inverse of G from B-inverse, IUseBI=4.

 GradGradGradGradGradGradGradGradGradGradGradGradGradGradGradGradGradGrad
 Berny optimization.
 Internal  Forces:  Max     0.000021344 RMS     0.000012172
 Search for a local minimum.
 Step number   1 out of a maximum of    2
 All quantities printed in internal units (Hartrees-Bohrs-Radians)
 Second derivative matrix not updated -- analytic derivatives used.
 The second derivative matrix:
                          R1        R2        A1        A2
           R1           1.32436
           R2          -0.01342   0.40408
           A1           0.00000   0.00000   0.06729
           A2           0.00000   0.00000   0.00000   0.06729
 ITU=  0
     Eigenvalues ---    0.06729   0.06729   0.40388   1.32455
 Angle between quadratic step and forces=  19.76 degrees.
 Linear search not attempted -- first point.
 Iteration  1 RMS(Cart)=  0.00001997 RMS(Int)=  0.00000001
 Iteration  2 RMS(Cart)=  0.00000001 RMS(Int)=  0.00000002
 ClnCor:  largest displacement from symmetrization is 2.07D-08 for atom     3.
 Variable       Old X    -DE/DX   Delta X   Delta X   Delta X     New X
                                 (Linear)    (Quad)   (Total)
    R1        2.16051   0.00001   0.00000   0.00001   0.00001   2.16052
    R2        2.01448  -0.00002   0.00000  -0.00005  -0.00005   2.01443
    A1        3.14159   0.00000   0.00000   0.00000   0.00000   3.14159
    A2        3.14159   0.00000   0.00000   0.00000   0.00000   3.14159
         Item               Value     Threshold  Converged?
 Maximum Force            0.000021     0.000450     YES
 RMS     Force            0.000012     0.000300     YES
 Maximum Displacement     0.000032     0.001800     YES
 RMS     Displacement     0.000020     0.001200     YES
 Predicted change in Energy=-6.094078D-10
 Optimization completed.
    -- Stationary point found.
                           ----------------------------
                           !   Optimized Parameters   !
                           ! (Angstroms and Degrees)  !
 --------------------------                            --------------------------
 ! Name  Definition              Value          Derivative Info.                !
 --------------------------------------------------------------------------------
 ! R1    R(1,3)                  1.1433         -DE/DX =    0.0                 !
 ! R2    R(2,3)                  1.066          -DE/DX =    0.0                 !
 ! A1    L(1,3,2,-1,-1)        180.0            -DE/DX =    0.0                 !
 ! A2    L(1,3,2,-2,-2)        180.0            -DE/DX =    0.0                 !
 --------------------------------------------------------------------------------
 GradGradGradGradGradGradGradGradGradGradGradGradGradGradGradGradGradGrad


 ----------------------------------------------------------------------

 Electric dipole moment (input orientation):
 (Debye = 10**-18 statcoulomb cm , SI units = C m)
                  (au)            (Debye)         (10**-30 SI)
   Tot        0.120676D+01      0.306729D+01      0.102314D+02
   x          0.000000D+00      0.000000D+00      0.000000D+00
   y          0.000000D+00      0.000000D+00      0.000000D+00
   z         -0.120676D+01     -0.306729D+01     -0.102314D+02

 Dipole polarizability, Alpha (input orientation).
 (esu units = cm**3 , SI units = C**2 m**2 J**-1)
 Alpha(0;0):
               (au)            (10**-24 esu)      (10**-40 SI)
   iso        0.169631D+02      0.251368D+01      0.279684D+01
   aniso      0.833587D+01      0.123525D+01      0.137440D+01
   xx         0.141845D+02      0.210193D+01      0.233871D+01
   yx         0.000000D+00      0.000000D+00      0.000000D+00
   yy         0.141845D+02      0.210193D+01      0.233871D+01
   zx         0.000000D+00      0.000000D+00      0.000000D+00
   zy         0.000000D+00      0.000000D+00      0.000000D+00
   zz         0.225204D+02      0.333718D+01      0.371311D+01

 ----------------------------------------------------------------------

 Dipole orientation:
     7          0.00000000          0.00000000         -1.21822294
     1          0.00000000          0.00000000          2.95677363
     6          0.00000000          0.00000000          0.94229038

 Electric dipole moment (dipole orientation):
 (Debye = 10**-18 statcoulomb cm , SI units = C m)
                  (au)            (Debye)         (10**-30 SI)
   Tot        0.120676D+01      0.306729D+01      0.102314D+02
   x          0.000000D+00      0.000000D+00      0.000000D+00
   y          0.000000D+00      0.000000D+00      0.000000D+00
   z          0.120676D+01      0.306729D+01      0.102314D+02

 Dipole polarizability, Alpha (dipole orientation).
 (esu units = cm**3 , SI units = C**2 m**2 J**-1)
 Alpha(0;0):
               (au)            (10**-24 esu)      (10**-40 SI)
   iso        0.169631D+02      0.251368D+01      0.279684D+01
   aniso      0.833587D+01      0.123525D+01      0.137440D+01
   xx         0.141845D+02      0.210193D+01      0.233871D+01
   yx         0.000000D+00      0.000000D+00      0.000000D+00
   yy         0.141845D+02      0.210193D+01      0.233871D+01
   zx         0.000000D+00      0.000000D+00      0.000000D+00
   zy         0.000000D+00      0.000000D+00      0.000000D+00
   zz         0.225204D+02      0.333718D+01      0.371311D+01

 ----------------------------------------------------------------------
 1\1\GINC-R18C03\Freq\RwB97XD\Aug-CC-pVTZ\C1H1N1\LFRANZON\15-Sep-2021\0
 \\#N Geom=AllCheck Guess=TCheck SCRF=Check GenChk RwB97XD/Aug-CC-pVTZ 
 Freq\\Title\\0,1\N,0.,0.,0.6446558164\H,0.,0.,-1.5646572222\C,0.,0.,-0
 .4986385943\\Version=ES64L-G16RevB.01\State=1-SG\HF=-93.4228888\RMSD=2
 .510e-10\RMSF=1.368e-05\ZeroPoint=0.0164927\Thermal=0.019026\Dipole=0.
 ,0.,-1.2067646\DipoleDeriv=-0.3172511,0.,0.,0.,-0.3172511,0.,0.,0.,-0.
 0056822,0.2587694,0.,0.,0.,0.2587694,0.,0.,0.,0.2589611,0.0584817,0.,0
 .,0.,0.0584817,0.,0.,0.,-0.253279\Polar=14.1845167,0.,14.1845167,0.,0.
 ,22.5203907\Quadrupole=-0.5068949,-0.5068949,1.0137897,0.,0.,0.\PG=C*V
  [C*(H1C1N1)]\NImag=0\\0.01439398,0.,0.01439398,0.,0.,1.32435745,0.015
 46234,0.,0.,0.01660124,0.,0.01546234,0.,0.,0.01660124,0.,0.,0.01341915
 ,0.,0.,0.40407926,-0.02985633,0.,0.,-0.03206359,0.,0.,0.06191992,0.,-0
 .02985633,0.,0.,-0.03206359,0.,0.,0.06191992,0.,0.,-1.33777660,0.,0.,-
 0.41749841,0.,0.,1.75527500\\0.,0.,-0.00001171,0.,0.,-0.00002134,0.,0.
 ,0.00003305\\\@


 ALMOST ALL THE CHEMICAL PROCESSES WHICH OCCUR IN NATURE,
 WHETHER IN ANIMAL OR VEGETABLE ORGANISMS,
 OR IN THE NON-LIVING SURFACE OF THE EARTH ... 
 TAKE PLACE BETWEEN SUBSTANCES IN SOLUTION

                                    -- W. OSTWALD, 1890
 Job cpu time:       0 days  0 hours  4 minutes 43.4 seconds.
 Elapsed time:       0 days  0 hours  0 minutes 21.8 seconds.
 File lengths (MBytes):  RWF=     10 Int=      0 D2E=      0 Chk=      2 Scr=      1
 Normal termination of Gaussian 16 at Wed Sep 15 11:18:44 2021.
