# Supplementary material for: An Experimental and Master Equation Investigation of Kinetics of the CH2OO + RCN Reactions (R = H, CH3, C2H5) and Their Atmospheric Relevance
Source: J Phys Chem A. 2023 Jan 5;127(2):477–88. doi: 10.1021/acs.jpca.2c07073 (PMC9869398; doi:10.1021/acs.jpca.2c07073)
Supplement: Supplementary file 2 — jp2c07073_si_002.zip [file jp2c07073_si_002.zip › wb97XD/Optimization+Freq/ImCOvdw1.log]

 Entering Gaussian System, Link 0=/appl/soft/chem/gaussian/G16RevB.01/g16/g16
 Initial command:
 /appl/soft/chem/gaussian/G16RevB.01/g16/l1.exe "/scratch/kurten/scratch_lauri/Cyan/AmideDissoc/PC/12985733.GAUSS_SCRDIR/Gau-91500.inp" -scrdir="/scratch/kurten/scratch_lauri/Cyan/AmideDissoc/PC/12985733.GAUSS_SCRDIR/"
 Entering Link 1 = /appl/soft/chem/gaussian/G16RevB.01/g16/l1.exe PID=     91504.
  
 Copyright (c) 1988-2017, Gaussian, Inc.  All Rights Reserved.
  
 This is part of the Gaussian(R) 16 program.  It is based on
 the Gaussian(R) 09 system (copyright 2009, Gaussian, Inc.),
 the Gaussian(R) 03 system (copyright 2003, Gaussian, Inc.),
 the Gaussian(R) 98 system (copyright 1998, Gaussian, Inc.),
 the Gaussian(R) 94 system (copyright 1995, Gaussian, Inc.),
 the Gaussian 92(TM) system (copyright 1992, Gaussian, Inc.),
 the Gaussian 90(TM) system (copyright 1990, Gaussian, Inc.),
 the Gaussian 88(TM) system (copyright 1988, Gaussian, Inc.),
 the Gaussian 86(TM) system (copyright 1986, Carnegie Mellon
 University), and the Gaussian 82(TM) system (copyright 1983,
 Carnegie Mellon University). Gaussian is a federally registered
 trademark of Gaussian, Inc.
  
 This software contains proprietary and confidential information,
 including trade secrets, belonging to Gaussian, Inc.
  
 This software is provided under written license and may be
 used, copied, transmitted, or stored only in accord with that
 written license.
  
 The following legend is applicable only to US Government
 contracts under FAR:
  
                    RESTRICTED RIGHTS LEGEND
  
 Use, reproduction and disclosure by the US Government is
 subject to restrictions as set forth in subparagraphs (a)
 and (c) of the Commercial Computer Software - Restricted
 Rights clause in FAR 52.227-19.
  
 Gaussian, Inc.
 340 Quinnipiac St., Bldg. 40, Wallingford CT 06492
  
  
 ---------------------------------------------------------------
 Warning -- This program may not be used in any manner that
 competes with the business of Gaussian, Inc. or will provide
 assistance to any competitor of Gaussian, Inc.  The licensee
 of this program is prohibited from giving any competitor of
 Gaussian, Inc. access to this program.  By using this program,
 the user acknowledges that Gaussian, Inc. is engaged in the
 business of creating and licensing software in the field of
 computational chemistry and represents and warrants to the
 licensee that it is not a competitor of Gaussian, Inc. and that
 it will not use this program in any manner prohibited above.
 ---------------------------------------------------------------
  

 Cite this work as:
 Gaussian 16, Revision B.01,
 M. J. Frisch, G. W. Trucks, H. B. Schlegel, G. E. Scuseria, 
 M. A. Robb, J. R. Cheeseman, G. Scalmani, V. Barone, 
 G. A. Petersson, H. Nakatsuji, X. Li, M. Caricato, A. V. Marenich, 
 J. Bloino, B. G. Janesko, R. Gomperts, B. Mennucci, H. P. Hratchian, 
 J. V. Ortiz, A. F. Izmaylov, J. L. Sonnenberg, D. Williams-Young, 
 F. Ding, F. Lipparini, F. Egidi, J. Goings, B. Peng, A. Petrone, 
 T. Henderson, D. Ranasinghe, V. G. Zakrzewski, J. Gao, N. Rega, 
 G. Zheng, W. Liang, M. Hada, M. Ehara, K. Toyota, R. Fukuda, 
 J. Hasegawa, M. Ishida, T. Nakajima, Y. Honda, O. Kitao, H. Nakai, 
 T. Vreven, K. Throssell, J. A. Montgomery, Jr., J. E. Peralta, 
 F. Ogliaro, M. J. Bearpark, J. J. Heyd, E. N. Brothers, K. N. Kudin, 
 V. N. Staroverov, T. A. Keith, R. Kobayashi, J. Normand, 
 K. Raghavachari, A. P. Rendell, J. C. Burant, S. S. Iyengar, 
 J. Tomasi, M. Cossi, J. M. Millam, M. Klene, C. Adamo, R. Cammi, 
 J. W. Ochterski, R. L. Martin, K. Morokuma, O. Farkas, 
 J. B. Foresman, and D. J. Fox, Gaussian, Inc., Wallingford CT, 2016.
 
 ******************************************
 Gaussian 16:  ES64L-G16RevB.01 20-Dec-2017
                29-Aug-2022 
 ******************************************
 %mem=12GB
 %NProcShared=16
 Will use up to   16 processors via shared memory.
 %chk=AmideDissoc-PC-M1-b3lyp-wb97L-wb97H
 ----------------------------------------------------------------------
 #wB97XD Aug-cc-pVTZ Opt Integral(Grid=SuperFineGrid) Freq MaxDisk=32GB
 ----------------------------------------------------------------------
 1/18=20,19=15,26=5,38=1/1,3;
 2/9=110,12=2,17=6,18=5,40=1/2;
 3/5=16,6=1,7=10,11=2,25=1,30=1,71=1,74=-58,75=-7/1,2,3;
 4//1;
 5/5=2,38=5/2;
 6/7=2,8=2,9=2,10=2,28=1/1;
 7//1,2,3,16;
 1/18=20,19=15,26=5/3(2);
 2/9=110/2;
 99//99;
 2/9=110/2;
 3/5=16,6=1,7=10,11=2,25=1,30=1,71=1,74=-58,75=-7/1,2,3;
 4/5=5,16=3,69=1/1;
 5/5=2,38=5/2;
 7//1,2,3,16;
 1/18=20,19=15,26=5/3(-5);
 2/9=110/2;
 6/7=2,8=2,9=2,10=2,19=2,28=1/1;
 99/9=1/99;
 -----
 Title
 -----
 Symbolic Z-matrix:
 Charge =  0 Multiplicity = 1
 O                     1.30478  -1.13068   0.00001 
 O                    -2.73888   0.23638  -0.00002 
 C                    -1.81931  -0.42486   0.00002 
 N                     1.00446   1.1331    0.00003 
 C                     1.77077   0.12222  -0.00005 
 H                     0.33033  -1.08563   0.00008 
 H                     1.53941   1.99799   0.00004 
 H                     2.8631    0.12619  -0.00007 
 
 Add virtual bond connecting atoms H6         and C3         Dist= 4.25D+00.

 GradGradGradGradGradGradGradGradGradGradGradGradGradGradGradGradGradGrad
 Berny optimization.
 Initialization pass.
                           ----------------------------
                           !    Initial Parameters    !
                           ! (Angstroms and Degrees)  !
 --------------------------                            --------------------------
 ! Name  Definition              Value          Derivative Info.                !
 --------------------------------------------------------------------------------
 ! R1    R(1,5)                  1.3368         estimate D2E/DX2                !
 ! R2    R(1,6)                  0.9755         estimate D2E/DX2                !
 ! R3    R(2,3)                  1.1326         estimate D2E/DX2                !
 ! R4    R(3,6)                  2.2489         estimate D2E/DX2                !
 ! R5    R(4,5)                  1.2685         estimate D2E/DX2                !
 ! R6    R(4,7)                  1.017          estimate D2E/DX2                !
 ! R7    R(5,8)                  1.0923         estimate D2E/DX2                !
 ! A1    A(5,1,6)              107.7547         estimate D2E/DX2                !
 ! A2    A(2,3,6)              161.3677         estimate D2E/DX2                !
 ! A3    A(5,4,7)              111.0981         estimate D2E/DX2                !
 ! A4    A(1,5,4)              122.434          estimate D2E/DX2                !
 ! A5    A(1,5,8)              110.6099         estimate D2E/DX2                !
 ! A6    A(4,5,8)              126.9562         estimate D2E/DX2                !
 ! A7    L(1,6,3,4,-1)         165.5603         estimate D2E/DX2                !
 ! A8    L(1,6,3,4,-2)         179.9945         estimate D2E/DX2                !
 ! D1    D(5,1,3,2)              0.003          estimate D2E/DX2                !
 ! D2    D(6,1,5,4)              0.0024         estimate D2E/DX2                !
 ! D3    D(6,1,5,8)            179.9967         estimate D2E/DX2                !
 ! D4    D(7,4,5,1)            179.9954         estimate D2E/DX2                !
 ! D5    D(7,4,5,8)              0.0022         estimate D2E/DX2                !
 --------------------------------------------------------------------------------
 Trust Radius=3.00D-01 FncErr=1.00D-07 GrdErr=1.00D-07 EigMax=2.50D+02 EigMin=1.00D-04
 Number of steps in this run=     30 maximum allowed number of steps=    100.
 GradGradGradGradGradGradGradGradGradGradGradGradGradGradGradGradGradGrad

                          Input orientation:                          
 ---------------------------------------------------------------------
 Center     Atomic      Atomic             Coordinates (Angstroms)
 Number     Number       Type             X           Y           Z
 ---------------------------------------------------------------------
      1          8           0        1.304780   -1.130680    0.000010
      2          8           0       -2.738880    0.236380   -0.000020
      3          6           0       -1.819310   -0.424860    0.000020
      4          7           0        1.004460    1.133100    0.000030
      5          6           0        1.770770    0.122220   -0.000050
      6          1           0        0.330330   -1.085630    0.000080
      7          1           0        1.539410    1.997990    0.000040
      8          1           0        2.863100    0.126190   -0.000070
 ---------------------------------------------------------------------
                    Distance matrix (angstroms):
                    1          2          3          4          5
     1  O    0.000000
     2  O    4.268494   0.000000
     3  C    3.202830   1.132629   0.000000
     4  N    2.283614   3.849247   3.225045   0.000000
     5  C    1.336752   4.511095   3.631525   1.268507   0.000000
     6  H    0.975491   3.341820   2.248904   2.318882   1.879832
     7  H    3.137456   4.626774   4.141401   1.016959   1.889984
     8  H    2.002020   5.603064   4.714724   2.113861   1.092337
                    6          7          8
     6  H    0.000000
     7  H    3.312188   0.000000
     8  H    2.807745   2.292551   0.000000
 Stoichiometry    C2H3NO2
 Framework group  C1[X(C2H3NO2)]
 Deg. of freedom    18
 Full point group                 C1      NOp   1
 Largest Abelian subgroup         C1      NOp   1
 Largest concise Abelian subgroup C1      NOp   1
                         Standard orientation:                         
 ---------------------------------------------------------------------
 Center     Atomic      Atomic             Coordinates (Angstroms)
 Number     Number       Type             X           Y           Z
 ---------------------------------------------------------------------
      1          8           0        1.304778   -1.130681    0.000010
      2          8           0       -2.738880    0.236382   -0.000020
      3          6           0       -1.819311   -0.424859    0.000020
      4          7           0        1.004460    1.133099    0.000030
      5          6           0        1.770770    0.122218   -0.000050
      6          1           0        0.330329   -1.085631    0.000080
      7          1           0        1.539411    1.997988    0.000040
      8          1           0        2.863100    0.126187   -0.000070
 ---------------------------------------------------------------------
 Rotational constants (GHZ):          10.7914581           2.0280295           1.7071974
 Standard basis: Aug-CC-pVTZ (5D, 7F)
 There are   350 symmetry adapted cartesian basis functions of A   symmetry.
 There are   299 symmetry adapted basis functions of A   symmetry.
   299 basis functions,   441 primitive gaussians,   350 cartesian basis functions
    19 alpha electrons       19 beta electrons
       nuclear repulsion energy       140.6969667426 Hartrees.
 NAtoms=    8 NActive=    8 NUniq=    8 SFac= 1.00D+00 NAtFMM=   60 NAOKFM=F Big=F
 Integral buffers will be    131072 words long.
 Raffenetti 2 integral format.
 Two-electron integral symmetry is turned on.
 Nuclear repulsion after empirical dispersion term =      140.6952144166 Hartrees.
 One-electron integrals computed using PRISM.
 NBasis=   299 RedAO= T EigKep=  5.01D-05  NBF=   299
 NBsUse=   299 1.00D-06 EigRej= -1.00D+00 NBFU=   299
 ExpMin= 2.53D-02 ExpMax= 1.53D+04 ExpMxC= 5.22D+02 IAcc=3 IRadAn=         7 AccDes= 0.00D+00
 Harris functional with IExCor= 4639 and IRadAn=       7 diagonalized for initial guess.
 HarFok:  IExCor= 4639 AccDes= 0.00D+00 IRadAn=         7 IDoV= 1 UseB2=F ITyADJ=14
 ICtDFT=  3500011 ScaDFX=  1.000000  1.000000  1.000000  1.000000
 FoFCou: FMM=F IPFlag=           0 FMFlag=      100000 FMFlg1=           0
         NFxFlg=           0 DoJE=T BraDBF=F KetDBF=T FulRan=T
         wScrn=  0.000000 ICntrl=       500 IOpCl=  0 I1Cent=   200000004 NGrid=           0
         NMat0=    1 NMatS0=      1 NMatT0=    0 NMatD0=    1 NMtDS0=    0 NMtDT0=    0
 Petite list used in FoFCou.
 Requested convergence on RMS density matrix=1.00D-08 within 128 cycles.
 Requested convergence on MAX density matrix=1.00D-06.
 Requested convergence on             energy=1.00D-06.
 No special actions if energy rises.
 SCF Done:  E(RwB97XD) =  -283.211235023     A.U. after   12 cycles
            NFock= 12  Conv=0.91D-08     -V/T= 2.0059

 **********************************************************************

            Population analysis using the SCF Density.

 **********************************************************************

 Orbital symmetries:
       Occupied  (A) (A) (A) (A) (A) (A) (A) (A) (A) (A) (A) (A)
                 (A) (A) (A) (A) (A) (A) (A)
       Virtual   (A) (A) (A) (A) (A) (A) (A) (A) (A) (A) (A) (A)
                 (A) (A) (A) (A) (A) (A) (A) (A) (A) (A) (A) (A)
                 (A) (A) (A) (A) (A) (A) (A) (A) (A) (A) (A) (A)
                 (A) (A) (A) (A) (A) (A) (A) (A) (A) (A) (A) (A)
                 (A) (A) (A) (A) (A) (A) (A) (A) (A) (A) (A) (A)
                 (A) (A) (A) (A) (A) (A) (A) (A) (A) (A) (A) (A)
                 (A) (A) (A) (A) (A) (A) (A) (A) (A) (A) (A) (A)
                 (A) (A) (A) (A) (A) (A) (A) (A) (A) (A) (A) (A)
                 (A) (A) (A) (A) (A) (A) (A) (A) (A) (A) (A) (A)
                 (A) (A) (A) (A) (A) (A) (A) (A) (A) (A) (A) (A)
                 (A) (A) (A) (A) (A) (A) (A) (A) (A) (A) (A) (A)
                 (A) (A) (A) (A) (A) (A) (A) (A) (A) (A) (A) (A)
                 (A) (A) (A) (A) (A) (A) (A) (A) (A) (A) (A) (A)
                 (A) (A) (A) (A) (A) (A) (A) (A) (A) (A) (A) (A)
                 (A) (A) (A) (A) (A) (A) (A) (A) (A) (A) (A) (A)
                 (A) (A) (A) (A) (A) (A) (A) (A) (A) (A) (A) (A)
                 (A) (A) (A) (A) (A) (A) (A) (A) (A) (A) (A) (A)
                 (A) (A) (A) (A) (A) (A) (A) (A) (A) (A) (A) (A)
                 (A) (A) (A) (A) (A) (A) (A) (A) (A) (A) (A) (A)
                 (A) (A) (A) (A) (A) (A) (A) (A) (A) (A) (A) (A)
                 (A) (A) (A) (A) (A) (A) (A) (A) (A) (A) (A) (A)
                 (A) (A) (A) (A) (A) (A) (A) (A) (A) (A) (A) (A)
                 (A) (A) (A) (A) (A) (A) (A) (A) (A) (A) (A) (A)
                 (A) (A) (A) (A)
 The electronic state is 1-A.
 Alpha  occ. eigenvalues --  -19.36455 -19.29418 -14.41953 -10.41498 -10.38942
 Alpha  occ. eigenvalues --   -1.26997  -1.18664  -0.99253  -0.74287  -0.67476
 Alpha  occ. eigenvalues --   -0.62779  -0.57981  -0.56859  -0.56784  -0.51200
 Alpha  occ. eigenvalues --   -0.49689  -0.47002  -0.37330  -0.36807
 Alpha virt. eigenvalues --    0.03170   0.03241   0.03579   0.04957   0.05350
 Alpha virt. eigenvalues --    0.07418   0.07869   0.08789   0.09740   0.10965
 Alpha virt. eigenvalues --    0.11245   0.12493   0.13100   0.15388   0.15779
 Alpha virt. eigenvalues --    0.15834   0.16430   0.18394   0.20062   0.21331
 Alpha virt. eigenvalues --    0.21429   0.22542   0.23184   0.24524   0.25518
 Alpha virt. eigenvalues --    0.26500   0.27437   0.28063   0.29439   0.30567
 Alpha virt. eigenvalues --    0.32032   0.32096   0.33465   0.34127   0.35869
 Alpha virt. eigenvalues --    0.36103   0.38751   0.38887   0.40600   0.42384
 Alpha virt. eigenvalues --    0.42547   0.43303   0.44072   0.45143   0.47312
 Alpha virt. eigenvalues --    0.48676   0.49831   0.51115   0.51931   0.52389
 Alpha virt. eigenvalues --    0.52712   0.56443   0.59261   0.59775   0.59819
 Alpha virt. eigenvalues --    0.61894   0.62880   0.63309   0.64351   0.66558
 Alpha virt. eigenvalues --    0.68071   0.70477   0.72172   0.72433   0.74941
 Alpha virt. eigenvalues --    0.75828   0.76382   0.76950   0.78094   0.78368
 Alpha virt. eigenvalues --    0.80364   0.85753   0.85889   0.87386   0.87492
 Alpha virt. eigenvalues --    0.88192   0.88803   0.89433   0.91487   0.92365
 Alpha virt. eigenvalues --    0.93821   0.95197   0.95381   0.98191   0.98807
 Alpha virt. eigenvalues --    1.00279   1.01734   1.01872   1.03239   1.05240
 Alpha virt. eigenvalues --    1.06870   1.07581   1.08369   1.08621   1.09287
 Alpha virt. eigenvalues --    1.11372   1.12823   1.14888   1.17083   1.17810
 Alpha virt. eigenvalues --    1.19232   1.20934   1.25288   1.27001   1.27993
 Alpha virt. eigenvalues --    1.28623   1.30431   1.32488   1.32706   1.36656
 Alpha virt. eigenvalues --    1.36831   1.38732   1.41309   1.42090   1.43836
 Alpha virt. eigenvalues --    1.45180   1.47918   1.52008   1.53068   1.53828
 Alpha virt. eigenvalues --    1.56055   1.56808   1.60663   1.63714   1.64146
 Alpha virt. eigenvalues --    1.67666   1.67852   1.71058   1.79056   1.79512
 Alpha virt. eigenvalues --    1.82746   1.85004   1.90195   1.93383   1.95188
 Alpha virt. eigenvalues --    1.99580   1.99587   2.00814   2.02176   2.03923
 Alpha virt. eigenvalues --    2.05589   2.09273   2.10733   2.12725   2.15101
 Alpha virt. eigenvalues --    2.16392   2.19157   2.20994   2.23565   2.25194
 Alpha virt. eigenvalues --    2.27842   2.30775   2.32141   2.38836   2.39623
 Alpha virt. eigenvalues --    2.41317   2.42844   2.46160   2.49674   2.51718
 Alpha virt. eigenvalues --    2.52140   2.53237   2.56760   2.58026   2.62450
 Alpha virt. eigenvalues --    2.62830   2.69462   2.76240   2.77799   2.79941
 Alpha virt. eigenvalues --    2.82059   2.85725   2.87097   2.98515   3.02054
 Alpha virt. eigenvalues --    3.05186   3.13058   3.15038   3.17456   3.22088
 Alpha virt. eigenvalues --    3.25641   3.26257   3.32263   3.34849   3.36365
 Alpha virt. eigenvalues --    3.38745   3.42533   3.47047   3.48107   3.50017
 Alpha virt. eigenvalues --    3.50740   3.52882   3.53634   3.62600   3.63760
 Alpha virt. eigenvalues --    3.70736   3.72542   3.81663   3.82439   3.85732
 Alpha virt. eigenvalues --    3.86825   3.89846   3.93096   3.93518   3.97200
 Alpha virt. eigenvalues --    3.99527   4.02997   4.07694   4.10092   4.11188
 Alpha virt. eigenvalues --    4.17318   4.20405   4.23893   4.31065   4.32976
 Alpha virt. eigenvalues --    4.39834   4.41900   4.46568   4.54060   4.55779
 Alpha virt. eigenvalues --    4.63054   4.64917   4.70991   4.74812   4.83084
 Alpha virt. eigenvalues --    4.86542   4.88008   4.89318   4.90096   5.02523
 Alpha virt. eigenvalues --    5.09412   5.09765   5.11223   5.11924   5.15965
 Alpha virt. eigenvalues --    5.20495   5.25527   5.36588   5.40940   5.46643
 Alpha virt. eigenvalues --    5.57361   5.59388   5.77751   5.79222   5.88691
 Alpha virt. eigenvalues --    5.98478   6.02333   6.10887   6.12418   6.22887
 Alpha virt. eigenvalues --    6.34412   6.40276   6.41744   6.44607   6.48736
 Alpha virt. eigenvalues --    6.58244   6.63771   6.65413   6.70875   6.71710
 Alpha virt. eigenvalues --    6.76103   6.86163   6.92434   6.93158   7.00404
 Alpha virt. eigenvalues --    7.01256   7.07967   7.19121   7.19167   7.20759
 Alpha virt. eigenvalues --    7.24883   7.33315   7.54514   7.78053   8.05613
 Alpha virt. eigenvalues --   12.74658  14.65507  15.08693  16.39369  17.06557
          Condensed to atoms (all electrons):
               1          2          3          4          5          6
     1  O    8.298033   0.002310  -0.056689  -0.145819   0.222238   0.092636
     2  O    0.002310   7.688907   0.531755  -0.002675   0.000304   0.001658
     3  C   -0.056689   0.531755   5.326170  -0.009972   0.005054  -0.002462
     4  N   -0.145819  -0.002675  -0.009972   6.918694   0.404281   0.002759
     5  C    0.222238   0.000304   0.005054   0.404281   5.090670   0.053100
     6  H    0.092636   0.001658  -0.002462   0.002759   0.053100   0.537470
     7  H    0.006813  -0.000050   0.000423   0.299148  -0.012062  -0.005693
     8  H   -0.054267   0.000149   0.000765  -0.016624   0.274755   0.007092
               7          8
     1  O    0.006813  -0.054267
     2  O   -0.000050   0.000149
     3  C    0.000423   0.000765
     4  N    0.299148  -0.016624
     5  C   -0.012062   0.274755
     6  H   -0.005693   0.007092
     7  H    0.606693   0.002174
     8  H    0.002174   0.331164
 Mulliken charges:
               1
     1  O   -0.365255
     2  O   -0.222358
     3  C    0.204956
     4  N   -0.449792
     5  C   -0.038338
     6  H    0.313441
     7  H    0.102554
     8  H    0.454791
 Sum of Mulliken charges =   0.00000
 Mulliken charges with hydrogens summed into heavy atoms:
               1
     1  O   -0.051814
     2  O   -0.222358
     3  C    0.204956
     4  N   -0.347238
     5  C    0.416453
 Electronic spatial extent (au):  <R**2>=            618.6491
 Charge=              0.0000 electrons
 Dipole moment (field-independent basis, Debye):
    X=              0.6989    Y=              0.2458    Z=              0.0000  Tot=              0.7408
 Quadrupole moment (field-independent basis, Debye-Ang):
   XX=            -24.3142   YY=            -28.9628   ZZ=            -29.2186
   XY=              4.9385   XZ=             -0.0002   YZ=             -0.0001
 Traceless Quadrupole moment (field-independent basis, Debye-Ang):
   XX=              3.1843   YY=             -1.4643   ZZ=             -1.7200
   XY=              4.9385   XZ=             -0.0002   YZ=             -0.0001
 Octapole moment (field-independent basis, Debye-Ang**2):
  XXX=             14.8986  YYY=              7.2268  ZZZ=             -0.0001  XYY=             -0.5535
  XXY=              4.4350  XXZ=             -0.0002  XZZ=             -3.1520  YZZ=             -1.1156
  YYZ=              0.0004  XYZ=              0.0001
 Hexadecapole moment (field-independent basis, Debye-Ang**3):
 XXXX=           -559.5727 YYYY=           -127.5959 ZZZZ=            -27.9781 XXXY=             13.2241
 XXXZ=             -0.0008 YYYX=             11.3075 YYYZ=              0.0002 ZZZX=              0.0006
 ZZZY=             -0.0001 XXYY=           -118.6312 XXZZ=           -102.3901 YYZZ=            -29.8188
 XXYZ=              0.0004 YYXZ=              0.0007 ZZXY=             -2.8140
 N-N= 1.406952144166D+02 E-N=-9.457191671563D+02  KE= 2.815462378322D+02
 Calling FoFJK, ICntrl=      2127 FMM=F ISym2X=0 I1Cent= 0 IOpClX= 0 NMat=1 NMatS=1 NMatT=0.
 ***** Axes restored to original set *****
 -------------------------------------------------------------------
 Center     Atomic                   Forces (Hartrees/Bohr)
 Number     Number              X              Y              Z
 -------------------------------------------------------------------
      1        8          -0.004946218    0.003441448   -0.000003969
      2        8           0.021322912   -0.015038468    0.000000877
      3        6          -0.021249398    0.014774213   -0.000000725
      4        7           0.008124982   -0.005238509   -0.000002367
      5        6          -0.005807350    0.004417358    0.000013142
      6        1           0.006103869    0.000221460   -0.000001008
      7        1          -0.001391665   -0.003326489   -0.000002224
      8        1          -0.002157131    0.000748987   -0.000003726
 -------------------------------------------------------------------
 Cartesian Forces:  Max     0.021322912 RMS     0.008137269

 GradGradGradGradGradGradGradGradGradGradGradGradGradGradGradGradGradGrad
 Berny optimization.
 FormGI is forming the generalized inverse of G from B-inverse, IUseBI=4.
 Internal  Forces:  Max     0.026092646 RMS     0.006600171
 Search for a local minimum.
 Step number   1 out of a maximum of   30
 All quantities printed in internal units (Hartrees-Bohrs-Radians)
 Mixed Optimization -- RFO/linear search
 Second derivative matrix not updated -- first step.
 The second derivative matrix:
                          R1        R2        R3        R4        R5
           R1           0.57939
           R2           0.00000   0.52271
           R3           0.00000   0.00000   1.47520
           R4           0.00000   0.00000   0.00000   0.02928
           R5           0.00000   0.00000   0.00000   0.00000   0.76757
           R6           0.00000   0.00000   0.00000   0.00000   0.00000
           R7           0.00000   0.00000   0.00000   0.00000   0.00000
           A1           0.00000   0.00000   0.00000   0.00000   0.00000
           A2           0.00000   0.00000   0.00000   0.00000   0.00000
           A3           0.00000   0.00000   0.00000   0.00000   0.00000
           A4           0.00000   0.00000   0.00000   0.00000   0.00000
           A5           0.00000   0.00000   0.00000   0.00000   0.00000
           A6           0.00000   0.00000   0.00000   0.00000   0.00000
           A7           0.00000   0.00000   0.00000   0.00000   0.00000
           A8           0.00000   0.00000   0.00000   0.00000   0.00000
           D1           0.00000   0.00000   0.00000   0.00000   0.00000
           D2           0.00000   0.00000   0.00000   0.00000   0.00000
           D3           0.00000   0.00000   0.00000   0.00000   0.00000
           D4           0.00000   0.00000   0.00000   0.00000   0.00000
           D5           0.00000   0.00000   0.00000   0.00000   0.00000
                          R6        R7        A1        A2        A3
           R6           0.44827
           R7           0.00000   0.34544
           A1           0.00000   0.00000   0.16000
           A2           0.00000   0.00000   0.00000   0.16000
           A3           0.00000   0.00000   0.00000   0.00000   0.16000
           A4           0.00000   0.00000   0.00000   0.00000   0.00000
           A5           0.00000   0.00000   0.00000   0.00000   0.00000
           A6           0.00000   0.00000   0.00000   0.00000   0.00000
           A7           0.00000   0.00000   0.00000   0.00000   0.00000
           A8           0.00000   0.00000   0.00000   0.00000   0.00000
           D1           0.00000   0.00000   0.00000   0.00000   0.00000
           D2           0.00000   0.00000   0.00000   0.00000   0.00000
           D3           0.00000   0.00000   0.00000   0.00000   0.00000
           D4           0.00000   0.00000   0.00000   0.00000   0.00000
           D5           0.00000   0.00000   0.00000   0.00000   0.00000
                          A4        A5        A6        A7        A8
           A4           0.25000
           A5           0.00000   0.16000
           A6           0.00000   0.00000   0.16000
           A7           0.00000   0.00000   0.00000   0.00230
           A8           0.00000   0.00000   0.00000   0.00000   0.00230
           D1           0.00000   0.00000   0.00000   0.00000   0.00000
           D2           0.00000   0.00000   0.00000   0.00000   0.00000
           D3           0.00000   0.00000   0.00000   0.00000   0.00000
           D4           0.00000   0.00000   0.00000   0.00000   0.00000
           D5           0.00000   0.00000   0.00000   0.00000   0.00000
                          D1        D2        D3        D4        D5
           D1           0.00230
           D2           0.00000   0.02528
           D3           0.00000   0.00000   0.02528
           D4           0.00000   0.00000   0.00000   0.03431
           D5           0.00000   0.00000   0.00000   0.00000   0.03431
 ITU=  0
     Eigenvalues ---    0.00230   0.00230   0.00230   0.02528   0.02928
     Eigenvalues ---    0.03051   0.03431   0.16000   0.16000   0.16000
     Eigenvalues ---    0.16000   0.22000   0.34544   0.44827   0.52271
     Eigenvalues ---    0.57939   0.76757   1.47520
 RFO step:  Lambda=-8.47383859D-04 EMin= 2.30000000D-03
 Linear search not attempted -- first point.
 Iteration  1 RMS(Cart)=  0.15314101 RMS(Int)=  0.00474947
 Iteration  2 RMS(Cart)=  0.00759034 RMS(Int)=  0.00000058
 Iteration  3 RMS(Cart)=  0.00000071 RMS(Int)=  0.00000018
 Variable       Old X    -DE/DX   Delta X   Delta X   Delta X     New X
                                 (Linear)    (Quad)   (Total)
    R1        2.52609  -0.00361   0.00000  -0.00623  -0.00623   2.51987
    R2        1.84341  -0.00617   0.00000  -0.01179  -0.01179   1.83162
    R3        2.14036  -0.02609   0.00000  -0.01768  -0.01768   2.12268
    R4        4.24981  -0.00015   0.00000  -0.00495  -0.00495   4.24486
    R5        2.39713  -0.01089   0.00000  -0.01417  -0.01417   2.38296
    R6        1.92177  -0.00356   0.00000  -0.00793  -0.00793   1.91385
    R7        2.06422  -0.00215   0.00000  -0.00622  -0.00622   2.05800
    A1        1.88067   0.00005   0.00000   0.00030   0.00030   1.88097
    A2        2.81640  -0.00051   0.00000  -0.00316  -0.00316   2.81324
    A3        1.93903  -0.00109   0.00000  -0.00675  -0.00675   1.93228
    A4        2.13688   0.00051   0.00000   0.00229   0.00229   2.13917
    A5        1.93051   0.00053   0.00000   0.00372   0.00372   1.93422
    A6        2.21580  -0.00104   0.00000  -0.00601  -0.00601   2.20979
    A7        2.88957   0.00049   0.00000   0.15517   0.15517   3.04474
    A8        3.14150   0.00000   0.00000   0.00017   0.00017   3.14167
    D1        0.00005   0.00000   0.00000   0.00001   0.00001   0.00006
    D2        0.00004   0.00000   0.00000  -0.00012  -0.00012  -0.00008
    D3        3.14153   0.00000   0.00000   0.00013   0.00013  -3.14152
    D4        3.14151   0.00001   0.00000   0.00020   0.00020  -3.14147
    D5        0.00004   0.00000   0.00000  -0.00009  -0.00009  -0.00006
         Item               Value     Threshold  Converged?
 Maximum Force            0.026093     0.000450     NO 
 RMS     Force            0.006600     0.000300     NO 
 Maximum Displacement     0.323000     0.001800     NO 
 RMS     Displacement     0.149484     0.001200     NO 
 Predicted change in Energy=-4.342871D-04
 GradGradGradGradGradGradGradGradGradGradGradGradGradGradGradGradGradGrad

                          Input orientation:                          
 ---------------------------------------------------------------------
 Center     Atomic      Atomic             Coordinates (Angstroms)
 Number     Number       Type             X           Y           Z
 ---------------------------------------------------------------------
      1          8           0        1.247797   -1.075974   -0.000021
      2          8           0       -2.873572    0.088358    0.000050
      3          6           0       -1.910679   -0.490071    0.000032
      4          7           0        1.111368    1.195547   -0.000005
      5          6           0        1.798731    0.138349    0.000058
      6          1           0        0.285032   -0.964036   -0.000056
      7          1           0        1.710334    2.012204   -0.000042
      8          1           0        2.885650    0.070333    0.000025
 ---------------------------------------------------------------------
                    Distance matrix (angstroms):
                    1          2          3          4          5
     1  O    0.000000
     2  O    4.282680   0.000000
     3  C    3.212359   1.123274   0.000000
     4  N    2.275615   4.135893   3.460357   0.000000
     5  C    1.333457   4.672571   3.762264   1.261006   0.000000
     6  H    0.969250   3.329311   2.246283   2.312278   1.872575
     7  H    3.122624   4.971256   4.401490   1.012763   1.875939
     8  H    1.999146   5.759251   4.828956   2.100996   1.089045
                    6          7          8
     6  H    0.000000
     7  H    3.299923   0.000000
     8  H    2.798774   2.269852   0.000000
 Stoichiometry    C2H3NO2
 Framework group  C1[X(C2H3NO2)]
 Deg. of freedom    18
 Full point group                 C1      NOp   1
 Largest Abelian subgroup         C1      NOp   1
 Largest concise Abelian subgroup C1      NOp   1
                         Standard orientation:                         
 ---------------------------------------------------------------------
 Center     Atomic      Atomic             Coordinates (Angstroms)
 Number     Number       Type             X           Y           Z
 ---------------------------------------------------------------------
      1          8           0        1.207327   -1.138035   -0.000039
      2          8           0       -2.835251    0.275794    0.000032
      3          6           0       -1.909476   -0.360354    0.000014
      4          7           0        1.209862    1.137578   -0.000022
      5          6           0        1.831386    0.040379    0.000041
      6          1           0        0.253194   -0.967515   -0.000073
      7          1           0        1.857581    1.916135   -0.000060
      8          1           0        2.912123   -0.093883    0.000007
 ---------------------------------------------------------------------
 Rotational constants (GHZ):          10.9314299           1.8844551           1.6073638
 Standard basis: Aug-CC-pVTZ (5D, 7F)
 There are   350 symmetry adapted cartesian basis functions of A   symmetry.
 There are   299 symmetry adapted basis functions of A   symmetry.
   299 basis functions,   441 primitive gaussians,   350 cartesian basis functions
    19 alpha electrons       19 beta electrons
       nuclear repulsion energy       139.6120779808 Hartrees.
 NAtoms=    8 NActive=    8 NUniq=    8 SFac= 1.00D+00 NAtFMM=   60 NAOKFM=F Big=F
 Integral buffers will be    131072 words long.
 Raffenetti 2 integral format.
 Two-electron integral symmetry is turned on.
 Nuclear repulsion after empirical dispersion term =      139.6104129744 Hartrees.
 One-electron integrals computed using PRISM.
 NBasis=   299 RedAO= T EigKep=  4.90D-05  NBF=   299
 NBsUse=   299 1.00D-06 EigRej= -1.00D+00 NBFU=   299
 Initial guess from the checkpoint file:  "AmideDissoc-PC-M1-b3lyp-wb97L-wb97H.chk"
 B after Tr=     0.000000    0.000000    0.000000
         Rot=    0.999793   -0.000003   -0.000004    0.020328 Ang=  -2.33 deg.
 ExpMin= 2.53D-02 ExpMax= 1.53D+04 ExpMxC= 5.22D+02 IAcc=3 IRadAn=         7 AccDes= 0.00D+00
 Harris functional with IExCor= 4639 and IRadAn=       7 diagonalized for initial guess.
 HarFok:  IExCor= 4639 AccDes= 0.00D+00 IRadAn=         7 IDoV= 1 UseB2=F ITyADJ=14
 ICtDFT=  3500011 ScaDFX=  1.000000  1.000000  1.000000  1.000000
 FoFCou: FMM=F IPFlag=           0 FMFlag=      100000 FMFlg1=           0
         NFxFlg=           0 DoJE=T BraDBF=F KetDBF=T FulRan=T
         wScrn=  0.000000 ICntrl=       500 IOpCl=  0 I1Cent=   200000004 NGrid=           0
         NMat0=    1 NMatS0=      1 NMatT0=    0 NMatD0=    1 NMtDS0=    0 NMtDT0=    0
 Petite list used in FoFCou.
 Requested convergence on RMS density matrix=1.00D-08 within 128 cycles.
 Requested convergence on MAX density matrix=1.00D-06.
 Requested convergence on             energy=1.00D-06.
 No special actions if energy rises.
 SCF Done:  E(RwB97XD) =  -283.211578562     A.U. after   11 cycles
            NFock= 11  Conv=0.97D-08     -V/T= 2.0055
 Calling FoFJK, ICntrl=      2127 FMM=F ISym2X=0 I1Cent= 0 IOpClX= 0 NMat=1 NMatS=1 NMatT=0.
 ***** Axes restored to original set *****
 -------------------------------------------------------------------
 Center     Atomic                   Forces (Hartrees/Bohr)
 Number     Number              X              Y              Z
 -------------------------------------------------------------------
      1        8          -0.000236299    0.000302926    0.000007324
      2        8           0.003743591   -0.002453141    0.000000090
      3        6          -0.003369374    0.002773354   -0.000000275
      4        7           0.000688294   -0.000220163    0.000002768
      5        6          -0.000720193   -0.000378987   -0.000019209
      6        1           0.000131732   -0.000481850    0.000000265
      7        1          -0.000458520    0.000408851    0.000003429
      8        1           0.000220769    0.000049011    0.000005608
 -------------------------------------------------------------------
 Cartesian Forces:  Max     0.003743591 RMS     0.001308422

 GradGradGradGradGradGradGradGradGradGradGradGradGradGradGradGradGradGrad
 Berny optimization.
 Using GEDIIS/GDIIS optimizer.
 FormGI is forming the generalized inverse of G from B-inverse, IUseBI=4.
 Internal  Forces:  Max     0.004473360 RMS     0.001117904
 Search for a local minimum.
 Step number   2 out of a maximum of   30
 All quantities printed in internal units (Hartrees-Bohrs-Radians)
 Mixed Optimization -- RFO/linear search
 Update second derivatives using D2CorX and points    1    2
 DE= -3.44D-04 DEPred=-4.34D-04 R= 7.91D-01
 TightC=F SS=  1.41D+00  RLast= 1.58D-01 DXNew= 5.0454D-01 4.7440D-01
 Trust test= 7.91D-01 RLast= 1.58D-01 DXMaxT set to 4.74D-01
 The second derivative matrix:
                          R1        R2        R3        R4        R5
           R1           0.57539
           R2          -0.00724   0.50967
           R3          -0.03859  -0.06851   1.13428
           R4          -0.00116  -0.00196  -0.00793   0.02928
           R5          -0.00946  -0.01747  -0.09970  -0.00360   0.74747
           R6          -0.00292  -0.00542  -0.03146  -0.00118  -0.00601
           R7          -0.00113  -0.00221  -0.01494  -0.00074  -0.00157
           A1          -0.00372  -0.00623  -0.02368   0.00018  -0.01210
           A2           0.00087   0.00138   0.00375  -0.00023   0.00330
           A3           0.00315   0.00511   0.01629  -0.00054   0.01124
           A4          -0.00051  -0.00076  -0.00118   0.00023  -0.00219
           A5           0.00161   0.00278   0.01244   0.00015   0.00463
           A6          -0.00020  -0.00048  -0.00474  -0.00035   0.00028
           A7          -0.00458  -0.00762  -0.02806   0.00034  -0.01517
           A8           0.00000   0.00000  -0.00001   0.00000  -0.00001
           D1           0.00000   0.00000   0.00000   0.00000   0.00000
           D2           0.00002   0.00004   0.00013   0.00000   0.00007
           D3          -0.00002  -0.00003  -0.00012   0.00000  -0.00007
           D4          -0.00003  -0.00005  -0.00016   0.00000  -0.00010
           D5           0.00001   0.00002   0.00005   0.00000   0.00003
                          R6        R7        A1        A2        A3
           R6           0.44649
           R7          -0.00039   0.34565
           A1          -0.00401  -0.00264   0.16131
           A2           0.00112   0.00085  -0.00100   0.16050
           A3           0.00379   0.00272  -0.00257   0.00140   0.16385
           A4          -0.00076  -0.00062   0.00097  -0.00044  -0.00126
           A5           0.00150   0.00085   0.00030   0.00010   0.00011
           A6           0.00015   0.00031  -0.00128   0.00046   0.00142
           A7          -0.00505  -0.00339   0.00203  -0.00139  -0.00364
           A8           0.00000   0.00000   0.00000   0.00000   0.00000
           D1           0.00000   0.00000   0.00000   0.00000   0.00000
           D2           0.00002   0.00002  -0.00001   0.00001   0.00002
           D3          -0.00002  -0.00002   0.00001  -0.00001  -0.00002
           D4          -0.00003  -0.00002   0.00002  -0.00001  -0.00003
           D5           0.00001   0.00001  -0.00001   0.00000   0.00001
                          A4        A5        A6        A7        A8
           A4           0.25037
           A5          -0.00016   0.15966
           A6          -0.00036   0.00036   0.16024
           A7           0.00132   0.00026  -0.00167   0.00535
           A8           0.00000   0.00000   0.00000   0.00000   0.00230
           D1           0.00000   0.00000   0.00000   0.00000   0.00000
           D2          -0.00001   0.00000   0.00001  -0.00002   0.00000
           D3           0.00001   0.00000  -0.00001   0.00002   0.00000
           D4           0.00001   0.00000  -0.00001   0.00003   0.00000
           D5           0.00000   0.00000   0.00000  -0.00001   0.00000
                          D1        D2        D3        D4        D5
           D1           0.00230
           D2           0.00000   0.02528
           D3           0.00000   0.00000   0.02528
           D4           0.00000   0.00000   0.00000   0.03431
           D5           0.00000   0.00000   0.00000   0.00000   0.03431
 ITU=  1  0
 Use linear search instead of GDIIS.
     Eigenvalues ---    0.00230   0.00230   0.00375   0.02528   0.02917
     Eigenvalues ---    0.03048   0.03431   0.15795   0.16000   0.16000
     Eigenvalues ---    0.16476   0.22066   0.34543   0.44333   0.49972
     Eigenvalues ---    0.57421   0.73160   1.16895
 RFO step:  Lambda=-5.33749252D-04 EMin= 2.29999989D-03
 Quartic linear search produced a step of -0.13988.
 Iteration  1 RMS(Cart)=  0.19824627 RMS(Int)=  0.03381314
 Iteration  2 RMS(Cart)=  0.15533669 RMS(Int)=  0.00422975
 Iteration  3 RMS(Cart)=  0.00604852 RMS(Int)=  0.00000030
 Iteration  4 RMS(Cart)=  0.00000130 RMS(Int)=  0.00000012
 Iteration  5 RMS(Cart)=  0.00000000 RMS(Int)=  0.00000012
 Variable       Old X    -DE/DX   Delta X   Delta X   Delta X     New X
                                 (Linear)    (Quad)   (Total)
    R1        2.51987  -0.00024   0.00087  -0.00536  -0.00449   2.51538
    R2        1.83162  -0.00052   0.00165  -0.01035  -0.00870   1.82292
    R3        2.12268  -0.00447   0.00247  -0.01689  -0.01442   2.10826
    R4        4.24486  -0.00030   0.00069  -0.01274  -0.01205   4.23281
    R5        2.38296   0.00003   0.00198  -0.01134  -0.00936   2.37360
    R6        1.91385   0.00006   0.00111  -0.00625  -0.00514   1.90871
    R7        2.05800   0.00022   0.00087  -0.00443  -0.00356   2.05444
    A1        1.88097  -0.00108  -0.00004  -0.00574  -0.00578   1.87519
    A2        2.81324   0.00038   0.00044  -0.00045   0.00000   2.81324
    A3        1.93228   0.00117   0.00094   0.00109   0.00204   1.93431
    A4        2.13917  -0.00036  -0.00032   0.00040   0.00008   2.13925
    A5        1.93422   0.00024  -0.00052   0.00405   0.00353   1.93776
    A6        2.20979   0.00011   0.00084  -0.00445  -0.00361   2.20618
    A7        3.04474  -0.00127  -0.02170  -0.32253  -0.34423   2.70051
    A8        3.14167   0.00000  -0.00002  -0.00008  -0.00010   3.14156
    D1        0.00006   0.00000   0.00000  -0.00003  -0.00003   0.00003
    D2       -0.00008   0.00001   0.00002   0.00009   0.00010   0.00002
    D3       -3.14152  -0.00001  -0.00002  -0.00007  -0.00009   3.14158
    D4       -3.14147  -0.00001  -0.00003  -0.00013  -0.00015   3.14156
    D5       -0.00006   0.00000   0.00001   0.00005   0.00007   0.00001
         Item               Value     Threshold  Converged?
 Maximum Force            0.004473     0.000450     NO 
 RMS     Force            0.001118     0.000300     NO 
 Maximum Displacement     0.731351     0.001800     NO 
 RMS     Displacement     0.354941     0.001200     NO 
 Predicted change in Energy=-2.755331D-04
 GradGradGradGradGradGradGradGradGradGradGradGradGradGradGradGradGradGrad

                          Input orientation:                          
 ---------------------------------------------------------------------
 Center     Atomic      Atomic             Coordinates (Angstroms)
 Number     Number       Type             X           Y           Z
 ---------------------------------------------------------------------
      1          8           0        1.353665   -1.179161    0.000004
      2          8           0       -2.499023    0.412671    0.000003
      3          6           0       -1.669651   -0.333520    0.000023
      4          7           0        0.863595    1.036544    0.000018
      5          6           0        1.705642    0.104541   -0.000020
      6          1           0        0.389671   -1.214637    0.000031
      7          1           0        1.323320    1.935901    0.000019
      8          1           0        2.787442    0.212371   -0.000037
 ---------------------------------------------------------------------
                    Distance matrix (angstroms):
                    1          2          3          4          5
     1  O    0.000000
     2  O    4.168590   0.000000
     3  C    3.139355   1.115643   0.000000
     4  N    2.269255   3.420003   2.880002   0.000000
     5  C    1.331081   4.215940   3.403601   1.256054   0.000000
     6  H    0.964647   3.315522   2.239905   2.300526   1.863333
     7  H    3.115211   4.114674   3.756082   1.010045   1.870843
     8  H    1.998019   5.290259   4.490399   2.092952   1.087161
                    6          7          8
     6  H    0.000000
     7  H    3.285970   0.000000
     8  H    2.790280   2.261462   0.000000
 Stoichiometry    C2H3NO2
 Framework group  C1[X(C2H3NO2)]
 Deg. of freedom    18
 Full point group                 C1      NOp   1
 Largest Abelian subgroup         C1      NOp   1
 Largest concise Abelian subgroup C1      NOp   1
                         Standard orientation:                         
 ---------------------------------------------------------------------
 Center     Atomic      Atomic             Coordinates (Angstroms)
 Number     Number       Type             X           Y           Z
 ---------------------------------------------------------------------
      1          8           0        1.410524   -1.078831   -0.000001
      2          8           0       -2.565756    0.172704   -0.000003
      3          6           0       -1.674766   -0.498709    0.000017
      4          7           0        0.730048    1.085994    0.000012
      5          6           0        1.649787    0.230570   -0.000025
      6          1           0        0.453243   -1.197818    0.000025
      7          1           0        1.110003    2.021850    0.000014
      8          1           0        2.718151    0.431860   -0.000043
 ---------------------------------------------------------------------
 Rotational constants (GHZ):          11.2519174           2.3013671           1.9105917
 Standard basis: Aug-CC-pVTZ (5D, 7F)
 There are   350 symmetry adapted cartesian basis functions of A   symmetry.
 There are   299 symmetry adapted basis functions of A   symmetry.
   299 basis functions,   441 primitive gaussians,   350 cartesian basis functions
    19 alpha electrons       19 beta electrons
       nuclear repulsion energy       144.7190708853 Hartrees.
 NAtoms=    8 NActive=    8 NUniq=    8 SFac= 1.00D+00 NAtFMM=   60 NAOKFM=F Big=F
 Integral buffers will be    131072 words long.
 Raffenetti 2 integral format.
 Two-electron integral symmetry is turned on.
 Nuclear repulsion after empirical dispersion term =      144.7172271177 Hartrees.
 One-electron integrals computed using PRISM.
 NBasis=   299 RedAO= T EigKep=  4.70D-05  NBF=   299
 NBsUse=   299 1.00D-06 EigRej= -1.00D+00 NBFU=   299
 Initial guess from the checkpoint file:  "AmideDissoc-PC-M1-b3lyp-wb97L-wb97H.chk"
 B after Tr=     0.000000    0.000000    0.000000
         Rot=    0.998756    0.000004    0.000002   -0.049859 Ang=   5.72 deg.
 ExpMin= 2.53D-02 ExpMax= 1.53D+04 ExpMxC= 5.22D+02 IAcc=3 IRadAn=         7 AccDes= 0.00D+00
 Harris functional with IExCor= 4639 and IRadAn=       7 diagonalized for initial guess.
 HarFok:  IExCor= 4639 AccDes= 0.00D+00 IRadAn=         7 IDoV= 1 UseB2=F ITyADJ=14
 ICtDFT=  3500011 ScaDFX=  1.000000  1.000000  1.000000  1.000000
 FoFCou: FMM=F IPFlag=           0 FMFlag=      100000 FMFlg1=           0
         NFxFlg=           0 DoJE=T BraDBF=F KetDBF=T FulRan=T
         wScrn=  0.000000 ICntrl=       500 IOpCl=  0 I1Cent=   200000004 NGrid=           0
         NMat0=    1 NMatS0=      1 NMatT0=    0 NMatD0=    1 NMtDS0=    0 NMtDT0=    0
 Petite list used in FoFCou.
 Requested convergence on RMS density matrix=1.00D-08 within 128 cycles.
 Requested convergence on MAX density matrix=1.00D-06.
 Requested convergence on             energy=1.00D-06.
 No special actions if energy rises.
 SCF Done:  E(RwB97XD) =  -283.210655820     A.U. after   13 cycles
            NFock= 13  Conv=0.43D-08     -V/T= 2.0052
 Calling FoFJK, ICntrl=      2127 FMM=F ISym2X=0 I1Cent= 0 IOpClX= 0 NMat=1 NMatS=1 NMatT=0.
 ***** Axes restored to original set *****
 -------------------------------------------------------------------
 Center     Atomic                   Forces (Hartrees/Bohr)
 Number     Number              X              Y              Z
 -------------------------------------------------------------------
      1        8           0.003499092   -0.001930141   -0.000001958
      2        8          -0.012978222    0.012388442   -0.000000264
      3        6           0.010650405   -0.014164218    0.000000282
      4        7          -0.002990983    0.006057908   -0.000000480
      5        6           0.003868789   -0.004464544    0.000004457
      6        1          -0.004115265   -0.000188197    0.000000161
      7        1           0.000413284    0.002437069   -0.000000849
      8        1           0.001652899   -0.000136319   -0.000001348
 -------------------------------------------------------------------
 Cartesian Forces:  Max     0.014164218 RMS     0.005621049

 GradGradGradGradGradGradGradGradGradGradGradGradGradGradGradGradGradGrad
 Berny optimization.
 Using GEDIIS/GDIIS optimizer.
 FormGI is forming the generalized inverse of G from B-inverse, IUseBI=4.
 Internal  Forces:  Max     0.017936770 RMS     0.006164179
 Search for a local minimum.
 Step number   3 out of a maximum of   30
 All quantities printed in internal units (Hartrees-Bohrs-Radians)
 Mixed Optimization -- RFO/linear search
 Update second derivatives using D2CorX and points    1    3    2
 DE=  9.23D-04 DEPred=-2.76D-04 R=-3.35D+00
 Trust test=-3.35D+00 RLast= 3.45D-01 DXMaxT set to 2.37D-01
 The second derivative matrix:
                          R1        R2        R3        R4        R5
           R1           0.58050
           R2           0.00022   0.52050
           R3          -0.01617  -0.03695   1.20907
           R4           0.00062   0.00056  -0.00159   0.02981
           R5          -0.00069  -0.00450  -0.05812  -0.00037   0.76214
           R6          -0.00037  -0.00163  -0.01902  -0.00022  -0.00179
           R7           0.00053   0.00031  -0.00563  -0.00005   0.00101
           A1           0.01092   0.01501   0.03775   0.00509   0.01341
           A2          -0.00059  -0.00065  -0.00053  -0.00060   0.00051
           A3           0.00396   0.00672   0.02821   0.00025   0.01155
           A4           0.00545   0.00790   0.02412   0.00225   0.00815
           A5          -0.00178  -0.00215  -0.00209  -0.00101  -0.00124
           A6          -0.00282  -0.00432  -0.01649  -0.00127  -0.00419
           A7           0.00680   0.00877   0.01726   0.00400   0.00496
           A8           0.00000   0.00000  -0.00001   0.00000  -0.00001
           D1           0.00000   0.00000   0.00000   0.00000   0.00000
           D2           0.00002   0.00003   0.00014   0.00000   0.00006
           D3          -0.00001  -0.00003  -0.00013   0.00000  -0.00006
           D4          -0.00002  -0.00004  -0.00019   0.00000  -0.00007
           D5           0.00001   0.00001   0.00007   0.00000   0.00003
                          R6        R7        A1        A2        A3
           R6           0.44770
           R7           0.00033   0.34601
           A1           0.00345   0.00235   0.20295
           A2           0.00028   0.00019  -0.00493   0.16072
           A3           0.00375   0.00226   0.00077   0.00041   0.16104
           A4           0.00226   0.00138   0.01795  -0.00207  -0.00001
           A5          -0.00021  -0.00028  -0.00938   0.00104  -0.00055
           A6          -0.00114  -0.00052  -0.00883   0.00123   0.00109
           A7           0.00087   0.00070   0.03409  -0.00423  -0.00020
           A8           0.00000   0.00000   0.00000   0.00000   0.00000
           D1           0.00000   0.00000   0.00000   0.00000   0.00000
           D2           0.00002   0.00001  -0.00002   0.00001   0.00001
           D3          -0.00002  -0.00001   0.00002  -0.00001  -0.00001
           D4          -0.00002  -0.00001   0.00004  -0.00001   0.00000
           D5           0.00001   0.00000  -0.00001   0.00000   0.00000
                          A4        A5        A6        A7        A8
           A4           0.25729
           A5          -0.00410   0.16190
           A6          -0.00342   0.00210   0.16158
           A7           0.01443  -0.00722  -0.00756   0.02979
           A8           0.00000   0.00000   0.00000   0.00000   0.00230
           D1           0.00000   0.00000   0.00000   0.00000   0.00000
           D2          -0.00001   0.00000   0.00001  -0.00002   0.00000
           D3           0.00001   0.00000  -0.00001   0.00002   0.00000
           D4           0.00002   0.00000  -0.00002   0.00003   0.00000
           D5          -0.00001   0.00000   0.00001  -0.00001   0.00000
                          D1        D2        D3        D4        D5
           D1           0.00230
           D2           0.00000   0.02528
           D3           0.00000   0.00000   0.02528
           D4           0.00000   0.00000   0.00000   0.03431
           D5           0.00000   0.00000   0.00000   0.00000   0.03431
 ITU= -1  1  0
 Use linear search instead of GDIIS.
     Eigenvalues ---    0.00230   0.00230   0.02122   0.02528   0.03046
     Eigenvalues ---    0.03057   0.03431   0.15797   0.16000   0.16127
     Eigenvalues ---    0.19280   0.24406   0.34608   0.44737   0.52033
     Eigenvalues ---    0.58081   0.75643   1.22209
 RFO step:  Lambda=-1.42602444D-04 EMin= 2.29999993D-03
 Quartic linear search produced a step of -0.67167.
 Iteration  1 RMS(Cart)=  0.22008327 RMS(Int)=  0.00778041
 Iteration  2 RMS(Cart)=  0.01274774 RMS(Int)=  0.00003407
 Iteration  3 RMS(Cart)=  0.00009901 RMS(Int)=  0.00000008
 Iteration  4 RMS(Cart)=  0.00000000 RMS(Int)=  0.00000008
 Variable       Old X    -DE/DX   Delta X   Delta X   Delta X     New X
                                 (Linear)    (Quad)   (Total)
    R1        2.51538   0.00453   0.00302   0.00226   0.00527   2.52065
    R2        1.82292   0.00651   0.00584   0.00338   0.00922   1.83214
    R3        2.10826   0.01794   0.00969   0.00224   0.01192   2.12018
    R4        4.23281   0.00145   0.00809   0.00758   0.01568   4.24848
    R5        2.37360   0.00803   0.00629   0.00330   0.00958   2.38318
    R6        1.90871   0.00236   0.00345   0.00167   0.00512   1.91383
    R7        2.05444   0.00163   0.00239   0.00177   0.00416   2.05860
    A1        1.87519   0.01276   0.00388   0.02230   0.02618   1.90137
    A2        2.81324  -0.00112   0.00000  -0.00108  -0.00108   2.81216
    A3        1.93431   0.00141  -0.00137   0.00680   0.00544   1.93975
    A4        2.13925   0.00526  -0.00005   0.00699   0.00693   2.14618
    A5        1.93776  -0.00294  -0.00237  -0.00372  -0.00609   1.93167
    A6        2.20618  -0.00232   0.00242  -0.00327  -0.00084   2.20534
    A7        2.70051   0.00963   0.23121  -0.04578   0.18543   2.88594
    A8        3.14156   0.00000   0.00007  -0.00041  -0.00034   3.14122
    D1        0.00003   0.00000   0.00002  -0.00013  -0.00011  -0.00007
    D2        0.00002   0.00000  -0.00007   0.00012   0.00005   0.00007
    D3        3.14158   0.00000   0.00006  -0.00011  -0.00005   3.14153
    D4        3.14156   0.00000   0.00010  -0.00018  -0.00008   3.14149
    D5        0.00001   0.00000  -0.00005   0.00008   0.00004   0.00005
         Item               Value     Threshold  Converged?
 Maximum Force            0.017937     0.000450     NO 
 RMS     Force            0.006164     0.000300     NO 
 Maximum Displacement     0.471636     0.001800     NO 
 RMS     Displacement     0.227342     0.001200     NO 
 Predicted change in Energy=-6.240498D-04
 GradGradGradGradGradGradGradGradGradGradGradGradGradGradGradGradGradGrad

                          Input orientation:                          
 ---------------------------------------------------------------------
 Center     Atomic      Atomic             Coordinates (Angstroms)
 Number     Number       Type             X           Y           Z
 ---------------------------------------------------------------------
      1          8           0        1.290201   -1.117013    0.000022
      2          8           0       -2.745522    0.213754   -0.000097
      3          6           0       -1.832539   -0.438351   -0.000064
      4          7           0        1.024552    1.147899    0.000166
      5          6           0        1.767223    0.128646   -0.000085
      6          1           0        0.321273   -1.082946    0.000247
      7          1           0        1.572899    1.999360    0.000127
      8          1           0        2.856574    0.123361   -0.000276
 ---------------------------------------------------------------------
                    Distance matrix (angstroms):
                    1          2          3          4          5
     1  O    0.000000
     2  O    4.249471   0.000000
     3  C    3.195636   1.121953   0.000000
     4  N    2.280437   3.884081   3.267898   0.000000
     5  C    1.333873   4.513548   3.644142   1.261125   0.000000
     6  H    0.969527   3.329664   2.248201   2.339074   1.886459
     7  H    3.129169   4.673024   4.188013   1.012755   1.880780
     8  H    1.998013   5.602825   4.722638   2.099043   1.089364
                    6          7          8
     6  H    0.000000
     7  H    3.326737   0.000000
     8  H    2.807655   2.273146   0.000000
 Stoichiometry    C2H3NO2
 Framework group  C1[X(C2H3NO2)]
 Deg. of freedom    18
 Full point group                 C1      NOp   1
 Largest Abelian subgroup         C1      NOp   1
 Largest concise Abelian subgroup C1      NOp   1
                         Standard orientation:                         
 ---------------------------------------------------------------------
 Center     Atomic      Atomic             Coordinates (Angstroms)
 Number     Number       Type             X           Y           Z
 ---------------------------------------------------------------------
      1          8           0        1.278718   -1.133259    0.000028
      2          8           0       -2.739609    0.249146   -0.000091
      3          6           0       -1.835063   -0.414612   -0.000058
      4          7           0        1.042133    1.134872    0.000172
      5          6           0        1.771674    0.106180   -0.000079
      6          1           0        0.310307   -1.086771    0.000254
      7          1           0        1.601354    1.979233    0.000133
      8          1           0        2.860868    0.086928   -0.000269
 ---------------------------------------------------------------------
 Rotational constants (GHZ):          10.7863093           2.0202403           1.7015462
 Standard basis: Aug-CC-pVTZ (5D, 7F)
 There are   350 symmetry adapted cartesian basis functions of A   symmetry.
 There are   299 symmetry adapted basis functions of A   symmetry.
   299 basis functions,   441 primitive gaussians,   350 cartesian basis functions
    19 alpha electrons       19 beta electrons
       nuclear repulsion energy       140.9908222291 Hartrees.
 NAtoms=    8 NActive=    8 NUniq=    8 SFac= 1.00D+00 NAtFMM=   60 NAOKFM=F Big=F
 Integral buffers will be    131072 words long.
 Raffenetti 2 integral format.
 Two-electron integral symmetry is turned on.
 Nuclear repulsion after empirical dispersion term =      140.9890754735 Hartrees.
 One-electron integrals computed using PRISM.
 NBasis=   299 RedAO= T EigKep=  4.90D-05  NBF=   299
 NBsUse=   299 1.00D-06 EigRej= -1.00D+00 NBFU=   299
 Lowest energy guess from the checkpoint file:  "AmideDissoc-PC-M1-b3lyp-wb97L-wb97H.chk"
 B after Tr=     0.000000    0.000000    0.000000
         Rot=    0.999876   -0.000017    0.000015   -0.015776 Ang=  -1.81 deg.
 B after Tr=     0.000000    0.000000    0.000000
         Rot=    0.999414   -0.000014    0.000012    0.034222 Ang=  -3.92 deg.
 Requested convergence on RMS density matrix=1.00D-08 within 128 cycles.
 Requested convergence on MAX density matrix=1.00D-06.
 Requested convergence on             energy=1.00D-06.
 No special actions if energy rises.
 SCF Done:  E(RwB97XD) =  -283.211632425     A.U. after   10 cycles
            NFock= 10  Conv=0.60D-08     -V/T= 2.0055
 Calling FoFJK, ICntrl=      2127 FMM=F ISym2X=0 I1Cent= 0 IOpClX= 0 NMat=1 NMatS=1 NMatT=0.
 ***** Axes restored to original set *****
 -------------------------------------------------------------------
 Center     Atomic                   Forces (Hartrees/Bohr)
 Number     Number              X              Y              Z
 -------------------------------------------------------------------
      1        8           0.000083948   -0.000729588   -0.000004916
      2        8           0.000671457   -0.000294496   -0.000000655
      3        6          -0.000582792    0.000124948    0.000001488
      4        7          -0.000403660   -0.000852839   -0.000002241
      5        6          -0.001023668    0.000199167    0.000016835
      6        1           0.001122417    0.002081080   -0.000002479
      7        1           0.000061568   -0.000286268   -0.000002985
      8        1           0.000070729   -0.000242004   -0.000005047
 -------------------------------------------------------------------
 Cartesian Forces:  Max     0.002081080 RMS     0.000617468

 GradGradGradGradGradGradGradGradGradGradGradGradGradGradGradGradGradGrad
 Berny optimization.
 Using GEDIIS/GDIIS optimizer.
 FormGI is forming the generalized inverse of G from B-inverse, IUseBI=4.
 Internal  Forces:  Max     0.003335177 RMS     0.000952906
 Search for a local minimum.
 Step number   4 out of a maximum of   30
 All quantities printed in internal units (Hartrees-Bohrs-Radians)
 Mixed Optimization -- En-DIIS/RFO-DIIS
 Update second derivatives using D2CorX and points    1    3    2    4
 DE= -5.39D-05 DEPred=-6.24D-04 R= 8.63D-02
 Trust test= 8.63D-02 RLast= 1.61D-01 DXMaxT set to 1.19D-01
 The second derivative matrix:
                          R1        R2        R3        R4        R5
           R1           0.58590
           R2           0.00121   0.52148
           R3          -0.04957  -0.04623   1.29035
           R4           0.00033   0.00029  -0.00138   0.02953
           R5          -0.00190  -0.00162  -0.04760  -0.00006   0.77057
           R6          -0.00088  -0.00080  -0.01623  -0.00007   0.00068
           R7           0.00054   0.00170   0.00234   0.00005   0.00428
           A1           0.02961   0.02045  -0.02372   0.00260   0.01562
           A2           0.00143  -0.00064  -0.01712  -0.00026  -0.00194
           A3           0.01228   0.01151   0.01456   0.00037   0.01529
           A4           0.01342   0.01169   0.01405   0.00115   0.01246
           A5          -0.00293  -0.00255   0.00136  -0.00054  -0.00239
           A6          -0.00802  -0.00511   0.00654  -0.00068  -0.00280
           A7           0.00054   0.00243   0.00106   0.00218   0.00049
           A8          -0.00002  -0.00001   0.00006   0.00000   0.00000
           D1           0.00000   0.00000   0.00001   0.00000   0.00000
           D2           0.00007   0.00005  -0.00006   0.00000   0.00005
           D3          -0.00007  -0.00004   0.00009   0.00000  -0.00004
           D4          -0.00011  -0.00007   0.00012   0.00000  -0.00007
           D5           0.00004   0.00003  -0.00005   0.00000   0.00003
                          R6        R7        A1        A2        A3
           R6           0.44839
           R7           0.00136   0.34692
           A1           0.00468   0.00136   0.23121
           A2          -0.00067  -0.00024   0.00656   0.16079
           A3           0.00496   0.00257   0.01865   0.00325   0.16758
           A4           0.00400   0.00139   0.02368   0.00307   0.00562
           A5          -0.00067  -0.00051  -0.00902  -0.00009  -0.00226
           A6          -0.00080   0.00020  -0.01922  -0.00186  -0.00405
           A7          -0.00042   0.00074   0.01874  -0.00404   0.00067
           A8           0.00000   0.00000  -0.00004  -0.00001  -0.00002
           D1           0.00000   0.00000  -0.00001   0.00000   0.00000
           D2           0.00002   0.00001   0.00013   0.00002   0.00006
           D3          -0.00001  -0.00001  -0.00014  -0.00002  -0.00006
           D4          -0.00002  -0.00001  -0.00022  -0.00004  -0.00009
           D5           0.00001   0.00000   0.00009   0.00001   0.00003
                          A4        A5        A6        A7        A8
           A4           0.25625
           A5          -0.00358   0.16145
           A6          -0.00617   0.00218   0.16526
           A7           0.01026  -0.00389  -0.00353   0.01272
           A8          -0.00002   0.00000   0.00001   0.00000   0.00230
           D1           0.00000   0.00000   0.00000   0.00000   0.00000
           D2           0.00005  -0.00001  -0.00003  -0.00002   0.00000
           D3          -0.00005   0.00001   0.00004   0.00002   0.00000
           D4          -0.00008   0.00002   0.00006   0.00003   0.00000
           D5           0.00003  -0.00001  -0.00002  -0.00001   0.00000
                          D1        D2        D3        D4        D5
           D1           0.00230
           D2           0.00000   0.02528
           D3           0.00000   0.00000   0.02528
           D4           0.00000   0.00000   0.00000   0.03431
           D5           0.00000   0.00000   0.00000   0.00000   0.03431
 ITU= -1 -1  1  0
 Use linear search instead of GDIIS.
     Eigenvalues ---    0.00230   0.00230   0.01041   0.02528   0.02967
     Eigenvalues ---    0.03047   0.03431   0.15835   0.16078   0.16311
     Eigenvalues ---    0.20241   0.26168   0.34688   0.44840   0.52135
     Eigenvalues ---    0.58618   0.76771   1.30222
 RFO step:  Lambda=-4.09720503D-05 EMin= 2.29999993D-03
 Quartic linear search produced a step of -0.31264.
 Iteration  1 RMS(Cart)=  0.01786935 RMS(Int)=  0.00015919
 Iteration  2 RMS(Cart)=  0.00028827 RMS(Int)=  0.00000000
 Iteration  3 RMS(Cart)=  0.00000000 RMS(Int)=  0.00000000
 Variable       Old X    -DE/DX   Delta X   Delta X   Delta X     New X
                                 (Linear)    (Quad)   (Total)
    R1        2.52065  -0.00157  -0.00025  -0.00158  -0.00183   2.51882
    R2        1.83214  -0.00114  -0.00016  -0.00152  -0.00169   1.83045
    R3        2.12018  -0.00072   0.00078  -0.00181  -0.00103   2.11916
    R4        4.24848  -0.00013  -0.00113  -0.00438  -0.00552   4.24297
    R5        2.38318  -0.00072  -0.00007  -0.00055  -0.00062   2.38256
    R6        1.91383  -0.00021   0.00001  -0.00026  -0.00026   1.91357
    R7        2.05860   0.00007  -0.00019   0.00042   0.00024   2.05883
    A1        1.90137  -0.00334  -0.00638  -0.00995  -0.01633   1.88504
    A2        2.81216  -0.00032   0.00034  -0.00073  -0.00039   2.81177
    A3        1.93975  -0.00040  -0.00234   0.00231  -0.00003   1.93972
    A4        2.14618  -0.00107  -0.00219  -0.00187  -0.00406   2.14212
    A5        1.93167   0.00029   0.00080   0.00033   0.00113   1.93280
    A6        2.20534   0.00079   0.00139   0.00154   0.00293   2.20827
    A7        2.88594   0.00025   0.04965  -0.01154   0.03810   2.92404
    A8        3.14122   0.00000   0.00014   0.00035   0.00049   3.14171
    D1       -0.00007   0.00000   0.00004   0.00007   0.00012   0.00004
    D2        0.00007   0.00000  -0.00005   0.00000  -0.00005   0.00002
    D3        3.14153   0.00001   0.00004   0.00002   0.00006  -3.14159
    D4        3.14149   0.00001   0.00007   0.00002   0.00009   3.14158
    D5        0.00005   0.00000  -0.00003  -0.00001  -0.00004   0.00001
         Item               Value     Threshold  Converged?
 Maximum Force            0.003335     0.000450     NO 
 RMS     Force            0.000953     0.000300     NO 
 Maximum Displacement     0.050600     0.001800     NO 
 RMS     Displacement     0.017729     0.001200     NO 
 Predicted change in Energy=-4.181507D-05
 GradGradGradGradGradGradGradGradGradGradGradGradGradGradGradGradGradGrad

                          Input orientation:                          
 ---------------------------------------------------------------------
 Center     Atomic      Atomic             Coordinates (Angstroms)
 Number     Number       Type             X           Y           Z
 ---------------------------------------------------------------------
      1          8           0        1.286005   -1.113480   -0.000025
      2          8           0       -2.762132    0.196578    0.000053
      3          6           0       -1.840776   -0.442689    0.000040
      4          7           0        1.033547    1.149256   -0.000029
      5          6           0        1.772285    0.127555    0.000001
      6          1           0        0.319068   -1.056169   -0.000090
      7          1           0        1.584962    1.998572    0.000015
      8          1           0        2.861702    0.115087    0.000073
 ---------------------------------------------------------------------
                    Distance matrix (angstroms):
                    1          2          3          4          5
     1  O    0.000000
     2  O    4.254840   0.000000
     3  C    3.197924   1.121409   0.000000
     4  N    2.276776   3.913410   3.285731   0.000000
     5  C    1.332905   4.534942   3.657785   1.260796   0.000000
     6  H    0.968633   3.326134   2.245281   2.318271   1.874310
     7  H    3.126379   4.705784   4.206595   1.012618   1.880371
     8  H    1.998048   5.624424   4.735442   2.100394   1.089488
                    6          7          8
     6  H    0.000000
     7  H    3.306649   0.000000
     8  H    2.799433   2.275430   0.000000
 Stoichiometry    C2H3NO2
 Framework group  C1[X(C2H3NO2)]
 Deg. of freedom    18
 Full point group                 C1      NOp   1
 Largest Abelian subgroup         C1      NOp   1
 Largest concise Abelian subgroup C1      NOp   1
                         Standard orientation:                         
 ---------------------------------------------------------------------
 Center     Atomic      Atomic             Coordinates (Angstroms)
 Number     Number       Type             X           Y           Z
 ---------------------------------------------------------------------
      1          8           0        1.271434   -1.133465   -0.000032
      2          8           0       -2.752281    0.249783    0.000046
      3          6           0       -1.842669   -0.406086    0.000033
      4          7           0        1.060049    1.133477   -0.000036
      5          6           0        1.780138    0.098548   -0.000006
      6          1           0        0.305696   -1.058630   -0.000097
      7          1           0        1.626774    1.972654    0.000008
      8          1           0        2.869150    0.066327    0.000066
 ---------------------------------------------------------------------
 Rotational constants (GHZ):          10.8381394           2.0029211           1.6905098
 Standard basis: Aug-CC-pVTZ (5D, 7F)
 There are   350 symmetry adapted cartesian basis functions of A   symmetry.
 There are   299 symmetry adapted basis functions of A   symmetry.
   299 basis functions,   441 primitive gaussians,   350 cartesian basis functions
    19 alpha electrons       19 beta electrons
       nuclear repulsion energy       140.9050552408 Hartrees.
 NAtoms=    8 NActive=    8 NUniq=    8 SFac= 1.00D+00 NAtFMM=   60 NAOKFM=F Big=F
 Integral buffers will be    131072 words long.
 Raffenetti 2 integral format.
 Two-electron integral symmetry is turned on.
 Nuclear repulsion after empirical dispersion term =      140.9033194786 Hartrees.
 One-electron integrals computed using PRISM.
 NBasis=   299 RedAO= T EigKep=  4.90D-05  NBF=   299
 NBsUse=   299 1.00D-06 EigRej= -1.00D+00 NBFU=   299
 Initial guess from the checkpoint file:  "AmideDissoc-PC-M1-b3lyp-wb97L-wb97H.chk"
 B after Tr=     0.000000    0.000000    0.000000
         Rot=    0.999999    0.000017   -0.000018    0.001672 Ang=   0.19 deg.
 ExpMin= 2.53D-02 ExpMax= 1.53D+04 ExpMxC= 5.22D+02 IAcc=3 IRadAn=         7 AccDes= 0.00D+00
 Harris functional with IExCor= 4639 and IRadAn=       7 diagonalized for initial guess.
 HarFok:  IExCor= 4639 AccDes= 0.00D+00 IRadAn=         7 IDoV= 1 UseB2=F ITyADJ=14
 ICtDFT=  3500011 ScaDFX=  1.000000  1.000000  1.000000  1.000000
 FoFCou: FMM=F IPFlag=           0 FMFlag=      100000 FMFlg1=           0
         NFxFlg=           0 DoJE=T BraDBF=F KetDBF=T FulRan=T
         wScrn=  0.000000 ICntrl=       500 IOpCl=  0 I1Cent=   200000004 NGrid=           0
         NMat0=    1 NMatS0=      1 NMatT0=    0 NMatD0=    1 NMtDS0=    0 NMtDT0=    0
 Petite list used in FoFCou.
 Requested convergence on RMS density matrix=1.00D-08 within 128 cycles.
 Requested convergence on MAX density matrix=1.00D-06.
 Requested convergence on             energy=1.00D-06.
 No special actions if energy rises.
 SCF Done:  E(RwB97XD) =  -283.211676327     A.U. after    9 cycles
            NFock=  9  Conv=0.68D-08     -V/T= 2.0055
 Calling FoFJK, ICntrl=      2127 FMM=F ISym2X=0 I1Cent= 0 IOpClX= 0 NMat=1 NMatS=1 NMatT=0.
 ***** Axes restored to original set *****
 -------------------------------------------------------------------
 Center     Atomic                   Forces (Hartrees/Bohr)
 Number     Number              X              Y              Z
 -------------------------------------------------------------------
      1        8           0.000043769   -0.000404666   -0.000001923
      2        8          -0.000425504    0.000448925    0.000000307
      3        6           0.000550663   -0.000543299   -0.000000626
      4        7          -0.000298176   -0.000055429   -0.000000562
      5        6           0.000369794    0.000226078    0.000002816
      6        1          -0.000291444    0.000379086    0.000001116
      7        1           0.000038924   -0.000114196   -0.000000475
      8        1           0.000011974    0.000063501   -0.000000653
 -------------------------------------------------------------------
 Cartesian Forces:  Max     0.000550663 RMS     0.000264094

 GradGradGradGradGradGradGradGradGradGradGradGradGradGradGradGradGradGrad
 Berny optimization.
 Using GEDIIS/GDIIS optimizer.
 FormGI is forming the generalized inverse of G from B-inverse, IUseBI=4.
 Internal  Forces:  Max     0.000604932 RMS     0.000233600
 Search for a local minimum.
 Step number   5 out of a maximum of   30
 All quantities printed in internal units (Hartrees-Bohrs-Radians)
 Mixed Optimization -- En-DIIS/RFO-DIIS
 Swapping is turned off.
 Update second derivatives using D2CorX and points    1    3    2    4    5
 DE= -4.39D-05 DEPred=-4.18D-05 R= 1.05D+00
 TightC=F SS=  1.41D+00  RLast= 4.22D-02 DXNew= 1.9946D-01 1.2669D-01
 Trust test= 1.05D+00 RLast= 4.22D-02 DXMaxT set to 1.27D-01
 The second derivative matrix:
                          R1        R2        R3        R4        R5
           R1           0.59962
           R2           0.01708   0.53388
           R3          -0.00610  -0.02262   1.32090
           R4          -0.00336  -0.00328  -0.00882   0.02895
           R5           0.01017   0.00074  -0.07030  -0.00367   0.76007
           R6           0.00002  -0.00250  -0.02951  -0.00121  -0.00382
           R7           0.00284   0.00018  -0.01227  -0.00024  -0.00046
           A1           0.02993   0.02509   0.00457  -0.00535   0.01745
           A2          -0.00767  -0.00556  -0.02578  -0.00086  -0.00023
           A3           0.00914   0.00638  -0.01168  -0.00047   0.01276
           A4           0.00401   0.00206  -0.00664  -0.00192   0.00179
           A5           0.00165   0.00281   0.01702   0.00038   0.00288
           A6          -0.00835  -0.00790  -0.00590   0.00071  -0.00755
           A7          -0.00250   0.00007  -0.00195   0.00138  -0.00068
           A8          -0.00007  -0.00006  -0.00009   0.00000  -0.00005
           D1          -0.00002  -0.00002  -0.00003   0.00000  -0.00001
           D2           0.00005   0.00005  -0.00008  -0.00001   0.00009
           D3          -0.00007  -0.00007   0.00003   0.00001  -0.00011
           D4          -0.00009  -0.00008   0.00010   0.00001  -0.00014
           D5           0.00003   0.00003  -0.00005  -0.00001   0.00005
                          R6        R7        A1        A2        A3
           R6           0.44679
           R7           0.00016   0.34496
           A1           0.00158   0.00382   0.18895
           A2          -0.00005   0.00278  -0.00768   0.15817
           A3           0.00489   0.00281   0.01099   0.00674   0.17240
           A4           0.00022   0.00049  -0.00550   0.00057   0.00250
           A5           0.00080   0.00004   0.00180  -0.00058  -0.00227
           A6          -0.00155  -0.00166  -0.01172   0.00153  -0.00402
           A7          -0.00080   0.00108   0.00938  -0.00464   0.00040
           A8          -0.00001   0.00000  -0.00010   0.00001  -0.00001
           D1           0.00000   0.00000  -0.00003   0.00000   0.00000
           D2           0.00003   0.00003   0.00007   0.00001   0.00009
           D3          -0.00003  -0.00003  -0.00011   0.00000  -0.00009
           D4          -0.00004  -0.00004  -0.00013  -0.00001  -0.00013
           D5           0.00001   0.00002   0.00005   0.00000   0.00005
                          A4        A5        A6        A7        A8
           A4           0.24218
           A5           0.00098   0.16024
           A6          -0.00150   0.00074   0.16345
           A7           0.00620  -0.00288  -0.00178   0.01187
           A8          -0.00002   0.00000   0.00002   0.00001   0.00230
           D1           0.00000   0.00000   0.00001   0.00000   0.00000
           D2           0.00003  -0.00001  -0.00002  -0.00003   0.00000
           D3          -0.00003   0.00001   0.00003   0.00003   0.00000
           D4          -0.00004   0.00002   0.00004   0.00004   0.00000
           D5           0.00001  -0.00001  -0.00002  -0.00001   0.00000
                          D1        D2        D3        D4        D5
           D1           0.00230
           D2           0.00000   0.02528
           D3           0.00000   0.00000   0.02528
           D4           0.00000   0.00000   0.00000   0.03431
           D5           0.00000   0.00000   0.00000   0.00000   0.03431
 ITU=  1 -1 -1  1  0
     Eigenvalues ---    0.00230   0.00230   0.01079   0.02528   0.02879
     Eigenvalues ---    0.03048   0.03431   0.15133   0.15837   0.17228
     Eigenvalues ---    0.19210   0.21652   0.34496   0.44571   0.53035
     Eigenvalues ---    0.60667   0.75334   1.33243
 En-DIIS/RFO-DIIS/Sim-DIIS IScMMF=       -3 using points:     5    4
 RFO step:  Lambda=-4.79281641D-06.
 DidBck=F Rises=F RFO-DIIS coefs:    1.11138   -0.11138
 Iteration  1 RMS(Cart)=  0.00371495 RMS(Int)=  0.00000270
 Iteration  2 RMS(Cart)=  0.00000356 RMS(Int)=  0.00000000
 Iteration  3 RMS(Cart)=  0.00000000 RMS(Int)=  0.00000000
 Variable       Old X    -DE/DX   Delta X   Delta X   Delta X     New X
                                 (Linear)    (Quad)   (Total)
    R1        2.51882   0.00016  -0.00020   0.00060   0.00040   2.51922
    R2        1.83045   0.00018  -0.00019   0.00065   0.00046   1.83091
    R3        2.11916   0.00060  -0.00011   0.00050   0.00038   2.11954
    R4        4.24297  -0.00015  -0.00061  -0.00519  -0.00581   4.23716
    R5        2.38256   0.00002  -0.00007   0.00018   0.00011   2.38267
    R6        1.91357  -0.00007  -0.00003  -0.00010  -0.00013   1.91344
    R7        2.05883   0.00001   0.00003   0.00006   0.00009   2.05893
    A1        1.88504  -0.00052  -0.00182  -0.00143  -0.00325   1.88179
    A2        2.81177  -0.00027  -0.00004  -0.00161  -0.00165   2.81011
    A3        1.93972  -0.00018   0.00000  -0.00075  -0.00075   1.93897
    A4        2.14212  -0.00042  -0.00045  -0.00159  -0.00204   2.14007
    A5        1.93280   0.00027   0.00013   0.00141   0.00153   1.93433
    A6        2.20827   0.00014   0.00033   0.00018   0.00051   2.20878
    A7        2.92404  -0.00002   0.00424  -0.00153   0.00272   2.92676
    A8        3.14171   0.00000   0.00005  -0.00059  -0.00053   3.14118
    D1        0.00004   0.00000   0.00001  -0.00015  -0.00014  -0.00010
    D2        0.00002   0.00000  -0.00001  -0.00003  -0.00003  -0.00001
    D3       -3.14159   0.00000   0.00001  -0.00001   0.00000  -3.14159
    D4        3.14158   0.00000   0.00001   0.00001   0.00002  -3.14158
    D5        0.00001   0.00000   0.00000  -0.00001  -0.00001   0.00000
         Item               Value     Threshold  Converged?
 Maximum Force            0.000605     0.000450     NO 
 RMS     Force            0.000234     0.000300     YES
 Maximum Displacement     0.008179     0.001800     NO 
 RMS     Displacement     0.003717     0.001200     NO 
 Predicted change in Energy=-2.396515D-06
 GradGradGradGradGradGradGradGradGradGradGradGradGradGradGradGradGradGrad

                          Input orientation:                          
 ---------------------------------------------------------------------
 Center     Atomic      Atomic             Coordinates (Angstroms)
 Number     Number       Type             X           Y           Z
 ---------------------------------------------------------------------
      1          8           0        1.286215   -1.114700    0.000013
      2          8           0       -2.758032    0.199183   -0.000096
      3          6           0       -1.837630   -0.441809   -0.000087
      4          7           0        1.030725    1.146658    0.000198
      5          6           0        1.772030    0.126743   -0.000038
      6          1           0        0.319201   -1.054655    0.000260
      7          1           0        1.580633    1.996868    0.000103
      8          1           0        2.861518    0.116422   -0.000314
 ---------------------------------------------------------------------
                    Distance matrix (angstroms):
                    1          2          3          4          5
     1  O    0.000000
     2  O    4.252320   0.000000
     3  C    3.195495   1.121611   0.000000
     4  N    2.275745   3.905431   3.278825   0.000000
     5  C    1.333116   4.530642   3.654162   1.260857   0.000000
     6  H    0.968877   3.322871   2.242209   2.313449   1.872543
     7  H    3.125466   4.696349   4.199009   1.012550   1.879894
     8  H    1.999310   5.620159   4.732189   2.100759   1.089536
                    6          7          8
     6  H    0.000000
     7  H    3.301970   0.000000
     8  H    2.799071   2.275246   0.000000
 Stoichiometry    C2H3NO2
 Framework group  C1[X(C2H3NO2)]
 Deg. of freedom    18
 Full point group                 C1      NOp   1
 Largest Abelian subgroup         C1      NOp   1
 Largest concise Abelian subgroup C1      NOp   1
                         Standard orientation:                         
 ---------------------------------------------------------------------
 Center     Atomic      Atomic             Coordinates (Angstroms)
 Number     Number       Type             X           Y           Z
 ---------------------------------------------------------------------
      1          8           0        1.272353   -1.132895    0.000012
      2          8           0       -2.749183    0.248939   -0.000096
      3          6           0       -1.839712   -0.407469   -0.000087
      4          7           0        1.054999    1.132446    0.000197
      5          6           0        1.779016    0.100187   -0.000039
      6          1           0        0.306488   -1.056566    0.000260
      7          1           0        1.619154    1.973271    0.000102
      8          1           0        2.868175    0.071511   -0.000315
 ---------------------------------------------------------------------
 Rotational constants (GHZ):          10.8484385           2.0076338           1.6941171
 Standard basis: Aug-CC-pVTZ (5D, 7F)
 There are   350 symmetry adapted cartesian basis functions of A   symmetry.
 There are   299 symmetry adapted basis functions of A   symmetry.
   299 basis functions,   441 primitive gaussians,   350 cartesian basis functions
    19 alpha electrons       19 beta electrons
       nuclear repulsion energy       140.9647567540 Hartrees.
 NAtoms=    8 NActive=    8 NUniq=    8 SFac= 1.00D+00 NAtFMM=   60 NAOKFM=F Big=F
 Integral buffers will be    131072 words long.
 Raffenetti 2 integral format.
 Two-electron integral symmetry is turned on.
 Nuclear repulsion after empirical dispersion term =      140.9630194954 Hartrees.
 One-electron integrals computed using PRISM.
 NBasis=   299 RedAO= T EigKep=  4.90D-05  NBF=   299
 NBsUse=   299 1.00D-06 EigRej= -1.00D+00 NBFU=   299
 Initial guess from the checkpoint file:  "AmideDissoc-PC-M1-b3lyp-wb97L-wb97H.chk"
 B after Tr=     0.000000    0.000000    0.000000
         Rot=    1.000000   -0.000024    0.000021   -0.000419 Ang=  -0.05 deg.
 Requested convergence on RMS density matrix=1.00D-08 within 128 cycles.
 Requested convergence on MAX density matrix=1.00D-06.
 Requested convergence on             energy=1.00D-06.
 No special actions if energy rises.
 SCF Done:  E(RwB97XD) =  -283.211679070     A.U. after    8 cycles
            NFock=  8  Conv=0.57D-08     -V/T= 2.0055
 Calling FoFJK, ICntrl=      2127 FMM=F ISym2X=0 I1Cent= 0 IOpClX= 0 NMat=1 NMatS=1 NMatT=0.
 ***** Axes restored to original set *****
 -------------------------------------------------------------------
 Center     Atomic                   Forces (Hartrees/Bohr)
 Number     Number              X              Y              Z
 -------------------------------------------------------------------
      1        8           0.000047188   -0.000133996    0.000002469
      2        8          -0.000020785    0.000163290   -0.000000865
      3        6           0.000111987   -0.000251790    0.000001850
      4        7          -0.000018064    0.000099577    0.000000399
      5        6           0.000087984    0.000010380   -0.000001402
      6        1          -0.000161686    0.000081577   -0.000002865
      7        1           0.000014849    0.000023866    0.000000226
      8        1          -0.000061474    0.000007095    0.000000188
 -------------------------------------------------------------------
 Cartesian Forces:  Max     0.000251790 RMS     0.000086300

 GradGradGradGradGradGradGradGradGradGradGradGradGradGradGradGradGradGrad
 Berny optimization.
 Using GEDIIS/GDIIS optimizer.
 FormGI is forming the generalized inverse of G from B-inverse, IUseBI=4.
 Internal  Forces:  Max     0.000253198 RMS     0.000086075
 Search for a local minimum.
 Step number   6 out of a maximum of   30
 All quantities printed in internal units (Hartrees-Bohrs-Radians)
 Mixed Optimization -- En-DIIS/RFO-DIIS
 Swapping is turned off.
 Update second derivatives using D2CorX and points    1    3    2    4    5
                                                      6
 DE= -2.74D-06 DEPred=-2.40D-06 R= 1.14D+00
 TightC=F SS=  1.41D+00  RLast= 7.91D-03 DXNew= 2.1307D-01 2.3735D-02
 Trust test= 1.14D+00 RLast= 7.91D-03 DXMaxT set to 1.27D-01
 The second derivative matrix:
                          R1        R2        R3        R4        R5
           R1           0.59963
           R2           0.01374   0.52851
           R3          -0.03007  -0.04367   1.28388
           R4          -0.00199  -0.00113   0.00125   0.02521
           R5           0.01061  -0.00453  -0.09293  -0.00349   0.76382
           R6           0.00194  -0.00293  -0.03385  -0.00268   0.00075
           R7           0.00085  -0.00108  -0.01317  -0.00006  -0.00366
           A1           0.05281   0.03170  -0.00086  -0.01973   0.03009
           A2          -0.00787  -0.00037  -0.00708  -0.00804   0.00410
           A3           0.01573   0.00851  -0.01572  -0.00392   0.02053
           A4           0.02146   0.00780  -0.00100  -0.01148   0.01604
           A5          -0.00776   0.00016   0.01651   0.00485  -0.00688
           A6          -0.01564  -0.00965   0.00022   0.00335  -0.01350
           A7           0.00067   0.00205  -0.00022   0.00050   0.00265
           A8           0.00003  -0.00005  -0.00019   0.00001   0.00011
           D1           0.00001  -0.00001  -0.00005   0.00000   0.00003
           D2           0.00011   0.00006  -0.00015  -0.00003   0.00020
           D3          -0.00009  -0.00008   0.00007   0.00003  -0.00014
           D4          -0.00016  -0.00011   0.00018   0.00005  -0.00026
           D5           0.00006   0.00004  -0.00008  -0.00002   0.00010
                          R6        R7        A1        A2        A3
           R6           0.44939
           R7          -0.00125   0.34591
           A1           0.00692  -0.00925   0.22535
           A2          -0.00239   0.00716  -0.04310   0.14452
           A3           0.00847   0.00098   0.01543   0.00366   0.17760
           A4           0.00678  -0.00896   0.02311  -0.02217   0.00690
           A5          -0.00414   0.00528  -0.01925   0.01059  -0.00686
           A6          -0.00481   0.00243  -0.03417   0.00980  -0.00845
           A7           0.00044   0.00045   0.01595  -0.00720   0.00198
           A8           0.00009  -0.00007   0.00044  -0.00004   0.00011
           D1           0.00002  -0.00002   0.00011  -0.00001   0.00003
           D2           0.00008   0.00000   0.00030  -0.00006   0.00017
           D3          -0.00004  -0.00004  -0.00012   0.00003  -0.00012
           D4          -0.00009  -0.00003  -0.00031   0.00007  -0.00022
           D5           0.00004   0.00001   0.00012  -0.00003   0.00009
                          A4        A5        A6        A7        A8
           A4           0.26588
           A5          -0.01664   0.17258
           A6          -0.01803   0.01120   0.17295
           A7           0.01017  -0.00551  -0.00443   0.01185
           A8           0.00040  -0.00025  -0.00016   0.00005   0.00230
           D1           0.00010  -0.00006  -0.00004   0.00001   0.00000
           D2           0.00021  -0.00013  -0.00011   0.00000   0.00000
           D3          -0.00005   0.00003   0.00004   0.00002   0.00000
           D4          -0.00019   0.00012   0.00012   0.00002   0.00000
           D5           0.00008  -0.00005  -0.00005   0.00000   0.00000
                          D1        D2        D3        D4        D5
           D1           0.00230
           D2           0.00000   0.02529
           D3           0.00000   0.00000   0.02528
           D4           0.00000   0.00000   0.00000   0.03431
           D5           0.00000   0.00000   0.00000   0.00000   0.03431
 ITU=  1  1 -1 -1  1  0
     Eigenvalues ---    0.00230   0.00230   0.00983   0.02175   0.02528
     Eigenvalues ---    0.03048   0.03431   0.12437   0.16044   0.17580
     Eigenvalues ---    0.20333   0.28797   0.34907   0.44908   0.52596
     Eigenvalues ---    0.61298   0.75233   1.30600
 En-DIIS/RFO-DIIS/Sim-DIIS IScMMF=       -3 using points:     6    5    4
 RFO step:  Lambda=-1.34808297D-06.
 DidBck=F Rises=F RFO-DIIS coefs:    1.71197   -0.70097   -0.01100
 Iteration  1 RMS(Cart)=  0.00172683 RMS(Int)=  0.00000095
 Iteration  2 RMS(Cart)=  0.00000182 RMS(Int)=  0.00000000
 Iteration  3 RMS(Cart)=  0.00000000 RMS(Int)=  0.00000000
 Variable       Old X    -DE/DX   Delta X   Delta X   Delta X     New X
                                 (Linear)    (Quad)   (Total)
    R1        2.51922   0.00014   0.00026   0.00001   0.00027   2.51949
    R2        1.83091   0.00007   0.00031  -0.00014   0.00017   1.83108
    R3        2.11954   0.00011   0.00026  -0.00016   0.00010   2.11964
    R4        4.23716  -0.00011  -0.00419  -0.00173  -0.00592   4.23124
    R5        2.38267   0.00010   0.00007   0.00009   0.00016   2.38284
    R6        1.91344   0.00003  -0.00010   0.00013   0.00003   1.91348
    R7        2.05893  -0.00006   0.00007  -0.00022  -0.00015   2.05877
    A1        1.88179   0.00005  -0.00249   0.00151  -0.00098   1.88081
    A2        2.81011  -0.00025  -0.00118  -0.00103  -0.00221   2.80790
    A3        1.93897   0.00000  -0.00054   0.00050  -0.00004   1.93893
    A4        2.14007   0.00010  -0.00150   0.00144  -0.00006   2.14001
    A5        1.93433  -0.00004   0.00110  -0.00095   0.00015   1.93449
    A6        2.20878  -0.00006   0.00040  -0.00049  -0.00009   2.20868
    A7        2.92676   0.00002   0.00235  -0.00024   0.00211   2.92887
    A8        3.14118   0.00000  -0.00037   0.00176   0.00138   3.14256
    D1       -0.00010   0.00000  -0.00010   0.00044   0.00034   0.00024
    D2       -0.00001   0.00000  -0.00002   0.00006   0.00003   0.00003
    D3       -3.14159   0.00000   0.00000   0.00001   0.00001  -3.14158
    D4       -3.14158   0.00000   0.00002  -0.00004  -0.00002   3.14158
    D5        0.00000   0.00000  -0.00001   0.00002   0.00001   0.00001
         Item               Value     Threshold  Converged?
 Maximum Force            0.000253     0.000450     YES
 RMS     Force            0.000086     0.000300     YES
 Maximum Displacement     0.004416     0.001800     NO 
 RMS     Displacement     0.001728     0.001200     NO 
 Predicted change in Energy=-6.735691D-07
 GradGradGradGradGradGradGradGradGradGradGradGradGradGradGradGradGradGrad

                          Input orientation:                          
 ---------------------------------------------------------------------
 Center     Atomic      Atomic             Coordinates (Angstroms)
 Number     Number       Type             X           Y           Z
 ---------------------------------------------------------------------
      1          8           0        1.285130   -1.114735   -0.000096
      2          8           0       -2.755695    0.199304    0.000304
      3          6           0       -1.836176   -0.443047    0.000235
      4          7           0        1.030396    1.146873   -0.000392
      5          6           0        1.771445    0.126666    0.000085
      6          1           0        0.318109   -1.053384   -0.000656
      7          1           0        1.580601    1.996912   -0.000139
      8          1           0        2.860850    0.116119    0.000699
 ---------------------------------------------------------------------
                    Distance matrix (angstroms):
                    1          2          3          4          5
     1  O    0.000000
     2  O    4.249113   0.000000
     3  C    3.192760   1.121664   0.000000
     4  N    2.275908   3.902867   3.277969   0.000000
     5  C    1.333259   4.527723   3.652329   1.260942   0.000000
     6  H    0.968965   3.319262   2.239075   2.312678   1.872085
     7  H    3.125644   4.694131   4.198544   1.012568   1.879958
     8  H    1.999474   5.617161   4.730193   2.100718   1.089456
                    6          7          8
     6  H    0.000000
     7  H    3.301241   0.000000
     8  H    2.798798   2.275175   0.000000
 Stoichiometry    C2H3NO2
 Framework group  C1[X(C2H3NO2)]
 Deg. of freedom    18
 Full point group                 C1      NOp   1
 Largest Abelian subgroup         C1      NOp   1
 Largest concise Abelian subgroup C1      NOp   1
                         Standard orientation:                         
 ---------------------------------------------------------------------
 Center     Atomic      Atomic             Coordinates (Angstroms)
 Number     Number       Type             X           Y           Z
 ---------------------------------------------------------------------
      1          8           0        1.270745   -1.133043   -0.000116
      2          8           0       -2.747084    0.249711    0.000285
      3          6           0       -1.838653   -0.408227    0.000215
      4          7           0        1.054614    1.132579   -0.000412
      5          6           0        1.778159    0.099884    0.000066
      6          1           0        0.304912   -1.055211   -0.000675
      7          1           0        1.619236    1.973113   -0.000158
      8          1           0        2.867226    0.070761    0.000679
 ---------------------------------------------------------------------
 Rotational constants (GHZ):          10.8440828           2.0104324           1.6960029
 Standard basis: Aug-CC-pVTZ (5D, 7F)
 There are   350 symmetry adapted cartesian basis functions of A   symmetry.
 There are   299 symmetry adapted basis functions of A   symmetry.
   299 basis functions,   441 primitive gaussians,   350 cartesian basis functions
    19 alpha electrons       19 beta electrons
       nuclear repulsion energy       140.9903685371 Hartrees.
 NAtoms=    8 NActive=    8 NUniq=    8 SFac= 1.00D+00 NAtFMM=   60 NAOKFM=F Big=F
 Integral buffers will be    131072 words long.
 Raffenetti 2 integral format.
 Two-electron integral symmetry is turned on.
 Nuclear repulsion after empirical dispersion term =      140.9886305705 Hartrees.
 One-electron integrals computed using PRISM.
 NBasis=   299 RedAO= T EigKep=  4.90D-05  NBF=   299
 NBsUse=   299 1.00D-06 EigRej= -1.00D+00 NBFU=   299
 Initial guess from the checkpoint file:  "AmideDissoc-PC-M1-b3lyp-wb97L-wb97H.chk"
 B after Tr=     0.000000    0.000000    0.000000
         Rot=    1.000000    0.000059   -0.000054    0.000091 Ang=   0.01 deg.
 Requested convergence on RMS density matrix=1.00D-08 within 128 cycles.
 Requested convergence on MAX density matrix=1.00D-06.
 Requested convergence on             energy=1.00D-06.
 No special actions if energy rises.
 SCF Done:  E(RwB97XD) =  -283.211680105     A.U. after    8 cycles
            NFock=  8  Conv=0.40D-08     -V/T= 2.0055
 Calling FoFJK, ICntrl=      2127 FMM=F ISym2X=0 I1Cent= 0 IOpClX= 0 NMat=1 NMatS=1 NMatT=0.
 ***** Axes restored to original set *****
 -------------------------------------------------------------------
 Center     Atomic                   Forces (Hartrees/Bohr)
 Number     Number              X              Y              Z
 -------------------------------------------------------------------
      1        8           0.000007678    0.000092758   -0.000005603
      2        8           0.000096594    0.000056960    0.000002074
      3        6          -0.000037876   -0.000122665   -0.000004416
      4        7           0.000039861    0.000002212   -0.000000848
      5        6           0.000015036   -0.000008440    0.000002027
      6        1          -0.000114225   -0.000030026    0.000006976
      7        1           0.000005276    0.000010844   -0.000000274
      8        1          -0.000012344   -0.000001643    0.000000065
 -------------------------------------------------------------------
 Cartesian Forces:  Max     0.000122665 RMS     0.000047420

 GradGradGradGradGradGradGradGradGradGradGradGradGradGradGradGradGradGrad
 Berny optimization.
 Using GEDIIS/GDIIS optimizer.
 FormGI is forming the generalized inverse of G from B-inverse, IUseBI=4.
 Internal  Forces:  Max     0.000211527 RMS     0.000071057
 Search for a local minimum.
 Step number   7 out of a maximum of   30
 All quantities printed in internal units (Hartrees-Bohrs-Radians)
 Mixed Optimization -- En-DIIS/RFO-DIIS
 Swapping is turned off.
 Update second derivatives using D2CorX and points    1    3    2    4    5
                                                      6    7
 DE= -1.04D-06 DEPred=-6.74D-07 R= 1.54D+00
 TightC=F SS=  1.41D+00  RLast= 6.90D-03 DXNew= 2.1307D-01 2.0700D-02
 Trust test= 1.54D+00 RLast= 6.90D-03 DXMaxT set to 1.27D-01
 The second derivative matrix:
                          R1        R2        R3        R4        R5
           R1           0.60327
           R2           0.01216   0.52916
           R3          -0.01012  -0.03918   1.33570
           R4           0.00313   0.00349   0.00212   0.01809
           R5           0.02190  -0.00445  -0.07272  -0.00272   0.77971
           R6           0.00053  -0.00405  -0.03601  -0.00178   0.00210
           R7           0.00285   0.00248  -0.01754  -0.00240  -0.00546
           A1           0.00990   0.02279  -0.05438  -0.00791  -0.01210
           A2           0.01060   0.01245   0.00347  -0.02598   0.01965
           A3           0.01559   0.00858  -0.02238  -0.00436   0.02184
           A4           0.00806  -0.00020  -0.01399  -0.00558   0.00494
           A5           0.00055   0.00597   0.02530   0.00405  -0.00051
           A6          -0.00959  -0.00516   0.00202   0.00155  -0.01013
           A7           0.00141   0.00160   0.00003   0.00097   0.00317
           A8           0.00141   0.00001   0.00218  -0.00034   0.00157
           D1           0.00035   0.00000   0.00055  -0.00009   0.00040
           D2           0.00054   0.00008   0.00058  -0.00015   0.00069
           D3           0.00007  -0.00007   0.00034  -0.00001  -0.00002
           D4          -0.00035  -0.00012  -0.00015   0.00009  -0.00053
           D5           0.00016   0.00004   0.00010  -0.00004   0.00023
                          R6        R7        A1        A2        A3
           R6           0.45017
           R7          -0.00040   0.34610
           A1           0.00365   0.00467   0.28645
           A2           0.00128   0.00236  -0.03359   0.10288
           A3           0.01015   0.00197   0.01472   0.00732   0.18077
           A4           0.00579  -0.00697   0.02346  -0.00955   0.00528
           A5          -0.00426   0.00565  -0.01866   0.00949  -0.00557
           A6          -0.00404   0.00187  -0.02397   0.00541  -0.00680
           A7           0.00038   0.00011   0.01327  -0.00497   0.00198
           A8           0.00012  -0.00061  -0.00325   0.00000  -0.00009
           D1           0.00003  -0.00015  -0.00082   0.00000  -0.00002
           D2           0.00010  -0.00015  -0.00092  -0.00005   0.00013
           D3          -0.00004  -0.00011  -0.00046   0.00002  -0.00017
           D4          -0.00011   0.00002   0.00034   0.00002  -0.00023
           D5           0.00004  -0.00002  -0.00020   0.00000   0.00009
                          A4        A5        A6        A7        A8
           A4           0.26257
           A5          -0.01724   0.17433
           A6          -0.01476   0.00948   0.16939
           A7           0.00904  -0.00569  -0.00491   0.01169
           A8          -0.00008   0.00006  -0.00018   0.00017   0.00246
           D1          -0.00002   0.00001  -0.00004   0.00004   0.00004
           D2           0.00005  -0.00002  -0.00010   0.00004   0.00005
           D3          -0.00009   0.00005   0.00002   0.00003   0.00002
           D4          -0.00009   0.00005   0.00010  -0.00001  -0.00003
           D5           0.00003  -0.00002  -0.00004   0.00001   0.00001
                          D1        D2        D3        D4        D5
           D1           0.00231
           D2           0.00001   0.02530
           D3           0.00000   0.00000   0.02529
           D4          -0.00001  -0.00001   0.00000   0.03432
           D5           0.00000   0.00000   0.00000   0.00000   0.03431
 ITU=  1  1  1 -1 -1  1  0
     Eigenvalues ---    0.00230   0.00236   0.00897   0.01073   0.02530
     Eigenvalues ---    0.03049   0.03431   0.10267   0.16151   0.17825
     Eigenvalues ---    0.23098   0.31433   0.34670   0.44908   0.52718
     Eigenvalues ---    0.60450   0.77550   1.35293
 En-DIIS/RFO-DIIS/Sim-DIIS IScMMF=       -3 using points:     7    6    5    4
 RFO step:  Lambda=-2.07384067D-06.
 DidBck=F Rises=F RFO-DIIS coefs:    1.65482    0.31025   -1.03023    0.06517
 Iteration  1 RMS(Cart)=  0.00292477 RMS(Int)=  0.00000255
 Iteration  2 RMS(Cart)=  0.00000283 RMS(Int)=  0.00000000
 Iteration  3 RMS(Cart)=  0.00000000 RMS(Int)=  0.00000000
 Variable       Old X    -DE/DX   Delta X   Delta X   Delta X     New X
                                 (Linear)    (Quad)   (Total)
    R1        2.51949   0.00002   0.00068  -0.00036   0.00033   2.51982
    R2        1.83108   0.00005   0.00066  -0.00039   0.00027   1.83135
    R3        2.11964  -0.00005   0.00050  -0.00042   0.00008   2.11972
    R4        4.23124  -0.00008  -0.00912  -0.00024  -0.00936   4.22188
    R5        2.38284  -0.00001   0.00026  -0.00009   0.00017   2.38301
    R6        1.91348   0.00001  -0.00009   0.00010   0.00002   1.91349
    R7        2.05877  -0.00001  -0.00003  -0.00012  -0.00015   2.05862
    A1        1.88081   0.00020  -0.00272   0.00186  -0.00086   1.87995
    A2        2.80790  -0.00021  -0.00302  -0.00081  -0.00383   2.80408
    A3        1.93893   0.00001  -0.00075   0.00073  -0.00002   1.93891
    A4        2.14001   0.00006  -0.00175   0.00162  -0.00013   2.13989
    A5        1.93449  -0.00003   0.00151  -0.00125   0.00026   1.93474
    A6        2.20868  -0.00003   0.00024  -0.00037  -0.00013   2.20855
    A7        2.92887   0.00001   0.00152   0.00011   0.00163   2.93050
    A8        3.14256  -0.00001   0.00036  -0.00077  -0.00042   3.14215
    D1        0.00024   0.00000   0.00008  -0.00020  -0.00012   0.00012
    D2        0.00003   0.00000  -0.00001  -0.00002  -0.00002   0.00000
    D3       -3.14158   0.00000   0.00000  -0.00001  -0.00001  -3.14159
    D4        3.14158   0.00000   0.00001   0.00000   0.00001  -3.14159
    D5        0.00001   0.00000   0.00000   0.00000  -0.00001   0.00000
         Item               Value     Threshold  Converged?
 Maximum Force            0.000212     0.000450     YES
 RMS     Force            0.000071     0.000300     YES
 Maximum Displacement     0.009266     0.001800     NO 
 RMS     Displacement     0.002927     0.001200     NO 
 Predicted change in Energy=-8.146894D-07
 GradGradGradGradGradGradGradGradGradGradGradGradGradGradGradGradGradGrad

                          Input orientation:                          
 ---------------------------------------------------------------------
 Center     Atomic      Atomic             Coordinates (Angstroms)
 Number     Number       Type             X           Y           Z
 ---------------------------------------------------------------------
      1          8           0        1.283636   -1.114918   -0.000066
      2          8           0       -2.750792    0.200582    0.000189
      3          6           0       -1.833332   -0.444781    0.000134
      4          7           0        1.029234    1.146879   -0.000218
      5          6           0        1.770262    0.126546    0.000052
      6          1           0        0.316536   -1.052534   -0.000382
      7          1           0        1.579526    1.996873   -0.000069
      8          1           0        2.859589    0.116063    0.000401
 ---------------------------------------------------------------------
                    Distance matrix (angstroms):
                    1          2          3          4          5
     1  O    0.000000
     2  O    4.243483   0.000000
     3  C    3.188193   1.121706   0.000000
     4  N    2.276059   3.896675   3.275312   0.000000
     5  C    1.333431   4.521660   3.648603   1.261032   0.000000
     6  H    0.969110   3.313428   2.234122   2.312003   1.871777
     7  H    3.125827   4.688103   4.196341   1.012577   1.880027
     8  H    1.999735   5.611017   4.726315   2.100662   1.089377
                    6          7          8
     6  H    0.000000
     7  H    3.300611   0.000000
     8  H    2.798702   2.275084   0.000000
 Stoichiometry    C2H3NO2
 Framework group  C1[X(C2H3NO2)]
 Deg. of freedom    18
 Full point group                 C1      NOp   1
 Largest Abelian subgroup         C1      NOp   1
 Largest concise Abelian subgroup C1      NOp   1
                         Standard orientation:                         
 ---------------------------------------------------------------------
 Center     Atomic      Atomic             Coordinates (Angstroms)
 Number     Number       Type             X           Y           Z
 ---------------------------------------------------------------------
      1          8           0        1.268617   -1.133114   -0.000080
      2          8           0       -2.742829    0.250883    0.000176
      3          6           0       -1.836490   -0.410007    0.000121
      4          7           0        1.052760    1.132687   -0.000232
      5          6           0        1.776309    0.099885    0.000038
      6          1           0        0.302720   -1.054274   -0.000396
      7          1           0        1.617444    1.973188   -0.000083
      8          1           0        2.865299    0.070857    0.000387
 ---------------------------------------------------------------------
 Rotational constants (GHZ):          10.8368798           2.0160988           1.6998566
 Standard basis: Aug-CC-pVTZ (5D, 7F)
 There are   350 symmetry adapted cartesian basis functions of A   symmetry.
 There are   299 symmetry adapted basis functions of A   symmetry.
   299 basis functions,   441 primitive gaussians,   350 cartesian basis functions
    19 alpha electrons       19 beta electrons
       nuclear repulsion energy       141.0455859591 Hartrees.
 NAtoms=    8 NActive=    8 NUniq=    8 SFac= 1.00D+00 NAtFMM=   60 NAOKFM=F Big=F
 Integral buffers will be    131072 words long.
 Raffenetti 2 integral format.
 Two-electron integral symmetry is turned on.
 Nuclear repulsion after empirical dispersion term =      141.0438462071 Hartrees.
 One-electron integrals computed using PRISM.
 NBasis=   299 RedAO= T EigKep=  4.90D-05  NBF=   299
 NBsUse=   299 1.00D-06 EigRej= -1.00D+00 NBFU=   299
 Initial guess from the checkpoint file:  "AmideDissoc-PC-M1-b3lyp-wb97L-wb97H.chk"
 B after Tr=     0.000000    0.000000    0.000000
         Rot=    1.000000   -0.000018    0.000016    0.000034 Ang=   0.00 deg.
 Requested convergence on RMS density matrix=1.00D-08 within 128 cycles.
 Requested convergence on MAX density matrix=1.00D-06.
 Requested convergence on             energy=1.00D-06.
 No special actions if energy rises.
 SCF Done:  E(RwB97XD) =  -283.211680938     A.U. after    8 cycles
            NFock=  8  Conv=0.34D-08     -V/T= 2.0055
 Calling FoFJK, ICntrl=      2127 FMM=F ISym2X=0 I1Cent= 0 IOpClX= 0 NMat=1 NMatS=1 NMatT=0.
 ***** Axes restored to original set *****
 -------------------------------------------------------------------
 Center     Atomic                   Forces (Hartrees/Bohr)
 Number     Number              X              Y              Z
 -------------------------------------------------------------------
      1        8          -0.000024973    0.000334618   -0.000002647
      2        8           0.000193863   -0.000051460    0.000001141
      3        6          -0.000190563    0.000019331   -0.000002459
      4        7           0.000096559   -0.000096088   -0.000000350
      5        6          -0.000099252   -0.000055423   -0.000000002
      6        1          -0.000009015   -0.000135459    0.000003843
      7        1          -0.000000192    0.000005734    0.000000071
      8        1           0.000033574   -0.000021253    0.000000404
 -------------------------------------------------------------------
 Cartesian Forces:  Max     0.000334618 RMS     0.000100221

 GradGradGradGradGradGradGradGradGradGradGradGradGradGradGradGradGradGrad
 Berny optimization.
 Using GEDIIS/GDIIS optimizer.
 FormGI is forming the generalized inverse of G from B-inverse, IUseBI=4.
 Internal  Forces:  Max     0.000308272 RMS     0.000098399
 Search for a local minimum.
 Step number   8 out of a maximum of   30
 All quantities printed in internal units (Hartrees-Bohrs-Radians)
 Mixed Optimization -- En-DIIS/RFO-DIIS
 Swapping is turned off.
 Update second derivatives using D2CorX and points    1    3    2    4    5
                                                      6    7    8
 DE= -8.33D-07 DEPred=-8.15D-07 R= 1.02D+00
 Trust test= 1.02D+00 RLast= 1.03D-02 DXMaxT set to 1.27D-01
 The second derivative matrix:
                          R1        R2        R3        R4        R5
           R1           0.62693
           R2           0.01720   0.53027
           R3          -0.02598  -0.04193   1.31222
           R4          -0.00126   0.00285  -0.00016   0.01880
           R5           0.03016  -0.00270  -0.09089  -0.00597   0.78134
           R6          -0.00183  -0.00524  -0.03726  -0.00163   0.00289
           R7          -0.00214   0.00220  -0.01464  -0.00176  -0.00678
           A1           0.00366   0.01489  -0.01881   0.00019  -0.00804
           A2           0.01427   0.01545  -0.01212  -0.02889   0.02241
           A3           0.02044   0.00932  -0.02434  -0.00470   0.02672
           A4           0.01071  -0.00350  -0.00459  -0.00371   0.00668
           A5           0.00466   0.00953   0.02064   0.00230   0.00111
           A6          -0.01591  -0.00464   0.00294   0.00118  -0.01164
           A7          -0.00107   0.00163  -0.00060   0.00124   0.00117
           A8           0.00093  -0.00011  -0.00101   0.00002   0.00037
           D1           0.00024  -0.00003  -0.00025   0.00000   0.00010
           D2           0.00037   0.00004  -0.00055  -0.00001   0.00031
           D3           0.00006  -0.00007   0.00013  -0.00001  -0.00013
           D4          -0.00026  -0.00008   0.00052   0.00000  -0.00035
           D5           0.00013   0.00003  -0.00021   0.00000   0.00015
                          R6        R7        A1        A2        A3
           R6           0.45091
           R7           0.00046   0.34791
           A1          -0.00021   0.00510   0.22101
           A2           0.00257   0.00212  -0.01401   0.09259
           A3           0.01123   0.00166   0.00553   0.01344   0.18366
           A4           0.00435  -0.00932  -0.00207   0.00035   0.00181
           A5          -0.00434   0.00614  -0.00848   0.00458  -0.00325
           A6          -0.00283   0.00434  -0.01454  -0.00049  -0.00626
           A7           0.00038   0.00119   0.01520  -0.00485   0.00165
           A8           0.00009  -0.00052   0.00074   0.00037   0.00030
           D1           0.00002  -0.00013   0.00018   0.00009   0.00008
           D2           0.00009  -0.00011   0.00041   0.00012   0.00030
           D3          -0.00005  -0.00012  -0.00012   0.00000  -0.00016
           D4          -0.00011  -0.00001  -0.00034  -0.00011  -0.00035
           D5           0.00004  -0.00001   0.00012   0.00005   0.00014
                          A4        A5        A6        A7        A8
           A4           0.25403
           A5          -0.01340   0.17375
           A6          -0.01275   0.00722   0.17037
           A7           0.00785  -0.00479  -0.00339   0.01152
           A8           0.00105  -0.00046  -0.00068  -0.00011   0.00240
           D1           0.00026  -0.00011  -0.00017  -0.00003   0.00002
           D2           0.00043  -0.00020  -0.00028  -0.00005   0.00004
           D3           0.00001   0.00001  -0.00002   0.00001   0.00001
           D4          -0.00028   0.00015   0.00020   0.00004  -0.00003
           D5           0.00012  -0.00006  -0.00009  -0.00002   0.00001
                          D1        D2        D3        D4        D5
           D1           0.00231
           D2           0.00001   0.02530
           D3           0.00000   0.00000   0.02529
           D4          -0.00001  -0.00001   0.00000   0.03432
           D5           0.00000   0.00000   0.00000   0.00000   0.03431
 ITU=  0  1  1  1 -1 -1  1  0
     Eigenvalues ---    0.00230   0.00238   0.00847   0.00985   0.02529
     Eigenvalues ---    0.03049   0.03431   0.09746   0.16352   0.18214
     Eigenvalues ---    0.21977   0.24827   0.34900   0.44933   0.52697
     Eigenvalues ---    0.62591   0.77366   1.33420
 En-DIIS/RFO-DIIS/Sim-DIIS IScMMF=       -3 using points:     8    7    6    5    4
 RFO step:  Lambda=-1.06589275D-06.
 DidBck=F Rises=F RFO-DIIS coefs:    1.75941   -0.81401   -0.05446    0.02383    0.08523
 Iteration  1 RMS(Cart)=  0.00291949 RMS(Int)=  0.00000375
 Iteration  2 RMS(Cart)=  0.00000370 RMS(Int)=  0.00000000
 Iteration  3 RMS(Cart)=  0.00000000 RMS(Int)=  0.00000000
 Variable       Old X    -DE/DX   Delta X   Delta X   Delta X     New X
                                 (Linear)    (Quad)   (Total)
    R1        2.51982  -0.00014   0.00034  -0.00061  -0.00026   2.51956
    R2        1.83135  -0.00001   0.00029  -0.00027   0.00002   1.83138
    R3        2.11972  -0.00019   0.00010  -0.00031  -0.00021   2.11951
    R4        4.22188  -0.00001  -0.00568   0.00024  -0.00544   4.21644
    R5        2.38301  -0.00013   0.00016  -0.00034  -0.00017   2.38283
    R6        1.91349   0.00000   0.00005  -0.00007  -0.00002   1.91347
    R7        2.05862   0.00003  -0.00014   0.00020   0.00006   2.05869
    A1        1.87995   0.00031   0.00115   0.00033   0.00148   1.88143
    A2        2.80408  -0.00014  -0.00257  -0.00078  -0.00335   2.80072
    A3        1.93891   0.00001   0.00007   0.00001   0.00007   1.93898
    A4        2.13989   0.00005   0.00048  -0.00030   0.00018   2.14006
    A5        1.93474  -0.00004  -0.00008  -0.00011  -0.00019   1.93456
    A6        2.20855   0.00000  -0.00040   0.00041   0.00001   2.20856
    A7        2.93050   0.00000  -0.00242   0.00000  -0.00242   2.92808
    A8        3.14215   0.00000  -0.00037   0.00004  -0.00033   3.14181
    D1        0.00012   0.00000  -0.00010  -0.00002  -0.00012   0.00000
    D2        0.00000   0.00000  -0.00001   0.00000  -0.00001  -0.00001
    D3       -3.14159   0.00000  -0.00001  -0.00001  -0.00002   3.14158
    D4       -3.14159   0.00000   0.00000  -0.00001  -0.00001   3.14158
    D5        0.00000   0.00000   0.00000   0.00000   0.00000   0.00000
         Item               Value     Threshold  Converged?
 Maximum Force            0.000308     0.000450     YES
 RMS     Force            0.000098     0.000300     YES
 Maximum Displacement     0.009220     0.001800     NO 
 RMS     Displacement     0.002921     0.001200     NO 
 Predicted change in Energy=-5.161950D-07
 GradGradGradGradGradGradGradGradGradGradGradGradGradGradGradGradGradGrad

                          Input orientation:                          
 ---------------------------------------------------------------------
 Center     Atomic      Atomic             Coordinates (Angstroms)
 Number     Number       Type             X           Y           Z
 ---------------------------------------------------------------------
      1          8           0        1.282878   -1.114822   -0.000041
      2          8           0       -2.745913    0.202912    0.000103
      3          6           0       -1.831091   -0.445995    0.000052
      4          7           0        1.027846    1.146811   -0.000087
      5          6           0        1.769006    0.126689    0.000016
      6          1           0        0.315653   -1.054217   -0.000165
      7          1           0        1.577913    1.996936   -0.000009
      8          1           0        2.858367    0.116396    0.000171
 ---------------------------------------------------------------------
                    Distance matrix (angstroms):
                    1          2          3          4          5
     1  O    0.000000
     2  O    4.238818   0.000000
     3  C    3.184986   1.121596   0.000000
     4  N    2.275968   3.890013   3.272698   0.000000
     5  C    1.333293   4.515562   3.645363   1.260940   0.000000
     6  H    0.969123   3.309616   2.231243   2.313384   1.872638
     7  H    3.125714   4.681239   4.193951   1.012564   1.879985
     8  H    1.999515   5.604947   4.723061   2.100610   1.089409
                    6          7          8
     6  H    0.000000
     7  H    3.301944   0.000000
     8  H    2.799237   2.275081   0.000000
 Stoichiometry    C2H3NO2
 Framework group  C1[X(C2H3NO2)]
 Deg. of freedom    18
 Full point group                 C1      NOp   1
 Largest Abelian subgroup         C1      NOp   1
 Largest concise Abelian subgroup C1      NOp   1
                         Standard orientation:                         
 ---------------------------------------------------------------------
 Center     Atomic      Atomic             Coordinates (Angstroms)
 Number     Number       Type             X           Y           Z
 ---------------------------------------------------------------------
      1          8           0        1.267566   -1.132865   -0.000049
      2          8           0       -2.738670    0.251928    0.000095
      3          6           0       -1.834807   -0.412157    0.000044
      4          7           0        1.050317    1.132711   -0.000095
      5          6           0        1.774348    0.100360    0.000009
      6          1           0        0.301487   -1.056124   -0.000172
      7          1           0        1.614497    1.973536   -0.000017
      8          1           0        2.863385    0.071886    0.000164
 ---------------------------------------------------------------------
 Rotational constants (GHZ):          10.8304096           2.0214004           1.7034639
 Standard basis: Aug-CC-pVTZ (5D, 7F)
 There are   350 symmetry adapted cartesian basis functions of A   symmetry.
 There are   299 symmetry adapted basis functions of A   symmetry.
   299 basis functions,   441 primitive gaussians,   350 cartesian basis functions
    19 alpha electrons       19 beta electrons
       nuclear repulsion energy       141.1038420882 Hartrees.
 NAtoms=    8 NActive=    8 NUniq=    8 SFac= 1.00D+00 NAtFMM=   60 NAOKFM=F Big=F
 Integral buffers will be    131072 words long.
 Raffenetti 2 integral format.
 Two-electron integral symmetry is turned on.
 Nuclear repulsion after empirical dispersion term =      141.1021001937 Hartrees.
 One-electron integrals computed using PRISM.
 NBasis=   299 RedAO= T EigKep=  4.90D-05  NBF=   299
 NBsUse=   299 1.00D-06 EigRej= -1.00D+00 NBFU=   299
 Initial guess from the checkpoint file:  "AmideDissoc-PC-M1-b3lyp-wb97L-wb97H.chk"
 B after Tr=     0.000000    0.000000    0.000000
         Rot=    1.000000   -0.000013    0.000012   -0.000073 Ang=  -0.01 deg.
 Requested convergence on RMS density matrix=1.00D-08 within 128 cycles.
 Requested convergence on MAX density matrix=1.00D-06.
 Requested convergence on             energy=1.00D-06.
 No special actions if energy rises.
 SCF Done:  E(RwB97XD) =  -283.211681612     A.U. after    8 cycles
            NFock=  8  Conv=0.54D-08     -V/T= 2.0055
 Calling FoFJK, ICntrl=      2127 FMM=F ISym2X=0 I1Cent= 0 IOpClX= 0 NMat=1 NMatS=1 NMatT=0.
 ***** Axes restored to original set *****
 -------------------------------------------------------------------
 Center     Atomic                   Forces (Hartrees/Bohr)
 Number     Number              X              Y              Z
 -------------------------------------------------------------------
      1        8           0.000023461    0.000109071   -0.000001313
      2        8          -0.000026176    0.000071989    0.000000379
      3        6          -0.000007615   -0.000084237   -0.000000856
      4        7           0.000004046    0.000009783   -0.000000194
      5        6          -0.000066210   -0.000095462    0.000001370
      6        1           0.000050201   -0.000008666    0.000001226
      7        1           0.000003383    0.000011376   -0.000000279
      8        1           0.000018910   -0.000013854   -0.000000334
 -------------------------------------------------------------------
 Cartesian Forces:  Max     0.000109071 RMS     0.000042016

 GradGradGradGradGradGradGradGradGradGradGradGradGradGradGradGradGradGrad
 Berny optimization.
 Using GEDIIS/GDIIS optimizer.
 FormGI is forming the generalized inverse of G from B-inverse, IUseBI=4.
 Internal  Forces:  Max     0.000095403 RMS     0.000036784
 Search for a local minimum.
 Step number   9 out of a maximum of   30
 All quantities printed in internal units (Hartrees-Bohrs-Radians)
 Mixed Optimization -- En-DIIS/RFO-DIIS
 Swapping is turned off.
 Update second derivatives using D2CorX and points    1    3    2    4    5
                                                      6    7    8    9
 DE= -6.73D-07 DEPred=-5.16D-07 R= 1.30D+00
 Trust test= 1.30D+00 RLast= 7.02D-03 DXMaxT set to 1.27D-01
 The second derivative matrix:
                          R1        R2        R3        R4        R5
           R1           0.63303
           R2           0.02258   0.53303
           R3          -0.06151  -0.05747   1.33446
           R4          -0.00810  -0.00051   0.01250   0.02327
           R5           0.02240  -0.00599  -0.09909  -0.00379   0.77901
           R6          -0.00279  -0.00612  -0.03756  -0.00131   0.00401
           R7          -0.00269   0.00161  -0.01345  -0.00145  -0.00734
           A1           0.04009   0.02564  -0.01749  -0.00648   0.00455
           A2           0.00013   0.01324  -0.02894  -0.03007   0.01353
           A3           0.02564   0.01116  -0.03238  -0.00632   0.02857
           A4           0.01987  -0.00212   0.00159  -0.00390   0.01143
           A5           0.00088   0.01031   0.00792   0.00051  -0.00508
           A6          -0.02325  -0.00661   0.00105   0.00118  -0.01645
           A7          -0.00039   0.00119   0.00206   0.00209   0.00280
           A8           0.00025  -0.00039  -0.00033   0.00008   0.00040
           D1           0.00006  -0.00010  -0.00008   0.00002   0.00011
           D2           0.00019  -0.00003  -0.00040  -0.00002   0.00034
           D3          -0.00007  -0.00013   0.00033   0.00006  -0.00012
           D4          -0.00025  -0.00009   0.00061   0.00007  -0.00035
           D5           0.00011   0.00003  -0.00023  -0.00002   0.00015
                          R6        R7        A1        A2        A3
           R6           0.45152
           R7           0.00047   0.34783
           A1          -0.00206   0.00048   0.19884
           A2           0.00292   0.00435   0.00914   0.07316
           A3           0.01201   0.00100   0.00757   0.01500   0.18660
           A4           0.00415  -0.01228  -0.00864   0.00473   0.00122
           A5          -0.00518   0.00773   0.00404  -0.00204  -0.00250
           A6          -0.00310   0.00573  -0.01387  -0.00372  -0.00770
           A7           0.00036   0.00079   0.01115  -0.00344   0.00161
           A8           0.00009  -0.00038  -0.00046   0.00009   0.00015
           D1           0.00002  -0.00010  -0.00012   0.00001   0.00004
           D2           0.00009  -0.00006  -0.00001   0.00004   0.00027
           D3          -0.00005  -0.00012  -0.00021  -0.00003  -0.00021
           D4          -0.00010  -0.00004  -0.00014  -0.00008  -0.00037
           D5           0.00004   0.00000   0.00004   0.00003   0.00015
                          A4        A5        A6        A7        A8
           A4           0.25396
           A5          -0.01251   0.17327
           A6          -0.01503   0.00702   0.17244
           A7           0.00729  -0.00444  -0.00352   0.01162
           A8           0.00062  -0.00042  -0.00040   0.00010   0.00239
           D1           0.00016  -0.00011  -0.00010   0.00002   0.00002
           D2           0.00026  -0.00017  -0.00018   0.00002   0.00003
           D3           0.00001  -0.00002  -0.00001   0.00003   0.00001
           D4          -0.00017   0.00010   0.00014   0.00001  -0.00002
           D5           0.00008  -0.00005  -0.00007   0.00000   0.00001
                          D1        D2        D3        D4        D5
           D1           0.00231
           D2           0.00001   0.02530
           D3           0.00000   0.00000   0.02529
           D4           0.00000  -0.00001   0.00000   0.03432
           D5           0.00000   0.00000   0.00000   0.00000   0.03431
 ITU=  0  0  1  1  1 -1 -1  1  0
     Eigenvalues ---    0.00230   0.00239   0.00878   0.01038   0.02529
     Eigenvalues ---    0.03049   0.03431   0.08318   0.16142   0.18193
     Eigenvalues ---    0.20015   0.24417   0.34962   0.44975   0.52723
     Eigenvalues ---    0.63738   0.76604   1.36581
 En-DIIS/RFO-DIIS/Sim-DIIS IScMMF=       -3 using points:     9    8    7    6    5    4
 RFO step:  Lambda=-1.78536720D-07.
 DIIS inversion failure, remove point   6.
 RFO-DIIS uses    5 points instead of    6
 DidBck=F Rises=F RFO-DIIS coefs:    1.13927    0.04097   -0.26510   -0.04685    0.13171
                  RFO-DIIS coefs:    0.00000
 Iteration  1 RMS(Cart)=  0.00082863 RMS(Int)=  0.00000060
 Iteration  2 RMS(Cart)=  0.00000056 RMS(Int)=  0.00000000
 Variable       Old X    -DE/DX   Delta X   Delta X   Delta X     New X
                                 (Linear)    (Quad)   (Total)
    R1        2.51956  -0.00010  -0.00005  -0.00014  -0.00019   2.51937
    R2        1.83138  -0.00002  -0.00002   0.00002   0.00000   1.83138
    R3        2.11951   0.00006  -0.00007   0.00009   0.00002   2.11952
    R4        4.21644   0.00003  -0.00118   0.00043  -0.00075   4.21569
    R5        2.38283   0.00001  -0.00002   0.00005   0.00003   2.38286
    R6        1.91347   0.00001   0.00001   0.00001   0.00002   1.91349
    R7        2.05869   0.00002  -0.00002   0.00010   0.00008   2.05876
    A1        1.88143   0.00005   0.00056  -0.00021   0.00035   1.88178
    A2        2.80072  -0.00009  -0.00075  -0.00081  -0.00156   2.79916
    A3        1.93898   0.00001   0.00011   0.00003   0.00014   1.93912
    A4        2.14006   0.00003   0.00028  -0.00012   0.00016   2.14022
    A5        1.93456  -0.00003  -0.00019   0.00004  -0.00016   1.93440
    A6        2.20856   0.00000  -0.00008   0.00008   0.00000   2.20857
    A7        2.92808   0.00001  -0.00058   0.00002  -0.00056   2.92753
    A8        3.14181   0.00000  -0.00017   0.00000  -0.00017   3.14164
    D1        0.00000   0.00000  -0.00005   0.00001  -0.00004  -0.00004
    D2       -0.00001   0.00000   0.00000  -0.00001  -0.00001  -0.00002
    D3        3.14158   0.00000  -0.00001   0.00002   0.00001   3.14159
    D4        3.14158   0.00000   0.00000   0.00002   0.00002  -3.14158
    D5        0.00000   0.00000   0.00000  -0.00001  -0.00001  -0.00001
         Item               Value     Threshold  Converged?
 Maximum Force            0.000095     0.000450     YES
 RMS     Force            0.000037     0.000300     YES
 Maximum Displacement     0.002505     0.001800     NO 
 RMS     Displacement     0.000829     0.001200     YES
 Predicted change in Energy=-8.833984D-08
 GradGradGradGradGradGradGradGradGradGradGradGradGradGradGradGradGradGrad

                          Input orientation:                          
 ---------------------------------------------------------------------
 Center     Atomic      Atomic             Coordinates (Angstroms)
 Number     Number       Type             X           Y           Z
 ---------------------------------------------------------------------
      1          8           0        1.282821   -1.114806   -0.000028
      2          8           0       -2.744587    0.203797    0.000054
      3          6           0       -1.830788   -0.446561    0.000010
      4          7           0        1.027479    1.146814   -0.000010
      5          6           0        1.768680    0.126703    0.000009
      6          1           0        0.315563   -1.054719   -0.000053
      7          1           0        1.577410    1.997043    0.000016
      8          1           0        2.858083    0.116440    0.000042
 ---------------------------------------------------------------------
                    Distance matrix (angstroms):
                    1          2          3          4          5
     1  O    0.000000
     2  O    4.237774   0.000000
     3  C    3.184511   1.121604   0.000000
     4  N    2.275989   3.888157   3.272389   0.000000
     5  C    1.333192   4.513925   3.644831   1.260955   0.000000
     6  H    0.969122   3.308834   2.230847   2.313778   1.872780
     7  H    3.125761   4.679251   4.193687   1.012577   1.880095
     8  H    1.999354   5.603351   4.722550   2.100662   1.089451
                    6          7          8
     6  H    0.000000
     7  H    3.302348   0.000000
     8  H    2.799289   2.275256   0.000000
 Stoichiometry    C2H3NO2
 Framework group  C1[X(C2H3NO2)]
 Deg. of freedom    18
 Full point group                 C1      NOp   1
 Largest Abelian subgroup         C1      NOp   1
 Largest concise Abelian subgroup C1      NOp   1
                         Standard orientation:                         
 ---------------------------------------------------------------------
 Center     Atomic      Atomic             Coordinates (Angstroms)
 Number     Number       Type             X           Y           Z
 ---------------------------------------------------------------------
      1          8           0        1.267481   -1.132775   -0.000035
      2          8           0       -2.737537    0.252347    0.000047
      3          6           0       -1.834633   -0.413056    0.000004
      4          7           0        1.049629    1.132764   -0.000016
      5          6           0        1.773834    0.100517    0.000002
      6          1           0        0.301351   -1.056677   -0.000060
      7          1           0        1.613566    1.973768    0.000010
      8          1           0        2.862918    0.072213    0.000035
 ---------------------------------------------------------------------
 Rotational constants (GHZ):          10.8273422           2.0226789           1.7042958
 Standard basis: Aug-CC-pVTZ (5D, 7F)
 There are   350 symmetry adapted cartesian basis functions of A   symmetry.
 There are   299 symmetry adapted basis functions of A   symmetry.
   299 basis functions,   441 primitive gaussians,   350 cartesian basis functions
    19 alpha electrons       19 beta electrons
       nuclear repulsion energy       141.1157108254 Hartrees.
 NAtoms=    8 NActive=    8 NUniq=    8 SFac= 1.00D+00 NAtFMM=   60 NAOKFM=F Big=F
 Integral buffers will be    131072 words long.
 Raffenetti 2 integral format.
 Two-electron integral symmetry is turned on.
 Nuclear repulsion after empirical dispersion term =      141.1139683458 Hartrees.
 One-electron integrals computed using PRISM.
 NBasis=   299 RedAO= T EigKep=  4.90D-05  NBF=   299
 NBsUse=   299 1.00D-06 EigRej= -1.00D+00 NBFU=   299
 Initial guess from the checkpoint file:  "AmideDissoc-PC-M1-b3lyp-wb97L-wb97H.chk"
 B after Tr=     0.000000    0.000000    0.000000
         Rot=    1.000000   -0.000008    0.000007   -0.000031 Ang=   0.00 deg.
 Requested convergence on RMS density matrix=1.00D-08 within 128 cycles.
 Requested convergence on MAX density matrix=1.00D-06.
 Requested convergence on             energy=1.00D-06.
 No special actions if energy rises.
 SCF Done:  E(RwB97XD) =  -283.211681727     A.U. after    7 cycles
            NFock=  7  Conv=0.44D-08     -V/T= 2.0055
 Calling FoFJK, ICntrl=      2127 FMM=F ISym2X=0 I1Cent= 0 IOpClX= 0 NMat=1 NMatS=1 NMatT=0.
 ***** Axes restored to original set *****
 -------------------------------------------------------------------
 Center     Atomic                   Forces (Hartrees/Bohr)
 Number     Number              X              Y              Z
 -------------------------------------------------------------------
      1        8          -0.000007835    0.000022501    0.000000616
      2        8          -0.000011125    0.000046595    0.000000006
      3        6          -0.000026467   -0.000050240   -0.000000070
      4        7          -0.000005142   -0.000009479    0.000000301
      5        6          -0.000007875   -0.000012219   -0.000001552
      6        1           0.000056141    0.000012614    0.000000037
      7        1           0.000005482   -0.000010586    0.000000244
      8        1          -0.000003179    0.000000813    0.000000417
 -------------------------------------------------------------------
 Cartesian Forces:  Max     0.000056141 RMS     0.000020291

 GradGradGradGradGradGradGradGradGradGradGradGradGradGradGradGradGradGrad
 Berny optimization.
 Using GEDIIS/GDIIS optimizer.
 FormGI is forming the generalized inverse of G from B-inverse, IUseBI=4.
 Internal  Forces:  Max     0.000064777 RMS     0.000021121
 Search for a local minimum.
 Step number  10 out of a maximum of   30
 All quantities printed in internal units (Hartrees-Bohrs-Radians)
 Mixed Optimization -- En-DIIS/RFO-DIIS
 Swapping is turned off.
 Update second derivatives using D2CorX and points    1    3    2    4    5
                                                      6    7    8    9   10
 DE= -1.15D-07 DEPred=-8.83D-08 R= 1.31D+00
 Trust test= 1.31D+00 RLast= 1.89D-03 DXMaxT set to 1.27D-01
 The second derivative matrix:
                          R1        R2        R3        R4        R5
           R1           0.61435
           R2           0.01261   0.53492
           R3          -0.04856  -0.05258   1.32810
           R4           0.01256   0.00095   0.00405   0.02203
           R5           0.01108  -0.00194  -0.10173  -0.00884   0.78793
           R6          -0.00529  -0.00255  -0.03876  -0.00583   0.01064
           R7          -0.00305   0.00663  -0.01403  -0.00757  -0.00055
           A1           0.04095   0.04195  -0.01974  -0.02344   0.02961
           A2          -0.02934   0.00703  -0.01201  -0.01769   0.00987
           A3           0.01683   0.01592  -0.03386  -0.01176   0.03946
           A4           0.01648   0.00400  -0.00021  -0.01315   0.02324
           A5           0.00426   0.00600   0.01158   0.00981  -0.01386
           A6          -0.02052  -0.00606   0.00455   0.00199  -0.01737
           A7           0.00117   0.00263   0.00013   0.00059   0.00415
           A8           0.00049  -0.00057  -0.00028   0.00035  -0.00009
           D1           0.00014  -0.00014  -0.00007   0.00009  -0.00002
           D2           0.00072  -0.00011  -0.00045   0.00020   0.00001
           D3          -0.00037  -0.00013   0.00032  -0.00006  -0.00003
           D4          -0.00082  -0.00001   0.00061  -0.00023  -0.00001
           D5           0.00034  -0.00001  -0.00024   0.00010   0.00000
                          R6        R7        A1        A2        A3
           R6           0.45517
           R7           0.00405   0.35130
           A1           0.00942   0.01185   0.24278
           A2           0.00487   0.00943   0.02397   0.03793
           A3           0.01848   0.00737   0.02984   0.01322   0.19796
           A4           0.01019  -0.00738   0.01509   0.00927   0.01212
           A5          -0.00981   0.00397  -0.01168  -0.00548  -0.01111
           A6          -0.00376   0.00522  -0.01845  -0.00119  -0.00963
           A7           0.00094   0.00114   0.01442  -0.00242   0.00314
           A8          -0.00016  -0.00061  -0.00136  -0.00008  -0.00030
           D1          -0.00004  -0.00016  -0.00036  -0.00002  -0.00008
           D2          -0.00011  -0.00029  -0.00079   0.00018  -0.00007
           D3           0.00002  -0.00002   0.00007  -0.00014  -0.00008
           D4           0.00010   0.00020   0.00064  -0.00017  -0.00001
           D5          -0.00005  -0.00010  -0.00029   0.00006  -0.00001
                          A4        A5        A6        A7        A8
           A4           0.26836
           A5          -0.02317   0.18129
           A6          -0.01881   0.00923   0.17350
           A7           0.00868  -0.00498  -0.00406   0.01169
           A8           0.00003   0.00003  -0.00026  -0.00003   0.00241
           D1           0.00000   0.00001  -0.00007  -0.00001   0.00003
           D2          -0.00023   0.00025  -0.00009  -0.00005   0.00005
           D3           0.00020  -0.00020  -0.00004   0.00004   0.00000
           D4           0.00035  -0.00035   0.00004   0.00006  -0.00004
           D5          -0.00014   0.00014  -0.00003  -0.00002   0.00002
                          D1        D2        D3        D4        D5
           D1           0.00231
           D2           0.00001   0.02531
           D3           0.00000  -0.00001   0.02529
           D4          -0.00001  -0.00003   0.00001   0.03434
           D5           0.00000   0.00001   0.00000  -0.00001   0.03432
 ITU=  0  0  0  1  1  1 -1 -1  1  0
     Eigenvalues ---    0.00230   0.00240   0.00959   0.01000   0.02529
     Eigenvalues ---    0.03052   0.03432   0.04007   0.16659   0.18145
     Eigenvalues ---    0.22758   0.28510   0.35325   0.45644   0.53594
     Eigenvalues ---    0.62165   0.77565   1.35817
 En-DIIS/RFO-DIIS/Sim-DIIS IScMMF=       -3 using points:    10    9    8    7    6    5    4
 RFO step:  Lambda=-1.37191483D-07.
 DIIS inversion failure, remove point   7.
 DIIS inversion failure, remove point   6.
 DIIS inversion failure, remove point   5.
 DIIS inversion failure, remove point   4.
 DIIS inversion failure, remove point   3.
 RFO-DIIS uses    2 points instead of    7
 DidBck=F Rises=F RFO-DIIS coefs:    1.81062   -0.81062    0.00000    0.00000    0.00000
                  RFO-DIIS coefs:    0.00000    0.00000
 Iteration  1 RMS(Cart)=  0.00095520 RMS(Int)=  0.00000084
 Iteration  2 RMS(Cart)=  0.00000079 RMS(Int)=  0.00000000
 Variable       Old X    -DE/DX   Delta X   Delta X   Delta X     New X
                                 (Linear)    (Quad)   (Total)
    R1        2.51937  -0.00003  -0.00015  -0.00001  -0.00017   2.51920
    R2        1.83138  -0.00002   0.00000  -0.00002  -0.00002   1.83135
    R3        2.11952   0.00004   0.00001   0.00000   0.00001   2.11953
    R4        4.21569   0.00003  -0.00061   0.00120   0.00059   4.21628
    R5        2.38286  -0.00002   0.00002  -0.00002   0.00000   2.38286
    R6        1.91349  -0.00001   0.00002  -0.00002   0.00000   1.91350
    R7        2.05876   0.00000   0.00006  -0.00002   0.00005   2.05881
    A1        1.88178  -0.00001   0.00028  -0.00005   0.00023   1.88201
    A2        2.79916  -0.00006  -0.00127  -0.00053  -0.00180   2.79736
    A3        1.93912  -0.00002   0.00011  -0.00007   0.00004   1.93916
    A4        2.14022  -0.00001   0.00013  -0.00006   0.00007   2.14029
    A5        1.93440   0.00001  -0.00013   0.00008  -0.00005   1.93435
    A6        2.20857   0.00000   0.00000  -0.00002  -0.00002   2.20855
    A7        2.92753   0.00000  -0.00045  -0.00023  -0.00068   2.92685
    A8        3.14164   0.00000  -0.00014   0.00008  -0.00006   3.14158
    D1       -0.00004   0.00000  -0.00003   0.00004   0.00001  -0.00003
    D2       -0.00002   0.00000  -0.00001   0.00004   0.00004   0.00002
    D3        3.14159   0.00000   0.00001  -0.00003  -0.00002   3.14157
    D4       -3.14158   0.00000   0.00002  -0.00006  -0.00004   3.14156
    D5       -0.00001   0.00000  -0.00001   0.00003   0.00002   0.00001
         Item               Value     Threshold  Converged?
 Maximum Force            0.000065     0.000450     YES
 RMS     Force            0.000021     0.000300     YES
 Maximum Displacement     0.002413     0.001800     NO 
 RMS     Displacement     0.000955     0.001200     YES
 Predicted change in Energy=-6.859587D-08
 GradGradGradGradGradGradGradGradGradGradGradGradGradGradGradGradGradGrad

                          Input orientation:                          
 ---------------------------------------------------------------------
 Center     Atomic      Atomic             Coordinates (Angstroms)
 Number     Number       Type             X           Y           Z
 ---------------------------------------------------------------------
      1          8           0        1.283090   -1.114927   -0.000016
      2          8           0       -2.743371    0.205074    0.000025
      3          6           0       -1.830793   -0.447004    0.000004
      4          7           0        1.026961    1.146570    0.000015
      5          6           0        1.768464    0.126677   -0.000017
      6          1           0        0.315809   -1.055419   -0.000005
      7          1           0        1.576604    1.996987    0.000040
      8          1           0        2.857895    0.116753   -0.000006
 ---------------------------------------------------------------------
                    Distance matrix (angstroms):
                    1          2          3          4          5
     1  O    0.000000
     2  O    4.237309   0.000000
     3  C    3.184711   1.121608   0.000000
     4  N    2.275954   3.886106   3.272038   0.000000
     5  C    1.333104   4.512517   3.644689   1.260956   0.000000
     6  H    0.969109   3.308690   2.231159   2.313978   1.872848
     7  H    3.125725   4.676872   4.193261   1.012579   1.880125
     8  H    1.999262   5.601963   4.722459   2.100677   1.089476
                    6          7          8
     6  H    0.000000
     7  H    3.302543   0.000000
     8  H    2.799319   2.275300   0.000000
 Stoichiometry    C2H3NO2
 Framework group  C1[X(C2H3NO2)]
 Deg. of freedom    18
 Full point group                 C1      NOp   1
 Largest Abelian subgroup         C1      NOp   1
 Largest concise Abelian subgroup C1      NOp   1
                         Standard orientation:                         
 ---------------------------------------------------------------------
 Center     Atomic      Atomic             Coordinates (Angstroms)
 Number     Number       Type             X           Y           Z
 ---------------------------------------------------------------------
      1          8           0        1.267922   -1.132631   -0.000019
      2          8           0       -2.736540    0.252675    0.000022
      3          6           0       -1.834687   -0.414157    0.000000
      4          7           0        1.048605    1.132732    0.000012
      5          6           0        1.773424    0.100915   -0.000020
      6          1           0        0.301737   -1.057401   -0.000009
      7          1           0        1.612004    1.974098    0.000036
      8          1           0        2.862549    0.073276   -0.000010
 ---------------------------------------------------------------------
 Rotational constants (GHZ):          10.8247278           2.0236619           1.7049288
 Standard basis: Aug-CC-pVTZ (5D, 7F)
 There are   350 symmetry adapted cartesian basis functions of A   symmetry.
 There are   299 symmetry adapted basis functions of A   symmetry.
   299 basis functions,   441 primitive gaussians,   350 cartesian basis functions
    19 alpha electrons       19 beta electrons
       nuclear repulsion energy       141.1245932260 Hartrees.
 NAtoms=    8 NActive=    8 NUniq=    8 SFac= 1.00D+00 NAtFMM=   60 NAOKFM=F Big=F
 Integral buffers will be    131072 words long.
 Raffenetti 2 integral format.
 Two-electron integral symmetry is turned on.
 Nuclear repulsion after empirical dispersion term =      141.1228501980 Hartrees.
 One-electron integrals computed using PRISM.
 NBasis=   299 RedAO= T EigKep=  4.90D-05  NBF=   299
 NBsUse=   299 1.00D-06 EigRej= -1.00D+00 NBFU=   299
 Initial guess from the checkpoint file:  "AmideDissoc-PC-M1-b3lyp-wb97L-wb97H.chk"
 B after Tr=     0.000000    0.000000    0.000000
         Rot=    1.000000   -0.000001    0.000002   -0.000088 Ang=  -0.01 deg.
 Requested convergence on RMS density matrix=1.00D-08 within 128 cycles.
 Requested convergence on MAX density matrix=1.00D-06.
 Requested convergence on             energy=1.00D-06.
 No special actions if energy rises.
 SCF Done:  E(RwB97XD) =  -283.211681820     A.U. after    7 cycles
            NFock=  7  Conv=0.52D-08     -V/T= 2.0055
 Calling FoFJK, ICntrl=      2127 FMM=F ISym2X=0 I1Cent= 0 IOpClX= 0 NMat=1 NMatS=1 NMatT=0.
 ***** Axes restored to original set *****
 -------------------------------------------------------------------
 Center     Atomic                   Forces (Hartrees/Bohr)
 Number     Number              X              Y              Z
 -------------------------------------------------------------------
      1        8          -0.000023777   -0.000058713   -0.000001936
      2        8          -0.000009391    0.000030037   -0.000000054
      3        6          -0.000023089   -0.000026567    0.000000098
      4        7          -0.000012317   -0.000009768   -0.000000737
      5        6           0.000032376    0.000049909    0.000005163
      6        1           0.000047139    0.000025447   -0.000000090
      7        1           0.000005923   -0.000015914   -0.000000918
      8        1          -0.000016866    0.000005569   -0.000001527
 -------------------------------------------------------------------
 Cartesian Forces:  Max     0.000058713 RMS     0.000023748

 GradGradGradGradGradGradGradGradGradGradGradGradGradGradGradGradGradGrad
 Berny optimization.
 Using GEDIIS/GDIIS optimizer.
 FormGI is forming the generalized inverse of G from B-inverse, IUseBI=4.
 Internal  Forces:  Max     0.000051603 RMS     0.000021128
 Search for a local minimum.
 Step number  11 out of a maximum of   30
 All quantities printed in internal units (Hartrees-Bohrs-Radians)
 Mixed Optimization -- En-DIIS/RFO-DIIS
 Swapping is turned off.
 Update second derivatives using D2CorX and points    1    3    2    4    5
                                                      6    7    8    9   10
                                                     11
 DE= -9.33D-08 DEPred=-6.86D-08 R= 1.36D+00
 Trust test= 1.36D+00 RLast= 2.04D-03 DXMaxT set to 1.27D-01
 The second derivative matrix:
                          R1        R2        R3        R4        R5
           R1           0.69952
           R2           0.01244   0.53120
           R3          -0.03951  -0.04826   1.32737
           R4           0.02717   0.00712  -0.00404   0.01327
           R5          -0.00083  -0.00799  -0.10259  -0.00382   0.78306
           R6          -0.01871  -0.00548  -0.04035  -0.00461   0.00992
           R7          -0.02861   0.00433  -0.01598  -0.00827  -0.00056
           A1          -0.03234   0.02803  -0.01901  -0.01856   0.02398
           A2          -0.02507  -0.00086  -0.00143  -0.00370   0.00310
           A3          -0.00807   0.00972  -0.03581  -0.00735   0.03710
           A4          -0.01900  -0.00500  -0.00023  -0.00995   0.01950
           A5           0.03325   0.01184   0.01149   0.00831  -0.01349
           A6          -0.01750  -0.00363   0.00267  -0.00017  -0.01639
           A7          -0.00482   0.00184  -0.00170   0.00027   0.00426
           A8           0.00136  -0.00030   0.00009   0.00028   0.00004
           D1           0.00036  -0.00007   0.00001   0.00006   0.00002
           D2          -0.00116   0.00008  -0.00028  -0.00020   0.00033
           D3           0.00164  -0.00017   0.00026   0.00022  -0.00023
           D4           0.00221  -0.00020   0.00046   0.00034  -0.00047
           D5          -0.00085   0.00008  -0.00019  -0.00014   0.00020
                          R6        R7        A1        A2        A3
           R6           0.45621
           R7           0.00675   0.35770
           A1           0.01321   0.02678   0.26154
           A2           0.00134   0.00423   0.00621   0.01858
           A3           0.02011   0.01187   0.03495   0.00419   0.20006
           A4           0.01199  -0.00167   0.02338   0.00165   0.01363
           A5          -0.01257  -0.00161  -0.02391  -0.00155  -0.01459
           A6          -0.00339   0.00579  -0.01469  -0.00031  -0.00833
           A7           0.00172   0.00273   0.01806  -0.00285   0.00465
           A8          -0.00020  -0.00076  -0.00148  -0.00013  -0.00041
           D1          -0.00005  -0.00019  -0.00038  -0.00002  -0.00010
           D2           0.00018   0.00029   0.00093  -0.00056   0.00042
           D3          -0.00024  -0.00058  -0.00144   0.00058  -0.00052
           D4          -0.00034  -0.00071  -0.00185   0.00078  -0.00077
           D5           0.00013   0.00027   0.00071  -0.00027   0.00031
                          A4        A5        A6        A7        A8
           A4           0.27400
           A5          -0.03106   0.18932
           A6          -0.01811   0.00927   0.17338
           A7           0.01050  -0.00667  -0.00393   0.01215
           A8          -0.00012   0.00019  -0.00033  -0.00009   0.00241
           D1          -0.00003   0.00005  -0.00009  -0.00002   0.00003
           D2           0.00041  -0.00029  -0.00018   0.00004   0.00003
           D3          -0.00039   0.00032   0.00000  -0.00007   0.00002
           D4          -0.00062   0.00048   0.00013  -0.00009  -0.00001
           D5           0.00026  -0.00019  -0.00006   0.00004   0.00001
                          D1        D2        D3        D4        D5
           D1           0.00231
           D2           0.00001   0.02537
           D3           0.00000  -0.00006   0.02535
           D4           0.00000  -0.00012   0.00010   0.03449
           D5           0.00000   0.00005  -0.00004  -0.00007   0.03434
 ITU=  0  0  0  0  1  1  1 -1 -1  1  0
     Eigenvalues ---    0.00230   0.00240   0.00818   0.01027   0.01963
     Eigenvalues ---    0.02529   0.03086   0.03435   0.16806   0.18225
     Eigenvalues ---    0.23154   0.30548   0.36121   0.45614   0.53157
     Eigenvalues ---    0.70963   0.77237   1.35534
 En-DIIS/RFO-DIIS/Sim-DIIS IScMMF=       -3 using points:    11   10    9    8    7    6    5    4
 RFO step:  Lambda=-1.35303871D-07.
 DIIS inversion failure, remove point   8.
 DIIS inversion failure, remove point   7.
 DIIS inversion failure, remove point   6.
 DIIS inversion failure, remove point   5.
 DIIS inversion failure, remove point   4.
 DIIS inversion failure, remove point   3.
 RFO-DIIS uses    2 points instead of    8
 DidBck=F Rises=F RFO-DIIS coefs:    2.27681   -1.27681    0.00000    0.00000    0.00000
                  RFO-DIIS coefs:    0.00000    0.00000    0.00000
 Iteration  1 RMS(Cart)=  0.00122940 RMS(Int)=  0.00000104
 Iteration  2 RMS(Cart)=  0.00000103 RMS(Int)=  0.00000000
 Iteration  3 RMS(Cart)=  0.00000000 RMS(Int)=  0.00000000
 Variable       Old X    -DE/DX   Delta X   Delta X   Delta X     New X
                                 (Linear)    (Quad)   (Total)
    R1        2.51920   0.00003  -0.00021   0.00011  -0.00011   2.51910
    R2        1.83135  -0.00001  -0.00003  -0.00002  -0.00005   1.83130
    R3        2.11953   0.00002   0.00001   0.00001   0.00002   2.11955
    R4        4.21628   0.00003   0.00075   0.00146   0.00221   4.21849
    R5        2.38286  -0.00002   0.00000   0.00000   0.00000   2.38286
    R6        1.91350  -0.00001   0.00000   0.00000   0.00000   1.91350
    R7        2.05881  -0.00002   0.00006  -0.00004   0.00002   2.05883
    A1        1.88201  -0.00005   0.00030  -0.00025   0.00005   1.88206
    A2        2.79736  -0.00004  -0.00230   0.00042  -0.00188   2.79548
    A3        1.93916  -0.00002   0.00006  -0.00005   0.00001   1.93917
    A4        2.14029  -0.00002   0.00009  -0.00006   0.00003   2.14031
    A5        1.93435   0.00002  -0.00007   0.00005  -0.00002   1.93433
    A6        2.20855   0.00000  -0.00002   0.00001  -0.00001   2.20854
    A7        2.92685   0.00000  -0.00087   0.00002  -0.00085   2.92600
    A8        3.14158   0.00000  -0.00008  -0.00016  -0.00024   3.14134
    D1       -0.00003   0.00000   0.00001  -0.00005  -0.00004  -0.00007
    D2        0.00002   0.00000   0.00004  -0.00012  -0.00007  -0.00005
    D3        3.14157   0.00000  -0.00002   0.00010   0.00008  -3.14154
    D4        3.14156   0.00000  -0.00005   0.00017   0.00012  -3.14151
    D5        0.00001   0.00000   0.00003  -0.00008  -0.00005  -0.00004
         Item               Value     Threshold  Converged?
 Maximum Force            0.000052     0.000450     YES
 RMS     Force            0.000021     0.000300     YES
 Maximum Displacement     0.003176     0.001800     NO 
 RMS     Displacement     0.001230     0.001200     NO 
 Predicted change in Energy=-6.765212D-08
 GradGradGradGradGradGradGradGradGradGradGradGradGradGradGradGradGradGrad

                          Input orientation:                          
 ---------------------------------------------------------------------
 Center     Atomic      Atomic             Coordinates (Angstroms)
 Number     Number       Type             X           Y           Z
 ---------------------------------------------------------------------
      1          8           0        1.283770   -1.115243   -0.000006
      2          8           0       -2.742364    0.206755   -0.000040
      3          6           0       -1.831131   -0.447218   -0.000061
      4          7           0        1.026282    1.146066    0.000142
      5          6           0        1.768375    0.126601    0.000014
      6          1           0        0.316480   -1.056369    0.000142
      7          1           0        1.575426    1.996807    0.000052
      8          1           0        2.857823    0.117312   -0.000203
 ---------------------------------------------------------------------
                    Distance matrix (angstroms):
                    1          2          3          4          5
     1  O    0.000000
     2  O    4.237621   0.000000
     3  C    3.185728   1.121618   0.000000
     4  N    2.275922   3.883941   3.271600   0.000000
     5  C    1.333048   4.511451   3.644957   1.260957   0.000000
     6  H    0.969081   3.309382   2.232330   2.313988   1.872810
     7  H    3.125687   4.674141   4.192599   1.012580   1.880133
     8  H    1.999209   5.600901   4.722815   2.100685   1.089488
                    6          7          8
     6  H    0.000000
     7  H    3.302549   0.000000
     8  H    2.799277   2.275311   0.000000
 Stoichiometry    C2H3NO2
 Framework group  C1[X(C2H3NO2)]
 Deg. of freedom    18
 Full point group                 C1      NOp   1
 Largest Abelian subgroup         C1      NOp   1
 Largest concise Abelian subgroup C1      NOp   1
                         Standard orientation:                         
 ---------------------------------------------------------------------
 Center     Atomic      Atomic             Coordinates (Angstroms)
 Number     Number       Type             X           Y           Z
 ---------------------------------------------------------------------
      1          8           0        1.269017   -1.132452   -0.000015
      2          8           0       -2.735783    0.252834   -0.000049
      3          6           0       -1.834969   -0.415419   -0.000070
      4          7           0        1.047199    1.132634    0.000133
      5          6           0        1.773133    0.101600    0.000005
      6          1           0        0.302774   -1.058341    0.000133
      7          1           0        1.609682    1.974615    0.000043
      8          1           0        2.862299    0.075143   -0.000211
 ---------------------------------------------------------------------
 Rotational constants (GHZ):          10.8223574           2.0242390           1.7052795
 Standard basis: Aug-CC-pVTZ (5D, 7F)
 There are   350 symmetry adapted cartesian basis functions of A   symmetry.
 There are   299 symmetry adapted basis functions of A   symmetry.
   299 basis functions,   441 primitive gaussians,   350 cartesian basis functions
    19 alpha electrons       19 beta electrons
       nuclear repulsion energy       141.1282467842 Hartrees.
 NAtoms=    8 NActive=    8 NUniq=    8 SFac= 1.00D+00 NAtFMM=   60 NAOKFM=F Big=F
 Integral buffers will be    131072 words long.
 Raffenetti 2 integral format.
 Two-electron integral symmetry is turned on.
 Nuclear repulsion after empirical dispersion term =      141.1265032534 Hartrees.
 One-electron integrals computed using PRISM.
 NBasis=   299 RedAO= T EigKep=  4.89D-05  NBF=   299
 NBsUse=   299 1.00D-06 EigRej= -1.00D+00 NBFU=   299
 Initial guess from the checkpoint file:  "AmideDissoc-PC-M1-b3lyp-wb97L-wb97H.chk"
 B after Tr=     0.000000    0.000000    0.000000
         Rot=    1.000000   -0.000016    0.000012   -0.000158 Ang=  -0.02 deg.
 Requested convergence on RMS density matrix=1.00D-08 within 128 cycles.
 Requested convergence on MAX density matrix=1.00D-06.
 Requested convergence on             energy=1.00D-06.
 No special actions if energy rises.
 SCF Done:  E(RwB97XD) =  -283.211681890     A.U. after    7 cycles
            NFock=  7  Conv=0.82D-08     -V/T= 2.0055
 Calling FoFJK, ICntrl=      2127 FMM=F ISym2X=0 I1Cent= 0 IOpClX= 0 NMat=1 NMatS=1 NMatT=0.
 ***** Axes restored to original set *****
 -------------------------------------------------------------------
 Center     Atomic                   Forces (Hartrees/Bohr)
 Number     Number              X              Y              Z
 -------------------------------------------------------------------
      1        8          -0.000033088   -0.000107352    0.000006499
      2        8          -0.000002151    0.000010696   -0.000000599
      3        6          -0.000015173   -0.000003096    0.000001229
      4        7          -0.000009533   -0.000010783    0.000002048
      5        6           0.000060633    0.000096815   -0.000013568
      6        1           0.000018209    0.000023404   -0.000001887
      7        1           0.000004837   -0.000017359    0.000002421
      8        1          -0.000023732    0.000007676    0.000003857
 -------------------------------------------------------------------
 Cartesian Forces:  Max     0.000107352 RMS     0.000034350

 GradGradGradGradGradGradGradGradGradGradGradGradGradGradGradGradGradGrad
 Berny optimization.
 Using GEDIIS/GDIIS optimizer.
 FormGI is forming the generalized inverse of G from B-inverse, IUseBI=4.
 Internal  Forces:  Max     0.000085854 RMS     0.000025827
 Search for a local minimum.
 Step number  12 out of a maximum of   30
 All quantities printed in internal units (Hartrees-Bohrs-Radians)
 Mixed Optimization -- En-DIIS/RFO-DIIS
 Swapping is turned off.
 Update second derivatives using D2CorX and points    1    3    2    4    5
                                                      6    7    8    9   10
                                                     11   12
 DE= -6.97D-08 DEPred=-6.77D-08 R= 1.03D+00
 Trust test= 1.03D+00 RLast= 3.04D-03 DXMaxT set to 1.27D-01
 The second derivative matrix:
                          R1        R2        R3        R4        R5
           R1           0.80772
           R2           0.04095   0.53592
           R3          -0.05890  -0.04896   1.32847
           R4           0.01039   0.00884  -0.00646   0.00778
           R5           0.00008  -0.00984  -0.10128  -0.00037   0.78052
           R6          -0.02387  -0.00842  -0.03915  -0.00169   0.00863
           R7          -0.04685  -0.00197  -0.01156  -0.00280  -0.00268
           A1          -0.02477   0.01998  -0.00608  -0.00289   0.01569
           A2          -0.00703  -0.00104   0.00056  -0.00005  -0.00220
           A3          -0.00993   0.00562  -0.03345  -0.00175   0.03389
           A4          -0.02389  -0.01165   0.00774  -0.00295   0.01405
           A5           0.04652   0.01961   0.00659   0.00292  -0.00917
           A6          -0.02588  -0.00425   0.00184  -0.00085  -0.01533
           A7          -0.00671   0.00062  -0.00083   0.00144   0.00364
           A8           0.00335   0.00015  -0.00011   0.00010   0.00001
           D1           0.00087   0.00005  -0.00004   0.00002   0.00001
           D2           0.00531   0.00086  -0.00071  -0.00011  -0.00004
           D3          -0.00397  -0.00077   0.00064   0.00009   0.00013
           D4          -0.00726  -0.00123   0.00104   0.00011   0.00026
           D5           0.00286   0.00047  -0.00040  -0.00004  -0.00011
                          R6        R7        A1        A2        A3
           R6           0.45581
           R7           0.00689   0.36003
           A1           0.00684   0.01995   0.22195
           A2          -0.00129  -0.00067  -0.00294   0.01524
           A3           0.01874   0.01026   0.02128  -0.00101   0.19633
           A4           0.00918  -0.00452   0.00367  -0.00359   0.00605
           A5          -0.01117  -0.00121  -0.00872   0.00268  -0.00985
           A6          -0.00194   0.00864  -0.00901   0.00066  -0.00582
           A7           0.00150   0.00273   0.01501  -0.00329   0.00393
           A8          -0.00030  -0.00111  -0.00137   0.00051  -0.00048
           D1          -0.00007  -0.00028  -0.00035   0.00015  -0.00011
           D2          -0.00029  -0.00102  -0.00089   0.00187  -0.00022
           D3           0.00019   0.00058   0.00039  -0.00153   0.00009
           D4           0.00042   0.00129   0.00105  -0.00237   0.00033
           D5          -0.00017  -0.00053  -0.00043   0.00088  -0.00015
                          A4        A5        A6        A7        A8
           A4           0.26541
           A5          -0.02597   0.18738
           A6          -0.01526   0.00620   0.17366
           A7           0.00910  -0.00606  -0.00329   0.01193
           A8          -0.00018   0.00037  -0.00048  -0.00011   0.00246
           D1          -0.00004   0.00009  -0.00013  -0.00003   0.00004
           D2          -0.00051   0.00068  -0.00030  -0.00012   0.00019
           D3           0.00051  -0.00058   0.00006   0.00009  -0.00012
           D4           0.00087  -0.00104   0.00026   0.00015  -0.00025
           D5          -0.00034   0.00041  -0.00012  -0.00005   0.00010
                          D1        D2        D3        D4        D5
           D1           0.00231
           D2           0.00005   0.02582
           D3          -0.00003  -0.00044   0.02567
           D4          -0.00007  -0.00078   0.00066   0.03545
           D5           0.00003   0.00031  -0.00026  -0.00045   0.03449
 ITU=  0  0  0  0  0  1  1  1 -1 -1  1  0
     Eigenvalues ---    0.00230   0.00242   0.00628   0.00990   0.01593
     Eigenvalues ---    0.02530   0.03267   0.03488   0.16854   0.18257
     Eigenvalues ---    0.22188   0.26824   0.35803   0.45330   0.53044
     Eigenvalues ---    0.76292   0.82534   1.35883
 En-DIIS/RFO-DIIS/Sim-DIIS IScMMF=       -3 using points:    12   11   10    9    8    7    6    5    4
 RFO step:  Lambda=-7.18578146D-08.
 DIIS inversion failure, remove point   9.
 DIIS inversion failure, remove point   8.
 DIIS inversion failure, remove point   7.
 DIIS inversion failure, remove point   6.
 DIIS inversion failure, remove point   5.
 DIIS inversion failure, remove point   4.
 DIIS inversion failure, remove point   3.
 RFO-DIIS uses    2 points instead of    9
 DidBck=F Rises=F RFO-DIIS coefs:    1.73349   -0.73349    0.00000    0.00000    0.00000
                  RFO-DIIS coefs:    0.00000    0.00000    0.00000    0.00000
 Iteration  1 RMS(Cart)=  0.00093823 RMS(Int)=  0.00000040
 Iteration  2 RMS(Cart)=  0.00000044 RMS(Int)=  0.00000001
 Variable       Old X    -DE/DX   Delta X   Delta X   Delta X     New X
                                 (Linear)    (Quad)   (Total)
    R1        2.51910   0.00009  -0.00008   0.00013   0.00005   2.51915
    R2        1.83130   0.00000  -0.00004   0.00000  -0.00004   1.83126
    R3        2.11955   0.00001   0.00001   0.00000   0.00001   2.11956
    R4        4.21849   0.00002   0.00162   0.00053   0.00215   4.22064
    R5        2.38286  -0.00002   0.00000  -0.00001  -0.00001   2.38285
    R6        1.91350  -0.00001   0.00000  -0.00001  -0.00001   1.91349
    R7        2.05883  -0.00002   0.00002  -0.00004  -0.00003   2.05881
    A1        1.88206  -0.00005   0.00004  -0.00019  -0.00016   1.88191
    A2        2.79548  -0.00001  -0.00138   0.00040  -0.00098   2.79451
    A3        1.93917  -0.00002   0.00001  -0.00006  -0.00006   1.93912
    A4        2.14031  -0.00003   0.00002  -0.00008  -0.00006   2.14026
    A5        1.93433   0.00002  -0.00001   0.00006   0.00005   1.93437
    A6        2.20854   0.00000   0.00000   0.00002   0.00001   2.20855
    A7        2.92600   0.00000  -0.00062   0.00012  -0.00050   2.92550
    A8        3.14134   0.00000  -0.00018   0.00078   0.00061   3.14195
    D1       -0.00007   0.00000  -0.00003   0.00021   0.00018   0.00011
    D2       -0.00005   0.00000  -0.00005   0.00024   0.00019   0.00013
    D3       -3.14154   0.00000   0.00006  -0.00021  -0.00015   3.14150
    D4       -3.14151  -0.00001   0.00009  -0.00036  -0.00027   3.14141
    D5       -0.00004   0.00000  -0.00004   0.00016   0.00012   0.00008
         Item               Value     Threshold  Converged?
 Maximum Force            0.000086     0.000450     YES
 RMS     Force            0.000026     0.000300     YES
 Maximum Displacement     0.002157     0.001800     NO 
 RMS     Displacement     0.000938     0.001200     YES
 Predicted change in Energy=-3.592896D-08
 GradGradGradGradGradGradGradGradGradGradGradGradGradGradGradGradGradGrad

                          Input orientation:                          
 ---------------------------------------------------------------------
 Center     Atomic      Atomic             Coordinates (Angstroms)
 Number     Number       Type             X           Y           Z
 ---------------------------------------------------------------------
      1          8           0        1.284393   -1.115568   -0.000028
      2          8           0       -2.741966    0.207896    0.000107
      3          6           0       -1.831488   -0.447139    0.000114
      4          7           0        1.025796    1.145596   -0.000158
      5          6           0        1.768423    0.126528   -0.000051
      6          1           0        0.317105   -1.056999   -0.000229
      7          1           0        1.574535    1.996592    0.000016
      8          1           0        2.857862    0.117804    0.000269
 ---------------------------------------------------------------------
                    Distance matrix (angstroms):
                    1          2          3          4          5
     1  O    0.000000
     2  O    4.238293   0.000000
     3  C    3.186771   1.121625   0.000000
     4  N    2.275903   3.882693   3.271218   0.000000
     5  C    1.333075   4.511123   3.645333   1.260950   0.000000
     6  H    0.969060   3.310268   2.233468   2.313799   1.872715
     7  H    3.125656   4.672431   4.191994   1.012576   1.880088
     8  H    1.999252   5.600552   4.723257   2.100672   1.089473
                    6          7          8
     6  H    0.000000
     7  H    3.302355   0.000000
     8  H    2.799215   2.275252   0.000000
 Stoichiometry    C2H3NO2
 Framework group  C1[X(C2H3NO2)]
 Deg. of freedom    18
 Full point group                 C1      NOp   1
 Largest Abelian subgroup         C1      NOp   1
 Largest concise Abelian subgroup C1      NOp   1
                         Standard orientation:                         
 ---------------------------------------------------------------------
 Center     Atomic      Atomic             Coordinates (Angstroms)
 Number     Number       Type             X           Y           Z
 ---------------------------------------------------------------------
      1          8           0        1.270024   -1.132345   -0.000027
      2          8           0       -2.735542    0.252777    0.000108
      3          6           0       -1.835227   -0.416159    0.000115
      4          7           0        1.046171    1.132523   -0.000157
      5          6           0        1.773067    0.102174   -0.000050
      6          1           0        0.303749   -1.058932   -0.000228
      7          1           0        1.607911    1.974994    0.000017
      8          1           0        2.862243    0.076726    0.000270
 ---------------------------------------------------------------------
 Rotational constants (GHZ):          10.8214657           2.0242963           1.7052980
 Standard basis: Aug-CC-pVTZ (5D, 7F)
 There are   350 symmetry adapted cartesian basis functions of A   symmetry.
 There are   299 symmetry adapted basis functions of A   symmetry.
   299 basis functions,   441 primitive gaussians,   350 cartesian basis functions
    19 alpha electrons       19 beta electrons
       nuclear repulsion energy       141.1269325560 Hartrees.
 NAtoms=    8 NActive=    8 NUniq=    8 SFac= 1.00D+00 NAtFMM=   60 NAOKFM=F Big=F
 Integral buffers will be    131072 words long.
 Raffenetti 2 integral format.
 Two-electron integral symmetry is turned on.
 Nuclear repulsion after empirical dispersion term =      141.1251887962 Hartrees.
 One-electron integrals computed using PRISM.
 NBasis=   299 RedAO= T EigKep=  4.89D-05  NBF=   299
 NBsUse=   299 1.00D-06 EigRej= -1.00D+00 NBFU=   299
 Initial guess from the checkpoint file:  "AmideDissoc-PC-M1-b3lyp-wb97L-wb97H.chk"
 B after Tr=     0.000000    0.000000    0.000000
         Rot=    1.000000    0.000039   -0.000027   -0.000133 Ang=   0.02 deg.
 Requested convergence on RMS density matrix=1.00D-08 within 128 cycles.
 Requested convergence on MAX density matrix=1.00D-06.
 Requested convergence on             energy=1.00D-06.
 No special actions if energy rises.
 SCF Done:  E(RwB97XD) =  -283.211681906     A.U. after    7 cycles
            NFock=  7  Conv=0.81D-08     -V/T= 2.0055
 Calling FoFJK, ICntrl=      2127 FMM=F ISym2X=0 I1Cent= 0 IOpClX= 0 NMat=1 NMatS=1 NMatT=0.
 ***** Axes restored to original set *****
 -------------------------------------------------------------------
 Center     Atomic                   Forces (Hartrees/Bohr)
 Number     Number              X              Y              Z
 -------------------------------------------------------------------
      1        8          -0.000023043   -0.000085369   -0.000013402
      2        8           0.000002003    0.000001886    0.000000932
      3        6          -0.000005759    0.000005435   -0.000001884
      4        7          -0.000001152   -0.000003802   -0.000004469
      5        6           0.000047938    0.000078019    0.000028819
      6        1          -0.000005700    0.000009125    0.000003221
      7        1           0.000002585   -0.000008740   -0.000005074
      8        1          -0.000016872    0.000003447   -0.000008144
 -------------------------------------------------------------------
 Cartesian Forces:  Max     0.000085369 RMS     0.000027327

 GradGradGradGradGradGradGradGradGradGradGradGradGradGradGradGradGradGrad
 Berny optimization.
 Using GEDIIS/GDIIS optimizer.
 FormGI is forming the generalized inverse of G from B-inverse, IUseBI=4.
 Internal  Forces:  Max     0.000079871 RMS     0.000020024
 Search for a local minimum.
 Step number  13 out of a maximum of   30
 All quantities printed in internal units (Hartrees-Bohrs-Radians)
 Mixed Optimization -- En-DIIS/RFO-DIIS
 Swapping is turned off.
 Update second derivatives using D2CorX and points    1    3    2    4    5
                                                      6    7    8    9   10
                                                     11   12   13
 DE= -1.58D-08 DEPred=-3.59D-08 R= 4.39D-01
 Trust test= 4.39D-01 RLast= 2.53D-03 DXMaxT set to 1.27D-01
 The second derivative matrix:
                          R1        R2        R3        R4        R5
           R1           0.80349
           R2           0.05854   0.54067
           R3          -0.08569  -0.05692   1.33321
           R4          -0.01017   0.00667  -0.00483   0.00707
           R5           0.01360  -0.00959  -0.10148   0.00212   0.77916
           R6          -0.01456  -0.00845  -0.03878  -0.00007   0.00766
           R7          -0.03882  -0.00454  -0.00725   0.00161  -0.00660
           A1           0.05352   0.02909  -0.01222   0.00104   0.01021
           A2          -0.00194  -0.00122   0.00185   0.00080  -0.00346
           A3           0.01193   0.00754  -0.03390   0.00055   0.03163
           A4           0.00994  -0.00879   0.01009  -0.00047   0.01093
           A5           0.02630   0.01928   0.00221   0.00042  -0.00667
           A6          -0.03942  -0.00709   0.00388  -0.00029  -0.01596
           A7          -0.00125   0.00129  -0.00051   0.00195   0.00335
           A8           0.00006  -0.00058   0.00012   0.00046  -0.00021
           D1          -0.00002  -0.00015   0.00002   0.00011  -0.00004
           D2          -0.00425  -0.00175   0.00016   0.00124  -0.00126
           D3           0.00372   0.00137  -0.00005  -0.00101   0.00119
           D4           0.00693   0.00231  -0.00008  -0.00155   0.00149
           D5          -0.00292  -0.00090   0.00003   0.00057  -0.00048
                          R6        R7        A1        A2        A3
           R6           0.45480
           R7           0.00456   0.35695
           A1          -0.00054   0.00242   0.19827
           A2          -0.00167  -0.00176  -0.00536   0.01338
           A3           0.01689   0.00505   0.01157  -0.00190   0.19300
           A4           0.00555  -0.01342  -0.01030  -0.00440  -0.00055
           A5          -0.00859   0.00468   0.00621   0.00265  -0.00433
           A6          -0.00139   0.01175  -0.01177   0.00101  -0.00554
           A7           0.00095   0.00147   0.01236  -0.00308   0.00306
           A8          -0.00031  -0.00066  -0.00161  -0.00087  -0.00065
           D1          -0.00008  -0.00016  -0.00042  -0.00022  -0.00016
           D2          -0.00063   0.00000  -0.00357  -0.00334  -0.00138
           D3           0.00050  -0.00022   0.00269   0.00287   0.00109
           D4           0.00069  -0.00046   0.00423   0.00415   0.00153
           D5          -0.00023   0.00023  -0.00156  -0.00149  -0.00052
                          A4        A5        A6        A7        A8
           A4           0.25832
           A5          -0.01940   0.18215
           A6          -0.01654   0.00562   0.17611
           A7           0.00748  -0.00451  -0.00325   0.01158
           A8          -0.00035   0.00038  -0.00028  -0.00010   0.00272
           D1          -0.00009   0.00010  -0.00007  -0.00003   0.00011
           D2          -0.00197   0.00134   0.00067  -0.00025   0.00108
           D3           0.00177  -0.00118  -0.00076   0.00020  -0.00085
           D4           0.00256  -0.00172  -0.00104   0.00035  -0.00151
           D5          -0.00092   0.00062   0.00038  -0.00014   0.00060
                          D1        D2        D3        D4        D5
           D1           0.00233
           D2           0.00029   0.02894
           D3          -0.00023  -0.00302   0.02779
           D4          -0.00041  -0.00526   0.00436   0.04179
           D5           0.00016   0.00209  -0.00173  -0.00295   0.03547
 ITU=  0  0  0  0  0  0  1  1  1 -1 -1  1  0
     Eigenvalues ---    0.00230   0.00250   0.00533   0.00996   0.01356
     Eigenvalues ---    0.02531   0.03387   0.04678   0.16669   0.18234
     Eigenvalues ---    0.20135   0.25433   0.35640   0.45271   0.52811
     Eigenvalues ---    0.76476   0.81363   1.37290
 En-DIIS/RFO-DIIS/Sim-DIIS IScMMF=       -3 using points:    13   12   11   10    9    8    7    6    5    4
 RFO step:  Lambda=-3.41254715D-08.
 DIIS inversion failure, remove point  10.
 DIIS inversion failure, remove point   9.
 DIIS inversion failure, remove point   8.
 DIIS inversion failure, remove point   7.
 DIIS inversion failure, remove point   6.
 DIIS inversion failure, remove point   5.
 DIIS inversion failure, remove point   4.
 RFO-DIIS uses    3 points instead of   10
 DidBck=T Rises=F RFO-DIIS coefs:    0.74007    0.69400   -0.43407    0.00000    0.00000
                  RFO-DIIS coefs:    0.00000    0.00000    0.00000    0.00000    0.00000
 Iteration  1 RMS(Cart)=  0.00038501 RMS(Int)=  0.00000007
 Iteration  2 RMS(Cart)=  0.00000008 RMS(Int)=  0.00000000
 Variable       Old X    -DE/DX   Delta X   Delta X   Delta X     New X
                                 (Linear)    (Quad)   (Total)
    R1        2.51915   0.00008  -0.00006   0.00014   0.00009   2.51923
    R2        1.83126   0.00001  -0.00001   0.00001   0.00000   1.83125
    R3        2.11956   0.00000   0.00000   0.00000   0.00000   2.11957
    R4        4.22064   0.00000   0.00040   0.00033   0.00073   4.22138
    R5        2.38285  -0.00001   0.00000  -0.00001  -0.00001   2.38284
    R6        1.91349  -0.00001   0.00000  -0.00001  -0.00001   1.91349
    R7        2.05881  -0.00002   0.00002  -0.00005  -0.00003   2.05878
    A1        1.88191  -0.00002   0.00006  -0.00019  -0.00012   1.88178
    A2        2.79451   0.00000  -0.00056   0.00049  -0.00008   2.79443
    A3        1.93912  -0.00001   0.00002  -0.00005  -0.00004   1.93908
    A4        2.14026  -0.00001   0.00003  -0.00007  -0.00004   2.14021
    A5        1.93437   0.00001  -0.00002   0.00006   0.00004   1.93441
    A6        2.20855   0.00000  -0.00001   0.00001   0.00000   2.20856
    A7        2.92550   0.00000  -0.00024   0.00012  -0.00011   2.92539
    A8        3.14195   0.00000  -0.00026  -0.00029  -0.00055   3.14140
    D1        0.00011   0.00000  -0.00006  -0.00008  -0.00014  -0.00003
    D2        0.00013  -0.00001  -0.00008  -0.00005  -0.00014   0.00000
    D3        3.14150   0.00001   0.00007   0.00003   0.00010  -3.14159
    D4        3.14141   0.00002   0.00012   0.00007   0.00019  -3.14158
    D5        0.00008  -0.00001  -0.00006  -0.00003  -0.00009   0.00000
         Item               Value     Threshold  Converged?
 Maximum Force            0.000080     0.000450     YES
 RMS     Force            0.000020     0.000300     YES
 Maximum Displacement     0.000797     0.001800     YES
 RMS     Displacement     0.000385     0.001200     YES
 Predicted change in Energy=-1.399552D-08
 Optimization completed.
    -- Stationary point found.
                           ----------------------------
                           !   Optimized Parameters   !
                           ! (Angstroms and Degrees)  !
 --------------------------                            --------------------------
 ! Name  Definition              Value          Derivative Info.                !
 --------------------------------------------------------------------------------
 ! R1    R(1,5)                  1.3331         -DE/DX =    0.0001              !
 ! R2    R(1,6)                  0.9691         -DE/DX =    0.0                 !
 ! R3    R(2,3)                  1.1216         -DE/DX =    0.0                 !
 ! R4    R(3,6)                  2.2335         -DE/DX =    0.0                 !
 ! R5    R(4,5)                  1.2609         -DE/DX =    0.0                 !
 ! R6    R(4,7)                  1.0126         -DE/DX =    0.0                 !
 ! R7    R(5,8)                  1.0895         -DE/DX =    0.0                 !
 ! A1    A(5,1,6)              107.8252         -DE/DX =    0.0                 !
 ! A2    A(2,3,6)              160.1134         -DE/DX =    0.0                 !
 ! A3    A(5,4,7)              111.1032         -DE/DX =    0.0                 !
 ! A4    A(1,5,4)              122.6277         -DE/DX =    0.0                 !
 ! A5    A(1,5,8)              110.8314         -DE/DX =    0.0                 !
 ! A6    A(4,5,8)              126.5409         -DE/DX =    0.0                 !
 ! A7    L(1,6,3,4,-1)         167.6189         -DE/DX =    0.0                 !
 ! A8    L(1,6,3,4,-2)         180.0207         -DE/DX =    0.0                 !
 ! D1    D(5,1,3,2)              0.0062         -DE/DX =    0.0                 !
 ! D2    D(6,1,5,4)              0.0076         -DE/DX =    0.0                 !
 ! D3    D(6,1,5,8)           -180.0056         -DE/DX =    0.0                 !
 ! D4    D(7,4,5,1)           -180.0105         -DE/DX =    0.0                 !
 ! D5    D(7,4,5,8)              0.0048         -DE/DX =    0.0                 !
 --------------------------------------------------------------------------------
 GradGradGradGradGradGradGradGradGradGradGradGradGradGradGradGradGradGrad

                          Input orientation:                          
 ---------------------------------------------------------------------
 Center     Atomic      Atomic             Coordinates (Angstroms)
 Number     Number       Type             X           Y           Z
 ---------------------------------------------------------------------
      1          8           0        1.284393   -1.115568   -0.000028
      2          8           0       -2.741966    0.207896    0.000107
      3          6           0       -1.831488   -0.447139    0.000114
      4          7           0        1.025796    1.145596   -0.000158
      5          6           0        1.768423    0.126528   -0.000051
      6          1           0        0.317105   -1.056999   -0.000229
      7          1           0        1.574535    1.996592    0.000016
      8          1           0        2.857862    0.117804    0.000269
 ---------------------------------------------------------------------
                    Distance matrix (angstroms):
                    1          2          3          4          5
     1  O    0.000000
     2  O    4.238293   0.000000
     3  C    3.186771   1.121625   0.000000
     4  N    2.275903   3.882693   3.271218   0.000000
     5  C    1.333075   4.511123   3.645333   1.260950   0.000000
     6  H    0.969060   3.310268   2.233468   2.313799   1.872715
     7  H    3.125656   4.672431   4.191994   1.012576   1.880088
     8  H    1.999252   5.600552   4.723257   2.100672   1.089473
                    6          7          8
     6  H    0.000000
     7  H    3.302355   0.000000
     8  H    2.799215   2.275252   0.000000
 Stoichiometry    C2H3NO2
 Framework group  C1[X(C2H3NO2)]
 Deg. of freedom    18
 Full point group                 C1      NOp   1
 Largest Abelian subgroup         C1      NOp   1
 Largest concise Abelian subgroup C1      NOp   1
                         Standard orientation:                         
 ---------------------------------------------------------------------
 Center     Atomic      Atomic             Coordinates (Angstroms)
 Number     Number       Type             X           Y           Z
 ---------------------------------------------------------------------
      1          8           0        1.270024   -1.132345   -0.000027
      2          8           0       -2.735542    0.252777    0.000108
      3          6           0       -1.835227   -0.416159    0.000115
      4          7           0        1.046171    1.132523   -0.000157
      5          6           0        1.773067    0.102174   -0.000050
      6          1           0        0.303749   -1.058932   -0.000228
      7          1           0        1.607911    1.974994    0.000017
      8          1           0        2.862243    0.076726    0.000270
 ---------------------------------------------------------------------
 Rotational constants (GHZ):          10.8214657           2.0242963           1.7052980

 **********************************************************************

            Population analysis using the SCF Density.

 **********************************************************************

 Orbital symmetries:
       Occupied  (A) (A) (A) (A) (A) (A) (A) (A) (A) (A) (A) (A)
                 (A) (A) (A) (A) (A) (A) (A)
       Virtual   (A) (A) (A) (A) (A) (A) (A) (A) (A) (A) (A) (A)
                 (A) (A) (A) (A) (A) (A) (A) (A) (A) (A) (A) (A)
                 (A) (A) (A) (A) (A) (A) (A) (A) (A) (A) (A) (A)
                 (A) (A) (A) (A) (A) (A) (A) (A) (A) (A) (A) (A)
                 (A) (A) (A) (A) (A) (A) (A) (A) (A) (A) (A) (A)
                 (A) (A) (A) (A) (A) (A) (A) (A) (A) (A) (A) (A)
                 (A) (A) (A) (A) (A) (A) (A) (A) (A) (A) (A) (A)
                 (A) (A) (A) (A) (A) (A) (A) (A) (A) (A) (A) (A)
                 (A) (A) (A) (A) (A) (A) (A) (A) (A) (A) (A) (A)
                 (A) (A) (A) (A) (A) (A) (A) (A) (A) (A) (A) (A)
                 (A) (A) (A) (A) (A) (A) (A) (A) (A) (A) (A) (A)
                 (A) (A) (A) (A) (A) (A) (A) (A) (A) (A) (A) (A)
                 (A) (A) (A) (A) (A) (A) (A) (A) (A) (A) (A) (A)
                 (A) (A) (A) (A) (A) (A) (A) (A) (A) (A) (A) (A)
                 (A) (A) (A) (A) (A) (A) (A) (A) (A) (A) (A) (A)
                 (A) (A) (A) (A) (A) (A) (A) (A) (A) (A) (A) (A)
                 (A) (A) (A) (A) (A) (A) (A) (A) (A) (A) (A) (A)
                 (A) (A) (A) (A) (A) (A) (A) (A) (A) (A) (A) (A)
                 (A) (A) (A) (A) (A) (A) (A) (A) (A) (A) (A) (A)
                 (A) (A) (A) (A) (A) (A) (A) (A) (A) (A) (A) (A)
                 (A) (A) (A) (A) (A) (A) (A) (A) (A) (A) (A) (A)
                 (A) (A) (A) (A) (A) (A) (A) (A) (A) (A) (A) (A)
                 (A) (A) (A) (A) (A) (A) (A) (A) (A) (A) (A) (A)
                 (A) (A) (A) (A)
 The electronic state is 1-A.
 Alpha  occ. eigenvalues --  -19.36520 -19.29265 -14.41738 -10.41203 -10.38693
 Alpha  occ. eigenvalues --   -1.27727  -1.18839  -0.99508  -0.74361  -0.67584
 Alpha  occ. eigenvalues --   -0.62919  -0.58044  -0.57364  -0.57291  -0.51293
 Alpha  occ. eigenvalues --   -0.49711  -0.46987  -0.37265  -0.36847
 Alpha virt. eigenvalues --    0.03258   0.03417   0.03743   0.04972   0.05405
 Alpha virt. eigenvalues --    0.07583   0.07860   0.08891   0.09772   0.10975
 Alpha virt. eigenvalues --    0.11252   0.12523   0.13177   0.15381   0.15851
 Alpha virt. eigenvalues --    0.15863   0.16515   0.18352   0.20046   0.21420
 Alpha virt. eigenvalues --    0.21425   0.22485   0.23182   0.24623   0.25478
 Alpha virt. eigenvalues --    0.26598   0.27390   0.28171   0.29638   0.30614
 Alpha virt. eigenvalues --    0.32091   0.32288   0.33516   0.34164   0.35735
 Alpha virt. eigenvalues --    0.36119   0.38806   0.38951   0.40766   0.42426
 Alpha virt. eigenvalues --    0.42597   0.43362   0.44104   0.45099   0.47346
 Alpha virt. eigenvalues --    0.48612   0.49883   0.51356   0.52213   0.52389
 Alpha virt. eigenvalues --    0.52795   0.56826   0.59213   0.59899   0.60109
 Alpha virt. eigenvalues --    0.61993   0.62863   0.63513   0.64528   0.67255
 Alpha virt. eigenvalues --    0.67998   0.70453   0.72400   0.72418   0.75063
 Alpha virt. eigenvalues --    0.75955   0.76577   0.77197   0.78281   0.78519
 Alpha virt. eigenvalues --    0.80466   0.85717   0.86093   0.87356   0.87574
 Alpha virt. eigenvalues --    0.88439   0.88904   0.89545   0.91369   0.92052
 Alpha virt. eigenvalues --    0.93925   0.95398   0.95615   0.98215   0.98666
 Alpha virt. eigenvalues --    1.00188   1.01745   1.01969   1.03445   1.05118
 Alpha virt. eigenvalues --    1.06936   1.07645   1.08457   1.08574   1.09634
 Alpha virt. eigenvalues --    1.11282   1.13412   1.15385   1.17296   1.17930
 Alpha virt. eigenvalues --    1.19134   1.20978   1.25917   1.27281   1.28040
 Alpha virt. eigenvalues --    1.28928   1.30086   1.32575   1.32588   1.36460
 Alpha virt. eigenvalues --    1.36774   1.39413   1.41528   1.42300   1.44273
 Alpha virt. eigenvalues --    1.45957   1.48191   1.51619   1.53499   1.54692
 Alpha virt. eigenvalues --    1.56382   1.57349   1.60914   1.63915   1.64106
 Alpha virt. eigenvalues --    1.67849   1.67939   1.71302   1.79163   1.79639
 Alpha virt. eigenvalues --    1.82809   1.85808   1.90878   1.93513   1.96041
 Alpha virt. eigenvalues --    1.99557   1.99737   2.01071   2.02555   2.04148
 Alpha virt. eigenvalues --    2.05509   2.08707   2.11169   2.12825   2.15756
 Alpha virt. eigenvalues --    2.16775   2.19786   2.21613   2.23682   2.25530
 Alpha virt. eigenvalues --    2.28097   2.31119   2.32698   2.39079   2.39926
 Alpha virt. eigenvalues --    2.41013   2.43483   2.46572   2.50160   2.52252
 Alpha virt. eigenvalues --    2.52285   2.54750   2.56927   2.58985   2.62729
 Alpha virt. eigenvalues --    2.63793   2.70637   2.76284   2.78540   2.78924
 Alpha virt. eigenvalues --    2.82212   2.84579   2.88083   2.98676   3.02050
 Alpha virt. eigenvalues --    3.06090   3.13227   3.15520   3.17827   3.22527
 Alpha virt. eigenvalues --    3.26001   3.26072   3.31815   3.34885   3.36840
 Alpha virt. eigenvalues --    3.40183   3.42920   3.47452   3.48557   3.50918
 Alpha virt. eigenvalues --    3.51802   3.53206   3.54461   3.63023   3.64322
 Alpha virt. eigenvalues --    3.71527   3.72750   3.83107   3.83115   3.86384
 Alpha virt. eigenvalues --    3.87416   3.90230   3.93766   3.94074   3.97879
 Alpha virt. eigenvalues --    3.99940   4.03673   4.08816   4.10567   4.11890
 Alpha virt. eigenvalues --    4.18268   4.20800   4.24552   4.31801   4.33817
 Alpha virt. eigenvalues --    4.40817   4.42394   4.47934   4.54436   4.56595
 Alpha virt. eigenvalues --    4.64020   4.65485   4.71690   4.75487   4.84043
 Alpha virt. eigenvalues --    4.88503   4.89902   4.90343   4.92606   5.04878
 Alpha virt. eigenvalues --    5.10606   5.11667   5.12601   5.12947   5.17042
 Alpha virt. eigenvalues --    5.21371   5.26565   5.36878   5.42210   5.47863
 Alpha virt. eigenvalues --    5.59001   5.61317   5.78487   5.80723   5.90303
 Alpha virt. eigenvalues --    5.98444   6.03679   6.10787   6.12224   6.24551
 Alpha virt. eigenvalues --    6.35765   6.40950   6.42295   6.45456   6.48835
 Alpha virt. eigenvalues --    6.58659   6.64240   6.65913   6.72969   6.73722
 Alpha virt. eigenvalues --    6.78094   6.87649   6.92852   6.95584   7.00781
 Alpha virt. eigenvalues --    7.01880   7.07764   7.20009   7.20119   7.21618
 Alpha virt. eigenvalues --    7.26295   7.35051   7.55413   7.79115   8.07995
 Alpha virt. eigenvalues --   12.86099  14.82027  15.37349  16.57879  17.22523
          Condensed to atoms (all electrons):
               1          2          3          4          5          6
     1  O    8.300934   0.002345  -0.058971  -0.145873   0.225702   0.084631
     2  O    0.002345   7.669524   0.542988  -0.002113  -0.000046   0.001433
     3  C   -0.058971   0.542988   5.324231  -0.010154   0.005758  -0.000765
     4  N   -0.145873  -0.002113  -0.010154   6.926472   0.402967  -0.001323
     5  C    0.225702  -0.000046   0.005758   0.402967   5.096505   0.051353
     6  H    0.084631   0.001433  -0.000765  -0.001323   0.051353   0.546902
     7  H    0.007182  -0.000075   0.000331   0.296998  -0.014080  -0.005695
     8  H   -0.054693   0.000126   0.000873  -0.018339   0.273315   0.007477
               7          8
     1  O    0.007182  -0.054693
     2  O   -0.000075   0.000126
     3  C    0.000331   0.000873
     4  N    0.296998  -0.018339
     5  C   -0.014080   0.273315
     6  H   -0.005695   0.007477
     7  H    0.614853   0.002586
     8  H    0.002586   0.332697
 Mulliken charges:
               1
     1  O   -0.361258
     2  O   -0.214183
     3  C    0.195708
     4  N   -0.448635
     5  C   -0.041475
     6  H    0.315985
     7  H    0.097901
     8  H    0.455958
 Sum of Mulliken charges =   0.00000
 Mulliken charges with hydrogens summed into heavy atoms:
               1
     1  O   -0.045273
     2  O   -0.214183
     3  C    0.195708
     4  N   -0.350735
     5  C    0.414483
 Electronic spatial extent (au):  <R**2>=            619.0777
 Charge=              0.0000 electrons
 Dipole moment (field-independent basis, Debye):
    X=              0.6334    Y=              0.2319    Z=              0.0003  Tot=              0.6746
 Quadrupole moment (field-independent basis, Debye-Ang):
   XX=            -23.8272   YY=            -29.2148   ZZ=            -29.1465
   XY=              4.8120   XZ=              0.0008   YZ=              0.0011
 Traceless Quadrupole moment (field-independent basis, Debye-Ang):
   XX=              3.5690   YY=             -1.8186   ZZ=             -1.7503
   XY=              4.8120   XZ=              0.0008   YZ=              0.0011
 Octapole moment (field-independent basis, Debye-Ang**2):
  XXX=             14.3989  YYY=              7.1444  ZZZ=              0.0009  XYY=             -0.4703
  XXY=              4.2588  XXZ=              0.0024  XZZ=             -3.2343  YZZ=             -1.0725
  YYZ=              0.0008  XYZ=              0.0008
 Hexadecapole moment (field-independent basis, Debye-Ang**3):
 XXXX=           -557.4042 YYYY=           -128.4438 ZZZZ=            -27.8441 XXXY=             13.1070
 XXXZ=              0.0176 YYYX=             11.3865 YYYZ=              0.0048 ZZZX=              0.0112
 ZZZY=              0.0033 XXYY=           -117.7061 XXZZ=           -102.4317 YYZZ=            -29.6614
 XXYZ=              0.0015 YYXZ=              0.0050 ZZXY=             -2.8499
 N-N= 1.411251887962D+02 E-N=-9.466488779378D+02  KE= 2.816639619415D+02
 1\1\GINC-R02C10\FOpt\RwB97XD\Aug-CC-pVTZ\C2H3N1O2\LFRANZON\29-Aug-2022
 \0\\#wB97XD Aug-cc-pVTZ Opt Integral(Grid=SuperFineGrid) Freq MaxDisk=
 32GB\\Title\\0,1\O,1.2843930358,-1.1155681758,-0.0000280311\O,-2.74196
 60814,0.2078962803,0.0001065365\C,-1.8314875222,-0.4471388766,0.000114
 1508\N,1.0257957009,1.1455955236,-0.0001580358\C,1.7684233596,0.126528
 2078,-0.0000506522\H,0.3171047527,-1.0569986583,-0.0002288512\H,1.5745
 352054,1.9965919216,0.0000161867\H,2.8578615493,0.1178037772,0.0002686
 963\\Version=ES64L-G16RevB.01\State=1-A\HF=-283.2116819\RMSD=8.148e-09
 \RMSF=2.733e-05\Dipole=0.2477836,0.0950648,0.0001281\Quadrupole=2.5426
 484,-1.241311,-1.3013374,3.6374234,0.0005806,0.0008595\PG=C01 [X(C2H3N
 1O2)]\\@


 ART, GLORY, FREEDOM FAIL, BUT NATURE STILL IS FAIR.

                                           -- BYRON
 Job cpu time:       0 days  7 hours 12 minutes 47.4 seconds.
 Elapsed time:       0 days  0 hours 29 minutes 28.1 seconds.
 File lengths (MBytes):  RWF=     59 Int=      0 D2E=      0 Chk=      7 Scr=      1
 Normal termination of Gaussian 16 at Mon Aug 29 14:47:12 2022.
 Link1:  Proceeding to internal job step number  2.
 ----------------------------------------------------------------------
 #N Geom=AllCheck Guess=TCheck SCRF=Check GenChk RwB97XD/Aug-CC-pVTZ Fr
 eq
 ----------------------------------------------------------------------
 1/10=4,29=7,30=1,38=1,40=1/1,3;
 2/12=2,40=1/2;
 3/5=16,6=1,7=10,11=2,14=-4,25=1,30=1,70=2,71=2,74=-58,75=-7,116=1,140=1/1,2,3;
 4/5=101/1;
 5/5=2,38=6,98=1/2;
 8/6=4,10=90,11=11/1;
 11/6=1,8=1,9=11,15=111,16=1/1,2,10;
 10/6=1/2;
 6/7=2,8=2,9=2,10=2,28=1/1;
 7/8=1,10=1,25=1/1,2,3,16;
 1/10=4,30=1/3;
 99//99;
 Structure from the checkpoint file:  "AmideDissoc-PC-M1-b3lyp-wb97L-wb97H.chk"
 -----
 Title
 -----
 Charge =  0 Multiplicity = 1
 Redundant internal coordinates found in file.  (old form).
 O,0,1.2843930358,-1.1155681758,-0.0000280311
 O,0,-2.7419660814,0.2078962803,0.0001065365
 C,0,-1.8314875222,-0.4471388766,0.0001141508
 N,0,1.0257957009,1.1455955236,-0.0001580358
 C,0,1.7684233596,0.1265282078,-0.0000506522
 H,0,0.3171047527,-1.0569986583,-0.0002288512
 H,0,1.5745352054,1.9965919216,0.0000161867
 H,0,2.8578615493,0.1178037772,0.0002686963
 Recover connectivity data from disk.

 GradGradGradGradGradGradGradGradGradGradGradGradGradGradGradGradGradGrad
 Berny optimization.
 Initialization pass.
                           ----------------------------
                           !    Initial Parameters    !
                           ! (Angstroms and Degrees)  !
 --------------------------                            --------------------------
 ! Name  Definition              Value          Derivative Info.                !
 --------------------------------------------------------------------------------
 ! R1    R(1,5)                  1.3331         calculate D2E/DX2 analytically  !
 ! R2    R(1,6)                  0.9691         calculate D2E/DX2 analytically  !
 ! R3    R(2,3)                  1.1216         calculate D2E/DX2 analytically  !
 ! R4    R(3,6)                  2.2335         calculate D2E/DX2 analytically  !
 ! R5    R(4,5)                  1.2609         calculate D2E/DX2 analytically  !
 ! R6    R(4,7)                  1.0126         calculate D2E/DX2 analytically  !
 ! R7    R(5,8)                  1.0895         calculate D2E/DX2 analytically  !
 ! A1    A(5,1,6)              107.8252         calculate D2E/DX2 analytically  !
 ! A2    A(2,3,6)              160.1134         calculate D2E/DX2 analytically  !
 ! A3    A(5,4,7)              111.1032         calculate D2E/DX2 analytically  !
 ! A4    A(1,5,4)              122.6277         calculate D2E/DX2 analytically  !
 ! A5    A(1,5,8)              110.8314         calculate D2E/DX2 analytically  !
 ! A6    A(4,5,8)              126.5409         calculate D2E/DX2 analytically  !
 ! A7    L(1,6,3,4,-1)         167.6189         calculate D2E/DX2 analytically  !
 ! A8    L(1,6,3,4,-2)         180.0207         calculate D2E/DX2 analytically  !
 ! D1    D(5,1,3,2)              0.0062         calculate D2E/DX2 analytically  !
 ! D2    D(6,1,5,4)              0.0076         calculate D2E/DX2 analytically  !
 ! D3    D(6,1,5,8)            179.9944         calculate D2E/DX2 analytically  !
 ! D4    D(7,4,5,1)            179.9895         calculate D2E/DX2 analytically  !
 ! D5    D(7,4,5,8)              0.0048         calculate D2E/DX2 analytically  !
 --------------------------------------------------------------------------------
 Trust Radius=3.00D-01 FncErr=1.00D-07 GrdErr=1.00D-07 EigMax=2.50D+02 EigMin=1.00D-04
 Number of steps in this run=      2 maximum allowed number of steps=      2.
 GradGradGradGradGradGradGradGradGradGradGradGradGradGradGradGradGradGrad

                          Input orientation:                          
 ---------------------------------------------------------------------
 Center     Atomic      Atomic             Coordinates (Angstroms)
 Number     Number       Type             X           Y           Z
 ---------------------------------------------------------------------
      1          8           0        1.284393   -1.115568   -0.000028
      2          8           0       -2.741966    0.207896    0.000107
      3          6           0       -1.831488   -0.447139    0.000114
      4          7           0        1.025796    1.145596   -0.000158
      5          6           0        1.768423    0.126528   -0.000051
      6          1           0        0.317105   -1.056999   -0.000229
      7          1           0        1.574535    1.996592    0.000016
      8          1           0        2.857862    0.117804    0.000269
 ---------------------------------------------------------------------
                    Distance matrix (angstroms):
                    1          2          3          4          5
     1  O    0.000000
     2  O    4.238293   0.000000
     3  C    3.186771   1.121625   0.000000
     4  N    2.275903   3.882693   3.271218   0.000000
     5  C    1.333075   4.511123   3.645333   1.260950   0.000000
     6  H    0.969060   3.310268   2.233468   2.313799   1.872715
     7  H    3.125656   4.672431   4.191994   1.012576   1.880088
     8  H    1.999252   5.600552   4.723257   2.100672   1.089473
                    6          7          8
     6  H    0.000000
     7  H    3.302355   0.000000
     8  H    2.799215   2.275252   0.000000
 Stoichiometry    C2H3NO2
 Framework group  C1[X(C2H3NO2)]
 Deg. of freedom    18
 Full point group                 C1      NOp   1
 Largest Abelian subgroup         C1      NOp   1
 Largest concise Abelian subgroup C1      NOp   1
                         Standard orientation:                         
 ---------------------------------------------------------------------
 Center     Atomic      Atomic             Coordinates (Angstroms)
 Number     Number       Type             X           Y           Z
 ---------------------------------------------------------------------
      1          8           0        1.270024   -1.132345   -0.000027
      2          8           0       -2.735542    0.252777    0.000108
      3          6           0       -1.835227   -0.416159    0.000115
      4          7           0        1.046171    1.132523   -0.000157
      5          6           0        1.773067    0.102174   -0.000050
      6          1           0        0.303749   -1.058932   -0.000228
      7          1           0        1.607911    1.974994    0.000017
      8          1           0        2.862243    0.076726    0.000270
 ---------------------------------------------------------------------
 Rotational constants (GHZ):          10.8214657           2.0242963           1.7052980
 Standard basis: Aug-CC-pVTZ (5D, 7F)
 There are   350 symmetry adapted cartesian basis functions of A   symmetry.
 There are   299 symmetry adapted basis functions of A   symmetry.
   299 basis functions,   441 primitive gaussians,   350 cartesian basis functions
    19 alpha electrons       19 beta electrons
       nuclear repulsion energy       141.1269325560 Hartrees.
 NAtoms=    8 NActive=    8 NUniq=    8 SFac= 1.00D+00 NAtFMM=   60 NAOKFM=F Big=F
 Integral buffers will be    131072 words long.
 Raffenetti 2 integral format.
 Two-electron integral symmetry is turned on.
 Nuclear repulsion after empirical dispersion term =      141.1251887962 Hartrees.
 One-electron integrals computed using PRISM.
 NBasis=   299 RedAO= T EigKep=  4.89D-05  NBF=   299
 NBsUse=   299 1.00D-06 EigRej= -1.00D+00 NBFU=   299
 Initial guess from the checkpoint file:  "AmideDissoc-PC-M1-b3lyp-wb97L-wb97H.chk"
 B after Tr=     0.000000    0.000000    0.000000
         Rot=    1.000000    0.000000    0.000000    0.000000 Ang=   0.00 deg.
 Requested convergence on RMS density matrix=1.00D-08 within 128 cycles.
 Requested convergence on MAX density matrix=1.00D-06.
 Requested convergence on             energy=1.00D-06.
 No special actions if energy rises.
 SCF Done:  E(RwB97XD) =  -283.211681906     A.U. after    1 cycles
            NFock=  1  Conv=0.34D-08     -V/T= 2.0055
 DoSCS=F DFT=T ScalE2(SS,OS)=  1.000000  1.000000
 Range of M.O.s used for correlation:     1   299
 NBasis=   299 NAE=    19 NBE=    19 NFC=     0 NFV=     0
 NROrb=    299 NOA=    19 NOB=    19 NVA=   280 NVB=   280

 **** Warning!!: The largest alpha MO coefficient is  0.31062831D+02

 Symmetrizing basis deriv contribution to polar:
 IMax=3 JMax=2 DiffMx= 0.00D+00
 G2DrvN: will do     9 centers at a time, making    1 passes.
 Calling FoFCou, ICntrl=  3107 FMM=F I1Cent=   0 AccDes= 0.00D+00.
 End of G2Drv F.D. properties file   721 does not exist.
 End of G2Drv F.D. properties file   722 does not exist.
 End of G2Drv F.D. properties file   788 does not exist.
          IDoAtm=11111111
          Differentiating once with respect to electric field.
                with respect to dipole field.
          Differentiating once with respect to nuclear coordinates.
 CalDSu exits because no D1Ps are significant.
          There are    27 degrees of freedom in the 1st order CPHF.  IDoFFX=6 NUNeed=     3.
     24 vectors produced by pass  0 Test12= 1.97D-14 3.70D-09 XBig12= 1.91D+01 1.74D+00.
 AX will form    24 AO Fock derivatives at one time.
     24 vectors produced by pass  1 Test12= 1.97D-14 3.70D-09 XBig12= 3.57D+00 5.41D-01.
     24 vectors produced by pass  2 Test12= 1.97D-14 3.70D-09 XBig12= 1.57D-01 5.32D-02.
     24 vectors produced by pass  3 Test12= 1.97D-14 3.70D-09 XBig12= 1.96D-03 9.24D-03.
     24 vectors produced by pass  4 Test12= 1.97D-14 3.70D-09 XBig12= 2.34D-05 1.09D-03.
     24 vectors produced by pass  5 Test12= 1.97D-14 3.70D-09 XBig12= 1.88D-07 6.20D-05.
     24 vectors produced by pass  6 Test12= 1.97D-14 3.70D-09 XBig12= 1.37D-09 5.37D-06.
     13 vectors produced by pass  7 Test12= 1.97D-14 3.70D-09 XBig12= 9.31D-12 4.33D-07.
      3 vectors produced by pass  8 Test12= 1.97D-14 3.70D-09 XBig12= 5.80D-14 3.78D-08.
 InvSVY:  IOpt=1 It=  1 EMax= 7.99D-15
 Solved reduced A of dimension   184 with    27 vectors.
 Isotropic polarizability for W=    0.000000       41.16 Bohr**3.
 End of Minotr F.D. properties file   721 does not exist.
 End of Minotr F.D. properties file   722 does not exist.
 End of Minotr F.D. properties file   788 does not exist.

 **********************************************************************

            Population analysis using the SCF Density.

 **********************************************************************

 Orbital symmetries:
       Occupied  (A) (A) (A) (A) (A) (A) (A) (A) (A) (A) (A) (A)
                 (A) (A) (A) (A) (A) (A) (A)
       Virtual   (A) (A) (A) (A) (A) (A) (A) (A) (A) (A) (A) (A)
                 (A) (A) (A) (A) (A) (A) (A) (A) (A) (A) (A) (A)
                 (A) (A) (A) (A) (A) (A) (A) (A) (A) (A) (A) (A)
                 (A) (A) (A) (A) (A) (A) (A) (A) (A) (A) (A) (A)
                 (A) (A) (A) (A) (A) (A) (A) (A) (A) (A) (A) (A)
                 (A) (A) (A) (A) (A) (A) (A) (A) (A) (A) (A) (A)
                 (A) (A) (A) (A) (A) (A) (A) (A) (A) (A) (A) (A)
                 (A) (A) (A) (A) (A) (A) (A) (A) (A) (A) (A) (A)
                 (A) (A) (A) (A) (A) (A) (A) (A) (A) (A) (A) (A)
                 (A) (A) (A) (A) (A) (A) (A) (A) (A) (A) (A) (A)
                 (A) (A) (A) (A) (A) (A) (A) (A) (A) (A) (A) (A)
                 (A) (A) (A) (A) (A) (A) (A) (A) (A) (A) (A) (A)
                 (A) (A) (A) (A) (A) (A) (A) (A) (A) (A) (A) (A)
                 (A) (A) (A) (A) (A) (A) (A) (A) (A) (A) (A) (A)
                 (A) (A) (A) (A) (A) (A) (A) (A) (A) (A) (A) (A)
                 (A) (A) (A) (A) (A) (A) (A) (A) (A) (A) (A) (A)
                 (A) (A) (A) (A) (A) (A) (A) (A) (A) (A) (A) (A)
                 (A) (A) (A) (A) (A) (A) (A) (A) (A) (A) (A) (A)
                 (A) (A) (A) (A) (A) (A) (A) (A) (A) (A) (A) (A)
                 (A) (A) (A) (A) (A) (A) (A) (A) (A) (A) (A) (A)
                 (A) (A) (A) (A) (A) (A) (A) (A) (A) (A) (A) (A)
                 (A) (A) (A) (A) (A) (A) (A) (A) (A) (A) (A) (A)
                 (A) (A) (A) (A) (A) (A) (A) (A) (A) (A) (A) (A)
                 (A) (A) (A) (A)
 The electronic state is 1-A.
 Alpha  occ. eigenvalues --  -19.36520 -19.29265 -14.41738 -10.41203 -10.38693
 Alpha  occ. eigenvalues --   -1.27727  -1.18839  -0.99508  -0.74361  -0.67584
 Alpha  occ. eigenvalues --   -0.62919  -0.58044  -0.57364  -0.57291  -0.51293
 Alpha  occ. eigenvalues --   -0.49711  -0.46987  -0.37266  -0.36847
 Alpha virt. eigenvalues --    0.03258   0.03417   0.03743   0.04972   0.05405
 Alpha virt. eigenvalues --    0.07583   0.07860   0.08891   0.09772   0.10975
 Alpha virt. eigenvalues --    0.11252   0.12523   0.13177   0.15381   0.15851
 Alpha virt. eigenvalues --    0.15863   0.16515   0.18352   0.20046   0.21420
 Alpha virt. eigenvalues --    0.21425   0.22485   0.23182   0.24623   0.25478
 Alpha virt. eigenvalues --    0.26598   0.27390   0.28171   0.29638   0.30614
 Alpha virt. eigenvalues --    0.32091   0.32288   0.33516   0.34164   0.35735
 Alpha virt. eigenvalues --    0.36119   0.38806   0.38951   0.40766   0.42426
 Alpha virt. eigenvalues --    0.42597   0.43362   0.44104   0.45099   0.47346
 Alpha virt. eigenvalues --    0.48612   0.49883   0.51356   0.52213   0.52389
 Alpha virt. eigenvalues --    0.52795   0.56826   0.59213   0.59899   0.60109
 Alpha virt. eigenvalues --    0.61993   0.62863   0.63513   0.64528   0.67255
 Alpha virt. eigenvalues --    0.67998   0.70453   0.72400   0.72418   0.75063
 Alpha virt. eigenvalues --    0.75955   0.76577   0.77197   0.78281   0.78519
 Alpha virt. eigenvalues --    0.80466   0.85717   0.86093   0.87356   0.87574
 Alpha virt. eigenvalues --    0.88439   0.88904   0.89545   0.91369   0.92052
 Alpha virt. eigenvalues --    0.93925   0.95398   0.95615   0.98215   0.98666
 Alpha virt. eigenvalues --    1.00188   1.01745   1.01969   1.03445   1.05118
 Alpha virt. eigenvalues --    1.06936   1.07645   1.08457   1.08574   1.09634
 Alpha virt. eigenvalues --    1.11282   1.13412   1.15385   1.17296   1.17930
 Alpha virt. eigenvalues --    1.19134   1.20978   1.25917   1.27281   1.28040
 Alpha virt. eigenvalues --    1.28928   1.30086   1.32575   1.32588   1.36460
 Alpha virt. eigenvalues --    1.36774   1.39413   1.41528   1.42300   1.44273
 Alpha virt. eigenvalues --    1.45957   1.48191   1.51619   1.53499   1.54692
 Alpha virt. eigenvalues --    1.56382   1.57349   1.60914   1.63915   1.64106
 Alpha virt. eigenvalues --    1.67849   1.67939   1.71302   1.79162   1.79639
 Alpha virt. eigenvalues --    1.82809   1.85808   1.90878   1.93513   1.96041
 Alpha virt. eigenvalues --    1.99557   1.99737   2.01071   2.02555   2.04148
 Alpha virt. eigenvalues --    2.05509   2.08707   2.11169   2.12825   2.15756
 Alpha virt. eigenvalues --    2.16775   2.19786   2.21613   2.23682   2.25530
 Alpha virt. eigenvalues --    2.28097   2.31119   2.32698   2.39079   2.39926
 Alpha virt. eigenvalues --    2.41013   2.43483   2.46572   2.50160   2.52252
 Alpha virt. eigenvalues --    2.52285   2.54750   2.56927   2.58985   2.62729
 Alpha virt. eigenvalues --    2.63793   2.70637   2.76284   2.78540   2.78924
 Alpha virt. eigenvalues --    2.82212   2.84579   2.88083   2.98676   3.02050
 Alpha virt. eigenvalues --    3.06090   3.13227   3.15520   3.17827   3.22526
 Alpha virt. eigenvalues --    3.26001   3.26072   3.31815   3.34885   3.36840
 Alpha virt. eigenvalues --    3.40183   3.42920   3.47452   3.48557   3.50918
 Alpha virt. eigenvalues --    3.51802   3.53206   3.54461   3.63023   3.64322
 Alpha virt. eigenvalues --    3.71527   3.72750   3.83107   3.83115   3.86384
 Alpha virt. eigenvalues --    3.87416   3.90230   3.93766   3.94074   3.97879
 Alpha virt. eigenvalues --    3.99940   4.03673   4.08816   4.10567   4.11890
 Alpha virt. eigenvalues --    4.18268   4.20800   4.24552   4.31801   4.33817
 Alpha virt. eigenvalues --    4.40817   4.42394   4.47934   4.54436   4.56595
 Alpha virt. eigenvalues --    4.64020   4.65485   4.71690   4.75487   4.84043
 Alpha virt. eigenvalues --    4.88503   4.89902   4.90343   4.92606   5.04878
 Alpha virt. eigenvalues --    5.10606   5.11667   5.12601   5.12947   5.17042
 Alpha virt. eigenvalues --    5.21371   5.26565   5.36878   5.42210   5.47863
 Alpha virt. eigenvalues --    5.59001   5.61317   5.78487   5.80723   5.90303
 Alpha virt. eigenvalues --    5.98443   6.03679   6.10787   6.12224   6.24551
 Alpha virt. eigenvalues --    6.35764   6.40950   6.42295   6.45456   6.48835
 Alpha virt. eigenvalues --    6.58659   6.64240   6.65913   6.72969   6.73722
 Alpha virt. eigenvalues --    6.78094   6.87649   6.92852   6.95584   7.00781
 Alpha virt. eigenvalues --    7.01880   7.07764   7.20009   7.20119   7.21618
 Alpha virt. eigenvalues --    7.26294   7.35051   7.55413   7.79115   8.07995
 Alpha virt. eigenvalues --   12.86099  14.82027  15.37349  16.57879  17.22523
          Condensed to atoms (all electrons):
               1          2          3          4          5          6
     1  O    8.300933   0.002345  -0.058971  -0.145873   0.225702   0.084631
     2  O    0.002345   7.669523   0.542988  -0.002113  -0.000046   0.001433
     3  C   -0.058971   0.542988   5.324232  -0.010154   0.005758  -0.000765
     4  N   -0.145873  -0.002113  -0.010154   6.926475   0.402967  -0.001323
     5  C    0.225702  -0.000046   0.005758   0.402967   5.096503   0.051353
     6  H    0.084631   0.001433  -0.000765  -0.001323   0.051353   0.546903
     7  H    0.007182  -0.000075   0.000331   0.296998  -0.014080  -0.005695
     8  H   -0.054693   0.000126   0.000873  -0.018339   0.273315   0.007477
               7          8
     1  O    0.007182  -0.054693
     2  O   -0.000075   0.000126
     3  C    0.000331   0.000873
     4  N    0.296998  -0.018339
     5  C   -0.014080   0.273315
     6  H   -0.005695   0.007477
     7  H    0.614852   0.002586
     8  H    0.002586   0.332697
 Mulliken charges:
               1
     1  O   -0.361258
     2  O   -0.214182
     3  C    0.195707
     4  N   -0.448638
     5  C   -0.041473
     6  H    0.315985
     7  H    0.097901
     8  H    0.455958
 Sum of Mulliken charges =   0.00000
 Mulliken charges with hydrogens summed into heavy atoms:
               1
     1  O   -0.045273
     2  O   -0.214182
     3  C    0.195707
     4  N   -0.350736
     5  C    0.414485
 APT charges:
               1
     1  O   -0.715098
     2  O   -0.260051
     3  C    0.263264
     4  N   -0.669800
     5  C    0.846803
     6  H    0.346189
     7  H    0.166412
     8  H    0.022282
 Sum of APT charges =   0.00000
 APT charges with hydrogens summed into heavy atoms:
               1
     1  O   -0.368909
     2  O   -0.260051
     3  C    0.263264
     4  N   -0.503388
     5  C    0.869084
 Electronic spatial extent (au):  <R**2>=            619.0776
 Charge=              0.0000 electrons
 Dipole moment (field-independent basis, Debye):
    X=              0.6334    Y=              0.2319    Z=              0.0003  Tot=              0.6746
 Quadrupole moment (field-independent basis, Debye-Ang):
   XX=            -23.8272   YY=            -29.2148   ZZ=            -29.1465
   XY=              4.8120   XZ=              0.0008   YZ=              0.0011
 Traceless Quadrupole moment (field-independent basis, Debye-Ang):
   XX=              3.5690   YY=             -1.8186   ZZ=             -1.7504
   XY=              4.8120   XZ=              0.0008   YZ=              0.0011
 Octapole moment (field-independent basis, Debye-Ang**2):
  XXX=             14.3989  YYY=              7.1444  ZZZ=              0.0009  XYY=             -0.4703
  XXY=              4.2588  XXZ=              0.0024  XZZ=             -3.2342  YZZ=             -1.0725
  YYZ=              0.0008  XYZ=              0.0008
 Hexadecapole moment (field-independent basis, Debye-Ang**3):
 XXXX=           -557.4039 YYYY=           -128.4438 ZZZZ=            -27.8441 XXXY=             13.1070
 XXXZ=              0.0176 YYYX=             11.3865 YYYZ=              0.0048 ZZZX=              0.0112
 ZZZY=              0.0033 XXYY=           -117.7061 XXZZ=           -102.4317 YYZZ=            -29.6614
 XXYZ=              0.0015 YYXZ=              0.0050 ZZXY=             -2.8499
 N-N= 1.411251887962D+02 E-N=-9.466488830694D+02  KE= 2.816639639714D+02
  Exact polarizability:  47.403  -2.207  45.596   0.001  -0.001  30.472
 Approx polarizability:  46.686  -5.537  50.332   0.001  -0.001  32.476
 Calling FoFJK, ICntrl=    100127 FMM=F ISym2X=0 I1Cent= 0 IOpClX= 0 NMat=1 NMatS=1 NMatT=0.
 Full mass-weighted force constant matrix:
 Low frequencies ---   -1.6106   -0.0008   -0.0005    0.0010    7.4759   14.8130
 Low frequencies ---   44.4945   64.4213  129.4577
 Diagonal vibrational polarizability:
       11.0307085      20.9675968      54.8454162
 Harmonic frequencies (cm**-1), IR intensities (KM/Mole), Raman scattering
 activities (A**4/AMU), depolarization ratios for plane and unpolarized
 incident light, reduced masses (AMU), force constants (mDyne/A),
 and normal coordinates:
                      1                      2                      3
                      A                      A                      A
 Frequencies --     44.3181                64.4141               129.3453
 Red. masses --      6.8612                 3.5062                 7.6682
 Frc consts  --      0.0079                 0.0086                 0.0756
 IR Inten    --      1.1163                 4.7122                 2.8085
  Atom  AN      X      Y      Z        X      Y      Z        X      Y      Z
     1   8    -0.09   0.07   0.00     0.00   0.00   0.01     0.46  -0.09   0.00
     2   8    -0.35  -0.21   0.00     0.00   0.00  -0.21    -0.26   0.15   0.00
     3   6    -0.15   0.07   0.00     0.00   0.00   0.27    -0.33   0.05   0.00
     4   7     0.42   0.12   0.00     0.00   0.00   0.21    -0.10  -0.15   0.00
     5   6     0.19  -0.04   0.00     0.00   0.00  -0.21     0.16   0.04   0.00
     6   1    -0.07   0.29   0.00     0.00   0.00   0.45     0.45  -0.30   0.00
     7   1     0.61   0.00   0.00     0.00   0.00  -0.06    -0.32   0.00   0.00
     8   1     0.18  -0.28   0.00     0.00   0.00  -0.77     0.17   0.30   0.00
                      4                      5                      6
                      A                      A                      A
 Frequencies --    143.2771               175.0827               617.8981
 Red. masses --      3.6647                11.4021                 3.0943
 Frc consts  --      0.0443                 0.2059                 0.6961
 IR Inten    --     12.6188                 0.3405                37.1834
  Atom  AN      X      Y      Z        X      Y      Z        X      Y      Z
     1   8     0.00   0.00  -0.17     0.08  -0.10   0.00     0.10  -0.18   0.00
     2   8     0.00   0.00  -0.15    -0.22  -0.26   0.00     0.00   0.00   0.00
     3   6     0.00   0.00   0.34     0.49   0.68   0.00     0.00   0.01   0.00
     4   7     0.00   0.00  -0.13    -0.18  -0.13   0.00     0.06   0.25   0.00
     5   6     0.00   0.00   0.18    -0.06  -0.05   0.00    -0.23   0.01   0.00
     6   1     0.00   0.00  -0.41     0.07  -0.13   0.00     0.07  -0.69   0.00
     7   1     0.00   0.00   0.25    -0.27  -0.07   0.00     0.54  -0.06   0.00
     8   1     0.00   0.00   0.74    -0.06   0.09   0.00    -0.23   0.00   0.00
                      7                      8                      9
                      A                      A                      A
 Frequencies --    710.6961               838.5607              1070.4122
 Red. masses --      1.1186                 1.3422                 1.3330
 Frc consts  --      0.3329                 0.5561                 0.8999
 IR Inten    --    126.8610                25.2424                 0.6266
  Atom  AN      X      Y      Z        X      Y      Z        X      Y      Z
     1   8     0.00   0.00  -0.06     0.00   0.00   0.08     0.00   0.00   0.01
     2   8     0.00   0.00   0.01     0.00   0.00   0.00     0.00   0.00   0.00
     3   6     0.00   0.00  -0.02     0.00   0.00   0.00     0.00   0.00   0.00
     4   7     0.00   0.00  -0.05     0.00   0.00  -0.03     0.00   0.00   0.08
     5   6     0.00   0.00   0.04     0.00   0.00  -0.15     0.00   0.00  -0.15
     6   1     0.00   0.00   0.95     0.00   0.00  -0.17     0.00   0.00   0.16
     7   1     0.00   0.00   0.27     0.00   0.00   0.95     0.00   0.00  -0.41
     8   1     0.00   0.00   0.10     0.00   0.00   0.21     0.00   0.00   0.88
                     10                     11                     12
                      A                      A                      A
 Frequencies --   1096.4744              1231.3330              1404.0111
 Red. masses --      1.6708                 1.4500                 1.2366
 Frc consts  --      1.1835                 1.2953                 1.4363
 IR Inten    --    160.5635                87.0119                 2.6935
  Atom  AN      X      Y      Z        X      Y      Z        X      Y      Z
     1   8     0.06   0.16   0.00    -0.03  -0.14   0.00    -0.07   0.01   0.00
     2   8     0.00   0.00   0.00     0.00   0.00   0.00     0.00   0.00   0.00
     3   6     0.00   0.00   0.00     0.00   0.00   0.00     0.00   0.00   0.00
     4   7    -0.04  -0.08   0.00    -0.06   0.04   0.00     0.05  -0.07   0.00
     5   6    -0.08  -0.08   0.00     0.07   0.05   0.00     0.04   0.06   0.00
     6   1     0.05   0.06   0.00     0.01   0.68   0.00    -0.10  -0.64   0.00
     7   1     0.76  -0.59   0.00     0.36  -0.21   0.00     0.03  -0.06   0.00
     8   1    -0.08   0.11   0.00     0.07   0.58   0.00     0.04   0.74   0.00
                     13                     14                     15
                      A                      A                      A
 Frequencies --   1416.6066              1740.5379              2259.8037
 Red. masses --      1.9094                 5.7870                13.4206
 Frc consts  --      2.2576                10.3294                40.3798
 IR Inten    --     26.7744               292.1259                90.8499
  Atom  AN      X      Y      Z        X      Y      Z        X      Y      Z
     1   8    -0.06  -0.03   0.00     0.01  -0.08   0.00     0.00   0.00   0.00
     2   8     0.00   0.00   0.00     0.00   0.00   0.00    -0.48   0.36   0.00
     3   6     0.00   0.00   0.00     0.00   0.00   0.00     0.64  -0.48   0.00
     4   7    -0.14   0.03   0.00     0.18  -0.29   0.00     0.00   0.00   0.00
     5   6     0.19   0.12   0.00    -0.22   0.49   0.00     0.00   0.00   0.00
     6   1    -0.07  -0.48   0.00     0.04   0.36   0.00     0.02   0.01   0.00
     7   1     0.43  -0.30   0.00     0.12  -0.31   0.00     0.01   0.00   0.00
     8   1     0.20  -0.62   0.00    -0.29  -0.51   0.00     0.00   0.00   0.00
                     16                     17                     18
                      A                      A                      A
 Frequencies --   3123.0880              3575.3279              3725.1792
 Red. masses --      1.0927                 1.0763                 1.0641
 Frc consts  --      6.2792                 8.1059                 8.7000
 IR Inten    --     36.4112                10.4221               275.8406
  Atom  AN      X      Y      Z        X      Y      Z        X      Y      Z
     1   8     0.00   0.00   0.00     0.00   0.00   0.00    -0.06   0.00   0.00
     2   8     0.00   0.00   0.00     0.00   0.00   0.00     0.00   0.00   0.00
     3   6     0.00   0.00   0.00     0.00   0.00   0.00     0.00   0.00   0.00
     4   7     0.00   0.00   0.00    -0.03  -0.06   0.00     0.00   0.00   0.00
     5   6    -0.09   0.01   0.00    -0.01   0.00   0.00     0.00   0.00   0.00
     6   1    -0.02   0.01   0.00    -0.01   0.00   0.00     1.00  -0.04   0.00
     7   1    -0.02  -0.03   0.00     0.53   0.84   0.00     0.00   0.01   0.00
     8   1     1.00  -0.01   0.00     0.03   0.00   0.00     0.02   0.00   0.00

 -------------------
 - Thermochemistry -
 -------------------
 Temperature   298.150 Kelvin.  Pressure   1.00000 Atm.
 Atom     1 has atomic number  8 and mass  15.99491
 Atom     2 has atomic number  8 and mass  15.99491
 Atom     3 has atomic number  6 and mass  12.00000
 Atom     4 has atomic number  7 and mass  14.00307
 Atom     5 has atomic number  6 and mass  12.00000
 Atom     6 has atomic number  1 and mass   1.00783
 Atom     7 has atomic number  1 and mass   1.00783
 Atom     8 has atomic number  1 and mass   1.00783
 Molecular mass:    73.01638 amu.
 Principal axes and moments of inertia in atomic units:
                           1         2         3
     Eigenvalues --   166.77419 891.540051058.31424
           X            0.99988   0.01527   0.00004
           Y           -0.01527   0.99988   0.00004
           Z           -0.00004  -0.00004   1.00000
 This molecule is an asymmetric top.
 Rotational symmetry number  1.
 Rotational temperatures (Kelvin)      0.51935     0.09715     0.08184
 Rotational constants (GHZ):          10.82147     2.02430     1.70530
 Zero-point vibrational energy     139761.9 (Joules/Mol)
                                   33.40390 (Kcal/Mol)
 Warning -- explicit consideration of   6 degrees of freedom as
           vibrations may cause significant error
 Vibrational temperatures:     63.76    92.68   186.10   206.14   251.90
          (Kelvin)            889.02  1022.53  1206.50  1540.08  1577.58
                             1771.61  2020.06  2038.18  2504.25  3251.35
                             4493.43  5144.10  5359.70
 
 Zero-point correction=                           0.053232 (Hartree/Particle)
 Thermal correction to Energy=                    0.060064
 Thermal correction to Enthalpy=                  0.061008
 Thermal correction to Gibbs Free Energy=         0.021142
 Sum of electronic and zero-point Energies=           -283.158449
 Sum of electronic and thermal Energies=              -283.151618
 Sum of electronic and thermal Enthalpies=            -283.150674
 Sum of electronic and thermal Free Energies=         -283.190540
 
                     E (Thermal)             CV                S
                      KCal/Mol        Cal/Mol-Kelvin    Cal/Mol-Kelvin
 Total                   37.691             19.027             83.906
 Electronic               0.000              0.000              0.000
 Translational            0.889              2.981             38.781
 Rotational               0.889              2.981             26.556
 Vibrational             35.913             13.065             18.569
 Vibration     1          0.595              1.980              5.056
 Vibration     2          0.597              1.971              4.317
 Vibration     3          0.612              1.924              2.956
 Vibration     4          0.616              1.910              2.760
 Vibration     5          0.627              1.873              2.380
 Vibration     6          0.978              0.994              0.420
                       Q            Log10(Q)             Ln(Q)
 Total Bot       0.188622D-09         -9.724409        -22.391279
 Total V=0       0.576526D+15         14.760819         33.988042
 Vib (Bot)       0.541651D-22        -22.266281        -51.270006
 Vib (Bot)    1  0.466695D+01          0.669033          1.540505
 Vib (Bot)    2  0.320415D+01          0.505713          1.164448
 Vib (Bot)    3  0.157639D+01          0.197663          0.455136
 Vib (Bot)    4  0.141791D+01          0.151648          0.349183
 Vib (Bot)    5  0.114910D+01          0.060357          0.138976
 Vib (Bot)    6  0.237199D+00         -0.624888         -1.438857
 Vib (V=0)       0.165557D+03          2.218947          5.109315
 Vib (V=0)    1  0.519365D+01          0.715473          1.647438
 Vib (V=0)    2  0.374293D+01          0.573212          1.319869
 Vib (V=0)    3  0.215378D+01          0.333202          0.767226
 Vib (V=0)    4  0.200348D+01          0.301786          0.694888
 Vib (V=0)    5  0.175317D+01          0.243823          0.561423
 Vib (V=0)    6  0.105341D+01          0.022598          0.052033
 Electronic      0.100000D+01          0.000000          0.000000
 Translational   0.245236D+08          7.389584         17.015147
 Rotational      0.142000D+06          5.152288         11.863581
 ***** Axes restored to original set *****
 -------------------------------------------------------------------
 Center     Atomic                   Forces (Hartrees/Bohr)
 Number     Number              X              Y              Z
 -------------------------------------------------------------------
      1        8          -0.000022976   -0.000085077   -0.000013424
      2        8           0.000002040    0.000001842    0.000000928
      3        6          -0.000005788    0.000005479   -0.000001879
      4        7          -0.000001327   -0.000003845   -0.000004529
      5        6           0.000048145    0.000077392    0.000028859
      6        1          -0.000005696    0.000009201    0.000003219
      7        1           0.000002606   -0.000008516   -0.000005057
      8        1          -0.000017004    0.000003524   -0.000008116
 -------------------------------------------------------------------
 Cartesian Forces:  Max     0.000085077 RMS     0.000027233
 FormGI is forming the generalized inverse of G from B-inverse, IUseBI=4.

 GradGradGradGradGradGradGradGradGradGradGradGradGradGradGradGradGradGrad
 Berny optimization.
 Internal  Forces:  Max     0.000079491 RMS     0.000019962
 Search for a local minimum.
 Step number   1 out of a maximum of    2
 All quantities printed in internal units (Hartrees-Bohrs-Radians)
 Second derivative matrix not updated -- analytic derivatives used.
 The second derivative matrix:
                          R1        R2        R3        R4        R5
           R1           0.46254
           R2           0.01453   0.50708
           R3          -0.00005   0.00372   1.31931
           R4          -0.00237   0.00747  -0.00282   0.00697
           R5           0.07234  -0.00580   0.00225   0.00235   0.74662
           R6          -0.00362  -0.00090   0.00018  -0.00013  -0.00380
           R7           0.01366  -0.00115   0.00039   0.00035   0.01259
           A1           0.04823   0.03462   0.00939   0.00186   0.00194
           A2          -0.00203  -0.00069  -0.00205   0.00063  -0.00120
           A3           0.00785  -0.00194  -0.00235   0.00007   0.06631
           A4           0.02370  -0.00661   0.00578   0.00015   0.03945
           A5           0.01750   0.00522  -0.00262   0.00055  -0.03940
           A6          -0.04121   0.00139  -0.00316  -0.00069  -0.00005
           A7           0.00303   0.00288   0.00555   0.00238   0.00236
           A8           0.00000   0.00000   0.00000   0.00000   0.00000
           D1           0.00000   0.00000   0.00000   0.00000   0.00000
           D2          -0.00001   0.00000   0.00000   0.00000  -0.00001
           D3           0.00000   0.00000   0.00000   0.00000   0.00001
           D4           0.00001   0.00000   0.00000   0.00000   0.00001
           D5          -0.00001   0.00000   0.00000   0.00000   0.00000
                          R6        R7        A1        A2        A3
           R6           0.45511
           R7           0.00142   0.34439
           A1          -0.00233   0.00362   0.21052
           A2          -0.00019  -0.00026  -0.00659   0.01562
           A3           0.02879  -0.00295   0.00240   0.00182   0.17088
           A4           0.01002  -0.01350  -0.01009  -0.00471   0.01655
           A5          -0.00276   0.01171   0.01577   0.00233  -0.00651
           A6          -0.00726   0.00179  -0.00569   0.00238  -0.01004
           A7           0.00003  -0.00004   0.01717  -0.00511  -0.00035
           A8           0.00000   0.00000   0.00000   0.00000   0.00000
           D1           0.00000   0.00000   0.00000   0.00000   0.00000
           D2           0.00000   0.00000   0.00000   0.00000   0.00000
           D3           0.00000   0.00000   0.00000   0.00000   0.00000
           D4           0.00000   0.00000   0.00000   0.00000   0.00000
           D5           0.00000   0.00000   0.00000   0.00000   0.00000
                          A4        A5        A6        A7        A8
           A4           0.18450
           A5          -0.09628   0.12234
           A6          -0.08822  -0.02605   0.11428
           A7           0.00884  -0.00419  -0.00466   0.01640
           A8           0.00000   0.00000   0.00000   0.00000   0.00658
           D1           0.00000   0.00000   0.00000   0.00000   0.00146
           D2          -0.00001   0.00001   0.00000   0.00000   0.00138
           D3           0.00001   0.00000   0.00000   0.00000   0.00118
           D4           0.00002   0.00000  -0.00001   0.00000  -0.00005
           D5          -0.00001   0.00000   0.00001   0.00000   0.00019
                          D1        D2        D3        D4        D5
           D1           0.00141
           D2           0.00073   0.02542
           D3           0.00041  -0.00762   0.02408
           D4          -0.00021  -0.02464   0.02239   0.05274
           D5           0.00016   0.01380  -0.01448  -0.00198   0.03092
 ITU=  0
     Eigenvalues ---    0.00102   0.00580   0.00659   0.01144   0.01740
     Eigenvalues ---    0.01903   0.03491   0.08122   0.13406   0.15974
     Eigenvalues ---    0.19804   0.26842   0.34830   0.45512   0.45944
     Eigenvalues ---    0.51900   0.77865   1.31950
 Angle between quadratic step and forces=  66.47 degrees.
 Linear search not attempted -- first point.
 Iteration  1 RMS(Cart)=  0.00032861 RMS(Int)=  0.00000005
 Iteration  2 RMS(Cart)=  0.00000006 RMS(Int)=  0.00000000
 Variable       Old X    -DE/DX   Delta X   Delta X   Delta X     New X
                                 (Linear)    (Quad)   (Total)
    R1        2.51915   0.00008   0.00000   0.00020   0.00020   2.51935
    R2        1.83126   0.00001   0.00000   0.00001   0.00001   1.83127
    R3        2.11956   0.00000   0.00000   0.00000   0.00000   2.11956
    R4        4.22064   0.00000   0.00000   0.00065   0.00065   4.22129
    R5        2.38285  -0.00001   0.00000  -0.00002  -0.00002   2.38283
    R6        1.91349  -0.00001   0.00000  -0.00001  -0.00001   1.91348
    R7        2.05881  -0.00002   0.00000  -0.00006  -0.00006   2.05875
    A1        1.88191  -0.00002   0.00000  -0.00015  -0.00015   1.88176
    A2        2.79451   0.00000   0.00000  -0.00009  -0.00009   2.79441
    A3        1.93912  -0.00001   0.00000  -0.00004  -0.00004   1.93908
    A4        2.14026  -0.00001   0.00000  -0.00006  -0.00006   2.14020
    A5        1.93437   0.00001   0.00000   0.00003   0.00003   1.93441
    A6        2.20855   0.00000   0.00000   0.00002   0.00002   2.20858
    A7        2.92550   0.00000   0.00000  -0.00008  -0.00008   2.92543
    A8        3.14195   0.00000   0.00000  -0.00039  -0.00039   3.14156
    D1        0.00011   0.00000   0.00000  -0.00007  -0.00007   0.00004
    D2        0.00013  -0.00001   0.00000  -0.00013  -0.00013   0.00001
    D3        3.14150   0.00001   0.00000   0.00010   0.00010  -3.14159
    D4        3.14141   0.00002   0.00000   0.00018   0.00018  -3.14159
    D5        0.00008  -0.00001   0.00000  -0.00008  -0.00008   0.00000
         Item               Value     Threshold  Converged?
 Maximum Force            0.000079     0.000450     YES
 RMS     Force            0.000020     0.000300     YES
 Maximum Displacement     0.000584     0.001800     YES
 RMS     Displacement     0.000329     0.001200     YES
 Predicted change in Energy=-1.527392D-08
 Optimization completed.
    -- Stationary point found.
                           ----------------------------
                           !   Optimized Parameters   !
                           ! (Angstroms and Degrees)  !
 --------------------------                            --------------------------
 ! Name  Definition              Value          Derivative Info.                !
 --------------------------------------------------------------------------------
 ! R1    R(1,5)                  1.3331         -DE/DX =    0.0001              !
 ! R2    R(1,6)                  0.9691         -DE/DX =    0.0                 !
 ! R3    R(2,3)                  1.1216         -DE/DX =    0.0                 !
 ! R4    R(3,6)                  2.2335         -DE/DX =    0.0                 !
 ! R5    R(4,5)                  1.2609         -DE/DX =    0.0                 !
 ! R6    R(4,7)                  1.0126         -DE/DX =    0.0                 !
 ! R7    R(5,8)                  1.0895         -DE/DX =    0.0                 !
 ! A1    A(5,1,6)              107.8252         -DE/DX =    0.0                 !
 ! A2    A(2,3,6)              160.1134         -DE/DX =    0.0                 !
 ! A3    A(5,4,7)              111.1032         -DE/DX =    0.0                 !
 ! A4    A(1,5,4)              122.6277         -DE/DX =    0.0                 !
 ! A5    A(1,5,8)              110.8314         -DE/DX =    0.0                 !
 ! A6    A(4,5,8)              126.5409         -DE/DX =    0.0                 !
 ! A7    L(1,6,3,4,-1)         167.6189         -DE/DX =    0.0                 !
 ! A8    L(1,6,3,4,-2)         180.0207         -DE/DX =    0.0                 !
 ! D1    D(5,1,3,2)              0.0062         -DE/DX =    0.0                 !
 ! D2    D(6,1,5,4)              0.0076         -DE/DX =    0.0                 !
 ! D3    D(6,1,5,8)           -180.0056         -DE/DX =    0.0                 !
 ! D4    D(7,4,5,1)           -180.0105         -DE/DX =    0.0                 !
 ! D5    D(7,4,5,8)              0.0048         -DE/DX =    0.0                 !
 --------------------------------------------------------------------------------
 GradGradGradGradGradGradGradGradGradGradGradGradGradGradGradGradGradGrad


 ----------------------------------------------------------------------

 Electric dipole moment (input orientation):
 (Debye = 10**-18 statcoulomb cm , SI units = C m)
                  (au)            (Debye)         (10**-30 SI)
   Tot        0.265395D+00      0.674567D+00      0.225011D+01
   x          0.247785D+00      0.629808D+00      0.210081D+01
   y          0.950621D-01      0.241624D+00      0.805970D+00
   z          0.128482D-03      0.326568D-03      0.108931D-02

 Dipole polarizability, Alpha (input orientation).
 (esu units = cm**3 , SI units = C**2 m**2 J**-1)
 Alpha(0;0):
               (au)            (10**-24 esu)      (10**-40 SI)
   iso        0.411570D+02      0.609883D+01      0.678587D+01
   aniso      0.165504D+02      0.245252D+01      0.272879D+01
   xx         0.474699D+02      0.703431D+01      0.782673D+01
   yx        -0.217793D+01     -0.322736D+00     -0.359092D+00
   yy         0.455286D+02      0.674664D+01      0.750665D+01
   zx         0.829795D-03      0.122963D-03      0.136815D-03
   zy        -0.519902D-03     -0.770415D-04     -0.857202D-04
   zz         0.304724D+02      0.451555D+01      0.502422D+01

 ----------------------------------------------------------------------

 Dipole orientation:
     8          1.01714484         -2.64906279          1.51099567
     8         -0.79849509          2.07441801         -4.69703686
     6         -0.16327084          0.42019719         -3.53402607
     7         -0.47382777          1.23939020          2.58528589
     6          0.35033690         -0.90857551          3.20574357
     1          0.74520888         -1.94143791         -0.15598450
     1         -0.87819826          2.29457558          4.12947390
     1          0.62029144         -1.61132414          5.12197703

 Electric dipole moment (dipole orientation):
 (Debye = 10**-18 statcoulomb cm , SI units = C m)
                  (au)            (Debye)         (10**-30 SI)
   Tot        0.265395D+00      0.674567D+00      0.225011D+01
   x          0.000000D+00      0.000000D+00      0.000000D+00
   y          0.000000D+00      0.000000D+00      0.000000D+00
   z          0.265395D+00      0.674567D+00      0.225011D+01

 Dipole polarizability, Alpha (dipole orientation).
 (esu units = cm**3 , SI units = C**2 m**2 J**-1)
 Alpha(0;0):
               (au)            (10**-24 esu)      (10**-40 SI)
   iso        0.411570D+02      0.609883D+01      0.678587D+01
   aniso      0.165504D+02      0.245252D+01      0.272879D+01
   xx         0.326232D+02      0.483426D+01      0.537884D+01
   yx        -0.560584D+01     -0.830700D+00     -0.924278D+00
   yy         0.450836D+02      0.668070D+01      0.743328D+01
   zx         0.818844D+00      0.121340D+00      0.135009D+00
   zy        -0.211535D+01     -0.313462D+00     -0.348773D+00
   zz         0.457641D+02      0.678154D+01      0.754548D+01

 ----------------------------------------------------------------------
 1\1\GINC-R02C10\Freq\RwB97XD\Aug-CC-pVTZ\C2H3N1O2\LFRANZON\29-Aug-2022
 \0\\#N Geom=AllCheck Guess=TCheck SCRF=Check GenChk RwB97XD/Aug-CC-pVT
 Z Freq\\Title\\0,1\O,1.2843930358,-1.1155681758,-0.0000280311\O,-2.741
 9660814,0.2078962803,0.0001065365\C,-1.8314875222,-0.4471388766,0.0001
 141508\N,1.0257957009,1.1455955236,-0.0001580358\C,1.7684233596,0.1265
 282078,-0.0000506522\H,0.3171047527,-1.0569986583,-0.0002288512\H,1.57
 45352054,1.9965919216,0.0000161867\H,2.8578615493,0.1178037772,0.00026
 86963\\Version=ES64L-G16RevB.01\State=1-A\HF=-283.2116819\RMSD=3.362e-
 09\RMSF=2.723e-05\ZeroPoint=0.0532325\Thermal=0.0600639\Dipole=0.24778
 55,0.0950621,0.0001285\DipoleDeriv=-0.5639335,-0.4783695,0.0000191,-0.
 1253447,-1.2427855,-0.0000003,-0.0000061,-0.0000028,-0.3385736,-0.5864
 268,0.3036057,0.0000032,0.4781663,-0.1945504,-0.0000058,-0.0000166,-0.
 0000024,0.0008236,0.521423,-0.2867051,0.0000091,-0.4014659,0.2347428,-
 0.0000068,0.0000491,-0.0000026,0.0336249,-0.5342668,0.484469,-0.000025
 3,0.0375989,-1.0049167,0.0000646,0.0000206,0.0001334,-0.4702167,0.6780
 571,0.0621627,0.0001151,0.0306408,1.74893,-0.0000726,0.0001446,-0.0001
 152,0.1134205,0.5174074,0.0653435,-0.0000506,0.0310325,0.2563216,0.000
 0283,-0.0000493,0.0000267,0.2648373,0.0972681,-0.1657462,-0.0000192,-0
 .0767562,0.1649319,-0.0000149,-0.000033,-0.00006,0.2370372,-0.1295284,
 0.0152399,-0.0000514,0.0261282,0.0373264,0.0000075,-0.0001093,0.000022
 8,0.1590468\Polar=47.4699006,-2.1779273,45.5285843,0.0008298,-0.000519
 9,30.4724185\Quadrupole=2.5426667,-1.2413216,-1.3013451,3.6374162,0.00
 05803,0.0008602\PG=C01 [X(C2H3N1O2)]\NImag=0\\0.63238355,0.05672537,0.
 45447448,0.00011456,-0.00001497,0.04699942,-0.00278936,-0.00200334,0.0
 0000041,0.86960764,0.00212409,0.00074329,-0.00000078,-0.62409894,0.453
 08990,0.00000009,-0.00000005,-0.00083550,0.00000651,-0.00000487,0.0019
 8202,-0.00446558,0.00045662,0.00000092,-0.87160957,0.62523677,-0.00000
 727,0.88041853,-0.00018993,0.00044484,0.00000078,0.62478144,-0.4564851
 6,0.00000527,-0.62657220,0.46243071,0.00000067,0.00000024,0.00219068,-
 0.00000577,0.00000422,-0.00305359,0.00000683,-0.00000489,0.00501195,0.
 03385414,-0.00123707,0.00000566,0.00023080,0.00000629,0.00000005,0.000
 53137,-0.00083700,-0.00000013,0.45527560,0.01576249,-0.09262246,0.0000
 0614,-0.00248274,0.00341375,-0.00000033,-0.00019016,-0.00445005,0.0000
 0083,-0.08576609,0.84949174,0.00000579,0.00000308,0.00567633,0.0000003
 4,-0.00000064,-0.00042803,0.00000017,0.00000081,0.00068852,0.00008325,
 0.00001451,0.05132413,-0.16947760,-0.06977008,-0.00001788,0.00056072,-
 0.00084139,-0.00000009,-0.00115244,0.00131990,0.00000018,-0.31860313,0
 .27904106,-0.00004007,0.83128634,-0.10269642,-0.29808746,0.00000039,0.
 00307012,-0.00235694,0.00000017,0.00216676,0.00176725,-0.00000084,0.20
 926551,-0.44379192,0.00002747,-0.12970825,0.83370699,-0.00001761,0.000
 00131,-0.05742901,-0.00000020,0.00000030,0.00016599,-0.00000036,-0.000
 00032,-0.00027936,-0.00004722,0.00004496,-0.05365854,0.00013996,-0.000
 03120,0.17193992,-0.47444922,0.01862394,-0.00009473,0.00491325,-0.0037
 4052,0.00000087,-0.00437288,0.00301449,-0.00000210,-0.00042949,0.00856
 298,0.00000075,-0.02634034,-0.01739528,-0.00000576,0.49974465,0.062447
 02,-0.05385773,0.00001751,0.00062121,0.00181864,-0.00000019,-0.0003825
 7,-0.00410762,0.00000032,0.00222471,0.00243056,0.00000071,-0.05542457,
 0.00002713,-0.00001142,-0.00890479,0.05858383,-0.00009980,0.00000616,-
 0.01922858,-0.00000114,0.00000144,0.00205566,-0.00000015,-0.00000126,-
 0.00428254,0.00000114,0.00000117,-0.00443061,0.00000051,-0.00000032,0.
 00408016,0.00010068,-0.00000764,0.01718012,0.00191691,0.00377968,-0.00
 000341,-0.00066973,0.00098816,-0.00000008,0.00076555,-0.00123606,0.000
 00010,-0.15545877,-0.22023104,-0.00003889,-0.00111353,0.03489885,0.000
 00233,-0.00043949,0.00157402,0.00000008,0.15293159,0.00581871,-0.00248
 358,-0.00000054,0.00031692,-0.00042697,0.00000004,-0.00024028,0.000487
 88,-0.00000008,-0.15692454,-0.31289842,-0.00005278,-0.03045322,-0.0364
 0730,-0.00000577,0.00129833,0.00054430,0.00000028,0.17981023,0.3488648
 8,-0.00000264,0.00000308,0.01671559,-0.00000004,0.00000005,-0.00002055
 ,-0.00000006,-0.00000005,0.00001529,-0.00003649,-0.00006598,-0.0266004
 0,-0.00000169,0.00000408,-0.00671268,0.00000047,0.00000018,-0.00089229
 ,0.00003803,0.00005793,0.02499693,-0.01697284,-0.00657512,-0.00000555,
 -0.00024375,0.00032556,-0.00000008,-0.00011497,-0.00028065,0.00000021,
 -0.01540051,0.00530351,-0.00001134,-0.31516001,0.00039871,-0.00007113,
 0.00137353,-0.00215505,-0.00000132,0.00206747,0.00037385,0.00000242,0.
 34445108,-0.03999134,-0.00861138,-0.00000854,-0.00020466,0.00020350,-0
 .00000006,-0.00047494,-0.00008785,0.00000020,0.03326820,-0.00157319,0.
 00000685,0.00583655,-0.05485774,0.00000213,-0.00145916,-0.00543912,0.0
 0000019,0.00041615,0.00231921,0.00000070,0.00260920,0.06804655,-0.0000
 0106,0.00000114,0.00591107,-0.00000012,0.00000027,0.00013399,-0.000000
 09,-0.00000033,-0.00029094,-0.00000626,-0.00000130,0.02742862,-0.00008
 093,0.00000025,-0.05810648,-0.00000018,0.00000052,0.00551807,0.0000018
 4,0.00000092,-0.00750189,0.00008680,-0.00000148,0.02690757\\0.00002298
 ,0.00008508,0.00001342,-0.00000204,-0.00000184,-0.00000093,0.00000579,
 -0.00000548,0.00000188,0.00000133,0.00000385,0.00000453,-0.00004814,-0
 .00007739,-0.00002886,0.00000570,-0.00000920,-0.00000322,-0.00000261,0
 .00000852,0.00000506,0.00001700,-0.00000352,0.00000812\\\@


 I FIND THAT THE THREE TRULY GREAT TIMES FOR THINKING THOUGHTS
 ARE WHEN I AM STANDING IN THE SHOWER, SITTING ON THE JOHN, OR WALKING.

                                    -- COLIN FLETCHER
 Job cpu time:       0 days  3 hours 28 minutes  3.9 seconds.
 Elapsed time:       0 days  0 hours 13 minutes 31.0 seconds.
 File lengths (MBytes):  RWF=     59 Int=      0 D2E=      0 Chk=      8 Scr=      1
 Normal termination of Gaussian 16 at Mon Aug 29 15:00:45 2022.
