# Supplementary material for: An Experimental and Master Equation Investigation of Kinetics of the CH2OO + RCN Reactions (R = H, CH3, C2H5) and Their Atmospheric Relevance
Source: J Phys Chem A. 2023 Jan 5;127(2):477–88. doi: 10.1021/acs.jpca.2c07073 (PMC9869398; doi:10.1021/acs.jpca.2c07073)
Supplement: Supplementary file 2 — jp2c07073_si_002.zip [file jp2c07073_si_002.zip › wb97XD/Optimization+Freq/ImCOvdW2.log]

 Entering Gaussian System, Link 0=/appl/soft/chem/gaussian/G16RevB.01/g16/g16
 Initial command:
 /appl/soft/chem/gaussian/G16RevB.01/g16/l1.exe "/scratch/kurten/scratch_lauri/Cyan/AmideDissoc/PC/12985727.GAUSS_SCRDIR/Gau-64524.inp" -scrdir="/scratch/kurten/scratch_lauri/Cyan/AmideDissoc/PC/12985727.GAUSS_SCRDIR/"
 Entering Link 1 = /appl/soft/chem/gaussian/G16RevB.01/g16/l1.exe PID=     64528.
  
 Copyright (c) 1988-2017, Gaussian, Inc.  All Rights Reserved.
  
 This is part of the Gaussian(R) 16 program.  It is based on
 the Gaussian(R) 09 system (copyright 2009, Gaussian, Inc.),
 the Gaussian(R) 03 system (copyright 2003, Gaussian, Inc.),
 the Gaussian(R) 98 system (copyright 1998, Gaussian, Inc.),
 the Gaussian(R) 94 system (copyright 1995, Gaussian, Inc.),
 the Gaussian 92(TM) system (copyright 1992, Gaussian, Inc.),
 the Gaussian 90(TM) system (copyright 1990, Gaussian, Inc.),
 the Gaussian 88(TM) system (copyright 1988, Gaussian, Inc.),
 the Gaussian 86(TM) system (copyright 1986, Carnegie Mellon
 University), and the Gaussian 82(TM) system (copyright 1983,
 Carnegie Mellon University). Gaussian is a federally registered
 trademark of Gaussian, Inc.
  
 This software contains proprietary and confidential information,
 including trade secrets, belonging to Gaussian, Inc.
  
 This software is provided under written license and may be
 used, copied, transmitted, or stored only in accord with that
 written license.
  
 The following legend is applicable only to US Government
 contracts under FAR:
  
                    RESTRICTED RIGHTS LEGEND
  
 Use, reproduction and disclosure by the US Government is
 subject to restrictions as set forth in subparagraphs (a)
 and (c) of the Commercial Computer Software - Restricted
 Rights clause in FAR 52.227-19.
  
 Gaussian, Inc.
 340 Quinnipiac St., Bldg. 40, Wallingford CT 06492
  
  
 ---------------------------------------------------------------
 Warning -- This program may not be used in any manner that
 competes with the business of Gaussian, Inc. or will provide
 assistance to any competitor of Gaussian, Inc.  The licensee
 of this program is prohibited from giving any competitor of
 Gaussian, Inc. access to this program.  By using this program,
 the user acknowledges that Gaussian, Inc. is engaged in the
 business of creating and licensing software in the field of
 computational chemistry and represents and warrants to the
 licensee that it is not a competitor of Gaussian, Inc. and that
 it will not use this program in any manner prohibited above.
 ---------------------------------------------------------------
  

 Cite this work as:
 Gaussian 16, Revision B.01,
 M. J. Frisch, G. W. Trucks, H. B. Schlegel, G. E. Scuseria, 
 M. A. Robb, J. R. Cheeseman, G. Scalmani, V. Barone, 
 G. A. Petersson, H. Nakatsuji, X. Li, M. Caricato, A. V. Marenich, 
 J. Bloino, B. G. Janesko, R. Gomperts, B. Mennucci, H. P. Hratchian, 
 J. V. Ortiz, A. F. Izmaylov, J. L. Sonnenberg, D. Williams-Young, 
 F. Ding, F. Lipparini, F. Egidi, J. Goings, B. Peng, A. Petrone, 
 T. Henderson, D. Ranasinghe, V. G. Zakrzewski, J. Gao, N. Rega, 
 G. Zheng, W. Liang, M. Hada, M. Ehara, K. Toyota, R. Fukuda, 
 J. Hasegawa, M. Ishida, T. Nakajima, Y. Honda, O. Kitao, H. Nakai, 
 T. Vreven, K. Throssell, J. A. Montgomery, Jr., J. E. Peralta, 
 F. Ogliaro, M. J. Bearpark, J. J. Heyd, E. N. Brothers, K. N. Kudin, 
 V. N. Staroverov, T. A. Keith, R. Kobayashi, J. Normand, 
 K. Raghavachari, A. P. Rendell, J. C. Burant, S. S. Iyengar, 
 J. Tomasi, M. Cossi, J. M. Millam, M. Klene, C. Adamo, R. Cammi, 
 J. W. Ochterski, R. L. Martin, K. Morokuma, O. Farkas, 
 J. B. Foresman, and D. J. Fox, Gaussian, Inc., Wallingford CT, 2016.
 
 ******************************************
 Gaussian 16:  ES64L-G16RevB.01 20-Dec-2017
                29-Aug-2022 
 ******************************************
 %mem=12GB
 %NProcShared=16
 Will use up to   16 processors via shared memory.
 %chk=AmideDissoc-PC2-M1-b3lyp-wb97L-wb97H
 ----------------------------------------------------------------------
 #wB97XD Aug-cc-pVTZ Opt Integral(Grid=SuperFineGrid) Freq MaxDisk=32GB
 ----------------------------------------------------------------------
 1/18=20,19=15,26=5,38=1/1,3;
 2/9=110,12=2,17=6,18=5,40=1/2;
 3/5=16,6=1,7=10,11=2,25=1,30=1,71=1,74=-58,75=-7/1,2,3;
 4//1;
 5/5=2,38=5/2;
 6/7=2,8=2,9=2,10=2,28=1/1;
 7//1,2,3,16;
 1/18=20,19=15,26=5/3(2);
 2/9=110/2;
 99//99;
 2/9=110/2;
 3/5=16,6=1,7=10,11=2,25=1,30=1,71=1,74=-58,75=-7/1,2,3;
 4/5=5,16=3,69=1/1;
 5/5=2,38=5/2;
 7//1,2,3,16;
 1/18=20,19=15,26=5/3(-5);
 2/9=110/2;
 6/7=2,8=2,9=2,10=2,19=2,28=1/1;
 99/9=1/99;
 -----
 Title
 -----
 Symbolic Z-matrix:
 Charge =  0 Multiplicity = 1
 O                     0.69675  -1.17383  -0.00025 
 O                    -3.30456   0.27811   0.00024 
 C                    -2.41473  -0.4233    0.00005 
 N                     0.36111   1.06724  -0.00041 
 C                     1.1721    0.08553   0. 
 H                    -0.27579  -1.11819  -0.00062 
 H                     0.85646   1.95514  -0.00038 
 C                     2.6749    0.10179   0.00037 
 H                     3.05062  -0.42486  -0.88233 
 H                     3.05015  -0.42473   0.88335 
 H                     3.05972   1.12364   0.00039 
 
 Add virtual bond connecting atoms H6         and C3         Dist= 4.25D+00.

 GradGradGradGradGradGradGradGradGradGradGradGradGradGradGradGradGradGrad
 Berny optimization.
 Initialization pass.
                           ----------------------------
                           !    Initial Parameters    !
                           ! (Angstroms and Degrees)  !
 --------------------------                            --------------------------
 ! Name  Definition              Value          Derivative Info.                !
 --------------------------------------------------------------------------------
 ! R1    R(1,5)                  1.3461         estimate D2E/DX2                !
 ! R2    R(1,6)                  0.9741         estimate D2E/DX2                !
 ! R3    R(2,3)                  1.133          estimate D2E/DX2                !
 ! R4    R(3,6)                  2.249          estimate D2E/DX2                !
 ! R5    R(4,5)                  1.2734         estimate D2E/DX2                !
 ! R6    R(4,7)                  1.0167         estimate D2E/DX2                !
 ! R7    R(5,8)                  1.5029         estimate D2E/DX2                !
 ! R8    R(8,9)                  1.0944         estimate D2E/DX2                !
 ! R9    R(8,10)                 1.0944         estimate D2E/DX2                !
 ! R10   R(8,11)                 1.0919         estimate D2E/DX2                !
 ! A1    A(5,1,6)              107.4048         estimate D2E/DX2                !
 ! A2    A(2,3,6)              159.7507         estimate D2E/DX2                !
 ! A3    A(5,4,7)              111.2832         estimate D2E/DX2                !
 ! A4    A(1,5,4)              119.7607         estimate D2E/DX2                !
 ! A5    A(1,5,8)              111.2991         estimate D2E/DX2                !
 ! A6    A(4,5,8)              128.9402         estimate D2E/DX2                !
 ! A7    A(5,8,9)              109.7484         estimate D2E/DX2                !
 ! A8    A(5,8,10)             109.7465         estimate D2E/DX2                !
 ! A9    A(5,8,11)             111.2559         estimate D2E/DX2                !
 ! A10   A(9,8,10)             107.5489         estimate D2E/DX2                !
 ! A11   A(9,8,11)             109.2307         estimate D2E/DX2                !
 ! A12   A(10,8,11)            109.2313         estimate D2E/DX2                !
 ! A13   L(1,6,3,4,-1)         165.2766         estimate D2E/DX2                !
 ! A14   L(1,6,3,4,-2)         180.038          estimate D2E/DX2                !
 ! D1    D(5,1,3,2)              0.0001         estimate D2E/DX2                !
 ! D2    D(6,1,5,4)             -0.0079         estimate D2E/DX2                !
 ! D3    D(6,1,5,8)           -179.9915         estimate D2E/DX2                !
 ! D4    D(7,4,5,1)           -179.9862         estimate D2E/DX2                !
 ! D5    D(7,4,5,8)             -0.0058         estimate D2E/DX2                !
 ! D6    D(1,5,8,9)             58.9822         estimate D2E/DX2                !
 ! D7    D(1,5,8,10)           -59.0033         estimate D2E/DX2                !
 ! D8    D(1,5,8,11)           179.9897         estimate D2E/DX2                !
 ! D9    D(4,5,8,9)           -120.9996         estimate D2E/DX2                !
 ! D10   D(4,5,8,10)           121.015          estimate D2E/DX2                !
 ! D11   D(4,5,8,11)             0.008          estimate D2E/DX2                !
 --------------------------------------------------------------------------------
 Trust Radius=3.00D-01 FncErr=1.00D-07 GrdErr=1.00D-07 EigMax=2.50D+02 EigMin=1.00D-04
 Number of steps in this run=     45 maximum allowed number of steps=    100.
 GradGradGradGradGradGradGradGradGradGradGradGradGradGradGradGradGradGrad

                          Input orientation:                          
 ---------------------------------------------------------------------
 Center     Atomic      Atomic             Coordinates (Angstroms)
 Number     Number       Type             X           Y           Z
 ---------------------------------------------------------------------
      1          8           0        0.696750   -1.173830   -0.000250
      2          8           0       -3.304560    0.278110    0.000240
      3          6           0       -2.414730   -0.423300    0.000050
      4          7           0        0.361110    1.067240   -0.000410
      5          6           0        1.172100    0.085530    0.000000
      6          1           0       -0.275790   -1.118190   -0.000620
      7          1           0        0.856460    1.955140   -0.000380
      8          6           0        2.674900    0.101790    0.000370
      9          1           0        3.050620   -0.424860   -0.882330
     10          1           0        3.050150   -0.424730    0.883350
     11          1           0        3.059720    1.123640    0.000390
 ---------------------------------------------------------------------
                    Distance matrix (angstroms):
                    1          2          3          4          5
     1  O    0.000000
     2  O    4.256596   0.000000
     3  C    3.200719   1.133037   0.000000
     4  N    2.266065   3.749648   3.150714   0.000000
     5  C    1.346085   4.480800   3.622742   1.273365   0.000000
     6  H    0.974130   3.335132   2.248986   2.276345   1.882904
     7  H    3.133043   4.486259   4.044461   1.016729   1.896067
     8  C    2.353781   5.982059   5.116645   2.507134   1.502888
     9  H    2.622923   6.454565   5.536122   3.199626   2.137251
    10  H    2.623050   6.454162   5.535805   3.199678   2.137228
    11  H    3.295754   6.420201   5.688816   2.699199   2.154247
                    6          7          8          9         10
     6  H    0.000000
     7  H    3.275263   0.000000
     8  C    3.192949   2.596465   0.000000
     9  H    3.510431   3.355082   1.094388   0.000000
    10  H    3.510579   3.355151   1.094390   1.765680   0.000000
    11  H    4.018884   2.354941   1.091908   1.782450   1.782459
                   11
    11  H    0.000000
 Stoichiometry    C3H5NO2
 Framework group  C1[X(C3H5NO2)]
 Deg. of freedom    27
 Full point group                 C1      NOp   1
 Largest Abelian subgroup         C1      NOp   1
 Largest concise Abelian subgroup C1      NOp   1
                         Standard orientation:                         
 ---------------------------------------------------------------------
 Center     Atomic      Atomic             Coordinates (Angstroms)
 Number     Number       Type             X           Y           Z
 ---------------------------------------------------------------------
      1          8           0        0.696749   -1.173831   -0.000250
      2          8           0       -3.304562    0.278109    0.000240
      3          6           0       -2.414731   -0.423301    0.000050
      4          7           0        0.361108    1.067239   -0.000410
      5          6           0        1.172098    0.085529    0.000000
      6          1           0       -0.275791   -1.118191   -0.000620
      7          1           0        0.856458    1.955139   -0.000380
      8          6           0        2.674898    0.101789    0.000370
      9          1           0        3.050619   -0.424861   -0.882330
     10          1           0        3.050149   -0.424731    0.883350
     11          1           0        3.059718    1.123639    0.000390
 ---------------------------------------------------------------------
 Rotational constants (GHZ):          10.1341936           1.3089063           1.1676033
 Standard basis: Aug-CC-pVTZ (5D, 7F)
 There are   455 symmetry adapted cartesian basis functions of A   symmetry.
 There are   391 symmetry adapted basis functions of A   symmetry.
   391 basis functions,   567 primitive gaussians,   455 cartesian basis functions
    23 alpha electrons       23 beta electrons
       nuclear repulsion energy       201.9132732063 Hartrees.
 NAtoms=   11 NActive=   11 NUniq=   11 SFac= 1.00D+00 NAtFMM=   60 NAOKFM=F Big=F
 Integral buffers will be    131072 words long.
 Raffenetti 2 integral format.
 Two-electron integral symmetry is turned on.
 Nuclear repulsion after empirical dispersion term =      201.9099256642 Hartrees.
 One-electron integrals computed using PRISM.
 NBasis=   391 RedAO= T EigKep=  1.15D-05  NBF=   391
 NBsUse=   391 1.00D-06 EigRej= -1.00D+00 NBFU=   391
 ExpMin= 2.53D-02 ExpMax= 1.53D+04 ExpMxC= 5.22D+02 IAcc=3 IRadAn=         7 AccDes= 0.00D+00
 Harris functional with IExCor= 4639 and IRadAn=       7 diagonalized for initial guess.
 HarFok:  IExCor= 4639 AccDes= 0.00D+00 IRadAn=         7 IDoV= 1 UseB2=F ITyADJ=14
 ICtDFT=  3500011 ScaDFX=  1.000000  1.000000  1.000000  1.000000
 FoFCou: FMM=F IPFlag=           0 FMFlag=      100000 FMFlg1=           0
         NFxFlg=           0 DoJE=T BraDBF=F KetDBF=T FulRan=T
         wScrn=  0.000000 ICntrl=       500 IOpCl=  0 I1Cent=   200000004 NGrid=           0
         NMat0=    1 NMatS0=      1 NMatT0=    0 NMatD0=    1 NMtDS0=    0 NMtDT0=    0
 Petite list used in FoFCou.
 Requested convergence on RMS density matrix=1.00D-08 within 128 cycles.
 Requested convergence on MAX density matrix=1.00D-06.
 Requested convergence on             energy=1.00D-06.
 No special actions if energy rises.
 SCF Done:  E(RwB97XD) =  -322.536604671     A.U. after   13 cycles
            NFock= 13  Conv=0.58D-08     -V/T= 2.0061

 **********************************************************************

            Population analysis using the SCF Density.

 **********************************************************************

 Orbital symmetries:
       Occupied  (A) (A) (A) (A) (A) (A) (A) (A) (A) (A) (A) (A)
                 (A) (A) (A) (A) (A) (A) (A) (A) (A) (A) (A)
       Virtual   (A) (A) (A) (A) (A) (A) (A) (A) (A) (A) (A) (A)
                 (A) (A) (A) (A) (A) (A) (A) (A) (A) (A) (A) (A)
                 (A) (A) (A) (A) (A) (A) (A) (A) (A) (A) (A) (A)
                 (A) (A) (A) (A) (A) (A) (A) (A) (A) (A) (A) (A)
                 (A) (A) (A) (A) (A) (A) (A) (A) (A) (A) (A) (A)
                 (A) (A) (A) (A) (A) (A) (A) (A) (A) (A) (A) (A)
                 (A) (A) (A) (A) (A) (A) (A) (A) (A) (A) (A) (A)
                 (A) (A) (A) (A) (A) (A) (A) (A) (A) (A) (A) (A)
                 (A) (A) (A) (A) (A) (A) (A) (A) (A) (A) (A) (A)
                 (A) (A) (A) (A) (A) (A) (A) (A) (A) (A) (A) (A)
                 (A) (A) (A) (A) (A) (A) (A) (A) (A) (A) (A) (A)
                 (A) (A) (A) (A) (A) (A) (A) (A) (A) (A) (A) (A)
                 (A) (A) (A) (A) (A) (A) (A) (A) (A) (A) (A) (A)
                 (A) (A) (A) (A) (A) (A) (A) (A) (A) (A) (A) (A)
                 (A) (A) (A) (A) (A) (A) (A) (A) (A) (A) (A) (A)
                 (A) (A) (A) (A) (A) (A) (A) (A) (A) (A) (A) (A)
                 (A) (A) (A) (A) (A) (A) (A) (A) (A) (A) (A) (A)
                 (A) (A) (A) (A) (A) (A) (A) (A) (A) (A) (A) (A)
                 (A) (A) (A) (A) (A) (A) (A) (A) (A) (A) (A) (A)
                 (A) (A) (A) (A) (A) (A) (A) (A) (A) (A) (A) (A)
                 (A) (A) (A) (A) (A) (A) (A) (A) (A) (A) (A) (A)
                 (A) (A) (A) (A) (A) (A) (A) (A) (A) (A) (A) (A)
                 (A) (A) (A) (A) (A) (A) (A) (A) (A) (A) (A) (A)
                 (A) (A) (A) (A) (A) (A) (A) (A) (A) (A) (A) (A)
                 (A) (A) (A) (A) (A) (A) (A) (A) (A) (A) (A) (A)
                 (A) (A) (A) (A) (A) (A) (A) (A) (A) (A) (A) (A)
                 (A) (A) (A) (A) (A) (A) (A) (A) (A) (A) (A) (A)
                 (A) (A) (A) (A) (A) (A) (A) (A) (A) (A) (A) (A)
                 (A) (A) (A) (A) (A) (A) (A) (A) (A) (A) (A) (A)
                 (A) (A) (A) (A) (A) (A) (A) (A) (A) (A) (A) (A)
                 (A) (A) (A) (A) (A) (A) (A) (A)
 The electronic state is 1-A.
 Alpha  occ. eigenvalues --  -19.35925 -19.28484 -14.40907 -10.41000 -10.39029
 Alpha  occ. eigenvalues --  -10.29913  -1.26468  -1.17947  -0.98728  -0.84566
 Alpha  occ. eigenvalues --   -0.69979  -0.66977  -0.61444  -0.56356  -0.56320
 Alpha  occ. eigenvalues --   -0.55009  -0.54454  -0.49967  -0.48892  -0.46653
 Alpha  occ. eigenvalues --   -0.46142  -0.36249  -0.35858
 Alpha virt. eigenvalues --    0.03070   0.03527   0.03957   0.04661   0.05135
 Alpha virt. eigenvalues --    0.05233   0.06564   0.07756   0.09058   0.09993
 Alpha virt. eigenvalues --    0.10044   0.10856   0.11641   0.12318   0.12421
 Alpha virt. eigenvalues --    0.13373   0.14129   0.15059   0.15256   0.16421
 Alpha virt. eigenvalues --    0.17403   0.17955   0.18202   0.19518   0.20788
 Alpha virt. eigenvalues --    0.21458   0.22331   0.22666   0.23528   0.23797
 Alpha virt. eigenvalues --    0.25756   0.26691   0.26781   0.28387   0.29320
 Alpha virt. eigenvalues --    0.29764   0.30720   0.31243   0.32291   0.32892
 Alpha virt. eigenvalues --    0.33583   0.33926   0.34143   0.36308   0.37414
 Alpha virt. eigenvalues --    0.37474   0.38063   0.38150   0.38960   0.39729
 Alpha virt. eigenvalues --    0.39799   0.41391   0.41466   0.42349   0.44189
 Alpha virt. eigenvalues --    0.44382   0.44729   0.45337   0.46402   0.48019
 Alpha virt. eigenvalues --    0.48848   0.49654   0.49726   0.50704   0.51926
 Alpha virt. eigenvalues --    0.52178   0.54960   0.55948   0.57283   0.58026
 Alpha virt. eigenvalues --    0.58166   0.61111   0.62369   0.63096   0.63892
 Alpha virt. eigenvalues --    0.64586   0.65102   0.66986   0.67736   0.67892
 Alpha virt. eigenvalues --    0.70589   0.70750   0.72600   0.73473   0.74626
 Alpha virt. eigenvalues --    0.75402   0.76321   0.77069   0.77798   0.78136
 Alpha virt. eigenvalues --    0.78819   0.79797   0.81767   0.81795   0.82734
 Alpha virt. eigenvalues --    0.83041   0.85331   0.87458   0.87851   0.88590
 Alpha virt. eigenvalues --    0.89106   0.90124   0.92875   0.93722   0.94264
 Alpha virt. eigenvalues --    0.95056   0.95762   0.97203   0.98402   0.99153
 Alpha virt. eigenvalues --    1.00031   1.00231   1.02111   1.03100   1.03213
 Alpha virt. eigenvalues --    1.04692   1.04853   1.05610   1.06336   1.08097
 Alpha virt. eigenvalues --    1.08907   1.10530   1.11236   1.12088   1.13772
 Alpha virt. eigenvalues --    1.14692   1.14750   1.16599   1.18615   1.19263
 Alpha virt. eigenvalues --    1.21755   1.22037   1.22416   1.22500   1.24927
 Alpha virt. eigenvalues --    1.27399   1.27436   1.28875   1.30908   1.31307
 Alpha virt. eigenvalues --    1.33042   1.33962   1.34740   1.35658   1.37477
 Alpha virt. eigenvalues --    1.38167   1.38520   1.42557   1.43136   1.43904
 Alpha virt. eigenvalues --    1.44882   1.45995   1.46054   1.48353   1.50780
 Alpha virt. eigenvalues --    1.52387   1.53866   1.54738   1.55769   1.57865
 Alpha virt. eigenvalues --    1.58168   1.60393   1.60526   1.65429   1.65911
 Alpha virt. eigenvalues --    1.68266   1.69347   1.69669   1.71749   1.73945
 Alpha virt. eigenvalues --    1.74511   1.76718   1.80441   1.80847   1.80868
 Alpha virt. eigenvalues --    1.85755   1.87221   1.88042   1.89426   1.92907
 Alpha virt. eigenvalues --    1.96810   1.98655   1.98879   2.01087   2.01161
 Alpha virt. eigenvalues --    2.03876   2.05664   2.06105   2.08835   2.10600
 Alpha virt. eigenvalues --    2.10780   2.12359   2.13239   2.14282   2.16163
 Alpha virt. eigenvalues --    2.17456   2.18623   2.23622   2.25148   2.28697
 Alpha virt. eigenvalues --    2.28777   2.32445   2.35716   2.35939   2.37770
 Alpha virt. eigenvalues --    2.38322   2.42100   2.44532   2.46353   2.49862
 Alpha virt. eigenvalues --    2.51313   2.53802   2.55216   2.56557   2.61156
 Alpha virt. eigenvalues --    2.62536   2.63036   2.68676   2.71405   2.73367
 Alpha virt. eigenvalues --    2.80786   2.81535   2.84597   2.86875   2.87916
 Alpha virt. eigenvalues --    2.91790   2.92177   3.01970   3.03862   3.12057
 Alpha virt. eigenvalues --    3.12902   3.14684   3.18835   3.18845   3.22204
 Alpha virt. eigenvalues --    3.24573   3.28234   3.30412   3.32334   3.34448
 Alpha virt. eigenvalues --    3.34714   3.38651   3.38904   3.39646   3.40538
 Alpha virt. eigenvalues --    3.42710   3.44773   3.48030   3.52148   3.52222
 Alpha virt. eigenvalues --    3.53709   3.54291   3.58119   3.58345   3.62768
 Alpha virt. eigenvalues --    3.66126   3.66511   3.69873   3.71671   3.75304
 Alpha virt. eigenvalues --    3.79015   3.79089   3.82510   3.84021   3.85944
 Alpha virt. eigenvalues --    3.87532   3.90636   3.91063   3.93812   3.95143
 Alpha virt. eigenvalues --    3.97929   4.02433   4.03503   4.04054   4.05983
 Alpha virt. eigenvalues --    4.10416   4.13559   4.13744   4.17494   4.23569
 Alpha virt. eigenvalues --    4.26028   4.26663   4.27054   4.31351   4.32720
 Alpha virt. eigenvalues --    4.38190   4.40398   4.41763   4.43485   4.46040
 Alpha virt. eigenvalues --    4.49098   4.51810   4.54783   4.63597   4.67203
 Alpha virt. eigenvalues --    4.67802   4.76164   4.77899   4.83366   4.84326
 Alpha virt. eigenvalues --    4.86036   4.88525   4.88717   4.91534   4.94158
 Alpha virt. eigenvalues --    5.00338   5.01968   5.02221   5.05407   5.10896
 Alpha virt. eigenvalues --    5.16672   5.18203   5.18449   5.20193   5.21992
 Alpha virt. eigenvalues --    5.26634   5.30355   5.36475   5.38328   5.40788
 Alpha virt. eigenvalues --    5.50659   5.50893   5.61966   5.70631   5.73178
 Alpha virt. eigenvalues --    5.77896   5.79627   5.85037   5.90243   5.91965
 Alpha virt. eigenvalues --    5.98796   6.11585   6.11911   6.17537   6.24063
 Alpha virt. eigenvalues --    6.34076   6.40873   6.41645   6.42948   6.44757
 Alpha virt. eigenvalues --    6.48684   6.52630   6.59945   6.64047   6.65272
 Alpha virt. eigenvalues --    6.66739   6.72330   6.77004   6.91375   6.92622
 Alpha virt. eigenvalues --    7.00840   7.01856   7.01993   7.09611   7.18889
 Alpha virt. eigenvalues --    7.24154   7.24529   7.26281   7.30825   7.59126
 Alpha virt. eigenvalues --    7.84526   8.13896  12.78822  15.08452  15.11905
 Alpha virt. eigenvalues --   16.15899  16.59459  18.47074
          Condensed to atoms (all electrons):
               1          2          3          4          5          6
     1  O    8.436447   0.003287  -0.067708  -0.156749   0.121546   0.085849
     2  O    0.003287   7.715065   0.513494  -0.004921   0.002401   0.001408
     3  C   -0.067708   0.513494   5.343162   0.001119   0.010899   0.006503
     4  N   -0.156749  -0.004921   0.001119   7.230837   0.174327  -0.020991
     5  C    0.121546   0.002401   0.010899   0.174327   5.396271   0.090483
     6  H    0.085849   0.001408   0.006503  -0.020991   0.090483   0.561145
     7  H    0.009118  -0.000312  -0.000476   0.279800   0.017425  -0.004853
     8  C   -0.003082   0.000134  -0.011963   0.028062  -0.243172  -0.019681
     9  H   -0.003942  -0.000067   0.000274   0.001067  -0.016558  -0.002044
    10  H   -0.003937  -0.000066   0.000272   0.001064  -0.016552  -0.002036
    11  H   -0.001928   0.000186  -0.001139  -0.002640  -0.017563   0.001175
               7          8          9         10         11
     1  O    0.009118  -0.003082  -0.003942  -0.003937  -0.001928
     2  O   -0.000312   0.000134  -0.000067  -0.000066   0.000186
     3  C   -0.000476  -0.011963   0.000274   0.000272  -0.001139
     4  N    0.279800   0.028062   0.001067   0.001064  -0.002640
     5  C    0.017425  -0.243172  -0.016558  -0.016552  -0.017563
     6  H   -0.004853  -0.019681  -0.002044  -0.002036   0.001175
     7  H    0.639031  -0.016431  -0.001388  -0.001396   0.006910
     8  C   -0.016431   5.756902   0.402460   0.402445   0.389115
     9  H   -0.001388   0.402460   0.352998   0.001475   0.004444
    10  H   -0.001396   0.402445   0.001475   0.352955   0.004479
    11  H    0.006910   0.389115   0.004444   0.004479   0.335938
 Mulliken charges:
               1
     1  O   -0.418900
     2  O   -0.230609
     3  C    0.205564
     4  N   -0.530977
     5  C    0.480492
     6  H    0.303043
     7  H    0.072572
     8  C   -0.684788
     9  H    0.261281
    10  H    0.261298
    11  H    0.281024
 Sum of Mulliken charges =   0.00000
 Mulliken charges with hydrogens summed into heavy atoms:
               1
     1  O   -0.115857
     2  O   -0.230609
     3  C    0.205564
     4  N   -0.458405
     5  C    0.480492
     8  C    0.118815
 Electronic spatial extent (au):  <R**2>=            918.4561
 Charge=              0.0000 electrons
 Dipole moment (field-independent basis, Debye):
    X=              1.3775    Y=              0.2279    Z=              0.0005  Tot=              1.3962
 Quadrupole moment (field-independent basis, Debye-Ang):
   XX=            -30.1934   YY=            -35.5532   ZZ=            -35.3377
   XY=              4.4108   XZ=              0.0011   YZ=              0.0007
 Traceless Quadrupole moment (field-independent basis, Debye-Ang):
   XX=              3.5014   YY=             -1.8584   ZZ=             -1.6429
   XY=              4.4108   XZ=              0.0011   YZ=              0.0007
 Octapole moment (field-independent basis, Debye-Ang**2):
  XXX=              9.3941  YYY=              8.1087  ZZZ=              0.0019  XYY=             -1.0356
  XXY=             -2.5830  XXZ=             -0.0007  XZZ=             -2.4627  YZZ=             -1.7679
  YYZ=             -0.0014  XYZ=             -0.0011
 Hexadecapole moment (field-independent basis, Debye-Ang**3):
 XXXX=           -957.1172 YYYY=           -142.7769 ZZZZ=            -40.8927 XXXY=              7.4890
 XXXZ=             -0.0018 YYYX=              6.9195 YYYZ=              0.0001 ZZZX=             -0.0022
 ZZZY=              0.0011 XXYY=           -181.4352 XXZZ=           -159.7209 YYZZ=            -34.2990
 XXYZ=             -0.0007 YYXZ=             -0.0019 ZZXY=             -4.6655
 N-N= 2.019099256642D+02 E-N=-1.159091764378D+03  KE= 3.205854084901D+02
 Calling FoFJK, ICntrl=      2127 FMM=F ISym2X=0 I1Cent= 0 IOpClX= 0 NMat=1 NMatS=1 NMatT=0.
 ***** Axes restored to original set *****
 -------------------------------------------------------------------
 Center     Atomic                   Forces (Hartrees/Bohr)
 Number     Number              X              Y              Z
 -------------------------------------------------------------------
      1        8          -0.004755428    0.003477762    0.000011581
      2        8           0.020712904   -0.016015342   -0.000003499
      3        6          -0.020657597    0.015762207    0.000002106
      4        7           0.008441699   -0.004450180    0.000009846
      5        6          -0.004885923    0.003875154   -0.000046451
      6        1           0.006180651    0.000178423    0.000006684
      7        1          -0.001272442   -0.003415004    0.000006757
      8        6           0.000550494    0.001134275    0.000013121
      9        1          -0.001348505    0.001275314    0.002596655
     10        1          -0.001340745    0.001276411   -0.002598393
     11        1          -0.001625109   -0.003099019    0.000001593
 -------------------------------------------------------------------
 Cartesian Forces:  Max     0.020712904 RMS     0.006987175

 GradGradGradGradGradGradGradGradGradGradGradGradGradGradGradGradGradGrad
 Berny optimization.
 FormGI is forming the generalized inverse of G from B-inverse, IUseBI=4.
 Internal  Forces:  Max     0.026184158 RMS     0.005114990
 Search for a local minimum.
 Step number   1 out of a maximum of   45
 All quantities printed in internal units (Hartrees-Bohrs-Radians)
 Mixed Optimization -- RFO/linear search
 Second derivative matrix not updated -- first step.
 ITU=  0
     Eigenvalues ---    0.00230   0.00230   0.00230   0.00728   0.01613
     Eigenvalues ---    0.02405   0.02928   0.03367   0.07225   0.07492
     Eigenvalues ---    0.16000   0.16000   0.16000   0.16000   0.16000
     Eigenvalues ---    0.16000   0.25000   0.25000   0.32076   0.34310
     Eigenvalues ---    0.34310   0.34593   0.44864   0.52542   0.55863
     Eigenvalues ---    0.75168   1.47196
 RFO step:  Lambda=-9.73823553D-04 EMin= 2.30000000D-03
 Linear search not attempted -- first point.
 Iteration  1 RMS(Cart)=  0.11665136 RMS(Int)=  0.00379152
 Iteration  2 RMS(Cart)=  0.00605153 RMS(Int)=  0.00000129
 Iteration  3 RMS(Cart)=  0.00000071 RMS(Int)=  0.00000116
 Variable       Old X    -DE/DX   Delta X   Delta X   Delta X     New X
                                 (Linear)    (Quad)   (Total)
    R1        2.54373  -0.00370   0.00000  -0.00661  -0.00661   2.53712
    R2        1.84084  -0.00623   0.00000  -0.01184  -0.01184   1.82900
    R3        2.14113  -0.02618   0.00000  -0.01778  -0.01778   2.12335
    R4        4.24997  -0.00013   0.00000  -0.00443  -0.00443   4.24554
    R5        2.40631  -0.01063   0.00000  -0.01412  -0.01412   2.39219
    R6        1.92134  -0.00360   0.00000  -0.00801  -0.00801   1.91333
    R7        2.84005  -0.00376   0.00000  -0.01168  -0.01168   2.82837
    R8        2.06809  -0.00317   0.00000  -0.00922  -0.00922   2.05887
    R9        2.06810  -0.00317   0.00000  -0.00922  -0.00922   2.05888
   R10        2.06341  -0.00347   0.00000  -0.01001  -0.01001   2.05340
    A1        1.87457  -0.00003   0.00000  -0.00018  -0.00018   1.87439
    A2        2.78818  -0.00052   0.00000  -0.00320  -0.00320   2.78498
    A3        1.94226  -0.00106   0.00000  -0.00657  -0.00657   1.93569
    A4        2.09022   0.00092   0.00000   0.00366   0.00366   2.09387
    A5        1.94254   0.00046   0.00000   0.00184   0.00184   1.94438
    A6        2.25043  -0.00138   0.00000  -0.00550  -0.00550   2.24493
    A7        1.91547  -0.00028   0.00000  -0.00195  -0.00195   1.91352
    A8        1.91544  -0.00027   0.00000  -0.00188  -0.00188   1.91355
    A9        1.94178  -0.00043   0.00000  -0.00223  -0.00223   1.93955
   A10        1.87708   0.00011   0.00000  -0.00016  -0.00016   1.87692
   A11        1.90643   0.00045   0.00000   0.00318   0.00318   1.90961
   A12        1.90645   0.00044   0.00000   0.00316   0.00316   1.90960
   A13        2.88462   0.00047   0.00000   0.14392   0.14392   3.02854
   A14        3.14226   0.00000   0.00000  -0.00133  -0.00133   3.14093
    D1        0.00000   0.00000   0.00000  -0.00028  -0.00028  -0.00027
    D2       -0.00014   0.00000   0.00000   0.00029   0.00029   0.00015
    D3       -3.14144  -0.00001   0.00000  -0.00036  -0.00036   3.14138
    D4       -3.14135  -0.00001   0.00000  -0.00056  -0.00056   3.14127
    D5       -0.00010   0.00000   0.00000   0.00022   0.00022   0.00012
    D6        1.02943  -0.00009   0.00000  -0.00083  -0.00083   1.02860
    D7       -1.02980   0.00010   0.00000   0.00165   0.00165  -1.02815
    D8        3.14141   0.00001   0.00000   0.00040   0.00040  -3.14137
    D9       -2.11184  -0.00010   0.00000  -0.00156  -0.00156  -2.11340
   D10        2.11211   0.00009   0.00000   0.00092   0.00092   2.11303
   D11        0.00014  -0.00001   0.00000  -0.00033  -0.00033  -0.00019
         Item               Value     Threshold  Converged?
 Maximum Force            0.026184     0.000450     NO 
 RMS     Force            0.005115     0.000300     NO 
 Maximum Displacement     0.320426     0.001800     NO 
 RMS     Displacement     0.114637     0.001200     NO 
 Predicted change in Energy=-4.976450D-04
 GradGradGradGradGradGradGradGradGradGradGradGradGradGradGradGradGradGrad

                          Input orientation:                          
 ---------------------------------------------------------------------
 Center     Atomic      Atomic             Coordinates (Angstroms)
 Number     Number       Type             X           Y           Z
 ---------------------------------------------------------------------
      1          8           0        0.659302   -1.095817    0.000386
      2          8           0       -3.438015    0.108548   -0.000744
      3          6           0       -2.495789   -0.503625   -0.000457
      4          7           0        0.441026    1.152610    0.000234
      5          6           0        1.194592    0.135446    0.000062
      6          1           0       -0.303079   -0.992930    0.000587
      7          1           0        0.985935    2.005960    0.000251
      8          6           0        2.690302    0.080799    0.000032
      9          1           0        3.036828   -0.461946   -0.878819
     10          1           0        3.036907   -0.461895    0.878887
     11          1           0        3.118721    1.079391   -0.000010
 ---------------------------------------------------------------------
                    Distance matrix (angstroms):
                    1          2          3          4          5
     1  O    0.000000
     2  O    4.270656   0.000000
     3  C    3.210186   1.123630   0.000000
     4  N    2.258997   4.017092   3.371646   0.000000
     5  C    1.342588   4.632685   3.745307   1.265893   0.000000
     6  H    0.967865   3.322812   2.246642   2.270911   1.875167
     7  H    3.118928   4.813679   4.291902   1.012488   1.882116
     8  C    2.347208   6.128380   5.218917   2.491591   1.496708
     9  H    2.612935   6.558969   5.602064   3.180836   2.126769
    10  H    2.612782   6.559250   5.602296   3.180763   2.126799
    11  H    3.283333   6.628222   5.833410   2.678696   2.143200
                    6          7          8          9         10
     6  H    0.000000
     7  H    3.264185   0.000000
     8  C    3.180130   2.571208   0.000000
     9  H    3.494321   3.327084   1.089509   0.000000
    10  H    3.494126   3.326979   1.089513   1.757706   0.000000
    11  H    4.000404   2.325361   1.086614   1.776157   1.776152
                   11
    11  H    0.000000
 Stoichiometry    C3H5NO2
 Framework group  C1[X(C3H5NO2)]
 Deg. of freedom    27
 Full point group                 C1      NOp   1
 Largest Abelian subgroup         C1      NOp   1
 Largest concise Abelian subgroup C1      NOp   1
                         Standard orientation:                         
 ---------------------------------------------------------------------
 Center     Atomic      Atomic             Coordinates (Angstroms)
 Number     Number       Type             X           Y           Z
 ---------------------------------------------------------------------
      1          8           0        0.636726   -1.113067    0.000440
      2          8           0       -3.410598    0.249897   -0.000689
      3          6           0       -2.492919   -0.398494   -0.000402
      4          7           0        0.506148    1.142154    0.000289
      5          6           0        1.219544    0.096423    0.000117
      6          1           0       -0.320920   -0.972792    0.000641
      7          1           0        1.083866    1.973643    0.000306
      8          6           0        2.711993   -0.016411    0.000086
      9          1           0        3.037127   -0.572235   -0.878765
     10          1           0        3.037207   -0.572187    0.878941
     11          1           0        3.178963    0.964746    0.000045
 ---------------------------------------------------------------------
 Rotational constants (GHZ):          10.2892352           1.2407612           1.1148463
 Standard basis: Aug-CC-pVTZ (5D, 7F)
 There are   455 symmetry adapted cartesian basis functions of A   symmetry.
 There are   391 symmetry adapted basis functions of A   symmetry.
   391 basis functions,   567 primitive gaussians,   455 cartesian basis functions
    23 alpha electrons       23 beta electrons
       nuclear repulsion energy       200.8936243252 Hartrees.
 NAtoms=   11 NActive=   11 NUniq=   11 SFac= 1.00D+00 NAtFMM=   60 NAOKFM=F Big=F
 Integral buffers will be    131072 words long.
 Raffenetti 2 integral format.
 Two-electron integral symmetry is turned on.
 Nuclear repulsion after empirical dispersion term =      200.8903606678 Hartrees.
 One-electron integrals computed using PRISM.
 NBasis=   391 RedAO= T EigKep=  1.13D-05  NBF=   391
 NBsUse=   391 1.00D-06 EigRej= -1.00D+00 NBFU=   391
 Initial guess from the checkpoint file:  "AmideDissoc-PC2-M1-b3lyp-wb97L-wb97H.chk"
 B after Tr=     0.000000    0.000000    0.000000
         Rot=    0.999954    0.000029    0.000069    0.009625 Ang=   1.10 deg.
 ExpMin= 2.53D-02 ExpMax= 1.53D+04 ExpMxC= 5.22D+02 IAcc=3 IRadAn=         7 AccDes= 0.00D+00
 Harris functional with IExCor= 4639 and IRadAn=       7 diagonalized for initial guess.
 HarFok:  IExCor= 4639 AccDes= 0.00D+00 IRadAn=         7 IDoV= 1 UseB2=F ITyADJ=14
 ICtDFT=  3500011 ScaDFX=  1.000000  1.000000  1.000000  1.000000
 FoFCou: FMM=F IPFlag=           0 FMFlag=      100000 FMFlg1=           0
         NFxFlg=           0 DoJE=T BraDBF=F KetDBF=T FulRan=T
         wScrn=  0.000000 ICntrl=       500 IOpCl=  0 I1Cent=   200000004 NGrid=           0
         NMat0=    1 NMatS0=      1 NMatT0=    0 NMatD0=    1 NMtDS0=    0 NMtDT0=    0
 Petite list used in FoFCou.
 Requested convergence on RMS density matrix=1.00D-08 within 128 cycles.
 Requested convergence on MAX density matrix=1.00D-06.
 Requested convergence on             energy=1.00D-06.
 No special actions if energy rises.
 SCF Done:  E(RwB97XD) =  -322.537005084     A.U. after   11 cycles
            NFock= 11  Conv=0.97D-08     -V/T= 2.0057
 Calling FoFJK, ICntrl=      2127 FMM=F ISym2X=0 I1Cent= 0 IOpClX= 0 NMat=1 NMatS=1 NMatT=0.
 ***** Axes restored to original set *****
 -------------------------------------------------------------------
 Center     Atomic                   Forces (Hartrees/Bohr)
 Number     Number              X              Y              Z
 -------------------------------------------------------------------
      1        8          -0.000527652    0.000252039   -0.000017660
      2        8           0.003881936   -0.002644164   -0.000000248
      3        6          -0.003517527    0.002985200    0.000001924
      4        7           0.000459087   -0.000193334   -0.000008078
      5        6          -0.000719306   -0.000295494    0.000056144
      6        1           0.000234135   -0.000438703   -0.000005041
      7        1          -0.000557215    0.000302052   -0.000009054
      8        6           0.000386310    0.000302293   -0.000013920
      9        1           0.000151968   -0.000093008    0.000044121
     10        1           0.000142773   -0.000092476   -0.000046058
     11        1           0.000065490   -0.000084404   -0.000002129
 -------------------------------------------------------------------
 Cartesian Forces:  Max     0.003881936 RMS     0.001174345

 GradGradGradGradGradGradGradGradGradGradGradGradGradGradGradGradGradGrad
 Berny optimization.
 Using GEDIIS/GDIIS optimizer.
 FormGI is forming the generalized inverse of G from B-inverse, IUseBI=4.
 Internal  Forces:  Max     0.004697086 RMS     0.000930853
 Search for a local minimum.
 Step number   2 out of a maximum of   45
 All quantities printed in internal units (Hartrees-Bohrs-Radians)
 Mixed Optimization -- En-DIIS/RFO-DIIS
 Update second derivatives using D2CorX and points    1    2
 DE= -4.00D-04 DEPred=-4.98D-04 R= 8.05D-01
 TightC=F SS=  1.41D+00  RLast= 1.48D-01 DXNew= 5.0454D-01 4.4543D-01
 Trust test= 8.05D-01 RLast= 1.48D-01 DXMaxT set to 4.45D-01
 ITU=  1  0
 Use linear search instead of GDIIS.
     Eigenvalues ---    0.00230   0.00230   0.00364   0.00728   0.01616
     Eigenvalues ---    0.02405   0.02919   0.03367   0.07245   0.07509
     Eigenvalues ---    0.15819   0.16000   0.16000   0.16000   0.16000
     Eigenvalues ---    0.16388   0.24855   0.25250   0.32461   0.33700
     Eigenvalues ---    0.34310   0.34493   0.44417   0.50603   0.55557
     Eigenvalues ---    0.72685   1.19232
 RFO step:  Lambda=-6.82433208D-04 EMin= 2.29999086D-03
 Quartic linear search produced a step of -0.14046.
 Iteration  1 RMS(Cart)=  0.16759855 RMS(Int)=  0.03335089
 Iteration  2 RMS(Cart)=  0.16837040 RMS(Int)=  0.00696223
 Iteration  3 RMS(Cart)=  0.01039461 RMS(Int)=  0.00000124
 Iteration  4 RMS(Cart)=  0.00000316 RMS(Int)=  0.00000029
 Iteration  5 RMS(Cart)=  0.00000000 RMS(Int)=  0.00000029
 Variable       Old X    -DE/DX   Delta X   Delta X   Delta X     New X
                                 (Linear)    (Quad)   (Total)
    R1        2.53712  -0.00017   0.00093  -0.00613  -0.00520   2.53192
    R2        1.82900  -0.00061   0.00166  -0.01154  -0.00987   1.81913
    R3        2.12335  -0.00470   0.00250  -0.01864  -0.01614   2.10721
    R4        4.24554  -0.00028   0.00062  -0.01221  -0.01159   4.23395
    R5        2.39219   0.00015   0.00198  -0.01237  -0.01038   2.38181
    R6        1.91333  -0.00005   0.00113  -0.00720  -0.00608   1.90725
    R7        2.82837   0.00074   0.00164  -0.00829  -0.00665   2.82172
    R8        2.05887   0.00006   0.00129  -0.00802  -0.00673   2.05215
    R9        2.05888   0.00005   0.00129  -0.00803  -0.00674   2.05214
   R10        2.05340  -0.00005   0.00141  -0.00900  -0.00760   2.04581
    A1        1.87439  -0.00144   0.00002  -0.00815  -0.00812   1.86627
    A2        2.78498   0.00022   0.00045  -0.00160  -0.00115   2.78382
    A3        1.93569   0.00121   0.00092   0.00091   0.00183   1.93752
    A4        2.09387  -0.00089  -0.00051   0.00007  -0.00044   2.09343
    A5        1.94438   0.00053  -0.00026   0.00352   0.00327   1.94764
    A6        2.24493   0.00036   0.00077  -0.00360  -0.00282   2.24211
    A7        1.91352   0.00015   0.00027  -0.00100  -0.00072   1.91279
    A8        1.91355   0.00013   0.00026  -0.00101  -0.00075   1.91280
    A9        1.93955   0.00010   0.00031  -0.00126  -0.00095   1.93860
   A10        1.87692  -0.00021   0.00002  -0.00165  -0.00163   1.87529
   A11        1.90961  -0.00009  -0.00045   0.00246   0.00202   1.91163
   A12        1.90960  -0.00009  -0.00044   0.00247   0.00203   1.91163
   A13        3.02854  -0.00151  -0.02022  -0.36638  -0.38660   2.64194
   A14        3.14093   0.00000   0.00019   0.00061   0.00080   3.14173
    D1       -0.00027   0.00000   0.00004   0.00017   0.00021  -0.00007
    D2        0.00015  -0.00001  -0.00004  -0.00010  -0.00014   0.00001
    D3        3.14138   0.00001   0.00005   0.00013   0.00018   3.14156
    D4        3.14127   0.00002   0.00008   0.00020   0.00028   3.14155
    D5        0.00012   0.00000  -0.00003  -0.00007  -0.00010   0.00001
    D6        1.02860  -0.00005   0.00012  -0.00174  -0.00162   1.02698
    D7       -1.02815   0.00004  -0.00023   0.00146   0.00123  -1.02693
    D8       -3.14137  -0.00001  -0.00006  -0.00014  -0.00019  -3.14157
    D9       -2.11340  -0.00004   0.00022  -0.00149  -0.00127  -2.11467
   D10        2.11303   0.00005  -0.00013   0.00171   0.00158   2.11461
   D11       -0.00019   0.00001   0.00005   0.00011   0.00016  -0.00003
         Item               Value     Threshold  Converged?
 Maximum Force            0.004697     0.000450     NO 
 RMS     Force            0.000931     0.000300     NO 
 Maximum Displacement     0.932436     0.001800     NO 
 RMS     Displacement     0.337822     0.001200     NO 
 Predicted change in Energy=-3.773197D-04
 GradGradGradGradGradGradGradGradGradGradGradGradGradGradGradGradGradGrad

                          Input orientation:                          
 ---------------------------------------------------------------------
 Center     Atomic      Atomic             Coordinates (Angstroms)
 Number     Number       Type             X           Y           Z
 ---------------------------------------------------------------------
      1          8           0        0.749017   -1.291563    0.000042
      2          8           0       -2.944591    0.557424   -0.000155
      3          6           0       -2.199491   -0.272184   -0.000120
      4          7           0        0.237116    0.901069   -0.000179
      5          6           0        1.115512   -0.002827   -0.000009
      6          1           0       -0.213460   -1.309278   -0.000081
      7          1           0        0.660586    1.817206   -0.000153
      8          6           0        2.601276    0.145913    0.000223
      9          1           0        3.016530   -0.344593   -0.875137
     10          1           0        3.016256   -0.344479    0.875773
     11          1           0        2.887979    1.189853    0.000204
 ---------------------------------------------------------------------
                    Distance matrix (angstroms):
                    1          2          3          4          5
     1  O    0.000000
     2  O    4.130556   0.000000
     3  C    3.119749   1.115089   0.000000
     4  N    2.251595   3.200211   2.704363   0.000000
     5  C    1.339836   4.098575   3.325928   1.260399   0.000000
     6  H    0.962641   3.308119   2.240510   2.255805   1.863594
     7  H    3.110027   3.818946   3.541975   1.009273   1.876027
     8  C    2.344611   5.561113   4.818939   2.481837   1.493191
     9  H    2.608507   6.092142   5.289402   3.168970   2.120501
    10  H    2.608495   6.091993   5.289276   3.168959   2.120508
    11  H    3.276063   5.866757   5.293383   2.666547   2.136382
                    6          7          8          9         10
     6  H    0.000000
     7  H    3.246361   0.000000
     8  C    3.168647   2.561152   0.000000
     9  H    3.482697   3.315033   1.085950   0.000000
    10  H    3.482675   3.315013   1.085947   1.750910   0.000000
    11  H    3.983037   2.314055   1.082595   1.771235   1.771230
                   11
    11  H    0.000000
 Stoichiometry    C3H5NO2
 Framework group  C1[X(C3H5NO2)]
 Deg. of freedom    27
 Full point group                 C1      NOp   1
 Largest Abelian subgroup         C1      NOp   1
 Largest concise Abelian subgroup C1      NOp   1
                         Standard orientation:                         
 ---------------------------------------------------------------------
 Center     Atomic      Atomic             Coordinates (Angstroms)
 Number     Number       Type             X           Y           Z
 ---------------------------------------------------------------------
      1          8           0        0.784450   -1.253424    0.000064
      2          8           0       -3.031432    0.327886   -0.000133
      3          6           0       -2.229155   -0.446566   -0.000098
      4          7           0        0.117732    0.897196   -0.000158
      5          6           0        1.058256    0.058136    0.000012
      6          1           0       -0.174324   -1.339623   -0.000059
      7          1           0        0.474899    1.841159   -0.000132
      8          6           0        2.529659    0.312285    0.000244
      9          1           0        2.978784   -0.147410   -0.875115
     10          1           0        2.978502   -0.147316    0.875795
     11          1           0        2.741306    1.373989    0.000225
 ---------------------------------------------------------------------
 Rotational constants (GHZ):          10.0367287           1.5163435           1.3280183
 Standard basis: Aug-CC-pVTZ (5D, 7F)
 There are   455 symmetry adapted cartesian basis functions of A   symmetry.
 There are   391 symmetry adapted basis functions of A   symmetry.
   391 basis functions,   567 primitive gaussians,   455 cartesian basis functions
    23 alpha electrons       23 beta electrons
       nuclear repulsion energy       208.2405334127 Hartrees.
 NAtoms=   11 NActive=   11 NUniq=   11 SFac= 1.00D+00 NAtFMM=   60 NAOKFM=F Big=F
 Integral buffers will be    131072 words long.
 Raffenetti 2 integral format.
 Two-electron integral symmetry is turned on.
 Nuclear repulsion after empirical dispersion term =      208.2370687347 Hartrees.
 One-electron integrals computed using PRISM.
 NBasis=   391 RedAO= T EigKep=  1.07D-05  NBF=   391
 NBsUse=   391 1.00D-06 EigRej= -1.00D+00 NBFU=   391
 Initial guess from the checkpoint file:  "AmideDissoc-PC2-M1-b3lyp-wb97L-wb97H.chk"
 B after Tr=     0.000000    0.000000    0.000000
         Rot=    0.999639   -0.000038   -0.000040   -0.026850 Ang=  -3.08 deg.
 ExpMin= 2.53D-02 ExpMax= 1.53D+04 ExpMxC= 5.22D+02 IAcc=3 IRadAn=         7 AccDes= 0.00D+00
 Harris functional with IExCor= 4639 and IRadAn=       7 diagonalized for initial guess.
 HarFok:  IExCor= 4639 AccDes= 0.00D+00 IRadAn=         7 IDoV= 1 UseB2=F ITyADJ=14
 ICtDFT=  3500011 ScaDFX=  1.000000  1.000000  1.000000  1.000000
 FoFCou: FMM=F IPFlag=           0 FMFlag=      100000 FMFlg1=           0
         NFxFlg=           0 DoJE=T BraDBF=F KetDBF=T FulRan=T
         wScrn=  0.000000 ICntrl=       500 IOpCl=  0 I1Cent=   200000004 NGrid=           0
         NMat0=    1 NMatS0=      1 NMatT0=    0 NMatD0=    1 NMtDS0=    0 NMtDT0=    0
 Petite list used in FoFCou.
 Requested convergence on RMS density matrix=1.00D-08 within 128 cycles.
 Requested convergence on MAX density matrix=1.00D-06.
 Requested convergence on             energy=1.00D-06.
 No special actions if energy rises.
 SCF Done:  E(RwB97XD) =  -322.534926317     A.U. after   13 cycles
            NFock= 13  Conv=0.57D-08     -V/T= 2.0052
 Calling FoFJK, ICntrl=      2127 FMM=F ISym2X=0 I1Cent= 0 IOpClX= 0 NMat=1 NMatS=1 NMatT=0.
 ***** Axes restored to original set *****
 -------------------------------------------------------------------
 Center     Atomic                   Forces (Hartrees/Bohr)
 Number     Number              X              Y              Z
 -------------------------------------------------------------------
      1        8           0.003561734   -0.001937394   -0.000002734
      2        8          -0.015158424    0.016731221   -0.000000658
      3        6           0.010613331   -0.019360457    0.000000621
      4        7          -0.001694800    0.007087808   -0.000002430
      5        6           0.004461061   -0.005046895    0.000008890
      6        1          -0.005080480   -0.000584021   -0.000000085
      7        1           0.000391874    0.002944531   -0.000001380
      8        6          -0.000298855   -0.000280382   -0.000003455
      9        1           0.001097832   -0.000998618   -0.001946833
     10        1           0.001096203   -0.000999629    0.001948546
     11        1           0.001010525    0.002443837   -0.000000481
 -------------------------------------------------------------------
 Cartesian Forces:  Max     0.019360457 RMS     0.005944773

 GradGradGradGradGradGradGradGradGradGradGradGradGradGradGradGradGradGrad
 Berny optimization.
 Using GEDIIS/GDIIS optimizer.
 FormGI is forming the generalized inverse of G from B-inverse, IUseBI=4.
 Internal  Forces:  Max     0.024504882 RMS     0.007237600
 Search for a local minimum.
 Step number   3 out of a maximum of   45
 All quantities printed in internal units (Hartrees-Bohrs-Radians)
 Mixed Optimization -- RFO/linear search
 Update second derivatives using D2CorX and points    1    3    2
 DE=  2.08D-03 DEPred=-3.77D-04 R=-5.51D+00
 Trust test=-5.51D+00 RLast= 3.88D-01 DXMaxT set to 2.23D-01
 ITU= -1  1  0
 Use linear search instead of GDIIS.
     Eigenvalues ---    0.00230   0.00230   0.00728   0.01615   0.02405
     Eigenvalues ---    0.02635   0.03367   0.03438   0.07249   0.07520
     Eigenvalues ---    0.15910   0.16000   0.16000   0.16000   0.16076
     Eigenvalues ---    0.21602   0.24926   0.29472   0.32352   0.34154
     Eigenvalues ---    0.34310   0.34508   0.44681   0.52573   0.56184
     Eigenvalues ---    0.73789   1.22545
 RFO step:  Lambda=-3.48001378D-04 EMin= 2.29999858D-03
 Quartic linear search produced a step of -0.70924.
 Iteration  1 RMS(Cart)=  0.20531986 RMS(Int)=  0.00970911
 Iteration  2 RMS(Cart)=  0.03097932 RMS(Int)=  0.00025284
 Iteration  3 RMS(Cart)=  0.00052530 RMS(Int)=  0.00000059
 Iteration  4 RMS(Cart)=  0.00000005 RMS(Int)=  0.00000059
 Variable       Old X    -DE/DX   Delta X   Delta X   Delta X     New X
                                 (Linear)    (Quad)   (Total)
    R1        2.53192   0.00661   0.00369   0.00316   0.00685   2.53877
    R2        1.81913   0.00968   0.00700   0.00450   0.01150   1.83063
    R3        2.10721   0.02258   0.01145   0.00265   0.01410   2.12131
    R4        4.23395   0.00281   0.00822   0.01753   0.02575   4.25970
    R5        2.38181   0.00810   0.00736   0.00305   0.01042   2.39222
    R6        1.90725   0.00284   0.00431   0.00161   0.00592   1.91317
    R7        2.82172   0.00291   0.00471   0.00357   0.00828   2.83000
    R8        2.05215   0.00244   0.00477   0.00190   0.00667   2.05882
    R9        2.05214   0.00244   0.00478   0.00189   0.00667   2.05881
   R10        2.04581   0.00262   0.00539   0.00184   0.00723   2.05303
    A1        1.86627   0.02450   0.00576   0.03896   0.04472   1.91099
    A2        2.78382   0.00021   0.00082   0.00100   0.00182   2.78564
    A3        1.93752   0.00168  -0.00130   0.00711   0.00581   1.94333
    A4        2.09343   0.00868   0.00031   0.00818   0.00849   2.10192
    A5        1.94764  -0.00462  -0.00232  -0.00407  -0.00639   1.94125
    A6        2.24211  -0.00406   0.00200  -0.00411  -0.00210   2.24001
    A7        1.91279   0.00016   0.00051   0.00062   0.00113   1.91393
    A8        1.91280   0.00016   0.00053   0.00057   0.00110   1.91390
    A9        1.93860   0.00038   0.00067   0.00110   0.00177   1.94037
   A10        1.87529  -0.00014   0.00116  -0.00143  -0.00027   1.87501
   A11        1.91163  -0.00028  -0.00143  -0.00048  -0.00191   1.90972
   A12        1.91163  -0.00028  -0.00144  -0.00046  -0.00190   1.90973
   A13        2.64194   0.01898   0.27419  -0.06674   0.20745   2.84939
   A14        3.14173   0.00000  -0.00057   0.00459   0.00402   3.14575
    D1       -0.00007   0.00000  -0.00015   0.00120   0.00105   0.00098
    D2        0.00001   0.00000   0.00010  -0.00033  -0.00023  -0.00022
    D3        3.14156   0.00000  -0.00013   0.00040   0.00028  -3.14135
    D4        3.14155   0.00000  -0.00020   0.00060   0.00041  -3.14123
    D5        0.00001   0.00000   0.00007  -0.00027  -0.00020  -0.00019
    D6        1.02698   0.00001   0.00115  -0.00099   0.00016   1.02714
    D7       -1.02693  -0.00001  -0.00087   0.00004  -0.00083  -1.02775
    D8       -3.14157   0.00000   0.00014  -0.00047  -0.00033   3.14129
    D9       -2.11467   0.00001   0.00090  -0.00018   0.00073  -2.11395
   D10        2.11461  -0.00001  -0.00112   0.00086  -0.00026   2.11435
   D11       -0.00003   0.00000  -0.00011   0.00035   0.00024   0.00021
         Item               Value     Threshold  Converged?
 Maximum Force            0.024505     0.000450     NO 
 RMS     Force            0.007238     0.000300     NO 
 Maximum Displacement     0.667075     0.001800     NO 
 RMS     Displacement     0.232276     0.001200     NO 
 Predicted change in Energy=-1.379823D-03
 GradGradGradGradGradGradGradGradGradGradGradGradGradGradGradGradGradGrad

                          Input orientation:                          
 ---------------------------------------------------------------------
 Center     Atomic      Atomic             Coordinates (Angstroms)
 Number     Number       Type             X           Y           Z
 ---------------------------------------------------------------------
      1          8           0        0.691191   -1.160082   -0.001525
      2          8           0       -3.297592    0.264249    0.003039
      3          6           0       -2.419420   -0.434985    0.002112
      4          7           0        0.378841    1.083280   -0.002963
      5          6           0        1.170088    0.095122   -0.001051
      6          1           0       -0.277248   -1.136551   -0.003226
      7          1           0        0.884585    1.960311   -0.002641
      8          6           0        2.667633    0.104069    0.001229
      9          1           0        3.038674   -0.424615   -0.876145
     10          1           0        3.035971   -0.423720    0.880277
     11          1           0        3.054006    1.119462    0.001303
 ---------------------------------------------------------------------
                    Distance matrix (angstroms):
                    1          2          3          4          5
     1  O    0.000000
     2  O    4.235461   0.000000
     3  C    3.194007   1.122549   0.000000
     4  N    2.265002   3.766565   3.183618   0.000000
     5  C    1.343458   4.470882   3.628442   1.265911   0.000000
     6  H    0.968726   3.329378   2.254135   2.314758   1.900475
     7  H    3.126381   4.513011   4.080921   1.012404   1.886914
     8  C    2.346148   5.967376   5.115535   2.489466   1.497574
     9  H    2.610853   6.433955   5.528313   3.179765   2.127800
    10  H    2.611091   6.430930   5.525630   3.179858   2.127782
    11  H    3.283173   6.408915   5.689878   2.675413   2.144394
                    6          7          8          9         10
     6  H    0.000000
     7  H    3.307630   0.000000
     8  C    3.195542   2.573890   0.000000
     9  H    3.502026   3.330313   1.089479   0.000000
    10  H    3.502303   3.330407   1.089477   1.756424   0.000000
    11  H    4.023291   2.326678   1.086419   1.776042   1.776044
                   11
    11  H    0.000000
 Stoichiometry    C3H5NO2
 Framework group  C1[X(C3H5NO2)]
 Deg. of freedom    27
 Full point group                 C1      NOp   1
 Largest Abelian subgroup         C1      NOp   1
 Largest concise Abelian subgroup C1      NOp   1
                         Standard orientation:                         
 ---------------------------------------------------------------------
 Center     Atomic      Atomic             Coordinates (Angstroms)
 Number     Number       Type             X           Y           Z
 ---------------------------------------------------------------------
      1          8           0        0.683506   -1.166116   -0.001630
      2          8           0       -3.297046    0.281063    0.001377
      3          6           0       -2.422898   -0.423195    0.000678
      4          7           0        0.384026    1.079000   -0.002555
      5          6           0        1.169592    0.086321   -0.000544
      6          1           0       -0.284781   -1.137032   -0.003806
      7          1           0        0.894791    1.953117   -0.001719
      8          6           0        2.667163    0.086680    0.002482
      9          1           0        3.035604   -0.443864   -0.874865
     10          1           0        3.032030   -0.443473    0.881556
     11          1           0        3.059352    1.099840    0.003051
 ---------------------------------------------------------------------
 Rotational constants (GHZ):          10.1221268           1.3126067           1.1702983
 Standard basis: Aug-CC-pVTZ (5D, 7F)
 There are   455 symmetry adapted cartesian basis functions of A   symmetry.
 There are   391 symmetry adapted basis functions of A   symmetry.
   391 basis functions,   567 primitive gaussians,   455 cartesian basis functions
    23 alpha electrons       23 beta electrons
       nuclear repulsion energy       202.5020250513 Hartrees.
 NAtoms=   11 NActive=   11 NUniq=   11 SFac= 1.00D+00 NAtFMM=   60 NAOKFM=F Big=F
 Integral buffers will be    131072 words long.
 Raffenetti 2 integral format.
 Two-electron integral symmetry is turned on.
 Nuclear repulsion after empirical dispersion term =      202.4986780899 Hartrees.
 One-electron integrals computed using PRISM.
 NBasis=   391 RedAO= T EigKep=  1.12D-05  NBF=   391
 NBsUse=   391 1.00D-06 EigRej= -1.00D+00 NBFU=   391
 Lowest energy guess from the checkpoint file:  "AmideDissoc-PC2-M1-b3lyp-wb97L-wb97H.chk"
 B after Tr=     0.000000    0.000000    0.000000
         Rot=    0.999969    0.000061   -0.000061   -0.007826 Ang=   0.90 deg.
 B after Tr=     0.000000    0.000000    0.000000
         Rot=    0.999818   -0.000226   -0.000002    0.019087 Ang=  -2.19 deg.
 Requested convergence on RMS density matrix=1.00D-08 within 128 cycles.
 Requested convergence on MAX density matrix=1.00D-06.
 Requested convergence on             energy=1.00D-06.
 No special actions if energy rises.
 SCF Done:  E(RwB97XD) =  -322.536969886     A.U. after   11 cycles
            NFock= 11  Conv=0.28D-08     -V/T= 2.0057
 Calling FoFJK, ICntrl=      2127 FMM=F ISym2X=0 I1Cent= 0 IOpClX= 0 NMat=1 NMatS=1 NMatT=0.
 ***** Axes restored to original set *****
 -------------------------------------------------------------------
 Center     Atomic                   Forces (Hartrees/Bohr)
 Number     Number              X              Y              Z
 -------------------------------------------------------------------
      1        8           0.000269674   -0.001798633    0.000007607
      2        8           0.001176632   -0.000716702    0.000006803
      3        6          -0.001067610    0.000513031   -0.000016657
      4        7          -0.000707503   -0.001041399    0.000009162
      5        6          -0.002219139    0.000120322   -0.000071936
      6        1           0.002145766    0.003708768    0.000031207
      7        1           0.000095082   -0.000310522    0.000010124
      8        6           0.000169563   -0.000446119    0.000019574
      9        1           0.000101460   -0.000040905   -0.000059429
     10        1           0.000111039   -0.000041148    0.000061330
     11        1          -0.000074963    0.000053307    0.000002215
 -------------------------------------------------------------------
 Cartesian Forces:  Max     0.003708768 RMS     0.000982798

 GradGradGradGradGradGradGradGradGradGradGradGradGradGradGradGradGradGrad
 Berny optimization.
 Using GEDIIS/GDIIS optimizer.
 FormGI is forming the generalized inverse of G from B-inverse, IUseBI=4.
 Internal  Forces:  Max     0.006172617 RMS     0.001262921
 Search for a local minimum.
 Step number   4 out of a maximum of   45
 All quantities printed in internal units (Hartrees-Bohrs-Radians)
 Mixed Optimization -- RFO/linear search
 Update second derivatives using D2CorX and points    1    3    4    2
 DE=  3.52D-05 DEPred=-1.38D-03 R=-2.55D-02
 Trust test=-2.55D-02 RLast= 1.84D-01 DXMaxT set to 1.11D-01
 ITU= -1 -1  1  0
 Use linear search instead of GDIIS.
 Energy rises -- skip Quadratic/GDIIS search.
 Quartic linear search produced a step of -0.55583.
 Iteration  1 RMS(Cart)=  0.06155438 RMS(Int)=  0.00125493
 Iteration  2 RMS(Cart)=  0.00214520 RMS(Int)=  0.00000022
 Iteration  3 RMS(Cart)=  0.00000016 RMS(Int)=  0.00000022
 Variable       Old X    -DE/DX   Delta X   Delta X   Delta X     New X
                                 (Linear)    (Quad)   (Total)
    R1        2.53877  -0.00249  -0.00091   0.00000  -0.00091   2.53785
    R2        1.83063  -0.00217  -0.00090   0.00000  -0.00090   1.82972
    R3        2.12131  -0.00137   0.00114   0.00000   0.00114   2.12245
    R4        4.25970  -0.00017  -0.00787   0.00000  -0.00787   4.25183
    R5        2.39222  -0.00067  -0.00002   0.00000  -0.00002   2.39221
    R6        1.91317  -0.00022   0.00009   0.00000   0.00009   1.91325
    R7        2.83000   0.00030  -0.00091   0.00000  -0.00091   2.82910
    R8        2.05882   0.00010   0.00003   0.00000   0.00003   2.05885
    R9        2.05881   0.00011   0.00004   0.00000   0.00004   2.05885
   R10        2.05303   0.00002   0.00020   0.00000   0.00020   2.05324
    A1        1.91099  -0.00617  -0.02034   0.00000  -0.02034   1.89065
    A2        2.78564  -0.00036  -0.00037   0.00000  -0.00037   2.78527
    A3        1.94333  -0.00045  -0.00425   0.00000  -0.00425   1.93908
    A4        2.10192  -0.00148  -0.00447   0.00000  -0.00447   2.09745
    A5        1.94125   0.00024   0.00174   0.00000   0.00174   1.94299
    A6        2.24001   0.00124   0.00274   0.00000   0.00274   2.24275
    A7        1.91393   0.00012  -0.00023   0.00000  -0.00023   1.91370
    A8        1.91390   0.00013  -0.00019   0.00000  -0.00019   1.91371
    A9        1.94037  -0.00018  -0.00046   0.00000  -0.00045   1.93991
   A10        1.87501  -0.00007   0.00106   0.00000   0.00106   1.87607
   A11        1.90972   0.00001  -0.00006   0.00000  -0.00006   1.90966
   A12        1.90973   0.00000  -0.00007   0.00000  -0.00007   1.90966
   A13        2.84939   0.00033   0.09958   0.00000   0.09958   2.94897
   A14        3.14575  -0.00003  -0.00268   0.00000  -0.00268   3.14307
    D1        0.00098  -0.00001  -0.00070   0.00000  -0.00070   0.00029
    D2       -0.00022   0.00000   0.00021   0.00000   0.00021  -0.00001
    D3       -3.14135  -0.00001  -0.00025   0.00000  -0.00025   3.14158
    D4       -3.14123  -0.00002  -0.00038   0.00000  -0.00038   3.14157
    D5       -0.00019   0.00000   0.00017   0.00000   0.00017  -0.00002
    D6        1.02714   0.00004   0.00081   0.00000   0.00081   1.02795
    D7       -1.02775  -0.00002  -0.00022   0.00000  -0.00022  -1.02798
    D8        3.14129   0.00001   0.00029   0.00000   0.00029   3.14158
    D9       -2.11395   0.00002   0.00030   0.00000   0.00030  -2.11364
   D10        2.11435  -0.00004  -0.00073   0.00000  -0.00073   2.11362
   D11        0.00021  -0.00001  -0.00022   0.00000  -0.00022  -0.00001
         Item               Value     Threshold  Converged?
 Maximum Force            0.006173     0.000450     NO 
 RMS     Force            0.001263     0.000300     NO 
 Maximum Displacement     0.164421     0.001800     NO 
 RMS     Displacement     0.060671     0.001200     NO 
 Predicted change in Energy=-5.680127D-05
 GradGradGradGradGradGradGradGradGradGradGradGradGradGradGradGradGradGrad

                          Input orientation:                          
 ---------------------------------------------------------------------
 Center     Atomic      Atomic             Coordinates (Angstroms)
 Number     Number       Type             X           Y           Z
 ---------------------------------------------------------------------
      1          8           0        0.674433   -1.124835   -0.000127
      2          8           0       -3.379510    0.177241    0.001000
      3          6           0       -2.464490   -0.474069    0.000885
      4          7           0        0.413629    1.121745   -0.001453
      5          6           0        1.184401    0.117547   -0.000442
      6          1           0       -0.291466   -1.057447   -0.000768
      7          1           0        0.940987    1.986008   -0.001545
      8          6           0        2.681269    0.091631    0.000528
      9          1           0        3.038912   -0.445125   -0.877530
     10          1           0        3.037801   -0.444195    0.879606
     11          1           0        3.090763    1.098038    0.000256
 ---------------------------------------------------------------------
                    Distance matrix (angstroms):
                    1          2          3          4          5
     1  O    0.000000
     2  O    4.257917   0.000000
     3  C    3.205673   1.123150   0.000000
     4  N    2.261669   3.908964   3.290927   0.000000
     5  C    1.342975   4.564301   3.696541   1.265901   0.000000
     6  H    0.968247   3.325729   2.249970   2.290423   1.886477
     7  H    3.122243   4.683838   4.201102   1.012451   1.884251
     8  C    2.346739   6.061384   5.176761   2.490649   1.497093
     9  H    2.612011   6.508095   5.573140   3.180362   2.127227
    10  H    2.612032   6.506920   5.572096   3.180364   2.127235
    11  H    3.283264   6.535465   5.773419   2.677239   2.143731
                    6          7          8          9         10
     6  H    0.000000
     7  H    3.283529   0.000000
     8  C    3.187089   2.572402   0.000000
     9  H    3.497866   3.328521   1.089496   0.000000
    10  H    3.497879   3.328505   1.089497   1.757137   0.000000
    11  H    4.010685   2.325948   1.086527   1.776106   1.776104
                   11
    11  H    0.000000
 Stoichiometry    C3H5NO2
 Framework group  C1[X(C3H5NO2)]
 Deg. of freedom    27
 Full point group                 C1      NOp   1
 Largest Abelian subgroup         C1      NOp   1
 Largest concise Abelian subgroup C1      NOp   1
                         Standard orientation:                         
 ---------------------------------------------------------------------
 Center     Atomic      Atomic             Coordinates (Angstroms)
 Number     Number       Type             X           Y           Z
 ---------------------------------------------------------------------
      1          8           0        0.657999   -1.137429   -0.000634
      2          8           0       -3.362709    0.263915    0.000515
      3          6           0       -2.463978   -0.409693    0.000218
      4          7           0        0.452503    1.114885   -0.000889
      5          6           0        1.198355    0.092041   -0.000256
      6          1           0       -0.305952   -1.046315   -0.001390
      7          1           0        1.000948    1.965922   -0.000472
      8          6           0        2.694133    0.029333    0.000931
      9          1           0        3.038618   -0.515622   -0.877337
     10          1           0        3.037239   -0.515527    0.879799
     11          1           0        3.128245    1.025370    0.001220
 ---------------------------------------------------------------------
 Rotational constants (GHZ):          10.2174492           1.2701664           1.1376397
 Standard basis: Aug-CC-pVTZ (5D, 7F)
 There are   455 symmetry adapted cartesian basis functions of A   symmetry.
 There are   391 symmetry adapted basis functions of A   symmetry.
   391 basis functions,   567 primitive gaussians,   455 cartesian basis functions
    23 alpha electrons       23 beta electrons
       nuclear repulsion energy       201.5460535518 Hartrees.
 NAtoms=   11 NActive=   11 NUniq=   11 SFac= 1.00D+00 NAtFMM=   60 NAOKFM=F Big=F
 Integral buffers will be    131072 words long.
 Raffenetti 2 integral format.
 Two-electron integral symmetry is turned on.
 Nuclear repulsion after empirical dispersion term =      201.5427531508 Hartrees.
 One-electron integrals computed using PRISM.
 NBasis=   391 RedAO= T EigKep=  1.13D-05  NBF=   391
 NBsUse=   391 1.00D-06 EigRej= -1.00D+00 NBFU=   391
 Lowest energy guess from the checkpoint file:  "AmideDissoc-PC2-M1-b3lyp-wb97L-wb97H.chk"
 B after Tr=     0.000000    0.000000    0.000000
         Rot=    0.999994   -0.000023   -0.000066   -0.003416 Ang=  -0.39 deg.
 B after Tr=     0.000000    0.000000    0.000000
         Rot=    0.999990   -0.000083   -0.000005    0.004408 Ang=  -0.51 deg.
 Requested convergence on RMS density matrix=1.00D-08 within 128 cycles.
 Requested convergence on MAX density matrix=1.00D-06.
 Requested convergence on             energy=1.00D-06.
 No special actions if energy rises.
 SCF Done:  E(RwB97XD) =  -322.537055481     A.U. after    9 cycles
            NFock=  9  Conv=0.20D-08     -V/T= 2.0057
 Calling FoFJK, ICntrl=      2127 FMM=F ISym2X=0 I1Cent= 0 IOpClX= 0 NMat=1 NMatS=1 NMatT=0.
 ***** Axes restored to original set *****
 -------------------------------------------------------------------
 Center     Atomic                   Forces (Hartrees/Bohr)
 Number     Number              X              Y              Z
 -------------------------------------------------------------------
      1        8          -0.000221746   -0.000669832   -0.000006220
      2        8           0.002693723   -0.001873711    0.000002534
      3        6          -0.002375459    0.001981191   -0.000006179
      4        7          -0.000102127   -0.000584014    0.000000546
      5        6          -0.001415159   -0.000076761    0.000000157
      6        1           0.001147049    0.001396163    0.000009449
      7        1          -0.000273544    0.000020240   -0.000000858
      8        6           0.000281226   -0.000032245    0.000000878
      9        1           0.000131575   -0.000069205   -0.000001965
     10        1           0.000130767   -0.000069215    0.000001780
     11        1           0.000003695   -0.000022610   -0.000000123
 -------------------------------------------------------------------
 Cartesian Forces:  Max     0.002693723 RMS     0.000898784

 GradGradGradGradGradGradGradGradGradGradGradGradGradGradGradGradGradGrad
 Berny optimization.
 Using GEDIIS/GDIIS optimizer.
 FormGI is forming the generalized inverse of G from B-inverse, IUseBI=4.
 Internal  Forces:  Max     0.003772847 RMS     0.000958391
 Search for a local minimum.
 Step number   5 out of a maximum of   45
 All quantities printed in internal units (Hartrees-Bohrs-Radians)
 Mixed Optimization -- En-DIIS/RFO-DIIS
 Update second derivatives using D2CorX and points    1    3    4    2    5
 ITU=  0 -1 -1  1  0
 Use linear search instead of GDIIS.
     Eigenvalues ---    0.00230   0.00230   0.00728   0.01177   0.01619
     Eigenvalues ---    0.02405   0.02961   0.03367   0.07240   0.07509
     Eigenvalues ---    0.15898   0.15985   0.16000   0.16000   0.16127
     Eigenvalues ---    0.23844   0.24833   0.32017   0.32433   0.34229
     Eigenvalues ---    0.34310   0.34503   0.44718   0.53026   0.61167
     Eigenvalues ---    0.74075   1.22453
 RFO step:  Lambda=-7.84466633D-05 EMin= 2.29999981D-03
 Quartic linear search produced a step of  0.01032.
 Iteration  1 RMS(Cart)=  0.02968557 RMS(Int)=  0.00019634
 Iteration  2 RMS(Cart)=  0.00028616 RMS(Int)=  0.00000018
 Iteration  3 RMS(Cart)=  0.00000000 RMS(Int)=  0.00000018
 Variable       Old X    -DE/DX   Delta X   Delta X   Delta X     New X
                                 (Linear)    (Quad)   (Total)
    R1        2.53785  -0.00124   0.00001  -0.00102  -0.00102   2.53684
    R2        1.82972  -0.00136   0.00001  -0.00177  -0.00176   1.82796
    R3        2.12245  -0.00328  -0.00001  -0.00340  -0.00341   2.11903
    R4        4.25183  -0.00028   0.00006  -0.00630  -0.00624   4.24559
    R5        2.39221  -0.00022   0.00000  -0.00046  -0.00046   2.39175
    R6        1.91325  -0.00013   0.00000  -0.00042  -0.00042   1.91283
    R7        2.82910   0.00055   0.00001   0.00175   0.00176   2.83086
    R8        2.05885   0.00008   0.00000  -0.00009  -0.00009   2.05876
    R9        2.05885   0.00008   0.00000  -0.00010  -0.00010   2.05875
   R10        2.05324  -0.00002   0.00000  -0.00043  -0.00043   2.05281
    A1        1.89065  -0.00377   0.00017  -0.00901  -0.00884   1.88181
    A2        2.78527  -0.00007   0.00000   0.00041   0.00041   2.78568
    A3        1.93908   0.00047   0.00004   0.00584   0.00587   1.94495
    A4        2.09745  -0.00122   0.00004  -0.00253  -0.00249   2.09496
    A5        1.94299   0.00043  -0.00001   0.00137   0.00135   1.94434
    A6        2.24275   0.00079  -0.00002   0.00116   0.00114   2.24388
    A7        1.91370   0.00013   0.00000   0.00076   0.00076   1.91446
    A8        1.91371   0.00013   0.00000   0.00071   0.00071   1.91442
    A9        1.93991  -0.00003   0.00000   0.00040   0.00040   1.94032
   A10        1.87607  -0.00015  -0.00001  -0.00150  -0.00150   1.87457
   A11        1.90966  -0.00005   0.00000  -0.00023  -0.00023   1.90944
   A12        1.90966  -0.00005   0.00000  -0.00021  -0.00021   1.90945
   A13        2.94897  -0.00085  -0.00082  -0.02237  -0.02319   2.92578
   A14        3.14307  -0.00001   0.00002  -0.00084  -0.00081   3.14226
    D1        0.00029   0.00000   0.00001  -0.00013  -0.00013   0.00016
    D2       -0.00001   0.00000   0.00000  -0.00024  -0.00024  -0.00026
    D3        3.14158   0.00000   0.00000   0.00027   0.00027  -3.14134
    D4        3.14157   0.00000   0.00000   0.00045   0.00045  -3.14116
    D5       -0.00002   0.00000   0.00000  -0.00016  -0.00016  -0.00018
    D6        1.02795  -0.00001  -0.00001  -0.00079  -0.00079   1.02716
    D7       -1.02798   0.00001   0.00000   0.00016   0.00017  -1.02781
    D8        3.14158   0.00000   0.00000  -0.00030  -0.00031   3.14127
    D9       -2.11364  -0.00001   0.00000  -0.00023  -0.00023  -2.11387
   D10        2.11362   0.00001   0.00001   0.00072   0.00073   2.11435
   D11       -0.00001   0.00000   0.00000   0.00026   0.00026   0.00025
         Item               Value     Threshold  Converged?
 Maximum Force            0.003773     0.000450     NO 
 RMS     Force            0.000958     0.000300     NO 
 Maximum Displacement     0.075450     0.001800     NO 
 RMS     Displacement     0.029785     0.001200     NO 
 Predicted change in Energy=-3.926060D-05
 GradGradGradGradGradGradGradGradGradGradGradGradGradGradGradGradGradGrad

                          Input orientation:                          
 ---------------------------------------------------------------------
 Center     Atomic      Atomic             Coordinates (Angstroms)
 Number     Number       Type             X           Y           Z
 ---------------------------------------------------------------------
      1          8           0        0.682418   -1.144063    0.000313
      2          8           0       -3.340084    0.217168    0.000246
      3          6           0       -2.439970   -0.451569    0.000369
      4          7           0        0.393848    1.096802   -0.000772
      5          6           0        1.178187    0.103475    0.000108
      6          1           0       -0.282708   -1.079060   -0.000066
      7          1           0        0.904047    1.971044   -0.001222
      8          6           0        2.676196    0.096413    0.000310
      9          1           0        3.040885   -0.436073   -0.877391
     10          1           0        3.040608   -0.435124    0.878696
     11          1           0        3.073303    1.107527   -0.000181
 ---------------------------------------------------------------------
                    Distance matrix (angstroms):
                    1          2          3          4          5
     1  O    0.000000
     2  O    4.246584   0.000000
     3  C    3.198259   1.121344   0.000000
     4  N    2.259370   3.836145   3.229238   0.000000
     5  C    1.342437   4.519702   3.660483   1.265658   0.000000
     6  H    0.967314   3.320806   2.246670   2.278619   1.879522
     7  H    3.122981   4.592247   4.129347   1.012226   1.887583
     8  C    2.348176   6.017492   5.145429   2.491966   1.498025
     9  H    2.614188   6.474082   5.550719   3.181977   2.128558
    10  H    2.614423   6.473823   5.550537   3.182075   2.128524
    11  H    3.284202   6.474895   5.729482   2.679477   2.144664
                    6          7          8          9         10
     6  H    0.000000
     7  H    3.272846   0.000000
     8  C    3.183842   2.579681   0.000000
     9  H    3.497057   3.335860   1.089448   0.000000
    10  H    3.497328   3.335984   1.089445   1.756087   0.000000
    11  H    4.005493   2.334809   1.086299   1.775739   1.775744
                   11
    11  H    0.000000
 Stoichiometry    C3H5NO2
 Framework group  C1[X(C3H5NO2)]
 Deg. of freedom    27
 Full point group                 C1      NOp   1
 Largest Abelian subgroup         C1      NOp   1
 Largest concise Abelian subgroup C1      NOp   1
                         Standard orientation:                         
 ---------------------------------------------------------------------
 Center     Atomic      Atomic             Coordinates (Angstroms)
 Number     Number       Type             X           Y           Z
 ---------------------------------------------------------------------
      1          8           0        0.670689   -1.151531   -0.000258
      2          8           0       -3.331207    0.269139    0.000210
      3          6           0       -2.441098   -0.412858    0.000053
      4          7           0        0.415346    1.093364   -0.000360
      5          6           0        1.184885    0.088526    0.000095
      6          1           0       -0.293369   -1.072237   -0.000623
      7          1           0        0.938441    1.959951   -0.000416
      8          6           0        2.682624    0.059273    0.000318
      9          1           0        3.039405   -0.478171   -0.877611
     10          1           0        3.039102   -0.477990    0.878476
     11          1           0        3.094666    1.064394    0.000279
 ---------------------------------------------------------------------
 Rotational constants (GHZ):          10.2209772           1.2907147           1.1541310
 Standard basis: Aug-CC-pVTZ (5D, 7F)
 There are   455 symmetry adapted cartesian basis functions of A   symmetry.
 There are   391 symmetry adapted basis functions of A   symmetry.
   391 basis functions,   567 primitive gaussians,   455 cartesian basis functions
    23 alpha electrons       23 beta electrons
       nuclear repulsion energy       202.1214987832 Hartrees.
 NAtoms=   11 NActive=   11 NUniq=   11 SFac= 1.00D+00 NAtFMM=   60 NAOKFM=F Big=F
 Integral buffers will be    131072 words long.
 Raffenetti 2 integral format.
 Two-electron integral symmetry is turned on.
 Nuclear repulsion after empirical dispersion term =      202.1181762319 Hartrees.
 One-electron integrals computed using PRISM.
 NBasis=   391 RedAO= T EigKep=  1.13D-05  NBF=   391
 NBsUse=   391 1.00D-06 EigRej= -1.00D+00 NBFU=   391
 Initial guess from the checkpoint file:  "AmideDissoc-PC2-M1-b3lyp-wb97L-wb97H.chk"
 B after Tr=     0.000000    0.000000    0.000000
         Rot=    0.999997    0.000016   -0.000005   -0.002410 Ang=   0.28 deg.
 ExpMin= 2.53D-02 ExpMax= 1.53D+04 ExpMxC= 5.22D+02 IAcc=3 IRadAn=         7 AccDes= 0.00D+00
 Harris functional with IExCor= 4639 and IRadAn=       7 diagonalized for initial guess.
 HarFok:  IExCor= 4639 AccDes= 0.00D+00 IRadAn=         7 IDoV= 1 UseB2=F ITyADJ=14
 ICtDFT=  3500011 ScaDFX=  1.000000  1.000000  1.000000  1.000000
 FoFCou: FMM=F IPFlag=           0 FMFlag=      100000 FMFlg1=           0
         NFxFlg=           0 DoJE=T BraDBF=F KetDBF=T FulRan=T
         wScrn=  0.000000 ICntrl=       500 IOpCl=  0 I1Cent=   200000004 NGrid=           0
         NMat0=    1 NMatS0=      1 NMatT0=    0 NMatD0=    1 NMtDS0=    0 NMtDT0=    0
 Petite list used in FoFCou.
 Requested convergence on RMS density matrix=1.00D-08 within 128 cycles.
 Requested convergence on MAX density matrix=1.00D-06.
 Requested convergence on             energy=1.00D-06.
 No special actions if energy rises.
 SCF Done:  E(RwB97XD) =  -322.537101657     A.U. after   10 cycles
            NFock= 10  Conv=0.48D-08     -V/T= 2.0056
 Calling FoFJK, ICntrl=      2127 FMM=F ISym2X=0 I1Cent= 0 IOpClX= 0 NMat=1 NMatS=1 NMatT=0.
 ***** Axes restored to original set *****
 -------------------------------------------------------------------
 Center     Atomic                   Forces (Hartrees/Bohr)
 Number     Number              X              Y              Z
 -------------------------------------------------------------------
      1        8           0.000403603   -0.000539772    0.000026487
      2        8          -0.001094814    0.000992683    0.000000904
      3        6           0.001252067   -0.001044693   -0.000002423
      4        7          -0.000495452   -0.000076107    0.000011900
      5        6          -0.000070194    0.000190223   -0.000077653
      6        1          -0.000052104    0.000713703    0.000004266
      7        1           0.000178147   -0.000175432    0.000012208
      8        6          -0.000124583   -0.000104065    0.000019264
      9        1           0.000001894   -0.000049612   -0.000113727
     10        1           0.000013687   -0.000049877    0.000116122
     11        1          -0.000012250    0.000142949    0.000002651
 -------------------------------------------------------------------
 Cartesian Forces:  Max     0.001252067 RMS     0.000435202

 GradGradGradGradGradGradGradGradGradGradGradGradGradGradGradGradGradGrad
 Berny optimization.
 Using GEDIIS/GDIIS optimizer.
 FormGI is forming the generalized inverse of G from B-inverse, IUseBI=4.
 Internal  Forces:  Max     0.001497029 RMS     0.000383054
 Search for a local minimum.
 Step number   6 out of a maximum of   45
 All quantities printed in internal units (Hartrees-Bohrs-Radians)
 Mixed Optimization -- En-DIIS/RFO-DIIS
 Swapping is turned off.
 Update second derivatives using D2CorX and points    1    3    4    2    5
                                                      6
 DE= -4.62D-05 DEPred=-3.93D-05 R= 1.18D+00
 TightC=F SS=  1.41D+00  RLast= 2.69D-02 DXNew= 1.8728D-01 8.0735D-02
 Trust test= 1.18D+00 RLast= 2.69D-02 DXMaxT set to 1.11D-01
 ITU=  1  0 -1 -1  1  0
     Eigenvalues ---    0.00230   0.00230   0.00728   0.01181   0.01620
     Eigenvalues ---    0.02405   0.02850   0.03367   0.07232   0.07512
     Eigenvalues ---    0.15778   0.15976   0.15997   0.16000   0.17021
     Eigenvalues ---    0.22459   0.24519   0.26327   0.32342   0.34180
     Eigenvalues ---    0.34310   0.34542   0.44565   0.53360   0.59212
     Eigenvalues ---    0.73742   1.49755
 En-DIIS/RFO-DIIS/Sim-DIIS IScMMF=       -3 using points:     6    5
 RFO step:  Lambda=-1.44672452D-05.
 DidBck=F Rises=F RFO-DIIS coefs:    1.43265   -0.43265
 Iteration  1 RMS(Cart)=  0.01472486 RMS(Int)=  0.00004550
 Iteration  2 RMS(Cart)=  0.00006914 RMS(Int)=  0.00000010
 Iteration  3 RMS(Cart)=  0.00000000 RMS(Int)=  0.00000010
 Variable       Old X    -DE/DX   Delta X   Delta X   Delta X     New X
                                 (Linear)    (Quad)   (Total)
    R1        2.53684  -0.00030  -0.00044   0.00051   0.00007   2.53691
    R2        1.82796  -0.00006  -0.00076   0.00112   0.00036   1.82831
    R3        2.11903   0.00147  -0.00148   0.00215   0.00067   2.11971
    R4        4.24559  -0.00017  -0.00270  -0.00341  -0.00611   4.23948
    R5        2.39175   0.00000  -0.00020   0.00037   0.00017   2.39192
    R6        1.91283  -0.00006  -0.00018   0.00009  -0.00009   1.91274
    R7        2.83086  -0.00012   0.00076  -0.00089  -0.00012   2.83073
    R8        2.05876   0.00012  -0.00004   0.00042   0.00038   2.05914
    R9        2.05875   0.00012  -0.00004   0.00044   0.00040   2.05915
   R10        2.05281   0.00013  -0.00019   0.00058   0.00039   2.05320
    A1        1.88181  -0.00150  -0.00382  -0.00140  -0.00523   1.87658
    A2        2.78568  -0.00030   0.00018  -0.00170  -0.00153   2.78416
    A3        1.94495  -0.00046   0.00254  -0.00394  -0.00139   1.94356
    A4        2.09496  -0.00031  -0.00108   0.00019  -0.00089   2.09407
    A5        1.94434   0.00011   0.00059   0.00002   0.00060   1.94494
    A6        2.24388   0.00020   0.00049  -0.00021   0.00028   2.24417
    A7        1.91446  -0.00003   0.00033  -0.00049  -0.00016   1.91430
    A8        1.91442  -0.00001   0.00031  -0.00036  -0.00006   1.91436
    A9        1.94032  -0.00008   0.00017  -0.00050  -0.00033   1.93999
   A10        1.87457   0.00005  -0.00065   0.00087   0.00022   1.87479
   A11        1.90944   0.00005  -0.00010   0.00028   0.00018   1.90962
   A12        1.90945   0.00004  -0.00009   0.00025   0.00016   1.90960
   A13        2.92578  -0.00028  -0.01003  -0.00033  -0.01037   2.91541
   A14        3.14226   0.00000  -0.00035  -0.00001  -0.00036   3.14190
    D1        0.00016   0.00000  -0.00006   0.00006   0.00000   0.00016
    D2       -0.00026   0.00001  -0.00011   0.00066   0.00055   0.00030
    D3       -3.14134  -0.00001   0.00012  -0.00066  -0.00054   3.14130
    D4       -3.14116  -0.00002   0.00019  -0.00112  -0.00093   3.14109
    D5       -0.00018   0.00000  -0.00007   0.00044   0.00038   0.00020
    D6        1.02716   0.00003  -0.00034   0.00110   0.00075   1.02791
    D7       -1.02781   0.00000   0.00007   0.00054   0.00061  -1.02720
    D8        3.14127   0.00001  -0.00013   0.00080   0.00067  -3.14125
    D9       -2.11387   0.00000  -0.00010  -0.00036  -0.00046  -2.11433
   D10        2.11435  -0.00002   0.00032  -0.00092  -0.00060   2.11375
   D11        0.00025  -0.00001   0.00011  -0.00066  -0.00055  -0.00030
         Item               Value     Threshold  Converged?
 Maximum Force            0.001497     0.000450     NO 
 RMS     Force            0.000383     0.000300     NO 
 Maximum Displacement     0.038580     0.001800     NO 
 RMS     Displacement     0.014746     0.001200     NO 
 Predicted change in Energy=-7.234639D-06
 GradGradGradGradGradGradGradGradGradGradGradGradGradGradGradGradGradGrad

                          Input orientation:                          
 ---------------------------------------------------------------------
 Center     Atomic      Atomic             Coordinates (Angstroms)
 Number     Number       Type             X           Y           Z
 ---------------------------------------------------------------------
      1          8           0        0.686380   -1.153819    0.000480
      2          8           0       -3.319669    0.237371    0.000032
      3          6           0       -2.426895   -0.441720    0.000415
      4          7           0        0.383886    1.084738   -0.000802
      5          6           0        1.174911    0.096610   -0.000349
      6          1           0       -0.278972   -1.089361    0.000335
      7          1           0        0.889424    1.961628   -0.000942
      8          6           0        2.672869    0.099145    0.000206
      9          1           0        3.041077   -0.430981   -0.877704
     10          1           0        3.040483   -0.430175    0.878856
     11          1           0        3.063235    1.113105   -0.000118
 ---------------------------------------------------------------------
                    Distance matrix (angstroms):
                    1          2          3          4          5
     1  O    0.000000
     2  O    4.240736   0.000000
     3  C    3.193676   1.121700   0.000000
     4  N    2.258902   3.799256   3.198525   0.000000
     5  C    1.342473   4.496784   3.641814   1.265748   0.000000
     6  H    0.967502   3.317538   2.243437   2.272903   1.876247
     7  H    3.122057   4.548573   4.095614   1.012179   1.886743
     8  C    2.348629   5.994132   5.128365   2.492155   1.497960
     9  H    2.615014   6.455710   5.538043   3.182299   2.128539
    10  H    2.614766   6.455190   5.537510   3.182180   2.128582
    11  H    3.284567   6.442698   5.706050   2.679499   2.144534
                    6          7          8          9         10
     6  H    0.000000
     7  H    3.267061   0.000000
     8  C    3.182124   2.578666   0.000000
     9  H    3.496733   3.335101   1.089650   0.000000
    10  H    3.496442   3.334940   1.089654   1.756560   0.000000
    11  H    4.002649   2.333548   1.086507   1.776190   1.776183
                   11
    11  H    0.000000
 Stoichiometry    C3H5NO2
 Framework group  C1[X(C3H5NO2)]
 Deg. of freedom    27
 Full point group                 C1      NOp   1
 Largest Abelian subgroup         C1      NOp   1
 Largest concise Abelian subgroup C1      NOp   1
                         Standard orientation:                         
 ---------------------------------------------------------------------
 Center     Atomic      Atomic             Coordinates (Angstroms)
 Number     Number       Type             X           Y           Z
 ---------------------------------------------------------------------
      1          8           0        0.676916   -1.158722   -0.000137
      2          8           0       -3.314955    0.272645    0.000101
      3          6           0       -2.429048   -0.415382    0.000134
      4          7           0        0.396926    1.082761   -0.000228
      5          6           0        1.177984    0.086736   -0.000292
      6          1           0       -0.287740   -1.084569   -0.000262
      7          1           0        0.911248    1.954529    0.000108
      8          6           0        2.675892    0.074222    0.000286
      9          1           0        3.038772   -0.459108   -0.877902
     10          1           0        3.038153   -0.459234    0.878658
     11          1           0        3.076424    1.084208    0.000509
 ---------------------------------------------------------------------
 Rotational constants (GHZ):          10.2149803           1.3016893           1.1628247
 Standard basis: Aug-CC-pVTZ (5D, 7F)
 There are   455 symmetry adapted cartesian basis functions of A   symmetry.
 There are   391 symmetry adapted basis functions of A   symmetry.
   391 basis functions,   567 primitive gaussians,   455 cartesian basis functions
    23 alpha electrons       23 beta electrons
       nuclear repulsion energy       202.3973670284 Hartrees.
 NAtoms=   11 NActive=   11 NUniq=   11 SFac= 1.00D+00 NAtFMM=   60 NAOKFM=F Big=F
 Integral buffers will be    131072 words long.
 Raffenetti 2 integral format.
 Two-electron integral symmetry is turned on.
 Nuclear repulsion after empirical dispersion term =      202.3940340046 Hartrees.
 One-electron integrals computed using PRISM.
 NBasis=   391 RedAO= T EigKep=  1.12D-05  NBF=   391
 NBsUse=   391 1.00D-06 EigRej= -1.00D+00 NBFU=   391
 Initial guess from the checkpoint file:  "AmideDissoc-PC2-M1-b3lyp-wb97L-wb97H.chk"
 B after Tr=     0.000000    0.000000    0.000000
         Rot=    0.999999   -0.000006    0.000001   -0.001172 Ang=  -0.13 deg.
 ExpMin= 2.53D-02 ExpMax= 1.53D+04 ExpMxC= 5.22D+02 IAcc=3 IRadAn=         7 AccDes= 0.00D+00
 Harris functional with IExCor= 4639 and IRadAn=       7 diagonalized for initial guess.
 HarFok:  IExCor= 4639 AccDes= 0.00D+00 IRadAn=         7 IDoV= 1 UseB2=F ITyADJ=14
 ICtDFT=  3500011 ScaDFX=  1.000000  1.000000  1.000000  1.000000
 FoFCou: FMM=F IPFlag=           0 FMFlag=      100000 FMFlg1=           0
         NFxFlg=           0 DoJE=T BraDBF=F KetDBF=T FulRan=T
         wScrn=  0.000000 ICntrl=       500 IOpCl=  0 I1Cent=   200000004 NGrid=           0
         NMat0=    1 NMatS0=      1 NMatT0=    0 NMatD0=    1 NMtDS0=    0 NMtDT0=    0
 Petite list used in FoFCou.
 Requested convergence on RMS density matrix=1.00D-08 within 128 cycles.
 Requested convergence on MAX density matrix=1.00D-06.
 Requested convergence on             energy=1.00D-06.
 No special actions if energy rises.
 SCF Done:  E(RwB97XD) =  -322.537109968     A.U. after   10 cycles
            NFock= 10  Conv=0.28D-08     -V/T= 2.0056
 Calling FoFJK, ICntrl=      2127 FMM=F ISym2X=0 I1Cent= 0 IOpClX= 0 NMat=1 NMatS=1 NMatT=0.
 ***** Axes restored to original set *****
 -------------------------------------------------------------------
 Center     Atomic                   Forces (Hartrees/Bohr)
 Number     Number              X              Y              Z
 -------------------------------------------------------------------
      1        8           0.000094219   -0.000122785   -0.000034892
      2        8          -0.000457407    0.000565871    0.000000692
      3        6           0.000521255   -0.000677028   -0.000001595
      4        7          -0.000183640    0.000052100   -0.000014287
      5        6           0.000108219   -0.000001543    0.000089286
      6        1          -0.000068003    0.000226979    0.000002328
      7        1           0.000097141   -0.000032081   -0.000014013
      8        6          -0.000046148   -0.000048439   -0.000021906
      9        1          -0.000018400    0.000018992    0.000002716
     10        1          -0.000032122    0.000019102   -0.000005232
     11        1          -0.000015115   -0.000001168   -0.000003097
 -------------------------------------------------------------------
 Cartesian Forces:  Max     0.000677028 RMS     0.000207082

 GradGradGradGradGradGradGradGradGradGradGradGradGradGradGradGradGradGrad
 Berny optimization.
 Using GEDIIS/GDIIS optimizer.
 FormGI is forming the generalized inverse of G from B-inverse, IUseBI=4.
 Internal  Forces:  Max     0.000704991 RMS     0.000144362
 Search for a local minimum.
 Step number   7 out of a maximum of   45
 All quantities printed in internal units (Hartrees-Bohrs-Radians)
 Mixed Optimization -- En-DIIS/RFO-DIIS
 Swapping is turned off.
 Update second derivatives using D2CorX and points    1    3    4    2    5
                                                      6    7
 DE= -8.31D-06 DEPred=-7.23D-06 R= 1.15D+00
 TightC=F SS=  1.41D+00  RLast= 1.35D-02 DXNew= 1.8728D-01 4.0572D-02
 Trust test= 1.15D+00 RLast= 1.35D-02 DXMaxT set to 1.11D-01
 ITU=  1  1  0 -1 -1  1  0
     Eigenvalues ---    0.00230   0.00230   0.00728   0.01308   0.01642
     Eigenvalues ---    0.02405   0.02565   0.03372   0.07235   0.07511
     Eigenvalues ---    0.14367   0.15951   0.15999   0.16009   0.17589
     Eigenvalues ---    0.22029   0.24873   0.26969   0.33066   0.33902
     Eigenvalues ---    0.34311   0.34510   0.44732   0.52970   0.59112
     Eigenvalues ---    0.73851   1.36044
 En-DIIS/RFO-DIIS/Sim-DIIS IScMMF=       -3 using points:     7    6    5
 RFO step:  Lambda=-2.47638010D-06.
 DidBck=F Rises=F RFO-DIIS coefs:    0.90997    0.20089   -0.11086
 Iteration  1 RMS(Cart)=  0.00164294 RMS(Int)=  0.00000097
 Iteration  2 RMS(Cart)=  0.00000187 RMS(Int)=  0.00000008
 Iteration  3 RMS(Cart)=  0.00000000 RMS(Int)=  0.00000008
 Variable       Old X    -DE/DX   Delta X   Delta X   Delta X     New X
                                 (Linear)    (Quad)   (Total)
    R1        2.53691  -0.00002  -0.00012   0.00020   0.00008   2.53698
    R2        1.82831   0.00001  -0.00023   0.00036   0.00013   1.82844
    R3        2.11971   0.00070  -0.00044   0.00092   0.00048   2.12019
    R4        4.23948  -0.00009  -0.00014  -0.00436  -0.00450   4.23498
    R5        2.39192   0.00007  -0.00007   0.00029   0.00022   2.39214
    R6        1.91274   0.00002  -0.00004   0.00012   0.00009   1.91283
    R7        2.83073  -0.00011   0.00021  -0.00039  -0.00018   2.83055
    R8        2.05914  -0.00002  -0.00004   0.00010   0.00005   2.05919
    R9        2.05915  -0.00002  -0.00005   0.00008   0.00004   2.05918
   R10        2.05320  -0.00001  -0.00008   0.00017   0.00009   2.05329
    A1        1.87658  -0.00017  -0.00051  -0.00141  -0.00192   1.87466
    A2        2.78416  -0.00036   0.00018  -0.00236  -0.00218   2.78198
    A3        1.94356  -0.00019   0.00078  -0.00161  -0.00083   1.94273
    A4        2.09407   0.00004  -0.00020  -0.00002  -0.00022   2.09385
    A5        1.94494  -0.00002   0.00010   0.00006   0.00016   1.94510
    A6        2.24417  -0.00002   0.00010  -0.00004   0.00006   2.24423
    A7        1.91430  -0.00001   0.00010  -0.00010  -0.00001   1.91430
    A8        1.91436  -0.00003   0.00008  -0.00021  -0.00013   1.91423
    A9        1.93999  -0.00002   0.00007  -0.00017  -0.00010   1.93989
   A10        1.87479   0.00003  -0.00019   0.00039   0.00021   1.87500
   A11        1.90962   0.00001  -0.00004   0.00004   0.00000   1.90962
   A12        1.90960   0.00002  -0.00004   0.00007   0.00003   1.90964
   A13        2.91541   0.00003  -0.00164   0.00360   0.00197   2.91738
   A14        3.14190   0.00000  -0.00006  -0.00070  -0.00076   3.14114
    D1        0.00016   0.00000  -0.00001  -0.00030  -0.00031  -0.00015
    D2        0.00030  -0.00001  -0.00008  -0.00058  -0.00066  -0.00036
    D3        3.14130   0.00001   0.00008   0.00056   0.00064  -3.14124
    D4        3.14109   0.00003   0.00013   0.00097   0.00111  -3.14098
    D5        0.00020   0.00000  -0.00005  -0.00039  -0.00044  -0.00024
    D6        1.02791  -0.00001  -0.00016  -0.00056  -0.00071   1.02720
    D7       -1.02720  -0.00002  -0.00004  -0.00085  -0.00088  -1.02808
    D8       -3.14125  -0.00001  -0.00009  -0.00068  -0.00078   3.14116
    D9       -2.11433   0.00002   0.00002   0.00071   0.00072  -2.11361
   D10        2.11375   0.00000   0.00014   0.00042   0.00055   2.11430
   D11       -0.00030   0.00001   0.00008   0.00058   0.00066   0.00036
         Item               Value     Threshold  Converged?
 Maximum Force            0.000705     0.000450     NO 
 RMS     Force            0.000144     0.000300     YES
 Maximum Displacement     0.005711     0.001800     NO 
 RMS     Displacement     0.001644     0.001200     NO 
 Predicted change in Energy=-1.210582D-06
 GradGradGradGradGradGradGradGradGradGradGradGradGradGradGradGradGradGrad

                          Input orientation:                          
 ---------------------------------------------------------------------
 Center     Atomic      Atomic             Coordinates (Angstroms)
 Number     Number       Type             X           Y           Z
 ---------------------------------------------------------------------
      1          8           0        0.686205   -1.154501    0.000878
      2          8           0       -3.316647    0.238792   -0.000669
      3          6           0       -2.424944   -0.442128   -0.000250
      4          7           0        0.382869    1.083934   -0.000004
      5          6           0        1.174435    0.096089    0.000577
      6          1           0       -0.279108   -1.088432    0.000907
      7          1           0        0.888744    1.960681   -0.000741
      8          6           0        2.672294    0.099237    0.000019
      9          1           0        3.040070   -0.430752   -0.878189
     10          1           0        3.040650   -0.429816    0.878542
     11          1           0        3.062162    1.113436   -0.000661
 ---------------------------------------------------------------------
                    Distance matrix (angstroms):
                    1          2          3          4          5
     1  O    0.000000
     2  O    4.238406   0.000000
     3  C    3.191665   1.121956   0.000000
     4  N    2.258895   3.794823   3.195728   0.000000
     5  C    1.342514   4.493348   3.639397   1.265866   0.000000
     6  H    0.967571   3.314841   2.241055   2.270989   1.875067
     7  H    3.121761   4.544251   4.093168   1.012224   1.886353
     8  C    2.348704   5.990566   5.125906   2.492207   1.497862
     9  H    2.614814   6.451835   5.535096   3.182169   2.128470
    10  H    2.615124   6.452540   5.535806   3.182309   2.128417
    11  H    3.284618   6.438494   5.703343   2.679456   2.144414
                    6          7          8          9         10
     6  H    0.000000
     7  H    3.265115   0.000000
     8  C    3.181404   2.577988   0.000000
     9  H    3.496040   3.334227   1.089678   0.000000
    10  H    3.496400   3.334414   1.089673   1.756731   0.000000
    11  H    4.001538   2.332717   1.086553   1.776249   1.776257
                   11
    11  H    0.000000
 Stoichiometry    C3H5NO2
 Framework group  C1[X(C3H5NO2)]
 Deg. of freedom    27
 Full point group                 C1      NOp   1
 Largest Abelian subgroup         C1      NOp   1
 Largest concise Abelian subgroup C1      NOp   1
                         Standard orientation:                         
 ---------------------------------------------------------------------
 Center     Atomic      Atomic             Coordinates (Angstroms)
 Number     Number       Type             X           Y           Z
 ---------------------------------------------------------------------
      1          8           0        0.676616   -1.159152    0.000200
      2          8           0       -3.312382    0.273323   -0.000160
      3          6           0       -2.427399   -0.416307   -0.000167
      4          7           0        0.395242    1.082151    0.000333
      5          6           0        1.177084    0.086591    0.000371
      6          1           0       -0.288002   -1.083621    0.000398
      7          1           0        0.909690    1.953896   -0.000097
      8          6           0        2.674902    0.075054   -0.000403
      9          1           0        3.037341   -0.458134   -0.878895
     10          1           0        3.038178   -0.457969    0.877837
     11          1           0        3.074696    1.085381   -0.000700
 ---------------------------------------------------------------------
 Rotational constants (GHZ):          10.2129564           1.3033796           1.1641488
 Standard basis: Aug-CC-pVTZ (5D, 7F)
 There are   455 symmetry adapted cartesian basis functions of A   symmetry.
 There are   391 symmetry adapted basis functions of A   symmetry.
   391 basis functions,   567 primitive gaussians,   455 cartesian basis functions
    23 alpha electrons       23 beta electrons
       nuclear repulsion energy       202.4359149370 Hartrees.
 NAtoms=   11 NActive=   11 NUniq=   11 SFac= 1.00D+00 NAtFMM=   60 NAOKFM=F Big=F
 Integral buffers will be    131072 words long.
 Raffenetti 2 integral format.
 Two-electron integral symmetry is turned on.
 Nuclear repulsion after empirical dispersion term =      202.4325807820 Hartrees.
 One-electron integrals computed using PRISM.
 NBasis=   391 RedAO= T EigKep=  1.12D-05  NBF=   391
 NBsUse=   391 1.00D-06 EigRej= -1.00D+00 NBFU=   391
 Initial guess from the checkpoint file:  "AmideDissoc-PC2-M1-b3lyp-wb97L-wb97H.chk"
 B after Tr=     0.000000    0.000000    0.000000
         Rot=    1.000000    0.000009   -0.000006   -0.000057 Ang=   0.01 deg.
 Requested convergence on RMS density matrix=1.00D-08 within 128 cycles.
 Requested convergence on MAX density matrix=1.00D-06.
 Requested convergence on             energy=1.00D-06.
 No special actions if energy rises.
 SCF Done:  E(RwB97XD) =  -322.537111385     A.U. after    8 cycles
            NFock=  8  Conv=0.43D-08     -V/T= 2.0056
 Calling FoFJK, ICntrl=      2127 FMM=F ISym2X=0 I1Cent= 0 IOpClX= 0 NMat=1 NMatS=1 NMatT=0.
 ***** Axes restored to original set *****
 -------------------------------------------------------------------
 Center     Atomic                   Forces (Hartrees/Bohr)
 Number     Number              X              Y              Z
 -------------------------------------------------------------------
      1        8          -0.000018121    0.000083625    0.000043049
      2        8           0.000045052    0.000160307   -0.000001383
      3        6          -0.000008338   -0.000253520    0.000002757
      4        7           0.000003568    0.000010756    0.000017339
      5        6           0.000086960   -0.000016771   -0.000108895
      6        1          -0.000072121    0.000018111   -0.000003541
      7        1           0.000022158   -0.000009413    0.000017156
      8        6          -0.000010225   -0.000002533    0.000026619
      9        1          -0.000028435    0.000021085    0.000028268
     10        1          -0.000011690    0.000020896   -0.000025198
     11        1          -0.000008809   -0.000032542    0.000003829
 -------------------------------------------------------------------
 Cartesian Forces:  Max     0.000253520 RMS     0.000063492

 GradGradGradGradGradGradGradGradGradGradGradGradGradGradGradGradGradGrad
 Berny optimization.
 Using GEDIIS/GDIIS optimizer.
 FormGI is forming the generalized inverse of G from B-inverse, IUseBI=4.
 Internal  Forces:  Max     0.000322660 RMS     0.000068866
 Search for a local minimum.
 Step number   8 out of a maximum of   45
 All quantities printed in internal units (Hartrees-Bohrs-Radians)
 Mixed Optimization -- En-DIIS/RFO-DIIS
 Swapping is turned off.
 Update second derivatives using D2CorX and points    1    3    4    2    5
                                                      6    7    8
 DE= -1.42D-06 DEPred=-1.21D-06 R= 1.17D+00
 TightC=F SS=  1.41D+00  RLast= 6.31D-03 DXNew= 1.8728D-01 1.8938D-02
 Trust test= 1.17D+00 RLast= 6.31D-03 DXMaxT set to 1.11D-01
 ITU=  1  1  1  0 -1 -1  1  0
     Eigenvalues ---    0.00230   0.00231   0.00728   0.01276   0.01652
     Eigenvalues ---    0.02092   0.02405   0.03451   0.07237   0.07507
     Eigenvalues ---    0.10197   0.15933   0.15994   0.16047   0.17358
     Eigenvalues ---    0.24412   0.24790   0.29979   0.33161   0.34317
     Eigenvalues ---    0.34500   0.36186   0.44743   0.53074   0.58996
     Eigenvalues ---    0.74754   1.39440
 En-DIIS/RFO-DIIS/Sim-DIIS IScMMF=       -3 using points:     8    7    6    5
 RFO step:  Lambda=-1.77375723D-06.
 DidBck=F Rises=F RFO-DIIS coefs:    1.53170   -0.11188   -0.60603    0.18621
 Iteration  1 RMS(Cart)=  0.00119017 RMS(Int)=  0.00000079
 Iteration  2 RMS(Cart)=  0.00000151 RMS(Int)=  0.00000004
 Iteration  3 RMS(Cart)=  0.00000000 RMS(Int)=  0.00000004
 Variable       Old X    -DE/DX   Delta X   Delta X   Delta X     New X
                                 (Linear)    (Quad)   (Total)
    R1        2.53698   0.00002   0.00026  -0.00025   0.00000   2.53699
    R2        1.82844   0.00003   0.00055  -0.00053   0.00002   1.82847
    R3        2.12019   0.00006   0.00117  -0.00098   0.00019   2.12038
    R4        4.23498  -0.00006  -0.00380  -0.00059  -0.00438   4.23060
    R5        2.39214  -0.00001   0.00028  -0.00021   0.00007   2.39221
    R6        1.91283   0.00000   0.00009  -0.00006   0.00002   1.91285
    R7        2.83055  -0.00006  -0.00048   0.00025  -0.00023   2.83032
    R8        2.05919  -0.00004   0.00020  -0.00030  -0.00009   2.05910
    R9        2.05918  -0.00004   0.00020  -0.00029  -0.00009   2.05909
   R10        2.05329  -0.00003   0.00029  -0.00035  -0.00006   2.05322
    A1        1.87466   0.00019  -0.00157   0.00112  -0.00045   1.87422
    A2        2.78198  -0.00032  -0.00188  -0.00096  -0.00284   2.77915
    A3        1.94273  -0.00004  -0.00212   0.00154  -0.00058   1.94215
    A4        2.09385   0.00005  -0.00003   0.00006   0.00004   2.09389
    A5        1.94510  -0.00001   0.00008  -0.00004   0.00005   1.94515
    A6        2.24423  -0.00004  -0.00006  -0.00003  -0.00009   2.24414
    A7        1.91430  -0.00002  -0.00021   0.00014  -0.00007   1.91423
    A8        1.91423   0.00000  -0.00022   0.00018  -0.00005   1.91418
    A9        1.93989   0.00001  -0.00026   0.00022  -0.00005   1.93985
   A10        1.87500   0.00001   0.00048  -0.00035   0.00014   1.87513
   A11        1.90962   0.00001   0.00012  -0.00010   0.00002   1.90964
   A12        1.90964   0.00000   0.00012  -0.00011   0.00001   1.90965
   A13        2.91738   0.00003   0.00101   0.00089   0.00190   2.91928
   A14        3.14114   0.00000  -0.00040   0.00085   0.00045   3.14158
    D1       -0.00015   0.00000  -0.00014   0.00027   0.00012  -0.00003
    D2       -0.00036   0.00001  -0.00007   0.00019   0.00011  -0.00025
    D3       -3.14124  -0.00001   0.00006  -0.00015  -0.00009  -3.14134
    D4       -3.14098  -0.00003   0.00012  -0.00029  -0.00017  -3.14116
    D5       -0.00024   0.00000  -0.00004   0.00012   0.00007  -0.00017
    D6        1.02720   0.00002   0.00009   0.00009   0.00018   1.02737
    D7       -1.02808   0.00002  -0.00024   0.00032   0.00008  -1.02801
    D8        3.14116   0.00002  -0.00008   0.00020   0.00012   3.14128
    D9       -2.11361  -0.00001   0.00023  -0.00029  -0.00005  -2.11366
   D10        2.11430  -0.00002  -0.00009  -0.00006  -0.00015   2.11415
   D11        0.00036  -0.00002   0.00007  -0.00018  -0.00010   0.00025
         Item               Value     Threshold  Converged?
 Maximum Force            0.000323     0.000450     YES
 RMS     Force            0.000069     0.000300     YES
 Maximum Displacement     0.003600     0.001800     NO 
 RMS     Displacement     0.001191     0.001200     YES
 Predicted change in Energy=-7.382006D-07
 GradGradGradGradGradGradGradGradGradGradGradGradGradGradGradGradGradGrad

                          Input orientation:                          
 ---------------------------------------------------------------------
 Center     Atomic      Atomic             Coordinates (Angstroms)
 Number     Number       Type             X           Y           Z
 ---------------------------------------------------------------------
      1          8           0        0.685475   -1.154029    0.000657
      2          8           0       -3.314742    0.238553   -0.000300
      3          6           0       -2.424132   -0.443960    0.000019
      4          7           0        0.382913    1.084570   -0.000334
      5          6           0        1.174130    0.096397    0.000328
      6          1           0       -0.279796   -1.087202    0.000531
      7          1           0        0.889633    1.960843   -0.000918
      8          6           0        2.671868    0.099110    0.000132
      9          1           0        3.039616   -0.430923   -0.878000
     10          1           0        3.039792   -0.430003    0.878741
     11          1           0        3.061973    1.113182   -0.000446
 ---------------------------------------------------------------------
                    Distance matrix (angstroms):
                    1          2          3          4          5
     1  O    0.000000
     2  O    4.235684   0.000000
     3  C    3.189648   1.122056   0.000000
     4  N    2.258953   3.793204   3.196233   0.000000
     5  C    1.342516   4.491122   3.638609   1.265902   0.000000
     6  H    0.967582   3.311876   2.238735   2.270634   1.874783
     7  H    3.121556   4.543462   4.094400   1.012235   1.886027
     8  C    2.348640   5.988233   5.124855   2.492076   1.497740
     9  H    2.614747   6.449529   5.533862   3.181994   2.128278
    10  H    2.614967   6.449789   5.534150   3.182092   2.128239
    11  H    3.284507   6.436417   5.702810   2.679212   2.144249
                    6          7          8          9         10
     6  H    0.000000
     7  H    3.264681   0.000000
     8  C    3.181141   2.577287   0.000000
     9  H    3.495858   3.333503   1.089629   0.000000
    10  H    3.496117   3.333636   1.089625   1.756742   0.000000
    11  H    4.001139   2.331864   1.086520   1.776193   1.776199
                   11
    11  H    0.000000
 Stoichiometry    C3H5NO2
 Framework group  C1[X(C3H5NO2)]
 Deg. of freedom    27
 Full point group                 C1      NOp   1
 Largest Abelian subgroup         C1      NOp   1
 Largest concise Abelian subgroup C1      NOp   1
                         Standard orientation:                         
 ---------------------------------------------------------------------
 Center     Atomic      Atomic             Coordinates (Angstroms)
 Number     Number       Type             X           Y           Z
 ---------------------------------------------------------------------
      1          8           0        0.675391   -1.158789    0.000019
      2          8           0       -3.310600    0.274007   -0.000012
      3          6           0       -2.426908   -0.417440   -0.000065
      4          7           0        0.395388    1.082744    0.000049
      5          6           0        1.176613    0.086653    0.000211
      6          1           0       -0.289159   -1.082244   -0.000003
      7          1           0        0.910906    1.953870   -0.000182
      8          6           0        2.674302    0.074283   -0.000098
      9          1           0        3.036631   -0.459034   -0.878495
     10          1           0        3.036942   -0.458901    0.878247
     11          1           0        3.074599    1.084375   -0.000254
 ---------------------------------------------------------------------
 Rotational constants (GHZ):          10.2094345           1.3044000           1.1649170
 Standard basis: Aug-CC-pVTZ (5D, 7F)
 There are   455 symmetry adapted cartesian basis functions of A   symmetry.
 There are   391 symmetry adapted basis functions of A   symmetry.
   391 basis functions,   567 primitive gaussians,   455 cartesian basis functions
    23 alpha electrons       23 beta electrons
       nuclear repulsion energy       202.4598035703 Hartrees.
 NAtoms=   11 NActive=   11 NUniq=   11 SFac= 1.00D+00 NAtFMM=   60 NAOKFM=F Big=F
 Integral buffers will be    131072 words long.
 Raffenetti 2 integral format.
 Two-electron integral symmetry is turned on.
 Nuclear repulsion after empirical dispersion term =      202.4564689457 Hartrees.
 One-electron integrals computed using PRISM.
 NBasis=   391 RedAO= T EigKep=  1.12D-05  NBF=   391
 NBsUse=   391 1.00D-06 EigRej= -1.00D+00 NBFU=   391
 Initial guess from the checkpoint file:  "AmideDissoc-PC2-M1-b3lyp-wb97L-wb97H.chk"
 B after Tr=     0.000000    0.000000    0.000000
         Rot=    1.000000   -0.000001    0.000002    0.000081 Ang=  -0.01 deg.
 Requested convergence on RMS density matrix=1.00D-08 within 128 cycles.
 Requested convergence on MAX density matrix=1.00D-06.
 Requested convergence on             energy=1.00D-06.
 No special actions if energy rises.
 SCF Done:  E(RwB97XD) =  -322.537112400     A.U. after    7 cycles
            NFock=  7  Conv=0.98D-08     -V/T= 2.0056
 Calling FoFJK, ICntrl=      2127 FMM=F ISym2X=0 I1Cent= 0 IOpClX= 0 NMat=1 NMatS=1 NMatT=0.
 ***** Axes restored to original set *****
 -------------------------------------------------------------------
 Center     Atomic                   Forces (Hartrees/Bohr)
 Number     Number              X              Y              Z
 -------------------------------------------------------------------
      1        8          -0.000031063    0.000143740    0.000029051
      2        8           0.000248329   -0.000032682   -0.000000260
      3        6          -0.000232735   -0.000031267    0.000000445
      4        7           0.000057658   -0.000015597    0.000012146
      5        6           0.000041902   -0.000037679   -0.000077470
      6        1          -0.000078849   -0.000050437   -0.000000140
      7        1          -0.000024759    0.000019453    0.000012191
      8        6           0.000008440    0.000014815    0.000019088
      9        1          -0.000004950    0.000001912    0.000009656
     10        1           0.000007047    0.000001799   -0.000007461
     11        1           0.000008980   -0.000014057    0.000002754
 -------------------------------------------------------------------
 Cartesian Forces:  Max     0.000248329 RMS     0.000070563

 GradGradGradGradGradGradGradGradGradGradGradGradGradGradGradGradGradGrad
 Berny optimization.
 Using GEDIIS/GDIIS optimizer.
 FormGI is forming the generalized inverse of G from B-inverse, IUseBI=4.
 Internal  Forces:  Max     0.000260208 RMS     0.000071490
 Search for a local minimum.
 Step number   9 out of a maximum of   45
 All quantities printed in internal units (Hartrees-Bohrs-Radians)
 Mixed Optimization -- En-DIIS/RFO-DIIS
 Swapping is turned off.
 Update second derivatives using D2CorX and points    1    3    4    2    5
                                                      6    7    8    9
 DE= -1.01D-06 DEPred=-7.38D-07 R= 1.37D+00
 TightC=F SS=  1.41D+00  RLast= 5.65D-03 DXNew= 1.8728D-01 1.6947D-02
 Trust test= 1.37D+00 RLast= 5.65D-03 DXMaxT set to 1.11D-01
 ITU=  1  1  1  1  0 -1 -1  1  0
     Eigenvalues ---    0.00230   0.00232   0.00728   0.01130   0.01315
     Eigenvalues ---    0.02063   0.02405   0.03481   0.07238   0.07481
     Eigenvalues ---    0.07664   0.15936   0.15987   0.16073   0.17669
     Eigenvalues ---    0.24043   0.25555   0.27263   0.33829   0.34317
     Eigenvalues ---    0.34501   0.34537   0.44762   0.52965   0.58319
     Eigenvalues ---    0.74839   1.56309
 En-DIIS/RFO-DIIS/Sim-DIIS IScMMF=       -3 using points:     9    8    7    6    5
 RFO step:  Lambda=-2.26900823D-06.
 DidBck=F Rises=F RFO-DIIS coefs:    1.98064   -0.68321    0.13742   -0.55620    0.12136
 Iteration  1 RMS(Cart)=  0.00259267 RMS(Int)=  0.00000432
 Iteration  2 RMS(Cart)=  0.00000405 RMS(Int)=  0.00000003
 Iteration  3 RMS(Cart)=  0.00000000 RMS(Int)=  0.00000003
 Variable       Old X    -DE/DX   Delta X   Delta X   Delta X     New X
                                 (Linear)    (Quad)   (Total)
    R1        2.53699   0.00001   0.00018  -0.00017   0.00001   2.53699
    R2        1.82847   0.00005   0.00043  -0.00032   0.00011   1.82857
    R3        2.12038  -0.00022   0.00104  -0.00080   0.00023   2.12061
    R4        4.23060  -0.00004  -0.00754  -0.00002  -0.00755   4.22304
    R5        2.39221  -0.00002   0.00026  -0.00016   0.00011   2.39232
    R6        1.91285   0.00000   0.00006  -0.00005   0.00001   1.91286
    R7        2.83032   0.00002  -0.00055   0.00028  -0.00027   2.83005
    R8        2.05910  -0.00001   0.00010  -0.00019  -0.00009   2.05901
    R9        2.05909  -0.00001   0.00011  -0.00020  -0.00009   2.05900
   R10        2.05322  -0.00001   0.00019  -0.00025  -0.00006   2.05316
    A1        1.87422   0.00023  -0.00221   0.00197  -0.00024   1.87398
    A2        2.77915  -0.00026  -0.00414  -0.00103  -0.00517   2.77398
    A3        1.94215   0.00006  -0.00214   0.00145  -0.00069   1.94146
    A4        2.09389   0.00000  -0.00011   0.00022   0.00011   2.09400
    A5        1.94515   0.00001   0.00019  -0.00012   0.00007   1.94522
    A6        2.24414   0.00000  -0.00008  -0.00011  -0.00019   2.24396
    A7        1.91423  -0.00001  -0.00023   0.00014  -0.00008   1.91415
    A8        1.91418   0.00001  -0.00020   0.00014  -0.00006   1.91412
    A9        1.93985   0.00002  -0.00026   0.00020  -0.00006   1.93979
   A10        1.87513  -0.00001   0.00047  -0.00033   0.00015   1.87528
   A11        1.90964   0.00000   0.00013  -0.00009   0.00004   1.90968
   A12        1.90965  -0.00001   0.00012  -0.00009   0.00003   1.90968
   A13        2.91928   0.00000   0.00076  -0.00044   0.00031   2.91959
   A14        3.14158   0.00000   0.00015  -0.00020  -0.00005   3.14154
    D1       -0.00003   0.00000   0.00004  -0.00005  -0.00001  -0.00004
    D2       -0.00025   0.00001   0.00018  -0.00006   0.00012  -0.00012
    D3       -3.14134  -0.00001  -0.00017   0.00005  -0.00012  -3.14146
    D4       -3.14116  -0.00002  -0.00030   0.00009  -0.00021  -3.14137
    D5       -0.00017   0.00000   0.00012  -0.00004   0.00008  -0.00008
    D6        1.02737   0.00001   0.00038  -0.00018   0.00020   1.02758
    D7       -1.02801   0.00001   0.00006   0.00005   0.00011  -1.02789
    D8        3.14128   0.00001   0.00022  -0.00006   0.00015   3.14144
    D9       -2.11366  -0.00001  -0.00001  -0.00007  -0.00007  -2.11373
   D10        2.11415  -0.00001  -0.00033   0.00017  -0.00017   2.11398
   D11        0.00025  -0.00001  -0.00017   0.00005  -0.00012   0.00013
         Item               Value     Threshold  Converged?
 Maximum Force            0.000260     0.000450     YES
 RMS     Force            0.000071     0.000300     YES
 Maximum Displacement     0.011565     0.001800     NO 
 RMS     Displacement     0.002595     0.001200     NO 
 Predicted change in Energy=-8.657916D-07
 GradGradGradGradGradGradGradGradGradGradGradGradGradGradGradGradGradGrad

                          Input orientation:                          
 ---------------------------------------------------------------------
 Center     Atomic      Atomic             Coordinates (Angstroms)
 Number     Number       Type             X           Y           Z
 ---------------------------------------------------------------------
      1          8           0        0.684720   -1.154346    0.000677
      2          8           0       -3.308622    0.241030   -0.000316
      3          6           0       -2.421277   -0.445923    0.000047
      4          7           0        0.381817    1.084334   -0.000367
      5          6           0        1.173143    0.096175    0.000212
      6          1           0       -0.280605   -1.087463    0.000591
      7          1           0        0.889076    1.960302   -0.000873
      8          6           0        2.670736    0.099279    0.000118
      9          1           0        3.038580   -0.430591   -0.878011
     10          1           0        3.038660   -0.429704    0.878747
     11          1           0        3.060502    1.113447   -0.000416
 ---------------------------------------------------------------------
                    Distance matrix (angstroms):
                    1          2          3          4          5
     1  O    0.000000
     2  O    4.230113   0.000000
     3  C    3.185762   1.122179   0.000000
     4  N    2.259079   3.785564   3.193590   0.000000
     5  C    1.342520   4.484105   3.635068   1.265960   0.000000
     6  H    0.967639   3.306627   2.234738   2.270574   1.874668
     7  H    3.121345   4.536139   4.092475   1.012242   1.885647
     8  C    2.348581   5.981038   5.121117   2.491884   1.497597
     9  H    2.614684   6.442701   5.530033   3.181769   2.128055
    10  H    2.614794   6.442874   5.530216   3.181818   2.128034
    11  H    3.284391   6.428596   5.699257   2.678843   2.144054
                    6          7          8          9         10
     6  H    0.000000
     7  H    3.264511   0.000000
     8  C    3.181001   2.576378   0.000000
     9  H    3.495771   3.332584   1.089580   0.000000
    10  H    3.495901   3.332653   1.089578   1.756759   0.000000
    11  H    4.000874   2.330720   1.086487   1.776150   1.776152
                   11
    11  H    0.000000
 Stoichiometry    C3H5NO2
 Framework group  C1[X(C3H5NO2)]
 Deg. of freedom    27
 Full point group                 C1      NOp   1
 Largest Abelian subgroup         C1      NOp   1
 Largest concise Abelian subgroup C1      NOp   1
                         Standard orientation:                         
 ---------------------------------------------------------------------
 Center     Atomic      Atomic             Coordinates (Angstroms)
 Number     Number       Type             X           Y           Z
 ---------------------------------------------------------------------
      1          8           0        0.674072   -1.159056    0.000032
      2          8           0       -3.305255    0.275798   -0.000023
      3          6           0       -2.424757   -0.419909   -0.000045
      4          7           0        0.393354    1.082513    0.000058
      5          6           0        1.174855    0.086566    0.000116
      6          1           0       -0.290543   -1.082617    0.000046
      7          1           0        0.909262    1.953416   -0.000075
      8          6           0        2.672405    0.074839   -0.000083
      9          1           0        3.034925   -0.458236   -0.878487
     10          1           0        3.035132   -0.458173    0.878272
     11          1           0        3.072195    1.085097   -0.000170
 ---------------------------------------------------------------------
 Rotational constants (GHZ):          10.2004951           1.3076046           1.1673554
 Standard basis: Aug-CC-pVTZ (5D, 7F)
 There are   455 symmetry adapted cartesian basis functions of A   symmetry.
 There are   391 symmetry adapted basis functions of A   symmetry.
   391 basis functions,   567 primitive gaussians,   455 cartesian basis functions
    23 alpha electrons       23 beta electrons
       nuclear repulsion energy       202.5336095372 Hartrees.
 NAtoms=   11 NActive=   11 NUniq=   11 SFac= 1.00D+00 NAtFMM=   60 NAOKFM=F Big=F
 Integral buffers will be    131072 words long.
 Raffenetti 2 integral format.
 Two-electron integral symmetry is turned on.
 Nuclear repulsion after empirical dispersion term =      202.5302725831 Hartrees.
 One-electron integrals computed using PRISM.
 NBasis=   391 RedAO= T EigKep=  1.12D-05  NBF=   391
 NBsUse=   391 1.00D-06 EigRej= -1.00D+00 NBFU=   391
 Initial guess from the checkpoint file:  "AmideDissoc-PC2-M1-b3lyp-wb97L-wb97H.chk"
 B after Tr=     0.000000    0.000000    0.000000
         Rot=    1.000000   -0.000002    0.000000   -0.000006 Ang=   0.00 deg.
 Requested convergence on RMS density matrix=1.00D-08 within 128 cycles.
 Requested convergence on MAX density matrix=1.00D-06.
 Requested convergence on             energy=1.00D-06.
 No special actions if energy rises.
 SCF Done:  E(RwB97XD) =  -322.537113271     A.U. after    8 cycles
            NFock=  8  Conv=0.35D-08     -V/T= 2.0056
 Calling FoFJK, ICntrl=      2127 FMM=F ISym2X=0 I1Cent= 0 IOpClX= 0 NMat=1 NMatS=1 NMatT=0.
 ***** Axes restored to original set *****
 -------------------------------------------------------------------
 Center     Atomic                   Forces (Hartrees/Bohr)
 Number     Number              X              Y              Z
 -------------------------------------------------------------------
      1        8          -0.000054736    0.000204910    0.000014928
      2        8           0.000488001   -0.000281641   -0.000000113
      3        6          -0.000517625    0.000258918    0.000000336
      4        7           0.000121952   -0.000067624    0.000006152
      5        6          -0.000034041   -0.000055937   -0.000039435
      6        1          -0.000038075   -0.000109457   -0.000000376
      7        1          -0.000077648    0.000057827    0.000006230
      8        6           0.000033681    0.000023979    0.000009789
      9        1           0.000021765   -0.000016838   -0.000008451
     10        1           0.000027966   -0.000016868    0.000009555
     11        1           0.000028760    0.000002731    0.000001385
 -------------------------------------------------------------------
 Cartesian Forces:  Max     0.000517625 RMS     0.000150800

 GradGradGradGradGradGradGradGradGradGradGradGradGradGradGradGradGradGrad
 Berny optimization.
 Using GEDIIS/GDIIS optimizer.
 FormGI is forming the generalized inverse of G from B-inverse, IUseBI=4.
 Internal  Forces:  Max     0.000559895 RMS     0.000115424
 Search for a local minimum.
 Step number  10 out of a maximum of   45
 All quantities printed in internal units (Hartrees-Bohrs-Radians)
 Mixed Optimization -- En-DIIS/RFO-DIIS
 Swapping is turned off.
 Update second derivatives using D2CorX and points    1    3    4    2    5
                                                      6    7    8    9   10
 DE= -8.71D-07 DEPred=-8.66D-07 R= 1.01D+00
 Trust test= 1.01D+00 RLast= 9.21D-03 DXMaxT set to 1.11D-01
 ITU=  0  1  1  1  1  0 -1 -1  1  0
     Eigenvalues ---    0.00230   0.00232   0.00728   0.01086   0.01260
     Eigenvalues ---    0.02093   0.02405   0.03497   0.07188   0.07244
     Eigenvalues ---    0.07515   0.15920   0.15982   0.16082   0.17979
     Eigenvalues ---    0.20772   0.25174   0.26101   0.33693   0.34318
     Eigenvalues ---    0.34509   0.36017   0.44830   0.52922   0.58390
     Eigenvalues ---    0.74727   1.44175
 En-DIIS/RFO-DIIS/Sim-DIIS IScMMF=       -3 using points:    10    9    8    7    6    5
 RFO step:  Lambda=-1.25764332D-06.
 DidBck=F Rises=F RFO-DIIS coefs:    2.09466   -2.00000    0.58994    0.18589    0.19925
                  RFO-DIIS coefs:   -0.06974
 Iteration  1 RMS(Cart)=  0.00280072 RMS(Int)=  0.00000541
 Iteration  2 RMS(Cart)=  0.00000552 RMS(Int)=  0.00000002
 Iteration  3 RMS(Cart)=  0.00000000 RMS(Int)=  0.00000002
 Variable       Old X    -DE/DX   Delta X   Delta X   Delta X     New X
                                 (Linear)    (Quad)   (Total)
    R1        2.53699  -0.00002  -0.00010  -0.00009  -0.00019   2.53681
    R2        1.82857   0.00006  -0.00011   0.00022   0.00011   1.82868
    R3        2.12061  -0.00056  -0.00039   0.00005  -0.00035   2.12027
    R4        4.22304   0.00002  -0.00253  -0.00044  -0.00296   4.22008
    R5        2.39232  -0.00003  -0.00007  -0.00001  -0.00008   2.39224
    R6        1.91286   0.00001  -0.00005   0.00003  -0.00003   1.91283
    R7        2.83005   0.00011   0.00011   0.00014   0.00025   2.83030
    R8        2.05901   0.00002  -0.00009   0.00014   0.00005   2.05905
    R9        2.05900   0.00002  -0.00009   0.00013   0.00005   2.05905
   R10        2.05316   0.00001  -0.00012   0.00013   0.00001   2.05317
    A1        1.87398   0.00025   0.00081   0.00061   0.00141   1.87539
    A2        2.77398  -0.00016  -0.00218  -0.00220  -0.00437   2.76960
    A3        1.94146   0.00019   0.00063   0.00021   0.00084   1.94230
    A4        2.09400  -0.00007   0.00010  -0.00023  -0.00013   2.09388
    A5        1.94522   0.00002   0.00001   0.00002   0.00002   1.94525
    A6        2.24396   0.00005  -0.00011   0.00021   0.00010   2.24406
    A7        1.91415   0.00001   0.00004   0.00003   0.00007   1.91422
    A8        1.91412   0.00002   0.00007   0.00000   0.00007   1.91419
    A9        1.93979   0.00003   0.00007   0.00006   0.00013   1.93992
   A10        1.87528  -0.00002  -0.00016  -0.00002  -0.00019   1.87509
   A11        1.90968  -0.00002  -0.00002  -0.00003  -0.00005   1.90963
   A12        1.90968  -0.00002  -0.00002  -0.00003  -0.00005   1.90963
   A13        2.91959  -0.00001  -0.00227  -0.00077  -0.00304   2.91655
   A14        3.14154   0.00000  -0.00023   0.00071   0.00048   3.14202
    D1       -0.00004   0.00000  -0.00003   0.00014   0.00011   0.00007
    D2       -0.00012   0.00001   0.00015  -0.00016   0.00000  -0.00013
    D3       -3.14146  -0.00001  -0.00016   0.00017   0.00001  -3.14145
    D4       -3.14137  -0.00001  -0.00027   0.00028   0.00001  -3.14136
    D5       -0.00008   0.00000   0.00011  -0.00011  -0.00001  -0.00009
    D6        1.02758   0.00000   0.00013  -0.00021  -0.00008   1.02750
    D7       -1.02789   0.00001   0.00026  -0.00020   0.00006  -1.02783
    D8        3.14144   0.00001   0.00019  -0.00020  -0.00001   3.14143
    D9       -2.11373  -0.00001  -0.00022   0.00015  -0.00007  -2.11380
   D10        2.11398   0.00000  -0.00009   0.00017   0.00008   2.11406
   D11        0.00013  -0.00001  -0.00016   0.00016   0.00001   0.00014
         Item               Value     Threshold  Converged?
 Maximum Force            0.000560     0.000450     NO 
 RMS     Force            0.000115     0.000300     YES
 Maximum Displacement     0.011017     0.001800     NO 
 RMS     Displacement     0.002802     0.001200     NO 
 Predicted change in Energy=-5.993186D-07
 GradGradGradGradGradGradGradGradGradGradGradGradGradGradGradGradGradGrad

                          Input orientation:                          
 ---------------------------------------------------------------------
 Center     Atomic      Atomic             Coordinates (Angstroms)
 Number     Number       Type             X           Y           Z
 ---------------------------------------------------------------------
      1          8           0        0.684631   -1.155031    0.000439
      2          8           0       -3.302792    0.245053    0.000067
      3          6           0       -2.419354   -0.446622    0.000289
      4          7           0        0.380376    1.083258   -0.000671
      5          6           0        1.172337    0.095664    0.000063
      6          1           0       -0.280880   -1.090035    0.000168
      7          1           0        0.886304    1.959980   -0.001089
      8          6           0        2.670063    0.099621    0.000243
      9          1           0        3.038450   -0.430105   -0.877775
     10          1           0        3.038210   -0.429207    0.878902
     11          1           0        3.059386    1.113964   -0.000226
 ---------------------------------------------------------------------
                    Distance matrix (angstroms):
                    1          2          3          4          5
     1  O    0.000000
     2  O    4.226083   0.000000
     3  C    3.183798   1.121996   0.000000
     4  N    2.258873   3.777342   3.190457   0.000000
     5  C    1.342422   4.477621   3.632399   1.265916   0.000000
     6  H    0.967697   3.303696   2.233170   2.271664   1.875559
     7  H    3.121533   4.526533   4.088901   1.012228   1.886131
     8  C    2.348636   5.974625   5.118647   2.492029   1.497731
     9  H    2.614812   6.437219   5.528010   3.181971   2.128241
    10  H    2.614929   6.437024   5.527863   3.182025   2.128222
    11  H    3.284479   6.421240   5.696668   2.679187   2.144269
                    6          7          8          9         10
     6  H    0.000000
     7  H    3.265717   0.000000
     8  C    3.181720   2.577350   0.000000
     9  H    3.496319   3.333589   1.089604   0.000000
    10  H    3.496459   3.333661   1.089602   1.756677   0.000000
    11  H    4.001874   2.331958   1.086493   1.776143   1.776146
                   11
    11  H    0.000000
 Stoichiometry    C3H5NO2
 Framework group  C1[X(C3H5NO2)]
 Deg. of freedom    27
 Full point group                 C1      NOp   1
 Largest Abelian subgroup         C1      NOp   1
 Largest concise Abelian subgroup C1      NOp   1
                         Standard orientation:                         
 ---------------------------------------------------------------------
 Center     Atomic      Atomic             Coordinates (Angstroms)
 Number     Number       Type             X           Y           Z
 ---------------------------------------------------------------------
      1          8           0        0.673901   -1.159622   -0.000160
      2          8           0       -3.300281    0.277615    0.000138
      3          6           0       -2.423337   -0.422275    0.000036
      4          7           0        0.390549    1.081409   -0.000237
      5          6           0        1.173258    0.086467    0.000038
      6          1           0       -0.290962   -1.085618   -0.000394
      7          1           0        0.904637    1.953371   -0.000254
      8          6           0        2.670956    0.076445    0.000210
      9          1           0        3.034382   -0.456291   -0.878055
     10          1           0        3.034153   -0.456201    0.878623
     11          1           0        3.069729    1.087111    0.000206
 ---------------------------------------------------------------------
 Rotational constants (GHZ):          10.1928843           1.3103551           1.1694462
 Standard basis: Aug-CC-pVTZ (5D, 7F)
 There are   455 symmetry adapted cartesian basis functions of A   symmetry.
 There are   391 symmetry adapted basis functions of A   symmetry.
   391 basis functions,   567 primitive gaussians,   455 cartesian basis functions
    23 alpha electrons       23 beta electrons
       nuclear repulsion energy       202.5963857970 Hartrees.
 NAtoms=   11 NActive=   11 NUniq=   11 SFac= 1.00D+00 NAtFMM=   60 NAOKFM=F Big=F
 Integral buffers will be    131072 words long.
 Raffenetti 2 integral format.
 Two-electron integral symmetry is turned on.
 Nuclear repulsion after empirical dispersion term =      202.5930462070 Hartrees.
 One-electron integrals computed using PRISM.
 NBasis=   391 RedAO= T EigKep=  1.12D-05  NBF=   391
 NBsUse=   391 1.00D-06 EigRej= -1.00D+00 NBFU=   391
 Initial guess from the checkpoint file:  "AmideDissoc-PC2-M1-b3lyp-wb97L-wb97H.chk"
 B after Tr=     0.000000    0.000000    0.000000
         Rot=    1.000000    0.000001    0.000002   -0.000104 Ang=   0.01 deg.
 Requested convergence on RMS density matrix=1.00D-08 within 128 cycles.
 Requested convergence on MAX density matrix=1.00D-06.
 Requested convergence on             energy=1.00D-06.
 No special actions if energy rises.
 SCF Done:  E(RwB97XD) =  -322.537114072     A.U. after    8 cycles
            NFock=  8  Conv=0.57D-08     -V/T= 2.0056
 Calling FoFJK, ICntrl=      2127 FMM=F ISym2X=0 I1Cent= 0 IOpClX= 0 NMat=1 NMatS=1 NMatT=0.
 ***** Axes restored to original set *****
 -------------------------------------------------------------------
 Center     Atomic                   Forces (Hartrees/Bohr)
 Number     Number              X              Y              Z
 -------------------------------------------------------------------
      1        8          -0.000002963   -0.000001049    0.000013303
      2        8           0.000115456   -0.000039413    0.000000727
      3        6          -0.000167072    0.000036502   -0.000001699
      4        7           0.000039654   -0.000016133    0.000006192
      5        6          -0.000047572   -0.000001221   -0.000040869
      6        1           0.000063059    0.000018414    0.000003022
      7        1          -0.000019085    0.000017568    0.000006394
      8        6           0.000002807   -0.000007612    0.000010316
      9        1           0.000001844   -0.000005927   -0.000005067
     10        1           0.000008191   -0.000005959    0.000006210
     11        1           0.000005682    0.000004830    0.000001470
 -------------------------------------------------------------------
 Cartesian Forces:  Max     0.000167072 RMS     0.000041046

 GradGradGradGradGradGradGradGradGradGradGradGradGradGradGradGradGradGrad
 Berny optimization.
 Using GEDIIS/GDIIS optimizer.
 FormGI is forming the generalized inverse of G from B-inverse, IUseBI=4.
 Internal  Forces:  Max     0.000116852 RMS     0.000027724
 Search for a local minimum.
 Step number  11 out of a maximum of   45
 All quantities printed in internal units (Hartrees-Bohrs-Radians)
 Mixed Optimization -- En-DIIS/RFO-DIIS
 Swapping is turned off.
 Update second derivatives using D2CorX and points    1    3    4    2    5
                                                      6    7    8    9   10
                                                     11
 DE= -8.00D-07 DEPred=-5.99D-07 R= 1.34D+00
 Trust test= 1.34D+00 RLast= 6.36D-03 DXMaxT set to 1.11D-01
 ITU=  0  0  1  1  1  1  0 -1 -1  1  0
     Eigenvalues ---    0.00230   0.00232   0.00728   0.01159   0.01438
     Eigenvalues ---    0.02135   0.02405   0.03516   0.05397   0.07239
     Eigenvalues ---    0.07506   0.15884   0.16004   0.16089   0.17475
     Eigenvalues ---    0.20767   0.25211   0.26342   0.33540   0.34318
     Eigenvalues ---    0.34502   0.35592   0.44824   0.53003   0.58710
     Eigenvalues ---    0.74337   1.33812
 En-DIIS/RFO-DIIS/Sim-DIIS IScMMF=       -3 using points:    11   10    9    8    7    6    5
 RFO step:  Lambda=-2.33501545D-07.
 DIIS inversion failure, remove point   7.
 DIIS inversion failure, remove point   6.
 RFO-DIIS uses    5 points instead of    7
 DidBck=T Rises=F RFO-DIIS coefs:    0.79077    0.85303   -1.13486    0.35799    0.13308
                  RFO-DIIS coefs:    0.00000    0.00000
 Iteration  1 RMS(Cart)=  0.00060413 RMS(Int)=  0.00000044
 Iteration  2 RMS(Cart)=  0.00000051 RMS(Int)=  0.00000000
 Variable       Old X    -DE/DX   Delta X   Delta X   Delta X     New X
                                 (Linear)    (Quad)   (Total)
    R1        2.53681  -0.00001   0.00003  -0.00008  -0.00005   2.53676
    R2        1.82868  -0.00001   0.00002  -0.00002   0.00000   1.82868
    R3        2.12027  -0.00012   0.00006  -0.00017  -0.00011   2.12016
    R4        4.22008   0.00005  -0.00149   0.00117  -0.00032   4.21976
    R5        2.39224  -0.00001   0.00002  -0.00005  -0.00003   2.39221
    R6        1.91283   0.00001  -0.00001   0.00000  -0.00001   1.91283
    R7        2.83030   0.00002  -0.00009   0.00012   0.00003   2.83033
    R8        2.05905   0.00001  -0.00003   0.00003   0.00000   2.05905
    R9        2.05905   0.00001  -0.00003   0.00003   0.00000   2.05905
   R10        2.05317   0.00001  -0.00002   0.00002   0.00000   2.05317
    A1        1.87539  -0.00001   0.00002   0.00007   0.00009   1.87548
    A2        2.76960  -0.00008  -0.00073  -0.00119  -0.00192   2.76768
    A3        1.94230   0.00005  -0.00022   0.00050   0.00028   1.94258
    A4        2.09388   0.00000   0.00011  -0.00010   0.00001   2.09389
    A5        1.94525  -0.00001   0.00000  -0.00002  -0.00002   1.94522
    A6        2.24406   0.00001  -0.00011   0.00012   0.00001   2.24407
    A7        1.91422   0.00000  -0.00004   0.00003   0.00000   1.91421
    A8        1.91419   0.00001  -0.00001   0.00004   0.00002   1.91421
    A9        1.93992   0.00000  -0.00003   0.00005   0.00001   1.93993
   A10        1.87509   0.00000   0.00004  -0.00007  -0.00003   1.87507
   A11        1.90963   0.00000   0.00003  -0.00003   0.00000   1.90963
   A12        1.90963   0.00000   0.00002  -0.00003  -0.00001   1.90963
   A13        2.91655   0.00001  -0.00036   0.00071   0.00035   2.91690
   A14        3.14202   0.00000  -0.00025  -0.00050  -0.00075   3.14127
    D1        0.00007   0.00000  -0.00005  -0.00012  -0.00017  -0.00010
    D2       -0.00013   0.00000   0.00011   0.00000   0.00011  -0.00002
    D3       -3.14145  -0.00001  -0.00012  -0.00002  -0.00014  -3.14159
    D4       -3.14136  -0.00001  -0.00020  -0.00002  -0.00022  -3.14158
    D5       -0.00009   0.00000   0.00008   0.00000   0.00008  -0.00001
    D6        1.02750   0.00001   0.00015  -0.00001   0.00015   1.02765
    D7       -1.02783   0.00001   0.00014   0.00003   0.00017  -1.02766
    D8        3.14143   0.00001   0.00014   0.00001   0.00016   3.14159
    D9       -2.11380  -0.00001  -0.00010  -0.00003  -0.00013  -2.11393
   D10        2.11406   0.00000  -0.00012   0.00001  -0.00011   2.11395
   D11        0.00014  -0.00001  -0.00012  -0.00001  -0.00012   0.00001
         Item               Value     Threshold  Converged?
 Maximum Force            0.000117     0.000450     YES
 RMS     Force            0.000028     0.000300     YES
 Maximum Displacement     0.001688     0.001800     YES
 RMS     Displacement     0.000604     0.001200     YES
 Predicted change in Energy=-1.080304D-07
 Optimization completed.
    -- Stationary point found.
                           ----------------------------
                           !   Optimized Parameters   !
                           ! (Angstroms and Degrees)  !
 --------------------------                            --------------------------
 ! Name  Definition              Value          Derivative Info.                !
 --------------------------------------------------------------------------------
 ! R1    R(1,5)                  1.3424         -DE/DX =    0.0                 !
 ! R2    R(1,6)                  0.9677         -DE/DX =    0.0                 !
 ! R3    R(2,3)                  1.122          -DE/DX =   -0.0001              !
 ! R4    R(3,6)                  2.2332         -DE/DX =    0.0                 !
 ! R5    R(4,5)                  1.2659         -DE/DX =    0.0                 !
 ! R6    R(4,7)                  1.0122         -DE/DX =    0.0                 !
 ! R7    R(5,8)                  1.4977         -DE/DX =    0.0                 !
 ! R8    R(8,9)                  1.0896         -DE/DX =    0.0                 !
 ! R9    R(8,10)                 1.0896         -DE/DX =    0.0                 !
 ! R10   R(8,11)                 1.0865         -DE/DX =    0.0                 !
 ! A1    A(5,1,6)              107.452          -DE/DX =    0.0                 !
 ! A2    A(2,3,6)              158.6866         -DE/DX =   -0.0001              !
 ! A3    A(5,4,7)              111.2857         -DE/DX =    0.0001              !
 ! A4    A(1,5,4)              119.9703         -DE/DX =    0.0                 !
 ! A5    A(1,5,8)              111.4546         -DE/DX =    0.0                 !
 ! A6    A(4,5,8)              128.5751         -DE/DX =    0.0                 !
 ! A7    A(5,8,9)              109.6766         -DE/DX =    0.0                 !
 ! A8    A(5,8,10)             109.6752         -DE/DX =    0.0                 !
 ! A9    A(5,8,11)             111.1491         -DE/DX =    0.0                 !
 ! A10   A(9,8,10)             107.435          -DE/DX =    0.0                 !
 ! A11   A(9,8,11)             109.4135         -DE/DX =    0.0                 !
 ! A12   A(10,8,11)            109.4139         -DE/DX =    0.0                 !
 ! A13   L(1,6,3,4,-1)         167.106          -DE/DX =    0.0                 !
 ! A14   L(1,6,3,4,-2)         180.0244         -DE/DX =    0.0                 !
 ! D1    D(5,1,3,2)              0.0042         -DE/DX =    0.0                 !
 ! D2    D(6,1,5,4)             -0.0073         -DE/DX =    0.0                 !
 ! D3    D(6,1,5,8)           -179.9919         -DE/DX =    0.0                 !
 ! D4    D(7,4,5,1)           -179.9869         -DE/DX =    0.0                 !
 ! D5    D(7,4,5,8)             -0.0052         -DE/DX =    0.0                 !
 ! D6    D(1,5,8,9)             58.8713         -DE/DX =    0.0                 !
 ! D7    D(1,5,8,10)           -58.8903         -DE/DX =    0.0                 !
 ! D8    D(1,5,8,11)           179.9907         -DE/DX =    0.0                 !
 ! D9    D(4,5,8,9)           -121.1116         -DE/DX =    0.0                 !
 ! D10   D(4,5,8,10)           121.1267         -DE/DX =    0.0                 !
 ! D11   D(4,5,8,11)             0.0078         -DE/DX =    0.0                 !
 --------------------------------------------------------------------------------
 GradGradGradGradGradGradGradGradGradGradGradGradGradGradGradGradGradGrad

                          Input orientation:                          
 ---------------------------------------------------------------------
 Center     Atomic      Atomic             Coordinates (Angstroms)
 Number     Number       Type             X           Y           Z
 ---------------------------------------------------------------------
      1          8           0        0.684631   -1.155031    0.000439
      2          8           0       -3.302792    0.245053    0.000067
      3          6           0       -2.419354   -0.446622    0.000289
      4          7           0        0.380376    1.083258   -0.000671
      5          6           0        1.172337    0.095664    0.000063
      6          1           0       -0.280880   -1.090035    0.000168
      7          1           0        0.886304    1.959980   -0.001089
      8          6           0        2.670063    0.099621    0.000243
      9          1           0        3.038450   -0.430105   -0.877775
     10          1           0        3.038210   -0.429207    0.878902
     11          1           0        3.059386    1.113964   -0.000226
 ---------------------------------------------------------------------
                    Distance matrix (angstroms):
                    1          2          3          4          5
     1  O    0.000000
     2  O    4.226083   0.000000
     3  C    3.183798   1.121996   0.000000
     4  N    2.258873   3.777342   3.190457   0.000000
     5  C    1.342422   4.477621   3.632399   1.265916   0.000000
     6  H    0.967697   3.303696   2.233170   2.271664   1.875559
     7  H    3.121533   4.526533   4.088901   1.012228   1.886131
     8  C    2.348636   5.974625   5.118647   2.492029   1.497731
     9  H    2.614812   6.437219   5.528010   3.181971   2.128241
    10  H    2.614929   6.437024   5.527863   3.182025   2.128222
    11  H    3.284479   6.421240   5.696668   2.679187   2.144269
                    6          7          8          9         10
     6  H    0.000000
     7  H    3.265717   0.000000
     8  C    3.181720   2.577350   0.000000
     9  H    3.496319   3.333589   1.089604   0.000000
    10  H    3.496459   3.333661   1.089602   1.756677   0.000000
    11  H    4.001874   2.331958   1.086493   1.776143   1.776146
                   11
    11  H    0.000000
 Stoichiometry    C3H5NO2
 Framework group  C1[X(C3H5NO2)]
 Deg. of freedom    27
 Full point group                 C1      NOp   1
 Largest Abelian subgroup         C1      NOp   1
 Largest concise Abelian subgroup C1      NOp   1
                         Standard orientation:                         
 ---------------------------------------------------------------------
 Center     Atomic      Atomic             Coordinates (Angstroms)
 Number     Number       Type             X           Y           Z
 ---------------------------------------------------------------------
      1          8           0        0.673901   -1.159622   -0.000160
      2          8           0       -3.300281    0.277615    0.000138
      3          6           0       -2.423337   -0.422275    0.000036
      4          7           0        0.390549    1.081409   -0.000237
      5          6           0        1.173258    0.086467    0.000038
      6          1           0       -0.290962   -1.085618   -0.000394
      7          1           0        0.904637    1.953371   -0.000254
      8          6           0        2.670956    0.076445    0.000210
      9          1           0        3.034382   -0.456291   -0.878055
     10          1           0        3.034153   -0.456201    0.878623
     11          1           0        3.069729    1.087111    0.000206
 ---------------------------------------------------------------------
 Rotational constants (GHZ):          10.1928843           1.3103551           1.1694462

 **********************************************************************

            Population analysis using the SCF Density.

 **********************************************************************

 Orbital symmetries:
       Occupied  (A) (A) (A) (A) (A) (A) (A) (A) (A) (A) (A) (A)
                 (A) (A) (A) (A) (A) (A) (A) (A) (A) (A) (A)
       Virtual   (A) (A) (A) (A) (A) (A) (A) (A) (A) (A) (A) (A)
                 (A) (A) (A) (A) (A) (A) (A) (A) (A) (A) (A) (A)
                 (A) (A) (A) (A) (A) (A) (A) (A) (A) (A) (A) (A)
                 (A) (A) (A) (A) (A) (A) (A) (A) (A) (A) (A) (A)
                 (A) (A) (A) (A) (A) (A) (A) (A) (A) (A) (A) (A)
                 (A) (A) (A) (A) (A) (A) (A) (A) (A) (A) (A) (A)
                 (A) (A) (A) (A) (A) (A) (A) (A) (A) (A) (A) (A)
                 (A) (A) (A) (A) (A) (A) (A) (A) (A) (A) (A) (A)
                 (A) (A) (A) (A) (A) (A) (A) (A) (A) (A) (A) (A)
                 (A) (A) (A) (A) (A) (A) (A) (A) (A) (A) (A) (A)
                 (A) (A) (A) (A) (A) (A) (A) (A) (A) (A) (A) (A)
                 (A) (A) (A) (A) (A) (A) (A) (A) (A) (A) (A) (A)
                 (A) (A) (A) (A) (A) (A) (A) (A) (A) (A) (A) (A)
                 (A) (A) (A) (A) (A) (A) (A) (A) (A) (A) (A) (A)
                 (A) (A) (A) (A) (A) (A) (A) (A) (A) (A) (A) (A)
                 (A) (A) (A) (A) (A) (A) (A) (A) (A) (A) (A) (A)
                 (A) (A) (A) (A) (A) (A) (A) (A) (A) (A) (A) (A)
                 (A) (A) (A) (A) (A) (A) (A) (A) (A) (A) (A) (A)
                 (A) (A) (A) (A) (A) (A) (A) (A) (A) (A) (A) (A)
                 (A) (A) (A) (A) (A) (A) (A) (A) (A) (A) (A) (A)
                 (A) (A) (A) (A) (A) (A) (A) (A) (A) (A) (A) (A)
                 (A) (A) (A) (A) (A) (A) (A) (A) (A) (A) (A) (A)
                 (A) (A) (A) (A) (A) (A) (A) (A) (A) (A) (A) (A)
                 (A) (A) (A) (A) (A) (A) (A) (A) (A) (A) (A) (A)
                 (A) (A) (A) (A) (A) (A) (A) (A) (A) (A) (A) (A)
                 (A) (A) (A) (A) (A) (A) (A) (A) (A) (A) (A) (A)
                 (A) (A) (A) (A) (A) (A) (A) (A) (A) (A) (A) (A)
                 (A) (A) (A) (A) (A) (A) (A) (A) (A) (A) (A) (A)
                 (A) (A) (A) (A) (A) (A) (A) (A) (A) (A) (A) (A)
                 (A) (A) (A) (A) (A) (A) (A) (A) (A) (A) (A) (A)
                 (A) (A) (A) (A) (A) (A) (A) (A)
 The electronic state is 1-A.
 Alpha  occ. eigenvalues --  -19.35992 -19.28336 -14.40681 -10.40702 -10.38761
 Alpha  occ. eigenvalues --  -10.29627  -1.27200  -1.18131  -0.98990  -0.84677
 Alpha  occ. eigenvalues --   -0.70107  -0.67086  -0.61560  -0.56861  -0.56808
 Alpha  occ. eigenvalues --   -0.55086  -0.54565  -0.50068  -0.48927  -0.46672
 Alpha  occ. eigenvalues --   -0.46126  -0.36178  -0.35893
 Alpha virt. eigenvalues --    0.03096   0.03746   0.04083   0.04681   0.05186
 Alpha virt. eigenvalues --    0.05293   0.06600   0.07754   0.09309   0.10033
 Alpha virt. eigenvalues --    0.10086   0.10822   0.11681   0.12354   0.12447
 Alpha virt. eigenvalues --    0.13361   0.14181   0.15127   0.15353   0.16433
 Alpha virt. eigenvalues --    0.17432   0.17972   0.18259   0.19548   0.20772
 Alpha virt. eigenvalues --    0.21534   0.22401   0.22677   0.23567   0.23816
 Alpha virt. eigenvalues --    0.25769   0.26785   0.26827   0.28328   0.29500
 Alpha virt. eigenvalues --    0.29810   0.30937   0.31289   0.32431   0.33000
 Alpha virt. eigenvalues --    0.33654   0.33996   0.34193   0.36329   0.37412
 Alpha virt. eigenvalues --    0.37606   0.38175   0.38307   0.39059   0.39793
 Alpha virt. eigenvalues --    0.39859   0.41482   0.41650   0.42457   0.44273
 Alpha virt. eigenvalues --    0.44346   0.44907   0.45429   0.46375   0.48098
 Alpha virt. eigenvalues --    0.48833   0.49685   0.49725   0.50801   0.52098
 Alpha virt. eigenvalues --    0.52234   0.55200   0.56369   0.57484   0.58171
 Alpha virt. eigenvalues --    0.58522   0.61298   0.62431   0.63106   0.64074
 Alpha virt. eigenvalues --    0.64749   0.65118   0.67701   0.67752   0.67928
 Alpha virt. eigenvalues --    0.70735   0.70976   0.72865   0.73694   0.74614
 Alpha virt. eigenvalues --    0.75471   0.76353   0.77131   0.78008   0.78243
 Alpha virt. eigenvalues --    0.78928   0.79771   0.81894   0.81998   0.82797
 Alpha virt. eigenvalues --    0.83249   0.85409   0.87547   0.88150   0.88559
 Alpha virt. eigenvalues --    0.89227   0.90367   0.92951   0.93670   0.94312
 Alpha virt. eigenvalues --    0.95161   0.95896   0.97408   0.98539   0.99314
 Alpha virt. eigenvalues --    0.99963   1.00405   1.02348   1.02853   1.03421
 Alpha virt. eigenvalues --    1.04871   1.04949   1.05795   1.06466   1.08129
 Alpha virt. eigenvalues --    1.08876   1.10807   1.11376   1.12146   1.14316
 Alpha virt. eigenvalues --    1.14916   1.15337   1.16973   1.18815   1.19577
 Alpha virt. eigenvalues --    1.21993   1.22119   1.22412   1.22503   1.25255
 Alpha virt. eigenvalues --    1.27582   1.27622   1.28882   1.31458   1.31498
 Alpha virt. eigenvalues --    1.33220   1.34139   1.34952   1.35842   1.37525
 Alpha virt. eigenvalues --    1.38209   1.38798   1.42469   1.43164   1.44439
 Alpha virt. eigenvalues --    1.45098   1.46409   1.46513   1.48586   1.51091
 Alpha virt. eigenvalues --    1.52741   1.53782   1.54813   1.56335   1.58089
 Alpha virt. eigenvalues --    1.58511   1.60584   1.61091   1.65901   1.66284
 Alpha virt. eigenvalues --    1.68446   1.69591   1.69810   1.72078   1.74085
 Alpha virt. eigenvalues --    1.74967   1.76931   1.80937   1.81310   1.81399
 Alpha virt. eigenvalues --    1.86143   1.87564   1.88295   1.90089   1.93056
 Alpha virt. eigenvalues --    1.97116   1.98719   1.99327   2.01166   2.01466
 Alpha virt. eigenvalues --    2.04276   2.05976   2.06867   2.09079   2.11094
 Alpha virt. eigenvalues --    2.11136   2.12388   2.13824   2.14474   2.16175
 Alpha virt. eigenvalues --    2.17900   2.19255   2.23803   2.26125   2.29103
 Alpha virt. eigenvalues --    2.29262   2.32898   2.35920   2.36696   2.38257
 Alpha virt. eigenvalues --    2.38505   2.42459   2.45074   2.46662   2.50561
 Alpha virt. eigenvalues --    2.51830   2.54730   2.56335   2.57261   2.61142
 Alpha virt. eigenvalues --    2.63006   2.63959   2.69335   2.71577   2.73547
 Alpha virt. eigenvalues --    2.79925   2.82615   2.84623   2.86499   2.88292
 Alpha virt. eigenvalues --    2.91837   2.92779   3.02070   3.03742   3.11858
 Alpha virt. eigenvalues --    3.12987   3.15213   3.19258   3.19355   3.22142
 Alpha virt. eigenvalues --    3.24847   3.27994   3.30980   3.32760   3.34511
 Alpha virt. eigenvalues --    3.35271   3.38932   3.39406   3.40737   3.40844
 Alpha virt. eigenvalues --    3.43049   3.45237   3.48828   3.52806   3.53014
 Alpha virt. eigenvalues --    3.54412   3.55028   3.58605   3.58730   3.63268
 Alpha virt. eigenvalues --    3.66667   3.67164   3.70306   3.72005   3.75885
 Alpha virt. eigenvalues --    3.79816   3.80177   3.83556   3.84559   3.86440
 Alpha virt. eigenvalues --    3.87917   3.91336   3.91737   3.94458   3.95716
 Alpha virt. eigenvalues --    3.98533   4.03309   4.04484   4.05292   4.06630
 Alpha virt. eigenvalues --    4.11020   4.14274   4.14764   4.18079   4.24109
 Alpha virt. eigenvalues --    4.26319   4.27513   4.28027   4.32057   4.33738
 Alpha virt. eigenvalues --    4.38895   4.41865   4.42407   4.44424   4.47185
 Alpha virt. eigenvalues --    4.50160   4.52567   4.55696   4.64520   4.68444
 Alpha virt. eigenvalues --    4.68559   4.77256   4.78828   4.84380   4.85543
 Alpha virt. eigenvalues --    4.87594   4.89930   4.90852   4.93376   4.96583
 Alpha virt. eigenvalues --    5.01868   5.02724   5.03587   5.07244   5.12385
 Alpha virt. eigenvalues --    5.17421   5.20152   5.20426   5.20534   5.23542
 Alpha virt. eigenvalues --    5.28120   5.31882   5.37439   5.40126   5.42435
 Alpha virt. eigenvalues --    5.51327   5.52456   5.63529   5.72833   5.75248
 Alpha virt. eigenvalues --    5.79476   5.81139   5.87696   5.92353   5.93957
 Alpha virt. eigenvalues --    6.00335   6.11493   6.11992   6.18833   6.24848
 Alpha virt. eigenvalues --    6.34972   6.41319   6.42216   6.43505   6.45608
 Alpha virt. eigenvalues --    6.49612   6.52724   6.60370   6.65132   6.65791
 Alpha virt. eigenvalues --    6.67296   6.74350   6.78978   6.92814   6.95202
 Alpha virt. eigenvalues --    7.01187   7.01617   7.03253   7.09351   7.20069
 Alpha virt. eigenvalues --    7.25373   7.25894   7.27206   7.32801   7.59778
 Alpha virt. eigenvalues --    7.85627   8.16296  12.90060  15.26015  15.40435
 Alpha virt. eigenvalues --   16.34670  16.76074  18.60869
          Condensed to atoms (all electrons):
               1          2          3          4          5          6
     1  O    8.435458   0.003267  -0.068856  -0.157119   0.125543   0.078829
     2  O    0.003267   7.693990   0.526783  -0.004364   0.001794   0.001152
     3  C   -0.068856   0.526783   5.337449   0.000747   0.011054   0.008051
     4  N   -0.157119  -0.004364   0.000747   7.247821   0.169382  -0.026078
     5  C    0.125543   0.001794   0.011054   0.169382   5.420034   0.087934
     6  H    0.078829   0.001152   0.008051  -0.026078   0.087934   0.571454
     7  H    0.009409  -0.000306  -0.000422   0.277426   0.016127  -0.004842
     8  C   -0.001750   0.000063  -0.010535   0.026088  -0.257521  -0.019883
     9  H   -0.004154  -0.000070   0.000311   0.001089  -0.015169  -0.002215
    10  H   -0.004150  -0.000070   0.000309   0.001088  -0.015180  -0.002209
    11  H   -0.002268   0.000171  -0.001055  -0.003722  -0.017426   0.001330
               7          8          9         10         11
     1  O    0.009409  -0.001750  -0.004154  -0.004150  -0.002268
     2  O   -0.000306   0.000063  -0.000070  -0.000070   0.000171
     3  C   -0.000422  -0.010535   0.000311   0.000309  -0.001055
     4  N    0.277426   0.026088   0.001089   0.001088  -0.003722
     5  C    0.016127  -0.257521  -0.015169  -0.015180  -0.017426
     6  H   -0.004842  -0.019883  -0.002215  -0.002209   0.001330
     7  H    0.647395  -0.016887  -0.001373  -0.001380   0.006912
     8  C   -0.016887   5.757718   0.402366   0.402365   0.390728
     9  H   -0.001373   0.402366   0.354100   0.001682   0.004167
    10  H   -0.001380   0.402365   0.001682   0.354076   0.004193
    11  H    0.006912   0.390728   0.004167   0.004193   0.337792
 Mulliken charges:
               1
     1  O   -0.414209
     2  O   -0.222412
     3  C    0.196163
     4  N   -0.532357
     5  C    0.473428
     6  H    0.306476
     7  H    0.067941
     8  C   -0.672752
     9  H    0.259266
    10  H    0.259276
    11  H    0.279179
 Sum of Mulliken charges =   0.00000
 Mulliken charges with hydrogens summed into heavy atoms:
               1
     1  O   -0.107733
     2  O   -0.222412
     3  C    0.196163
     4  N   -0.464416
     5  C    0.473428
     8  C    0.124969
 Electronic spatial extent (au):  <R**2>=            916.6532
 Charge=              0.0000 electrons
 Dipole moment (field-independent basis, Debye):
    X=              1.3023    Y=              0.2091    Z=              0.0002  Tot=              1.3190
 Quadrupole moment (field-independent basis, Debye-Ang):
   XX=            -29.7790   YY=            -35.6787   ZZ=            -35.2622
   XY=              4.3119   XZ=              0.0006   YZ=              0.0003
 Traceless Quadrupole moment (field-independent basis, Debye-Ang):
   XX=              3.7943   YY=             -2.1054   ZZ=             -1.6889
   XY=              4.3119   XZ=              0.0006   YZ=              0.0003
 Octapole moment (field-independent basis, Debye-Ang**2):
  XXX=              7.8085  YYY=              8.0294  ZZZ=              0.0009  XYY=             -0.7348
  XXY=             -2.5205  XXZ=             -0.0005  XZZ=             -2.5901  YZZ=             -1.7488
  YYZ=             -0.0012  XYZ=             -0.0008
 Hexadecapole moment (field-independent basis, Debye-Ang**3):
 XXXX=           -951.0837 YYYY=           -142.6657 ZZZZ=            -40.6676 XXXY=              7.6630
 XXXZ=             -0.0016 YYYX=              7.0660 YYYZ=             -0.0004 ZZZX=             -0.0012
 ZZZY=              0.0006 XXYY=           -180.1714 XXZZ=           -159.3002 YYZZ=            -34.0826
 XXYZ=             -0.0007 YYXZ=             -0.0014 ZZXY=             -4.6409
 N-N= 2.025930462070D+02 E-N=-1.160551222752D+03  KE= 3.207295481535D+02
 1\1\GINC-R02C05\FOpt\RwB97XD\Aug-CC-pVTZ\C3H5N1O2\LFRANZON\29-Aug-2022
 \0\\#wB97XD Aug-cc-pVTZ Opt Integral(Grid=SuperFineGrid) Freq MaxDisk=
 32GB\\Title\\0,1\O,0.6846308613,-1.1550310907,0.0004391114\O,-3.302791
 7493,0.2450530684,0.0000669495\C,-2.419354227,-0.4466215527,0.00028888
 14\N,0.3803757105,1.0832576578,-0.0006709721\C,1.1723369831,0.09566414
 32,0.0000632211\H,-0.2808804476,-1.0900345442,0.0001684662\H,0.8863040
 212,1.9599797554,-0.0010892158\C,2.6700625035,0.0996209207,0.000243431
 7\H,3.0384499387,-0.4301054429,-0.8777753235\H,3.0382099876,-0.4292073
 114,0.8789017273\H,3.059386418,1.1139643964,-0.0002262772\\Version=ES6
 4L-G16RevB.01\State=1-A\HF=-322.5371141\RMSD=5.684e-09\RMSF=4.105e-05\
 Dipole=0.5115739,0.0870498,0.0000527\Quadrupole=2.7607734,-1.50513,-1.
 2556434,3.2461902,-0.0010421,0.0003835\PG=C01 [X(C3H5N1O2)]\\@


 MICRO CREDO - NEVER TRUST A COMPUTER BIGGER
               BIGGER THAN YOU CAN LIFT.
 Job cpu time:       0 days 13 hours 18 minutes 58.7 seconds.
 Elapsed time:       0 days  0 hours 52 minutes 30.8 seconds.
 File lengths (MBytes):  RWF=     96 Int=      0 D2E=      0 Chk=     12 Scr=      1
 Normal termination of Gaussian 16 at Mon Aug 29 15:10:15 2022.
 Link1:  Proceeding to internal job step number  2.
 ----------------------------------------------------------------------
 #N Geom=AllCheck Guess=TCheck SCRF=Check GenChk RwB97XD/Aug-CC-pVTZ Fr
 eq
 ----------------------------------------------------------------------
 1/10=4,29=7,30=1,38=1,40=1/1,3;
 2/12=2,40=1/2;
 3/5=16,6=1,7=10,11=2,14=-4,25=1,30=1,70=2,71=2,74=-58,75=-7,116=1,140=1/1,2,3;
 4/5=101/1;
 5/5=2,38=6,98=1/2;
 8/6=4,10=90,11=11/1;
 11/6=1,8=1,9=11,15=111,16=1/1,2,10;
 10/6=1/2;
 6/7=2,8=2,9=2,10=2,28=1/1;
 7/8=1,10=1,25=1/1,2,3,16;
 1/10=4,30=1/3;
 99//99;
 Structure from the checkpoint file:  "AmideDissoc-PC2-M1-b3lyp-wb97L-wb97H.chk"
 -----
 Title
 -----
 Charge =  0 Multiplicity = 1
 Redundant internal coordinates found in file.  (old form).
 O,0,0.6846308613,-1.1550310907,0.0004391114
 O,0,-3.3027917493,0.2450530684,0.0000669495
 C,0,-2.419354227,-0.4466215527,0.0002888814
 N,0,0.3803757105,1.0832576578,-0.0006709721
 C,0,1.1723369831,0.0956641432,0.0000632211
 H,0,-0.2808804476,-1.0900345442,0.0001684662
 H,0,0.8863040212,1.9599797554,-0.0010892158
 C,0,2.6700625035,0.0996209207,0.0002434317
 H,0,3.0384499387,-0.4301054429,-0.8777753235
 H,0,3.0382099876,-0.4292073114,0.8789017273
 H,0,3.059386418,1.1139643964,-0.0002262772
 Recover connectivity data from disk.

 GradGradGradGradGradGradGradGradGradGradGradGradGradGradGradGradGradGrad
 Berny optimization.
 Initialization pass.
                           ----------------------------
                           !    Initial Parameters    !
                           ! (Angstroms and Degrees)  !
 --------------------------                            --------------------------
 ! Name  Definition              Value          Derivative Info.                !
 --------------------------------------------------------------------------------
 ! R1    R(1,5)                  1.3424         calculate D2E/DX2 analytically  !
 ! R2    R(1,6)                  0.9677         calculate D2E/DX2 analytically  !
 ! R3    R(2,3)                  1.122          calculate D2E/DX2 analytically  !
 ! R4    R(3,6)                  2.2332         calculate D2E/DX2 analytically  !
 ! R5    R(4,5)                  1.2659         calculate D2E/DX2 analytically  !
 ! R6    R(4,7)                  1.0122         calculate D2E/DX2 analytically  !
 ! R7    R(5,8)                  1.4977         calculate D2E/DX2 analytically  !
 ! R8    R(8,9)                  1.0896         calculate D2E/DX2 analytically  !
 ! R9    R(8,10)                 1.0896         calculate D2E/DX2 analytically  !
 ! R10   R(8,11)                 1.0865         calculate D2E/DX2 analytically  !
 ! A1    A(5,1,6)              107.452          calculate D2E/DX2 analytically  !
 ! A2    A(2,3,6)              158.6866         calculate D2E/DX2 analytically  !
 ! A3    A(5,4,7)              111.2857         calculate D2E/DX2 analytically  !
 ! A4    A(1,5,4)              119.9703         calculate D2E/DX2 analytically  !
 ! A5    A(1,5,8)              111.4546         calculate D2E/DX2 analytically  !
 ! A6    A(4,5,8)              128.5751         calculate D2E/DX2 analytically  !
 ! A7    A(5,8,9)              109.6766         calculate D2E/DX2 analytically  !
 ! A8    A(5,8,10)             109.6752         calculate D2E/DX2 analytically  !
 ! A9    A(5,8,11)             111.1491         calculate D2E/DX2 analytically  !
 ! A10   A(9,8,10)             107.435          calculate D2E/DX2 analytically  !
 ! A11   A(9,8,11)             109.4135         calculate D2E/DX2 analytically  !
 ! A12   A(10,8,11)            109.4139         calculate D2E/DX2 analytically  !
 ! A13   L(1,6,3,4,-1)         167.106          calculate D2E/DX2 analytically  !
 ! A14   L(1,6,3,4,-2)         180.0244         calculate D2E/DX2 analytically  !
 ! D1    D(5,1,3,2)              0.0042         calculate D2E/DX2 analytically  !
 ! D2    D(6,1,5,4)             -0.0073         calculate D2E/DX2 analytically  !
 ! D3    D(6,1,5,8)           -179.9919         calculate D2E/DX2 analytically  !
 ! D4    D(7,4,5,1)           -179.9869         calculate D2E/DX2 analytically  !
 ! D5    D(7,4,5,8)             -0.0052         calculate D2E/DX2 analytically  !
 ! D6    D(1,5,8,9)             58.8713         calculate D2E/DX2 analytically  !
 ! D7    D(1,5,8,10)           -58.8903         calculate D2E/DX2 analytically  !
 ! D8    D(1,5,8,11)           179.9907         calculate D2E/DX2 analytically  !
 ! D9    D(4,5,8,9)           -121.1116         calculate D2E/DX2 analytically  !
 ! D10   D(4,5,8,10)           121.1267         calculate D2E/DX2 analytically  !
 ! D11   D(4,5,8,11)             0.0078         calculate D2E/DX2 analytically  !
 --------------------------------------------------------------------------------
 Trust Radius=3.00D-01 FncErr=1.00D-07 GrdErr=1.00D-07 EigMax=2.50D+02 EigMin=1.00D-04
 Number of steps in this run=      2 maximum allowed number of steps=      2.
 GradGradGradGradGradGradGradGradGradGradGradGradGradGradGradGradGradGrad

                          Input orientation:                          
 ---------------------------------------------------------------------
 Center     Atomic      Atomic             Coordinates (Angstroms)
 Number     Number       Type             X           Y           Z
 ---------------------------------------------------------------------
      1          8           0        0.684631   -1.155031    0.000439
      2          8           0       -3.302792    0.245053    0.000067
      3          6           0       -2.419354   -0.446622    0.000289
      4          7           0        0.380376    1.083258   -0.000671
      5          6           0        1.172337    0.095664    0.000063
      6          1           0       -0.280880   -1.090035    0.000168
      7          1           0        0.886304    1.959980   -0.001089
      8          6           0        2.670063    0.099621    0.000243
      9          1           0        3.038450   -0.430105   -0.877775
     10          1           0        3.038210   -0.429207    0.878902
     11          1           0        3.059386    1.113964   -0.000226
 ---------------------------------------------------------------------
                    Distance matrix (angstroms):
                    1          2          3          4          5
     1  O    0.000000
     2  O    4.226083   0.000000
     3  C    3.183798   1.121996   0.000000
     4  N    2.258873   3.777342   3.190457   0.000000
     5  C    1.342422   4.477621   3.632399   1.265916   0.000000
     6  H    0.967697   3.303696   2.233170   2.271664   1.875559
     7  H    3.121533   4.526533   4.088901   1.012228   1.886131
     8  C    2.348636   5.974625   5.118647   2.492029   1.497731
     9  H    2.614812   6.437219   5.528010   3.181971   2.128241
    10  H    2.614929   6.437024   5.527863   3.182025   2.128222
    11  H    3.284479   6.421240   5.696668   2.679187   2.144269
                    6          7          8          9         10
     6  H    0.000000
     7  H    3.265717   0.000000
     8  C    3.181720   2.577350   0.000000
     9  H    3.496319   3.333589   1.089604   0.000000
    10  H    3.496459   3.333661   1.089602   1.756677   0.000000
    11  H    4.001874   2.331958   1.086493   1.776143   1.776146
                   11
    11  H    0.000000
 Stoichiometry    C3H5NO2
 Framework group  C1[X(C3H5NO2)]
 Deg. of freedom    27
 Full point group                 C1      NOp   1
 Largest Abelian subgroup         C1      NOp   1
 Largest concise Abelian subgroup C1      NOp   1
                         Standard orientation:                         
 ---------------------------------------------------------------------
 Center     Atomic      Atomic             Coordinates (Angstroms)
 Number     Number       Type             X           Y           Z
 ---------------------------------------------------------------------
      1          8           0        0.673901   -1.159622   -0.000160
      2          8           0       -3.300281    0.277615    0.000138
      3          6           0       -2.423337   -0.422275    0.000036
      4          7           0        0.390549    1.081409   -0.000237
      5          6           0        1.173258    0.086467    0.000038
      6          1           0       -0.290962   -1.085618   -0.000394
      7          1           0        0.904637    1.953371   -0.000254
      8          6           0        2.670956    0.076445    0.000210
      9          1           0        3.034382   -0.456291   -0.878055
     10          1           0        3.034153   -0.456201    0.878623
     11          1           0        3.069729    1.087111    0.000206
 ---------------------------------------------------------------------
 Rotational constants (GHZ):          10.1928843           1.3103551           1.1694462
 Standard basis: Aug-CC-pVTZ (5D, 7F)
 There are   455 symmetry adapted cartesian basis functions of A   symmetry.
 There are   391 symmetry adapted basis functions of A   symmetry.
   391 basis functions,   567 primitive gaussians,   455 cartesian basis functions
    23 alpha electrons       23 beta electrons
       nuclear repulsion energy       202.5963857970 Hartrees.
 NAtoms=   11 NActive=   11 NUniq=   11 SFac= 1.00D+00 NAtFMM=   60 NAOKFM=F Big=F
 Integral buffers will be    131072 words long.
 Raffenetti 2 integral format.
 Two-electron integral symmetry is turned on.
 Nuclear repulsion after empirical dispersion term =      202.5930462070 Hartrees.
 One-electron integrals computed using PRISM.
 NBasis=   391 RedAO= T EigKep=  1.12D-05  NBF=   391
 NBsUse=   391 1.00D-06 EigRej= -1.00D+00 NBFU=   391
 Initial guess from the checkpoint file:  "AmideDissoc-PC2-M1-b3lyp-wb97L-wb97H.chk"
 B after Tr=     0.000000    0.000000    0.000000
         Rot=    1.000000    0.000000    0.000000    0.000000 Ang=   0.00 deg.
 Requested convergence on RMS density matrix=1.00D-08 within 128 cycles.
 Requested convergence on MAX density matrix=1.00D-06.
 Requested convergence on             energy=1.00D-06.
 No special actions if energy rises.
 SCF Done:  E(RwB97XD) =  -322.537114072     A.U. after    1 cycles
            NFock=  1  Conv=0.32D-08     -V/T= 2.0056
 DoSCS=F DFT=T ScalE2(SS,OS)=  1.000000  1.000000
 Range of M.O.s used for correlation:     1   391
 NBasis=   391 NAE=    23 NBE=    23 NFC=     0 NFV=     0
 NROrb=    391 NOA=    23 NOB=    23 NVA=   368 NVB=   368

 **** Warning!!: The largest alpha MO coefficient is  0.57894133D+02

 Symmetrizing basis deriv contribution to polar:
 IMax=3 JMax=2 DiffMx= 0.00D+00
 G2DrvN: will do    12 centers at a time, making    1 passes.
 Calling FoFCou, ICntrl=  3107 FMM=F I1Cent=   0 AccDes= 0.00D+00.
 End of G2Drv F.D. properties file   721 does not exist.
 End of G2Drv F.D. properties file   722 does not exist.
 End of G2Drv F.D. properties file   788 does not exist.
          IDoAtm=11111111111
          Differentiating once with respect to electric field.
                with respect to dipole field.
          Differentiating once with respect to nuclear coordinates.
 CalDSu exits because no D1Ps are significant.
          There are    36 degrees of freedom in the 1st order CPHF.  IDoFFX=6 NUNeed=     3.
     33 vectors produced by pass  0 Test12= 2.35D-14 2.78D-09 XBig12= 2.29D+01 2.26D+00.
 AX will form    33 AO Fock derivatives at one time.
     33 vectors produced by pass  1 Test12= 2.35D-14 2.78D-09 XBig12= 3.96D+00 5.70D-01.
     33 vectors produced by pass  2 Test12= 2.35D-14 2.78D-09 XBig12= 1.79D-01 5.13D-02.
     33 vectors produced by pass  3 Test12= 2.35D-14 2.78D-09 XBig12= 2.26D-03 8.60D-03.
     33 vectors produced by pass  4 Test12= 2.35D-14 2.78D-09 XBig12= 3.03D-05 1.10D-03.
     33 vectors produced by pass  5 Test12= 2.35D-14 2.78D-09 XBig12= 2.68D-07 7.17D-05.
     32 vectors produced by pass  6 Test12= 2.35D-14 2.78D-09 XBig12= 2.09D-09 5.28D-06.
     14 vectors produced by pass  7 Test12= 2.35D-14 2.78D-09 XBig12= 1.21D-11 4.18D-07.
      3 vectors produced by pass  8 Test12= 2.35D-14 2.78D-09 XBig12= 6.14D-14 4.21D-08.
      1 vectors produced by pass  9 Test12= 2.35D-14 2.78D-09 XBig12= 1.98D-16 3.29D-09.
 InvSVY:  IOpt=1 It=  1 EMax= 3.55D-15
 Solved reduced A of dimension   248 with    36 vectors.
 Isotropic polarizability for W=    0.000000       53.30 Bohr**3.
 End of Minotr F.D. properties file   721 does not exist.
 End of Minotr F.D. properties file   722 does not exist.
 End of Minotr F.D. properties file   788 does not exist.

 **********************************************************************

            Population analysis using the SCF Density.

 **********************************************************************

 Orbital symmetries:
       Occupied  (A) (A) (A) (A) (A) (A) (A) (A) (A) (A) (A) (A)
                 (A) (A) (A) (A) (A) (A) (A) (A) (A) (A) (A)
       Virtual   (A) (A) (A) (A) (A) (A) (A) (A) (A) (A) (A) (A)
                 (A) (A) (A) (A) (A) (A) (A) (A) (A) (A) (A) (A)
                 (A) (A) (A) (A) (A) (A) (A) (A) (A) (A) (A) (A)
                 (A) (A) (A) (A) (A) (A) (A) (A) (A) (A) (A) (A)
                 (A) (A) (A) (A) (A) (A) (A) (A) (A) (A) (A) (A)
                 (A) (A) (A) (A) (A) (A) (A) (A) (A) (A) (A) (A)
                 (A) (A) (A) (A) (A) (A) (A) (A) (A) (A) (A) (A)
                 (A) (A) (A) (A) (A) (A) (A) (A) (A) (A) (A) (A)
                 (A) (A) (A) (A) (A) (A) (A) (A) (A) (A) (A) (A)
                 (A) (A) (A) (A) (A) (A) (A) (A) (A) (A) (A) (A)
                 (A) (A) (A) (A) (A) (A) (A) (A) (A) (A) (A) (A)
                 (A) (A) (A) (A) (A) (A) (A) (A) (A) (A) (A) (A)
                 (A) (A) (A) (A) (A) (A) (A) (A) (A) (A) (A) (A)
                 (A) (A) (A) (A) (A) (A) (A) (A) (A) (A) (A) (A)
                 (A) (A) (A) (A) (A) (A) (A) (A) (A) (A) (A) (A)
                 (A) (A) (A) (A) (A) (A) (A) (A) (A) (A) (A) (A)
                 (A) (A) (A) (A) (A) (A) (A) (A) (A) (A) (A) (A)
                 (A) (A) (A) (A) (A) (A) (A) (A) (A) (A) (A) (A)
                 (A) (A) (A) (A) (A) (A) (A) (A) (A) (A) (A) (A)
                 (A) (A) (A) (A) (A) (A) (A) (A) (A) (A) (A) (A)
                 (A) (A) (A) (A) (A) (A) (A) (A) (A) (A) (A) (A)
                 (A) (A) (A) (A) (A) (A) (A) (A) (A) (A) (A) (A)
                 (A) (A) (A) (A) (A) (A) (A) (A) (A) (A) (A) (A)
                 (A) (A) (A) (A) (A) (A) (A) (A) (A) (A) (A) (A)
                 (A) (A) (A) (A) (A) (A) (A) (A) (A) (A) (A) (A)
                 (A) (A) (A) (A) (A) (A) (A) (A) (A) (A) (A) (A)
                 (A) (A) (A) (A) (A) (A) (A) (A) (A) (A) (A) (A)
                 (A) (A) (A) (A) (A) (A) (A) (A) (A) (A) (A) (A)
                 (A) (A) (A) (A) (A) (A) (A) (A) (A) (A) (A) (A)
                 (A) (A) (A) (A) (A) (A) (A) (A) (A) (A) (A) (A)
                 (A) (A) (A) (A) (A) (A) (A) (A)
 The electronic state is 1-A.
 Alpha  occ. eigenvalues --  -19.35992 -19.28336 -14.40681 -10.40702 -10.38761
 Alpha  occ. eigenvalues --  -10.29627  -1.27200  -1.18131  -0.98990  -0.84677
 Alpha  occ. eigenvalues --   -0.70107  -0.67086  -0.61560  -0.56861  -0.56808
 Alpha  occ. eigenvalues --   -0.55086  -0.54565  -0.50068  -0.48927  -0.46672
 Alpha  occ. eigenvalues --   -0.46126  -0.36178  -0.35893
 Alpha virt. eigenvalues --    0.03096   0.03746   0.04083   0.04681   0.05186
 Alpha virt. eigenvalues --    0.05293   0.06600   0.07754   0.09309   0.10033
 Alpha virt. eigenvalues --    0.10086   0.10822   0.11681   0.12354   0.12447
 Alpha virt. eigenvalues --    0.13361   0.14181   0.15127   0.15353   0.16433
 Alpha virt. eigenvalues --    0.17432   0.17972   0.18259   0.19548   0.20772
 Alpha virt. eigenvalues --    0.21534   0.22401   0.22677   0.23567   0.23816
 Alpha virt. eigenvalues --    0.25769   0.26785   0.26827   0.28328   0.29500
 Alpha virt. eigenvalues --    0.29810   0.30937   0.31289   0.32431   0.33000
 Alpha virt. eigenvalues --    0.33654   0.33996   0.34193   0.36329   0.37412
 Alpha virt. eigenvalues --    0.37606   0.38175   0.38307   0.39059   0.39793
 Alpha virt. eigenvalues --    0.39859   0.41482   0.41650   0.42457   0.44273
 Alpha virt. eigenvalues --    0.44346   0.44907   0.45429   0.46375   0.48098
 Alpha virt. eigenvalues --    0.48833   0.49685   0.49725   0.50801   0.52098
 Alpha virt. eigenvalues --    0.52234   0.55200   0.56369   0.57484   0.58171
 Alpha virt. eigenvalues --    0.58522   0.61298   0.62431   0.63106   0.64074
 Alpha virt. eigenvalues --    0.64749   0.65118   0.67701   0.67752   0.67928
 Alpha virt. eigenvalues --    0.70735   0.70976   0.72865   0.73694   0.74614
 Alpha virt. eigenvalues --    0.75471   0.76353   0.77131   0.78008   0.78243
 Alpha virt. eigenvalues --    0.78928   0.79771   0.81894   0.81998   0.82797
 Alpha virt. eigenvalues --    0.83249   0.85409   0.87547   0.88150   0.88559
 Alpha virt. eigenvalues --    0.89227   0.90367   0.92951   0.93670   0.94312
 Alpha virt. eigenvalues --    0.95161   0.95896   0.97408   0.98539   0.99314
 Alpha virt. eigenvalues --    0.99963   1.00405   1.02348   1.02853   1.03421
 Alpha virt. eigenvalues --    1.04871   1.04949   1.05795   1.06466   1.08129
 Alpha virt. eigenvalues --    1.08876   1.10807   1.11376   1.12146   1.14316
 Alpha virt. eigenvalues --    1.14916   1.15337   1.16973   1.18815   1.19577
 Alpha virt. eigenvalues --    1.21993   1.22119   1.22412   1.22503   1.25255
 Alpha virt. eigenvalues --    1.27582   1.27622   1.28882   1.31458   1.31498
 Alpha virt. eigenvalues --    1.33220   1.34139   1.34952   1.35842   1.37525
 Alpha virt. eigenvalues --    1.38209   1.38798   1.42469   1.43164   1.44439
 Alpha virt. eigenvalues --    1.45098   1.46409   1.46513   1.48586   1.51091
 Alpha virt. eigenvalues --    1.52741   1.53782   1.54813   1.56335   1.58089
 Alpha virt. eigenvalues --    1.58511   1.60584   1.61091   1.65901   1.66284
 Alpha virt. eigenvalues --    1.68446   1.69591   1.69810   1.72078   1.74085
 Alpha virt. eigenvalues --    1.74967   1.76931   1.80937   1.81310   1.81399
 Alpha virt. eigenvalues --    1.86143   1.87564   1.88295   1.90089   1.93056
 Alpha virt. eigenvalues --    1.97116   1.98719   1.99327   2.01166   2.01466
 Alpha virt. eigenvalues --    2.04276   2.05976   2.06867   2.09079   2.11094
 Alpha virt. eigenvalues --    2.11136   2.12388   2.13824   2.14474   2.16175
 Alpha virt. eigenvalues --    2.17900   2.19255   2.23803   2.26125   2.29103
 Alpha virt. eigenvalues --    2.29262   2.32898   2.35920   2.36696   2.38257
 Alpha virt. eigenvalues --    2.38505   2.42459   2.45074   2.46662   2.50561
 Alpha virt. eigenvalues --    2.51830   2.54730   2.56335   2.57261   2.61142
 Alpha virt. eigenvalues --    2.63006   2.63959   2.69335   2.71577   2.73547
 Alpha virt. eigenvalues --    2.79925   2.82615   2.84623   2.86499   2.88292
 Alpha virt. eigenvalues --    2.91837   2.92779   3.02070   3.03742   3.11858
 Alpha virt. eigenvalues --    3.12987   3.15213   3.19258   3.19355   3.22142
 Alpha virt. eigenvalues --    3.24847   3.27994   3.30980   3.32760   3.34511
 Alpha virt. eigenvalues --    3.35271   3.38932   3.39406   3.40737   3.40844
 Alpha virt. eigenvalues --    3.43049   3.45237   3.48828   3.52806   3.53014
 Alpha virt. eigenvalues --    3.54412   3.55028   3.58605   3.58730   3.63268
 Alpha virt. eigenvalues --    3.66667   3.67164   3.70306   3.72005   3.75885
 Alpha virt. eigenvalues --    3.79816   3.80177   3.83555   3.84559   3.86440
 Alpha virt. eigenvalues --    3.87917   3.91336   3.91737   3.94458   3.95716
 Alpha virt. eigenvalues --    3.98533   4.03309   4.04484   4.05292   4.06630
 Alpha virt. eigenvalues --    4.11020   4.14274   4.14764   4.18079   4.24109
 Alpha virt. eigenvalues --    4.26319   4.27513   4.28027   4.32057   4.33738
 Alpha virt. eigenvalues --    4.38895   4.41865   4.42407   4.44424   4.47185
 Alpha virt. eigenvalues --    4.50160   4.52567   4.55696   4.64520   4.68444
 Alpha virt. eigenvalues --    4.68559   4.77256   4.78828   4.84380   4.85543
 Alpha virt. eigenvalues --    4.87594   4.89930   4.90852   4.93376   4.96583
 Alpha virt. eigenvalues --    5.01868   5.02724   5.03587   5.07244   5.12385
 Alpha virt. eigenvalues --    5.17421   5.20152   5.20426   5.20534   5.23542
 Alpha virt. eigenvalues --    5.28120   5.31882   5.37439   5.40126   5.42435
 Alpha virt. eigenvalues --    5.51327   5.52456   5.63529   5.72833   5.75248
 Alpha virt. eigenvalues --    5.79476   5.81139   5.87696   5.92353   5.93957
 Alpha virt. eigenvalues --    6.00334   6.11493   6.11992   6.18833   6.24848
 Alpha virt. eigenvalues --    6.34972   6.41319   6.42216   6.43505   6.45608
 Alpha virt. eigenvalues --    6.49612   6.52724   6.60370   6.65132   6.65791
 Alpha virt. eigenvalues --    6.67296   6.74350   6.78978   6.92814   6.95202
 Alpha virt. eigenvalues --    7.01187   7.01617   7.03253   7.09351   7.20069
 Alpha virt. eigenvalues --    7.25373   7.25894   7.27206   7.32801   7.59778
 Alpha virt. eigenvalues --    7.85627   8.16296  12.90060  15.26015  15.40435
 Alpha virt. eigenvalues --   16.34670  16.76074  18.60869
          Condensed to atoms (all electrons):
               1          2          3          4          5          6
     1  O    8.435458   0.003267  -0.068856  -0.157119   0.125543   0.078829
     2  O    0.003267   7.693989   0.526784  -0.004364   0.001794   0.001152
     3  C   -0.068856   0.526784   5.337450   0.000747   0.011054   0.008051
     4  N   -0.157119  -0.004364   0.000747   7.247819   0.169382  -0.026078
     5  C    0.125543   0.001794   0.011054   0.169382   5.420036   0.087934
     6  H    0.078829   0.001152   0.008051  -0.026078   0.087934   0.571454
     7  H    0.009409  -0.000306  -0.000422   0.277426   0.016127  -0.004842
     8  C   -0.001750   0.000063  -0.010535   0.026088  -0.257522  -0.019883
     9  H   -0.004154  -0.000070   0.000311   0.001089  -0.015169  -0.002215
    10  H   -0.004150  -0.000070   0.000309   0.001088  -0.015180  -0.002209
    11  H   -0.002268   0.000171  -0.001055  -0.003722  -0.017426   0.001330
               7          8          9         10         11
     1  O    0.009409  -0.001750  -0.004154  -0.004150  -0.002268
     2  O   -0.000306   0.000063  -0.000070  -0.000070   0.000171
     3  C   -0.000422  -0.010535   0.000311   0.000309  -0.001055
     4  N    0.277426   0.026088   0.001089   0.001088  -0.003722
     5  C    0.016127  -0.257522  -0.015169  -0.015180  -0.017426
     6  H   -0.004842  -0.019883  -0.002215  -0.002209   0.001330
     7  H    0.647395  -0.016887  -0.001373  -0.001380   0.006912
     8  C   -0.016887   5.757719   0.402366   0.402365   0.390728
     9  H   -0.001373   0.402366   0.354100   0.001682   0.004167
    10  H   -0.001380   0.402365   0.001682   0.354075   0.004193
    11  H    0.006912   0.390728   0.004167   0.004193   0.337792
 Mulliken charges:
               1
     1  O   -0.414209
     2  O   -0.222411
     3  C    0.196162
     4  N   -0.532355
     5  C    0.473426
     6  H    0.306476
     7  H    0.067941
     8  C   -0.672752
     9  H    0.259267
    10  H    0.259277
    11  H    0.279179
 Sum of Mulliken charges =   0.00000
 Mulliken charges with hydrogens summed into heavy atoms:
               1
     1  O   -0.107733
     2  O   -0.222411
     3  C    0.196162
     4  N   -0.464415
     5  C    0.473426
     8  C    0.124970
 APT charges:
               1
     1  O   -0.731061
     2  O   -0.269142
     3  C    0.272857
     4  N   -0.705750
     5  C    0.910875
     6  H    0.345644
     7  H    0.153652
     8  C   -0.026042
     9  H    0.019245
    10  H    0.019242
    11  H    0.010480
 Sum of APT charges =   0.00000
 APT charges with hydrogens summed into heavy atoms:
               1
     1  O   -0.385417
     2  O   -0.269142
     3  C    0.272857
     4  N   -0.552098
     5  C    0.910875
     8  C    0.022925
 Electronic spatial extent (au):  <R**2>=            916.6532
 Charge=              0.0000 electrons
 Dipole moment (field-independent basis, Debye):
    X=              1.3023    Y=              0.2091    Z=              0.0002  Tot=              1.3190
 Quadrupole moment (field-independent basis, Debye-Ang):
   XX=            -29.7789   YY=            -35.6787   ZZ=            -35.2622
   XY=              4.3119   XZ=              0.0006   YZ=              0.0003
 Traceless Quadrupole moment (field-independent basis, Debye-Ang):
   XX=              3.7943   YY=             -2.1054   ZZ=             -1.6889
   XY=              4.3119   XZ=              0.0006   YZ=              0.0003
 Octapole moment (field-independent basis, Debye-Ang**2):
  XXX=              7.8085  YYY=              8.0294  ZZZ=              0.0009  XYY=             -0.7348
  XXY=             -2.5205  XXZ=             -0.0005  XZZ=             -2.5901  YZZ=             -1.7488
  YYZ=             -0.0012  XYZ=             -0.0008
 Hexadecapole moment (field-independent basis, Debye-Ang**3):
 XXXX=           -951.0832 YYYY=           -142.6656 ZZZZ=            -40.6676 XXXY=              7.6630
 XXXZ=             -0.0016 YYYX=              7.0659 YYYZ=             -0.0004 ZZZX=             -0.0012
 ZZZY=              0.0006 XXYY=           -180.1714 XXZZ=           -159.3002 YYZZ=            -34.0826
 XXYZ=             -0.0007 YYXZ=             -0.0014 ZZXY=             -4.6409
 N-N= 2.025930462070D+02 E-N=-1.160551223228D+03  KE= 3.207295459852D+02
  Exact polarizability:  64.447  -3.430  55.068   0.002  -0.001  40.373
 Approx polarizability:  60.086  -6.463  62.135   0.002  -0.001  44.390
 Calling FoFJK, ICntrl=    100127 FMM=F ISym2X=0 I1Cent= 0 IOpClX= 0 NMat=1 NMatS=1 NMatT=0.
 Full mass-weighted force constant matrix:
 Low frequencies ---   -1.3144   -0.0003    0.0009    0.0012   14.5822   16.8669
 Low frequencies ---   35.0852   44.7042  113.2888
 Diagonal vibrational polarizability:
       14.7693822      23.6532761      70.8302876
 Harmonic frequencies (cm**-1), IR intensities (KM/Mole), Raman scattering
 activities (A**4/AMU), depolarization ratios for plane and unpolarized
 incident light, reduced masses (AMU), force constants (mDyne/A),
 and normal coordinates:
                      1                      2                      3
                      A                      A                      A
 Frequencies --     34.7852                44.6499               113.2259
 Red. masses --      4.2278                 6.6114                 7.4620
 Frc consts  --      0.0030                 0.0078                 0.0564
 IR Inten    --      2.6340                 1.5030                 2.4808
  Atom  AN      X      Y      Z        X      Y      Z        X      Y      Z
     1   8     0.00   0.00  -0.16     0.07  -0.15   0.00     0.32  -0.15   0.00
     2   8     0.00   0.00   0.21     0.34   0.23   0.00    -0.29   0.16   0.00
     3   6     0.00   0.00  -0.05     0.14  -0.03   0.00    -0.37   0.07   0.00
     4   7     0.00   0.00  -0.28    -0.30  -0.19   0.00    -0.01  -0.20   0.00
     5   6     0.00   0.00  -0.07    -0.14  -0.07   0.00     0.14  -0.07   0.00
     6   1     0.00   0.00  -0.34     0.06  -0.30   0.00     0.31  -0.26   0.00
     7   1     0.00   0.00  -0.17    -0.44  -0.11   0.00    -0.16  -0.11   0.00
     8   6     0.00   0.00   0.31    -0.14   0.19   0.00     0.15   0.18   0.00
     9   1     0.22  -0.05   0.43    -0.05   0.25   0.00     0.24   0.24   0.00
    10   1    -0.22   0.05   0.43    -0.05   0.25   0.00     0.24   0.25   0.00
    11   1     0.00   0.00   0.36    -0.31   0.25   0.00    -0.03   0.25   0.00
                      4                      5                      6
                      A                      A                      A
 Frequencies --    115.8978               127.2600               180.0630
 Red. masses --      9.8026                 1.0850                11.5173
 Frc consts  --      0.0776                 0.0104                 0.2200
 IR Inten    --      2.6673                 0.0375                 0.3098
  Atom  AN      X      Y      Z        X      Y      Z        X      Y      Z
     1   8     0.00   0.00  -0.28     0.00   0.00   0.03     0.05  -0.12   0.00
     2   8     0.00   0.00  -0.34     0.00   0.00  -0.02    -0.25  -0.25   0.00
     3   6     0.00   0.00   0.71     0.00   0.00   0.04     0.50   0.68   0.00
     4   7     0.00   0.00  -0.01     0.00   0.00  -0.06    -0.11  -0.14   0.00
     5   6     0.00   0.00  -0.06     0.00   0.00   0.01    -0.04  -0.08   0.00
     6   1     0.00   0.00  -0.08     0.00   0.00  -0.01     0.04  -0.12   0.00
     7   1     0.00   0.00   0.18     0.00   0.00  -0.06    -0.16  -0.11   0.00
     8   6     0.00   0.00   0.14     0.00   0.00   0.01    -0.04   0.06   0.00
     9   1     0.13  -0.15   0.28    -0.01   0.50  -0.30     0.01   0.09   0.00
    10   1    -0.13   0.14   0.28     0.01  -0.50  -0.30     0.01   0.09   0.00
    11   1     0.00   0.00   0.04     0.00   0.00   0.56    -0.14   0.10   0.00
                      7                      8                      9
                      A                      A                      A
 Frequencies --    442.2303               562.8767               574.2327
 Red. masses --      2.6898                 2.2311                 3.3322
 Frc consts  --      0.3099                 0.4165                 0.6474
 IR Inten    --      0.3916                 0.4090                30.2576
  Atom  AN      X      Y      Z        X      Y      Z        X      Y      Z
     1   8     0.20   0.06   0.00     0.00   0.00  -0.06    -0.15   0.15   0.00
     2   8    -0.01   0.00   0.00     0.00   0.00   0.00     0.00   0.00   0.00
     3   6     0.00   0.01   0.00     0.00   0.00   0.01     0.00   0.00   0.00
     4   7    -0.17   0.03   0.00     0.00   0.00  -0.11    -0.15  -0.21   0.00
     5   6    -0.02   0.14   0.00     0.00   0.00   0.30     0.13   0.01   0.00
     6   1     0.19  -0.16   0.00     0.00   0.00  -0.50    -0.12   0.56   0.00
     7   1    -0.32   0.13   0.00     0.00   0.00   0.06    -0.57   0.04   0.00
     8   6    -0.02  -0.19   0.00     0.00   0.00   0.00     0.23  -0.02   0.00
     9   1    -0.27  -0.37   0.01    -0.48  -0.04  -0.18     0.22  -0.03   0.00
    10   1    -0.27  -0.37  -0.01     0.48   0.04  -0.18     0.22  -0.03   0.00
    11   1     0.39  -0.35   0.00     0.00   0.00  -0.32     0.25  -0.03   0.00
                     10                     11                     12
                      A                      A                      A
 Frequencies --    703.0901               852.7901               889.7161
 Red. masses --      1.1512                 1.1632                 3.9608
 Frc consts  --      0.3353                 0.4984                 1.8473
 IR Inten    --    106.3729                20.3335                 1.3168
  Atom  AN      X      Y      Z        X      Y      Z        X      Y      Z
     1   8     0.00   0.00  -0.06     0.00   0.00   0.06    -0.08  -0.20   0.00
     2   8     0.00   0.00   0.01     0.00   0.00   0.00     0.00   0.00   0.00
     3   6     0.00   0.00  -0.02     0.00   0.00   0.00     0.00   0.00   0.00
     4   7     0.00   0.00  -0.06     0.00   0.00  -0.06    -0.13   0.21   0.00
     5   6     0.00   0.00   0.05     0.00   0.00  -0.07    -0.16   0.06   0.00
     6   1     0.00   0.00   0.95     0.00   0.00  -0.22    -0.10  -0.53   0.00
     7   1     0.00   0.00   0.26     0.00   0.00   0.97     0.06   0.11   0.00
     8   6     0.00   0.00   0.02     0.00   0.00   0.00     0.32  -0.01   0.00
     9   1    -0.10   0.02  -0.03    -0.03   0.01  -0.02     0.39   0.03   0.00
    10   1     0.10  -0.02  -0.03     0.03  -0.01  -0.02     0.39   0.03   0.00
    11   1     0.00   0.00  -0.04     0.00   0.00  -0.06     0.39  -0.02   0.00
                     13                     14                     15
                      A                      A                      A
 Frequencies --   1031.7912              1077.2161              1126.7028
 Red. masses --      1.5043                 1.6759                 1.4876
 Frc consts  --      0.9435                 1.1458                 1.1126
 IR Inten    --     27.5512                 6.1190               165.2344
  Atom  AN      X      Y      Z        X      Y      Z        X      Y      Z
     1   8    -0.05  -0.09   0.00     0.00   0.00  -0.02     0.03   0.11   0.00
     2   8     0.00   0.00   0.00     0.00   0.00   0.00     0.00   0.00   0.00
     3   6     0.00   0.00   0.00     0.00   0.00   0.00     0.00   0.00   0.00
     4   7     0.03  -0.03   0.00     0.00   0.00  -0.05    -0.07  -0.04   0.00
     5   6     0.04   0.03   0.00     0.00   0.00   0.17    -0.09  -0.07   0.00
     6   1    -0.04   0.13   0.00     0.00   0.00  -0.02     0.02  -0.05   0.00
     7   1     0.05  -0.04   0.00     0.00   0.00   0.19     0.79  -0.53   0.00
     8   6     0.00   0.16   0.00     0.00   0.00  -0.17     0.04   0.03   0.00
     9   1    -0.39  -0.24   0.08     0.59  -0.10   0.16     0.02  -0.03   0.03
    10   1    -0.39  -0.24  -0.08    -0.59   0.10   0.16     0.02  -0.03  -0.03
    11   1     0.69  -0.12   0.00     0.00   0.00   0.35     0.23  -0.04   0.00
                     16                     17                     18
                      A                      A                      A
 Frequencies --   1300.6967              1401.6995              1463.4264
 Red. masses --      1.4228                 1.2642                 2.0118
 Frc consts  --      1.4182                 1.4635                 2.5386
 IR Inten    --     71.6985                 0.1820                80.3586
  Atom  AN      X      Y      Z        X      Y      Z        X      Y      Z
     1   8     0.03  -0.11   0.00     0.03   0.01   0.00    -0.06  -0.04   0.00
     2   8     0.00   0.00   0.00     0.00   0.00   0.00     0.00   0.00   0.00
     3   6     0.00   0.00   0.00     0.00   0.00   0.00     0.00   0.00   0.00
     4   7    -0.09   0.07   0.00     0.03   0.01   0.00    -0.03  -0.06   0.00
     5   6     0.06   0.03   0.00    -0.07  -0.06   0.00     0.16   0.18   0.00
     6   1     0.08   0.90   0.00     0.04   0.24   0.00    -0.07  -0.43   0.00
     7   1     0.31  -0.14   0.00    -0.18   0.12   0.00     0.30  -0.23   0.00
     8   6    -0.02  -0.04   0.00    -0.11   0.02   0.00    -0.13  -0.05   0.00
     9   1     0.02   0.07  -0.05     0.49  -0.05   0.28     0.24   0.37  -0.09
    10   1     0.02   0.07   0.05     0.49  -0.05  -0.28     0.24   0.37   0.09
    11   1    -0.14   0.01   0.00     0.44  -0.19   0.00     0.35  -0.23   0.00
                     19                     20                     21
                      A                      A                      A
 Frequencies --   1479.3922              1493.2888              1751.7489
 Red. masses --      1.0431                 1.1923                 7.1740
 Frc consts  --      1.3451                 1.5665                12.9705
 IR Inten    --      8.9672                29.9858               258.1129
  Atom  AN      X      Y      Z        X      Y      Z        X      Y      Z
     1   8     0.00   0.00   0.00     0.03   0.01   0.00     0.02  -0.07   0.00
     2   8     0.00   0.00   0.00     0.00   0.00   0.00     0.00   0.00   0.00
     3   6     0.00   0.00   0.00     0.00   0.00   0.00     0.00   0.00   0.00
     4   7     0.00   0.00   0.00     0.04   0.00   0.00     0.23  -0.30   0.00
     5   6     0.00   0.00  -0.03    -0.09  -0.06   0.00    -0.40   0.47   0.00
     6   1     0.00   0.00   0.01     0.03   0.18   0.00     0.06   0.47   0.00
     7   1     0.00   0.00   0.01    -0.16   0.10   0.00     0.07  -0.28   0.00
     8   6     0.00   0.00  -0.05     0.02  -0.04   0.00     0.08  -0.04   0.00
     9   1    -0.33  -0.37   0.05    -0.16   0.45  -0.36     0.14  -0.11   0.08
    10   1     0.33   0.37   0.05    -0.16   0.45   0.36     0.14  -0.11  -0.08
    11   1     0.00   0.00   0.71     0.40  -0.17   0.00    -0.26   0.13   0.00
                     22                     23                     24
                      A                      A                      A
 Frequencies --   2256.2715              3065.4826              3135.9905
 Red. masses --     13.4197                 1.0362                 1.1005
 Frc consts  --     40.2509                 5.7371                 6.3764
 IR Inten    --     97.2635                 5.5401                 4.8940
  Atom  AN      X      Y      Z        X      Y      Z        X      Y      Z
     1   8     0.00   0.00   0.00     0.00   0.00   0.00     0.00   0.00   0.00
     2   8    -0.47   0.37   0.00     0.00   0.00   0.00     0.00   0.00   0.00
     3   6     0.63  -0.50   0.00     0.00   0.00   0.00     0.00   0.00   0.00
     4   7     0.00   0.00   0.00     0.00   0.00   0.00     0.00   0.00   0.00
     5   6     0.00   0.00   0.00     0.00   0.00   0.00     0.00   0.00   0.00
     6   1     0.02   0.01   0.00     0.00   0.00   0.00     0.00   0.00   0.00
     7   1     0.01  -0.01   0.00     0.00   0.00   0.00     0.00   0.00   0.00
     8   6     0.00   0.00   0.00    -0.05   0.01   0.00     0.00   0.00  -0.09
     9   1     0.00   0.00   0.00     0.20  -0.30  -0.50    -0.24   0.35   0.56
    10   1     0.00   0.00   0.00     0.20  -0.30   0.50     0.24  -0.35   0.56
    11   1     0.00   0.00   0.00     0.17   0.45   0.00     0.00   0.00  -0.02
                     25                     26                     27
                      A                      A                      A
 Frequencies --   3164.2971              3573.7051              3743.0024
 Red. masses --      1.1039                 1.0754                 1.0645
 Frc consts  --      6.5124                 8.0922                 8.7866
 IR Inten    --     10.5680                 6.9945               286.5601
  Atom  AN      X      Y      Z        X      Y      Z        X      Y      Z
     1   8     0.00   0.00   0.00     0.00   0.00   0.00    -0.06   0.00   0.00
     2   8     0.00   0.00   0.00     0.00   0.00   0.00     0.00   0.00   0.00
     3   6     0.00   0.00   0.00     0.00   0.00   0.00     0.00   0.00   0.00
     4   7     0.00   0.00   0.00    -0.03  -0.07   0.00     0.00   0.00   0.00
     5   6     0.00   0.00   0.00    -0.01   0.00   0.00     0.00   0.00   0.00
     6   1     0.00   0.00   0.00     0.00   0.00   0.00     1.00  -0.05   0.00
     7   1    -0.01   0.00   0.00     0.48   0.87   0.00     0.00   0.00   0.00
     8   6    -0.01  -0.09   0.00     0.00   0.00   0.00     0.00   0.00   0.00
     9   1    -0.11   0.15   0.28     0.00   0.00   0.00     0.00   0.00   0.00
    10   1    -0.11   0.15  -0.28     0.00   0.00   0.00     0.00   0.00   0.00
    11   1     0.32   0.82   0.00     0.00   0.01   0.00     0.00   0.00   0.00

 -------------------
 - Thermochemistry -
 -------------------
 Temperature   298.150 Kelvin.  Pressure   1.00000 Atm.
 Atom     1 has atomic number  8 and mass  15.99491
 Atom     2 has atomic number  8 and mass  15.99491
 Atom     3 has atomic number  6 and mass  12.00000
 Atom     4 has atomic number  7 and mass  14.00307
 Atom     5 has atomic number  6 and mass  12.00000
 Atom     6 has atomic number  1 and mass   1.00783
 Atom     7 has atomic number  1 and mass   1.00783
 Atom     8 has atomic number  6 and mass  12.00000
 Atom     9 has atomic number  1 and mass   1.00783
 Atom    10 has atomic number  1 and mass   1.00783
 Atom    11 has atomic number  1 and mass   1.00783
 Molecular mass:    87.03203 amu.
 Principal axes and moments of inertia in atomic units:
                           1         2         3
     Eigenvalues --   177.058931377.291661543.24434
           X            0.99997   0.00814   0.00001
           Y           -0.00814   0.99997   0.00000
           Z           -0.00001   0.00000   1.00000
 This molecule is an asymmetric top.
 Rotational symmetry number  1.
 Rotational temperatures (Kelvin)      0.48918     0.06289     0.05612
 Rotational constants (GHZ):          10.19288     1.31036     1.16945
 Zero-point vibrational energy     213566.5 (Joules/Mol)
                                   51.04362 (Kcal/Mol)
 Warning -- explicit consideration of   9 degrees of freedom as
           vibrations may cause significant error
 Vibrational temperatures:     50.05    64.24   162.91   166.75   183.10
          (Kelvin)            259.07   636.27   809.85   826.19  1011.59
                             1226.97  1280.10  1484.52  1549.87  1621.07
                             1871.41  2016.73  2105.54  2128.52  2148.51
                             2520.38  3246.27  4410.55  4511.99  4552.72
                             5141.76  5385.35
 
 Zero-point correction=                           0.081343 (Hartree/Particle)
 Thermal correction to Energy=                    0.089557
 Thermal correction to Enthalpy=                  0.090501
 Thermal correction to Gibbs Free Energy=         0.046911
 Sum of electronic and zero-point Energies=           -322.455771
 Sum of electronic and thermal Energies=              -322.447557
 Sum of electronic and thermal Enthalpies=            -322.446613
 Sum of electronic and thermal Free Energies=         -322.490203
 
                     E (Thermal)             CV                S
                      KCal/Mol        Cal/Mol-Kelvin    Cal/Mol-Kelvin
 Total                   56.198             24.505             91.744
 Electronic               0.000              0.000              0.000
 Translational            0.889              2.981             39.304
 Rotational               0.889              2.981             27.423
 Vibrational             54.421             18.543             25.018
 Vibration     1          0.594              1.983              5.536
 Vibration     2          0.595              1.980              5.041
 Vibration     3          0.607              1.938              3.213
 Vibration     4          0.608              1.936              3.168
 Vibration     5          0.611              1.926              2.987
 Vibration     6          0.629              1.867              2.328
 Vibration     7          0.802              1.378              0.820
 Vibration     8          0.919              1.112              0.518
 Vibration     9          0.931              1.087              0.496
                       Q            Log10(Q)             Ln(Q)
 Total Bot       0.264540D-21        -21.577509        -49.684050
 Total V=0       0.688215D+16         15.837724         36.467708
 Vib (Bot)       0.377471D-34        -34.423116        -79.262154
 Vib (Bot)    1  0.595027D+01          0.774537          1.783437
 Vib (Bot)    2  0.463214D+01          0.665781          1.533018
 Vib (Bot)    3  0.180762D+01          0.257107          0.592010
 Vib (Bot)    4  0.176490D+01          0.246720          0.568095
 Vib (Bot)    5  0.160305D+01          0.204946          0.471906
 Vib (Bot)    6  0.111542D+01          0.047439          0.109232
 Vib (Bot)    7  0.390212D+00         -0.408699         -0.941065
 Vib (Bot)    8  0.275347D+00         -0.560120         -1.289723
 Vib (Bot)    9  0.266897D+00         -0.573656         -1.320892
 Vib (V=0)       0.982012D+03          2.992117          6.889604
 Vib (V=0)    1  0.647124D+01          0.810988          1.867368
 Vib (V=0)    2  0.515904D+01          0.712569          1.640751
 Vib (V=0)    3  0.237549D+01          0.375754          0.865206
 Vib (V=0)    4  0.233436D+01          0.368168          0.847738
 Vib (V=0)    5  0.217921D+01          0.338300          0.778964
 Vib (V=0)    6  0.172236D+01          0.236124          0.543696
 Vib (V=0)    7  0.113424D+01          0.054706          0.125966
 Vib (V=0)    8  0.107080D+01          0.029710          0.068409
 Vib (V=0)    9  0.106678D+01          0.028073          0.064640
 Electronic      0.100000D+01          0.000000          0.000000
 Translational   0.319134D+08          7.503973         17.278535
 Rotational      0.219601D+06          5.341635         12.299569
 ***** Axes restored to original set *****
 -------------------------------------------------------------------
 Center     Atomic                   Forces (Hartrees/Bohr)
 Number     Number              X              Y              Z
 -------------------------------------------------------------------
      1        8          -0.000003021   -0.000001231    0.000013296
      2        8           0.000115713   -0.000039615    0.000000726
      3        6          -0.000167323    0.000036702   -0.000001697
      4        7           0.000039664   -0.000015982    0.000006172
      5        6          -0.000047350   -0.000000903   -0.000040854
      6        1           0.000062971    0.000018332    0.000003022
      7        1          -0.000019115    0.000017456    0.000006400
      8        6           0.000002579   -0.000007582    0.000010338
      9        1           0.000001905   -0.000006029   -0.000005225
     10        1           0.000008258   -0.000006055    0.000006355
     11        1           0.000005717    0.000004906    0.000001468
 -------------------------------------------------------------------
 Cartesian Forces:  Max     0.000167323 RMS     0.000041097
 FormGI is forming the generalized inverse of G from B-inverse, IUseBI=4.

 GradGradGradGradGradGradGradGradGradGradGradGradGradGradGradGradGradGrad
 Berny optimization.
 Internal  Forces:  Max     0.000117185 RMS     0.000027759
 Search for a local minimum.
 Step number   1 out of a maximum of    2
 All quantities printed in internal units (Hartrees-Bohrs-Radians)
 Second derivative matrix not updated -- analytic derivatives used.
 ITU=  0
     Eigenvalues ---    0.00106   0.00124   0.00563   0.00721   0.01462
     Eigenvalues ---    0.01747   0.01997   0.02754   0.04737   0.05455
     Eigenvalues ---    0.05699   0.12414   0.14096   0.14097   0.16685
     Eigenvalues ---    0.20251   0.21429   0.25760   0.34244   0.34522
     Eigenvalues ---    0.34995   0.35512   0.44908   0.45962   0.52243
     Eigenvalues ---    0.76196   1.31558
 Angle between quadratic step and forces=  59.17 degrees.
 Linear search not attempted -- first point.
 Iteration  1 RMS(Cart)=  0.00267201 RMS(Int)=  0.00000687
 Iteration  2 RMS(Cart)=  0.00000649 RMS(Int)=  0.00000001
 Iteration  3 RMS(Cart)=  0.00000000 RMS(Int)=  0.00000001
 Variable       Old X    -DE/DX   Delta X   Delta X   Delta X     New X
                                 (Linear)    (Quad)   (Total)
    R1        2.53681  -0.00001   0.00000   0.00005   0.00005   2.53686
    R2        1.82868  -0.00001   0.00000  -0.00014  -0.00014   1.82854
    R3        2.12027  -0.00012   0.00000  -0.00007  -0.00007   2.12019
    R4        4.22008   0.00005   0.00000   0.00901   0.00901   4.22909
    R5        2.39224  -0.00001   0.00000  -0.00009  -0.00009   2.39214
    R6        1.91283   0.00000   0.00000  -0.00001  -0.00001   1.91282
    R7        2.83030   0.00002   0.00000   0.00004   0.00004   2.83034
    R8        2.05905   0.00001   0.00000   0.00002   0.00002   2.05907
    R9        2.05905   0.00001   0.00000   0.00002   0.00002   2.05907
   R10        2.05317   0.00001   0.00000   0.00002   0.00002   2.05319
    A1        1.87539   0.00000   0.00000  -0.00017  -0.00017   1.87522
    A2        2.76960  -0.00008   0.00000  -0.00575  -0.00575   2.76385
    A3        1.94230   0.00005   0.00000   0.00038   0.00038   1.94268
    A4        2.09388   0.00000   0.00000  -0.00009  -0.00009   2.09378
    A5        1.94525  -0.00001   0.00000  -0.00004  -0.00004   1.94521
    A6        2.24406   0.00001   0.00000   0.00013   0.00013   2.24419
    A7        1.91422   0.00000   0.00000   0.00001   0.00001   1.91422
    A8        1.91419   0.00001   0.00000   0.00003   0.00003   1.91422
    A9        1.93992   0.00000   0.00000  -0.00001  -0.00001   1.93991
   A10        1.87509   0.00000   0.00000  -0.00001  -0.00001   1.87508
   A11        1.90963   0.00000   0.00000   0.00000   0.00000   1.90962
   A12        1.90963   0.00000   0.00000  -0.00001  -0.00001   1.90962
   A13        2.91655   0.00001   0.00000  -0.00137  -0.00137   2.91518
   A14        3.14202   0.00000   0.00000  -0.00041  -0.00041   3.14161
    D1        0.00007   0.00000   0.00000  -0.00009  -0.00009  -0.00002
    D2       -0.00013   0.00000   0.00000   0.00013   0.00013   0.00000
    D3       -3.14145  -0.00001   0.00000  -0.00014  -0.00014   3.14159
    D4       -3.14136  -0.00001   0.00000  -0.00023  -0.00023  -3.14159
    D5       -0.00009   0.00000   0.00000   0.00009   0.00009   0.00000
    D6        1.02750   0.00001   0.00000   0.00017   0.00017   1.02766
    D7       -1.02783   0.00001   0.00000   0.00015   0.00015  -1.02768
    D8        3.14143   0.00001   0.00000   0.00016   0.00016   3.14159
    D9       -2.11380  -0.00001   0.00000  -0.00013  -0.00013  -2.11393
   D10        2.11406   0.00000   0.00000  -0.00014  -0.00014   2.11392
   D11        0.00014  -0.00001   0.00000  -0.00014  -0.00014  -0.00001
         Item               Value     Threshold  Converged?
 Maximum Force            0.000117     0.000450     YES
 RMS     Force            0.000028     0.000300     YES
 Maximum Displacement     0.009753     0.001800     NO 
 RMS     Displacement     0.002671     0.001200     NO 
 Predicted change in Energy=-4.548247D-07
                           ----------------------------
                           ! Non-Optimized Parameters !
                           ! (Angstroms and Degrees)  !
 --------------------------                            --------------------------
 ! Name  Definition              Value          Derivative Info.                !
 --------------------------------------------------------------------------------
 ! R1    R(1,5)                  1.3424         -DE/DX =    0.0                 !
 ! R2    R(1,6)                  0.9676         -DE/DX =    0.0                 !
 ! R3    R(2,3)                  1.122          -DE/DX =   -0.0001              !
 ! R4    R(3,6)                  2.2379         -DE/DX =    0.0                 !
 ! R5    R(4,5)                  1.2659         -DE/DX =    0.0                 !
 ! R6    R(4,7)                  1.0122         -DE/DX =    0.0                 !
 ! R7    R(5,8)                  1.4978         -DE/DX =    0.0                 !
 ! R8    R(8,9)                  1.0896         -DE/DX =    0.0                 !
 ! R9    R(8,10)                 1.0896         -DE/DX =    0.0                 !
 ! R10   R(8,11)                 1.0865         -DE/DX =    0.0                 !
 ! A1    A(5,1,6)              107.4424         -DE/DX =    0.0                 !
 ! A2    A(2,3,6)              158.3572         -DE/DX =   -0.0001              !
 ! A3    A(5,4,7)              111.3072         -DE/DX =    0.0001              !
 ! A4    A(1,5,4)              119.9649         -DE/DX =    0.0                 !
 ! A5    A(1,5,8)              111.4524         -DE/DX =    0.0                 !
 ! A6    A(4,5,8)              128.5827         -DE/DX =    0.0                 !
 ! A7    A(5,8,9)              109.677          -DE/DX =    0.0                 !
 ! A8    A(5,8,10)             109.677          -DE/DX =    0.0                 !
 ! A9    A(5,8,11)             111.1484         -DE/DX =    0.0                 !
 ! A10   A(9,8,10)             107.4344         -DE/DX =    0.0                 !
 ! A11   A(9,8,11)             109.4132         -DE/DX =    0.0                 !
 ! A12   A(10,8,11)            109.4132         -DE/DX =    0.0                 !
 ! A13   L(1,6,3,4,-1)         167.0273         -DE/DX =    0.0                 !
 ! A14   L(1,6,3,4,-2)         180.0008         -DE/DX =    0.0                 !
 ! D1    D(5,1,3,2)             -0.0009         -DE/DX =    0.0                 !
 ! D2    D(6,1,5,4)              0.0            -DE/DX =    0.0                 !
 ! D3    D(6,1,5,8)            180.0            -DE/DX =    0.0                 !
 ! D4    D(7,4,5,1)           -180.0            -DE/DX =    0.0                 !
 ! D5    D(7,4,5,8)              0.0001         -DE/DX =    0.0                 !
 ! D6    D(1,5,8,9)             58.8809         -DE/DX =    0.0                 !
 ! D7    D(1,5,8,10)           -58.8815         -DE/DX =    0.0                 !
 ! D8    D(1,5,8,11)           179.9997         -DE/DX =    0.0                 !
 ! D9    D(4,5,8,9)           -121.1192         -DE/DX =    0.0                 !
 ! D10   D(4,5,8,10)           121.1185         -DE/DX =    0.0                 !
 ! D11   D(4,5,8,11)            -0.0003         -DE/DX =    0.0                 !
 --------------------------------------------------------------------------------
 GradGradGradGradGradGradGradGradGradGradGradGradGradGradGradGradGradGrad


 ----------------------------------------------------------------------

 Electric dipole moment (input orientation):
 (Debye = 10**-18 statcoulomb cm , SI units = C m)
                  (au)            (Debye)         (10**-30 SI)
   Tot        0.518926D+00      0.131898D+01      0.439964D+01
   x          0.511572D+00      0.130029D+01      0.433729D+01
   y          0.870536D-01      0.221268D+00      0.738071D+00
   z          0.529267D-04      0.134526D-03      0.448731D-03

 Dipole polarizability, Alpha (input orientation).
 (esu units = cm**3 , SI units = C**2 m**2 J**-1)
 Alpha(0;0):
               (au)            (10**-24 esu)      (10**-40 SI)
   iso        0.532961D+02      0.789766D+01      0.878734D+01
   aniso      0.218410D+02      0.323650D+01      0.360109D+01
   xx         0.645101D+02      0.955940D+01      0.106363D+02
   yx        -0.334235D+01     -0.495285D+00     -0.551079D+00
   yy         0.550050D+02      0.815090D+01      0.906910D+01
   zx         0.380483D-02      0.563818D-03      0.627332D-03
   zy        -0.745899D-02     -0.110531D-02     -0.122982D-02
   zz         0.403731D+02      0.598268D+01      0.665663D+01

 ----------------------------------------------------------------------

 Dipole orientation:
     8          0.39665654         -2.33535230          0.90926759
     8         -0.25296801          1.48212292         -6.07523559
     6          0.00990860         -0.06430849         -4.64871098
     7         -0.31695779          1.87080559          1.05202834
     6          0.03255443         -0.19067256          2.21432697
     1          0.32532161         -1.91418373         -0.86882256
     1         -0.56314534          3.32298415          2.27247945
     6          0.11091426         -0.65148827          5.00576244
     1          1.93181044         -1.46112950          5.52394759
     1         -1.34107671         -2.01629853          5.52412388
     1         -0.18440587          1.08989294          6.05261399

 Electric dipole moment (dipole orientation):
 (Debye = 10**-18 statcoulomb cm , SI units = C m)
                  (au)            (Debye)         (10**-30 SI)
   Tot        0.518926D+00      0.131898D+01      0.439964D+01
   x          0.000000D+00      0.000000D+00      0.000000D+00
   y          0.000000D+00      0.000000D+00      0.000000D+00
   z          0.518926D+00      0.131898D+01      0.439964D+01

 Dipole polarizability, Alpha (dipole orientation).
 (esu units = cm**3 , SI units = C**2 m**2 J**-1)
 Alpha(0;0):
               (au)            (10**-24 esu)      (10**-40 SI)
   iso        0.532961D+02      0.789766D+01      0.878734D+01
   aniso      0.218410D+02      0.323650D+01      0.360109D+01
   xx         0.408211D+02      0.604906D+01      0.673049D+01
   yx        -0.263980D+01     -0.391178D+00     -0.435245D+00
   yy         0.559301D+02      0.828799D+01      0.922163D+01
   zx         0.792673D+00      0.117462D+00      0.130694D+00
   zy        -0.465922D+01     -0.690425D+00     -0.768201D+00
   zz         0.631370D+02      0.935594D+01      0.104099D+02

 ----------------------------------------------------------------------
 1\1\GINC-R02C05\Freq\RwB97XD\Aug-CC-pVTZ\C3H5N1O2\LFRANZON\29-Aug-2022
 \0\\#N Geom=AllCheck Guess=TCheck SCRF=Check GenChk RwB97XD/Aug-CC-pVT
 Z Freq\\Title\\0,1\O,0.6846308613,-1.1550310907,0.0004391114\O,-3.3027
 917493,0.2450530684,0.0000669495\C,-2.419354227,-0.4466215527,0.000288
 8814\N,0.3803757105,1.0832576578,-0.0006709721\C,1.1723369831,0.095664
 1432,0.0000632211\H,-0.2808804476,-1.0900345442,0.0001684662\H,0.88630
 40212,1.9599797554,-0.0010892158\C,2.6700625035,0.0996209207,0.0002434
 317\H,3.0384499387,-0.4301054429,-0.8777753235\H,3.0382099876,-0.42920
 73114,0.8789017273\H,3.059386418,1.1139643964,-0.0002262772\\Version=E
 S64L-G16RevB.01\State=1-A\HF=-322.5371141\RMSD=3.240e-09\RMSF=4.110e-0
 5\ZeroPoint=0.0813432\Thermal=0.0895573\Dipole=0.5115718,0.0870536,0.0
 000529\DipoleDeriv=-0.6907912,-0.4400576,0.000181,-0.177672,-1.1682958
 ,0.0003508,0.00004,0.0002054,-0.3340952,-0.5835501,0.3125049,-0.000090
 5,0.5162055,-0.2223435,0.0000603,-0.0001779,0.0000669,-0.001532,0.5301
 462,-0.2910142,0.000089,-0.4258253,0.2579791,-0.0000788,0.0001686,-0.0
 000783,0.0304458,-0.7359433,0.489908,-0.0002501,0.1227826,-0.923233,0.
 0002382,-0.000103,0.0003166,-0.4580723,1.0333327,0.0123923,0.0001417,-
 0.022566,1.5963946,-0.0006879,0.0001389,-0.0006145,0.1028968,0.5195341
 ,0.0593051,-0.0000669,0.0270025,0.2575886,0.0000311,-0.0000691,0.00002
 35,0.2598086,0.0982902,-0.1896079,0.0000816,-0.1081376,0.1379385,0.000
 0154,0.0000383,0.0000404,0.2247264,-0.2419746,0.0101551,-0.0000599,0.1
 005205,0.0418778,0.0000558,-0.000054,0.0000125,0.1219709,0.0186947,0.0
 203088,0.0020189,0.0194126,0.0534119,-0.0640254,0.0610588,-0.0688595,-
 0.0143709,0.0187219,0.0202858,-0.0020392,0.0193488,0.0535426,0.0639682
 ,-0.0610777,0.0688005,-0.0145388,0.0335394,-0.0041803,-0.0000056,-0.07
 10716,-0.0848607,0.0000724,0.0000371,0.0000865,0.0827609\Polar=64.5100
 549,-3.3423481,55.0050315,0.0038048,-0.007459,40.3731356\Quadrupole=2.
 760782,-1.5051304,-1.2556516,3.2461876,-0.0010419,0.0003837\PG=C01 [X(
 C3H5N1O2)]\NImag=0\\0.64716343,0.04349439,0.43683488,0.00012788,-0.000
 15870,0.04657288,-0.00261861,-0.00183449,0.00000076,0.81565157,0.00234
 298,0.00089594,-0.00000122,-0.63680717,0.50354575,-0.00000047,-0.00000
 050,-0.00082820,0.00020342,-0.00016064,0.00201990,-0.00452274,0.000251
 52,0.00000062,-0.81704412,0.63788300,-0.00020444,0.82492699,-0.0003730
 9,0.00015833,0.00000147,0.63763269,-0.50744367,0.00016216,-0.63947815,
 0.51416964,0.00000035,0.00000084,0.00214122,-0.00020318,0.00016126,-0.
 00305508,0.00020471,-0.00016388,0.00498807,0.02915112,0.00093476,0.000
 00382,-0.00013940,0.00026824,-0.00000011,0.00062477,-0.00117905,0.0000
 0035,0.46356599,0.01841649,-0.09690211,0.00005312,-0.00232457,0.003757
 13,-0.00000172,-0.00054726,-0.00499576,0.00000269,-0.09107177,0.831990
 86,-0.00000404,0.00004948,0.00713221,0.00000132,-0.00000253,-0.0004466
 0,0.00000055,0.00000347,0.00075410,0.00013375,-0.00045953,0.05436802,-
 0.15877089,-0.05586512,-0.00000009,0.00070272,-0.00115902,0.00000015,-
 0.00151048,0.00151201,-0.00000007,-0.32280527,0.26897806,-0.00021432,0
 .75051927,-0.08665349,-0.27589440,0.00006481,0.00256492,-0.00233195,0.
 00000069,0.00286872,0.00174341,-0.00000117,0.20008497,-0.40809269,0.00
 023926,-0.13834246,0.81215678,0.00001562,0.00008038,-0.06182486,-0.000
 00084,0.00000096,0.00015633,-0.00000150,-0.00000088,-0.00026480,-0.000
 16797,0.00025106,-0.06123541,0.00020132,-0.00033202,0.21403311,-0.4797
 3361,0.02112854,-0.00012774,0.00460146,-0.00410035,0.00000210,-0.00362
 540,0.00358480,-0.00000285,-0.00103836,0.00943351,-0.00000389,-0.02546
 634,-0.01664797,0.00000110,0.50418044,0.06638362,-0.05465000,0.0000297
 4,0.00067013,0.00173359,-0.00000008,0.00003491,-0.00397376,0.00000030,
 0.00158128,0.00213273,-0.00000222,-0.05433406,0.00124660,-0.00001237,-
 0.01329001,0.05902154,-0.00014581,0.00001867,-0.01799705,-0.00000124,0
 .00000167,0.00205778,-0.00000022,-0.00000167,-0.00434101,0.00000100,-0
 .00000089,-0.00374518,0.00001277,-0.00000247,0.00287527,0.00013237,-0.
 00001921,0.01729498,0.00165934,0.00410320,-0.00000469,-0.00082723,0.00
 121216,-0.00000049,0.00084937,-0.00149563,0.00000061,-0.13897291,-0.21
 009862,0.00009797,0.00019931,0.03352217,-0.00001769,-0.00046823,0.0016
 1230,-0.00000059,0.13796570,0.00532843,-0.00295449,0.00001313,0.000271
 86,-0.00036030,0.00000013,-0.00028275,0.00039884,-0.00000016,-0.147068
 48,-0.32993526,0.00015061,-0.02763093,-0.03718177,0.00000937,0.0012266
 4,0.00057316,-0.00000062,0.16922105,0.36536867,-0.00000621,0.00000757,
 0.01629599,-0.00000019,0.00000032,-0.00003080,0.00000014,-0.00000035,0
 .00004023,0.00006255,0.00013720,-0.02661112,0.00001903,0.00002717,-0.0
 0573781,-0.00000063,-0.00000014,-0.00123803,-0.00007605,-0.00016549,0.
 02456775,-0.02591892,-0.01071017,0.00000032,-0.00018131,0.00016739,-0.
 00000006,0.00010082,-0.00007849,0.00000003,-0.02222007,0.00794020,-0.0
 0001018,-0.21514565,-0.00305196,-0.00002201,0.00149273,-0.00142774,0.0
 0000128,0.00086100,-0.00159949,0.00000195,0.49715650,-0.04609532,-0.00
 888101,-0.00000306,-0.00015336,0.00017763,-0.00000004,-0.00064537,-0.0
 0004177,0.00000012,0.03441546,-0.00105849,0.00002386,-0.00224756,-0.08
 527323,-0.00000063,-0.00205259,-0.00613965,0.00000350,0.00183595,0.002
 13509,-0.00000578,0.01967766,0.60952457,0.00001381,0.00000259,0.006466
 21,-0.00000002,0.00000014,0.00012446,0.00000011,-0.00000029,-0.0002452
 0,-0.00003196,0.00002142,0.03211184,-0.00000822,-0.00000111,-0.0878138
 0,0.00000020,0.00000363,0.00387178,0.00000144,-0.00000692,-0.00864368,
 -0.00001232,-0.00002775,0.54478492,0.00130096,-0.00048306,-0.00151364,
 -0.00001784,0.00003378,-0.00001423,0.00014591,-0.00002768,0.00003749,-
 0.00523853,-0.00069061,-0.00548357,-0.01047939,0.01993380,0.03164770,0
 .00011770,0.00024982,-0.00075733,-0.00001907,-0.00049022,0.00142137,-0
 .07661195,0.04084312,0.07515189,0.08306752,-0.00131806,-0.00014856,-0.
 00015189,0.00002653,-0.00003427,0.00000365,-0.00001393,0.00003697,-0.0
 0000912,0.00081896,0.00078334,0.00051956,0.00259870,-0.00247476,0.0013
 2083,0.00025347,-0.00004227,0.00016431,-0.00011302,0.00058111,-0.00056
 817,0.04112558,-0.10985685,-0.10824566,-0.04805920,0.11515218,-0.00005
 417,0.00052720,0.00034429,-0.00000621,-0.00001590,-0.00000037,0.000002
 57,0.00002457,-0.00000323,-0.00095431,0.00101316,-0.00077749,-0.000671
 72,0.00003474,0.00152534,0.00008852,0.00011424,0.00018148,-0.00002044,
 0.00009488,0.00029727,0.07441340,-0.10733864,-0.22158014,-0.08045541,0
 .11735790,0.23893090,0.00130008,-0.00048234,0.00151468,-0.00001786,0.0
 0003385,0.00001420,0.00014580,-0.00002777,-0.00003752,-0.00524273,-0.0
 0068349,0.00548216,-0.01047030,0.01990286,-0.03167281,0.00011730,0.000
 25030,0.00075734,-0.00001826,-0.00049208,-0.00142058,-0.07657302,0.040
 73830,-0.07515546,0.00392002,-0.00638212,0.00933758,0.08302724,-0.0013
 1710,-0.00014890,0.00015246,0.00002656,-0.00003430,-0.00000361,-0.0000
 1393,0.00003700,0.00000905,0.00082043,0.00078164,-0.00052062,0.0026004
 3,-0.00247586,-0.00131610,0.00025345,-0.00004255,-0.00016375,-0.000113
 23,0.00058181,0.00056759,0.04102050,-0.10963581,0.10814166,-0.00638877
 ,0.00803580,-0.01350604,-0.04794789,0.11491095,0.00005495,-0.00052698,
 0.00034477,0.00000617,0.00001597,-0.00000038,-0.00000254,-0.00002464,-
 0.00000322,0.00095249,-0.00101524,-0.00077416,0.00066401,-0.00002477,0
 .00151861,-0.00008880,-0.00011396,0.00018178,0.00002052,-0.00009521,0.
 00029653,-0.07441638,0.10723515,-0.22184106,-0.00932520,0.01347518,-0.
 02054689,0.08046543,-0.11724414,0.23921473,-0.00901015,-0.00053723,-0.
 00000192,-0.00010939,0.00012515,-0.00000006,-0.00009091,-0.00006964,0.
 00000009,0.00231538,0.00064806,0.00000024,-0.00677297,-0.03418154,0.00
 001708,-0.00017768,-0.00173055,0.00000042,-0.00122901,0.00151597,-0.00
 000138,-0.08296013,-0.08631629,0.00004053,0.00381466,0.01106309,-0.001
 67981,0.00381173,0.01105956,0.00166935,0.09040845,-0.00020885,0.001690
 32,0.00000013,-0.00007309,0.00009444,-0.00000003,-0.00005676,-0.000089
 23,0.00000005,0.00039521,0.00153862,-0.00000133,0.00388996,-0.00142214
 ,-0.00000061,0.00021051,0.00014062,0.00000046,0.00031366,0.00079315,0.
 00000007,-0.09306348,-0.29095049,0.00011228,-0.00492097,-0.01203267,0.
 00169388,-0.00490962,-0.01200977,-0.00168136,0.09842343,0.31224716,-0.
 00000189,-0.00000055,0.00135255,0.00000002,-0.00000003,0.00000296,-0.0
 0000002,0.00000004,-0.00001110,0.00000037,-0.00000129,-0.00077620,-0.0
 0000286,-0.00000513,-0.00323197,-0.00000038,0.00000006,0.00085820,-0.0
 0000058,0.00000028,0.00076367,0.00004398,0.00011327,-0.04723534,-0.010
 70905,-0.02386658,0.00162884,0.01071497,0.02388349,0.00160931,-0.00004
 456,-0.00012355,0.04503908\\0.00000302,0.00000123,-0.00001330,-0.00011
 571,0.00003961,-0.00000073,0.00016732,-0.00003670,0.00000170,-0.000039
 66,0.00001598,-0.00000617,0.00004735,0.00000090,0.00004085,-0.00006297
 ,-0.00001833,-0.00000302,0.00001911,-0.00001746,-0.00000640,-0.0000025
 8,0.00000758,-0.00001034,-0.00000191,0.00000603,0.00000523,-0.00000826
 ,0.00000605,-0.00000635,-0.00000572,-0.00000491,-0.00000147\\\@


 IF NO USE IS MADE OF THE LABOR OF PAST AGES,
 THE WORLD MUST REMAIN ALWAYS IN THE INFANCY OF KNOWLEDGE.

                          -- CICERO
 Job cpu time:       0 days  9 hours 28 minutes 50.5 seconds.
 Elapsed time:       0 days  0 hours 36 minutes 15.7 seconds.
 File lengths (MBytes):  RWF=    123 Int=      0 D2E=      0 Chk=     13 Scr=      1
 Normal termination of Gaussian 16 at Mon Aug 29 15:46:33 2022.
