# Supplementary material for: An Experimental and Master Equation Investigation of Kinetics of the CH2OO + RCN Reactions (R = H, CH3, C2H5) and Their Atmospheric Relevance
Source: J Phys Chem A. 2023 Jan 5;127(2):477–88. doi: 10.1021/acs.jpca.2c07073 (PMC9869398; doi:10.1021/acs.jpca.2c07073)
Supplement: Supplementary file 2 — jp2c07073_si_002.zip [file jp2c07073_si_002.zip › wb97XD/Optimization+Freq/ImidicAcid1.log]

 Entering Gaussian System, Link 0=/appl/soft/chem/gaussian/G16RevB.01/g16/g16
 Initial command:
 /appl/soft/chem/gaussian/G16RevB.01/g16/l1.exe "/scratch/kurten/scratch_lauri/Cyan/12979791.GAUSS_SCRDIR/Gau-51942.inp" -scrdir="/scratch/kurten/scratch_lauri/Cyan/12979791.GAUSS_SCRDIR/"
 Entering Link 1 = /appl/soft/chem/gaussian/G16RevB.01/g16/l1.exe PID=     51946.
  
 Copyright (c) 1988-2017, Gaussian, Inc.  All Rights Reserved.
  
 This is part of the Gaussian(R) 16 program.  It is based on
 the Gaussian(R) 09 system (copyright 2009, Gaussian, Inc.),
 the Gaussian(R) 03 system (copyright 2003, Gaussian, Inc.),
 the Gaussian(R) 98 system (copyright 1998, Gaussian, Inc.),
 the Gaussian(R) 94 system (copyright 1995, Gaussian, Inc.),
 the Gaussian 92(TM) system (copyright 1992, Gaussian, Inc.),
 the Gaussian 90(TM) system (copyright 1990, Gaussian, Inc.),
 the Gaussian 88(TM) system (copyright 1988, Gaussian, Inc.),
 the Gaussian 86(TM) system (copyright 1986, Carnegie Mellon
 University), and the Gaussian 82(TM) system (copyright 1983,
 Carnegie Mellon University). Gaussian is a federally registered
 trademark of Gaussian, Inc.
  
 This software contains proprietary and confidential information,
 including trade secrets, belonging to Gaussian, Inc.
  
 This software is provided under written license and may be
 used, copied, transmitted, or stored only in accord with that
 written license.
  
 The following legend is applicable only to US Government
 contracts under FAR:
  
                    RESTRICTED RIGHTS LEGEND
  
 Use, reproduction and disclosure by the US Government is
 subject to restrictions as set forth in subparagraphs (a)
 and (c) of the Commercial Computer Software - Restricted
 Rights clause in FAR 52.227-19.
  
 Gaussian, Inc.
 340 Quinnipiac St., Bldg. 40, Wallingford CT 06492
  
  
 ---------------------------------------------------------------
 Warning -- This program may not be used in any manner that
 competes with the business of Gaussian, Inc. or will provide
 assistance to any competitor of Gaussian, Inc.  The licensee
 of this program is prohibited from giving any competitor of
 Gaussian, Inc. access to this program.  By using this program,
 the user acknowledges that Gaussian, Inc. is engaged in the
 business of creating and licensing software in the field of
 computational chemistry and represents and warrants to the
 licensee that it is not a competitor of Gaussian, Inc. and that
 it will not use this program in any manner prohibited above.
 ---------------------------------------------------------------
  

 Cite this work as:
 Gaussian 16, Revision B.01,
 M. J. Frisch, G. W. Trucks, H. B. Schlegel, G. E. Scuseria, 
 M. A. Robb, J. R. Cheeseman, G. Scalmani, V. Barone, 
 G. A. Petersson, H. Nakatsuji, X. Li, M. Caricato, A. V. Marenich, 
 J. Bloino, B. G. Janesko, R. Gomperts, B. Mennucci, H. P. Hratchian, 
 J. V. Ortiz, A. F. Izmaylov, J. L. Sonnenberg, D. Williams-Young, 
 F. Ding, F. Lipparini, F. Egidi, J. Goings, B. Peng, A. Petrone, 
 T. Henderson, D. Ranasinghe, V. G. Zakrzewski, J. Gao, N. Rega, 
 G. Zheng, W. Liang, M. Hada, M. Ehara, K. Toyota, R. Fukuda, 
 J. Hasegawa, M. Ishida, T. Nakajima, Y. Honda, O. Kitao, H. Nakai, 
 T. Vreven, K. Throssell, J. A. Montgomery, Jr., J. E. Peralta, 
 F. Ogliaro, M. J. Bearpark, J. J. Heyd, E. N. Brothers, K. N. Kudin, 
 V. N. Staroverov, T. A. Keith, R. Kobayashi, J. Normand, 
 K. Raghavachari, A. P. Rendell, J. C. Burant, S. S. Iyengar, 
 J. Tomasi, M. Cossi, J. M. Millam, M. Klene, C. Adamo, R. Cammi, 
 J. W. Ochterski, R. L. Martin, K. Morokuma, O. Farkas, 
 J. B. Foresman, and D. J. Fox, Gaussian, Inc., Wallingford CT, 2016.
 
 ******************************************
 Gaussian 16:  ES64L-G16RevB.01 20-Dec-2017
                29-Aug-2022 
 ******************************************
 %mem=12GB
 %NProcShared=16
 Will use up to   16 processors via shared memory.
 %chk=AP1-M0002-b3lyp-wb97L-wb97H
 ----------------------------------------------------------------------
 #wB97XD Aug-cc-pVTZ Opt Integral(Grid=SuperFineGrid) Freq MaxDisk=32GB
 ----------------------------------------------------------------------
 1/18=20,19=15,26=5,38=1/1,3;
 2/9=110,12=2,17=6,18=5,40=1/2;
 3/5=16,6=1,7=10,11=2,25=1,30=1,71=1,74=-58,75=-7/1,2,3;
 4//1;
 5/5=2,38=5/2;
 6/7=2,8=2,9=2,10=2,28=1/1;
 7//1,2,3,16;
 1/18=20,19=15,26=5/3(2);
 2/9=110/2;
 99//99;
 2/9=110/2;
 3/5=16,6=1,7=10,11=2,25=1,30=1,71=1,74=-58,75=-7/1,2,3;
 4/5=5,16=3,69=1/1;
 5/5=2,38=5/2;
 7//1,2,3,16;
 1/18=20,19=15,26=5/3(-5);
 2/9=110/2;
 6/7=2,8=2,9=2,10=2,19=2,28=1/1;
 99/9=1/99;
 -----
 Title
 -----
 Symbolic Z-matrix:
 Charge =  0 Multiplicity = 1
 O                    -1.09984  -0.3507    0. 
 H                    -0.84431  -1.28469   0. 
 C                     0.        0.44048   0. 
 H                    -0.30017   1.48516   0. 
 H                     1.37597  -0.88977   0. 
 N                     1.22389   0.12172   0. 
 

 GradGradGradGradGradGradGradGradGradGradGradGradGradGradGradGradGradGrad
 Berny optimization.
 Initialization pass.
                           ----------------------------
                           !    Initial Parameters    !
                           ! (Angstroms and Degrees)  !
 --------------------------                            --------------------------
 ! Name  Definition              Value          Derivative Info.                !
 --------------------------------------------------------------------------------
 ! R1    R(1,2)                  0.9683         estimate D2E/DX2                !
 ! R2    R(1,3)                  1.3548         estimate D2E/DX2                !
 ! R3    R(3,4)                  1.0869         estimate D2E/DX2                !
 ! R4    R(3,6)                  1.2647         estimate D2E/DX2                !
 ! R5    R(5,6)                  1.0229         estimate D2E/DX2                !
 ! A1    A(2,1,3)              110.4286         estimate D2E/DX2                !
 ! A2    A(1,3,4)              109.6986         estimate D2E/DX2                !
 ! A3    A(1,3,6)              129.672          estimate D2E/DX2                !
 ! A4    A(4,3,6)              120.6293         estimate D2E/DX2                !
 ! A5    A(3,6,5)              113.1488         estimate D2E/DX2                !
 ! D1    D(2,1,3,4)            180.0            estimate D2E/DX2                !
 ! D2    D(2,1,3,6)              0.0            estimate D2E/DX2                !
 ! D3    D(1,3,6,5)              0.0            estimate D2E/DX2                !
 ! D4    D(4,3,6,5)            180.0            estimate D2E/DX2                !
 --------------------------------------------------------------------------------
 Trust Radius=3.00D-01 FncErr=1.00D-07 GrdErr=1.00D-07 EigMax=2.50D+02 EigMin=1.00D-04
 Number of steps in this run=     24 maximum allowed number of steps=    100.
 GradGradGradGradGradGradGradGradGradGradGradGradGradGradGradGradGradGrad

                          Input orientation:                          
 ---------------------------------------------------------------------
 Center     Atomic      Atomic             Coordinates (Angstroms)
 Number     Number       Type             X           Y           Z
 ---------------------------------------------------------------------
      1          8           0       -1.099840   -0.350700    0.000000
      2          1           0       -0.844310   -1.284690    0.000000
      3          6           0        0.000000    0.440480    0.000000
      4          1           0       -0.300170    1.485160    0.000000
      5          1           0        1.375970   -0.889770    0.000000
      6          7           0        1.223890    0.121720    0.000000
 ---------------------------------------------------------------------
                    Distance matrix (angstroms):
                    1          2          3          4          5
     1  O    0.000000
     2  H    0.968314   0.000000
     3  C    1.354848   1.920695   0.000000
     4  H    2.002462   2.822792   1.086949   0.000000
     5  H    2.533818   2.255129   1.913860   2.906843   0.000000
     6  N    2.371266   2.501088   1.264719   2.044927   1.022859
                    6
     6  N    0.000000
 Stoichiometry    CH3NO
 Framework group  CS[SG(CH3NO)]
 Deg. of freedom     9
 Full point group                 CS      NOp   2
 Largest Abelian subgroup         CS      NOp   2
 Largest concise Abelian subgroup C1      NOp   1
                         Standard orientation:                         
 ---------------------------------------------------------------------
 Center     Atomic      Atomic             Coordinates (Angstroms)
 Number     Number       Type             X           Y           Z
 ---------------------------------------------------------------------
      1          8           0       -1.099840   -0.350701    0.000000
      2          1           0       -0.844310   -1.284691    0.000000
      3          6           0        0.000000    0.440479    0.000000
      4          1           0       -0.300170    1.485159    0.000000
      5          1           0        1.375970   -0.889771    0.000000
      6          7           0        1.223890    0.121719    0.000000
 ---------------------------------------------------------------------
 Rotational constants (GHZ):          67.1965679          11.3071366           9.6785340
 Standard basis: Aug-CC-pVTZ (5D, 7F)
 There are   165 symmetry adapted cartesian basis functions of A'  symmetry.
 There are    75 symmetry adapted cartesian basis functions of A"  symmetry.
 There are   138 symmetry adapted basis functions of A'  symmetry.
 There are    69 symmetry adapted basis functions of A"  symmetry.
   207 basis functions,   297 primitive gaussians,   240 cartesian basis functions
    12 alpha electrons       12 beta electrons
       nuclear repulsion energy        70.7264371376 Hartrees.
 NAtoms=    6 NActive=    6 NUniq=    6 SFac= 1.00D+00 NAtFMM=   60 NAOKFM=F Big=F
 Integral buffers will be    131072 words long.
 Raffenetti 2 integral format.
 Two-electron integral symmetry is turned on.
 Nuclear repulsion after empirical dispersion term =       70.7255919079 Hartrees.
 One-electron integrals computed using PRISM.
 NBasis=   207 RedAO= T EigKep=  5.28D-05  NBF=   138    69
 NBsUse=   207 1.00D-06 EigRej= -1.00D+00 NBFU=   138    69
 ExpMin= 2.53D-02 ExpMax= 1.53D+04 ExpMxC= 5.22D+02 IAcc=3 IRadAn=         7 AccDes= 0.00D+00
 Harris functional with IExCor= 4639 and IRadAn=       7 diagonalized for initial guess.
 HarFok:  IExCor= 4639 AccDes= 0.00D+00 IRadAn=         7 IDoV= 1 UseB2=F ITyADJ=14
 ICtDFT=  3500011 ScaDFX=  1.000000  1.000000  1.000000  1.000000
 FoFCou: FMM=F IPFlag=           0 FMFlag=      100000 FMFlg1=           0
         NFxFlg=           0 DoJE=T BraDBF=F KetDBF=T FulRan=T
         wScrn=  0.000000 ICntrl=       500 IOpCl=  0 I1Cent=   200000004 NGrid=           0
         NMat0=    1 NMatS0=      1 NMatT0=    0 NMatD0=    1 NMtDS0=    0 NMtDT0=    0
 Petite list used in FoFCou.
 Initial guess orbital symmetries:
       Occupied  (A') (A') (A') (A') (A') (A') (A') (A') (A") (A')
                 (A') (A")
       Virtual   (A') (A') (A') (A") (A") (A') (A') (A') (A') (A')
                 (A") (A') (A') (A") (A') (A') (A') (A") (A') (A")
                 (A') (A") (A') (A') (A') (A') (A') (A") (A') (A")
                 (A') (A') (A') (A') (A") (A') (A') (A") (A') (A")
                 (A') (A') (A') (A") (A') (A') (A") (A") (A') (A')
                 (A") (A') (A') (A') (A") (A') (A') (A") (A') (A")
                 (A') (A') (A") (A') (A") (A') (A') (A') (A") (A")
                 (A') (A') (A") (A') (A") (A') (A") (A') (A') (A')
                 (A') (A") (A") (A') (A") (A') (A') (A") (A') (A')
                 (A') (A") (A') (A') (A') (A") (A") (A') (A') (A')
                 (A") (A') (A") (A') (A") (A') (A') (A") (A') (A')
                 (A') (A') (A") (A") (A') (A') (A") (A') (A') (A")
                 (A') (A") (A') (A') (A') (A') (A") (A") (A") (A')
                 (A') (A") (A') (A') (A') (A') (A") (A") (A') (A')
                 (A") (A") (A') (A') (A") (A') (A") (A') (A") (A')
                 (A') (A") (A') (A") (A') (A') (A') (A") (A') (A')
                 (A') (A") (A") (A') (A") (A') (A') (A") (A') (A')
                 (A") (A") (A') (A') (A') (A') (A') (A') (A') (A")
                 (A") (A') (A") (A") (A') (A') (A") (A') (A') (A')
                 (A') (A') (A') (A') (A')
 The electronic state of the initial guess is 1-A'.
 Keep R1 ints in memory in symmetry-blocked form, NReq=698357847.
 Requested convergence on RMS density matrix=1.00D-08 within 128 cycles.
 Requested convergence on MAX density matrix=1.00D-06.
 Requested convergence on             energy=1.00D-06.
 No special actions if energy rises.
 SCF Done:  E(RwB97XD) =  -169.883234144     A.U. after   12 cycles
            NFock= 12  Conv=0.22D-08     -V/T= 2.0061

 **********************************************************************

            Population analysis using the SCF Density.

 **********************************************************************

 Orbital symmetries:
       Occupied  (A') (A') (A') (A') (A') (A') (A') (A') (A") (A')
                 (A") (A')
       Virtual   (A') (A') (A') (A") (A") (A') (A') (A') (A') (A')
                 (A') (A") (A") (A') (A') (A') (A') (A") (A') (A")
                 (A') (A") (A') (A') (A') (A') (A') (A") (A') (A")
                 (A') (A') (A') (A') (A") (A') (A') (A') (A") (A')
                 (A") (A') (A") (A') (A') (A') (A") (A") (A') (A')
                 (A") (A') (A') (A') (A") (A') (A') (A") (A') (A")
                 (A') (A") (A') (A') (A") (A') (A') (A') (A") (A")
                 (A') (A') (A") (A') (A") (A') (A') (A") (A') (A')
                 (A') (A") (A") (A') (A") (A') (A') (A") (A') (A')
                 (A') (A") (A') (A') (A') (A") (A') (A") (A') (A')
                 (A") (A') (A") (A') (A") (A') (A') (A") (A') (A')
                 (A') (A') (A") (A") (A') (A') (A") (A') (A') (A")
                 (A') (A") (A') (A') (A') (A') (A") (A") (A') (A")
                 (A') (A") (A') (A') (A') (A') (A") (A') (A") (A")
                 (A') (A") (A') (A") (A') (A') (A") (A') (A") (A')
                 (A') (A") (A') (A") (A') (A') (A') (A") (A') (A')
                 (A') (A") (A") (A') (A') (A") (A') (A") (A') (A')
                 (A") (A") (A') (A') (A') (A') (A') (A') (A') (A")
                 (A") (A') (A") (A") (A') (A') (A") (A') (A') (A')
                 (A') (A') (A') (A') (A')
 The electronic state is 1-A'.
 Alpha  occ. eigenvalues --  -19.31016 -14.42493 -10.39278  -1.19374  -0.99773
 Alpha  occ. eigenvalues --   -0.75903  -0.63905  -0.56937  -0.51792  -0.49630
 Alpha  occ. eigenvalues --   -0.37738  -0.37512
 Alpha virt. eigenvalues --    0.02469   0.04293   0.05126   0.07347   0.08730
 Alpha virt. eigenvalues --    0.09873   0.10275   0.12836   0.13863   0.15118
 Alpha virt. eigenvalues --    0.15883   0.15914   0.19661   0.20263   0.21214
 Alpha virt. eigenvalues --    0.24047   0.24650   0.25473   0.27560   0.29911
 Alpha virt. eigenvalues --    0.30344   0.30996   0.32510   0.34856   0.36623
 Alpha virt. eigenvalues --    0.36886   0.37293   0.40276   0.41157   0.42783
 Alpha virt. eigenvalues --    0.43501   0.44557   0.49208   0.50691   0.52956
 Alpha virt. eigenvalues --    0.53622   0.57930   0.59276   0.59909   0.60519
 Alpha virt. eigenvalues --    0.61955   0.65212   0.67712   0.69062   0.70068
 Alpha virt. eigenvalues --    0.73520   0.74148   0.76900   0.80208   0.83979
 Alpha virt. eigenvalues --    0.84549   0.85675   0.86445   0.88258   0.89106
 Alpha virt. eigenvalues --    0.90725   0.93423   0.95171   0.95941   0.97903
 Alpha virt. eigenvalues --    0.98952   1.02376   1.02705   1.05010   1.05458
 Alpha virt. eigenvalues --    1.07173   1.12299   1.13193   1.14893   1.15989
 Alpha virt. eigenvalues --    1.20720   1.23533   1.26652   1.28805   1.30036
 Alpha virt. eigenvalues --    1.32146   1.35628   1.35644   1.39240   1.40826
 Alpha virt. eigenvalues --    1.45321   1.47635   1.50246   1.53278   1.53855
 Alpha virt. eigenvalues --    1.60820   1.64568   1.72161   1.74058   1.75310
 Alpha virt. eigenvalues --    1.76010   1.81136   1.84326   1.88534   1.91328
 Alpha virt. eigenvalues --    1.92507   1.99745   2.01554   2.01737   2.04105
 Alpha virt. eigenvalues --    2.13457   2.17017   2.17523   2.20192   2.22753
 Alpha virt. eigenvalues --    2.25711   2.31790   2.35967   2.38910   2.42639
 Alpha virt. eigenvalues --    2.48439   2.51973   2.52319   2.57166   2.60210
 Alpha virt. eigenvalues --    2.66659   2.68875   2.75822   2.83332   2.96360
 Alpha virt. eigenvalues --    3.00067   3.12799   3.12836   3.25250   3.30131
 Alpha virt. eigenvalues --    3.34135   3.36862   3.44454   3.48215   3.49209
 Alpha virt. eigenvalues --    3.59028   3.63763   3.66694   3.76197   3.81405
 Alpha virt. eigenvalues --    3.86764   3.90009   3.92349   3.93207   3.99048
 Alpha virt. eigenvalues --    3.99357   4.04342   4.10279   4.17780   4.21302
 Alpha virt. eigenvalues --    4.25355   4.30679   4.33182   4.38720   4.40749
 Alpha virt. eigenvalues --    4.48713   4.51307   4.57290   4.65528   4.66700
 Alpha virt. eigenvalues --    4.71853   4.79788   4.82998   4.85381   4.93051
 Alpha virt. eigenvalues --    4.98955   5.04443   5.15799   5.20075   5.21799
 Alpha virt. eigenvalues --    5.24042   5.31277   5.37687   5.38669   5.45053
 Alpha virt. eigenvalues --    5.60510   5.75903   5.76107   5.87975   6.02088
 Alpha virt. eigenvalues --    6.11521   6.16823   6.26226   6.41461   6.43740
 Alpha virt. eigenvalues --    6.54495   6.61595   6.83582   6.85344   6.93700
 Alpha virt. eigenvalues --    6.99483   7.12079   7.17082   7.30847   7.42145
 Alpha virt. eigenvalues --    7.73363   8.09970  14.39502  16.29682  16.56846
          Condensed to atoms (all electrons):
               1          2          3          4          5          6
     1  O    8.145417   0.154233   0.162374  -0.070909  -0.045363  -0.028806
     2  H    0.154233   0.623400   0.078181   0.005172   0.001320  -0.028267
     3  C    0.162374   0.078181   5.107417   0.304885   0.014587   0.309265
     4  H   -0.070909   0.005172   0.304885   0.368405   0.015492  -0.089810
     5  H   -0.045363   0.001320   0.014587   0.015492   0.648809   0.208643
     6  N   -0.028806  -0.028267   0.309265  -0.089810   0.208643   7.124557
 Mulliken charges:
               1
     1  O   -0.316946
     2  H    0.165961
     3  C    0.023290
     4  H    0.466765
     5  H    0.156511
     6  N   -0.495581
 Sum of Mulliken charges =   0.00000
 Mulliken charges with hydrogens summed into heavy atoms:
               1
     1  O   -0.150985
     3  C    0.490055
     6  N   -0.339070
 Electronic spatial extent (au):  <R**2>=            147.2885
 Charge=              0.0000 electrons
 Dipole moment (field-independent basis, Debye):
    X=             -1.0764    Y=             -1.7712    Z=              0.0000  Tot=              2.0726
 Quadrupole moment (field-independent basis, Debye-Ang):
   XX=            -23.0694   YY=            -13.1031   ZZ=            -19.0000
   XY=             -1.9797   XZ=              0.0000   YZ=              0.0000
 Traceless Quadrupole moment (field-independent basis, Debye-Ang):
   XX=             -4.6786   YY=              5.2877   ZZ=             -0.6092
   XY=             -1.9797   XZ=              0.0000   YZ=              0.0000
 Octapole moment (field-independent basis, Debye-Ang**2):
  XXX=             -6.3899  YYY=             -5.6710  ZZZ=              0.0000  XYY=             -3.7944
  XXY=             -5.6730  XXZ=              0.0000  XZZ=             -1.8919  YZZ=             -0.9319
  YYZ=              0.0000  XYZ=              0.0000
 Hexadecapole moment (field-independent basis, Debye-Ang**3):
 XXXX=           -136.1765 YYYY=            -32.7304 ZZZZ=            -18.5101 XXXY=            -14.8827
 XXXZ=              0.0000 YYYX=             -6.9641 YYYZ=              0.0000 ZZZX=              0.0000
 ZZZY=              0.0000 XXYY=            -24.3021 XXZZ=            -25.0251 YYZZ=            -10.7242
 XXYZ=              0.0000 YYXZ=              0.0000 ZZXY=             -3.1994
 N-N= 7.072559190792D+01 E-N=-5.395982326979D+02  KE= 1.688592150515D+02
 Symmetry A'   KE= 1.615452984314D+02
 Symmetry A"   KE= 7.313916620110D+00
 Calling FoFJK, ICntrl=      2127 FMM=F ISym2X=1 I1Cent= 0 IOpClX= 0 NMat=1 NMatS=1 NMatT=0.
 ***** Axes restored to original set *****
 -------------------------------------------------------------------
 Center     Atomic                   Forces (Hartrees/Bohr)
 Number     Number              X              Y              Z
 -------------------------------------------------------------------
      1        8           0.005151519   -0.003176391    0.000000000
      2        1          -0.000659413    0.006801710    0.000000000
      3        6           0.005949845   -0.005387853    0.000000000
      4        1           0.000578530   -0.001171019    0.000000000
      5        1          -0.000998118    0.003263825    0.000000000
      6        7          -0.010022364   -0.000330271    0.000000000
 -------------------------------------------------------------------
 Cartesian Forces:  Max     0.010022364 RMS     0.003812749

 GradGradGradGradGradGradGradGradGradGradGradGradGradGradGradGradGradGrad
 Berny optimization.
 FormGI is forming the generalized inverse of G from B-inverse, IUseBI=4.
 Internal  Forces:  Max     0.011404077 RMS     0.004035391
 Search for a local minimum.
 Step number   1 out of a maximum of   24
 All quantities printed in internal units (Hartrees-Bohrs-Radians)
 Mixed Optimization -- RFO/linear search
 Second derivative matrix not updated -- first step.
 The second derivative matrix:
                          R1        R2        R3        R4        R5
           R1           0.53723
           R2           0.00000   0.54003
           R3           0.00000   0.00000   0.35168
           R4           0.00000   0.00000   0.00000   0.78027
           R5           0.00000   0.00000   0.00000   0.00000   0.43885
           A1           0.00000   0.00000   0.00000   0.00000   0.00000
           A2           0.00000   0.00000   0.00000   0.00000   0.00000
           A3           0.00000   0.00000   0.00000   0.00000   0.00000
           A4           0.00000   0.00000   0.00000   0.00000   0.00000
           A5           0.00000   0.00000   0.00000   0.00000   0.00000
           D1           0.00000   0.00000   0.00000   0.00000   0.00000
           D2           0.00000   0.00000   0.00000   0.00000   0.00000
           D3           0.00000   0.00000   0.00000   0.00000   0.00000
           D4           0.00000   0.00000   0.00000   0.00000   0.00000
                          A1        A2        A3        A4        A5
           A1           0.16000
           A2           0.00000   0.16000
           A3           0.00000   0.00000   0.25000
           A4           0.00000   0.00000   0.00000   0.16000
           A5           0.00000   0.00000   0.00000   0.00000   0.16000
           D1           0.00000   0.00000   0.00000   0.00000   0.00000
           D2           0.00000   0.00000   0.00000   0.00000   0.00000
           D3           0.00000   0.00000   0.00000   0.00000   0.00000
           D4           0.00000   0.00000   0.00000   0.00000   0.00000
                          D1        D2        D3        D4
           D1           0.02289
           D2           0.00000   0.02289
           D3           0.00000   0.00000   0.03481
           D4           0.00000   0.00000   0.00000   0.03481
 ITU=  0
     Eigenvalues ---    0.02289   0.02939   0.03481   0.16000   0.16000
     Eigenvalues ---    0.16000   0.22000   0.35168   0.43885   0.53723
     Eigenvalues ---    0.54003   0.78027
 RFO step:  Lambda=-3.81102452D-04 EMin= 2.28905130D-02
 Linear search not attempted -- first point.
 Iteration  1 RMS(Cart)=  0.01433181 RMS(Int)=  0.00006202
 Iteration  2 RMS(Cart)=  0.00006979 RMS(Int)=  0.00000000
 Iteration  3 RMS(Cart)=  0.00000000 RMS(Int)=  0.00000000
 ClnCor:  largest displacement from symmetrization is 2.96D-11 for atom     1.
 Variable       Old X    -DE/DX   Delta X   Delta X   Delta X     New X
                                 (Linear)    (Quad)   (Total)
    R1        1.82985  -0.00673   0.00000  -0.01253  -0.01253   1.81732
    R2        2.56029  -0.00576   0.00000  -0.01067  -0.01067   2.54963
    R3        2.05404  -0.00129   0.00000  -0.00365  -0.00365   2.05039
    R4        2.38997  -0.01140   0.00000  -0.01461  -0.01461   2.37536
    R5        1.93292  -0.00338   0.00000  -0.00769  -0.00769   1.92524
    A1        1.92734  -0.00212   0.00000  -0.01322  -0.01322   1.91412
    A2        1.91460   0.00059   0.00000   0.00310   0.00310   1.91770
    A3        2.26320  -0.00071   0.00000  -0.00321  -0.00321   2.25999
    A4        2.10538   0.00012   0.00000   0.00012   0.00012   2.10550
    A5        1.97482  -0.00097   0.00000  -0.00605  -0.00605   1.96877
    D1        3.14159   0.00000   0.00000   0.00000   0.00000   3.14159
    D2        0.00000   0.00000   0.00000   0.00000   0.00000   0.00000
    D3        0.00000   0.00000   0.00000   0.00000   0.00000   0.00000
    D4        3.14159   0.00000   0.00000   0.00000   0.00000   3.14159
         Item               Value     Threshold  Converged?
 Maximum Force            0.011404     0.000450     NO 
 RMS     Force            0.004035     0.000300     NO 
 Maximum Displacement     0.033216     0.001800     NO 
 RMS     Displacement     0.014297     0.001200     NO 
 Predicted change in Energy=-1.907015D-04
 GradGradGradGradGradGradGradGradGradGradGradGradGradGradGradGradGradGrad

                          Input orientation:                          
 ---------------------------------------------------------------------
 Center     Atomic      Atomic             Coordinates (Angstroms)
 Number     Number       Type             X           Y           Z
 ---------------------------------------------------------------------
      1          8           0       -1.094235   -0.351624    0.000000
      2          1           0       -0.826733   -1.275356    0.000000
      3          6           0       -0.000240    0.438014    0.000000
      4          1           0       -0.298317    1.481284    0.000000
      5          1           0        1.359409   -0.889358    0.000000
      6          7           0        1.215656    0.119241    0.000000
 ---------------------------------------------------------------------
                    Distance matrix (angstroms):
                    1          2          3          4          5
     1  O    0.000000
     2  H    0.961685   0.000000
     3  C    1.349204   1.902295   0.000000
     4  H    1.998259   2.806829   1.085017   0.000000
     5  H    2.511878   2.219958   1.900148   2.892750   0.000000
     6  N    2.357395   2.473106   1.256989   2.036486   1.018792
                    6
     6  N    0.000000
 Stoichiometry    CH3NO
 Framework group  CS[SG(CH3NO)]
 Deg. of freedom     9
 Full point group                 CS      NOp   2
 Largest Abelian subgroup         CS      NOp   2
 Largest concise Abelian subgroup C1      NOp   1
                         Standard orientation:                         
 ---------------------------------------------------------------------
 Center     Atomic      Atomic             Coordinates (Angstroms)
 Number     Number       Type             X           Y           Z
 ---------------------------------------------------------------------
      1          8           0       -1.093575   -0.350803    0.000000
      2          1           0       -0.825582   -1.274393    0.000000
      3          6           0        0.000000    0.439416    0.000000
      4          1           0       -0.298631    1.482528    0.000000
      5          1           0        1.360355   -0.887233    0.000000
      6          7           0        1.216066    0.121289    0.000000
 ---------------------------------------------------------------------
 Rotational constants (GHZ):          67.6079778          11.4524521           9.7934849
 Standard basis: Aug-CC-pVTZ (5D, 7F)
 There are   165 symmetry adapted cartesian basis functions of A'  symmetry.
 There are    75 symmetry adapted cartesian basis functions of A"  symmetry.
 There are   138 symmetry adapted basis functions of A'  symmetry.
 There are    69 symmetry adapted basis functions of A"  symmetry.
   207 basis functions,   297 primitive gaussians,   240 cartesian basis functions
    12 alpha electrons       12 beta electrons
       nuclear repulsion energy        71.1132016866 Hartrees.
 NAtoms=    6 NActive=    6 NUniq=    6 SFac= 1.00D+00 NAtFMM=   60 NAOKFM=F Big=F
 Integral buffers will be    131072 words long.
 Raffenetti 2 integral format.
 Two-electron integral symmetry is turned on.
 Nuclear repulsion after empirical dispersion term =       71.1123704440 Hartrees.
 One-electron integrals computed using PRISM.
 NBasis=   207 RedAO= T EigKep=  5.22D-05  NBF=   138    69
 NBsUse=   207 1.00D-06 EigRej= -1.00D+00 NBFU=   138    69
 Initial guess from the checkpoint file:  "AP1-M0002-b3lyp-wb97L-wb97H.chk"
 B after Tr=     0.000000    0.000000    0.000000
         Rot=    1.000000    0.000000    0.000000   -0.000421 Ang=  -0.05 deg.
 Initial guess orbital symmetries:
       Occupied  (A') (A') (A') (A') (A') (A') (A') (A') (A") (A')
                 (A") (A')
       Virtual   (A') (A') (A') (A") (A") (A') (A') (A') (A') (A')
                 (A') (A") (A") (A') (A') (A') (A') (A") (A') (A")
                 (A') (A") (A') (A') (A') (A') (A') (A") (A') (A")
                 (A') (A') (A') (A') (A") (A') (A') (A') (A") (A')
                 (A") (A') (A") (A') (A') (A') (A") (A") (A') (A')
                 (A") (A') (A') (A') (A") (A') (A') (A") (A') (A")
                 (A') (A") (A') (A') (A") (A') (A') (A') (A") (A")
                 (A') (A') (A") (A') (A") (A') (A') (A") (A') (A')
                 (A') (A") (A") (A') (A") (A') (A') (A") (A') (A')
                 (A') (A") (A') (A') (A') (A") (A') (A") (A') (A')
                 (A") (A') (A") (A') (A") (A') (A') (A") (A') (A')
                 (A') (A') (A") (A") (A') (A') (A") (A') (A') (A")
                 (A') (A") (A') (A') (A') (A') (A") (A") (A') (A")
                 (A') (A") (A') (A') (A') (A') (A") (A') (A") (A")
                 (A') (A") (A') (A") (A') (A') (A") (A') (A") (A')
                 (A') (A") (A') (A") (A') (A') (A') (A") (A') (A')
                 (A') (A") (A") (A') (A') (A") (A') (A") (A') (A')
                 (A") (A") (A') (A') (A') (A') (A') (A') (A') (A")
                 (A") (A') (A") (A") (A') (A') (A") (A') (A') (A')
                 (A') (A') (A') (A') (A')
 ExpMin= 2.53D-02 ExpMax= 1.53D+04 ExpMxC= 5.22D+02 IAcc=3 IRadAn=         7 AccDes= 0.00D+00
 Harris functional with IExCor= 4639 and IRadAn=       7 diagonalized for initial guess.
 HarFok:  IExCor= 4639 AccDes= 0.00D+00 IRadAn=         7 IDoV= 1 UseB2=F ITyADJ=14
 ICtDFT=  3500011 ScaDFX=  1.000000  1.000000  1.000000  1.000000
 FoFCou: FMM=F IPFlag=           0 FMFlag=      100000 FMFlg1=           0
         NFxFlg=           0 DoJE=T BraDBF=F KetDBF=T FulRan=T
         wScrn=  0.000000 ICntrl=       500 IOpCl=  0 I1Cent=   200000004 NGrid=           0
         NMat0=    1 NMatS0=      1 NMatT0=    0 NMatD0=    1 NMtDS0=    0 NMtDT0=    0
 Petite list used in FoFCou.
 Keep R1 ints in memory in symmetry-blocked form, NReq=698357847.
 Requested convergence on RMS density matrix=1.00D-08 within 128 cycles.
 Requested convergence on MAX density matrix=1.00D-06.
 Requested convergence on             energy=1.00D-06.
 No special actions if energy rises.
 SCF Done:  E(RwB97XD) =  -169.883408664     A.U. after   10 cycles
            NFock= 10  Conv=0.28D-08     -V/T= 2.0057
 Calling FoFJK, ICntrl=      2127 FMM=F ISym2X=1 I1Cent= 0 IOpClX= 0 NMat=1 NMatS=1 NMatT=0.
 ***** Axes restored to original set *****
 -------------------------------------------------------------------
 Center     Atomic                   Forces (Hartrees/Bohr)
 Number     Number              X              Y              Z
 -------------------------------------------------------------------
      1        8           0.000587660   -0.000146903    0.000000000
      2        1          -0.000462082   -0.000217414    0.000000000
      3        6          -0.000614064    0.000704253    0.000000000
      4        1          -0.000039674    0.000337753    0.000000000
      5        1           0.000709332   -0.000090365    0.000000000
      6        7          -0.000181172   -0.000587324    0.000000000
 -------------------------------------------------------------------
 Cartesian Forces:  Max     0.000709332 RMS     0.000373088

 GradGradGradGradGradGradGradGradGradGradGradGradGradGradGradGradGradGrad
 Berny optimization.
 Using GEDIIS/GDIIS optimizer.
 FormGI is forming the generalized inverse of G from B-inverse, IUseBI=4.
 Internal  Forces:  Max     0.001327376 RMS     0.000481262
 Search for a local minimum.
 Step number   2 out of a maximum of   24
 All quantities printed in internal units (Hartrees-Bohrs-Radians)
 Mixed Optimization -- En-DIIS/RFO-DIIS
 Update second derivatives using D2CorX and points    1    2
 DE= -1.75D-04 DEPred=-1.91D-04 R= 9.15D-01
 TightC=F SS=  1.41D+00  RLast= 2.81D-02 DXNew= 5.0454D-01 8.4204D-02
 Trust test= 9.15D-01 RLast= 2.81D-02 DXMaxT set to 3.00D-01
 The second derivative matrix:
                          R1        R2        R3        R4        R5
           R1           0.52992
           R2          -0.00555   0.53588
           R3           0.00386   0.00347   0.35366
           R4          -0.00345  -0.00172   0.00866   0.79023
           R5          -0.00121  -0.00067   0.00252   0.00262   0.43953
           A1           0.01236   0.01089   0.00470   0.02491   0.00729
           A2          -0.00022  -0.00024  -0.00046  -0.00108  -0.00031
           A3          -0.00225  -0.00185   0.00013  -0.00285  -0.00086
           A4          -0.00265  -0.00229  -0.00065  -0.00473  -0.00139
           A5           0.02053   0.01781   0.00569   0.03778   0.01112
           D1           0.00000   0.00000   0.00000   0.00000   0.00000
           D2           0.00000   0.00000   0.00000   0.00000   0.00000
           D3           0.00000   0.00000   0.00000   0.00000   0.00000
           D4           0.00000   0.00000   0.00000   0.00000   0.00000
                          A1        A2        A3        A4        A5
           A1           0.17042
           A2          -0.00125   0.16008
           A3           0.00086   0.00008   0.24958
           A4          -0.00122   0.00022  -0.00028   0.16008
           A5           0.01139  -0.00177   0.00199  -0.00096   0.17023
           D1           0.00000   0.00000   0.00000   0.00000   0.00000
           D2           0.00000   0.00000   0.00000   0.00000   0.00000
           D3           0.00000   0.00000   0.00000   0.00000   0.00000
           D4           0.00000   0.00000   0.00000   0.00000   0.00000
                          D1        D2        D3        D4
           D1           0.02289
           D2           0.00000   0.02289
           D3           0.00000   0.00000   0.03481
           D4           0.00000   0.00000   0.00000   0.03481
 ITU=  1  0
 Use linear search instead of GDIIS.
     Eigenvalues ---    0.02289   0.02938   0.03481   0.15825   0.16000
     Eigenvalues ---    0.17490   0.22017   0.35341   0.44023   0.52958
     Eigenvalues ---    0.53932   0.79382
 RFO step:  Lambda=-1.17811267D-05 EMin= 2.28905130D-02
 Quartic linear search produced a step of -0.08240.
 Iteration  1 RMS(Cart)=  0.00441936 RMS(Int)=  0.00001447
 Iteration  2 RMS(Cart)=  0.00001188 RMS(Int)=  0.00000000
 Iteration  3 RMS(Cart)=  0.00000000 RMS(Int)=  0.00000000
 ClnCor:  largest displacement from symmetrization is 4.30D-12 for atom     1.
 Variable       Old X    -DE/DX   Delta X   Delta X   Delta X     New X
                                 (Linear)    (Quad)   (Total)
    R1        1.81732   0.00008   0.00103  -0.00130  -0.00027   1.81705
    R2        2.54963   0.00011   0.00088  -0.00104  -0.00016   2.54947
    R3        2.05039   0.00034   0.00030   0.00045   0.00075   2.05114
    R4        2.37536   0.00068   0.00120  -0.00087   0.00033   2.37570
    R5        1.92524   0.00019   0.00063  -0.00049   0.00014   1.92538
    A1        1.91412   0.00092   0.00109   0.00368   0.00477   1.91890
    A2        1.91770   0.00005  -0.00026   0.00064   0.00039   1.91809
    A3        2.25999   0.00002   0.00026  -0.00029  -0.00002   2.25997
    A4        2.10550  -0.00007  -0.00001  -0.00035  -0.00036   2.10513
    A5        1.96877   0.00133   0.00050   0.00689   0.00739   1.97616
    D1        3.14159   0.00000   0.00000   0.00000   0.00000   3.14159
    D2        0.00000   0.00000   0.00000   0.00000   0.00000   0.00000
    D3        0.00000   0.00000   0.00000   0.00000   0.00000   0.00000
    D4        3.14159   0.00000   0.00000   0.00000   0.00000   3.14159
         Item               Value     Threshold  Converged?
 Maximum Force            0.001327     0.000450     NO 
 RMS     Force            0.000481     0.000300     NO 
 Maximum Displacement     0.012842     0.001800     NO 
 RMS     Displacement     0.004419     0.001200     NO 
 Predicted change in Energy=-7.394135D-06
 GradGradGradGradGradGradGradGradGradGradGradGradGradGradGradGradGradGrad

                          Input orientation:                          
 ---------------------------------------------------------------------
 Center     Atomic      Atomic             Coordinates (Angstroms)
 Number     Number       Type             X           Y           Z
 ---------------------------------------------------------------------
      1          8           0       -1.094852   -0.351371    0.000000
      2          1           0       -0.832011   -1.276290    0.000000
      3          6           0       -0.000748    0.437971    0.000000
      4          1           0       -0.298294    1.481807    0.000000
      5          1           0        1.366205   -0.888769    0.000000
      6          7           0        1.215240    0.118851    0.000000
 ---------------------------------------------------------------------
                    Distance matrix (angstroms):
                    1          2          3          4          5
     1  O    0.000000
     2  H    0.961541   0.000000
     3  C    1.349120   1.905174   0.000000
     4  H    1.998761   2.809262   1.085416   0.000000
     5  H    2.519048   2.232113   1.904941   2.896583   0.000000
     6  N    2.357464   2.477429   1.257165   2.036771   1.018867
                    6
     6  N    0.000000
 Stoichiometry    CH3NO
 Framework group  CS[SG(CH3NO)]
 Deg. of freedom     9
 Full point group                 CS      NOp   2
 Largest Abelian subgroup         CS      NOp   2
 Largest concise Abelian subgroup C1      NOp   1
                         Standard orientation:                         
 ---------------------------------------------------------------------
 Center     Atomic      Atomic             Coordinates (Angstroms)
 Number     Number       Type             X           Y           Z
 ---------------------------------------------------------------------
      1          8           0       -1.093897   -0.350224    0.000000
      2          1           0       -0.830811   -1.275074    0.000000
      3          6           0        0.000000    0.439406    0.000000
      4          1           0       -0.297822    1.483163    0.000000
      5          1           0        1.367303   -0.886974    0.000000
      6          7           0        1.216072    0.120606    0.000000
 ---------------------------------------------------------------------
 Rotational constants (GHZ):          67.5762283          11.4447907           9.7872161
 Standard basis: Aug-CC-pVTZ (5D, 7F)
 There are   165 symmetry adapted cartesian basis functions of A'  symmetry.
 There are    75 symmetry adapted cartesian basis functions of A"  symmetry.
 There are   138 symmetry adapted basis functions of A'  symmetry.
 There are    69 symmetry adapted basis functions of A"  symmetry.
   207 basis functions,   297 primitive gaussians,   240 cartesian basis functions
    12 alpha electrons       12 beta electrons
       nuclear repulsion energy        71.0942228220 Hartrees.
 NAtoms=    6 NActive=    6 NUniq=    6 SFac= 1.00D+00 NAtFMM=   60 NAOKFM=F Big=F
 Integral buffers will be    131072 words long.
 Raffenetti 2 integral format.
 Two-electron integral symmetry is turned on.
 Nuclear repulsion after empirical dispersion term =       71.0933885096 Hartrees.
 One-electron integrals computed using PRISM.
 NBasis=   207 RedAO= T EigKep=  5.22D-05  NBF=   138    69
 NBsUse=   207 1.00D-06 EigRej= -1.00D+00 NBFU=   138    69
 Initial guess from the checkpoint file:  "AP1-M0002-b3lyp-wb97L-wb97H.chk"
 B after Tr=     0.000000    0.000000    0.000000
         Rot=    1.000000    0.000000    0.000000    0.000217 Ang=   0.02 deg.
 Initial guess orbital symmetries:
       Occupied  (A') (A') (A') (A') (A') (A') (A') (A') (A") (A')
                 (A") (A')
       Virtual   (A') (A') (A') (A") (A") (A') (A') (A') (A') (A')
                 (A") (A') (A") (A') (A') (A') (A') (A") (A') (A")
                 (A') (A") (A') (A') (A') (A') (A') (A") (A') (A")
                 (A') (A') (A') (A') (A") (A') (A') (A') (A") (A')
                 (A") (A') (A") (A') (A') (A') (A") (A") (A') (A')
                 (A") (A') (A') (A') (A") (A') (A') (A") (A') (A")
                 (A') (A") (A') (A') (A") (A') (A') (A') (A") (A")
                 (A') (A') (A") (A') (A") (A') (A") (A') (A') (A')
                 (A') (A") (A") (A') (A") (A') (A') (A") (A') (A')
                 (A') (A") (A') (A') (A') (A") (A') (A") (A') (A')
                 (A") (A') (A") (A') (A") (A') (A') (A") (A') (A')
                 (A') (A') (A") (A") (A') (A') (A") (A') (A') (A")
                 (A') (A") (A') (A') (A') (A') (A") (A") (A') (A")
                 (A') (A") (A') (A') (A') (A') (A") (A') (A") (A")
                 (A') (A") (A') (A") (A') (A') (A") (A') (A") (A')
                 (A') (A") (A') (A") (A') (A') (A') (A") (A') (A')
                 (A') (A") (A") (A') (A') (A") (A') (A") (A') (A')
                 (A") (A') (A") (A') (A') (A') (A') (A') (A') (A")
                 (A") (A') (A") (A") (A') (A') (A") (A') (A') (A')
                 (A') (A') (A') (A') (A')
 Keep R1 ints in memory in symmetry-blocked form, NReq=698357847.
 Requested convergence on RMS density matrix=1.00D-08 within 128 cycles.
 Requested convergence on MAX density matrix=1.00D-06.
 Requested convergence on             energy=1.00D-06.
 No special actions if energy rises.
 SCF Done:  E(RwB97XD) =  -169.883416078     A.U. after    9 cycles
            NFock=  9  Conv=0.33D-08     -V/T= 2.0057
 Calling FoFJK, ICntrl=      2127 FMM=F ISym2X=1 I1Cent= 0 IOpClX= 0 NMat=1 NMatS=1 NMatT=0.
 ***** Axes restored to original set *****
 -------------------------------------------------------------------
 Center     Atomic                   Forces (Hartrees/Bohr)
 Number     Number              X              Y              Z
 -------------------------------------------------------------------
      1        8          -0.000043949    0.000183689    0.000000000
      2        1           0.000021484   -0.000102199    0.000000000
      3        6           0.000044442   -0.000205151    0.000000000
      4        1          -0.000004502    0.000029574    0.000000000
      5        1          -0.000012035    0.000143414    0.000000000
      6        7          -0.000005441   -0.000049329    0.000000000
 -------------------------------------------------------------------
 Cartesian Forces:  Max     0.000205151 RMS     0.000079830

 GradGradGradGradGradGradGradGradGradGradGradGradGradGradGradGradGradGrad
 Berny optimization.
 Using GEDIIS/GDIIS optimizer.
 FormGI is forming the generalized inverse of G from B-inverse, IUseBI=4.
 Internal  Forces:  Max     0.000146290 RMS     0.000069436
 Search for a local minimum.
 Step number   3 out of a maximum of   24
 All quantities printed in internal units (Hartrees-Bohrs-Radians)
 Mixed Optimization -- En-DIIS/RFO-DIIS
 Swapping is turned off.
 Update second derivatives using D2CorX and points    1    2    3
 DE= -7.41D-06 DEPred=-7.39D-06 R= 1.00D+00
 TightC=F SS=  1.41D+00  RLast= 8.86D-03 DXNew= 5.0454D-01 2.6582D-02
 Trust test= 1.00D+00 RLast= 8.86D-03 DXMaxT set to 3.00D-01
 The second derivative matrix:
                          R1        R2        R3        R4        R5
           R1           0.53320
           R2          -0.00544   0.53540
           R3           0.00247   0.00441   0.35265
           R4          -0.00600  -0.00125   0.00924   0.79249
           R5          -0.00457  -0.00135   0.00522   0.00603   0.44234
           A1           0.00676   0.01317   0.00315   0.02811   0.01624
           A2          -0.00213  -0.00049   0.00077   0.00066   0.00145
           A3           0.00066  -0.00108  -0.00241  -0.00577  -0.00303
           A4          -0.00386  -0.00295   0.00102  -0.00327  -0.00093
           A5           0.01196   0.02139   0.00309   0.04253   0.02492
           D1           0.00000   0.00000   0.00000   0.00000   0.00000
           D2           0.00000   0.00000   0.00000   0.00000   0.00000
           D3           0.00000   0.00000   0.00000   0.00000   0.00000
           D4           0.00000   0.00000   0.00000   0.00000   0.00000
                          A1        A2        A3        A4        A5
           A1           0.17039
           A2           0.00307   0.16113
           A3          -0.00736  -0.00135   0.25123
           A4           0.00369   0.00067  -0.00050   0.15975
           A5           0.01078   0.00487  -0.01074   0.00670   0.16842
           D1           0.00000   0.00000   0.00000   0.00000   0.00000
           D2           0.00000   0.00000   0.00000   0.00000   0.00000
           D3           0.00000   0.00000   0.00000   0.00000   0.00000
           D4           0.00000   0.00000   0.00000   0.00000   0.00000
                          D1        D2        D3        D4
           D1           0.02289
           D2           0.00000   0.02289
           D3           0.00000   0.00000   0.03481
           D4           0.00000   0.00000   0.00000   0.03481
 ITU=  1  1  0
     Eigenvalues ---    0.02289   0.02938   0.03481   0.15623   0.16000
     Eigenvalues ---    0.16840   0.22641   0.35207   0.44556   0.53087
     Eigenvalues ---    0.54027   0.79726
 En-DIIS/RFO-DIIS/Sim-DIIS IScMMF=       -3 using points:     3    2
 RFO step:  Lambda=-2.27116257D-07.
 DidBck=F Rises=F RFO-DIIS coefs:    1.02935   -0.02935
 Iteration  1 RMS(Cart)=  0.00054536 RMS(Int)=  0.00000011
 Iteration  2 RMS(Cart)=  0.00000012 RMS(Int)=  0.00000000
 ClnCor:  largest displacement from symmetrization is 1.82D-13 for atom     1.
 Variable       Old X    -DE/DX   Delta X   Delta X   Delta X     New X
                                 (Linear)    (Quad)   (Total)
    R1        1.81705   0.00010  -0.00001   0.00019   0.00018   1.81723
    R2        2.54947  -0.00003   0.00000  -0.00006  -0.00007   2.54940
    R3        2.05114   0.00003   0.00002   0.00007   0.00009   2.05123
    R4        2.37570  -0.00004   0.00001  -0.00007  -0.00006   2.37564
    R5        1.92538  -0.00014   0.00000  -0.00034  -0.00034   1.92504
    A1        1.91890   0.00001   0.00014   0.00000   0.00014   1.91904
    A2        1.91809  -0.00007   0.00001  -0.00031  -0.00030   1.91779
    A3        2.25997   0.00015   0.00000   0.00067   0.00067   2.26063
    A4        2.10513  -0.00008  -0.00001  -0.00036  -0.00037   2.10477
    A5        1.97616   0.00002   0.00022   0.00001   0.00022   1.97639
    D1        3.14159   0.00000   0.00000   0.00000   0.00000   3.14159
    D2        0.00000   0.00000   0.00000   0.00000   0.00000   0.00000
    D3        0.00000   0.00000   0.00000   0.00000   0.00000   0.00000
    D4        3.14159   0.00000   0.00000   0.00000   0.00000   3.14159
         Item               Value     Threshold  Converged?
 Maximum Force            0.000146     0.000450     YES
 RMS     Force            0.000069     0.000300     YES
 Maximum Displacement     0.001251     0.001800     YES
 RMS     Displacement     0.000545     0.001200     YES
 Predicted change in Energy=-1.135582D-07
 Optimization completed.
    -- Stationary point found.
                           ----------------------------
                           !   Optimized Parameters   !
                           ! (Angstroms and Degrees)  !
 --------------------------                            --------------------------
 ! Name  Definition              Value          Derivative Info.                !
 --------------------------------------------------------------------------------
 ! R1    R(1,2)                  0.9615         -DE/DX =    0.0001              !
 ! R2    R(1,3)                  1.3491         -DE/DX =    0.0                 !
 ! R3    R(3,4)                  1.0854         -DE/DX =    0.0                 !
 ! R4    R(3,6)                  1.2572         -DE/DX =    0.0                 !
 ! R5    R(5,6)                  1.0189         -DE/DX =   -0.0001              !
 ! A1    A(2,1,3)              109.9446         -DE/DX =    0.0                 !
 ! A2    A(1,3,4)              109.8983         -DE/DX =   -0.0001              !
 ! A3    A(1,3,6)              129.4865         -DE/DX =    0.0001              !
 ! A4    A(4,3,6)              120.6152         -DE/DX =   -0.0001              !
 ! A5    A(3,6,5)              113.2258         -DE/DX =    0.0                 !
 ! D1    D(2,1,3,4)            180.0            -DE/DX =    0.0                 !
 ! D2    D(2,1,3,6)              0.0            -DE/DX =    0.0                 !
 ! D3    D(1,3,6,5)              0.0            -DE/DX =    0.0                 !
 ! D4    D(4,3,6,5)            180.0            -DE/DX =    0.0                 !
 --------------------------------------------------------------------------------
 GradGradGradGradGradGradGradGradGradGradGradGradGradGradGradGradGradGrad

                          Input orientation:                          
 ---------------------------------------------------------------------
 Center     Atomic      Atomic             Coordinates (Angstroms)
 Number     Number       Type             X           Y           Z
 ---------------------------------------------------------------------
      1          8           0       -1.094852   -0.351371    0.000000
      2          1           0       -0.832011   -1.276290    0.000000
      3          6           0       -0.000748    0.437971    0.000000
      4          1           0       -0.298294    1.481807    0.000000
      5          1           0        1.366205   -0.888769    0.000000
      6          7           0        1.215240    0.118851    0.000000
 ---------------------------------------------------------------------
                    Distance matrix (angstroms):
                    1          2          3          4          5
     1  O    0.000000
     2  H    0.961541   0.000000
     3  C    1.349120   1.905174   0.000000
     4  H    1.998761   2.809262   1.085416   0.000000
     5  H    2.519048   2.232113   1.904941   2.896583   0.000000
     6  N    2.357464   2.477429   1.257165   2.036771   1.018867
                    6
     6  N    0.000000
 Stoichiometry    CH3NO
 Framework group  CS[SG(CH3NO)]
 Deg. of freedom     9
 Full point group                 CS      NOp   2
 Largest Abelian subgroup         CS      NOp   2
 Largest concise Abelian subgroup C1      NOp   1
                         Standard orientation:                         
 ---------------------------------------------------------------------
 Center     Atomic      Atomic             Coordinates (Angstroms)
 Number     Number       Type             X           Y           Z
 ---------------------------------------------------------------------
      1          8           0       -1.093897   -0.350224    0.000000
      2          1           0       -0.830811   -1.275074    0.000000
      3          6           0        0.000000    0.439406    0.000000
      4          1           0       -0.297822    1.483163    0.000000
      5          1           0        1.367303   -0.886974    0.000000
      6          7           0        1.216072    0.120606    0.000000
 ---------------------------------------------------------------------
 Rotational constants (GHZ):          67.5762283          11.4447907           9.7872161

 **********************************************************************

            Population analysis using the SCF Density.

 **********************************************************************

 Orbital symmetries:
       Occupied  (A') (A') (A') (A') (A') (A') (A') (A') (A") (A')
                 (A") (A')
       Virtual   (A') (A') (A') (A") (A") (A') (A') (A') (A') (A')
                 (A") (A') (A") (A') (A') (A') (A') (A") (A') (A")
                 (A') (A") (A') (A') (A') (A') (A') (A") (A') (A")
                 (A') (A') (A') (A') (A") (A') (A') (A') (A") (A')
                 (A") (A') (A") (A') (A') (A') (A") (A") (A') (A')
                 (A") (A') (A') (A') (A") (A') (A') (A") (A') (A")
                 (A') (A") (A') (A') (A") (A') (A') (A') (A") (A")
                 (A') (A') (A") (A') (A") (A') (A") (A') (A') (A')
                 (A') (A") (A") (A') (A") (A') (A') (A") (A') (A')
                 (A') (A") (A') (A') (A') (A") (A') (A") (A') (A')
                 (A") (A') (A") (A') (A") (A') (A') (A") (A') (A')
                 (A') (A') (A") (A") (A') (A') (A") (A') (A') (A")
                 (A') (A") (A') (A') (A') (A') (A") (A") (A') (A")
                 (A') (A") (A') (A') (A') (A') (A") (A') (A") (A")
                 (A') (A") (A') (A") (A') (A') (A") (A') (A") (A')
                 (A') (A") (A') (A") (A') (A') (A') (A") (A') (A')
                 (A') (A") (A") (A') (A') (A") (A') (A") (A') (A')
                 (A") (A') (A") (A') (A') (A') (A') (A') (A') (A")
                 (A") (A') (A") (A") (A') (A') (A") (A') (A') (A')
                 (A') (A') (A') (A') (A')
 The electronic state is 1-A'.
 Alpha  occ. eigenvalues --  -19.30943 -14.42305 -10.39073  -1.19740  -1.00038
 Alpha  occ. eigenvalues --   -0.76044  -0.64093  -0.57082  -0.51997  -0.49689
 Alpha  occ. eigenvalues --   -0.37814  -0.37472
 Alpha virt. eigenvalues --    0.02489   0.04292   0.05139   0.07528   0.08737
 Alpha virt. eigenvalues --    0.09885   0.10298   0.12853   0.13876   0.15162
 Alpha virt. eigenvalues --    0.15913   0.15973   0.19677   0.20282   0.21244
 Alpha virt. eigenvalues --    0.24129   0.24737   0.25502   0.27577   0.29941
 Alpha virt. eigenvalues --    0.30429   0.31041   0.32567   0.34958   0.36749
 Alpha virt. eigenvalues --    0.37007   0.37457   0.40289   0.41438   0.42786
 Alpha virt. eigenvalues --    0.43609   0.44739   0.49291   0.50744   0.52928
 Alpha virt. eigenvalues --    0.53735   0.58110   0.59427   0.59987   0.60593
 Alpha virt. eigenvalues --    0.62008   0.65243   0.67694   0.69188   0.70122
 Alpha virt. eigenvalues --    0.73670   0.74256   0.76953   0.80359   0.84188
 Alpha virt. eigenvalues --    0.84534   0.85714   0.86462   0.88380   0.89163
 Alpha virt. eigenvalues --    0.90948   0.93476   0.95239   0.96163   0.97955
 Alpha virt. eigenvalues --    0.99245   1.02596   1.02847   1.05196   1.05662
 Alpha virt. eigenvalues --    1.07251   1.12629   1.13263   1.15349   1.16219
 Alpha virt. eigenvalues --    1.20964   1.23736   1.26692   1.28805   1.30188
 Alpha virt. eigenvalues --    1.32324   1.35795   1.35959   1.39247   1.41311
 Alpha virt. eigenvalues --    1.45777   1.47809   1.50768   1.53328   1.54163
 Alpha virt. eigenvalues --    1.60811   1.64842   1.72253   1.74168   1.75385
 Alpha virt. eigenvalues --    1.76589   1.81431   1.84734   1.88860   1.92069
 Alpha virt. eigenvalues --    1.92987   2.00191   2.01691   2.01729   2.04702
 Alpha virt. eigenvalues --    2.13918   2.17456   2.17754   2.20366   2.23022
 Alpha virt. eigenvalues --    2.25970   2.32032   2.36226   2.39545   2.42291
 Alpha virt. eigenvalues --    2.48488   2.51870   2.52428   2.57455   2.60610
 Alpha virt. eigenvalues --    2.66905   2.69056   2.75747   2.83782   2.96477
 Alpha virt. eigenvalues --    3.00688   3.12819   3.13432   3.26074   3.30344
 Alpha virt. eigenvalues --    3.34933   3.36959   3.44763   3.48965   3.49960
 Alpha virt. eigenvalues --    3.59518   3.64307   3.66943   3.77340   3.82226
 Alpha virt. eigenvalues --    3.87050   3.90246   3.93091   3.94137   3.99438
 Alpha virt. eigenvalues --    3.99985   4.05257   4.11161   4.17986   4.22275
 Alpha virt. eigenvalues --    4.25800   4.31494   4.34062   4.39669   4.41477
 Alpha virt. eigenvalues --    4.49140   4.51839   4.58384   4.66215   4.67250
 Alpha virt. eigenvalues --    4.72640   4.80174   4.83452   4.85900   4.94066
 Alpha virt. eigenvalues --    5.00858   5.06038   5.16587   5.20967   5.23235
 Alpha virt. eigenvalues --    5.24819   5.31956   5.38008   5.40626   5.46424
 Alpha virt. eigenvalues --    5.62246   5.76428   5.77280   5.88667   6.03200
 Alpha virt. eigenvalues --    6.12947   6.18481   6.27498   6.42481   6.44122
 Alpha virt. eigenvalues --    6.55107   6.63660   6.84768   6.86122   6.94739
 Alpha virt. eigenvalues --    7.00710   7.12383   7.19246   7.31894   7.43224
 Alpha virt. eigenvalues --    7.74685   8.12240  14.54145  16.50075  16.67952
          Condensed to atoms (all electrons):
               1          2          3          4          5          6
     1  O    8.141199   0.152032   0.164329  -0.071805  -0.046437  -0.030464
     2  H    0.152032   0.635954   0.078098   0.005577   0.001140  -0.029602
     3  C    0.164329   0.078098   5.110479   0.302211   0.009313   0.312789
     4  H   -0.071805   0.005577   0.302211   0.370572   0.016033  -0.091334
     5  H   -0.046437   0.001140   0.009313   0.016033   0.654761   0.211819
     6  N   -0.030464  -0.029602   0.312789  -0.091334   0.211819   7.119638
 Mulliken charges:
               1
     1  O   -0.308854
     2  H    0.156801
     3  C    0.022781
     4  H    0.468746
     5  H    0.153371
     6  N   -0.492845
 Sum of Mulliken charges =   0.00000
 Mulliken charges with hydrogens summed into heavy atoms:
               1
     1  O   -0.152053
     3  C    0.491527
     6  N   -0.339474
 Electronic spatial extent (au):  <R**2>=            146.0865
 Charge=              0.0000 electrons
 Dipole moment (field-independent basis, Debye):
    X=             -1.0634    Y=             -1.7631    Z=              0.0000  Tot=              2.0590
 Quadrupole moment (field-independent basis, Debye-Ang):
   XX=            -23.0565   YY=            -13.1407   ZZ=            -18.9502
   XY=             -1.9963   XZ=              0.0000   YZ=              0.0000
 Traceless Quadrupole moment (field-independent basis, Debye-Ang):
   XX=             -4.6741   YY=              5.2418   ZZ=             -0.5677
   XY=             -1.9963   XZ=              0.0000   YZ=              0.0000
 Octapole moment (field-independent basis, Debye-Ang**2):
  XXX=             -6.3545  YYY=             -5.6098  ZZZ=              0.0000  XYY=             -3.6896
  XXY=             -5.5646  XXZ=              0.0000  XZZ=             -1.8753  YZZ=             -0.9338
  YYZ=              0.0000  XYZ=              0.0000
 Hexadecapole moment (field-independent basis, Debye-Ang**3):
 XXXX=           -134.7347 YYYY=            -32.7424 ZZZZ=            -18.4034 XXXY=            -14.7475
 XXXZ=              0.0000 YYYX=             -6.9475 YYYZ=              0.0000 ZZZX=              0.0000
 ZZZY=              0.0000 XXYY=            -24.1653 XXZZ=            -24.7519 YYZZ=            -10.6593
 XXYZ=              0.0000 YYXZ=              0.0000 ZZXY=             -3.1605
 N-N= 7.109338850964D+01 E-N=-5.403722525186D+02  KE= 1.689239312677D+02
 Symmetry A'   KE= 1.616023205801D+02
 Symmetry A"   KE= 7.321610687627D+00
 1\1\GINC-R06C45\FOpt\RwB97XD\Aug-CC-pVTZ\C1H3N1O1\LFRANZON\29-Aug-2022
 \0\\#wB97XD Aug-cc-pVTZ Opt Integral(Grid=SuperFineGrid) Freq MaxDisk=
 32GB\\Title\\0,1\O,-1.0948523543,-0.3513705208,0.\H,-0.8320107775,-1.2
 762900317,0.\C,-0.0007477619,0.4379711961,0.\H,-0.2982943644,1.4818072
 59,0.\H,1.3662053186,-0.88876932,0.\N,1.2152399394,0.1188514174,0.\\Ve
 rsion=ES64L-G16RevB.01\State=1-A'\HF=-169.8834161\RMSD=3.321e-09\RMSF=
 7.983e-05\Dipole=-0.4185646,-0.6935464,0.\Quadrupole=-3.4758301,3.8979
 091,-0.422079,-1.4822826,0.,0.\PG=CS [SG(C1H3N1O1)]\\@


 It is also a good rule not to put too much confidence in
 experimental results until they have been confirmed by
 Theory.
                             -- Sir Arthur Eddington
 Job cpu time:       0 days  0 hours 19 minutes 40.9 seconds.
 Elapsed time:       0 days  0 hours  1 minutes 32.3 seconds.
 File lengths (MBytes):  RWF=     22 Int=      0 D2E=      0 Chk=      4 Scr=      1
 Normal termination of Gaussian 16 at Mon Aug 29 10:48:44 2022.
 Link1:  Proceeding to internal job step number  2.
 ----------------------------------------------------------------------
 #N Geom=AllCheck Guess=TCheck SCRF=Check GenChk RwB97XD/Aug-CC-pVTZ Fr
 eq
 ----------------------------------------------------------------------
 1/10=4,29=7,30=1,38=1,40=1/1,3;
 2/12=2,40=1/2;
 3/5=16,6=1,7=10,11=2,14=-4,25=1,30=1,70=2,71=2,74=-58,75=-7,116=1,140=1/1,2,3;
 4/5=101/1;
 5/5=2,38=6,98=1/2;
 8/6=4,10=90,11=11/1;
 11/6=1,8=1,9=11,15=111,16=1/1,2,10;
 10/6=1/2;
 6/7=2,8=2,9=2,10=2,28=1/1;
 7/8=1,10=1,25=1/1,2,3,16;
 1/10=4,30=1/3;
 99//99;
 Structure from the checkpoint file:  "AP1-M0002-b3lyp-wb97L-wb97H.chk"
 -----
 Title
 -----
 Charge =  0 Multiplicity = 1
 Redundant internal coordinates found in file.  (old form).
 O,0,-1.0948523543,-0.3513705208,0.
 H,0,-0.8320107775,-1.2762900317,0.
 C,0,-0.0007477619,0.4379711961,0.
 H,0,-0.2982943644,1.481807259,0.
 H,0,1.3662053186,-0.88876932,0.
 N,0,1.2152399394,0.1188514174,0.
 Recover connectivity data from disk.

 GradGradGradGradGradGradGradGradGradGradGradGradGradGradGradGradGradGrad
 Berny optimization.
 Initialization pass.
                           ----------------------------
                           !    Initial Parameters    !
                           ! (Angstroms and Degrees)  !
 --------------------------                            --------------------------
 ! Name  Definition              Value          Derivative Info.                !
 --------------------------------------------------------------------------------
 ! R1    R(1,2)                  0.9615         calculate D2E/DX2 analytically  !
 ! R2    R(1,3)                  1.3491         calculate D2E/DX2 analytically  !
 ! R3    R(3,4)                  1.0854         calculate D2E/DX2 analytically  !
 ! R4    R(3,6)                  1.2572         calculate D2E/DX2 analytically  !
 ! R5    R(5,6)                  1.0189         calculate D2E/DX2 analytically  !
 ! A1    A(2,1,3)              109.9446         calculate D2E/DX2 analytically  !
 ! A2    A(1,3,4)              109.8983         calculate D2E/DX2 analytically  !
 ! A3    A(1,3,6)              129.4865         calculate D2E/DX2 analytically  !
 ! A4    A(4,3,6)              120.6152         calculate D2E/DX2 analytically  !
 ! A5    A(3,6,5)              113.2258         calculate D2E/DX2 analytically  !
 ! D1    D(2,1,3,4)            180.0            calculate D2E/DX2 analytically  !
 ! D2    D(2,1,3,6)              0.0            calculate D2E/DX2 analytically  !
 ! D3    D(1,3,6,5)              0.0            calculate D2E/DX2 analytically  !
 ! D4    D(4,3,6,5)            180.0            calculate D2E/DX2 analytically  !
 --------------------------------------------------------------------------------
 Trust Radius=3.00D-01 FncErr=1.00D-07 GrdErr=1.00D-07 EigMax=2.50D+02 EigMin=1.00D-04
 Number of steps in this run=      2 maximum allowed number of steps=      2.
 GradGradGradGradGradGradGradGradGradGradGradGradGradGradGradGradGradGrad

                          Input orientation:                          
 ---------------------------------------------------------------------
 Center     Atomic      Atomic             Coordinates (Angstroms)
 Number     Number       Type             X           Y           Z
 ---------------------------------------------------------------------
      1          8           0       -1.094852   -0.351371    0.000000
      2          1           0       -0.832011   -1.276290    0.000000
      3          6           0       -0.000748    0.437971    0.000000
      4          1           0       -0.298294    1.481807    0.000000
      5          1           0        1.366205   -0.888769    0.000000
      6          7           0        1.215240    0.118851    0.000000
 ---------------------------------------------------------------------
                    Distance matrix (angstroms):
                    1          2          3          4          5
     1  O    0.000000
     2  H    0.961541   0.000000
     3  C    1.349120   1.905174   0.000000
     4  H    1.998761   2.809262   1.085416   0.000000
     5  H    2.519048   2.232113   1.904941   2.896583   0.000000
     6  N    2.357464   2.477429   1.257165   2.036771   1.018867
                    6
     6  N    0.000000
 Stoichiometry    CH3NO
 Framework group  CS[SG(CH3NO)]
 Deg. of freedom     9
 Full point group                 CS      NOp   2
 Largest Abelian subgroup         CS      NOp   2
 Largest concise Abelian subgroup C1      NOp   1
                         Standard orientation:                         
 ---------------------------------------------------------------------
 Center     Atomic      Atomic             Coordinates (Angstroms)
 Number     Number       Type             X           Y           Z
 ---------------------------------------------------------------------
      1          8           0       -1.093897   -0.350224    0.000000
      2          1           0       -0.830811   -1.275074    0.000000
      3          6           0        0.000000    0.439406    0.000000
      4          1           0       -0.297822    1.483163    0.000000
      5          1           0        1.367303   -0.886974    0.000000
      6          7           0        1.216072    0.120606    0.000000
 ---------------------------------------------------------------------
 Rotational constants (GHZ):          67.5762283          11.4447907           9.7872161
 Standard basis: Aug-CC-pVTZ (5D, 7F)
 There are   165 symmetry adapted cartesian basis functions of A'  symmetry.
 There are    75 symmetry adapted cartesian basis functions of A"  symmetry.
 There are   138 symmetry adapted basis functions of A'  symmetry.
 There are    69 symmetry adapted basis functions of A"  symmetry.
   207 basis functions,   297 primitive gaussians,   240 cartesian basis functions
    12 alpha electrons       12 beta electrons
       nuclear repulsion energy        71.0942228220 Hartrees.
 NAtoms=    6 NActive=    6 NUniq=    6 SFac= 1.00D+00 NAtFMM=   60 NAOKFM=F Big=F
 Integral buffers will be    131072 words long.
 Raffenetti 2 integral format.
 Two-electron integral symmetry is turned on.
 Nuclear repulsion after empirical dispersion term =       71.0933885096 Hartrees.
 One-electron integrals computed using PRISM.
 NBasis=   207 RedAO= T EigKep=  5.22D-05  NBF=   138    69
 NBsUse=   207 1.00D-06 EigRej= -1.00D+00 NBFU=   138    69
 Initial guess from the checkpoint file:  "AP1-M0002-b3lyp-wb97L-wb97H.chk"
 B after Tr=     0.000000    0.000000    0.000000
         Rot=    1.000000    0.000000    0.000000    0.000000 Ang=   0.00 deg.
 Initial guess orbital symmetries:
       Occupied  (A') (A') (A') (A') (A') (A') (A') (A') (A") (A')
                 (A") (A')
       Virtual   (A') (A') (A') (A") (A") (A') (A') (A') (A') (A')
                 (A") (A') (A") (A') (A') (A') (A') (A") (A') (A")
                 (A') (A") (A') (A') (A') (A') (A') (A") (A') (A")
                 (A') (A') (A') (A') (A") (A') (A') (A') (A") (A')
                 (A") (A') (A") (A') (A') (A') (A") (A") (A') (A')
                 (A") (A') (A') (A') (A") (A') (A') (A") (A') (A")
                 (A') (A") (A') (A') (A") (A') (A') (A') (A") (A")
                 (A') (A') (A") (A') (A") (A') (A") (A') (A') (A')
                 (A') (A") (A") (A') (A") (A') (A') (A") (A') (A')
                 (A') (A") (A') (A') (A') (A") (A') (A") (A') (A')
                 (A") (A') (A") (A') (A") (A') (A') (A") (A') (A')
                 (A') (A') (A") (A") (A') (A') (A") (A') (A') (A")
                 (A') (A") (A') (A') (A') (A') (A") (A") (A') (A")
                 (A') (A") (A') (A') (A') (A') (A") (A') (A") (A")
                 (A') (A") (A') (A") (A') (A') (A") (A') (A") (A')
                 (A') (A") (A') (A") (A') (A') (A') (A") (A') (A')
                 (A') (A") (A") (A') (A') (A") (A') (A") (A') (A')
                 (A") (A') (A") (A') (A') (A') (A') (A') (A') (A")
                 (A") (A') (A") (A") (A') (A') (A") (A') (A') (A')
                 (A') (A') (A') (A') (A')
 Keep R1 ints in memory in symmetry-blocked form, NReq=698357847.
 Requested convergence on RMS density matrix=1.00D-08 within 128 cycles.
 Requested convergence on MAX density matrix=1.00D-06.
 Requested convergence on             energy=1.00D-06.
 No special actions if energy rises.
 SCF Done:  E(RwB97XD) =  -169.883416078     A.U. after    1 cycles
            NFock=  1  Conv=0.59D-09     -V/T= 2.0057
 DoSCS=F DFT=T ScalE2(SS,OS)=  1.000000  1.000000
 Range of M.O.s used for correlation:     1   207
 NBasis=   207 NAE=    12 NBE=    12 NFC=     0 NFV=     0
 NROrb=    207 NOA=    12 NOB=    12 NVA=   195 NVB=   195

 **** Warning!!: The largest alpha MO coefficient is  0.34521239D+02

 Symmetrizing basis deriv contribution to polar:
 IMax=3 JMax=2 DiffMx= 0.00D+00
 G2DrvN: will do     7 centers at a time, making    1 passes.
 Calling FoFCou, ICntrl=  3107 FMM=F I1Cent=   0 AccDes= 0.00D+00.
 End of G2Drv F.D. properties file   721 does not exist.
 End of G2Drv F.D. properties file   722 does not exist.
 End of G2Drv F.D. properties file   788 does not exist.
          IDoAtm=111111
          Differentiating once with respect to electric field.
                with respect to dipole field.
          Differentiating once with respect to nuclear coordinates.
 Keep R1 ints in memory in symmetry-blocked form, NReq=698361958.
          There are    21 degrees of freedom in the 1st order CPHF.  IDoFFX=6 NUNeed=     3.
     18 vectors produced by pass  0 Test12= 1.11D-14 4.76D-09 XBig12= 1.50D+01 2.47D+00.
 AX will form    18 AO Fock derivatives at one time.
     18 vectors produced by pass  1 Test12= 1.11D-14 4.76D-09 XBig12= 3.29D+00 4.54D-01.
     18 vectors produced by pass  2 Test12= 1.11D-14 4.76D-09 XBig12= 6.47D-02 5.19D-02.
     18 vectors produced by pass  3 Test12= 1.11D-14 4.76D-09 XBig12= 5.25D-04 4.16D-03.
     18 vectors produced by pass  4 Test12= 1.11D-14 4.76D-09 XBig12= 4.08D-06 3.47D-04.
     18 vectors produced by pass  5 Test12= 1.11D-14 4.76D-09 XBig12= 2.86D-08 4.00D-05.
     18 vectors produced by pass  6 Test12= 1.11D-14 4.76D-09 XBig12= 1.75D-10 2.69D-06.
      6 vectors produced by pass  7 Test12= 1.11D-14 4.76D-09 XBig12= 8.71D-13 1.82D-07.
      3 vectors produced by pass  8 Test12= 1.11D-14 4.76D-09 XBig12= 4.07D-15 1.16D-08.
 InvSVY:  IOpt=1 It=  1 EMax= 1.33D-15
 Solved reduced A of dimension   135 with    21 vectors.
 Isotropic polarizability for W=    0.000000       27.52 Bohr**3.
 End of Minotr F.D. properties file   721 does not exist.
 End of Minotr F.D. properties file   722 does not exist.
 End of Minotr F.D. properties file   788 does not exist.

 **********************************************************************

            Population analysis using the SCF Density.

 **********************************************************************

 Orbital symmetries:
       Occupied  (A') (A') (A') (A') (A') (A') (A') (A') (A") (A')
                 (A") (A')
       Virtual   (A') (A') (A') (A") (A") (A') (A') (A') (A') (A')
                 (A") (A') (A") (A') (A') (A') (A') (A") (A') (A")
                 (A') (A") (A') (A') (A') (A') (A') (A") (A') (A")
                 (A') (A') (A') (A') (A") (A') (A') (A') (A") (A')
                 (A") (A') (A") (A') (A') (A') (A") (A") (A') (A')
                 (A") (A') (A') (A') (A") (A') (A') (A") (A') (A")
                 (A') (A") (A') (A') (A") (A') (A') (A') (A") (A")
                 (A') (A') (A") (A') (A") (A') (A") (A') (A') (A')
                 (A') (A") (A") (A') (A") (A') (A') (A") (A') (A')
                 (A') (A") (A') (A') (A') (A") (A') (A") (A') (A')
                 (A") (A') (A") (A') (A") (A') (A') (A") (A') (A')
                 (A') (A') (A") (A") (A') (A') (A") (A') (A') (A")
                 (A') (A") (A') (A') (A') (A') (A") (A") (A') (A")
                 (A') (A") (A') (A') (A') (A') (A") (A') (A") (A")
                 (A') (A") (A') (A") (A') (A') (A") (A') (A") (A')
                 (A') (A") (A') (A") (A') (A') (A') (A") (A') (A')
                 (A') (A") (A") (A') (A') (A") (A') (A") (A') (A')
                 (A") (A') (A") (A') (A') (A') (A') (A') (A') (A")
                 (A") (A') (A") (A") (A') (A') (A") (A') (A') (A')
                 (A') (A') (A') (A') (A')
 The electronic state is 1-A'.
 Alpha  occ. eigenvalues --  -19.30943 -14.42305 -10.39073  -1.19740  -1.00038
 Alpha  occ. eigenvalues --   -0.76044  -0.64093  -0.57082  -0.51997  -0.49689
 Alpha  occ. eigenvalues --   -0.37814  -0.37472
 Alpha virt. eigenvalues --    0.02489   0.04292   0.05139   0.07528   0.08737
 Alpha virt. eigenvalues --    0.09885   0.10298   0.12853   0.13876   0.15162
 Alpha virt. eigenvalues --    0.15913   0.15973   0.19677   0.20282   0.21244
 Alpha virt. eigenvalues --    0.24129   0.24737   0.25502   0.27577   0.29941
 Alpha virt. eigenvalues --    0.30429   0.31041   0.32567   0.34958   0.36749
 Alpha virt. eigenvalues --    0.37007   0.37457   0.40289   0.41438   0.42786
 Alpha virt. eigenvalues --    0.43609   0.44739   0.49291   0.50744   0.52928
 Alpha virt. eigenvalues --    0.53735   0.58110   0.59427   0.59987   0.60593
 Alpha virt. eigenvalues --    0.62008   0.65243   0.67694   0.69188   0.70122
 Alpha virt. eigenvalues --    0.73670   0.74256   0.76953   0.80359   0.84188
 Alpha virt. eigenvalues --    0.84534   0.85714   0.86462   0.88380   0.89163
 Alpha virt. eigenvalues --    0.90948   0.93476   0.95239   0.96163   0.97955
 Alpha virt. eigenvalues --    0.99245   1.02596   1.02847   1.05196   1.05662
 Alpha virt. eigenvalues --    1.07251   1.12629   1.13263   1.15349   1.16219
 Alpha virt. eigenvalues --    1.20964   1.23736   1.26692   1.28805   1.30188
 Alpha virt. eigenvalues --    1.32324   1.35795   1.35959   1.39247   1.41311
 Alpha virt. eigenvalues --    1.45777   1.47809   1.50768   1.53328   1.54163
 Alpha virt. eigenvalues --    1.60811   1.64842   1.72253   1.74168   1.75385
 Alpha virt. eigenvalues --    1.76589   1.81431   1.84734   1.88860   1.92069
 Alpha virt. eigenvalues --    1.92987   2.00191   2.01691   2.01729   2.04702
 Alpha virt. eigenvalues --    2.13918   2.17456   2.17754   2.20366   2.23022
 Alpha virt. eigenvalues --    2.25970   2.32032   2.36226   2.39545   2.42291
 Alpha virt. eigenvalues --    2.48488   2.51870   2.52428   2.57455   2.60610
 Alpha virt. eigenvalues --    2.66905   2.69056   2.75747   2.83782   2.96477
 Alpha virt. eigenvalues --    3.00688   3.12819   3.13432   3.26074   3.30344
 Alpha virt. eigenvalues --    3.34933   3.36959   3.44763   3.48965   3.49960
 Alpha virt. eigenvalues --    3.59518   3.64307   3.66943   3.77340   3.82226
 Alpha virt. eigenvalues --    3.87050   3.90246   3.93091   3.94137   3.99438
 Alpha virt. eigenvalues --    3.99985   4.05257   4.11161   4.17986   4.22275
 Alpha virt. eigenvalues --    4.25800   4.31494   4.34062   4.39669   4.41477
 Alpha virt. eigenvalues --    4.49140   4.51839   4.58384   4.66215   4.67250
 Alpha virt. eigenvalues --    4.72640   4.80174   4.83452   4.85900   4.94066
 Alpha virt. eigenvalues --    5.00858   5.06038   5.16587   5.20967   5.23235
 Alpha virt. eigenvalues --    5.24819   5.31956   5.38008   5.40626   5.46424
 Alpha virt. eigenvalues --    5.62246   5.76428   5.77280   5.88667   6.03200
 Alpha virt. eigenvalues --    6.12947   6.18481   6.27498   6.42481   6.44122
 Alpha virt. eigenvalues --    6.55107   6.63660   6.84768   6.86122   6.94739
 Alpha virt. eigenvalues --    7.00710   7.12383   7.19246   7.31894   7.43224
 Alpha virt. eigenvalues --    7.74685   8.12240  14.54145  16.50075  16.67952
          Condensed to atoms (all electrons):
               1          2          3          4          5          6
     1  O    8.141199   0.152032   0.164329  -0.071805  -0.046437  -0.030464
     2  H    0.152032   0.635954   0.078097   0.005577   0.001140  -0.029602
     3  C    0.164329   0.078097   5.110479   0.302211   0.009314   0.312789
     4  H   -0.071805   0.005577   0.302211   0.370572   0.016033  -0.091334
     5  H   -0.046437   0.001140   0.009314   0.016033   0.654761   0.211818
     6  N   -0.030464  -0.029602   0.312789  -0.091334   0.211818   7.119638
 Mulliken charges:
               1
     1  O   -0.308854
     2  H    0.156801
     3  C    0.022781
     4  H    0.468746
     5  H    0.153371
     6  N   -0.492845
 Sum of Mulliken charges =   0.00000
 Mulliken charges with hydrogens summed into heavy atoms:
               1
     1  O   -0.152053
     3  C    0.491527
     6  N   -0.339474
 APT charges:
               1
     1  O   -0.664130
     2  H    0.259621
     3  C    0.846215
     4  H    0.040181
     5  H    0.154143
     6  N   -0.636030
 Sum of APT charges =   0.00000
 APT charges with hydrogens summed into heavy atoms:
               1
     1  O   -0.404509
     3  C    0.886396
     6  N   -0.481887
 Electronic spatial extent (au):  <R**2>=            146.0865
 Charge=              0.0000 electrons
 Dipole moment (field-independent basis, Debye):
    X=             -1.0634    Y=             -1.7631    Z=              0.0000  Tot=              2.0590
 Quadrupole moment (field-independent basis, Debye-Ang):
   XX=            -23.0565   YY=            -13.1407   ZZ=            -18.9502
   XY=             -1.9963   XZ=              0.0000   YZ=              0.0000
 Traceless Quadrupole moment (field-independent basis, Debye-Ang):
   XX=             -4.6741   YY=              5.2418   ZZ=             -0.5677
   XY=             -1.9963   XZ=              0.0000   YZ=              0.0000
 Octapole moment (field-independent basis, Debye-Ang**2):
  XXX=             -6.3545  YYY=             -5.6098  ZZZ=              0.0000  XYY=             -3.6896
  XXY=             -5.5646  XXZ=              0.0000  XZZ=             -1.8753  YZZ=             -0.9338
  YYZ=              0.0000  XYZ=              0.0000
 Hexadecapole moment (field-independent basis, Debye-Ang**3):
 XXXX=           -134.7347 YYYY=            -32.7424 ZZZZ=            -18.4034 XXXY=            -14.7475
 XXXZ=              0.0000 YYYX=             -6.9475 YYYZ=              0.0000 ZZZX=              0.0000
 ZZZY=              0.0000 XXYY=            -24.1653 XXZZ=            -24.7519 YYZZ=            -10.6593
 XXYZ=              0.0000 YYXZ=              0.0000 ZZXY=             -3.1605
 N-N= 7.109338850964D+01 E-N=-5.403722530194D+02  KE= 1.689239314641D+02
 Symmetry A'   KE= 1.616023207603D+02
 Symmetry A"   KE= 7.321610703873D+00
  Exact polarizability:  34.324  -0.139  28.106   0.000   0.000  20.137
 Approx polarizability:  36.464  -1.204  29.093   0.000   0.000  20.806
 Calling FoFJK, ICntrl=    100127 FMM=F ISym2X=1 I1Cent= 0 IOpClX= 0 NMat=1 NMatS=1 NMatT=0.
 Full mass-weighted force constant matrix:
 Low frequencies ---   -8.6537   -5.7703   -0.0017   -0.0013   -0.0009    4.4334
 Low frequencies ---  511.4823  605.7213  862.1672
 Diagonal vibrational polarizability:
        8.3819493       3.7696343      10.5362873
 Harmonic frequencies (cm**-1), IR intensities (KM/Mole), Raman scattering
 activities (A**4/AMU), depolarization ratios for plane and unpolarized
 incident light, reduced masses (AMU), force constants (mDyne/A),
 and normal coordinates:
                      1                      2                      3
                     A"                     A'                     A"
 Frequencies --    511.4806               605.7212               862.1672
 Red. masses --      1.1479                 2.5999                 1.8860
 Frc consts  --      0.1769                 0.5620                 0.8260
 IR Inten    --     69.1243                30.9112                55.7192
  Atom  AN      X      Y      Z        X      Y      Z        X      Y      Z
     1   8     0.00   0.00  -0.08     0.19  -0.04   0.00     0.00   0.00  -0.07
     2   1     0.00   0.00   0.94     0.61   0.08   0.00     0.00   0.00   0.04
     3   6     0.00   0.00   0.06    -0.06   0.20   0.00     0.00   0.00   0.21
     4   1     0.00   0.00   0.14    -0.03   0.20   0.00     0.00   0.00  -0.27
     5   1     0.00   0.00  -0.28    -0.65  -0.21   0.00     0.00   0.00   0.92
     6   7     0.00   0.00  -0.01    -0.16  -0.13   0.00     0.00   0.00  -0.15
                      4                      5                      6
                     A"                     A'                     A'
 Frequencies --   1080.3732              1098.2528              1134.9130
 Red. masses --      1.1488                 2.0438                 1.5918
 Frc consts  --      0.7900                 1.4524                 1.2080
 IR Inten    --     61.0888                24.7495               286.5862
  Atom  AN      X      Y      Z        X      Y      Z        X      Y      Z
     1   8     0.00   0.00   0.01     0.13   0.11   0.00    -0.15  -0.07   0.00
     2   1     0.00   0.00   0.11     0.22   0.14   0.00     0.73   0.17   0.00
     3   6     0.00   0.00  -0.11    -0.09  -0.13   0.00     0.04   0.11   0.00
     4   1     0.00   0.00   0.84     0.09  -0.07   0.00     0.33   0.19   0.00
     5   1     0.00   0.00   0.52     0.90   0.16   0.00     0.50   0.04   0.00
     6   7     0.00   0.00  -0.02    -0.15  -0.04   0.00     0.03  -0.05   0.00
                      7                      8                      9
                     A'                     A'                     A'
 Frequencies --   1360.7219              1414.1596              1747.8638
 Red. masses --      1.6679                 1.1200                 6.9697
 Frc consts  --      1.8196                 1.3196                12.5453
 IR Inten    --     35.3685                 1.6223               304.8433
  Atom  AN      X      Y      Z        X      Y      Z        X      Y      Z
     1   8    -0.02   0.08   0.00     0.02  -0.03   0.00    -0.08   0.00   0.00
     2   1     0.75   0.27   0.00    -0.18  -0.08   0.00     0.34   0.10   0.00
     3   6    -0.08  -0.18   0.00    -0.01  -0.04   0.00     0.57  -0.13   0.00
     4   1     0.05  -0.16   0.00     0.93   0.22   0.00    -0.24  -0.42   0.00
     5   1    -0.52  -0.07   0.00    -0.17   0.03   0.00    -0.30   0.20   0.00
     6   7     0.07   0.07   0.00    -0.05   0.06   0.00    -0.38   0.12   0.00
                     10                     11                     12
                     A'                     A'                     A'
 Frequencies --   3180.5265              3491.4508              3848.4722
 Red. masses --      1.0931                 1.0748                 1.0650
 Frc consts  --      6.5151                 7.7193                 9.2938
 IR Inten    --     10.3858                 9.1335                41.4841
  Atom  AN      X      Y      Z        X      Y      Z        X      Y      Z
     1   8     0.00   0.00   0.00     0.00   0.00   0.00     0.02  -0.06   0.00
     2   1     0.01  -0.02   0.00     0.01   0.01   0.00    -0.25   0.96   0.00
     3   6     0.03  -0.08   0.00    -0.01   0.00   0.00     0.00   0.00   0.00
     4   1    -0.27   0.96   0.00     0.00   0.02   0.00    -0.01   0.02   0.00
     5   1    -0.01  -0.02   0.00    -0.18   0.98   0.00     0.00  -0.01   0.00
     6   7     0.00   0.00   0.00     0.02  -0.07   0.00     0.00   0.00   0.00

 -------------------
 - Thermochemistry -
 -------------------
 Temperature   298.150 Kelvin.  Pressure   1.00000 Atm.
 Atom     1 has atomic number  8 and mass  15.99491
 Atom     2 has atomic number  1 and mass   1.00783
 Atom     3 has atomic number  6 and mass  12.00000
 Atom     4 has atomic number  1 and mass   1.00783
 Atom     5 has atomic number  1 and mass   1.00783
 Atom     6 has atomic number  7 and mass  14.00307
 Molecular mass:    45.02146 amu.
 Principal axes and moments of inertia in atomic units:
                           1         2         3
     Eigenvalues --    26.70675 157.69106 184.39781
           X            0.97736  -0.21159   0.00000
           Y            0.21159   0.97736   0.00000
           Z            0.00000   0.00000   1.00000
 This molecule is an asymmetric top.
 Rotational symmetry number  1.
 Rotational temperatures (Kelvin)      3.24315     0.54926     0.46971
 Rotational constants (GHZ):          67.57623    11.44479     9.78722
 Zero-point vibrational energy     121636.9 (Joules/Mol)
                                   29.07192 (Kcal/Mol)
 Warning -- explicit consideration of   2 degrees of freedom as
           vibrations may cause significant error
 Vibrational temperatures:    735.91   871.50  1240.47  1554.42  1580.14
          (Kelvin)           1632.89  1957.78  2034.66  2514.79  4576.07
                             5023.42  5537.09
 
 Zero-point correction=                           0.046329 (Hartree/Particle)
 Thermal correction to Energy=                    0.049688
 Thermal correction to Enthalpy=                  0.050632
 Thermal correction to Gibbs Free Energy=         0.022087
 Sum of electronic and zero-point Energies=           -169.837087
 Sum of electronic and thermal Energies=              -169.833728
 Sum of electronic and thermal Enthalpies=            -169.832784
 Sum of electronic and thermal Free Energies=         -169.861329
 
                     E (Thermal)             CV                S
                      KCal/Mol        Cal/Mol-Kelvin    Cal/Mol-Kelvin
 Total                   31.179              9.842             60.077
 Electronic               0.000              0.000              0.000
 Translational            0.889              2.981             37.339
 Rotational               0.889              2.981             21.279
 Vibrational             29.402              3.881              1.459
 Vibration     1          0.867              1.225              0.630
 Vibration     2          0.964              1.020              0.440
                       Q            Log10(Q)             Ln(Q)
 Total Bot       0.692600D-10        -10.159518        -23.393154
 Total V=0       0.141367D+12         11.150348         25.674624
 Vib (Bot)       0.584738D-21        -21.233039        -48.890878
 Vib (Bot)    1  0.318039D+00         -0.497520         -1.145581
 Vib (Bot)    2  0.245063D+00         -0.610721         -1.406238
 Vib (V=0)       0.119351D+01          0.076827          0.176900
 Vib (V=0)    1  0.109258D+01          0.038453          0.088540
 Vib (V=0)    2  0.105683D+01          0.024004          0.055271
 Electronic      0.100000D+01          0.000000          0.000000
 Translational   0.118736D+08          7.074583         16.289830
 Rotational      0.997557D+04          3.998938          9.207894
 ***** Axes restored to original set *****
 -------------------------------------------------------------------
 Center     Atomic                   Forces (Hartrees/Bohr)
 Number     Number              X              Y              Z
 -------------------------------------------------------------------
      1        8          -0.000043953    0.000183692    0.000000000
      2        1           0.000021481   -0.000102213    0.000000000
      3        6           0.000044458   -0.000205136    0.000000000
      4        1          -0.000004509    0.000029575    0.000000000
      5        1          -0.000012038    0.000143410    0.000000000
      6        7          -0.000005439   -0.000049328    0.000000000
 -------------------------------------------------------------------
 Cartesian Forces:  Max     0.000205136 RMS     0.000079830
 FormGI is forming the generalized inverse of G from B-inverse, IUseBI=4.

 GradGradGradGradGradGradGradGradGradGradGradGradGradGradGradGradGradGrad
 Berny optimization.
 Internal  Forces:  Max     0.000146283 RMS     0.000069435
 Search for a local minimum.
 Step number   1 out of a maximum of    2
 All quantities printed in internal units (Hartrees-Bohrs-Radians)
 Second derivative matrix not updated -- analytic derivatives used.
 The second derivative matrix:
                          R1        R2        R3        R4        R5
           R1           0.53269
           R2           0.00752   0.41446
           R3          -0.00165   0.01218   0.35703
           R4          -0.00023   0.06172   0.01593   0.75687
           R5          -0.00005   0.00294  -0.00014  -0.00008   0.43437
           A1           0.02123   0.04029   0.00338   0.00397   0.00536
           A2           0.00896   0.02046   0.00893  -0.03356   0.00036
           A3          -0.01202   0.01904  -0.01320   0.01438  -0.01025
           A4           0.00306  -0.03950   0.00426   0.01918   0.00989
           A5           0.00259  -0.00500   0.00192   0.06349   0.03369
           D1           0.00000   0.00000   0.00000   0.00000   0.00000
           D2           0.00000   0.00000   0.00000   0.00000   0.00000
           D3           0.00000   0.00000   0.00000   0.00000   0.00000
           D4           0.00000   0.00000   0.00000   0.00000   0.00000
                          A1        A2        A3        A4        A5
           A1           0.17357
           A2           0.01774   0.11967
           A3          -0.01500  -0.08976   0.17290
           A4          -0.00275  -0.02991  -0.08314   0.11305
           A5           0.00953  -0.00253  -0.00527   0.00780   0.16660
           D1           0.00000   0.00000   0.00000   0.00000   0.00000
           D2           0.00000   0.00000   0.00000   0.00000   0.00000
           D3           0.00000   0.00000   0.00000   0.00000   0.00000
           D4           0.00000   0.00000   0.00000   0.00000   0.00000
                          D1        D2        D3        D4
           D1           0.02254
           D2          -0.00906   0.01994
           D3           0.01644  -0.01574   0.03590
           D4          -0.01809   0.01594   0.00074   0.03793
 ITU=  0
     Eigenvalues ---    0.01209   0.03761   0.06661   0.13352   0.14998
     Eigenvalues ---    0.16747   0.25734   0.35846   0.42192   0.43973
     Eigenvalues ---    0.53568   0.77713
 Angle between quadratic step and forces=  20.77 degrees.
 Linear search not attempted -- first point.
 Iteration  1 RMS(Cart)=  0.00048216 RMS(Int)=  0.00000010
 Iteration  2 RMS(Cart)=  0.00000010 RMS(Int)=  0.00000000
 ClnCor:  largest displacement from symmetrization is 1.31D-12 for atom     1.
 Variable       Old X    -DE/DX   Delta X   Delta X   Delta X     New X
                                 (Linear)    (Quad)   (Total)
    R1        1.81705   0.00010   0.00000   0.00021   0.00021   1.81726
    R2        2.54947  -0.00003   0.00000  -0.00012  -0.00012   2.54934
    R3        2.05114   0.00003   0.00000   0.00012   0.00012   2.05126
    R4        2.37570  -0.00004   0.00000  -0.00008  -0.00008   2.37562
    R5        1.92538  -0.00014   0.00000  -0.00033  -0.00033   1.92505
    A1        1.91890   0.00001   0.00000   0.00015   0.00015   1.91904
    A2        1.91809  -0.00007   0.00000  -0.00026  -0.00026   1.91783
    A3        2.25997   0.00015   0.00000   0.00059   0.00059   2.26056
    A4        2.10513  -0.00008   0.00000  -0.00034  -0.00034   2.10480
    A5        1.97616   0.00002   0.00000   0.00022   0.00022   1.97638
    D1        3.14159   0.00000   0.00000   0.00000   0.00000   3.14159
    D2        0.00000   0.00000   0.00000   0.00000   0.00000   0.00000
    D3        0.00000   0.00000   0.00000   0.00000   0.00000   0.00000
    D4        3.14159   0.00000   0.00000   0.00000   0.00000   3.14159
         Item               Value     Threshold  Converged?
 Maximum Force            0.000146     0.000450     YES
 RMS     Force            0.000069     0.000300     YES
 Maximum Displacement     0.001105     0.001800     YES
 RMS     Displacement     0.000482     0.001200     YES
 Predicted change in Energy=-1.079402D-07
 Optimization completed.
    -- Stationary point found.
                           ----------------------------
                           !   Optimized Parameters   !
                           ! (Angstroms and Degrees)  !
 --------------------------                            --------------------------
 ! Name  Definition              Value          Derivative Info.                !
 --------------------------------------------------------------------------------
 ! R1    R(1,2)                  0.9615         -DE/DX =    0.0001              !
 ! R2    R(1,3)                  1.3491         -DE/DX =    0.0                 !
 ! R3    R(3,4)                  1.0854         -DE/DX =    0.0                 !
 ! R4    R(3,6)                  1.2572         -DE/DX =    0.0                 !
 ! R5    R(5,6)                  1.0189         -DE/DX =   -0.0001              !
 ! A1    A(2,1,3)              109.9446         -DE/DX =    0.0                 !
 ! A2    A(1,3,4)              109.8983         -DE/DX =   -0.0001              !
 ! A3    A(1,3,6)              129.4865         -DE/DX =    0.0001              !
 ! A4    A(4,3,6)              120.6152         -DE/DX =   -0.0001              !
 ! A5    A(3,6,5)              113.2258         -DE/DX =    0.0                 !
 ! D1    D(2,1,3,4)            180.0            -DE/DX =    0.0                 !
 ! D2    D(2,1,3,6)              0.0            -DE/DX =    0.0                 !
 ! D3    D(1,3,6,5)              0.0            -DE/DX =    0.0                 !
 ! D4    D(4,3,6,5)            180.0            -DE/DX =    0.0                 !
 --------------------------------------------------------------------------------
 GradGradGradGradGradGradGradGradGradGradGradGradGradGradGradGradGradGrad


 ----------------------------------------------------------------------

 Electric dipole moment (input orientation):
 (Debye = 10**-18 statcoulomb cm , SI units = C m)
                  (au)            (Debye)         (10**-30 SI)
   Tot        0.810063D+00      0.205898D+01      0.686800D+01
   x         -0.418565D+00     -0.106388D+01     -0.354874D+01
   y         -0.693546D+00     -0.176282D+01     -0.588013D+01
   z          0.000000D+00      0.000000D+00      0.000000D+00

 Dipole polarizability, Alpha (input orientation).
 (esu units = cm**3 , SI units = C**2 m**2 J**-1)
 Alpha(0;0):
               (au)            (10**-24 esu)      (10**-40 SI)
   iso        0.275224D+02      0.407840D+01      0.453783D+01
   aniso      0.123196D+02      0.182558D+01      0.203123D+01
   xx         0.343238D+02      0.508626D+01      0.565923D+01
   yx        -0.140666D+00     -0.208445D-01     -0.231926D-01
   yy         0.281063D+02      0.416492D+01      0.463410D+01
   zx         0.000000D+00      0.000000D+00      0.000000D+00
   zy         0.000000D+00      0.000000D+00      0.000000D+00
   zz         0.201371D+02      0.298401D+01      0.332016D+01

 ----------------------------------------------------------------------

 Dipole orientation:
     8         -1.22284629          0.73800419          1.63753665
     1         -0.08553951          0.05162425          2.87732936
     6         -0.36717334          0.22159405         -0.70786939
     1         -1.65196594          0.99698368         -2.10617168
     1          2.63546262         -1.59053716          0.10394451
     7          1.58398947         -0.95595897         -1.37889121

 Electric dipole moment (dipole orientation):
 (Debye = 10**-18 statcoulomb cm , SI units = C m)
                  (au)            (Debye)         (10**-30 SI)
   Tot        0.810063D+00      0.205898D+01      0.686800D+01
   x          0.000000D+00      0.000000D+00      0.000000D+00
   y          0.000000D+00      0.000000D+00      0.000000D+00
   z          0.810063D+00      0.205898D+01      0.686800D+01

 Dipole polarizability, Alpha (dipole orientation).
 (esu units = cm**3 , SI units = C**2 m**2 J**-1)
 Alpha(0;0):
               (au)            (10**-24 esu)      (10**-40 SI)
   iso        0.275224D+02      0.407840D+01      0.453783D+01
   aniso      0.123196D+02      0.182558D+01      0.203123D+01
   xx         0.294106D+02      0.435820D+01      0.484916D+01
   yx        -0.559667D+01     -0.829341D+00     -0.922767D+00
   yy         0.235148D+02      0.348453D+01      0.387707D+01
   zx        -0.229877D+01     -0.340643D+00     -0.379017D+00
   zy         0.138734D+01      0.205583D+00      0.228742D+00
   zz         0.296418D+02      0.439246D+01      0.488728D+01

 ----------------------------------------------------------------------
 1\1\GINC-R06C45\Freq\RwB97XD\Aug-CC-pVTZ\C1H3N1O1\LFRANZON\29-Aug-2022
 \0\\#N Geom=AllCheck Guess=TCheck SCRF=Check GenChk RwB97XD/Aug-CC-pVT
 Z Freq\\Title\\0,1\O,-1.0948523543,-0.3513705208,0.\H,-0.8320107775,-1
 .2762900317,0.\C,-0.0007477619,0.4379711961,0.\H,-0.2982943644,1.48180
 7259,0.\H,1.3662053186,-0.88876932,0.\N,1.2152399394,0.1188514174,0.\\
 Version=ES64L-G16RevB.01\State=1-A'\HF=-169.8834161\RMSD=5.853e-10\RMS
 F=7.983e-05\ZeroPoint=0.0463291\Thermal=0.0496877\Dipole=-0.4185646,-0
 .6935464,0.\DipoleDeriv=-1.1504801,-0.3264454,0.,-0.6960298,-0.540191,
 0.,0.,0.,-0.3017176,0.2363687,0.1257893,0.,0.0956833,0.22011,0.,0.,0.,
 0.3223827,1.7335825,0.2210002,0.,0.3853491,0.7142802,0.,0.,0.,0.090782
 7,0.0291012,0.0435019,0.,0.0349944,-0.0317391,0.,0.,0.,0.1231814,0.278
 5541,-0.0794976,0.,0.0015888,-0.0702553,0.,0.,0.,0.2541305,-1.1271265,
 0.0156516,0.,0.1784142,-0.2922049,0.,0.,0.,-0.4887598\Polar=34.323804,
 -0.1406657,28.1062987,0.,0.,20.1371281\Quadrupole=-3.47583,3.8979092,-
 0.4220792,-1.4822824,0.,0.\PG=CS [SG(C1H3N1O1)]\NImag=0\\0.39036714,-0
 .00312237,0.67114865,0.,0.,0.03488630,-0.08903480,0.15867251,0.,0.0822
 5241,0.11066359,-0.47239095,0.,-0.11632206,0.50295638,0.,0.,-0.0110610
 0,0.,0.,0.00829778,-0.23172021,-0.10571029,0.,0.01187020,0.00826081,0.
 ,0.89598399,-0.06518124,-0.19827125,0.,-0.04223535,-0.03878320,0.,-0.1
 5599035,0.74776233,0.,0.,-0.05610948,0.,0.,0.00113150,0.,0.,0.17175482
 ,0.00103291,-0.03423310,0.,-0.00371477,-0.00440074,0.,-0.06700550,0.07
 492920,0.,0.08991777,-0.00155585,-0.02672844,0.,-0.00339002,-0.0001332
 6,0.,0.07070037,-0.30805814,0.,-0.07385900,0.33662193,0.,0.,0.00568598
 ,0.,0.,0.00480567,0.,0.,-0.05317102,0.,0.,0.02881627,0.00636976,0.0006
 1692,0.,-0.00264647,-0.00213133,0.,-0.02112628,0.05057581,0.,-0.003418
 23,0.00003204,0.,0.05869672,-0.00322467,0.00620702,0.,0.00248654,0.000
 45050,0.,-0.01225284,-0.02286078,0.,0.00396846,0.00143056,0.,-0.073783
 02,0.42068834,0.,0.,-0.01095444,0.,0.,0.00047959,0.,0.,0.00697380,0.,0
 .,0.01287443,0.,0.,0.02412758,-0.07701481,-0.01622367,0.,0.00127343,0.
 00392973,0.,-0.58800219,0.13790194,0.,-0.01681218,0.00807246,0.,-0.037
 87550,0.08280553,0.,0.71843126,-0.03757946,0.02003498,0.,0.00078839,0.
 00790053,0.,0.19499230,-0.17978896,0.,0.03359519,-0.00313266,0.,0.0246
 8958,-0.40591563,0.,-0.21648599,0.56090174,0.,0.,0.03755264,0.,0.,-0.0
 0365354,0.,0.,-0.07057962,0.,0.,0.00098867,0.,0.,-0.03350096,0.,0.,0.0
 6919281\\0.00004395,-0.00018369,0.,-0.00002148,0.00010221,0.,-0.000044
 46,0.00020514,0.,0.00000451,-0.00002957,0.,0.00001204,-0.00014341,0.,0
 .00000544,0.00004933,0.\\\@


 HIGGLEDY-PIGGLEDY
 NIC'LAUS COPERNICUS
 LOOKED AT THE UNIVERSE,
 SPOKE TO THE THRONG;
 GIVE UP YOUR PTOLOMY,
 RISE UP AND FOLLOW ME,
 HELIOCENTRICALLY
 PTOLEMY'S WRONG.
   -- NANCY L. STARK
 Job cpu time:       0 days  0 hours 43 minutes 31.5 seconds.
 Elapsed time:       0 days  0 hours  2 minutes 58.1 seconds.
 File lengths (MBytes):  RWF=     25 Int=      0 D2E=      0 Chk=      5 Scr=      1
 Normal termination of Gaussian 16 at Mon Aug 29 10:51:44 2022.
