# Supplementary material for: An Experimental and Master Equation Investigation of Kinetics of the CH2OO + RCN Reactions (R = H, CH3, C2H5) and Their Atmospheric Relevance
Source: J Phys Chem A. 2023 Jan 5;127(2):477–88. doi: 10.1021/acs.jpca.2c07073 (PMC9869398; doi:10.1021/acs.jpca.2c07073)
Supplement: Supplementary file 2 — jp2c07073_si_002.zip [file jp2c07073_si_002.zip › wb97XD/Optimization+Freq/ImidicAcid2.log]

 Entering Gaussian System, Link 0=/appl/soft/chem/gaussian/G16RevB.01/g16/g16
 Initial command:
 /appl/soft/chem/gaussian/G16RevB.01/g16/l1.exe "/scratch/kurten/scratch_lauri/Cyan/12979804.GAUSS_SCRDIR/Gau-257113.inp" -scrdir="/scratch/kurten/scratch_lauri/Cyan/12979804.GAUSS_SCRDIR/"
 Entering Link 1 = /appl/soft/chem/gaussian/G16RevB.01/g16/l1.exe PID=    257118.
  
 Copyright (c) 1988-2017, Gaussian, Inc.  All Rights Reserved.
  
 This is part of the Gaussian(R) 16 program.  It is based on
 the Gaussian(R) 09 system (copyright 2009, Gaussian, Inc.),
 the Gaussian(R) 03 system (copyright 2003, Gaussian, Inc.),
 the Gaussian(R) 98 system (copyright 1998, Gaussian, Inc.),
 the Gaussian(R) 94 system (copyright 1995, Gaussian, Inc.),
 the Gaussian 92(TM) system (copyright 1992, Gaussian, Inc.),
 the Gaussian 90(TM) system (copyright 1990, Gaussian, Inc.),
 the Gaussian 88(TM) system (copyright 1988, Gaussian, Inc.),
 the Gaussian 86(TM) system (copyright 1986, Carnegie Mellon
 University), and the Gaussian 82(TM) system (copyright 1983,
 Carnegie Mellon University). Gaussian is a federally registered
 trademark of Gaussian, Inc.
  
 This software contains proprietary and confidential information,
 including trade secrets, belonging to Gaussian, Inc.
  
 This software is provided under written license and may be
 used, copied, transmitted, or stored only in accord with that
 written license.
  
 The following legend is applicable only to US Government
 contracts under FAR:
  
                    RESTRICTED RIGHTS LEGEND
  
 Use, reproduction and disclosure by the US Government is
 subject to restrictions as set forth in subparagraphs (a)
 and (c) of the Commercial Computer Software - Restricted
 Rights clause in FAR 52.227-19.
  
 Gaussian, Inc.
 340 Quinnipiac St., Bldg. 40, Wallingford CT 06492
  
  
 ---------------------------------------------------------------
 Warning -- This program may not be used in any manner that
 competes with the business of Gaussian, Inc. or will provide
 assistance to any competitor of Gaussian, Inc.  The licensee
 of this program is prohibited from giving any competitor of
 Gaussian, Inc. access to this program.  By using this program,
 the user acknowledges that Gaussian, Inc. is engaged in the
 business of creating and licensing software in the field of
 computational chemistry and represents and warrants to the
 licensee that it is not a competitor of Gaussian, Inc. and that
 it will not use this program in any manner prohibited above.
 ---------------------------------------------------------------
  

 Cite this work as:
 Gaussian 16, Revision B.01,
 M. J. Frisch, G. W. Trucks, H. B. Schlegel, G. E. Scuseria, 
 M. A. Robb, J. R. Cheeseman, G. Scalmani, V. Barone, 
 G. A. Petersson, H. Nakatsuji, X. Li, M. Caricato, A. V. Marenich, 
 J. Bloino, B. G. Janesko, R. Gomperts, B. Mennucci, H. P. Hratchian, 
 J. V. Ortiz, A. F. Izmaylov, J. L. Sonnenberg, D. Williams-Young, 
 F. Ding, F. Lipparini, F. Egidi, J. Goings, B. Peng, A. Petrone, 
 T. Henderson, D. Ranasinghe, V. G. Zakrzewski, J. Gao, N. Rega, 
 G. Zheng, W. Liang, M. Hada, M. Ehara, K. Toyota, R. Fukuda, 
 J. Hasegawa, M. Ishida, T. Nakajima, Y. Honda, O. Kitao, H. Nakai, 
 T. Vreven, K. Throssell, J. A. Montgomery, Jr., J. E. Peralta, 
 F. Ogliaro, M. J. Bearpark, J. J. Heyd, E. N. Brothers, K. N. Kudin, 
 V. N. Staroverov, T. A. Keith, R. Kobayashi, J. Normand, 
 K. Raghavachari, A. P. Rendell, J. C. Burant, S. S. Iyengar, 
 J. Tomasi, M. Cossi, J. M. Millam, M. Klene, C. Adamo, R. Cammi, 
 J. W. Ochterski, R. L. Martin, K. Morokuma, O. Farkas, 
 J. B. Foresman, and D. J. Fox, Gaussian, Inc., Wallingford CT, 2016.
 
 ******************************************
 Gaussian 16:  ES64L-G16RevB.01 20-Dec-2017
                29-Aug-2022 
 ******************************************
 %mem=12GB
 %NProcShared=16
 Will use up to   16 processors via shared memory.
 %chk=AP2-M0002-b3lyp-wb97L-wb97H
 ----------------------------------------------------------------------
 #wB97XD Aug-cc-pVTZ Opt Integral(Grid=SuperFineGrid) Freq MaxDisk=32GB
 ----------------------------------------------------------------------
 1/18=20,19=15,26=5,38=1/1,3;
 2/9=110,12=2,17=6,18=5,40=1/2;
 3/5=16,6=1,7=10,11=2,25=1,30=1,71=1,74=-58,75=-7/1,2,3;
 4//1;
 5/5=2,38=5/2;
 6/7=2,8=2,9=2,10=2,28=1/1;
 7//1,2,3,16;
 1/18=20,19=15,26=5/3(2);
 2/9=110/2;
 99//99;
 2/9=110/2;
 3/5=16,6=1,7=10,11=2,25=1,30=1,71=1,74=-58,75=-7/1,2,3;
 4/5=5,16=3,69=1/1;
 5/5=2,38=5/2;
 7//1,2,3,16;
 1/18=20,19=15,26=5/3(-5);
 2/9=110/2;
 6/7=2,8=2,9=2,10=2,19=2,28=1/1;
 99/9=1/99;
 -----
 Title
 -----
 Symbolic Z-matrix:
 Charge =  0 Multiplicity = 1
 O                     1.21368  -0.49238   0. 
 H                     1.92593   0.16168   0. 
 C                     0.        0.13113   0. 
 H                     0.64812   1.93391   0. 
 N                    -0.21279   1.38308   0. 
 C                    -1.10963  -0.87306   0. 
 H                    -2.06927  -0.35677   0. 
 H                    -1.03346  -1.51489   0.8833 
 H                    -1.03346  -1.51489  -0.8833 
 

 GradGradGradGradGradGradGradGradGradGradGradGradGradGradGradGradGradGrad
 Berny optimization.
 Initialization pass.
                           ----------------------------
                           !    Initial Parameters    !
                           ! (Angstroms and Degrees)  !
 --------------------------                            --------------------------
 ! Name  Definition              Value          Derivative Info.                !
 --------------------------------------------------------------------------------
 ! R1    R(1,2)                  0.967          estimate D2E/DX2                !
 ! R2    R(1,3)                  1.3645         estimate D2E/DX2                !
 ! R3    R(3,5)                  1.2699         estimate D2E/DX2                !
 ! R4    R(3,6)                  1.4966         estimate D2E/DX2                !
 ! R5    R(4,5)                  1.022          estimate D2E/DX2                !
 ! R6    R(6,7)                  1.0897         estimate D2E/DX2                !
 ! R7    R(6,8)                  1.0945         estimate D2E/DX2                !
 ! R8    R(6,9)                  1.0945         estimate D2E/DX2                !
 ! A1    A(2,1,3)              110.2475         estimate D2E/DX2                !
 ! A2    A(1,3,5)              126.8374         estimate D2E/DX2                !
 ! A3    A(1,3,6)              110.6645         estimate D2E/DX2                !
 ! A4    A(5,3,6)              122.4982         estimate D2E/DX2                !
 ! A5    A(3,5,4)              112.9658         estimate D2E/DX2                !
 ! A6    A(3,6,7)              109.5752         estimate D2E/DX2                !
 ! A7    A(3,6,8)              109.9914         estimate D2E/DX2                !
 ! A8    A(3,6,9)              109.9914         estimate D2E/DX2                !
 ! A9    A(7,6,8)              109.8231         estimate D2E/DX2                !
 ! A10   A(7,6,9)              109.8231         estimate D2E/DX2                !
 ! A11   A(8,6,9)              107.6122         estimate D2E/DX2                !
 ! D1    D(2,1,3,5)              0.0            estimate D2E/DX2                !
 ! D2    D(2,1,3,6)            180.0            estimate D2E/DX2                !
 ! D3    D(1,3,5,4)              0.0            estimate D2E/DX2                !
 ! D4    D(6,3,5,4)            180.0            estimate D2E/DX2                !
 ! D5    D(1,3,6,7)            180.0            estimate D2E/DX2                !
 ! D6    D(1,3,6,8)             59.1786         estimate D2E/DX2                !
 ! D7    D(1,3,6,9)            -59.1786         estimate D2E/DX2                !
 ! D8    D(5,3,6,7)              0.0            estimate D2E/DX2                !
 ! D9    D(5,3,6,8)           -120.8214         estimate D2E/DX2                !
 ! D10   D(5,3,6,9)            120.8214         estimate D2E/DX2                !
 --------------------------------------------------------------------------------
 Trust Radius=3.00D-01 FncErr=1.00D-07 GrdErr=1.00D-07 EigMax=2.50D+02 EigMin=1.00D-04
 Number of steps in this run=     39 maximum allowed number of steps=    100.
 GradGradGradGradGradGradGradGradGradGradGradGradGradGradGradGradGradGrad

                          Input orientation:                          
 ---------------------------------------------------------------------
 Center     Atomic      Atomic             Coordinates (Angstroms)
 Number     Number       Type             X           Y           Z
 ---------------------------------------------------------------------
      1          8           0        1.213680   -0.492380    0.000000
      2          1           0        1.925930    0.161680    0.000000
      3          6           0        0.000000    0.131130    0.000000
      4          1           0        0.648120    1.933910    0.000000
      5          7           0       -0.212790    1.383080    0.000000
      6          6           0       -1.109630   -0.873060    0.000000
      7          1           0       -2.069270   -0.356770    0.000000
      8          1           0       -1.033460   -1.514890    0.883300
      9          1           0       -1.033460   -1.514890   -0.883300
 ---------------------------------------------------------------------
                    Distance matrix (angstroms):
                    1          2          3          4          5
     1  O    0.000000
     2  H    0.967003   0.000000
     3  C    1.364472   1.926172   0.000000
     4  H    2.491333   2.184856   1.915744   0.000000
     5  N    2.356304   2.462913   1.269905   1.022047   0.000000
     6  C    2.354291   3.207072   1.496555   3.311913   2.427857
     7  H    3.285750   4.028699   2.126011   3.554071   2.544326
     8  H    2.622095   3.514128   2.134863   3.937277   3.138781
     9  H    2.622095   3.514128   2.134863   3.937277   3.138781
                    6          7          8          9
     6  C    0.000000
     7  H    1.089708   0.000000
     8  H    1.094517   1.787278   0.000000
     9  H    1.094517   1.787278   1.766600   0.000000
 Stoichiometry    C2H5NO
 Framework group  CS[SG(C2H3NO),X(H2)]
 Deg. of freedom    14
 Full point group                 CS      NOp   2
 Largest Abelian subgroup         CS      NOp   2
 Largest concise Abelian subgroup CS      NOp   2
                         Standard orientation:                         
 ---------------------------------------------------------------------
 Center     Atomic      Atomic             Coordinates (Angstroms)
 Number     Number       Type             X           Y           Z
 ---------------------------------------------------------------------
      1          8           0        1.213681   -0.492376    0.000000
      2          1           0        1.925930    0.161685    0.000000
      3          6           0        0.000000    0.131131    0.000000
      4          1           0        0.648116    1.933912    0.000000
      5          7           0       -0.212793    1.383080    0.000000
      6          6           0       -1.109628   -0.873062    0.000000
      7          1           0       -2.069269   -0.356774    0.000000
      8          1           0       -1.033456   -1.514892    0.883300
      9          1           0       -1.033456   -1.514892   -0.883300
 ---------------------------------------------------------------------
 Rotational constants (GHZ):          10.7083045           9.3503957           5.1517401
 Standard basis: Aug-CC-pVTZ (5D, 7F)
 There are   227 symmetry adapted cartesian basis functions of A'  symmetry.
 There are   118 symmetry adapted cartesian basis functions of A"  symmetry.
 There are   191 symmetry adapted basis functions of A'  symmetry.
 There are   108 symmetry adapted basis functions of A"  symmetry.
   299 basis functions,   423 primitive gaussians,   345 cartesian basis functions
    16 alpha electrons       16 beta electrons
       nuclear repulsion energy       121.3276414218 Hartrees.
 NAtoms=    9 NActive=    9 NUniq=    8 SFac= 1.27D+00 NAtFMM=   60 NAOKFM=F Big=F
 Integral buffers will be    131072 words long.
 Raffenetti 2 integral format.
 Two-electron integral symmetry is turned on.
 Nuclear repulsion after empirical dispersion term =      121.3254212936 Hartrees.
 One-electron integrals computed using PRISM.
 NBasis=   299 RedAO= T EigKep=  1.42D-05  NBF=   191   108
 NBsUse=   299 1.00D-06 EigRej= -1.00D+00 NBFU=   191   108
 ExpMin= 2.53D-02 ExpMax= 1.53D+04 ExpMxC= 5.22D+02 IAcc=3 IRadAn=         7 AccDes= 0.00D+00
 Harris functional with IExCor= 4639 and IRadAn=       7 diagonalized for initial guess.
 HarFok:  IExCor= 4639 AccDes= 0.00D+00 IRadAn=         7 IDoV= 1 UseB2=F ITyADJ=14
 ICtDFT=  3500011 ScaDFX=  1.000000  1.000000  1.000000  1.000000
 FoFCou: FMM=F IPFlag=           0 FMFlag=      100000 FMFlg1=           0
         NFxFlg=           0 DoJE=T BraDBF=F KetDBF=T FulRan=T
         wScrn=  0.000000 ICntrl=       500 IOpCl=  0 I1Cent=   200000004 NGrid=           0
         NMat0=    1 NMatS0=      1 NMatT0=    0 NMatD0=    1 NMtDS0=    0 NMtDT0=    0
 Petite list used in FoFCou.
 Initial guess orbital symmetries:
       Occupied  (A') (A') (A') (A') (A') (A') (A') (A') (A') (A")
                 (A') (A') (A') (A") (A') (A")
       Virtual   (A') (A') (A') (A") (A') (A') (A") (A") (A') (A')
                 (A") (A') (A') (A') (A") (A') (A') (A') (A") (A')
                 (A') (A") (A') (A') (A") (A') (A') (A") (A') (A')
                 (A") (A') (A') (A") (A') (A") (A') (A") (A') (A')
                 (A") (A') (A') (A') (A') (A") (A') (A') (A") (A")
                 (A') (A') (A') (A") (A') (A') (A') (A') (A") (A")
                 (A') (A') (A') (A") (A') (A') (A") (A") (A") (A')
                 (A') (A') (A") (A') (A") (A') (A') (A") (A') (A")
                 (A') (A") (A') (A') (A') (A') (A') (A') (A") (A")
                 (A') (A") (A') (A") (A') (A") (A') (A") (A") (A')
                 (A') (A') (A") (A') (A') (A") (A") (A') (A') (A")
                 (A') (A') (A') (A") (A") (A') (A') (A") (A') (A")
                 (A') (A') (A') (A") (A') (A") (A") (A') (A') (A')
                 (A") (A') (A') (A") (A') (A") (A') (A') (A") (A')
                 (A') (A") (A') (A") (A') (A") (A') (A") (A') (A')
                 (A") (A') (A') (A") (A') (A") (A') (A') (A") (A')
                 (A") (A') (A') (A') (A") (A') (A") (A') (A') (A')
                 (A") (A') (A') (A') (A") (A') (A") (A') (A") (A')
                 (A') (A") (A') (A") (A") (A') (A') (A") (A') (A")
                 (A') (A') (A") (A") (A') (A') (A") (A') (A') (A")
                 (A') (A') (A") (A') (A") (A") (A") (A') (A") (A')
                 (A') (A") (A') (A') (A') (A") (A') (A") (A') (A")
                 (A') (A") (A') (A") (A') (A') (A') (A") (A') (A')
                 (A') (A") (A') (A') (A") (A') (A") (A') (A') (A')
                 (A") (A') (A') (A") (A") (A") (A") (A') (A') (A")
                 (A') (A') (A") (A') (A') (A") (A') (A") (A') (A')
                 (A') (A') (A') (A") (A') (A') (A") (A") (A') (A")
                 (A') (A") (A') (A") (A') (A') (A') (A') (A') (A')
                 (A') (A') (A')
 The electronic state of the initial guess is 1-A'.
 Requested convergence on RMS density matrix=1.00D-08 within 128 cycles.
 Requested convergence on MAX density matrix=1.00D-06.
 Requested convergence on             energy=1.00D-06.
 No special actions if energy rises.
 SCF Done:  E(RwB97XD) =  -209.209161236     A.U. after   12 cycles
            NFock= 12  Conv=0.52D-08     -V/T= 2.0063

 **********************************************************************

            Population analysis using the SCF Density.

 **********************************************************************

 Orbital symmetries:
       Occupied  (A') (A') (A') (A') (A') (A') (A') (A') (A') (A')
                 (A") (A') (A') (A") (A") (A')
       Virtual   (A') (A') (A") (A') (A') (A") (A') (A') (A") (A')
                 (A') (A") (A') (A') (A') (A") (A') (A') (A') (A")
                 (A') (A") (A') (A") (A') (A') (A') (A") (A') (A')
                 (A") (A') (A') (A") (A') (A") (A') (A') (A") (A')
                 (A") (A') (A') (A') (A') (A') (A") (A') (A") (A")
                 (A') (A') (A') (A') (A") (A') (A') (A') (A") (A")
                 (A') (A') (A') (A") (A') (A') (A") (A") (A") (A')
                 (A') (A') (A") (A') (A") (A') (A') (A") (A') (A")
                 (A') (A") (A') (A') (A') (A') (A') (A') (A") (A")
                 (A') (A") (A') (A") (A') (A") (A') (A") (A") (A')
                 (A') (A') (A") (A') (A') (A") (A") (A') (A') (A")
                 (A') (A') (A') (A") (A") (A') (A') (A') (A") (A")
                 (A') (A') (A") (A') (A") (A') (A") (A') (A') (A')
                 (A") (A') (A') (A") (A") (A') (A') (A') (A") (A')
                 (A') (A") (A') (A") (A') (A") (A') (A") (A') (A')
                 (A") (A') (A') (A") (A') (A") (A') (A') (A") (A')
                 (A") (A') (A') (A') (A") (A') (A") (A') (A') (A')
                 (A") (A') (A') (A") (A') (A') (A") (A') (A") (A')
                 (A') (A") (A') (A") (A") (A') (A') (A") (A') (A')
                 (A") (A') (A") (A') (A") (A') (A") (A') (A') (A')
                 (A") (A') (A") (A') (A") (A") (A") (A") (A') (A')
                 (A") (A') (A') (A') (A') (A") (A") (A') (A') (A")
                 (A') (A") (A') (A') (A") (A') (A') (A") (A') (A')
                 (A') (A") (A') (A') (A") (A') (A') (A") (A') (A')
                 (A') (A") (A') (A") (A") (A") (A') (A") (A') (A')
                 (A") (A') (A") (A') (A') (A") (A') (A") (A') (A')
                 (A') (A') (A') (A") (A') (A') (A") (A") (A') (A")
                 (A') (A") (A') (A") (A') (A') (A') (A') (A') (A')
                 (A') (A') (A')
 The electronic state is 1-A'.
 Alpha  occ. eigenvalues --  -19.30046 -14.41360 -10.39329 -10.29040  -1.18595
 Alpha  occ. eigenvalues --   -0.99174  -0.84684  -0.70332  -0.62737  -0.54604
 Alpha  occ. eigenvalues --   -0.54377  -0.48823  -0.47890  -0.46726  -0.36634
 Alpha  occ. eigenvalues --   -0.36460
 Alpha virt. eigenvalues --    0.02463   0.04110   0.04972   0.05043   0.06369
 Alpha virt. eigenvalues --    0.08721   0.09081   0.10041   0.10392   0.12618
 Alpha virt. eigenvalues --    0.13214   0.13383   0.13720   0.15487   0.16205
 Alpha virt. eigenvalues --    0.16419   0.16643   0.18970   0.20985   0.21406
 Alpha virt. eigenvalues --    0.21936   0.23104   0.25278   0.25647   0.26087
 Alpha virt. eigenvalues --    0.28089   0.28334   0.31187   0.31992   0.32455
 Alpha virt. eigenvalues --    0.33429   0.34124   0.34777   0.35388   0.36724
 Alpha virt. eigenvalues --    0.37518   0.38014   0.38430   0.38531   0.39335
 Alpha virt. eigenvalues --    0.40106   0.42402   0.43046   0.44559   0.45210
 Alpha virt. eigenvalues --    0.46321   0.46500   0.48462   0.49641   0.50271
 Alpha virt. eigenvalues --    0.50410   0.50980   0.53589   0.57348   0.57906
 Alpha virt. eigenvalues --    0.58387   0.60978   0.61802   0.63149   0.66029
 Alpha virt. eigenvalues --    0.67061   0.68858   0.70952   0.70956   0.72845
 Alpha virt. eigenvalues --    0.74130   0.74426   0.76340   0.77355   0.77808
 Alpha virt. eigenvalues --    0.79143   0.81017   0.81539   0.83187   0.85078
 Alpha virt. eigenvalues --    0.86500   0.88008   0.89148   0.90225   0.92537
 Alpha virt. eigenvalues --    0.92844   0.95910   0.96053   0.98225   0.99371
 Alpha virt. eigenvalues --    1.00223   1.00711   1.01375   1.01872   1.02668
 Alpha virt. eigenvalues --    1.05940   1.06650   1.09399   1.09453   1.10389
 Alpha virt. eigenvalues --    1.10713   1.11811   1.15044   1.16238   1.17837
 Alpha virt. eigenvalues --    1.18496   1.20331   1.21058   1.21424   1.25041
 Alpha virt. eigenvalues --    1.26528   1.28343   1.32758   1.33512   1.34118
 Alpha virt. eigenvalues --    1.35563   1.36922   1.38766   1.42129   1.43135
 Alpha virt. eigenvalues --    1.44699   1.45159   1.48185   1.49275   1.51549
 Alpha virt. eigenvalues --    1.53366   1.54106   1.55322   1.56879   1.58600
 Alpha virt. eigenvalues --    1.59453   1.59974   1.64472   1.65994   1.66935
 Alpha virt. eigenvalues --    1.70463   1.72423   1.76901   1.77701   1.79123
 Alpha virt. eigenvalues --    1.79351   1.82748   1.84260   1.88496   1.90460
 Alpha virt. eigenvalues --    1.94633   1.96606   1.97288   2.00944   2.02594
 Alpha virt. eigenvalues --    2.03167   2.04307   2.08650   2.11278   2.12360
 Alpha virt. eigenvalues --    2.16896   2.17049   2.18304   2.22166   2.22975
 Alpha virt. eigenvalues --    2.26232   2.27616   2.31069   2.40554   2.43733
 Alpha virt. eigenvalues --    2.44913   2.45133   2.56488   2.57985   2.58826
 Alpha virt. eigenvalues --    2.64699   2.67768   2.68806   2.71799   2.77585
 Alpha virt. eigenvalues --    2.79536   2.89522   2.90529   2.99989   3.01014
 Alpha virt. eigenvalues --    3.05789   3.13617   3.16457   3.25235   3.27359
 Alpha virt. eigenvalues --    3.28732   3.35137   3.36331   3.37788   3.40011
 Alpha virt. eigenvalues --    3.42451   3.45598   3.50574   3.51256   3.57677
 Alpha virt. eigenvalues --    3.58572   3.63443   3.64735   3.69505   3.69850
 Alpha virt. eigenvalues --    3.73777   3.76599   3.79494   3.79679   3.84096
 Alpha virt. eigenvalues --    3.85855   3.87751   3.91027   3.93639   3.95289
 Alpha virt. eigenvalues --    4.02228   4.05111   4.07435   4.07730   4.10219
 Alpha virt. eigenvalues --    4.12299   4.15131   4.16335   4.19870   4.24890
 Alpha virt. eigenvalues --    4.24979   4.29865   4.31417   4.36045   4.39184
 Alpha virt. eigenvalues --    4.41641   4.43598   4.48577   4.53620   4.54035
 Alpha virt. eigenvalues --    4.61124   4.64599   4.67195   4.68812   4.70913
 Alpha virt. eigenvalues --    4.81098   4.84480   4.87407   4.90591   4.92021
 Alpha virt. eigenvalues --    4.94433   5.00404   5.01467   5.08081   5.12306
 Alpha virt. eigenvalues --    5.14828   5.16034   5.17887   5.18650   5.27929
 Alpha virt. eigenvalues --    5.33485   5.36886   5.38004   5.41075   5.47134
 Alpha virt. eigenvalues --    5.48190   5.55005   5.70258   5.70741   5.74888
 Alpha virt. eigenvalues --    5.78521   5.79085   5.87801   5.87960   6.04406
 Alpha virt. eigenvalues --    6.15221   6.16166   6.28460   6.41899   6.44866
 Alpha virt. eigenvalues --    6.47191   6.47459   6.56617   6.60408   6.89941
 Alpha virt. eigenvalues --    6.93741   6.93825   7.09286   7.17920   7.21007
 Alpha virt. eigenvalues --    7.32619   7.51413   7.81153   8.15457  14.65011
 Alpha virt. eigenvalues --   15.96684  16.35474  18.04541
          Condensed to atoms (all electrons):
               1          2          3          4          5          6
     1  O    8.287547   0.168165   0.105415  -0.078888  -0.046265  -0.055143
     2  H    0.168165   0.667335   0.069660  -0.025296  -0.021288  -0.003988
     3  C    0.105415   0.069660   5.449755   0.005326   0.045575  -0.143851
     4  H   -0.078888  -0.025296   0.005326   0.836041   0.168290  -0.012802
     5  N   -0.046265  -0.021288   0.045575   0.168290   7.404142   0.014845
     6  C   -0.055143  -0.003988  -0.143851  -0.012802   0.014845   5.641097
     7  H    0.000772   0.005182  -0.049406  -0.010625   0.054051   0.389235
     8  H   -0.004163  -0.005728   0.012704   0.004845  -0.025267   0.387081
     9  H   -0.004163  -0.005728   0.012704   0.004845  -0.025267   0.387081
               7          8          9
     1  O    0.000772  -0.004163  -0.004163
     2  H    0.005182  -0.005728  -0.005728
     3  C   -0.049406   0.012704   0.012704
     4  H   -0.010625   0.004845   0.004845
     5  N    0.054051  -0.025267  -0.025267
     6  C    0.389235   0.387081   0.387081
     7  H    0.371594  -0.013582  -0.013582
     8  H   -0.013582   0.367715   0.012782
     9  H   -0.013582   0.012782   0.367715
 Mulliken charges:
               1
     1  O   -0.373277
     2  H    0.151685
     3  C    0.492118
     4  H    0.108263
     5  N   -0.568816
     6  C   -0.603555
     7  H    0.266359
     8  H    0.263612
     9  H    0.263612
 Sum of Mulliken charges =   0.00000
 Mulliken charges with hydrogens summed into heavy atoms:
               1
     1  O   -0.221592
     3  C    0.492118
     5  N   -0.460553
     6  C    0.190028
 Electronic spatial extent (au):  <R**2>=            268.5642
 Charge=              0.0000 electrons
 Dipole moment (field-independent basis, Debye):
    X=              1.5836    Y=             -0.6198    Z=              0.0000  Tot=              1.7005
 Quadrupole moment (field-independent basis, Debye-Ang):
   XX=            -21.0251   YY=            -26.4403   ZZ=            -25.1567
   XY=              5.9338   XZ=              0.0000   YZ=              0.0000
 Traceless Quadrupole moment (field-independent basis, Debye-Ang):
   XX=              3.1823   YY=             -2.2330   ZZ=             -0.9493
   XY=              5.9338   XZ=              0.0000   YZ=              0.0000
 Octapole moment (field-independent basis, Debye-Ang**2):
  XXX=             14.0253  YYY=             -2.3820  ZZZ=              0.0000  XYY=              6.5289
  XXY=              2.5890  XXZ=              0.0000  XZZ=              1.5744  YZZ=             -2.3176
  YYZ=              0.0000  XYZ=              0.0000
 Hexadecapole moment (field-independent basis, Debye-Ang**3):
 XXXX=           -127.1474 YYYY=           -157.6544 ZZZZ=            -31.5894 XXXY=             -4.3770
 XXXZ=              0.0000 YYYX=              3.1227 YYYZ=              0.0000 ZZZX=              0.0000
 ZZZY=              0.0000 XXYY=            -55.0194 XXZZ=            -32.3711 YYZZ=            -31.5916
 XXYZ=              0.0000 YYXZ=              0.0000 ZZXY=             -1.8455
 N-N= 1.213254212936D+02 E-N=-7.317517235318D+02  KE= 2.078992876232D+02
 Symmetry A'   KE= 1.985835144302D+02
 Symmetry A"   KE= 9.315773193008D+00
 Calling FoFJK, ICntrl=      2127 FMM=F ISym2X=1 I1Cent= 0 IOpClX= 0 NMat=1 NMatS=1 NMatT=0.
 ***** Axes restored to original set *****
 -------------------------------------------------------------------
 Center     Atomic                   Forces (Hartrees/Bohr)
 Number     Number              X              Y              Z
 -------------------------------------------------------------------
      1        8           0.000704691    0.005915673    0.000000000
      2        1          -0.005875626   -0.003699939    0.000000000
      3        6           0.002137220    0.006288354    0.000000000
      4        1          -0.002692859   -0.002470150    0.000000000
      5        7           0.004200585   -0.008152147    0.000000000
      6        6          -0.001603699    0.000054304    0.000000000
      7        1           0.002954971   -0.001614650    0.000000000
      8        1           0.000087359    0.001839278   -0.002567167
      9        1           0.000087359    0.001839278    0.002567167
 -------------------------------------------------------------------
 Cartesian Forces:  Max     0.008152147 RMS     0.003098067

 GradGradGradGradGradGradGradGradGradGradGradGradGradGradGradGradGradGrad
 Berny optimization.
 FormGI is forming the generalized inverse of G from B-inverse, IUseBI=4.
 Internal  Forces:  Max     0.010724774 RMS     0.002946244
 Search for a local minimum.
 Step number   1 out of a maximum of   39
 All quantities printed in internal units (Hartrees-Bohrs-Radians)
 Mixed Optimization -- RFO/linear search
 Second derivative matrix not updated -- first step.
 ITU=  0
     Eigenvalues ---    0.00812   0.01734   0.02162   0.03413   0.07456
     Eigenvalues ---    0.07518   0.16000   0.16000   0.16000   0.16000
     Eigenvalues ---    0.16000   0.25000   0.25000   0.32741   0.34296
     Eigenvalues ---    0.34296   0.34846   0.44013   0.52054   0.53994
     Eigenvalues ---    0.76295
 RFO step:  Lambda=-4.85850128D-04 EMin= 8.11520813D-03
 Linear search not attempted -- first point.
 Iteration  1 RMS(Cart)=  0.01157737 RMS(Int)=  0.00004757
 Iteration  2 RMS(Cart)=  0.00005479 RMS(Int)=  0.00000222
 Iteration  3 RMS(Cart)=  0.00000000 RMS(Int)=  0.00000222
 ClnCor:  largest displacement from symmetrization is 1.39D-11 for atom     5.
 Variable       Old X    -DE/DX   Delta X   Delta X   Delta X     New X
                                 (Linear)    (Quad)   (Total)
    R1        1.82737  -0.00683   0.00000  -0.01264  -0.01264   1.81473
    R2        2.57848  -0.00561   0.00000  -0.01077  -0.01077   2.56771
    R3        2.39977  -0.01072   0.00000  -0.01405  -0.01405   2.38572
    R4        2.82808  -0.00255   0.00000  -0.00779  -0.00779   2.82029
    R5        1.93139  -0.00360   0.00000  -0.00817  -0.00817   1.92322
    R6        2.05925  -0.00337   0.00000  -0.00965  -0.00965   2.04960
    R7        2.06834  -0.00314   0.00000  -0.00916  -0.00916   2.05918
    R8        2.06834  -0.00314   0.00000  -0.00916  -0.00916   2.05918
    A1        1.92418  -0.00228   0.00000  -0.01422  -0.01422   1.90996
    A2        2.21373  -0.00059   0.00000  -0.00237  -0.00237   2.21136
    A3        1.93146   0.00068   0.00000   0.00270   0.00270   1.93416
    A4        2.13800  -0.00008   0.00000  -0.00033  -0.00033   2.13767
    A5        1.97163  -0.00122   0.00000  -0.00757  -0.00757   1.96405
    A6        1.91245   0.00023   0.00000   0.00216   0.00216   1.91461
    A7        1.91971  -0.00035   0.00000  -0.00254  -0.00254   1.91717
    A8        1.91971  -0.00035   0.00000  -0.00254  -0.00254   1.91717
    A9        1.91677   0.00018   0.00000   0.00183   0.00183   1.91861
   A10        1.91677   0.00018   0.00000   0.00183   0.00183   1.91861
   A11        1.87819   0.00010   0.00000  -0.00080  -0.00081   1.87737
    D1        0.00000   0.00000   0.00000   0.00000   0.00000   0.00000
    D2        3.14159   0.00000   0.00000   0.00000   0.00000   3.14159
    D3        0.00000   0.00000   0.00000   0.00000   0.00000   0.00000
    D4        3.14159   0.00000   0.00000   0.00000   0.00000   3.14159
    D5        3.14159   0.00000   0.00000   0.00000   0.00000   3.14159
    D6        1.03286  -0.00015   0.00000  -0.00204  -0.00204   1.03082
    D7       -1.03286   0.00015   0.00000   0.00204   0.00204  -1.03082
    D8        0.00000   0.00000   0.00000   0.00000   0.00000   0.00000
    D9       -2.10873  -0.00015   0.00000  -0.00204  -0.00204  -2.11077
   D10        2.10873   0.00015   0.00000   0.00204   0.00204   2.11077
         Item               Value     Threshold  Converged?
 Maximum Force            0.010725     0.000450     NO 
 RMS     Force            0.002946     0.000300     NO 
 Maximum Displacement     0.036063     0.001800     NO 
 RMS     Displacement     0.011561     0.001200     NO 
 Predicted change in Energy=-2.432064D-04
 GradGradGradGradGradGradGradGradGradGradGradGradGradGradGradGradGradGrad

                          Input orientation:                          
 ---------------------------------------------------------------------
 Center     Atomic      Atomic             Coordinates (Angstroms)
 Number     Number       Type             X           Y           Z
 ---------------------------------------------------------------------
      1          8           0        1.209635   -0.489478    0.000000
      2          1           0        1.906846    0.170902    0.000000
      3          6           0        0.000269    0.129953    0.000000
      4          1           0        0.652181    1.915815    0.000000
      5          7           0       -0.209841    1.374817    0.000000
      6          6           0       -1.107790   -0.869831    0.000000
      7          1           0       -2.063283   -0.356612    0.000000
      8          1           0       -1.029448   -1.508878    0.879129
      9          1           0       -1.029448   -1.508878   -0.879129
 ---------------------------------------------------------------------
                    Distance matrix (angstroms):
                    1          2          3          4          5
     1  O    0.000000
     2  H    0.960315   0.000000
     3  C    1.358772   1.907017   0.000000
     4  H    2.469046   2.149163   1.901129   0.000000
     5  N    2.343183   2.435113   1.262471   1.017724   0.000000
     6  C    2.348432   3.189225   1.492435   3.295045   2.417593
     7  H    3.275615   4.005022   2.120140   3.540857   2.536354
     8  H    2.612573   3.495190   2.125782   3.915260   3.124150
     9  H    2.612573   3.495190   2.125782   3.915260   3.124150
                    6          7          8          9
     6  C    0.000000
     7  H    1.084602   0.000000
     8  H    1.089672   1.780280   0.000000
     9  H    1.089672   1.780280   1.758257   0.000000
 Stoichiometry    C2H5NO
 Framework group  CS[SG(C2H3NO),X(H2)]
 Deg. of freedom    14
 Full point group                 CS      NOp   2
 Largest Abelian subgroup         CS      NOp   2
 Largest concise Abelian subgroup CS      NOp   2
                         Standard orientation:                         
 ---------------------------------------------------------------------
 Center     Atomic      Atomic             Coordinates (Angstroms)
 Number     Number       Type             X           Y           Z
 ---------------------------------------------------------------------
      1          8           0        1.210652   -0.486367    0.000000
      2          1           0        1.906488    0.175462    0.000000
      3          6           0        0.000000    0.130547    0.000000
      4          1           0        0.648198    1.917761    0.000000
      5          7           0       -0.212698    1.374972    0.000000
      6          6           0       -1.105978   -0.871538    0.000000
      7          1           0       -2.062536   -0.360307    0.000000
      8          1           0       -1.026307   -1.510420    0.879129
      9          1           0       -1.026307   -1.510420   -0.879129
 ---------------------------------------------------------------------
 Rotational constants (GHZ):          10.8363915           9.4101186           5.1979042
 Standard basis: Aug-CC-pVTZ (5D, 7F)
 There are   227 symmetry adapted cartesian basis functions of A'  symmetry.
 There are   118 symmetry adapted cartesian basis functions of A"  symmetry.
 There are   191 symmetry adapted basis functions of A'  symmetry.
 There are   108 symmetry adapted basis functions of A"  symmetry.
   299 basis functions,   423 primitive gaussians,   345 cartesian basis functions
    16 alpha electrons       16 beta electrons
       nuclear repulsion energy       121.8982557423 Hartrees.
 NAtoms=    9 NActive=    9 NUniq=    8 SFac= 1.27D+00 NAtFMM=   60 NAOKFM=F Big=F
 Integral buffers will be    131072 words long.
 Raffenetti 2 integral format.
 Two-electron integral symmetry is turned on.
 Nuclear repulsion after empirical dispersion term =      121.8960543637 Hartrees.
 One-electron integrals computed using PRISM.
 NBasis=   299 RedAO= T EigKep=  1.40D-05  NBF=   191   108
 NBsUse=   299 1.00D-06 EigRej= -1.00D+00 NBFU=   191   108
 Initial guess from the checkpoint file:  "AP2-M0002-b3lyp-wb97L-wb97H.chk"
 B after Tr=     0.000000    0.000000    0.000000
         Rot=    1.000000    0.000000    0.000000   -0.000925 Ang=  -0.11 deg.
 Initial guess orbital symmetries:
       Occupied  (A') (A') (A') (A') (A') (A') (A') (A') (A') (A')
                 (A") (A') (A') (A") (A") (A')
       Virtual   (A') (A') (A") (A') (A') (A") (A') (A') (A") (A')
                 (A') (A") (A') (A') (A') (A") (A') (A') (A') (A")
                 (A') (A") (A') (A") (A') (A') (A') (A") (A') (A')
                 (A") (A') (A') (A") (A') (A") (A') (A') (A") (A')
                 (A") (A') (A') (A') (A') (A') (A") (A') (A") (A")
                 (A') (A') (A') (A') (A") (A') (A') (A') (A") (A")
                 (A') (A') (A') (A") (A') (A') (A") (A") (A") (A')
                 (A') (A') (A") (A') (A") (A') (A') (A") (A') (A")
                 (A') (A") (A') (A') (A') (A') (A') (A') (A") (A")
                 (A') (A") (A') (A") (A') (A") (A') (A") (A") (A')
                 (A') (A') (A") (A') (A') (A") (A") (A') (A') (A")
                 (A') (A') (A') (A") (A") (A') (A') (A') (A") (A")
                 (A') (A') (A") (A') (A") (A') (A") (A') (A') (A')
                 (A") (A') (A') (A") (A") (A') (A') (A') (A") (A')
                 (A') (A") (A') (A") (A') (A") (A') (A") (A') (A')
                 (A") (A') (A') (A") (A') (A") (A') (A') (A") (A')
                 (A") (A') (A') (A') (A") (A') (A") (A') (A') (A')
                 (A") (A') (A') (A") (A') (A') (A") (A') (A") (A')
                 (A') (A") (A') (A") (A") (A') (A') (A") (A') (A')
                 (A") (A') (A") (A') (A") (A') (A") (A') (A') (A')
                 (A") (A') (A") (A') (A") (A") (A") (A") (A') (A')
                 (A") (A') (A') (A') (A') (A") (A") (A') (A') (A")
                 (A') (A") (A') (A') (A") (A') (A') (A") (A') (A')
                 (A') (A") (A') (A') (A") (A') (A') (A") (A') (A')
                 (A') (A") (A') (A") (A") (A") (A') (A") (A') (A')
                 (A") (A') (A") (A') (A') (A") (A') (A") (A') (A')
                 (A') (A') (A') (A") (A') (A') (A") (A") (A') (A")
                 (A') (A") (A') (A") (A') (A') (A') (A') (A') (A')
                 (A') (A') (A')
 ExpMin= 2.53D-02 ExpMax= 1.53D+04 ExpMxC= 5.22D+02 IAcc=3 IRadAn=         7 AccDes= 0.00D+00
 Harris functional with IExCor= 4639 and IRadAn=       7 diagonalized for initial guess.
 HarFok:  IExCor= 4639 AccDes= 0.00D+00 IRadAn=         7 IDoV= 1 UseB2=F ITyADJ=14
 ICtDFT=  3500011 ScaDFX=  1.000000  1.000000  1.000000  1.000000
 FoFCou: FMM=F IPFlag=           0 FMFlag=      100000 FMFlg1=           0
         NFxFlg=           0 DoJE=T BraDBF=F KetDBF=T FulRan=T
         wScrn=  0.000000 ICntrl=       500 IOpCl=  0 I1Cent=   200000004 NGrid=           0
         NMat0=    1 NMatS0=      1 NMatT0=    0 NMatD0=    1 NMtDS0=    0 NMtDT0=    0
 Petite list used in FoFCou.
 Requested convergence on RMS density matrix=1.00D-08 within 128 cycles.
 Requested convergence on MAX density matrix=1.00D-06.
 Requested convergence on             energy=1.00D-06.
 No special actions if energy rises.
 SCF Done:  E(RwB97XD) =  -209.209381991     A.U. after   10 cycles
            NFock= 10  Conv=0.35D-08     -V/T= 2.0058
 Calling FoFJK, ICntrl=      2127 FMM=F ISym2X=1 I1Cent= 0 IOpClX= 0 NMat=1 NMatS=1 NMatT=0.
 ***** Axes restored to original set *****
 -------------------------------------------------------------------
 Center     Atomic                   Forces (Hartrees/Bohr)
 Number     Number              X              Y              Z
 -------------------------------------------------------------------
      1        8          -0.000060063    0.000712387    0.000000000
      2        1           0.000412588   -0.000351637    0.000000000
      3        6          -0.000348019   -0.001065039    0.000000000
      4        1          -0.000202540    0.000749369    0.000000000
      5        7           0.000706337    0.000332617    0.000000000
      6        6          -0.000512635   -0.000032372    0.000000000
      7        1           0.000013460   -0.000089183    0.000000000
      8        1          -0.000004564   -0.000128071    0.000003092
      9        1          -0.000004564   -0.000128071   -0.000003092
 -------------------------------------------------------------------
 Cartesian Forces:  Max     0.001065039 RMS     0.000363999

 GradGradGradGradGradGradGradGradGradGradGradGradGradGradGradGradGradGrad
 Berny optimization.
 Using GEDIIS/GDIIS optimizer.
 FormGI is forming the generalized inverse of G from B-inverse, IUseBI=4.
 Internal  Forces:  Max     0.001427663 RMS     0.000395198
 Search for a local minimum.
 Step number   2 out of a maximum of   39
 All quantities printed in internal units (Hartrees-Bohrs-Radians)
 Mixed Optimization -- En-DIIS/RFO-DIIS
 Update second derivatives using D2CorX and points    1    2
 DE= -2.21D-04 DEPred=-2.43D-04 R= 9.08D-01
 TightC=F SS=  1.41D+00  RLast= 3.43D-02 DXNew= 5.0454D-01 1.0285D-01
 Trust test= 9.08D-01 RLast= 3.43D-02 DXMaxT set to 3.00D-01
 ITU=  1  0
 Use linear search instead of GDIIS.
     Eigenvalues ---    0.00812   0.01732   0.02162   0.03413   0.07447
     Eigenvalues ---    0.07525   0.15867   0.16000   0.16000   0.16000
     Eigenvalues ---    0.17367   0.24918   0.25002   0.33010   0.34296
     Eigenvalues ---    0.34416   0.34699   0.44154   0.51835   0.53500
     Eigenvalues ---    0.78621
 RFO step:  Lambda=-1.42365245D-05 EMin= 8.11520813D-03
 Quartic linear search produced a step of -0.08784.
 Iteration  1 RMS(Cart)=  0.00323032 RMS(Int)=  0.00001040
 Iteration  2 RMS(Cart)=  0.00000925 RMS(Int)=  0.00000022
 Iteration  3 RMS(Cart)=  0.00000000 RMS(Int)=  0.00000022
 ClnCor:  largest displacement from symmetrization is 1.11D-12 for atom     1.
 Variable       Old X    -DE/DX   Delta X   Delta X   Delta X     New X
                                 (Linear)    (Quad)   (Total)
    R1        1.81473   0.00006   0.00111  -0.00140  -0.00029   1.81444
    R2        2.56771   0.00015   0.00095  -0.00102  -0.00007   2.56764
    R3        2.38572   0.00098   0.00123  -0.00049   0.00075   2.38647
    R4        2.82029   0.00063   0.00068   0.00083   0.00151   2.82180
    R5        1.92322   0.00023   0.00072  -0.00050   0.00022   1.92344
    R6        2.04960  -0.00005   0.00085  -0.00129  -0.00045   2.04916
    R7        2.05918   0.00008   0.00080  -0.00089  -0.00008   2.05910
    R8        2.05918   0.00008   0.00080  -0.00089  -0.00008   2.05910
    A1        1.90996   0.00098   0.00125   0.00385   0.00509   1.91506
    A2        2.21136  -0.00015   0.00021  -0.00083  -0.00062   2.21074
    A3        1.93416   0.00011  -0.00024   0.00073   0.00049   1.93465
    A4        2.13767   0.00004   0.00003   0.00010   0.00013   2.13780
    A5        1.96405   0.00143   0.00067   0.00722   0.00788   1.97193
    A6        1.91461   0.00010  -0.00019   0.00103   0.00084   1.91545
    A7        1.91717   0.00005   0.00022  -0.00009   0.00013   1.91730
    A8        1.91717   0.00005   0.00022  -0.00009   0.00013   1.91730
    A9        1.91861  -0.00005  -0.00016   0.00015  -0.00002   1.91859
   A10        1.91861  -0.00005  -0.00016   0.00015  -0.00002   1.91859
   A11        1.87737  -0.00012   0.00007  -0.00117  -0.00110   1.87627
    D1        0.00000   0.00000   0.00000   0.00000   0.00000   0.00000
    D2        3.14159   0.00000   0.00000   0.00000   0.00000   3.14159
    D3        0.00000   0.00000   0.00000   0.00000   0.00000   0.00000
    D4        3.14159   0.00000   0.00000   0.00000   0.00000   3.14159
    D5        3.14159   0.00000   0.00000   0.00000   0.00000   3.14159
    D6        1.03082  -0.00004   0.00018  -0.00077  -0.00059   1.03023
    D7       -1.03082   0.00004  -0.00018   0.00077   0.00059  -1.03023
    D8        0.00000   0.00000   0.00000   0.00000   0.00000   0.00000
    D9       -2.11077  -0.00004   0.00018  -0.00077  -0.00059  -2.11136
   D10        2.11077   0.00004  -0.00018   0.00077   0.00059   2.11136
         Item               Value     Threshold  Converged?
 Maximum Force            0.001428     0.000450     NO 
 RMS     Force            0.000395     0.000300     NO 
 Maximum Displacement     0.012419     0.001800     NO 
 RMS     Displacement     0.003229     0.001200     NO 
 Predicted change in Energy=-9.269451D-06
 GradGradGradGradGradGradGradGradGradGradGradGradGradGradGradGradGradGrad

                          Input orientation:                          
 ---------------------------------------------------------------------
 Center     Atomic      Atomic             Coordinates (Angstroms)
 Number     Number       Type             X           Y           Z
 ---------------------------------------------------------------------
      1          8           0        1.210019   -0.489714    0.000000
      2          1           0        1.910468    0.167005    0.000000
      3          6           0        0.000681    0.129692    0.000000
      4          1           0        0.649432    1.922386    0.000000
      5          7           0       -0.208732    1.375075    0.000000
      6          6           0       -1.108453   -0.870093    0.000000
      7          1           0       -2.063920   -0.357323    0.000000
      8          1           0       -1.030188   -1.509610    0.878738
      9          1           0       -1.030188   -1.509610   -0.878738
 ---------------------------------------------------------------------
                    Distance matrix (angstroms):
                    1          2          3          4          5
     1  O    0.000000
     2  H    0.960161   0.000000
     3  C    1.358735   1.910151   0.000000
     4  H    2.476385   2.161382   1.906471   0.000000
     5  N    2.343137   2.439353   1.262867   1.017838   0.000000
     6  C    2.349468   3.192093   1.493234   3.299712   2.418735
     7  H    3.276615   4.008825   2.121264   3.543918   2.538292
     8  H    2.613599   3.497239   2.126543   3.920702   3.125441
     9  H    2.613599   3.497239   2.126543   3.920702   3.125441
                    6          7          8          9
     6  C    0.000000
     7  H    1.084366   0.000000
     8  H    1.089628   1.780042   0.000000
     9  H    1.089628   1.780042   1.757477   0.000000
 Stoichiometry    C2H5NO
 Framework group  CS[SG(C2H3NO),X(H2)]
 Deg. of freedom    14
 Full point group                 CS      NOp   2
 Largest Abelian subgroup         CS      NOp   2
 Largest concise Abelian subgroup CS      NOp   2
                         Standard orientation:                         
 ---------------------------------------------------------------------
 Center     Atomic      Atomic             Coordinates (Angstroms)
 Number     Number       Type             X           Y           Z
 ---------------------------------------------------------------------
      1          8           0        1.211380   -0.485030    0.000000
      2          1           0        1.909653    0.174002    0.000000
      3          6           0        0.000000    0.130372    0.000000
      4          1           0        0.642818    1.925202    0.000000
      5          7           0       -0.213531    1.375056    0.000000
      6          6           0       -1.105821   -0.873076    0.000000
      7          1           0       -2.062979   -0.363469    0.000000
      8          1           0       -1.025442   -1.512331    0.878738
      9          1           0       -1.025442   -1.512331   -0.878738
 ---------------------------------------------------------------------
 Rotational constants (GHZ):          10.8311887           9.3989983           5.1931659
 Standard basis: Aug-CC-pVTZ (5D, 7F)
 There are   227 symmetry adapted cartesian basis functions of A'  symmetry.
 There are   118 symmetry adapted cartesian basis functions of A"  symmetry.
 There are   191 symmetry adapted basis functions of A'  symmetry.
 There are   108 symmetry adapted basis functions of A"  symmetry.
   299 basis functions,   423 primitive gaussians,   345 cartesian basis functions
    16 alpha electrons       16 beta electrons
       nuclear repulsion energy       121.8537196127 Hartrees.
 NAtoms=    9 NActive=    9 NUniq=    8 SFac= 1.27D+00 NAtFMM=   60 NAOKFM=F Big=F
 Integral buffers will be    131072 words long.
 Raffenetti 2 integral format.
 Two-electron integral symmetry is turned on.
 Nuclear repulsion after empirical dispersion term =      121.8515145792 Hartrees.
 One-electron integrals computed using PRISM.
 NBasis=   299 RedAO= T EigKep=  1.40D-05  NBF=   191   108
 NBsUse=   299 1.00D-06 EigRej= -1.00D+00 NBFU=   191   108
 Initial guess from the checkpoint file:  "AP2-M0002-b3lyp-wb97L-wb97H.chk"
 B after Tr=     0.000000    0.000000    0.000000
         Rot=    1.000000    0.000000    0.000000   -0.000512 Ang=  -0.06 deg.
 Initial guess orbital symmetries:
       Occupied  (A') (A') (A') (A') (A') (A') (A') (A') (A') (A')
                 (A") (A') (A') (A") (A") (A')
       Virtual   (A') (A') (A") (A') (A') (A") (A') (A') (A") (A')
                 (A') (A") (A') (A') (A') (A") (A') (A') (A') (A")
                 (A') (A") (A') (A") (A') (A') (A') (A") (A') (A')
                 (A") (A') (A') (A") (A') (A") (A') (A') (A") (A')
                 (A") (A') (A') (A') (A') (A') (A") (A') (A") (A")
                 (A') (A') (A') (A') (A") (A') (A') (A') (A") (A")
                 (A') (A') (A") (A') (A') (A') (A") (A") (A") (A')
                 (A') (A') (A") (A') (A") (A') (A') (A") (A') (A")
                 (A') (A") (A') (A') (A') (A') (A') (A') (A") (A")
                 (A') (A") (A") (A') (A') (A") (A') (A") (A") (A')
                 (A') (A') (A") (A') (A') (A") (A") (A') (A') (A")
                 (A') (A') (A') (A") (A") (A') (A') (A') (A") (A")
                 (A') (A') (A") (A') (A") (A') (A") (A') (A') (A')
                 (A") (A') (A') (A") (A") (A') (A') (A') (A") (A')
                 (A') (A") (A') (A") (A') (A") (A') (A") (A') (A')
                 (A") (A') (A') (A") (A') (A") (A') (A') (A") (A')
                 (A") (A') (A') (A') (A") (A') (A") (A') (A') (A')
                 (A") (A') (A') (A") (A') (A') (A") (A') (A") (A')
                 (A') (A") (A') (A") (A") (A') (A') (A") (A') (A')
                 (A") (A') (A") (A') (A") (A') (A") (A') (A') (A')
                 (A") (A') (A") (A') (A") (A") (A") (A") (A') (A')
                 (A") (A') (A') (A') (A") (A') (A") (A') (A') (A")
                 (A') (A") (A') (A') (A") (A') (A') (A") (A') (A')
                 (A') (A") (A') (A') (A") (A') (A') (A") (A') (A')
                 (A') (A") (A') (A") (A") (A") (A') (A") (A') (A')
                 (A") (A') (A") (A') (A') (A") (A') (A') (A") (A')
                 (A') (A') (A') (A") (A') (A") (A') (A") (A') (A")
                 (A") (A') (A') (A") (A') (A') (A') (A') (A') (A')
                 (A') (A') (A')
 Requested convergence on RMS density matrix=1.00D-08 within 128 cycles.
 Requested convergence on MAX density matrix=1.00D-06.
 Requested convergence on             energy=1.00D-06.
 No special actions if energy rises.
 SCF Done:  E(RwB97XD) =  -209.209390733     A.U. after    9 cycles
            NFock=  9  Conv=0.29D-08     -V/T= 2.0059
 Calling FoFJK, ICntrl=      2127 FMM=F ISym2X=1 I1Cent= 0 IOpClX= 0 NMat=1 NMatS=1 NMatT=0.
 ***** Axes restored to original set *****
 -------------------------------------------------------------------
 Center     Atomic                   Forces (Hartrees/Bohr)
 Number     Number              X              Y              Z
 -------------------------------------------------------------------
      1        8          -0.000176064   -0.000134775    0.000000000
      2        1           0.000055283    0.000071149    0.000000000
      3        6           0.000225052    0.000221289    0.000000000
      4        1          -0.000105779   -0.000104387    0.000000000
      5        7           0.000003081   -0.000022017    0.000000000
      6        6           0.000004195    0.000056357    0.000000000
      7        1          -0.000054688    0.000066954    0.000000000
      8        1           0.000024460   -0.000077285    0.000084712
      9        1           0.000024460   -0.000077285   -0.000084712
 -------------------------------------------------------------------
 Cartesian Forces:  Max     0.000225052 RMS     0.000089782

 GradGradGradGradGradGradGradGradGradGradGradGradGradGradGradGradGradGrad
 Berny optimization.
 Using GEDIIS/GDIIS optimizer.
 FormGI is forming the generalized inverse of G from B-inverse, IUseBI=4.
 Internal  Forces:  Max     0.000164345 RMS     0.000066626
 Search for a local minimum.
 Step number   3 out of a maximum of   39
 All quantities printed in internal units (Hartrees-Bohrs-Radians)
 Mixed Optimization -- En-DIIS/RFO-DIIS
 Swapping is turned off.
 Update second derivatives using D2CorX and points    1    2    3
 DE= -8.74D-06 DEPred=-9.27D-06 R= 9.43D-01
 TightC=F SS=  1.41D+00  RLast= 9.76D-03 DXNew= 5.0454D-01 2.9279D-02
 Trust test= 9.43D-01 RLast= 9.76D-03 DXMaxT set to 3.00D-01
 ITU=  1  1  0
     Eigenvalues ---    0.00812   0.01731   0.02162   0.03413   0.07439
     Eigenvalues ---    0.07487   0.15836   0.16000   0.16000   0.16007
     Eigenvalues ---    0.17489   0.24991   0.25810   0.33025   0.34296
     Eigenvalues ---    0.34374   0.34743   0.44623   0.51875   0.53691
     Eigenvalues ---    0.79574
 En-DIIS/RFO-DIIS/Sim-DIIS IScMMF=       -3 using points:     3    2
 RFO step:  Lambda=-3.62026353D-07.
 DidBck=F Rises=F RFO-DIIS coefs:    0.97377    0.02623
 Iteration  1 RMS(Cart)=  0.00029143 RMS(Int)=  0.00000004
 Iteration  2 RMS(Cart)=  0.00000005 RMS(Int)=  0.00000000
 ClnCor:  largest displacement from symmetrization is 6.53D-12 for atom     9.
 Variable       Old X    -DE/DX   Delta X   Delta X   Delta X     New X
                                 (Linear)    (Quad)   (Total)
    R1        1.81444   0.00009   0.00001   0.00016   0.00017   1.81461
    R2        2.56764  -0.00008   0.00000  -0.00013  -0.00013   2.56751
    R3        2.38647  -0.00011  -0.00002  -0.00008  -0.00010   2.38637
    R4        2.82180   0.00002  -0.00004   0.00014   0.00010   2.82190
    R5        1.92344  -0.00015  -0.00001  -0.00029  -0.00030   1.92314
    R6        2.04916   0.00008   0.00001   0.00021   0.00022   2.04938
    R7        2.05910   0.00012   0.00000   0.00033   0.00033   2.05943
    R8        2.05910   0.00012   0.00000   0.00033   0.00033   2.05943
    A1        1.91506  -0.00003  -0.00013   0.00009  -0.00004   1.91501
    A2        2.21074   0.00016   0.00002   0.00060   0.00061   2.21135
    A3        1.93465  -0.00010  -0.00001  -0.00035  -0.00036   1.93429
    A4        2.13780  -0.00007   0.00000  -0.00025  -0.00025   2.13755
    A5        1.97193  -0.00006  -0.00021   0.00000  -0.00021   1.97173
    A6        1.91545  -0.00004  -0.00002  -0.00018  -0.00021   1.91524
    A7        1.91730   0.00000   0.00000  -0.00001  -0.00002   1.91728
    A8        1.91730   0.00000   0.00000  -0.00001  -0.00002   1.91728
    A9        1.91859   0.00003   0.00000   0.00018   0.00018   1.91877
   A10        1.91859   0.00003   0.00000   0.00018   0.00018   1.91877
   A11        1.87627  -0.00001   0.00003  -0.00014  -0.00011   1.87617
    D1        0.00000   0.00000   0.00000   0.00000   0.00000   0.00000
    D2        3.14159   0.00000   0.00000   0.00000   0.00000   3.14159
    D3        0.00000   0.00000   0.00000   0.00000   0.00000   0.00000
    D4        3.14159   0.00000   0.00000   0.00000   0.00000   3.14159
    D5        3.14159   0.00000   0.00000   0.00000   0.00000   3.14159
    D6        1.03023  -0.00001   0.00002  -0.00009  -0.00008   1.03015
    D7       -1.03023   0.00001  -0.00002   0.00009   0.00008  -1.03015
    D8        0.00000   0.00000   0.00000   0.00000   0.00000   0.00000
    D9       -2.11136  -0.00001   0.00002  -0.00009  -0.00008  -2.11144
   D10        2.11136   0.00001  -0.00002   0.00009   0.00008   2.11144
         Item               Value     Threshold  Converged?
 Maximum Force            0.000164     0.000450     YES
 RMS     Force            0.000067     0.000300     YES
 Maximum Displacement     0.000746     0.001800     YES
 RMS     Displacement     0.000291     0.001200     YES
 Predicted change in Energy=-1.810133D-07
 Optimization completed.
    -- Stationary point found.
                           ----------------------------
                           !   Optimized Parameters   !
                           ! (Angstroms and Degrees)  !
 --------------------------                            --------------------------
 ! Name  Definition              Value          Derivative Info.                !
 --------------------------------------------------------------------------------
 ! R1    R(1,2)                  0.9602         -DE/DX =    0.0001              !
 ! R2    R(1,3)                  1.3587         -DE/DX =   -0.0001              !
 ! R3    R(3,5)                  1.2629         -DE/DX =   -0.0001              !
 ! R4    R(3,6)                  1.4932         -DE/DX =    0.0                 !
 ! R5    R(4,5)                  1.0178         -DE/DX =   -0.0001              !
 ! R6    R(6,7)                  1.0844         -DE/DX =    0.0001              !
 ! R7    R(6,8)                  1.0896         -DE/DX =    0.0001              !
 ! R8    R(6,9)                  1.0896         -DE/DX =    0.0001              !
 ! A1    A(2,1,3)              109.7246         -DE/DX =    0.0                 !
 ! A2    A(1,3,5)              126.666          -DE/DX =    0.0002              !
 ! A3    A(1,3,6)              110.8473         -DE/DX =   -0.0001              !
 ! A4    A(5,3,6)              122.4867         -DE/DX =   -0.0001              !
 ! A5    A(3,5,4)              112.9834         -DE/DX =   -0.0001              !
 ! A6    A(3,6,7)              109.7471         -DE/DX =    0.0                 !
 ! A7    A(3,6,8)              109.8533         -DE/DX =    0.0                 !
 ! A8    A(3,6,9)              109.8533         -DE/DX =    0.0                 !
 ! A9    A(7,6,8)              109.9272         -DE/DX =    0.0                 !
 ! A10   A(7,6,9)              109.9272         -DE/DX =    0.0                 !
 ! A11   A(8,6,9)              107.5025         -DE/DX =    0.0                 !
 ! D1    D(2,1,3,5)              0.0            -DE/DX =    0.0                 !
 ! D2    D(2,1,3,6)            180.0            -DE/DX =    0.0                 !
 ! D3    D(1,3,5,4)              0.0            -DE/DX =    0.0                 !
 ! D4    D(6,3,5,4)            180.0            -DE/DX =    0.0                 !
 ! D5    D(1,3,6,7)            180.0            -DE/DX =    0.0                 !
 ! D6    D(1,3,6,8)             59.0279         -DE/DX =    0.0                 !
 ! D7    D(1,3,6,9)            -59.0279         -DE/DX =    0.0                 !
 ! D8    D(5,3,6,7)              0.0            -DE/DX =    0.0                 !
 ! D9    D(5,3,6,8)           -120.9721         -DE/DX =    0.0                 !
 ! D10   D(5,3,6,9)            120.9721         -DE/DX =    0.0                 !
 --------------------------------------------------------------------------------
 GradGradGradGradGradGradGradGradGradGradGradGradGradGradGradGradGradGrad

                          Input orientation:                          
 ---------------------------------------------------------------------
 Center     Atomic      Atomic             Coordinates (Angstroms)
 Number     Number       Type             X           Y           Z
 ---------------------------------------------------------------------
      1          8           0        1.210019   -0.489714    0.000000
      2          1           0        1.910468    0.167005    0.000000
      3          6           0        0.000681    0.129692    0.000000
      4          1           0        0.649432    1.922386    0.000000
      5          7           0       -0.208732    1.375075    0.000000
      6          6           0       -1.108453   -0.870093    0.000000
      7          1           0       -2.063920   -0.357323    0.000000
      8          1           0       -1.030188   -1.509610    0.878738
      9          1           0       -1.030188   -1.509610   -0.878738
 ---------------------------------------------------------------------
                    Distance matrix (angstroms):
                    1          2          3          4          5
     1  O    0.000000
     2  H    0.960161   0.000000
     3  C    1.358735   1.910151   0.000000
     4  H    2.476385   2.161382   1.906471   0.000000
     5  N    2.343137   2.439353   1.262867   1.017838   0.000000
     6  C    2.349468   3.192093   1.493234   3.299712   2.418735
     7  H    3.276615   4.008825   2.121264   3.543918   2.538292
     8  H    2.613599   3.497239   2.126543   3.920702   3.125441
     9  H    2.613599   3.497239   2.126543   3.920702   3.125441
                    6          7          8          9
     6  C    0.000000
     7  H    1.084366   0.000000
     8  H    1.089628   1.780042   0.000000
     9  H    1.089628   1.780042   1.757477   0.000000
 Stoichiometry    C2H5NO
 Framework group  CS[SG(C2H3NO),X(H2)]
 Deg. of freedom    14
 Full point group                 CS      NOp   2
 Largest Abelian subgroup         CS      NOp   2
 Largest concise Abelian subgroup CS      NOp   2
                         Standard orientation:                         
 ---------------------------------------------------------------------
 Center     Atomic      Atomic             Coordinates (Angstroms)
 Number     Number       Type             X           Y           Z
 ---------------------------------------------------------------------
      1          8           0        1.211380   -0.485030    0.000000
      2          1           0        1.909653    0.174002    0.000000
      3          6           0        0.000000    0.130372    0.000000
      4          1           0        0.642818    1.925202    0.000000
      5          7           0       -0.213531    1.375056    0.000000
      6          6           0       -1.105821   -0.873076    0.000000
      7          1           0       -2.062979   -0.363469    0.000000
      8          1           0       -1.025442   -1.512331    0.878738
      9          1           0       -1.025442   -1.512331   -0.878738
 ---------------------------------------------------------------------
 Rotational constants (GHZ):          10.8311887           9.3989983           5.1931659

 **********************************************************************

            Population analysis using the SCF Density.

 **********************************************************************

 Orbital symmetries:
       Occupied  (A') (A') (A') (A') (A') (A') (A') (A') (A') (A')
                 (A") (A') (A') (A") (A") (A')
       Virtual   (A') (A') (A") (A') (A') (A") (A') (A') (A") (A')
                 (A') (A") (A') (A') (A') (A") (A') (A') (A') (A")
                 (A') (A") (A') (A") (A') (A') (A') (A") (A') (A')
                 (A") (A') (A') (A") (A') (A") (A') (A') (A") (A')
                 (A") (A') (A') (A') (A') (A') (A") (A') (A") (A")
                 (A') (A') (A') (A') (A") (A') (A') (A') (A") (A")
                 (A') (A') (A") (A') (A') (A') (A") (A") (A") (A')
                 (A') (A') (A") (A') (A") (A') (A') (A") (A') (A")
                 (A') (A") (A') (A') (A') (A') (A') (A') (A") (A")
                 (A') (A") (A") (A') (A') (A") (A') (A") (A") (A')
                 (A') (A') (A") (A') (A') (A") (A") (A') (A') (A")
                 (A') (A') (A') (A") (A") (A') (A') (A') (A") (A")
                 (A') (A') (A") (A') (A") (A') (A") (A') (A') (A')
                 (A") (A') (A') (A") (A") (A') (A') (A') (A") (A')
                 (A') (A") (A') (A") (A') (A") (A') (A") (A') (A')
                 (A") (A') (A') (A") (A') (A") (A') (A') (A") (A')
                 (A") (A') (A') (A') (A") (A') (A") (A') (A') (A')
                 (A") (A') (A') (A") (A') (A') (A") (A') (A") (A')
                 (A') (A") (A') (A") (A") (A') (A') (A") (A') (A')
                 (A") (A') (A") (A') (A") (A') (A") (A') (A') (A')
                 (A") (A') (A") (A') (A") (A") (A") (A") (A') (A')
                 (A") (A') (A') (A') (A") (A') (A") (A') (A') (A")
                 (A') (A") (A') (A') (A") (A') (A') (A") (A') (A')
                 (A') (A") (A') (A') (A") (A') (A') (A") (A') (A')
                 (A') (A") (A') (A") (A") (A") (A') (A") (A') (A')
                 (A") (A') (A") (A') (A') (A") (A') (A') (A") (A')
                 (A') (A') (A') (A") (A') (A") (A') (A") (A') (A")
                 (A") (A') (A') (A") (A') (A') (A') (A') (A') (A')
                 (A') (A') (A')
 The electronic state is 1-A'.
 Alpha  occ. eigenvalues --  -19.29985 -14.41173 -10.39117 -10.28805  -1.18975
 Alpha  occ. eigenvalues --   -0.99421  -0.84847  -0.70494  -0.62902  -0.54779
 Alpha  occ. eigenvalues --   -0.54553  -0.48940  -0.47944  -0.46826  -0.36703
 Alpha  occ. eigenvalues --   -0.36424
 Alpha virt. eigenvalues --    0.02480   0.04112   0.04981   0.05046   0.06376
 Alpha virt. eigenvalues --    0.08911   0.09090   0.10066   0.10402   0.12638
 Alpha virt. eigenvalues --    0.13222   0.13385   0.13740   0.15529   0.16224
 Alpha virt. eigenvalues --    0.16426   0.16745   0.19037   0.21012   0.21472
 Alpha virt. eigenvalues --    0.21942   0.23114   0.25388   0.25700   0.26156
 Alpha virt. eigenvalues --    0.28192   0.28418   0.31216   0.32039   0.32527
 Alpha virt. eigenvalues --    0.33461   0.34203   0.34942   0.35420   0.36890
 Alpha virt. eigenvalues --    0.37595   0.38097   0.38502   0.38595   0.39462
 Alpha virt. eigenvalues --    0.40174   0.42600   0.43212   0.44821   0.45323
 Alpha virt. eigenvalues --    0.46372   0.46537   0.48527   0.49658   0.50360
 Alpha virt. eigenvalues --    0.50502   0.51047   0.53676   0.57446   0.57899
 Alpha virt. eigenvalues --    0.58519   0.61232   0.61955   0.63237   0.66047
 Alpha virt. eigenvalues --    0.67105   0.68937   0.70998   0.71143   0.72968
 Alpha virt. eigenvalues --    0.74150   0.74484   0.76396   0.77432   0.78029
 Alpha virt. eigenvalues --    0.79355   0.81115   0.81644   0.83301   0.85186
 Alpha virt. eigenvalues --    0.86653   0.88186   0.89213   0.90256   0.92552
 Alpha virt. eigenvalues --    0.92958   0.95994   0.96204   0.98308   0.99506
 Alpha virt. eigenvalues --    1.00508   1.00960   1.01639   1.02042   1.02935
 Alpha virt. eigenvalues --    1.06037   1.06875   1.09546   1.09659   1.10632
 Alpha virt. eigenvalues --    1.11032   1.12042   1.15260   1.16576   1.17844
 Alpha virt. eigenvalues --    1.18713   1.20307   1.21330   1.21554   1.25166
 Alpha virt. eigenvalues --    1.26767   1.28430   1.32838   1.33714   1.34318
 Alpha virt. eigenvalues --    1.35557   1.37242   1.38890   1.42368   1.43353
 Alpha virt. eigenvalues --    1.45177   1.45478   1.48449   1.49435   1.51833
 Alpha virt. eigenvalues --    1.53620   1.54359   1.55638   1.57050   1.59004
 Alpha virt. eigenvalues --    1.59684   1.60228   1.64370   1.66335   1.66874
 Alpha virt. eigenvalues --    1.70849   1.72742   1.77261   1.77863   1.79548
 Alpha virt. eigenvalues --    1.79848   1.83108   1.84740   1.88954   1.90775
 Alpha virt. eigenvalues --    1.95324   1.97083   1.97784   2.01028   2.02937
 Alpha virt. eigenvalues --    2.03383   2.04474   2.09098   2.11784   2.12756
 Alpha virt. eigenvalues --    2.17102   2.17379   2.18803   2.22563   2.23314
 Alpha virt. eigenvalues --    2.26749   2.27856   2.31586   2.40593   2.44179
 Alpha virt. eigenvalues --    2.45222   2.45794   2.56573   2.57809   2.59040
 Alpha virt. eigenvalues --    2.65327   2.68198   2.68925   2.71762   2.77138
 Alpha virt. eigenvalues --    2.79882   2.89354   2.91271   3.00100   3.01079
 Alpha virt. eigenvalues --    3.06501   3.13731   3.17048   3.25294   3.28113
 Alpha virt. eigenvalues --    3.29081   3.35616   3.36512   3.37972   3.40376
 Alpha virt. eigenvalues --    3.42599   3.46496   3.51108   3.52040   3.58263
 Alpha virt. eigenvalues --    3.58851   3.63683   3.65189   3.69922   3.70276
 Alpha virt. eigenvalues --    3.74016   3.77092   3.80061   3.80910   3.84497
 Alpha virt. eigenvalues --    3.86346   3.88367   3.91625   3.94277   3.95662
 Alpha virt. eigenvalues --    4.03045   4.05622   4.08055   4.08685   4.11408
 Alpha virt. eigenvalues --    4.13068   4.15634   4.16814   4.20854   4.25776
 Alpha virt. eigenvalues --    4.25899   4.30340   4.32044   4.37092   4.40100
 Alpha virt. eigenvalues --    4.42220   4.44792   4.49790   4.54528   4.54914
 Alpha virt. eigenvalues --    4.61993   4.65804   4.67965   4.69649   4.72027
 Alpha virt. eigenvalues --    4.82170   4.85698   4.89053   4.91385   4.93016
 Alpha virt. eigenvalues --    4.95466   5.01289   5.02596   5.09929   5.13064
 Alpha virt. eigenvalues --    5.16150   5.16913   5.19565   5.20226   5.29181
 Alpha virt. eigenvalues --    5.34327   5.38496   5.39394   5.42195   5.48365
 Alpha virt. eigenvalues --    5.48783   5.56138   5.72514   5.72739   5.76843
 Alpha virt. eigenvalues --    5.80049   5.80936   5.89835   5.89854   6.05878
 Alpha virt. eigenvalues --    6.16767   6.17096   6.29313   6.42240   6.45345
 Alpha virt. eigenvalues --    6.47798   6.48333   6.57247   6.62153   6.91401
 Alpha virt. eigenvalues --    6.94235   6.94271   7.09916   7.18296   7.23446
 Alpha virt. eigenvalues --    7.34264   7.52314   7.82514   8.17746  14.80204
 Alpha virt. eigenvalues --   16.09245  16.55611  18.16452
          Condensed to atoms (all electrons):
               1          2          3          4          5          6
     1  O    8.286396   0.165920   0.107007  -0.080796  -0.048900  -0.054075
     2  H    0.165920   0.682200   0.069503  -0.027486  -0.022386  -0.004411
     3  C    0.107007   0.069503   5.467927  -0.003465   0.049955  -0.158206
     4  H   -0.080796  -0.027486  -0.003465   0.851290   0.169856  -0.012276
     5  N   -0.048900  -0.022386   0.049955   0.169856   7.402100   0.011535
     6  C   -0.054075  -0.004411  -0.158206  -0.012276   0.011535   5.644247
     7  H    0.000492   0.005537  -0.049951  -0.011294   0.056354   0.389354
     8  H   -0.004401  -0.006004   0.014679   0.005223  -0.026349   0.386317
     9  H   -0.004401  -0.006004   0.014679   0.005223  -0.026349   0.386317
               7          8          9
     1  O    0.000492  -0.004401  -0.004401
     2  H    0.005537  -0.006004  -0.006004
     3  C   -0.049951   0.014679   0.014679
     4  H   -0.011294   0.005223   0.005223
     5  N    0.056354  -0.026349  -0.026349
     6  C    0.389354   0.386317   0.386317
     7  H    0.376204  -0.014757  -0.014757
     8  H   -0.014757   0.369853   0.013280
     9  H   -0.014757   0.013280   0.369853
 Mulliken charges:
               1
     1  O   -0.367241
     2  H    0.143131
     3  C    0.487870
     4  H    0.103724
     5  N   -0.565816
     6  C   -0.588800
     7  H    0.262816
     8  H    0.262158
     9  H    0.262158
 Sum of Mulliken charges =   0.00000
 Mulliken charges with hydrogens summed into heavy atoms:
               1
     1  O   -0.224110
     3  C    0.487870
     5  N   -0.462093
     6  C    0.198332
 Electronic spatial extent (au):  <R**2>=            266.7939
 Charge=              0.0000 electrons
 Dipole moment (field-independent basis, Debye):
    X=              1.5769    Y=             -0.6092    Z=              0.0000  Tot=              1.6904
 Quadrupole moment (field-independent basis, Debye-Ang):
   XX=            -21.1099   YY=            -26.3841   ZZ=            -25.1052
   XY=              5.9276   XZ=              0.0000   YZ=              0.0000
 Traceless Quadrupole moment (field-independent basis, Debye-Ang):
   XX=              3.0898   YY=             -2.1844   ZZ=             -0.9055
   XY=              5.9276   XZ=              0.0000   YZ=              0.0000
 Octapole moment (field-independent basis, Debye-Ang**2):
  XXX=             13.6988  YYY=             -2.3704  ZZZ=              0.0000  XYY=              6.5410
  XXY=              2.6263  XXZ=              0.0000  XZZ=              1.5937  YZZ=             -2.2699
  YYZ=              0.0000  XYZ=              0.0000
 Hexadecapole moment (field-independent basis, Debye-Ang**3):
 XXXX=           -126.8740 YYYY=           -156.3408 ZZZZ=            -31.3945 XXXY=             -4.3144
 XXXZ=              0.0000 YYYX=              2.8442 YYYZ=              0.0000 ZZZX=              0.0000
 ZZZY=              0.0000 XXYY=            -54.5868 XXZZ=            -32.1315 YYZZ=            -31.3398
 XXYZ=              0.0000 YYXZ=              0.0000 ZZXY=             -1.9024
 N-N= 1.218515145792D+02 E-N=-7.328602648917D+02  KE= 2.079877765778D+02
 Symmetry A'   KE= 1.986577169403D+02
 Symmetry A"   KE= 9.330059637505D+00
 1\1\GINC-R14C11\FOpt\RwB97XD\Aug-CC-pVTZ\C2H5N1O1\LFRANZON\29-Aug-2022
 \0\\#wB97XD Aug-cc-pVTZ Opt Integral(Grid=SuperFineGrid) Freq MaxDisk=
 32GB\\Title\\0,1\O,1.2100191179,-0.4897137129,0.\H,1.910468089,0.16700
 51358,0.\C,0.0006814587,0.1296921138,0.\H,0.6494323299,1.922386313,0.\
 N,-0.2087317201,1.3750754204,0.\C,-1.1084527418,-0.8700925521,0.\H,-2.
 0639198763,-0.35732273,0.\H,-1.0301883286,-1.5096099941,0.8787383646\H
 ,-1.0301883286,-1.5096099941,-0.8787383646\\Version=ES64L-G16RevB.01\S
 tate=1-A'\HF=-209.2093907\RMSD=2.858e-09\RMSF=8.978e-05\Dipole=0.61959
 26,-0.2417176,0.\Quadrupole=2.3263265,-1.653131,-0.6731955,4.3939931,0
 .,0.\PG=CS [SG(C2H3N1O1),X(H2)]\\@


 THERE'S NOTHING SO GREAT AS THE GREAT OUTDOORS.

                                       -- ZIGGY
 Job cpu time:       0 days  1 hours 20 minutes 59.6 seconds.
 Elapsed time:       0 days  0 hours  5 minutes 43.9 seconds.
 File lengths (MBytes):  RWF=     59 Int=      0 D2E=      0 Chk=      7 Scr=      1
 Normal termination of Gaussian 16 at Mon Aug 29 10:52:56 2022.
 Link1:  Proceeding to internal job step number  2.
 ----------------------------------------------------------------------
 #N Geom=AllCheck Guess=TCheck SCRF=Check GenChk RwB97XD/Aug-CC-pVTZ Fr
 eq
 ----------------------------------------------------------------------
 1/10=4,29=7,30=1,38=1,40=1/1,3;
 2/12=2,40=1/2;
 3/5=16,6=1,7=10,11=2,14=-4,25=1,30=1,70=2,71=2,74=-58,75=-7,116=1,140=1/1,2,3;
 4/5=101/1;
 5/5=2,38=6,98=1/2;
 8/6=4,10=90,11=11/1;
 11/6=1,8=1,9=11,15=111,16=1/1,2,10;
 10/6=1/2;
 6/7=2,8=2,9=2,10=2,28=1/1;
 7/8=1,10=1,25=1/1,2,3,16;
 1/10=4,30=1/3;
 99//99;
 Structure from the checkpoint file:  "AP2-M0002-b3lyp-wb97L-wb97H.chk"
 -----
 Title
 -----
 Charge =  0 Multiplicity = 1
 Redundant internal coordinates found in file.  (old form).
 O,0,1.2100191179,-0.4897137129,0.
 H,0,1.910468089,0.1670051358,0.
 C,0,0.0006814587,0.1296921138,0.
 H,0,0.6494323299,1.922386313,0.
 N,0,-0.2087317201,1.3750754204,0.
 C,0,-1.1084527418,-0.8700925521,0.
 H,0,-2.0639198763,-0.35732273,0.
 H,0,-1.0301883286,-1.5096099941,0.8787383646
 H,0,-1.0301883286,-1.5096099941,-0.8787383646
 Recover connectivity data from disk.

 GradGradGradGradGradGradGradGradGradGradGradGradGradGradGradGradGradGrad
 Berny optimization.
 Initialization pass.
                           ----------------------------
                           !    Initial Parameters    !
                           ! (Angstroms and Degrees)  !
 --------------------------                            --------------------------
 ! Name  Definition              Value          Derivative Info.                !
 --------------------------------------------------------------------------------
 ! R1    R(1,2)                  0.9602         calculate D2E/DX2 analytically  !
 ! R2    R(1,3)                  1.3587         calculate D2E/DX2 analytically  !
 ! R3    R(3,5)                  1.2629         calculate D2E/DX2 analytically  !
 ! R4    R(3,6)                  1.4932         calculate D2E/DX2 analytically  !
 ! R5    R(4,5)                  1.0178         calculate D2E/DX2 analytically  !
 ! R6    R(6,7)                  1.0844         calculate D2E/DX2 analytically  !
 ! R7    R(6,8)                  1.0896         calculate D2E/DX2 analytically  !
 ! R8    R(6,9)                  1.0896         calculate D2E/DX2 analytically  !
 ! A1    A(2,1,3)              109.7246         calculate D2E/DX2 analytically  !
 ! A2    A(1,3,5)              126.666          calculate D2E/DX2 analytically  !
 ! A3    A(1,3,6)              110.8473         calculate D2E/DX2 analytically  !
 ! A4    A(5,3,6)              122.4867         calculate D2E/DX2 analytically  !
 ! A5    A(3,5,4)              112.9834         calculate D2E/DX2 analytically  !
 ! A6    A(3,6,7)              109.7471         calculate D2E/DX2 analytically  !
 ! A7    A(3,6,8)              109.8533         calculate D2E/DX2 analytically  !
 ! A8    A(3,6,9)              109.8533         calculate D2E/DX2 analytically  !
 ! A9    A(7,6,8)              109.9272         calculate D2E/DX2 analytically  !
 ! A10   A(7,6,9)              109.9272         calculate D2E/DX2 analytically  !
 ! A11   A(8,6,9)              107.5025         calculate D2E/DX2 analytically  !
 ! D1    D(2,1,3,5)              0.0            calculate D2E/DX2 analytically  !
 ! D2    D(2,1,3,6)            180.0            calculate D2E/DX2 analytically  !
 ! D3    D(1,3,5,4)              0.0            calculate D2E/DX2 analytically  !
 ! D4    D(6,3,5,4)            180.0            calculate D2E/DX2 analytically  !
 ! D5    D(1,3,6,7)            180.0            calculate D2E/DX2 analytically  !
 ! D6    D(1,3,6,8)             59.0279         calculate D2E/DX2 analytically  !
 ! D7    D(1,3,6,9)            -59.0279         calculate D2E/DX2 analytically  !
 ! D8    D(5,3,6,7)              0.0            calculate D2E/DX2 analytically  !
 ! D9    D(5,3,6,8)           -120.9721         calculate D2E/DX2 analytically  !
 ! D10   D(5,3,6,9)            120.9721         calculate D2E/DX2 analytically  !
 --------------------------------------------------------------------------------
 Trust Radius=3.00D-01 FncErr=1.00D-07 GrdErr=1.00D-07 EigMax=2.50D+02 EigMin=1.00D-04
 Number of steps in this run=      2 maximum allowed number of steps=      2.
 GradGradGradGradGradGradGradGradGradGradGradGradGradGradGradGradGradGrad

                          Input orientation:                          
 ---------------------------------------------------------------------
 Center     Atomic      Atomic             Coordinates (Angstroms)
 Number     Number       Type             X           Y           Z
 ---------------------------------------------------------------------
      1          8           0        1.210019   -0.489714    0.000000
      2          1           0        1.910468    0.167005    0.000000
      3          6           0        0.000681    0.129692    0.000000
      4          1           0        0.649432    1.922386    0.000000
      5          7           0       -0.208732    1.375075    0.000000
      6          6           0       -1.108453   -0.870093    0.000000
      7          1           0       -2.063920   -0.357323    0.000000
      8          1           0       -1.030188   -1.509610    0.878738
      9          1           0       -1.030188   -1.509610   -0.878738
 ---------------------------------------------------------------------
                    Distance matrix (angstroms):
                    1          2          3          4          5
     1  O    0.000000
     2  H    0.960161   0.000000
     3  C    1.358735   1.910151   0.000000
     4  H    2.476385   2.161382   1.906471   0.000000
     5  N    2.343137   2.439353   1.262867   1.017838   0.000000
     6  C    2.349468   3.192093   1.493234   3.299712   2.418735
     7  H    3.276615   4.008825   2.121264   3.543918   2.538292
     8  H    2.613599   3.497239   2.126543   3.920702   3.125441
     9  H    2.613599   3.497239   2.126543   3.920702   3.125441
                    6          7          8          9
     6  C    0.000000
     7  H    1.084366   0.000000
     8  H    1.089628   1.780042   0.000000
     9  H    1.089628   1.780042   1.757477   0.000000
 Stoichiometry    C2H5NO
 Framework group  CS[SG(C2H3NO),X(H2)]
 Deg. of freedom    14
 Full point group                 CS      NOp   2
 Largest Abelian subgroup         CS      NOp   2
 Largest concise Abelian subgroup CS      NOp   2
                         Standard orientation:                         
 ---------------------------------------------------------------------
 Center     Atomic      Atomic             Coordinates (Angstroms)
 Number     Number       Type             X           Y           Z
 ---------------------------------------------------------------------
      1          8           0        1.211380   -0.485030    0.000000
      2          1           0        1.909653    0.174002    0.000000
      3          6           0        0.000000    0.130372    0.000000
      4          1           0        0.642818    1.925202    0.000000
      5          7           0       -0.213531    1.375056    0.000000
      6          6           0       -1.105821   -0.873076    0.000000
      7          1           0       -2.062979   -0.363469    0.000000
      8          1           0       -1.025442   -1.512331    0.878738
      9          1           0       -1.025442   -1.512331   -0.878738
 ---------------------------------------------------------------------
 Rotational constants (GHZ):          10.8311887           9.3989983           5.1931659
 Standard basis: Aug-CC-pVTZ (5D, 7F)
 There are   227 symmetry adapted cartesian basis functions of A'  symmetry.
 There are   118 symmetry adapted cartesian basis functions of A"  symmetry.
 There are   191 symmetry adapted basis functions of A'  symmetry.
 There are   108 symmetry adapted basis functions of A"  symmetry.
   299 basis functions,   423 primitive gaussians,   345 cartesian basis functions
    16 alpha electrons       16 beta electrons
       nuclear repulsion energy       121.8537196127 Hartrees.
 NAtoms=    9 NActive=    9 NUniq=    8 SFac= 1.27D+00 NAtFMM=   60 NAOKFM=F Big=F
 Integral buffers will be    131072 words long.
 Raffenetti 2 integral format.
 Two-electron integral symmetry is turned on.
 Nuclear repulsion after empirical dispersion term =      121.8515145792 Hartrees.
 One-electron integrals computed using PRISM.
 NBasis=   299 RedAO= T EigKep=  1.40D-05  NBF=   191   108
 NBsUse=   299 1.00D-06 EigRej= -1.00D+00 NBFU=   191   108
 Initial guess from the checkpoint file:  "AP2-M0002-b3lyp-wb97L-wb97H.chk"
 B after Tr=     0.000000    0.000000    0.000000
         Rot=    1.000000    0.000000    0.000000    0.000000 Ang=   0.00 deg.
 Initial guess orbital symmetries:
       Occupied  (A') (A') (A') (A') (A') (A') (A') (A') (A') (A')
                 (A") (A') (A') (A") (A") (A')
       Virtual   (A') (A') (A") (A') (A') (A") (A') (A') (A") (A')
                 (A') (A") (A') (A') (A') (A") (A') (A') (A') (A")
                 (A') (A") (A') (A") (A') (A') (A') (A") (A') (A')
                 (A") (A') (A') (A") (A') (A") (A') (A') (A") (A')
                 (A") (A') (A') (A') (A') (A') (A") (A') (A") (A")
                 (A') (A') (A') (A') (A") (A') (A') (A') (A") (A")
                 (A') (A') (A") (A') (A') (A') (A") (A") (A") (A')
                 (A') (A') (A") (A') (A") (A') (A') (A") (A') (A")
                 (A') (A") (A') (A') (A') (A') (A') (A') (A") (A")
                 (A') (A") (A") (A') (A') (A") (A') (A") (A") (A')
                 (A') (A') (A") (A') (A') (A") (A") (A') (A') (A")
                 (A') (A') (A') (A") (A") (A') (A') (A') (A") (A")
                 (A') (A') (A") (A') (A") (A') (A") (A') (A') (A')
                 (A") (A') (A') (A") (A") (A') (A') (A') (A") (A')
                 (A') (A") (A') (A") (A') (A") (A') (A") (A') (A')
                 (A") (A') (A') (A") (A') (A") (A') (A') (A") (A')
                 (A") (A') (A') (A') (A") (A') (A") (A') (A') (A')
                 (A") (A') (A') (A") (A') (A') (A") (A') (A") (A')
                 (A') (A") (A') (A") (A") (A') (A') (A") (A') (A')
                 (A") (A') (A") (A') (A") (A') (A") (A') (A') (A')
                 (A") (A') (A") (A') (A") (A") (A") (A") (A') (A')
                 (A") (A') (A') (A') (A") (A') (A") (A') (A') (A")
                 (A') (A") (A') (A') (A") (A') (A') (A") (A') (A')
                 (A') (A") (A') (A') (A") (A') (A') (A") (A') (A')
                 (A') (A") (A') (A") (A") (A") (A') (A") (A') (A')
                 (A") (A') (A") (A') (A') (A") (A') (A') (A") (A')
                 (A') (A') (A') (A") (A') (A") (A') (A") (A') (A")
                 (A") (A') (A') (A") (A') (A') (A') (A') (A') (A')
                 (A') (A') (A')
 Requested convergence on RMS density matrix=1.00D-08 within 128 cycles.
 Requested convergence on MAX density matrix=1.00D-06.
 Requested convergence on             energy=1.00D-06.
 No special actions if energy rises.
 SCF Done:  E(RwB97XD) =  -209.209390733     A.U. after    1 cycles
            NFock=  1  Conv=0.57D-09     -V/T= 2.0059
 DoSCS=F DFT=T ScalE2(SS,OS)=  1.000000  1.000000
 Range of M.O.s used for correlation:     1   299
 NBasis=   299 NAE=    16 NBE=    16 NFC=     0 NFV=     0
 NROrb=    299 NOA=    16 NOB=    16 NVA=   283 NVB=   283

 **** Warning!!: The largest alpha MO coefficient is  0.51194709D+02

 Symmetrizing basis deriv contribution to polar:
 IMax=3 JMax=2 DiffMx= 0.00D+00
 G2DrvN: will do    10 centers at a time, making    1 passes.
 Calling FoFCou, ICntrl=  3107 FMM=F I1Cent=   0 AccDes= 0.00D+00.
 End of G2Drv F.D. properties file   721 does not exist.
 End of G2Drv F.D. properties file   722 does not exist.
 End of G2Drv F.D. properties file   788 does not exist.
          IDoAtm=111111111
          Differentiating once with respect to electric field.
                with respect to dipole field.
          Differentiating once with respect to nuclear coordinates.
 CalDSu exits because no D1Ps are significant.
          There are    27 degrees of freedom in the 1st order CPHF.  IDoFFX=4 NUNeed=    27.
     27 vectors produced by pass  0 Test12= 1.68D-14 3.70D-09 XBig12= 1.95D+01 2.56D+00.
 AX will form    27 AO Fock derivatives at one time.
     27 vectors produced by pass  1 Test12= 1.68D-14 3.70D-09 XBig12= 1.48D+00 2.24D-01.
     27 vectors produced by pass  2 Test12= 1.68D-14 3.70D-09 XBig12= 2.81D-02 4.37D-02.
     27 vectors produced by pass  3 Test12= 1.68D-14 3.70D-09 XBig12= 2.97D-04 4.42D-03.
     27 vectors produced by pass  4 Test12= 1.68D-14 3.70D-09 XBig12= 2.52D-06 2.97D-04.
     27 vectors produced by pass  5 Test12= 1.68D-14 3.70D-09 XBig12= 1.64D-08 1.95D-05.
     27 vectors produced by pass  6 Test12= 1.68D-14 3.70D-09 XBig12= 1.25D-10 1.72D-06.
      7 vectors produced by pass  7 Test12= 1.68D-14 3.70D-09 XBig12= 1.03D-12 1.53D-07.
      3 vectors produced by pass  8 Test12= 1.68D-14 3.70D-09 XBig12= 6.31D-15 9.62D-09.
 InvSVY:  IOpt=1 It=  1 EMax= 1.24D-14
 Solved reduced A of dimension   199 with    27 vectors.
 Isotropic polarizability for W=    0.000000       39.55 Bohr**3.
 End of Minotr F.D. properties file   721 does not exist.
 End of Minotr F.D. properties file   722 does not exist.
 End of Minotr F.D. properties file   788 does not exist.

 **********************************************************************

            Population analysis using the SCF Density.

 **********************************************************************

 Orbital symmetries:
       Occupied  (A') (A') (A') (A') (A') (A') (A') (A') (A') (A')
                 (A") (A') (A') (A") (A") (A')
       Virtual   (A') (A') (A") (A') (A') (A") (A') (A') (A") (A')
                 (A') (A") (A') (A') (A') (A") (A') (A') (A') (A")
                 (A') (A") (A') (A") (A') (A') (A') (A") (A') (A')
                 (A") (A') (A') (A") (A') (A") (A') (A') (A") (A')
                 (A") (A') (A') (A') (A') (A') (A") (A') (A") (A")
                 (A') (A') (A') (A') (A") (A') (A') (A') (A") (A")
                 (A') (A') (A") (A') (A') (A') (A") (A") (A") (A')
                 (A') (A') (A") (A') (A") (A') (A') (A") (A') (A")
                 (A') (A") (A') (A') (A') (A') (A') (A') (A") (A")
                 (A') (A") (A") (A') (A') (A") (A') (A") (A") (A')
                 (A') (A') (A") (A') (A') (A") (A") (A') (A') (A")
                 (A') (A') (A') (A") (A") (A') (A') (A') (A") (A")
                 (A') (A') (A") (A') (A") (A') (A") (A') (A') (A')
                 (A") (A') (A') (A") (A") (A') (A') (A') (A") (A')
                 (A') (A") (A') (A") (A') (A") (A') (A") (A') (A')
                 (A") (A') (A') (A") (A') (A") (A') (A') (A") (A')
                 (A") (A') (A') (A') (A") (A') (A") (A') (A') (A')
                 (A") (A') (A') (A") (A') (A') (A") (A') (A") (A')
                 (A') (A") (A') (A") (A") (A') (A') (A") (A') (A')
                 (A") (A') (A") (A') (A") (A') (A") (A') (A') (A')
                 (A") (A') (A") (A') (A") (A") (A") (A") (A') (A')
                 (A") (A') (A') (A') (A") (A') (A") (A') (A') (A")
                 (A') (A") (A') (A') (A") (A') (A') (A") (A') (A')
                 (A') (A") (A') (A') (A") (A') (A') (A") (A') (A')
                 (A') (A") (A') (A") (A") (A") (A') (A") (A') (A')
                 (A") (A') (A") (A') (A') (A") (A') (A') (A") (A')
                 (A') (A') (A') (A") (A') (A") (A') (A") (A') (A")
                 (A") (A') (A') (A") (A') (A') (A') (A') (A') (A')
                 (A') (A') (A')
 The electronic state is 1-A'.
 Alpha  occ. eigenvalues --  -19.29985 -14.41173 -10.39117 -10.28805  -1.18975
 Alpha  occ. eigenvalues --   -0.99421  -0.84847  -0.70494  -0.62902  -0.54779
 Alpha  occ. eigenvalues --   -0.54553  -0.48940  -0.47944  -0.46826  -0.36703
 Alpha  occ. eigenvalues --   -0.36424
 Alpha virt. eigenvalues --    0.02480   0.04112   0.04981   0.05046   0.06376
 Alpha virt. eigenvalues --    0.08911   0.09090   0.10066   0.10402   0.12638
 Alpha virt. eigenvalues --    0.13222   0.13385   0.13740   0.15529   0.16224
 Alpha virt. eigenvalues --    0.16426   0.16745   0.19037   0.21012   0.21472
 Alpha virt. eigenvalues --    0.21942   0.23114   0.25388   0.25700   0.26156
 Alpha virt. eigenvalues --    0.28192   0.28418   0.31216   0.32039   0.32527
 Alpha virt. eigenvalues --    0.33461   0.34203   0.34942   0.35420   0.36890
 Alpha virt. eigenvalues --    0.37595   0.38097   0.38502   0.38595   0.39462
 Alpha virt. eigenvalues --    0.40174   0.42600   0.43212   0.44821   0.45323
 Alpha virt. eigenvalues --    0.46372   0.46537   0.48527   0.49658   0.50360
 Alpha virt. eigenvalues --    0.50502   0.51047   0.53676   0.57446   0.57899
 Alpha virt. eigenvalues --    0.58519   0.61232   0.61955   0.63237   0.66047
 Alpha virt. eigenvalues --    0.67105   0.68937   0.70998   0.71143   0.72968
 Alpha virt. eigenvalues --    0.74150   0.74484   0.76396   0.77432   0.78029
 Alpha virt. eigenvalues --    0.79355   0.81115   0.81644   0.83301   0.85186
 Alpha virt. eigenvalues --    0.86653   0.88186   0.89213   0.90256   0.92552
 Alpha virt. eigenvalues --    0.92958   0.95994   0.96204   0.98308   0.99506
 Alpha virt. eigenvalues --    1.00508   1.00960   1.01639   1.02042   1.02935
 Alpha virt. eigenvalues --    1.06037   1.06875   1.09546   1.09659   1.10632
 Alpha virt. eigenvalues --    1.11032   1.12042   1.15260   1.16576   1.17844
 Alpha virt. eigenvalues --    1.18713   1.20307   1.21330   1.21554   1.25166
 Alpha virt. eigenvalues --    1.26767   1.28430   1.32838   1.33714   1.34318
 Alpha virt. eigenvalues --    1.35557   1.37242   1.38890   1.42368   1.43353
 Alpha virt. eigenvalues --    1.45177   1.45478   1.48449   1.49435   1.51833
 Alpha virt. eigenvalues --    1.53620   1.54359   1.55638   1.57050   1.59004
 Alpha virt. eigenvalues --    1.59684   1.60228   1.64370   1.66335   1.66874
 Alpha virt. eigenvalues --    1.70849   1.72742   1.77261   1.77863   1.79548
 Alpha virt. eigenvalues --    1.79848   1.83108   1.84740   1.88954   1.90775
 Alpha virt. eigenvalues --    1.95324   1.97083   1.97784   2.01028   2.02937
 Alpha virt. eigenvalues --    2.03383   2.04474   2.09098   2.11784   2.12756
 Alpha virt. eigenvalues --    2.17102   2.17379   2.18803   2.22563   2.23314
 Alpha virt. eigenvalues --    2.26749   2.27856   2.31586   2.40593   2.44179
 Alpha virt. eigenvalues --    2.45222   2.45794   2.56573   2.57809   2.59040
 Alpha virt. eigenvalues --    2.65327   2.68198   2.68925   2.71762   2.77138
 Alpha virt. eigenvalues --    2.79882   2.89354   2.91271   3.00100   3.01079
 Alpha virt. eigenvalues --    3.06501   3.13731   3.17048   3.25294   3.28113
 Alpha virt. eigenvalues --    3.29081   3.35616   3.36512   3.37972   3.40376
 Alpha virt. eigenvalues --    3.42599   3.46496   3.51108   3.52040   3.58263
 Alpha virt. eigenvalues --    3.58851   3.63683   3.65189   3.69922   3.70276
 Alpha virt. eigenvalues --    3.74016   3.77092   3.80061   3.80910   3.84497
 Alpha virt. eigenvalues --    3.86346   3.88367   3.91625   3.94277   3.95662
 Alpha virt. eigenvalues --    4.03045   4.05622   4.08055   4.08685   4.11408
 Alpha virt. eigenvalues --    4.13068   4.15634   4.16814   4.20854   4.25776
 Alpha virt. eigenvalues --    4.25899   4.30340   4.32044   4.37092   4.40100
 Alpha virt. eigenvalues --    4.42220   4.44792   4.49790   4.54528   4.54914
 Alpha virt. eigenvalues --    4.61993   4.65804   4.67965   4.69649   4.72027
 Alpha virt. eigenvalues --    4.82170   4.85698   4.89053   4.91385   4.93016
 Alpha virt. eigenvalues --    4.95466   5.01289   5.02596   5.09929   5.13064
 Alpha virt. eigenvalues --    5.16150   5.16913   5.19565   5.20226   5.29181
 Alpha virt. eigenvalues --    5.34327   5.38496   5.39394   5.42195   5.48365
 Alpha virt. eigenvalues --    5.48783   5.56138   5.72514   5.72739   5.76843
 Alpha virt. eigenvalues --    5.80049   5.80936   5.89835   5.89854   6.05878
 Alpha virt. eigenvalues --    6.16767   6.17096   6.29313   6.42240   6.45345
 Alpha virt. eigenvalues --    6.47798   6.48333   6.57247   6.62153   6.91401
 Alpha virt. eigenvalues --    6.94235   6.94271   7.09916   7.18296   7.23446
 Alpha virt. eigenvalues --    7.34264   7.52314   7.82514   8.17746  14.80204
 Alpha virt. eigenvalues --   16.09245  16.55611  18.16452
          Condensed to atoms (all electrons):
               1          2          3          4          5          6
     1  O    8.286396   0.165920   0.107007  -0.080796  -0.048900  -0.054075
     2  H    0.165920   0.682200   0.069503  -0.027486  -0.022386  -0.004411
     3  C    0.107007   0.069503   5.467927  -0.003465   0.049955  -0.158206
     4  H   -0.080796  -0.027486  -0.003465   0.851290   0.169856  -0.012276
     5  N   -0.048900  -0.022386   0.049955   0.169856   7.402100   0.011535
     6  C   -0.054075  -0.004411  -0.158206  -0.012276   0.011535   5.644247
     7  H    0.000492   0.005537  -0.049951  -0.011294   0.056354   0.389354
     8  H   -0.004401  -0.006004   0.014679   0.005223  -0.026349   0.386317
     9  H   -0.004401  -0.006004   0.014679   0.005223  -0.026349   0.386317
               7          8          9
     1  O    0.000492  -0.004401  -0.004401
     2  H    0.005537  -0.006004  -0.006004
     3  C   -0.049951   0.014679   0.014679
     4  H   -0.011294   0.005223   0.005223
     5  N    0.056354  -0.026349  -0.026349
     6  C    0.389354   0.386317   0.386317
     7  H    0.376204  -0.014757  -0.014757
     8  H   -0.014757   0.369853   0.013280
     9  H   -0.014757   0.013280   0.369853
 Mulliken charges:
               1
     1  O   -0.367241
     2  H    0.143131
     3  C    0.487870
     4  H    0.103724
     5  N   -0.565816
     6  C   -0.588800
     7  H    0.262816
     8  H    0.262158
     9  H    0.262158
 Sum of Mulliken charges =   0.00000
 Mulliken charges with hydrogens summed into heavy atoms:
               1
     1  O   -0.224110
     3  C    0.487870
     5  N   -0.462093
     6  C    0.198332
 APT charges:
               1
     1  O   -0.683438
     2  H    0.252687
     3  C    0.927726
     4  H    0.140269
     5  N   -0.675495
     6  C   -0.027399
     7  H    0.031255
     8  H    0.017197
     9  H    0.017197
 Sum of APT charges =   0.00000
 APT charges with hydrogens summed into heavy atoms:
               1
     1  O   -0.430751
     3  C    0.927726
     5  N   -0.535226
     6  C    0.038251
 Electronic spatial extent (au):  <R**2>=            266.7939
 Charge=              0.0000 electrons
 Dipole moment (field-independent basis, Debye):
    X=              1.5769    Y=             -0.6092    Z=              0.0000  Tot=              1.6904
 Quadrupole moment (field-independent basis, Debye-Ang):
   XX=            -21.1099   YY=            -26.3841   ZZ=            -25.1052
   XY=              5.9276   XZ=              0.0000   YZ=              0.0000
 Traceless Quadrupole moment (field-independent basis, Debye-Ang):
   XX=              3.0898   YY=             -2.1844   ZZ=             -0.9055
   XY=              5.9276   XZ=              0.0000   YZ=              0.0000
 Octapole moment (field-independent basis, Debye-Ang**2):
  XXX=             13.6988  YYY=             -2.3704  ZZZ=              0.0000  XYY=              6.5410
  XXY=              2.6263  XXZ=              0.0000  XZZ=              1.5937  YZZ=             -2.2699
  YYZ=              0.0000  XYZ=              0.0000
 Hexadecapole moment (field-independent basis, Debye-Ang**3):
 XXXX=           -126.8740 YYYY=           -156.3408 ZZZZ=            -31.3945 XXXY=             -4.3144
 XXXZ=              0.0000 YYYX=              2.8442 YYYZ=              0.0000 ZZZX=              0.0000
 ZZZY=              0.0000 XXYY=            -54.5868 XXZZ=            -32.1315 YYZZ=            -31.3398
 XXYZ=              0.0000 YYXZ=              0.0000 ZZXY=             -1.9024
 N-N= 1.218515145792D+02 E-N=-7.328602653148D+02  KE= 2.079877766733D+02
 Symmetry A'   KE= 1.986577170386D+02
 Symmetry A"   KE= 9.330059634624D+00
  Exact polarizability:  41.558   1.043  46.762   0.000   0.000  30.325
 Approx polarizability:  41.466  -1.011  49.113   0.000   0.000  32.790
 Calling FoFJK, ICntrl=    100127 FMM=F ISym2X=1 I1Cent= 0 IOpClX= 0 NMat=1 NMatS=1 NMatT=0.
 Full mass-weighted force constant matrix:
 Low frequencies ---  -11.4476   -4.2400   -0.0016   -0.0013   -0.0010    6.7004
 Low frequencies ---  133.9587  432.3639  467.0133
 Diagonal vibrational polarizability:
        7.3294423       7.0784605      14.7281688
 Harmonic frequencies (cm**-1), IR intensities (KM/Mole), Raman scattering
 activities (A**4/AMU), depolarization ratios for plane and unpolarized
 incident light, reduced masses (AMU), force constants (mDyne/A),
 and normal coordinates:
                      1                      2                      3
                     A"                     A'                     A"
 Frequencies --    133.9120               432.3638               467.0132
 Red. masses --      1.0763                 2.7871                 1.0848
 Frc consts  --      0.0114                 0.3070                 0.1394
 IR Inten    --      0.6355                 8.1001                82.8277
  Atom  AN      X      Y      Z        X      Y      Z        X      Y      Z
     1   8     0.00   0.00   0.05     0.19   0.08   0.00     0.00   0.00  -0.05
     2   1     0.00   0.00  -0.02     0.03   0.26   0.00     0.00   0.00   0.98
     3   6     0.00   0.00   0.01     0.08  -0.13   0.00     0.00   0.00  -0.05
     4   1     0.00   0.00  -0.08    -0.18  -0.02   0.00     0.00   0.00  -0.08
     5   7     0.00   0.00  -0.05    -0.09  -0.16   0.00     0.00   0.00   0.01
     6   6     0.00   0.00   0.00    -0.16   0.12   0.00     0.00   0.00   0.02
     7   1     0.00   0.00   0.53     0.07   0.55   0.00     0.00   0.00   0.10
     8   1     0.31  -0.39  -0.32    -0.46   0.10   0.01     0.09   0.03   0.04
     9   1    -0.31   0.39  -0.32    -0.46   0.10  -0.01    -0.09  -0.03   0.04
                      4                      5                      6
                     A"                     A'                     A"
 Frequencies --    557.9805               570.3796               872.3940
 Red. masses --      2.0221                 3.1537                 1.3951
 Frc consts  --      0.3709                 0.6045                 0.6256
 IR Inten    --      0.5981                35.5041                95.2034
  Atom  AN      X      Y      Z        X      Y      Z        X      Y      Z
     1   8     0.00   0.00  -0.09    -0.01   0.21   0.00     0.00   0.00  -0.05
     2   1     0.00   0.00   0.17    -0.25   0.46   0.00     0.00   0.00   0.11
     3   6     0.00   0.00   0.28    -0.11  -0.07   0.00     0.00   0.00   0.11
     4   1     0.00   0.00  -0.58     0.49  -0.39   0.00     0.00   0.00   0.98
     5   7     0.00   0.00  -0.06     0.25  -0.01   0.00     0.00   0.00  -0.12
     6   6     0.00   0.00   0.00    -0.15  -0.16   0.00     0.00   0.00   0.01
     7   1     0.00   0.00  -0.29    -0.18  -0.22   0.00     0.00   0.00   0.04
     8   1    -0.36  -0.27  -0.17    -0.12  -0.15   0.00    -0.01  -0.01   0.01
     9   1     0.36   0.27  -0.17    -0.12  -0.15   0.00     0.01   0.01   0.01
                      7                      8                      9
                     A'                     A'                     A"
 Frequencies --    881.0027              1023.8580              1082.2291
 Red. masses --      3.6208                 1.5741                 1.5819
 Frc consts  --      1.6558                 0.9722                 1.0916
 IR Inten    --     15.5593                45.0158                 0.1260
  Atom  AN      X      Y      Z        X      Y      Z        X      Y      Z
     1   8     0.21  -0.10   0.00     0.09  -0.04   0.00     0.00   0.00   0.01
     2   1     0.34  -0.23   0.00    -0.13   0.20   0.00     0.00   0.00   0.03
     3   6     0.03   0.14   0.00    -0.07  -0.02   0.00     0.00   0.00  -0.16
     4   1    -0.15   0.41   0.00     0.02  -0.09   0.00     0.00   0.00   0.24
     5   7    -0.02   0.20   0.00    -0.01  -0.05   0.00     0.00   0.00   0.01
     6   6    -0.24  -0.19   0.00    -0.08   0.15   0.00     0.00   0.00   0.16
     7   1    -0.34  -0.36   0.00    -0.41  -0.50   0.00     0.00   0.00  -0.35
     8   1    -0.23  -0.21  -0.01     0.47   0.10  -0.08    -0.38  -0.46  -0.16
     9   1    -0.23  -0.21   0.01     0.47   0.10   0.08     0.38   0.46  -0.16
                     10                     11                     12
                     A'                     A'                     A'
 Frequencies --   1123.1939              1210.0443              1382.6518
 Red. masses --      1.3916                 1.5800                 1.4245
 Frc consts  --      1.0344                 1.3631                 1.6045
 IR Inten    --     45.7020               196.4270                37.0332
  Atom  AN      X      Y      Z        X      Y      Z        X      Y      Z
     1   8    -0.08   0.02   0.00     0.07  -0.11   0.00    -0.04  -0.03   0.00
     2   1    -0.24   0.19   0.00    -0.62   0.64   0.00    -0.30   0.27   0.00
     3   6     0.10  -0.01   0.00    -0.12  -0.01   0.00     0.15   0.00   0.00
     4   1    -0.48   0.77   0.00    -0.06   0.18   0.00     0.18  -0.28   0.00
     5   7     0.09  -0.06   0.00     0.01   0.08   0.00    -0.06   0.04   0.00
     6   6    -0.04   0.00   0.00     0.07  -0.03   0.00     0.05   0.07   0.00
     7   1    -0.11  -0.14   0.00     0.22   0.25   0.00    -0.22  -0.43   0.00
     8   1     0.04  -0.04  -0.03    -0.09   0.05   0.06    -0.32  -0.28  -0.21
     9   1     0.04  -0.04   0.03    -0.09   0.05  -0.06    -0.32  -0.28   0.21
                     13                     14                     15
                     A'                     A'                     A"
 Frequencies --   1442.6044              1481.3993              1485.7987
 Red. masses --      1.9351                 1.0701                 1.0428
 Frc consts  --      2.3727                 1.3837                 1.3564
 IR Inten    --     82.9760                 7.1386                 9.4359
  Atom  AN      X      Y      Z        X      Y      Z        X      Y      Z
     1   8    -0.05  -0.02   0.00    -0.01   0.00   0.00     0.00   0.00   0.00
     2   1    -0.28   0.25   0.00    -0.06   0.06   0.00     0.00   0.00   0.01
     3   6     0.20  -0.02   0.00     0.05   0.02   0.00     0.00   0.00  -0.02
     4   1     0.20  -0.27   0.00     0.04  -0.08   0.00     0.00   0.00   0.00
     5   7    -0.07   0.07   0.00    -0.01  -0.01   0.00     0.00   0.00   0.00
     6   6    -0.15  -0.09   0.00     0.02  -0.04   0.00     0.00   0.00  -0.05
     7   1     0.13   0.43   0.00    -0.16  -0.36   0.00     0.00   0.00   0.72
     8   1     0.46   0.09   0.08    -0.18   0.48   0.39    -0.48   0.06   0.05
     9   1     0.46   0.09  -0.08    -0.18   0.48  -0.39     0.48  -0.06   0.05
                     16                     17                     18
                     A'                     A'                     A"
 Frequencies --   1766.7936              3069.1853              3134.5111
 Red. masses --      7.0668                 1.0377                 1.1001
 Frc consts  --     12.9971                 5.7595                 6.3684
 IR Inten    --    258.1181                 6.5641                 6.7744
  Atom  AN      X      Y      Z        X      Y      Z        X      Y      Z
     1   8     0.02  -0.07   0.00     0.00   0.00   0.00     0.00   0.00   0.00
     2   1    -0.30   0.30   0.00     0.00   0.00   0.00     0.00   0.00   0.00
     3   6     0.00   0.61   0.00     0.00   0.00   0.00     0.00   0.00   0.00
     4   1    -0.01  -0.41   0.00     0.00   0.00   0.00     0.00   0.00   0.00
     5   7     0.03  -0.37   0.00     0.00   0.00   0.00     0.00   0.00   0.00
     6   6    -0.04  -0.07   0.00     0.02   0.05   0.00     0.00   0.00  -0.09
     7   1     0.11   0.24   0.00    -0.35   0.20   0.00     0.00   0.00  -0.02
     8   1    -0.03  -0.15  -0.06     0.05  -0.37   0.53     0.05  -0.42   0.56
     9   1    -0.03  -0.15   0.06     0.05  -0.37  -0.53    -0.05   0.42   0.56
                     19                     20                     21
                     A'                     A'                     A'
 Frequencies --   3187.8247              3497.5915              3866.4450
 Red. masses --      1.1024                 1.0751                 1.0654
 Frc consts  --      6.6008                 7.7489                 9.3835
 IR Inten    --      4.3640                 8.6907                37.9165
  Atom  AN      X      Y      Z        X      Y      Z        X      Y      Z
     1   8     0.00   0.00   0.00     0.00   0.00   0.00    -0.05  -0.04   0.00
     2   1     0.00   0.00   0.00     0.01   0.00   0.00     0.74   0.67   0.00
     3   6     0.00   0.00   0.00    -0.01   0.00   0.00     0.00   0.00   0.00
     4   1     0.00   0.00   0.00     0.82   0.57   0.00     0.00   0.00   0.00
     5   7     0.00   0.00   0.00    -0.06  -0.05   0.00     0.00   0.00   0.00
     6   6    -0.07   0.06   0.00     0.00   0.00   0.00     0.00   0.00   0.00
     7   1     0.81  -0.43   0.00     0.00   0.00   0.00     0.00   0.00   0.00
     8   1     0.01  -0.15   0.23     0.00   0.00   0.00     0.00   0.00   0.00
     9   1     0.01  -0.15  -0.23     0.00   0.00   0.00     0.00   0.00   0.00

 -------------------
 - Thermochemistry -
 -------------------
 Temperature   298.150 Kelvin.  Pressure   1.00000 Atm.
 Atom     1 has atomic number  8 and mass  15.99491
 Atom     2 has atomic number  1 and mass   1.00783
 Atom     3 has atomic number  6 and mass  12.00000
 Atom     4 has atomic number  1 and mass   1.00783
 Atom     5 has atomic number  7 and mass  14.00307
 Atom     6 has atomic number  6 and mass  12.00000
 Atom     7 has atomic number  1 and mass   1.00783
 Atom     8 has atomic number  1 and mass   1.00783
 Atom     9 has atomic number  1 and mass   1.00783
 Molecular mass:    59.03711 amu.
 Principal axes and moments of inertia in atomic units:
                           1         2         3
     Eigenvalues --   166.62448 192.01421 347.52234
           X            0.76319  -0.64618   0.00000
           Y            0.64618   0.76319   0.00000
           Z            0.00000   0.00000   1.00000
 This molecule is an asymmetric top.
 Rotational symmetry number  1.
 Rotational temperatures (Kelvin)      0.51982     0.45108     0.24923
 Rotational constants (GHZ):          10.83119     9.39900     5.19317
 Zero-point vibrational energy     195405.1 (Joules/Mol)
                                   46.70293 (Kcal/Mol)
 Warning -- explicit consideration of   5 degrees of freedom as
           vibrations may cause significant error
 Vibrational temperatures:    192.67   622.08   671.93   802.81   820.65
          (Kelvin)           1255.18  1267.57  1473.10  1557.09  1616.03
                             1740.98  1989.33  2075.59  2131.40  2137.73
                             2542.02  4415.87  4509.86  4586.57  5032.25
                             5562.95
 
 Zero-point correction=                           0.074426 (Hartree/Particle)
 Thermal correction to Energy=                    0.079064
 Thermal correction to Enthalpy=                  0.080008
 Thermal correction to Gibbs Free Energy=         0.047601
 Sum of electronic and zero-point Energies=           -209.134965
 Sum of electronic and thermal Energies=              -209.130327
 Sum of electronic and thermal Enthalpies=            -209.129382
 Sum of electronic and thermal Free Energies=         -209.161789
 
                     E (Thermal)             CV                S
                      KCal/Mol        Cal/Mol-Kelvin    Cal/Mol-Kelvin
 Total                   49.613             15.385             68.206
 Electronic               0.000              0.000              0.000
 Translational            0.889              2.981             38.147
 Rotational               0.889              2.981             23.923
 Vibrational             47.836              9.423              6.135
 Vibration     1          0.613              1.919              2.889
 Vibration     2          0.793              1.400              0.851
 Vibration     3          0.824              1.323              0.746
 Vibration     4          0.914              1.122              0.528
 Vibration     5          0.926              1.095              0.504
                       Q            Log10(Q)             Ln(Q)
 Total Bot       0.127308D-21        -21.895144        -50.415433
 Total V=0       0.217944D+13         12.338344         28.410088
 Vib (Bot)       0.189165D-33        -33.723159        -77.650443
 Vib (Bot)    1  0.152087D+01          0.182091          0.419281
 Vib (Bot)    2  0.402246D+00         -0.395508         -0.910691
 Vib (Bot)    3  0.362083D+00         -0.441191         -1.015881
 Vib (Bot)    4  0.279092D+00         -0.554253         -1.276215
 Vib (Bot)    5  0.269728D+00         -0.569074         -1.310341
 Vib (V=0)       0.323839D+01          0.510330          1.175078
 Vib (V=0)    1  0.210095D+01          0.322416          0.742389
 Vib (V=0)    2  0.114172D+01          0.057559          0.132534
 Vib (V=0)    3  0.111734D+01          0.048184          0.110948
 Vib (V=0)    4  0.107262D+01          0.030445          0.070103
 Vib (V=0)    5  0.106811D+01          0.028618          0.065894
 Electronic      0.100000D+01          0.000000          0.000000
 Translational   0.178296D+08          7.251142         16.696370
 Rotational      0.377462D+05          4.576873         10.538640
 ***** Axes restored to original set *****
 -------------------------------------------------------------------
 Center     Atomic                   Forces (Hartrees/Bohr)
 Number     Number              X              Y              Z
 -------------------------------------------------------------------
      1        8          -0.000176065   -0.000134780    0.000000000
      2        1           0.000055302    0.000071156    0.000000000
      3        6           0.000225019    0.000221278    0.000000000
      4        1          -0.000105770   -0.000104387    0.000000000
      5        7           0.000003080   -0.000022007    0.000000000
      6        6           0.000004188    0.000056355    0.000000000
      7        1          -0.000054679    0.000066953    0.000000000
      8        1           0.000024462   -0.000077284    0.000084712
      9        1           0.000024462   -0.000077284   -0.000084712
 -------------------------------------------------------------------
 Cartesian Forces:  Max     0.000225019 RMS     0.000089778
 FormGI is forming the generalized inverse of G from B-inverse, IUseBI=4.

 GradGradGradGradGradGradGradGradGradGradGradGradGradGradGradGradGradGrad
 Berny optimization.
 Internal  Forces:  Max     0.000164330 RMS     0.000066623
 Search for a local minimum.
 Step number   1 out of a maximum of    2
 All quantities printed in internal units (Hartrees-Bohrs-Radians)
 Second derivative matrix not updated -- analytic derivatives used.
 ITU=  0
     Eigenvalues ---    0.00128   0.01122   0.03552   0.03688   0.05592
     Eigenvalues ---    0.05637   0.12608   0.13560   0.14524   0.15165
     Eigenvalues ---    0.17286   0.20752   0.25733   0.34242   0.34402
     Eigenvalues ---    0.35340   0.35713   0.41784   0.44148   0.54032
     Eigenvalues ---    0.75895
 Angle between quadratic step and forces=  24.51 degrees.
 Linear search not attempted -- first point.
 Iteration  1 RMS(Cart)=  0.00027363 RMS(Int)=  0.00000004
 Iteration  2 RMS(Cart)=  0.00000005 RMS(Int)=  0.00000000
 ClnCor:  largest displacement from symmetrization is 4.64D-12 for atom     9.
 Variable       Old X    -DE/DX   Delta X   Delta X   Delta X     New X
                                 (Linear)    (Quad)   (Total)
    R1        1.81444   0.00009   0.00000   0.00019   0.00019   1.81463
    R2        2.56764  -0.00008   0.00000  -0.00024  -0.00024   2.56740
    R3        2.38647  -0.00011   0.00000  -0.00014  -0.00014   2.38633
    R4        2.82180   0.00002   0.00000   0.00022   0.00022   2.82202
    R5        1.92344  -0.00015   0.00000  -0.00029  -0.00029   1.92314
    R6        2.04916   0.00008   0.00000   0.00021   0.00021   2.04937
    R7        2.05910   0.00012   0.00000   0.00033   0.00033   2.05943
    R8        2.05910   0.00012   0.00000   0.00033   0.00033   2.05943
    A1        1.91506  -0.00003   0.00000  -0.00001  -0.00001   1.91504
    A2        2.21074   0.00016   0.00000   0.00061   0.00061   2.21135
    A3        1.93465  -0.00010   0.00000  -0.00032  -0.00032   1.93433
    A4        2.13780  -0.00007   0.00000  -0.00029  -0.00029   2.13751
    A5        1.97193  -0.00006   0.00000  -0.00024  -0.00024   1.97169
    A6        1.91545  -0.00004   0.00000  -0.00021  -0.00021   1.91524
    A7        1.91730   0.00000   0.00000  -0.00004  -0.00004   1.91726
    A8        1.91730   0.00000   0.00000  -0.00004  -0.00004   1.91726
    A9        1.91859   0.00003   0.00000   0.00023   0.00023   1.91882
   A10        1.91859   0.00003   0.00000   0.00023   0.00023   1.91882
   A11        1.87627  -0.00001   0.00000  -0.00017  -0.00017   1.87611
    D1        0.00000   0.00000   0.00000   0.00000   0.00000   0.00000
    D2        3.14159   0.00000   0.00000   0.00000   0.00000   3.14159
    D3        0.00000   0.00000   0.00000   0.00000   0.00000   0.00000
    D4        3.14159   0.00000   0.00000   0.00000   0.00000   3.14159
    D5        3.14159   0.00000   0.00000   0.00000   0.00000   3.14159
    D6        1.03023  -0.00001   0.00000  -0.00013  -0.00013   1.03010
    D7       -1.03023   0.00001   0.00000   0.00013   0.00013  -1.03010
    D8        0.00000   0.00000   0.00000   0.00000   0.00000   0.00000
    D9       -2.11136  -0.00001   0.00000  -0.00013  -0.00013  -2.11149
   D10        2.11136   0.00001   0.00000   0.00013   0.00013   2.11149
         Item               Value     Threshold  Converged?
 Maximum Force            0.000164     0.000450     YES
 RMS     Force            0.000067     0.000300     YES
 Maximum Displacement     0.000680     0.001800     YES
 RMS     Displacement     0.000274     0.001200     YES
 Predicted change in Energy=-1.909496D-07
 Optimization completed.
    -- Stationary point found.
                           ----------------------------
                           !   Optimized Parameters   !
                           ! (Angstroms and Degrees)  !
 --------------------------                            --------------------------
 ! Name  Definition              Value          Derivative Info.                !
 --------------------------------------------------------------------------------
 ! R1    R(1,2)                  0.9602         -DE/DX =    0.0001              !
 ! R2    R(1,3)                  1.3587         -DE/DX =   -0.0001              !
 ! R3    R(3,5)                  1.2629         -DE/DX =   -0.0001              !
 ! R4    R(3,6)                  1.4932         -DE/DX =    0.0                 !
 ! R5    R(4,5)                  1.0178         -DE/DX =   -0.0001              !
 ! R6    R(6,7)                  1.0844         -DE/DX =    0.0001              !
 ! R7    R(6,8)                  1.0896         -DE/DX =    0.0001              !
 ! R8    R(6,9)                  1.0896         -DE/DX =    0.0001              !
 ! A1    A(2,1,3)              109.7246         -DE/DX =    0.0                 !
 ! A2    A(1,3,5)              126.666          -DE/DX =    0.0002              !
 ! A3    A(1,3,6)              110.8473         -DE/DX =   -0.0001              !
 ! A4    A(5,3,6)              122.4867         -DE/DX =   -0.0001              !
 ! A5    A(3,5,4)              112.9834         -DE/DX =   -0.0001              !
 ! A6    A(3,6,7)              109.7471         -DE/DX =    0.0                 !
 ! A7    A(3,6,8)              109.8533         -DE/DX =    0.0                 !
 ! A8    A(3,6,9)              109.8533         -DE/DX =    0.0                 !
 ! A9    A(7,6,8)              109.9272         -DE/DX =    0.0                 !
 ! A10   A(7,6,9)              109.9272         -DE/DX =    0.0                 !
 ! A11   A(8,6,9)              107.5025         -DE/DX =    0.0                 !
 ! D1    D(2,1,3,5)              0.0            -DE/DX =    0.0                 !
 ! D2    D(2,1,3,6)            180.0            -DE/DX =    0.0                 !
 ! D3    D(1,3,5,4)              0.0            -DE/DX =    0.0                 !
 ! D4    D(6,3,5,4)            180.0            -DE/DX =    0.0                 !
 ! D5    D(1,3,6,7)            180.0            -DE/DX =    0.0                 !
 ! D6    D(1,3,6,8)             59.0279         -DE/DX =    0.0                 !
 ! D7    D(1,3,6,9)            -59.0279         -DE/DX =    0.0                 !
 ! D8    D(5,3,6,7)              0.0            -DE/DX =    0.0                 !
 ! D9    D(5,3,6,8)           -120.9721         -DE/DX =    0.0                 !
 ! D10   D(5,3,6,9)            120.9721         -DE/DX =    0.0                 !
 --------------------------------------------------------------------------------
 GradGradGradGradGradGradGradGradGradGradGradGradGradGradGradGradGradGrad


 ----------------------------------------------------------------------

 Electric dipole moment (input orientation):
 (Debye = 10**-18 statcoulomb cm , SI units = C m)
                  (au)            (Debye)         (10**-30 SI)
   Tot        0.665073D+00      0.169045D+01      0.563872D+01
   x          0.619592D+00      0.157485D+01      0.525312D+01
   y         -0.241718D+00     -0.614385D+00     -0.204937D+01
   z          0.000000D+00      0.000000D+00      0.000000D+00

 Dipole polarizability, Alpha (input orientation).
 (esu units = cm**3 , SI units = C**2 m**2 J**-1)
 Alpha(0;0):
               (au)            (10**-24 esu)      (10**-40 SI)
   iso        0.395488D+02      0.586052D+01      0.652071D+01
   aniso      0.146623D+02      0.217273D+01      0.241749D+01
   xx         0.415654D+02      0.615936D+01      0.685321D+01
   yx         0.106015D+01      0.157099D+00      0.174796D+00
   yy         0.467555D+02      0.692844D+01      0.770893D+01
   zx         0.000000D+00      0.000000D+00      0.000000D+00
   zy         0.000000D+00      0.000000D+00      0.000000D+00
   zz         0.303254D+02      0.449376D+01      0.499998D+01

 ----------------------------------------------------------------------

 Dipole orientation:
     8         -0.01129757         -0.02895896          2.46657780
     1          0.58374546          1.49630917          3.24867472
     6          0.08315291          0.21314506         -0.08787438
     1          1.39213889          3.56845630         -0.17699322
     7          0.82773135          2.12171585         -1.31188996
     6         -0.83341434         -2.13628300         -1.35383928
     1         -0.74382356         -1.90663582         -3.38811395
     1         -2.77008730         -2.53155545         -0.77682674
     1          0.32394750         -3.73861133         -0.77682674

 Electric dipole moment (dipole orientation):
 (Debye = 10**-18 statcoulomb cm , SI units = C m)
                  (au)            (Debye)         (10**-30 SI)
   Tot        0.665073D+00      0.169045D+01      0.563872D+01
   x          0.000000D+00      0.000000D+00      0.000000D+00
   y          0.000000D+00      0.000000D+00      0.000000D+00
   z          0.665073D+00      0.169045D+01      0.563872D+01

 Dipole polarizability, Alpha (dipole orientation).
 (esu units = cm**3 , SI units = C**2 m**2 J**-1)
 Alpha(0;0):
               (au)            (10**-24 esu)      (10**-40 SI)
   iso        0.395488D+02      0.586052D+01      0.652071D+01
   aniso      0.146623D+02      0.217273D+01      0.241749D+01
   xx         0.324999D+02      0.481599D+01      0.535851D+01
   yx         0.557404D+01      0.825988D+00      0.919035D+00
   yy         0.446132D+02      0.661100D+01      0.735573D+01
   zx        -0.355165D+00     -0.526300D-01     -0.585588D-01
   zy        -0.910391D+00     -0.134906D+00     -0.150103D+00
   zz         0.415331D+02      0.615457D+01      0.684788D+01

 ----------------------------------------------------------------------
 1\1\GINC-R14C11\Freq\RwB97XD\Aug-CC-pVTZ\C2H5N1O1\LFRANZON\29-Aug-2022
 \0\\#N Geom=AllCheck Guess=TCheck SCRF=Check GenChk RwB97XD/Aug-CC-pVT
 Z Freq\\Title\\0,1\O,1.2100191179,-0.4897137129,0.\H,1.910468089,0.167
 0051358,0.\C,0.0006814587,0.1296921138,0.\H,0.6494323299,1.922386313,0
 .\N,-0.2087317201,1.3750754204,0.\C,-1.1084527418,-0.8700925521,0.\H,-
 2.0639198763,-0.35732273,0.\H,-1.0301883286,-1.5096099941,0.8787383646
 \H,-1.0301883286,-1.5096099941,-0.8787383646\\Version=ES64L-G16RevB.01
 \State=1-A'\HF=-209.2093907\RMSD=5.670e-10\RMSF=8.978e-05\ZeroPoint=0.
 0744259\Thermal=0.0790641\Dipole=0.6195924,-0.2417176,0.\DipoleDeriv=-
 1.1361024,0.5910684,0.,0.3149703,-0.6109549,0.,0.,0.,-0.303257,0.30337
 01,-0.0590937,0.,-0.095184,0.1396072,0.,0.,0.,0.3150844,1.2725211,-0.3
 906063,0.,-0.253506,1.4254549,0.,0.,0.,0.0852025,-0.0603705,-0.1620508
 ,0.,-0.0721403,0.2301218,0.,0.,0.,0.2510562,-0.3961895,0.1088078,0.,0.
 1990962,-1.1435872,0.,0.,0.,-0.4867095,-0.0640326,-0.062215,0.,-0.1388
 342,-0.1120891,0.,0.,0.,0.0939252,-0.0305723,0.016554,0.,0.0776208,0.0
 378424,0.,0.,0.,0.0864955,0.055688,-0.0212322,-0.0385991,-0.0160114,0.
 0168024,0.059029,-0.0064503,0.093659,-0.0208987,0.055688,-0.0212322,0.
 0385991,-0.0160114,0.0168024,-0.059029,0.0064503,-0.093659,-0.0208987\
 Polar=41.5654369,1.060154,46.7554554,0.,0.,30.3253628\Quadrupole=2.326
 3269,-1.6531309,-0.673196,4.3939931,0.,0.\PG=CS [SG(C2H3N1O1),X(H2)]\N
 Imag=0\\0.60004881,0.13320878,0.45947989,0.,0.,0.03418201,-0.28507929,
 -0.21253033,0.,0.32129344,-0.26169572,-0.28258894,0.,0.24118572,0.2692
 3190,0.,0.,-0.00953766,0.,0.,0.00783297,-0.24510114,0.03638793,0.,-0.0
 3984529,0.01464133,0.,0.59217457,0.07714506,-0.15342393,0.,-0.03562790
 ,0.01517444,0.,0.00299439,0.94225615,0.,0.,-0.05984267,0.,0.,-0.000047
 14,0.,0.,0.21365384,0.00479370,0.00283687,0.,0.00017204,-0.00080432,0.
 ,-0.00882373,0.01907384,0.,0.30884378,-0.00167897,0.00683289,0.,0.0037
 1712,-0.00230280,0.,-0.04460453,-0.03472746,0.,0.18317220,0.17394476,0
 .,0.,-0.01042731,0.,0.,0.00119361,0.,0.,0.00401746,0.,0.,0.02365714,-0
 .02376262,0.06625036,0.,0.00806107,0.00299924,0.,-0.12298644,0.0161995
 7,0.,-0.30783480,-0.14307044,0.,0.44054749,0.04354899,-0.04069227,0.,-
 0.00147747,-0.00019157,0.,0.07628751,-0.61035071,0.,-0.20220555,-0.139
 81771,0.,0.08983968,0.83305780,0.,0.,0.03754919,0.,0.,-0.00399430,0.,0
 .,-0.07319559,0.,0.,-0.03187299,0.,0.,0.06816738,-0.04594593,-0.022273
 76,0.,-0.00425979,0.00301677,0.,-0.16243799,-0.06969022,0.,0.00197456,
 0.00353179,0.,0.00783248,-0.00317233,0.,0.57126751,0.01239537,0.011158
 06,0.,0.00590139,0.00036743,0.,-0.07284099,-0.13897466,0.,-0.00101301,
 -0.00303043,0.,-0.02573293,-0.03781736,0.,-0.05706631,0.55288867,0.,0.
 ,0.00602547,0.,0.,0.00332261,0.,0.,-0.08413906,0.,0.,0.01471484,0.,0.,
 0.00312982,0.,0.,0.54751578,-0.00432281,-0.00453462,0.,-0.00120930,0.0
 0034675,0.,-0.02037209,0.01657357,0.,0.00089113,0.00017095,0.,0.002194
 24,0.00126611,0.,-0.26620145,0.11443551,0.,0.28792537,-0.00516230,-0.0
 0319652,0.,-0.00137025,0.00056061,0.,-0.01987087,0.01255716,0.,0.00038
 595,0.00045357,0.,-0.00006034,-0.00012103,0.,0.12302497,-0.11358527,0.
 ,-0.12653682,0.11907535,0.,0.,0.00135789,0.,0.,0.00085839,0.,0.,-0.002
 95684,0.,0.,-0.00028441,0.,0.,-0.00018904,0.,0.,-0.04807875,0.,0.,0.04
 624669,-0.00031536,0.00032738,-0.00103127,0.00043356,0.00015512,-0.000
 43617,0.00369605,-0.01333416,0.02414441,-0.00000834,-0.00061906,-0.001
 73628,-0.00202571,-0.00204348,-0.00038874,-0.05111470,0.01196049,-0.01
 668448,0.00054745,0.01479483,-0.02400232,0.04949936,0.00111940,0.00121
 542,-0.00076820,0.00010085,-0.00012553,-0.00053675,0.00350261,-0.01625
 549,0.01973297,-0.00072299,-0.00067641,-0.00213886,-0.00321257,-0.0020
 3358,0.00035968,0.01131455,-0.13550322,0.12979897,-0.00086072,-0.00787
 193,0.01083412,-0.00995037,0.14878863,0.00038176,-0.00044679,0.0003465
 4,0.00013629,-0.00005641,0.00018576,-0.00084628,-0.00067794,0.00125500
 ,-0.00007189,-0.00011569,-0.00049917,0.00025446,-0.00091330,0.00020277
 ,-0.01577585,0.12930229,-0.22124536,-0.00020338,-0.00224866,0.00152304
 ,0.01812987,-0.14106272,0.23894176,-0.00031536,0.00032738,0.00103127,0
 .00043356,0.00015512,0.00043617,0.00369605,-0.01333416,-0.02414441,-0.
 00000834,-0.00061906,0.00173628,-0.00202571,-0.00204348,0.00038874,-0.
 05111470,0.01196049,0.01668448,0.00054745,0.01479483,0.02400232,-0.000
 71232,-0.00129077,-0.00200499,0.04949936,0.00111940,0.00121542,0.00076
 820,0.00010085,-0.00012553,0.00053675,0.00350261,-0.01625549,-0.019732
 97,-0.00072299,-0.00067641,0.00213886,-0.00321257,-0.00203358,-0.00035
 968,0.01131455,-0.13550322,-0.12979897,-0.00086072,-0.00787193,-0.0108
 3412,-0.00129077,0.01246211,0.01621921,-0.00995037,0.14878863,-0.00038
 176,0.00044679,0.00034654,-0.00013629,0.00005641,0.00018576,0.00084628
 ,0.00067794,0.00125500,0.00007189,0.00011569,-0.00049917,-0.00025446,0
 .00091330,0.00020277,0.01577585,-0.12930229,-0.22124536,0.00020338,0.0
 0224866,0.00152304,0.00200499,-0.01621921,-0.02071035,-0.01812987,0.14
 106272,0.23894176\\0.00017606,0.00013478,0.,-0.00005530,-0.00007116,0.
 ,-0.00022502,-0.00022128,0.,0.00010577,0.00010439,0.,-0.00000308,0.000
 02201,0.,-0.00000419,-0.00005636,0.,0.00005468,-0.00006695,0.,-0.00002
 446,0.00007728,-0.00008471,-0.00002446,0.00007728,0.00008471\\\@


 A FOOL CAN ASK MORE QUESTIONS THAN
 A WISE MAN CAN ANSWER.
 Job cpu time:       0 days  2 hours 58 minutes  6.3 seconds.
 Elapsed time:       0 days  0 hours 11 minutes 48.8 seconds.
 File lengths (MBytes):  RWF=     59 Int=      0 D2E=      0 Chk=      8 Scr=      1
 Normal termination of Gaussian 16 at Mon Aug 29 11:04:46 2022.
