# Supplementary material for: An Experimental and Master Equation Investigation of Kinetics of the CH2OO + RCN Reactions (R = H, CH3, C2H5) and Their Atmospheric Relevance
Source: J Phys Chem A. 2023 Jan 5;127(2):477–88. doi: 10.1021/acs.jpca.2c07073 (PMC9869398; doi:10.1021/acs.jpca.2c07073)
Supplement: Supplementary file 2 — jp2c07073_si_002.zip [file jp2c07073_si_002.zip › wb97XD/Optimization+Freq/IsoCyanide1.log]

 Entering Gaussian System, Link 0=/appl/soft/chem/gaussian/G16RevB.01/g16/g16
 Initial command:
 /appl/soft/chem/gaussian/G16RevB.01/g16/l1.exe "/scratch/kurten/scratch_lauri/Cyan/Cyanate/8788291.GAUSS_SCRDIR/Gau-23489.inp" -scrdir="/scratch/kurten/scratch_lauri/Cyan/Cyanate/8788291.GAUSS_SCRDIR/"
 Entering Link 1 = /appl/soft/chem/gaussian/G16RevB.01/g16/l1.exe PID=     23498.
  
 Copyright (c) 1988-2017, Gaussian, Inc.  All Rights Reserved.
  
 This is part of the Gaussian(R) 16 program.  It is based on
 the Gaussian(R) 09 system (copyright 2009, Gaussian, Inc.),
 the Gaussian(R) 03 system (copyright 2003, Gaussian, Inc.),
 the Gaussian(R) 98 system (copyright 1998, Gaussian, Inc.),
 the Gaussian(R) 94 system (copyright 1995, Gaussian, Inc.),
 the Gaussian 92(TM) system (copyright 1992, Gaussian, Inc.),
 the Gaussian 90(TM) system (copyright 1990, Gaussian, Inc.),
 the Gaussian 88(TM) system (copyright 1988, Gaussian, Inc.),
 the Gaussian 86(TM) system (copyright 1986, Carnegie Mellon
 University), and the Gaussian 82(TM) system (copyright 1983,
 Carnegie Mellon University). Gaussian is a federally registered
 trademark of Gaussian, Inc.
  
 This software contains proprietary and confidential information,
 including trade secrets, belonging to Gaussian, Inc.
  
 This software is provided under written license and may be
 used, copied, transmitted, or stored only in accord with that
 written license.
  
 The following legend is applicable only to US Government
 contracts under FAR:
  
                    RESTRICTED RIGHTS LEGEND
  
 Use, reproduction and disclosure by the US Government is
 subject to restrictions as set forth in subparagraphs (a)
 and (c) of the Commercial Computer Software - Restricted
 Rights clause in FAR 52.227-19.
  
 Gaussian, Inc.
 340 Quinnipiac St., Bldg. 40, Wallingford CT 06492
  
  
 ---------------------------------------------------------------
 Warning -- This program may not be used in any manner that
 competes with the business of Gaussian, Inc. or will provide
 assistance to any competitor of Gaussian, Inc.  The licensee
 of this program is prohibited from giving any competitor of
 Gaussian, Inc. access to this program.  By using this program,
 the user acknowledges that Gaussian, Inc. is engaged in the
 business of creating and licensing software in the field of
 computational chemistry and represents and warrants to the
 licensee that it is not a competitor of Gaussian, Inc. and that
 it will not use this program in any manner prohibited above.
 ---------------------------------------------------------------
  

 Cite this work as:
 Gaussian 16, Revision B.01,
 M. J. Frisch, G. W. Trucks, H. B. Schlegel, G. E. Scuseria, 
 M. A. Robb, J. R. Cheeseman, G. Scalmani, V. Barone, 
 G. A. Petersson, H. Nakatsuji, X. Li, M. Caricato, A. V. Marenich, 
 J. Bloino, B. G. Janesko, R. Gomperts, B. Mennucci, H. P. Hratchian, 
 J. V. Ortiz, A. F. Izmaylov, J. L. Sonnenberg, D. Williams-Young, 
 F. Ding, F. Lipparini, F. Egidi, J. Goings, B. Peng, A. Petrone, 
 T. Henderson, D. Ranasinghe, V. G. Zakrzewski, J. Gao, N. Rega, 
 G. Zheng, W. Liang, M. Hada, M. Ehara, K. Toyota, R. Fukuda, 
 J. Hasegawa, M. Ishida, T. Nakajima, Y. Honda, O. Kitao, H. Nakai, 
 T. Vreven, K. Throssell, J. A. Montgomery, Jr., J. E. Peralta, 
 F. Ogliaro, M. J. Bearpark, J. J. Heyd, E. N. Brothers, K. N. Kudin, 
 V. N. Staroverov, T. A. Keith, R. Kobayashi, J. Normand, 
 K. Raghavachari, A. P. Rendell, J. C. Burant, S. S. Iyengar, 
 J. Tomasi, M. Cossi, J. M. Millam, M. Klene, C. Adamo, R. Cammi, 
 J. W. Ochterski, R. L. Martin, K. Morokuma, O. Farkas, 
 J. B. Foresman, and D. J. Fox, Gaussian, Inc., Wallingford CT, 2016.
 
 ******************************************
 Gaussian 16:  ES64L-G16RevB.01 20-Dec-2017
                29-Oct-2021 
 ******************************************
 %mem=12GB
 %NProcShared=16
 Will use up to   16 processors via shared memory.
 %chk=IsoC1-M0001-b3lyp-wb97L-wb97H
 ----------------------------------------------------------------------
 #wB97XD Aug-cc-pVTZ Opt Integral(Grid=SuperFineGrid) Freq MaxDisk=32GB
 ----------------------------------------------------------------------
 1/18=20,19=15,26=5,38=1/1,3;
 2/9=110,12=2,17=6,18=5,40=1/2;
 3/5=16,6=1,7=10,11=2,25=1,30=1,71=1,74=-58,75=-7/1,2,3;
 4//1;
 5/5=2,38=5/2;
 6/7=2,8=2,9=2,10=2,28=1/1;
 7//1,2,3,16;
 1/18=20,19=15,26=5/3(2);
 2/9=110/2;
 99//99;
 2/9=110/2;
 3/5=16,6=1,7=10,11=2,25=1,30=1,71=1,74=-58,75=-7/1,2,3;
 4/5=5,16=3,69=1/1;
 5/5=2,38=5/2;
 7//1,2,3,16;
 1/18=20,19=15,26=5/3(-5);
 2/9=110/2;
 6/7=2,8=2,9=2,10=2,19=2,28=1/1;
 99/9=1/99;
 -----
 Title
 -----
 Symbolic Z-matrix:
 Charge =  0 Multiplicity = 1
 O                    -0.56238   1.07652   0. 
 C                     0.        0.05067   0. 
 N                     0.44082  -1.08184   0. 
 H                     1.41328  -1.34331   0. 
 

 GradGradGradGradGradGradGradGradGradGradGradGradGradGradGradGradGradGrad
 Berny optimization.
 Initialization pass.
                           ----------------------------
                           !    Initial Parameters    !
                           ! (Angstroms and Degrees)  !
 --------------------------                            --------------------------
 ! Name  Definition              Value          Derivative Info.                !
 --------------------------------------------------------------------------------
 ! R1    R(1,2)                  1.1699         estimate D2E/DX2                !
 ! R2    R(2,3)                  1.2153         estimate D2E/DX2                !
 ! R3    R(3,4)                  1.007          estimate D2E/DX2                !
 ! A1    A(2,3,4)              126.3175         estimate D2E/DX2                !
 ! A2    L(1,2,3,4,-1)         187.4639         estimate D2E/DX2                !
 ! A3    L(1,2,3,4,-2)         180.0            estimate D2E/DX2                !
 --------------------------------------------------------------------------------
 Trust Radius=3.00D-01 FncErr=1.00D-07 GrdErr=1.00D-07 EigMax=2.50D+02 EigMin=1.00D-04
 Number of steps in this run=     20 maximum allowed number of steps=    100.
 GradGradGradGradGradGradGradGradGradGradGradGradGradGradGradGradGradGrad

                          Input orientation:                          
 ---------------------------------------------------------------------
 Center     Atomic      Atomic             Coordinates (Angstroms)
 Number     Number       Type             X           Y           Z
 ---------------------------------------------------------------------
      1          8           0       -0.562380    1.076520    0.000000
      2          6           0        0.000000    0.050670    0.000000
      3          7           0        0.440820   -1.081840    0.000000
      4          1           0        1.413280   -1.343310    0.000000
 ---------------------------------------------------------------------
                    Distance matrix (angstroms):
                    1          2          3          4
     1  O    0.000000
     2  C    1.169889   0.000000
     3  N    2.380111   1.215278   0.000000
     4  H    3.123909   1.985079   1.006998   0.000000
 Stoichiometry    CHNO
 Framework group  CS[SG(CHNO)]
 Deg. of freedom     5
 Full point group                 CS      NOp   2
 Largest Abelian subgroup         CS      NOp   2
 Largest concise Abelian subgroup C1      NOp   1
                         Standard orientation:                         
 ---------------------------------------------------------------------
 Center     Atomic      Atomic             Coordinates (Angstroms)
 Number     Number       Type             X           Y           Z
 ---------------------------------------------------------------------
      1          8           0       -0.562398    1.076510    0.000000
      2          6           0        0.000000    0.050670    0.000000
      3          7           0        0.440840   -1.081832    0.000000
      4          1           0        1.413305   -1.343284    0.000000
 ---------------------------------------------------------------------
 Rotational constants (GHZ):         904.4558873          11.0050206          10.8727260
 Standard basis: Aug-CC-pVTZ (5D, 7F)
 There are   129 symmetry adapted cartesian basis functions of A'  symmetry.
 There are    61 symmetry adapted cartesian basis functions of A"  symmetry.
 There are   106 symmetry adapted basis functions of A'  symmetry.
 There are    55 symmetry adapted basis functions of A"  symmetry.
   161 basis functions,   243 primitive gaussians,   190 cartesian basis functions
    11 alpha electrons       11 beta electrons
       nuclear repulsion energy        59.0840350074 Hartrees.
 NAtoms=    4 NActive=    4 NUniq=    4 SFac= 1.00D+00 NAtFMM=   60 NAOKFM=F Big=F
 Integral buffers will be    131072 words long.
 Raffenetti 2 integral format.
 Two-electron integral symmetry is turned on.
 Nuclear repulsion after empirical dispersion term =       59.0838263584 Hartrees.
 One-electron integrals computed using PRISM.
 NBasis=   161 RedAO= T EigKep=  1.16D-04  NBF=   106    55
 NBsUse=   161 1.00D-06 EigRej= -1.00D+00 NBFU=   106    55
 ExpMin= 2.53D-02 ExpMax= 1.53D+04 ExpMxC= 5.22D+02 IAcc=3 IRadAn=         7 AccDes= 0.00D+00
 Harris functional with IExCor= 4639 and IRadAn=       7 diagonalized for initial guess.
 HarFok:  IExCor= 4639 AccDes= 0.00D+00 IRadAn=         7 IDoV= 1 UseB2=F ITyADJ=14
 ICtDFT=  3500011 ScaDFX=  1.000000  1.000000  1.000000  1.000000
 FoFCou: FMM=F IPFlag=           0 FMFlag=      100000 FMFlg1=           0
         NFxFlg=           0 DoJE=T BraDBF=F KetDBF=T FulRan=T
         wScrn=  0.000000 ICntrl=       500 IOpCl=  0 I1Cent=   200000004 NGrid=           0
         NMat0=    1 NMatS0=      1 NMatT0=    0 NMatD0=    1 NMtDS0=    0 NMtDT0=    0
 Petite list used in FoFCou.
 Initial guess orbital symmetries:
       Occupied  (A') (A') (A') (A') (A') (A') (A') (A") (A') (A')
                 (A")
       Virtual   (A') (A') (A') (A") (A') (A') (A") (A') (A') (A")
                 (A') (A') (A') (A") (A') (A") (A') (A') (A') (A')
                 (A") (A") (A') (A') (A") (A') (A') (A') (A") (A')
                 (A') (A") (A') (A") (A') (A') (A") (A') (A') (A')
                 (A") (A') (A') (A") (A') (A") (A') (A') (A") (A')
                 (A") (A') (A") (A') (A') (A') (A") (A") (A') (A')
                 (A') (A") (A') (A") (A') (A") (A') (A') (A') (A")
                 (A') (A") (A') (A') (A") (A') (A") (A') (A') (A")
                 (A') (A") (A') (A') (A') (A") (A') (A") (A') (A")
                 (A') (A') (A") (A') (A') (A") (A') (A") (A') (A')
                 (A") (A') (A") (A') (A') (A") (A') (A") (A') (A")
                 (A') (A") (A') (A') (A') (A') (A") (A') (A") (A')
                 (A') (A") (A') (A') (A") (A') (A") (A') (A') (A")
                 (A") (A') (A') (A") (A') (A') (A") (A') (A") (A')
                 (A') (A') (A") (A') (A") (A') (A') (A') (A') (A')
 The electronic state of the initial guess is 1-A'.
 Keep R1 ints in memory in symmetry-blocked form, NReq=256110713.
 Requested convergence on RMS density matrix=1.00D-08 within 128 cycles.
 Requested convergence on MAX density matrix=1.00D-06.
 Requested convergence on             energy=1.00D-06.
 No special actions if energy rises.
 SCF Done:  E(RwB97XD) =  -168.691574562     A.U. after   12 cycles
            NFock= 12  Conv=0.44D-08     -V/T= 2.0058

 **********************************************************************

            Population analysis using the SCF Density.

 **********************************************************************

 Orbital symmetries:
       Occupied  (A') (A') (A') (A') (A') (A') (A') (A") (A') (A')
                 (A")
       Virtual   (A') (A') (A') (A') (A") (A') (A") (A') (A') (A")
                 (A') (A') (A') (A") (A') (A") (A') (A') (A') (A')
                 (A") (A') (A") (A') (A") (A') (A') (A') (A") (A')
                 (A') (A") (A') (A") (A') (A') (A") (A') (A') (A')
                 (A") (A') (A') (A") (A') (A") (A') (A') (A") (A')
                 (A") (A') (A") (A') (A') (A') (A") (A") (A') (A')
                 (A') (A') (A") (A") (A') (A') (A") (A') (A') (A")
                 (A') (A') (A") (A') (A") (A') (A") (A') (A') (A")
                 (A') (A") (A') (A') (A') (A") (A') (A") (A') (A")
                 (A') (A') (A") (A') (A') (A") (A') (A") (A') (A')
                 (A") (A') (A") (A') (A') (A") (A') (A") (A') (A")
                 (A') (A") (A') (A') (A') (A') (A") (A') (A") (A')
                 (A') (A") (A') (A') (A") (A') (A") (A') (A') (A")
                 (A') (A") (A') (A") (A') (A') (A") (A') (A") (A')
                 (A') (A') (A") (A') (A") (A') (A') (A') (A') (A')
 The electronic state is 1-A'.
 Alpha  occ. eigenvalues --  -19.31267 -14.46690 -10.44140  -1.22216  -1.05187
 Alpha  occ. eigenvalues --   -0.70493  -0.60869  -0.56351  -0.55864  -0.41976
 Alpha  occ. eigenvalues --   -0.39517
 Alpha virt. eigenvalues --    0.02504   0.06356   0.07868   0.08095   0.08220
 Alpha virt. eigenvalues --    0.09984   0.11795   0.13744   0.14418   0.15267
 Alpha virt. eigenvalues --    0.21223   0.21474   0.22518   0.23085   0.23111
 Alpha virt. eigenvalues --    0.24000   0.26406   0.29948   0.34300   0.34836
 Alpha virt. eigenvalues --    0.34979   0.41081   0.41316   0.45460   0.46819
 Alpha virt. eigenvalues --    0.46913   0.50342   0.51724   0.52539   0.55650
 Alpha virt. eigenvalues --    0.57382   0.59576   0.64943   0.71921   0.71978
 Alpha virt. eigenvalues --    0.75801   0.77660   0.80087   0.82913   0.83364
 Alpha virt. eigenvalues --    0.85735   0.87833   0.91126   0.91542   0.94619
 Alpha virt. eigenvalues --    0.97741   0.99322   1.03385   1.05484   1.06362
 Alpha virt. eigenvalues --    1.07020   1.09407   1.10400   1.11010   1.17341
 Alpha virt. eigenvalues --    1.17686   1.21124   1.23102   1.27512   1.30545
 Alpha virt. eigenvalues --    1.40594   1.45856   1.45928   1.50576   1.55185
 Alpha virt. eigenvalues --    1.63340   1.63626   1.66486   1.72802   1.74165
 Alpha virt. eigenvalues --    1.87110   1.97174   1.97700   2.01287   2.04069
 Alpha virt. eigenvalues --    2.07001   2.10176   2.13372   2.14854   2.16335
 Alpha virt. eigenvalues --    2.22848   2.24877   2.27298   2.31663   2.42375
 Alpha virt. eigenvalues --    2.48230   2.52182   2.56055   2.57670   2.64230
 Alpha virt. eigenvalues --    2.69867   2.81302   2.84939   2.89450   3.10660
 Alpha virt. eigenvalues --    3.15245   3.18862   3.22024   3.24795   3.32286
 Alpha virt. eigenvalues --    3.44550   3.52269   3.54400   3.59107   3.65529
 Alpha virt. eigenvalues --    3.81746   3.83189   3.96583   3.97491   4.02178
 Alpha virt. eigenvalues --    4.04116   4.15971   4.22327   4.29428   4.34756
 Alpha virt. eigenvalues --    4.60321   4.62080   4.70471   4.79724   4.83807
 Alpha virt. eigenvalues --    4.89737   4.92178   4.96031   5.10657   5.12200
 Alpha virt. eigenvalues --    5.25828   5.33865   5.55319   5.70087   5.81036
 Alpha virt. eigenvalues --    6.05790   6.06134   6.16326   6.16883   6.23705
 Alpha virt. eigenvalues --    6.39368   6.48515   6.55325   6.75113   6.75510
 Alpha virt. eigenvalues --    6.95040   7.15098   7.15717   7.23416   7.39862
 Alpha virt. eigenvalues --    7.42503   7.50551  14.63132  15.56671  19.95290
          Condensed to atoms (all electrons):
               1          2          3          4
     1  O    7.937686   0.555900  -0.202941  -0.009593
     2  C    0.555900   4.802281   0.334233   0.001614
     3  N   -0.202941   0.334233   6.744652   0.314331
     4  H   -0.009593   0.001614   0.314331   0.528297
 Mulliken charges:
               1
     1  O   -0.281051
     2  C    0.305973
     3  N   -0.190274
     4  H    0.165352
 Sum of Mulliken charges =   0.00000
 Mulliken charges with hydrogens summed into heavy atoms:
               1
     1  O   -0.281051
     2  C    0.305973
     3  N   -0.024922
 Electronic spatial extent (au):  <R**2>=            126.4484
 Charge=              0.0000 electrons
 Dipole moment (field-independent basis, Debye):
    X=              1.9644    Y=             -0.8655    Z=              0.0000  Tot=              2.1466
 Quadrupole moment (field-independent basis, Debye-Ang):
   XX=            -13.7479   YY=            -18.6832   ZZ=            -16.7426
   XY=             -1.1131   XZ=              0.0000   YZ=              0.0000
 Traceless Quadrupole moment (field-independent basis, Debye-Ang):
   XX=              2.6433   YY=             -2.2920   ZZ=             -0.3513
   XY=             -1.1131   XZ=              0.0000   YZ=              0.0000
 Octapole moment (field-independent basis, Debye-Ang**2):
  XXX=              4.2312  YYY=              1.3145  ZZZ=              0.0000  XYY=              4.3590
  XXY=             -3.8254  XXZ=              0.0000  XZZ=             -0.5379  YZZ=              1.6557
  YYZ=              0.0000  XYZ=              0.0000
 Hexadecapole moment (field-independent basis, Debye-Ang**3):
 XXXX=            -29.5447 YYYY=           -101.8277 ZZZZ=            -15.5190 XXXY=             14.0356
 XXXZ=              0.0000 YYYX=             16.0956 YYYZ=              0.0000 ZZZX=              0.0000
 ZZZY=              0.0000 XXYY=            -16.7972 XXZZ=             -8.9981 YYZZ=            -20.2614
 XXYZ=              0.0000 YYXZ=              0.0000 ZZXY=              7.3937
 N-N= 5.908382635836D+01 E-N=-5.136689802517D+02  KE= 1.677119376308D+02
 Symmetry A'   KE= 1.602903401904D+02
 Symmetry A"   KE= 7.421597440386D+00
 Calling FoFJK, ICntrl=      2127 FMM=F ISym2X=1 I1Cent= 0 IOpClX= 0 NMat=1 NMatS=1 NMatT=0.
 ***** Axes restored to original set *****
 -------------------------------------------------------------------
 Center     Atomic                   Forces (Hartrees/Bohr)
 Number     Number              X              Y              Z
 -------------------------------------------------------------------
      1        8           0.010127122   -0.017427233    0.000000000
      2        6          -0.003812911    0.003271498    0.000000000
      3        7          -0.002847368    0.011682762    0.000000000
      4        1          -0.003466844    0.002472972    0.000000000
 -------------------------------------------------------------------
 Cartesian Forces:  Max     0.017427233 RMS     0.007037027

 GradGradGradGradGradGradGradGradGradGradGradGradGradGradGradGradGradGrad
 Berny optimization.
 FormGI is forming the generalized inverse of G from B-inverse, IUseBI=4.
 Internal  Forces:  Max     0.020149806 RMS     0.010574200
 Search for a local minimum.
 Step number   1 out of a maximum of   20
 All quantities printed in internal units (Hartrees-Bohrs-Radians)
 Mixed Optimization -- RFO/linear search
 Second derivative matrix not updated -- first step.
 The second derivative matrix:
                          R1        R2        R3        A1        A2
           R1           1.21535
           R2           0.00000   0.97506
           R3           0.00000   0.00000   0.46479
           A1           0.00000   0.00000   0.00000   0.16000
           A2           0.00000   0.00000   0.00000   0.00000   0.04135
           A3           0.00000   0.00000   0.00000   0.00000   0.00000
                          A3
           A3           0.04135
 ITU=  0
     Eigenvalues ---    0.04135   0.04135   0.16000   0.46479   0.97506
     Eigenvalues ---    1.21535
 RFO step:  Lambda=-6.92997849D-04 EMin= 4.13529529D-02
 Linear search not attempted -- first point.
 Iteration  1 RMS(Cart)=  0.02550471 RMS(Int)=  0.00030217
 Iteration  2 RMS(Cart)=  0.00028738 RMS(Int)=  0.00000002
 Iteration  3 RMS(Cart)=  0.00000003 RMS(Int)=  0.00000000
 ClnCor:  largest displacement from symmetrization is 4.58D-16 for atom     3.
 Variable       Old X    -DE/DX   Delta X   Delta X   Delta X     New X
                                 (Linear)    (Quad)   (Total)
    R1        2.21077  -0.02015   0.00000  -0.01657  -0.01657   2.19420
    R2        2.29654  -0.01548   0.00000  -0.01587  -0.01587   2.28068
    R3        1.90295  -0.00399   0.00000  -0.00857  -0.00857   1.89438
    A1        2.20466  -0.00283   0.00000  -0.01762  -0.01762   2.18703
    A2        3.27186  -0.00111   0.00000  -0.02643  -0.02643   3.24544
    A3        3.14159   0.00000   0.00000   0.00000   0.00000   3.14159
         Item               Value     Threshold  Converged?
 Maximum Force            0.020150     0.000450     NO 
 RMS     Force            0.010574     0.000300     NO 
 Maximum Displacement     0.039304     0.001800     NO 
 RMS     Displacement     0.025567     0.001200     NO 
 Predicted change in Energy=-3.470573D-04
 GradGradGradGradGradGradGradGradGradGradGradGradGradGradGradGradGradGrad

                          Input orientation:                          
 ---------------------------------------------------------------------
 Center     Atomic      Atomic             Coordinates (Angstroms)
 Number     Number       Type             X           Y           Z
 ---------------------------------------------------------------------
      1          8           0       -0.543641    1.069197    0.000000
      2          6           0       -0.007952    0.039033    0.000000
      3          7           0        0.434858   -1.083679    0.000000
      4          1           0        1.408455   -1.322511    0.000000
 ---------------------------------------------------------------------
                    Distance matrix (angstroms):
                    1          2          3          4
     1  O    0.000000
     2  C    1.161120   0.000000
     3  N    2.364812   1.206882   0.000000
     4  H    3.087223   1.964691   1.002462   0.000000
 Stoichiometry    CHNO
 Framework group  CS[SG(CHNO)]
 Deg. of freedom     5
 Full point group                 CS      NOp   2
 Largest Abelian subgroup         CS      NOp   2
 Largest concise Abelian subgroup C1      NOp   1
                         Standard orientation:                         
 ---------------------------------------------------------------------
 Center     Atomic      Atomic             Coordinates (Angstroms)
 Number     Number       Type             X           Y           Z
 ---------------------------------------------------------------------
      1          8           0       -0.285318    1.171247    0.000000
      2          6           0        0.000000    0.045727    0.000000
      3          7           0        0.173700   -1.148589    0.000000
      4          1           0        1.066640   -1.604209    0.000000
 ---------------------------------------------------------------------
 Rotational constants (GHZ):         887.8907338          11.1680137          11.0292858
 Standard basis: Aug-CC-pVTZ (5D, 7F)
 There are   129 symmetry adapted cartesian basis functions of A'  symmetry.
 There are    61 symmetry adapted cartesian basis functions of A"  symmetry.
 There are   106 symmetry adapted basis functions of A'  symmetry.
 There are    55 symmetry adapted basis functions of A"  symmetry.
   161 basis functions,   243 primitive gaussians,   190 cartesian basis functions
    11 alpha electrons       11 beta electrons
       nuclear repulsion energy        59.5051243778 Hartrees.
 NAtoms=    4 NActive=    4 NUniq=    4 SFac= 1.00D+00 NAtFMM=   60 NAOKFM=F Big=F
 Integral buffers will be    131072 words long.
 Raffenetti 2 integral format.
 Two-electron integral symmetry is turned on.
 Nuclear repulsion after empirical dispersion term =       59.5049150878 Hartrees.
 One-electron integrals computed using PRISM.
 NBasis=   161 RedAO= T EigKep=  1.14D-04  NBF=   106    55
 NBsUse=   161 1.00D-06 EigRej= -1.00D+00 NBFU=   106    55
 Initial guess from the checkpoint file:  "IsoC1-M0001-b3lyp-wb97L-wb97H.chk"
 B after Tr=     0.000000    0.000000    0.000000
         Rot=    0.992961    0.000000    0.000000    0.118438 Ang=  13.60 deg.
 Initial guess orbital symmetries:
       Occupied  (A') (A') (A') (A') (A') (A') (A') (A") (A') (A')
                 (A")
       Virtual   (A') (A') (A') (A') (A") (A') (A") (A') (A') (A")
                 (A') (A') (A') (A") (A') (A") (A') (A') (A') (A')
                 (A") (A') (A") (A') (A") (A') (A') (A') (A") (A')
                 (A') (A") (A') (A") (A') (A') (A") (A') (A') (A')
                 (A") (A') (A') (A") (A') (A") (A') (A') (A") (A')
                 (A") (A') (A") (A') (A') (A') (A") (A") (A') (A')
                 (A') (A') (A") (A") (A') (A') (A") (A') (A') (A")
                 (A') (A') (A") (A') (A") (A') (A") (A') (A') (A")
                 (A') (A") (A') (A') (A') (A") (A') (A") (A') (A")
                 (A') (A') (A") (A') (A') (A") (A') (A") (A') (A')
                 (A") (A') (A") (A') (A') (A") (A') (A") (A') (A")
                 (A') (A") (A') (A') (A') (A') (A") (A') (A") (A')
                 (A') (A") (A') (A') (A") (A') (A") (A') (A') (A")
                 (A') (A") (A') (A") (A') (A') (A") (A') (A") (A')
                 (A') (A') (A") (A') (A") (A') (A') (A') (A') (A')
 ExpMin= 2.53D-02 ExpMax= 1.53D+04 ExpMxC= 5.22D+02 IAcc=3 IRadAn=         7 AccDes= 0.00D+00
 Harris functional with IExCor= 4639 and IRadAn=       7 diagonalized for initial guess.
 HarFok:  IExCor= 4639 AccDes= 0.00D+00 IRadAn=         7 IDoV= 1 UseB2=F ITyADJ=14
 ICtDFT=  3500011 ScaDFX=  1.000000  1.000000  1.000000  1.000000
 FoFCou: FMM=F IPFlag=           0 FMFlag=      100000 FMFlg1=           0
         NFxFlg=           0 DoJE=T BraDBF=F KetDBF=T FulRan=T
         wScrn=  0.000000 ICntrl=       500 IOpCl=  0 I1Cent=   200000004 NGrid=           0
         NMat0=    1 NMatS0=      1 NMatT0=    0 NMatD0=    1 NMtDS0=    0 NMtDT0=    0
 Petite list used in FoFCou.
 Keep R1 ints in memory in symmetry-blocked form, NReq=256110713.
 Requested convergence on RMS density matrix=1.00D-08 within 128 cycles.
 Requested convergence on MAX density matrix=1.00D-06.
 Requested convergence on             energy=1.00D-06.
 No special actions if energy rises.
 SCF Done:  E(RwB97XD) =  -168.691897125     A.U. after   10 cycles
            NFock= 10  Conv=0.65D-08     -V/T= 2.0053
 Calling FoFJK, ICntrl=      2127 FMM=F ISym2X=1 I1Cent= 0 IOpClX= 0 NMat=1 NMatS=1 NMatT=0.
 ***** Axes restored to original set *****
 -------------------------------------------------------------------
 Center     Atomic                   Forces (Hartrees/Bohr)
 Number     Number              X              Y              Z
 -------------------------------------------------------------------
      1        8          -0.000112927   -0.002656131    0.000000000
      2        6           0.001005095    0.004105730    0.000000000
      3        7          -0.001302202   -0.001455474    0.000000000
      4        1           0.000410033    0.000005875    0.000000000
 -------------------------------------------------------------------
 Cartesian Forces:  Max     0.004105730 RMS     0.001552345

 GradGradGradGradGradGradGradGradGradGradGradGradGradGradGradGradGradGrad
 Berny optimization.
 Using GEDIIS/GDIIS optimizer.
 FormGI is forming the generalized inverse of G from B-inverse, IUseBI=4.
 Internal  Forces:  Max     0.002909096 RMS     0.001581778
 Search for a local minimum.
 Step number   2 out of a maximum of   20
 All quantities printed in internal units (Hartrees-Bohrs-Radians)
 Mixed Optimization -- RFO/linear search
 Update second derivatives using D2CorX and points    1    2
 DE= -3.23D-04 DEPred=-3.47D-04 R= 9.29D-01
 TightC=F SS=  1.41D+00  RLast= 4.01D-02 DXNew= 5.0454D-01 1.2033D-01
 Trust test= 9.29D-01 RLast= 4.01D-02 DXMaxT set to 3.00D-01
 The second derivative matrix:
                          R1        R2        R3        A1        A2
           R1           1.05503
           R2          -0.05650   0.99331
           R3          -0.01128   0.00772   0.46758
           A1          -0.01918  -0.00489  -0.00078   0.15780
           A2           0.06412   0.06428   0.01729   0.00972   0.06124
           A3           0.00000   0.00000   0.00000   0.00000   0.00000
                          A3
           A3           0.04135
 ITU=  1  0
 Use linear search instead of GDIIS.
     Eigenvalues ---    0.04135   0.05029   0.15859   0.46801   0.96850
     Eigenvalues ---    1.08955
 RFO step:  Lambda=-1.74433221D-04 EMin= 4.13529529D-02
 Quartic linear search produced a step of -0.07147.
 Iteration  1 RMS(Cart)=  0.02576798 RMS(Int)=  0.00065685
 Iteration  2 RMS(Cart)=  0.00069573 RMS(Int)=  0.00000003
 Iteration  3 RMS(Cart)=  0.00000003 RMS(Int)=  0.00000000
 ClnCor:  largest displacement from symmetrization is 2.51D-15 for atom     4.
 Variable       Old X    -DE/DX   Delta X   Delta X   Delta X     New X
                                 (Linear)    (Quad)   (Total)
    R1        2.19420  -0.00230   0.00118  -0.00718  -0.00599   2.18821
    R2        2.28068   0.00102   0.00113  -0.00422  -0.00308   2.27759
    R3        1.89438   0.00040   0.00061  -0.00202  -0.00141   1.89297
    A1        2.18703  -0.00020   0.00126  -0.00698  -0.00572   2.18131
    A2        3.24544   0.00291   0.00189   0.05590   0.05779   3.30322
    A3        3.14159   0.00000   0.00000   0.00000   0.00000   3.14159
         Item               Value     Threshold  Converged?
 Maximum Force            0.002909     0.000450     NO 
 RMS     Force            0.001582     0.000300     NO 
 Maximum Displacement     0.041786     0.001800     NO 
 RMS     Displacement     0.025756     0.001200     NO 
 Predicted change in Energy=-9.050647D-05
 GradGradGradGradGradGradGradGradGradGradGradGradGradGradGradGradGradGrad

                          Input orientation:                          
 ---------------------------------------------------------------------
 Center     Atomic      Atomic             Coordinates (Angstroms)
 Number     Number       Type             X           Y           Z
 ---------------------------------------------------------------------
      1          8           0       -0.557806    1.058977    0.000000
      2          6           0        0.014160    0.052151    0.000000
      3          7           0        0.433087   -1.077951    0.000000
      4          1           0        1.402280   -1.331137    0.000000
 ---------------------------------------------------------------------
                    Distance matrix (angstroms):
                    1          2          3          4
     1  O    0.000000
     2  C    1.157949   0.000000
     3  N    2.355490   1.205251   0.000000
     4  H    3.091049   1.959684   1.001718   0.000000
 Stoichiometry    CHNO
 Framework group  CS[SG(CHNO)]
 Deg. of freedom     5
 Full point group                 CS      NOp   2
 Largest Abelian subgroup         CS      NOp   2
 Largest concise Abelian subgroup C1      NOp   1
                         Standard orientation:                         
 ---------------------------------------------------------------------
 Center     Atomic      Atomic             Coordinates (Angstroms)
 Number     Number       Type             X           Y           Z
 ---------------------------------------------------------------------
      1          8           0       -0.763214    0.928349    0.000000
      2          6           0        0.000000    0.057517    0.000000
      3          7           0        0.638172   -0.964914    0.000000
      4          1           0        1.638509   -1.017495    0.000000
 ---------------------------------------------------------------------
 Rotational constants (GHZ):         872.3779367          11.2387114          11.0957663
 Standard basis: Aug-CC-pVTZ (5D, 7F)
 There are   129 symmetry adapted cartesian basis functions of A'  symmetry.
 There are    61 symmetry adapted cartesian basis functions of A"  symmetry.
 There are   106 symmetry adapted basis functions of A'  symmetry.
 There are    55 symmetry adapted basis functions of A"  symmetry.
   161 basis functions,   243 primitive gaussians,   190 cartesian basis functions
    11 alpha electrons       11 beta electrons
       nuclear repulsion energy        59.6447385368 Hartrees.
 NAtoms=    4 NActive=    4 NUniq=    4 SFac= 1.00D+00 NAtFMM=   60 NAOKFM=F Big=F
 Integral buffers will be    131072 words long.
 Raffenetti 2 integral format.
 Two-electron integral symmetry is turned on.
 Nuclear repulsion after empirical dispersion term =       59.6445316130 Hartrees.
 One-electron integrals computed using PRISM.
 NBasis=   161 RedAO= T EigKep=  1.15D-04  NBF=   106    55
 NBsUse=   161 1.00D-06 EigRej= -1.00D+00 NBFU=   106    55
 Initial guess from the checkpoint file:  "IsoC1-M0001-b3lyp-wb97L-wb97H.chk"
 B after Tr=     0.000000    0.000000    0.000000
         Rot=    0.975891    0.000000    0.000000   -0.218260 Ang= -25.21 deg.
 Initial guess orbital symmetries:
       Occupied  (A') (A') (A') (A') (A') (A') (A') (A") (A') (A')
                 (A")
       Virtual   (A') (A') (A') (A') (A") (A') (A") (A') (A') (A")
                 (A') (A') (A') (A') (A") (A") (A') (A') (A') (A')
                 (A") (A") (A') (A') (A") (A') (A') (A') (A") (A')
                 (A') (A") (A') (A") (A') (A') (A") (A') (A') (A')
                 (A") (A') (A') (A") (A') (A") (A') (A') (A") (A')
                 (A") (A') (A") (A') (A') (A') (A") (A") (A') (A')
                 (A') (A") (A') (A") (A') (A') (A") (A') (A') (A")
                 (A') (A') (A") (A') (A") (A') (A") (A') (A') (A")
                 (A') (A") (A') (A') (A') (A") (A') (A") (A') (A")
                 (A') (A') (A") (A') (A') (A") (A') (A") (A') (A')
                 (A") (A') (A") (A') (A') (A") (A') (A") (A') (A")
                 (A') (A") (A') (A') (A') (A') (A") (A') (A") (A')
                 (A') (A") (A') (A') (A") (A') (A") (A') (A') (A")
                 (A') (A") (A') (A") (A') (A') (A") (A') (A") (A')
                 (A') (A") (A') (A') (A") (A') (A') (A') (A') (A')
 ExpMin= 2.53D-02 ExpMax= 1.53D+04 ExpMxC= 5.22D+02 IAcc=3 IRadAn=         7 AccDes= 0.00D+00
 Harris functional with IExCor= 4639 and IRadAn=       7 diagonalized for initial guess.
 HarFok:  IExCor= 4639 AccDes= 0.00D+00 IRadAn=         7 IDoV= 1 UseB2=F ITyADJ=14
 ICtDFT=  3500011 ScaDFX=  1.000000  1.000000  1.000000  1.000000
 FoFCou: FMM=F IPFlag=           0 FMFlag=      100000 FMFlg1=           0
         NFxFlg=           0 DoJE=T BraDBF=F KetDBF=T FulRan=T
         wScrn=  0.000000 ICntrl=       500 IOpCl=  0 I1Cent=   200000004 NGrid=           0
         NMat0=    1 NMatS0=      1 NMatT0=    0 NMatD0=    1 NMtDS0=    0 NMtDT0=    0
 Petite list used in FoFCou.
 Keep R1 ints in memory in symmetry-blocked form, NReq=256110713.
 Requested convergence on RMS density matrix=1.00D-08 within 128 cycles.
 Requested convergence on MAX density matrix=1.00D-06.
 Requested convergence on             energy=1.00D-06.
 No special actions if energy rises.
 SCF Done:  E(RwB97XD) =  -168.691729657     A.U. after   10 cycles
            NFock= 10  Conv=0.70D-08     -V/T= 2.0051
 Calling FoFJK, ICntrl=      2127 FMM=F ISym2X=1 I1Cent= 0 IOpClX= 0 NMat=1 NMatS=1 NMatT=0.
 ***** Axes restored to original set *****
 -------------------------------------------------------------------
 Center     Atomic                   Forces (Hartrees/Bohr)
 Number     Number              X              Y              Z
 -------------------------------------------------------------------
      1        8           0.000924759    0.005754508    0.000000000
      2        6          -0.007092373   -0.000099807    0.000000000
      3        7           0.004865884   -0.004923467    0.000000000
      4        1           0.001301730   -0.000731234    0.000000000
 -------------------------------------------------------------------
 Cartesian Forces:  Max     0.007092373 RMS     0.003346986

 GradGradGradGradGradGradGradGradGradGradGradGradGradGradGradGradGradGrad
 Berny optimization.
 Using GEDIIS/GDIIS optimizer.
 FormGI is forming the generalized inverse of G from B-inverse, IUseBI=4.
 Internal  Forces:  Max     0.007978994 RMS     0.004871289
 Search for a local minimum.
 Step number   3 out of a maximum of   20
 All quantities printed in internal units (Hartrees-Bohrs-Radians)
 Mixed Optimization -- RFO/linear search
 Update second derivatives using D2CorX and points    1    3    2
 DE=  1.67D-04 DEPred=-9.05D-05 R=-1.85D+00
 Trust test=-1.85D+00 RLast= 5.85D-02 DXMaxT set to 1.50D-01
 The second derivative matrix:
                          R1        R2        R3        A1        A2
           R1           1.09216
           R2           0.01982   1.04683
           R3           0.00411   0.01517   0.46830
           A1          -0.01295   0.00472   0.00106   0.15874
           A2          -0.00541  -0.05244  -0.00539  -0.00114   0.18481
           A3           0.00000   0.00000   0.00000   0.00000   0.00000
                          A3
           A3           0.04135
 ITU= -1  1  0
 Use linear search instead of GDIIS.
     Eigenvalues ---    0.04135   0.15850   0.18158   0.46794   1.04234
     Eigenvalues ---    1.10049
 RFO step:  Lambda=-8.40779740D-06 EMin= 4.13529529D-02
 Quartic linear search produced a step of -0.74001.
 Iteration  1 RMS(Cart)=  0.01851329 RMS(Int)=  0.00033359
 Iteration  2 RMS(Cart)=  0.00035361 RMS(Int)=  0.00000001
 Iteration  3 RMS(Cart)=  0.00000002 RMS(Int)=  0.00000000
 ClnCor:  largest displacement from symmetrization is 2.51D-15 for atom     4.
 Variable       Old X    -DE/DX   Delta X   Delta X   Delta X     New X
                                 (Linear)    (Quad)   (Total)
    R1        2.18821   0.00455   0.00443  -0.00053   0.00391   2.19211
    R2        2.27759   0.00745   0.00228   0.00263   0.00491   2.28250
    R3        1.89297   0.00144   0.00104   0.00136   0.00240   1.89538
    A1        2.18131   0.00072   0.00423   0.00012   0.00435   2.18567
    A2        3.30322  -0.00798  -0.04276   0.00136  -0.04140   3.26182
    A3        3.14159   0.00000   0.00000   0.00000   0.00000   3.14159
         Item               Value     Threshold  Converged?
 Maximum Force            0.007979     0.000450     NO 
 RMS     Force            0.004871     0.000300     NO 
 Maximum Displacement     0.030812     0.001800     NO 
 RMS     Displacement     0.018513     0.001200     NO 
 Predicted change in Energy=-2.881640D-05
 GradGradGradGradGradGradGradGradGradGradGradGradGradGradGradGradGradGrad

                          Input orientation:                          
 ---------------------------------------------------------------------
 Center     Atomic      Atomic             Coordinates (Angstroms)
 Number     Number       Type             X           Y           Z
 ---------------------------------------------------------------------
      1          8           0       -0.548203    1.066994    0.000000
      2          6           0       -0.002145    0.043539    0.000000
      3          7           0        0.434512   -1.082617    0.000000
      4          1           0        1.407556   -1.325875    0.000000
 ---------------------------------------------------------------------
                    Distance matrix (angstroms):
                    1          2          3          4
     1  O    0.000000
     2  C    1.160017   0.000000
     3  N    2.363590   1.207848   0.000000
     4  H    3.090439   1.965337   1.002990   0.000000
 Stoichiometry    CHNO
 Framework group  CS[SG(CHNO)]
 Deg. of freedom     5
 Full point group                 CS      NOp   2
 Largest Abelian subgroup         CS      NOp   2
 Largest concise Abelian subgroup C1      NOp   1
                         Standard orientation:                         
 ---------------------------------------------------------------------
 Center     Atomic      Atomic             Coordinates (Angstroms)
 Number     Number       Type             X           Y           Z
 ---------------------------------------------------------------------
      1          8           0       -0.450125    1.117731    0.000000
      2          6           0        0.000000    0.048607    0.000000
      3          7           0        0.331787   -1.112778    0.000000
      4          1           0        1.278492   -1.444045    0.000000
 ---------------------------------------------------------------------
 Rotational constants (GHZ):         885.6256789          11.1742762          11.0350428
 Standard basis: Aug-CC-pVTZ (5D, 7F)
 There are   129 symmetry adapted cartesian basis functions of A'  symmetry.
 There are    61 symmetry adapted cartesian basis functions of A"  symmetry.
 There are   106 symmetry adapted basis functions of A'  symmetry.
 There are    55 symmetry adapted basis functions of A"  symmetry.
   161 basis functions,   243 primitive gaussians,   190 cartesian basis functions
    11 alpha electrons       11 beta electrons
       nuclear repulsion energy        59.5137773227 Hartrees.
 NAtoms=    4 NActive=    4 NUniq=    4 SFac= 1.00D+00 NAtFMM=   60 NAOKFM=F Big=F
 Integral buffers will be    131072 words long.
 Raffenetti 2 integral format.
 Two-electron integral symmetry is turned on.
 Nuclear repulsion after empirical dispersion term =       59.5135685741 Hartrees.
 One-electron integrals computed using PRISM.
 NBasis=   161 RedAO= T EigKep=  1.14D-04  NBF=   106    55
 NBsUse=   161 1.00D-06 EigRej= -1.00D+00 NBFU=   106    55
 Lowest energy guess from the checkpoint file:  "IsoC1-M0001-b3lyp-wb97L-wb97H.chk"
 B after Tr=     0.000000    0.000000    0.000000
         Rot=    0.997505    0.000000    0.000000   -0.070597 Ang=  -8.10 deg.
 B after Tr=     0.000000    0.000000    0.000000
         Rot=    0.988865    0.000000    0.000000    0.148818 Ang=  17.12 deg.
 Initial guess orbital symmetries:
       Occupied  (A') (A') (A') (A') (A') (A") (A") (A') (A') (A')
                 (A')
       Virtual   (A') (A') (A') (A') (A') (A") (A") (A') (A') (A')
                 (A') (A") (A") (A") (A") (A") (A") (A") (A") (A")
                 (A") (A") (A") (A") (A") (A") (A") (A") (A") (A")
                 (A") (A") (A") (A") (A") (A") (A") (A") (A") (A")
                 (A") (A") (A") (A") (A") (A") (A") (A") (A") (A")
                 (A") (A") (A") (A") (A") (A") (A") (A") (A") (A")
                 (A") (A") (A") (A") (A") (A") (A") (A") (A") (A")
                 (A") (A") (A") (A") (A") (A") (A") (A") (A") (A")
                 (A") (A") (A") (A") (A") (A") (A") (A") (A") (A")
                 (A") (A") (A") (A") (A") (A") (A") (A") (A") (A")
                 (A") (A") (A") (A") (A") (A") (A") (A") (A") (A")
                 (A") (A") (A") (A") (A") (A") (A") (A") (A") (A")
                 (A") (A") (A") (A") (A") (A") (A") (A") (A") (A")
                 (A") (A") (A') (A") (A") (A') (A") (A") (A") (A')
                 (A") (A") (A") (A") (A") (A") (A") (A") (A") (A")
 Keep R1 ints in memory in symmetry-blocked form, NReq=256110713.
 Requested convergence on RMS density matrix=1.00D-08 within 128 cycles.
 Requested convergence on MAX density matrix=1.00D-06.
 Requested convergence on             energy=1.00D-06.
 No special actions if energy rises.
 An orbital has undefined symmetry, so N**3 symmetry is turned off.
 SCF Done:  E(RwB97XD) =  -168.691925021     A.U. after    8 cycles
            NFock=  8  Conv=0.93D-08     -V/T= 2.0053
 Calling FoFJK, ICntrl=      2127 FMM=F ISym2X=1 I1Cent= 0 IOpClX= 0 NMat=1 NMatS=1 NMatT=0.
 ***** Axes restored to original set *****
 -------------------------------------------------------------------
 Center     Atomic                   Forces (Hartrees/Bohr)
 Number     Number              X              Y              Z
 -------------------------------------------------------------------
      1        8           0.000126082   -0.000200099    0.000000000
      2        6          -0.000134482    0.000506385    0.000000000
      3        7          -0.000034949   -0.000444235    0.000000000
      4        1           0.000043349    0.000137950    0.000000000
 -------------------------------------------------------------------
 Cartesian Forces:  Max     0.000506385 RMS     0.000214072

 GradGradGradGradGradGradGradGradGradGradGradGradGradGradGradGradGradGrad
 Berny optimization.
 Using GEDIIS/GDIIS optimizer.
 FormGI is forming the generalized inverse of G from B-inverse, IUseBI=4.
 Internal  Forces:  Max     0.000288667 RMS     0.000189363
 Search for a local minimum.
 Step number   4 out of a maximum of   20
 All quantities printed in internal units (Hartrees-Bohrs-Radians)
 Mixed Optimization -- En-DIIS/RFO-DIIS
 Update second derivatives using D2CorX and points    1    3    2    4
 DE= -2.79D-05 DEPred=-2.88D-05 R= 9.68D-01
 TightC=F SS=  1.41D+00  RLast= 1.67D-02 DXNew= 2.5227D-01 5.0109D-02
 Trust test= 9.68D-01 RLast= 1.67D-02 DXMaxT set to 1.50D-01
 The second derivative matrix:
                          R1        R2        R3        A1        A2
           R1           1.05662
           R2           0.06279   1.05753
           R3           0.01047   0.01867   0.46974
           A1          -0.03336   0.01528   0.00415   0.15653
           A2          -0.00223  -0.06501  -0.00527   0.01158   0.18811
           A3           0.00000   0.00000   0.00000   0.00000   0.00000
                          A3
           A3           0.04135
 ITU=  1 -1  1  0
 Use linear search instead of GDIIS.
     Eigenvalues ---    0.04135   0.14999   0.18816   0.46911   0.99808
     Eigenvalues ---    1.12319
 RFO step:  Lambda=-6.54689104D-07 EMin= 4.13529529D-02
 Quartic linear search produced a step of  0.01440.
 Iteration  1 RMS(Cart)=  0.00093250 RMS(Int)=  0.00000080
 Iteration  2 RMS(Cart)=  0.00000072 RMS(Int)=  0.00000000
 ClnCor:  largest displacement from symmetrization is 1.60D-15 for atom     4.
 Variable       Old X    -DE/DX   Delta X   Delta X   Delta X     New X
                                 (Linear)    (Quad)   (Total)
    R1        2.19211  -0.00024  -0.00003  -0.00027  -0.00030   2.19181
    R2        2.28250   0.00029   0.00003   0.00029   0.00032   2.28282
    R3        1.89538   0.00001   0.00001   0.00001   0.00003   1.89540
    A1        2.18567  -0.00027  -0.00002  -0.00182  -0.00184   2.18382
    A2        3.26182  -0.00004   0.00024  -0.00022   0.00002   3.26184
    A3        3.14159   0.00000   0.00000   0.00000   0.00000   3.14159
         Item               Value     Threshold  Converged?
 Maximum Force            0.000289     0.000450     YES
 RMS     Force            0.000189     0.000300     YES
 Maximum Displacement     0.001605     0.001800     YES
 RMS     Displacement     0.000933     0.001200     YES
 Predicted change in Energy=-3.329778D-07
 Optimization completed.
    -- Stationary point found.
                           ----------------------------
                           !   Optimized Parameters   !
                           ! (Angstroms and Degrees)  !
 --------------------------                            --------------------------
 ! Name  Definition              Value          Derivative Info.                !
 --------------------------------------------------------------------------------
 ! R1    R(1,2)                  1.16           -DE/DX =   -0.0002              !
 ! R2    R(2,3)                  1.2078         -DE/DX =    0.0003              !
 ! R3    R(3,4)                  1.003          -DE/DX =    0.0                 !
 ! A1    A(2,3,4)              125.2294         -DE/DX =   -0.0003              !
 ! A2    L(1,2,3,4,-1)         186.8885         -DE/DX =    0.0                 !
 ! A3    L(1,2,3,4,-2)         180.0            -DE/DX =    0.0                 !
 --------------------------------------------------------------------------------
 GradGradGradGradGradGradGradGradGradGradGradGradGradGradGradGradGradGrad

                          Input orientation:                          
 ---------------------------------------------------------------------
 Center     Atomic      Atomic             Coordinates (Angstroms)
 Number     Number       Type             X           Y           Z
 ---------------------------------------------------------------------
      1          8           0       -0.548203    1.066994    0.000000
      2          6           0       -0.002145    0.043539    0.000000
      3          7           0        0.434512   -1.082617    0.000000
      4          1           0        1.407556   -1.325875    0.000000
 ---------------------------------------------------------------------
                    Distance matrix (angstroms):
                    1          2          3          4
     1  O    0.000000
     2  C    1.160017   0.000000
     3  N    2.363590   1.207848   0.000000
     4  H    3.090439   1.965337   1.002990   0.000000
 Stoichiometry    CHNO
 Framework group  CS[SG(CHNO)]
 Deg. of freedom     5
 Full point group                 CS      NOp   2
 Largest Abelian subgroup         CS      NOp   2
 Largest concise Abelian subgroup C1      NOp   1
                         Standard orientation:                         
 ---------------------------------------------------------------------
 Center     Atomic      Atomic             Coordinates (Angstroms)
 Number     Number       Type             X           Y           Z
 ---------------------------------------------------------------------
      1          8           0       -0.450125    1.117731    0.000000
      2          6           0        0.000000    0.048607    0.000000
      3          7           0        0.331787   -1.112778    0.000000
      4          1           0        1.278492   -1.444045    0.000000
 ---------------------------------------------------------------------
 Rotational constants (GHZ):         885.6256789          11.1742762          11.0350428

 **********************************************************************

            Population analysis using the SCF Density.

 **********************************************************************

 Orbital symmetries:
       Occupied  (A') (A') (A') (A') (A') (A') (A') (A") (A') (A')
                 (A")
       Virtual   (A') (A') (A') (A") (A') (A') (A") (A') (A') (A")
                 (A') (A') (A') (A") (A') (A") (A') (A') (A') (A')
                 (A") (A") (A') (A') (A") (A') (A') (A') (A") (A')
                 (A') (A") (A') (A") (A') (A') (A") (A') (A') (A')
                 (A") (A') (A') (A") (A') (A") (A') (A') (A") (A')
                 (A") (A') (A") (A') (A') (A') (A") (A") (A') (A')
                 (A') (A") (A') (A") (A') (A') (A") (A') (A') (A")
                 (A') (A') (A") (A') (A") (A') (A") (A') (A') (A")
                 (A') (A") (A') (A') (A') (A") (A') (A") (A') (A")
                 (A') (A') (A") (A') (A') (A") (A') (A") (A') (A')
                 (A") (A') (A") (A') (A') (A") (A') (A") (A') (A")
                 (A') (A") (A') (A') (A') (A') (A") (A') (A") (A')
                 (A') (A") (A') (A') (A") (A') (A") (A') (A') (A")
                 (A') (A") (A') (A") (A') (A') (A") (A') (A") (A')
                 (A') (A") (A') (A') (A") (A') (A') (A') (A') (A')
 The electronic state is 1-A'.
 Alpha  occ. eigenvalues --  -19.31171 -14.46387 -10.43770  -1.22755  -1.05468
 Alpha  occ. eigenvalues --   -0.70399  -0.60967  -0.56699  -0.56148  -0.42053
 Alpha  occ. eigenvalues --   -0.39526
 Alpha virt. eigenvalues --    0.02531   0.06621   0.07895   0.08187   0.08190
 Alpha virt. eigenvalues --    0.09982   0.12218   0.13845   0.14454   0.15379
 Alpha virt. eigenvalues --    0.21327   0.21524   0.22515   0.23077   0.23111
 Alpha virt. eigenvalues --    0.23972   0.26412   0.30065   0.34665   0.34844
 Alpha virt. eigenvalues --    0.35045   0.41330   0.41460   0.45461   0.46748
 Alpha virt. eigenvalues --    0.47093   0.50202   0.51913   0.52739   0.56108
 Alpha virt. eigenvalues --    0.57402   0.59649   0.65118   0.71904   0.71959
 Alpha virt. eigenvalues --    0.75805   0.77667   0.80628   0.82987   0.83358
 Alpha virt. eigenvalues --    0.85637   0.87993   0.90973   0.91407   0.94736
 Alpha virt. eigenvalues --    0.97977   0.99797   1.03862   1.05882   1.06480
 Alpha virt. eigenvalues --    1.07212   1.09569   1.10646   1.11508   1.17933
 Alpha virt. eigenvalues --    1.18041   1.21479   1.23055   1.27380   1.30521
 Alpha virt. eigenvalues --    1.40819   1.46295   1.47035   1.50901   1.55814
 Alpha virt. eigenvalues --    1.63699   1.64087   1.67133   1.72722   1.74321
 Alpha virt. eigenvalues --    1.87110   1.97316   1.98372   2.01562   2.04234
 Alpha virt. eigenvalues --    2.07190   2.10584   2.13416   2.15066   2.16873
 Alpha virt. eigenvalues --    2.22703   2.24868   2.28170   2.31713   2.42762
 Alpha virt. eigenvalues --    2.48351   2.52599   2.56289   2.57953   2.64883
 Alpha virt. eigenvalues --    2.70972   2.81233   2.84452   2.88757   3.10574
 Alpha virt. eigenvalues --    3.15539   3.19298   3.22092   3.25097   3.32597
 Alpha virt. eigenvalues --    3.45273   3.54449   3.55638   3.60573   3.66825
 Alpha virt. eigenvalues --    3.82646   3.83639   3.97197   3.98098   4.02967
 Alpha virt. eigenvalues --    4.05267   4.16818   4.22657   4.31409   4.36114
 Alpha virt. eigenvalues --    4.61329   4.62503   4.73109   4.81478   4.84753
 Alpha virt. eigenvalues --    4.92425   4.93618   4.96276   5.11861   5.13415
 Alpha virt. eigenvalues --    5.23670   5.34804   5.60163   5.71914   5.82231
 Alpha virt. eigenvalues --    6.07637   6.08845   6.16434   6.16937   6.25095
 Alpha virt. eigenvalues --    6.40762   6.49030   6.56795   6.75777   6.76155
 Alpha virt. eigenvalues --    6.96423   7.15899   7.16763   7.24886   7.43853
 Alpha virt. eigenvalues --    7.44951   7.53501  14.77757  15.82887  20.33583
          Condensed to atoms (all electrons):
               1          2          3          4
     1  O    7.929408   0.557164  -0.207114  -0.011089
     2  C    0.557164   4.818912   0.330259  -0.000186
     3  N   -0.207114   0.330259   6.749663   0.310934
     4  H   -0.011089  -0.000186   0.310934   0.542079
 Mulliken charges:
               1
     1  O   -0.268370
     2  C    0.293850
     3  N   -0.183742
     4  H    0.158261
 Sum of Mulliken charges =   0.00000
 Mulliken charges with hydrogens summed into heavy atoms:
               1
     1  O   -0.268370
     2  C    0.293850
     3  N   -0.025480
 Electronic spatial extent (au):  <R**2>=            125.0754
 Charge=              0.0000 electrons
 Dipole moment (field-independent basis, Debye):
    X=              1.8477    Y=             -0.9744    Z=              0.0000  Tot=              2.0889
 Quadrupole moment (field-independent basis, Debye-Ang):
   XX=            -13.9381   YY=            -18.5404   ZZ=            -16.6906
   XY=             -1.5002   XZ=              0.0000   YZ=              0.0000
 Traceless Quadrupole moment (field-independent basis, Debye-Ang):
   XX=              2.4516   YY=             -2.1507   ZZ=             -0.3009
   XY=             -1.5002   XZ=              0.0000   YZ=              0.0000
 Octapole moment (field-independent basis, Debye-Ang**2):
  XXX=              3.2269  YYY=              0.3758  ZZZ=              0.0000  XYY=              4.8959
  XXY=             -3.1667  XXZ=              0.0000  XZZ=             -0.3710  YZZ=              1.7134
  YYZ=              0.0000  XYZ=              0.0000
 Hexadecapole moment (field-independent basis, Debye-Ang**3):
 XXXX=            -24.1243 YYYY=           -106.3809 ZZZZ=            -15.4206 XXXY=             11.5917
 XXXZ=              0.0000 YYYX=             11.0323 YYYZ=              0.0000 ZZZX=              0.0000
 ZZZY=              0.0000 XXYY=            -16.6762 XXZZ=             -7.6014 YYZZ=            -21.3068
 XXYZ=              0.0000 YYXZ=              0.0000 ZZXY=              6.0625
 N-N= 5.951356857407D+01 E-N=-5.145942872397D+02  KE= 1.678022820516D+02
 Symmetry A'   KE= 1.603700390161D+02
 Symmetry A"   KE= 7.432243035538D+00
 1\1\GINC-R03C26\FOpt\RwB97XD\Aug-CC-pVTZ\C1H1N1O1\LFRANZON\29-Oct-2021
 \0\\#wB97XD Aug-cc-pVTZ Opt Integral(Grid=SuperFineGrid) Freq MaxDisk=
 32GB\\Title\\0,1\O,-0.548202593,1.0669939201,0.\C,-0.0021450799,0.0435
 387056,0.\N,0.4345121144,-1.0826173648,0.\H,1.4075555585,-1.3258752609
 ,0.\\Version=ES64L-G16RevB.01\State=1-A'\HF=-168.691925\RMSD=9.292e-09
 \RMSF=2.141e-04\Dipole=0.7589623,-0.3152325,0.\Quadrupole=1.9973104,-1
 .7736209,-0.2236895,-0.7848897,0.,0.\PG=CS [SG(C1H1N1O1)]\\@


 IT CANNOT BE MY BEAUTY, FOR I HAVE NONE; AND IT CANNOT BE MY WIT,
 FOR HE HAS NOT ENOUGH TO KNOW THAT I HAVE ANY.
 -- CATHARINE SEDLEY, PUZZLED ABOUT WHY SHE WAS MISTRESS TO JAMES II
 Job cpu time:       0 days  0 hours 11 minutes 32.8 seconds.
 Elapsed time:       0 days  0 hours  0 minutes 58.8 seconds.
 File lengths (MBytes):  RWF=     18 Int=      0 D2E=      0 Chk=      3 Scr=      1
 Normal termination of Gaussian 16 at Fri Oct 29 13:28:57 2021.
 Link1:  Proceeding to internal job step number  2.
 ----------------------------------------------------------------------
 #N Geom=AllCheck Guess=TCheck SCRF=Check GenChk RwB97XD/Aug-CC-pVTZ Fr
 eq
 ----------------------------------------------------------------------
 1/10=4,29=7,30=1,38=1,40=1/1,3;
 2/12=2,40=1/2;
 3/5=16,6=1,7=10,11=2,14=-4,25=1,30=1,70=2,71=2,74=-58,75=-7,116=1,140=1/1,2,3;
 4/5=101/1;
 5/5=2,38=6,98=1/2;
 8/6=4,10=90,11=11/1;
 11/6=1,8=1,9=11,15=111,16=1/1,2,10;
 10/6=1/2;
 6/7=2,8=2,9=2,10=2,28=1/1;
 7/8=1,10=1,25=1/1,2,3,16;
 1/10=4,30=1/3;
 99//99;
 Structure from the checkpoint file:  "IsoC1-M0001-b3lyp-wb97L-wb97H.chk"
 -----
 Title
 -----
 Charge =  0 Multiplicity = 1
 Redundant internal coordinates found in file.  (old form).
 O,0,-0.548202593,1.0669939201,0.
 C,0,-0.0021450799,0.0435387056,0.
 N,0,0.4345121144,-1.0826173648,0.
 H,0,1.4075555585,-1.3258752609,0.
 Recover connectivity data from disk.

 GradGradGradGradGradGradGradGradGradGradGradGradGradGradGradGradGradGrad
 Berny optimization.
 Initialization pass.
                           ----------------------------
                           !    Initial Parameters    !
                           ! (Angstroms and Degrees)  !
 --------------------------                            --------------------------
 ! Name  Definition              Value          Derivative Info.                !
 --------------------------------------------------------------------------------
 ! R1    R(1,2)                  1.16           calculate D2E/DX2 analytically  !
 ! R2    R(2,3)                  1.2078         calculate D2E/DX2 analytically  !
 ! R3    R(3,4)                  1.003          calculate D2E/DX2 analytically  !
 ! A1    A(2,3,4)              125.2294         calculate D2E/DX2 analytically  !
 ! A2    L(1,2,3,4,-1)         186.8885         calculate D2E/DX2 analytically  !
 ! A3    L(1,2,3,4,-2)         180.0            calculate D2E/DX2 analytically  !
 --------------------------------------------------------------------------------
 Trust Radius=3.00D-01 FncErr=1.00D-07 GrdErr=1.00D-07 EigMax=2.50D+02 EigMin=1.00D-04
 Number of steps in this run=      2 maximum allowed number of steps=      2.
 GradGradGradGradGradGradGradGradGradGradGradGradGradGradGradGradGradGrad

                          Input orientation:                          
 ---------------------------------------------------------------------
 Center     Atomic      Atomic             Coordinates (Angstroms)
 Number     Number       Type             X           Y           Z
 ---------------------------------------------------------------------
      1          8           0       -0.548203    1.066994    0.000000
      2          6           0       -0.002145    0.043539    0.000000
      3          7           0        0.434512   -1.082617    0.000000
      4          1           0        1.407556   -1.325875    0.000000
 ---------------------------------------------------------------------
                    Distance matrix (angstroms):
                    1          2          3          4
     1  O    0.000000
     2  C    1.160017   0.000000
     3  N    2.363590   1.207848   0.000000
     4  H    3.090439   1.965337   1.002990   0.000000
 Stoichiometry    CHNO
 Framework group  CS[SG(CHNO)]
 Deg. of freedom     5
 Full point group                 CS      NOp   2
 Largest Abelian subgroup         CS      NOp   2
 Largest concise Abelian subgroup C1      NOp   1
                         Standard orientation:                         
 ---------------------------------------------------------------------
 Center     Atomic      Atomic             Coordinates (Angstroms)
 Number     Number       Type             X           Y           Z
 ---------------------------------------------------------------------
      1          8           0       -0.450125    1.117731    0.000000
      2          6           0        0.000000    0.048607    0.000000
      3          7           0        0.331787   -1.112778    0.000000
      4          1           0        1.278492   -1.444045    0.000000
 ---------------------------------------------------------------------
 Rotational constants (GHZ):         885.6256789          11.1742762          11.0350428
 Standard basis: Aug-CC-pVTZ (5D, 7F)
 There are   129 symmetry adapted cartesian basis functions of A'  symmetry.
 There are    61 symmetry adapted cartesian basis functions of A"  symmetry.
 There are   106 symmetry adapted basis functions of A'  symmetry.
 There are    55 symmetry adapted basis functions of A"  symmetry.
   161 basis functions,   243 primitive gaussians,   190 cartesian basis functions
    11 alpha electrons       11 beta electrons
       nuclear repulsion energy        59.5137773227 Hartrees.
 NAtoms=    4 NActive=    4 NUniq=    4 SFac= 1.00D+00 NAtFMM=   60 NAOKFM=F Big=F
 Integral buffers will be    131072 words long.
 Raffenetti 2 integral format.
 Two-electron integral symmetry is turned on.
 Nuclear repulsion after empirical dispersion term =       59.5135685741 Hartrees.
 One-electron integrals computed using PRISM.
 NBasis=   161 RedAO= T EigKep=  1.14D-04  NBF=   106    55
 NBsUse=   161 1.00D-06 EigRej= -1.00D+00 NBFU=   106    55
 Initial guess from the checkpoint file:  "IsoC1-M0001-b3lyp-wb97L-wb97H.chk"
 B after Tr=     0.000000    0.000000    0.000000
         Rot=    1.000000    0.000000    0.000000    0.000000 Ang=   0.00 deg.
 Initial guess orbital symmetries:
       Occupied  (A') (A') (A') (A') (A') (A') (A') (A") (A') (A')
                 (A")
       Virtual   (A') (A') (A') (A") (A') (A') (A") (A') (A') (A")
                 (A') (A') (A') (A") (A') (A") (A') (A') (A') (A')
                 (A") (A") (A') (A') (A") (A') (A') (A') (A") (A')
                 (A') (A") (A') (A") (A') (A') (A") (A') (A') (A')
                 (A") (A') (A') (A") (A') (A") (A') (A') (A") (A')
                 (A") (A') (A") (A') (A') (A') (A") (A") (A') (A')
                 (A') (A") (A') (A") (A') (A') (A") (A') (A') (A")
                 (A') (A') (A") (A') (A") (A') (A") (A') (A') (A")
                 (A') (A") (A') (A') (A') (A") (A') (A") (A') (A")
                 (A') (A') (A") (A') (A') (A") (A') (A") (A') (A')
                 (A") (A') (A") (A') (A') (A") (A') (A") (A') (A")
                 (A') (A") (A') (A') (A') (A') (A") (A') (A") (A')
                 (A') (A") (A') (A') (A") (A') (A") (A') (A') (A")
                 (A') (A") (A') (A") (A') (A') (A") (A') (A") (A')
                 (A') (A") (A') (A') (A") (A') (A') (A') (A') (A')
 Keep R1 ints in memory in symmetry-blocked form, NReq=256110713.
 Requested convergence on RMS density matrix=1.00D-08 within 128 cycles.
 Requested convergence on MAX density matrix=1.00D-06.
 Requested convergence on             energy=1.00D-06.
 No special actions if energy rises.
 SCF Done:  E(RwB97XD) =  -168.691925021     A.U. after    1 cycles
            NFock=  1  Conv=0.14D-08     -V/T= 2.0053
 DoSCS=F DFT=T ScalE2(SS,OS)=  1.000000  1.000000
 Range of M.O.s used for correlation:     1   161
 NBasis=   161 NAE=    11 NBE=    11 NFC=     0 NFV=     0
 NROrb=    161 NOA=    11 NOB=    11 NVA=   150 NVB=   150

 **** Warning!!: The largest alpha MO coefficient is  0.29897549D+02

 Symmetrizing basis deriv contribution to polar:
 IMax=3 JMax=2 DiffMx= 0.00D+00
 G2DrvN: will do     5 centers at a time, making    1 passes.
 Calling FoFCou, ICntrl=  3107 FMM=F I1Cent=   0 AccDes= 0.00D+00.
 End of G2Drv F.D. properties file   721 does not exist.
 End of G2Drv F.D. properties file   722 does not exist.
 End of G2Drv F.D. properties file   788 does not exist.
          IDoAtm=1111
          Differentiating once with respect to electric field.
                with respect to dipole field.
          Differentiating once with respect to nuclear coordinates.
 Keep R1 ints in memory in symmetry-blocked form, NReq=256113577.
          There are    15 degrees of freedom in the 1st order CPHF.  IDoFFX=6 NUNeed=     3.
     12 vectors produced by pass  0 Test12= 1.10D-14 6.67D-09 XBig12= 1.53D+01 1.88D+00.
 AX will form    12 AO Fock derivatives at one time.
     12 vectors produced by pass  1 Test12= 1.10D-14 6.67D-09 XBig12= 3.20D+00 4.13D-01.
     12 vectors produced by pass  2 Test12= 1.10D-14 6.67D-09 XBig12= 8.58D-02 7.32D-02.
     12 vectors produced by pass  3 Test12= 1.10D-14 6.67D-09 XBig12= 1.27D-03 8.79D-03.
     12 vectors produced by pass  4 Test12= 1.10D-14 6.67D-09 XBig12= 1.70D-05 8.94D-04.
     12 vectors produced by pass  5 Test12= 1.10D-14 6.67D-09 XBig12= 1.21D-07 6.19D-05.
     12 vectors produced by pass  6 Test12= 1.10D-14 6.67D-09 XBig12= 8.33D-10 4.47D-06.
      5 vectors produced by pass  7 Test12= 1.10D-14 6.67D-09 XBig12= 5.47D-12 5.20D-07.
      3 vectors produced by pass  8 Test12= 1.10D-14 6.67D-09 XBig12= 3.79D-14 3.71D-08.
 InvSVY:  IOpt=1 It=  1 EMax= 6.66D-16
 Solved reduced A of dimension    92 with    12 vectors.
 Isotropic polarizability for W=    0.000000       22.79 Bohr**3.
 End of Minotr F.D. properties file   721 does not exist.
 End of Minotr F.D. properties file   722 does not exist.
 End of Minotr F.D. properties file   788 does not exist.

 **********************************************************************

            Population analysis using the SCF Density.

 **********************************************************************

 Orbital symmetries:
       Occupied  (A') (A') (A') (A') (A') (A') (A') (A") (A') (A')
                 (A")
       Virtual   (A') (A') (A') (A") (A') (A') (A") (A') (A') (A")
                 (A') (A') (A') (A") (A') (A") (A') (A') (A') (A')
                 (A") (A") (A') (A') (A") (A') (A') (A') (A") (A')
                 (A') (A") (A') (A") (A') (A') (A") (A') (A') (A')
                 (A") (A') (A') (A") (A') (A") (A') (A') (A") (A')
                 (A") (A') (A") (A') (A') (A') (A") (A") (A') (A')
                 (A') (A") (A') (A") (A') (A') (A") (A') (A') (A")
                 (A') (A') (A") (A') (A") (A') (A") (A') (A') (A")
                 (A') (A") (A') (A') (A') (A") (A') (A") (A') (A")
                 (A') (A') (A") (A') (A') (A") (A') (A") (A') (A')
                 (A") (A') (A") (A') (A') (A") (A') (A") (A') (A")
                 (A') (A") (A') (A') (A') (A') (A") (A') (A") (A')
                 (A') (A") (A') (A') (A") (A') (A") (A') (A') (A")
                 (A') (A") (A') (A") (A') (A') (A") (A') (A") (A')
                 (A') (A") (A') (A') (A") (A') (A') (A') (A') (A')
 The electronic state is 1-A'.
 Alpha  occ. eigenvalues --  -19.31171 -14.46387 -10.43770  -1.22755  -1.05468
 Alpha  occ. eigenvalues --   -0.70399  -0.60967  -0.56699  -0.56148  -0.42053
 Alpha  occ. eigenvalues --   -0.39526
 Alpha virt. eigenvalues --    0.02531   0.06621   0.07895   0.08187   0.08190
 Alpha virt. eigenvalues --    0.09982   0.12218   0.13845   0.14454   0.15379
 Alpha virt. eigenvalues --    0.21327   0.21524   0.22515   0.23077   0.23111
 Alpha virt. eigenvalues --    0.23972   0.26412   0.30065   0.34665   0.34844
 Alpha virt. eigenvalues --    0.35045   0.41330   0.41460   0.45461   0.46748
 Alpha virt. eigenvalues --    0.47093   0.50202   0.51913   0.52739   0.56108
 Alpha virt. eigenvalues --    0.57402   0.59649   0.65118   0.71904   0.71959
 Alpha virt. eigenvalues --    0.75805   0.77667   0.80628   0.82987   0.83358
 Alpha virt. eigenvalues --    0.85637   0.87993   0.90973   0.91407   0.94736
 Alpha virt. eigenvalues --    0.97977   0.99797   1.03862   1.05882   1.06480
 Alpha virt. eigenvalues --    1.07212   1.09569   1.10646   1.11508   1.17933
 Alpha virt. eigenvalues --    1.18041   1.21479   1.23055   1.27380   1.30521
 Alpha virt. eigenvalues --    1.40819   1.46295   1.47035   1.50901   1.55814
 Alpha virt. eigenvalues --    1.63699   1.64087   1.67133   1.72722   1.74321
 Alpha virt. eigenvalues --    1.87110   1.97316   1.98372   2.01562   2.04234
 Alpha virt. eigenvalues --    2.07190   2.10584   2.13416   2.15066   2.16873
 Alpha virt. eigenvalues --    2.22703   2.24868   2.28170   2.31713   2.42762
 Alpha virt. eigenvalues --    2.48351   2.52599   2.56289   2.57953   2.64883
 Alpha virt. eigenvalues --    2.70972   2.81233   2.84452   2.88757   3.10574
 Alpha virt. eigenvalues --    3.15539   3.19298   3.22092   3.25097   3.32597
 Alpha virt. eigenvalues --    3.45273   3.54449   3.55638   3.60573   3.66825
 Alpha virt. eigenvalues --    3.82646   3.83639   3.97197   3.98098   4.02967
 Alpha virt. eigenvalues --    4.05267   4.16818   4.22657   4.31409   4.36114
 Alpha virt. eigenvalues --    4.61329   4.62503   4.73109   4.81478   4.84753
 Alpha virt. eigenvalues --    4.92425   4.93618   4.96276   5.11861   5.13415
 Alpha virt. eigenvalues --    5.23670   5.34804   5.60163   5.71914   5.82231
 Alpha virt. eigenvalues --    6.07637   6.08845   6.16434   6.16937   6.25095
 Alpha virt. eigenvalues --    6.40762   6.49030   6.56795   6.75777   6.76155
 Alpha virt. eigenvalues --    6.96423   7.15899   7.16763   7.24886   7.43853
 Alpha virt. eigenvalues --    7.44951   7.53501  14.77757  15.82887  20.33583
          Condensed to atoms (all electrons):
               1          2          3          4
     1  O    7.929408   0.557165  -0.207114  -0.011089
     2  C    0.557165   4.818912   0.330259  -0.000186
     3  N   -0.207114   0.330259   6.749663   0.310934
     4  H   -0.011089  -0.000186   0.310934   0.542079
 Mulliken charges:
               1
     1  O   -0.268370
     2  C    0.293850
     3  N   -0.183742
     4  H    0.158261
 Sum of Mulliken charges =   0.00000
 Mulliken charges with hydrogens summed into heavy atoms:
               1
     1  O   -0.268370
     2  C    0.293850
     3  N   -0.025480
 APT charges:
               1
     1  O   -0.688299
     2  C    1.173173
     3  N   -0.841343
     4  H    0.356469
 Sum of APT charges =   0.00000
 APT charges with hydrogens summed into heavy atoms:
               1
     1  O   -0.688299
     2  C    1.173173
     3  N   -0.484873
 Electronic spatial extent (au):  <R**2>=            125.0754
 Charge=              0.0000 electrons
 Dipole moment (field-independent basis, Debye):
    X=              1.8477    Y=             -0.9744    Z=              0.0000  Tot=              2.0889
 Quadrupole moment (field-independent basis, Debye-Ang):
   XX=            -13.9381   YY=            -18.5404   ZZ=            -16.6906
   XY=             -1.5001   XZ=              0.0000   YZ=              0.0000
 Traceless Quadrupole moment (field-independent basis, Debye-Ang):
   XX=              2.4516   YY=             -2.1507   ZZ=             -0.3009
   XY=             -1.5001   XZ=              0.0000   YZ=              0.0000
 Octapole moment (field-independent basis, Debye-Ang**2):
  XXX=              3.2269  YYY=              0.3758  ZZZ=              0.0000  XYY=              4.8959
  XXY=             -3.1667  XXZ=              0.0000  XZZ=             -0.3710  YZZ=              1.7134
  YYZ=              0.0000  XYZ=              0.0000
 Hexadecapole moment (field-independent basis, Debye-Ang**3):
 XXXX=            -24.1243 YYYY=           -106.3809 ZZZZ=            -15.4206 XXXY=             11.5917
 XXXZ=              0.0000 YYYX=             11.0323 YYYZ=              0.0000 ZZZX=              0.0000
 ZZZY=              0.0000 XXYY=            -16.6762 XXZZ=             -7.6014 YYZZ=            -21.3068
 XXYZ=              0.0000 YYXZ=              0.0000 ZZXY=              6.0625
 N-N= 5.951356857407D+01 E-N=-5.145942865301D+02  KE= 1.678022817079D+02
 Symmetry A'   KE= 1.603700388732D+02
 Symmetry A"   KE= 7.432242834754D+00
  Exact polarizability:  19.276  -5.906  32.503   0.000   0.000  16.599
 Approx polarizability:  20.481  -7.983  40.917   0.000   0.000  16.679
 Calling FoFJK, ICntrl=    100127 FMM=F ISym2X=1 I1Cent= 0 IOpClX= 0 NMat=1 NMatS=1 NMatT=0.
 Full mass-weighted force constant matrix:
 Low frequencies ---  -46.1592   -4.8748   -0.0011   -0.0006    0.0013    7.1575
 Low frequencies ---  573.4561  649.1736  795.9775
 Diagonal vibrational polarizability:
        1.4426957      19.4681228       0.2470638
 Harmonic frequencies (cm**-1), IR intensities (KM/Mole), Raman scattering
 activities (A**4/AMU), depolarization ratios for plane and unpolarized
 incident light, reduced masses (AMU), force constants (mDyne/A),
 and normal coordinates:
                      1                      2                      3
                     A'                     A"                     A'
 Frequencies --    573.4560               649.1733               795.9774
 Red. masses --      1.9167                 7.0734                 2.2350
 Frc consts  --      0.3714                 1.7563                 0.8343
 IR Inten    --     99.4822                 3.8690               199.0835
  Atom  AN      X      Y      Z        X      Y      Z        X      Y      Z
     1   8     0.11   0.05   0.00     0.00   0.00  -0.26    -0.06  -0.04   0.00
     2   6    -0.23  -0.09   0.00     0.00   0.00   0.64     0.23   0.11   0.00
     3   7     0.04  -0.04   0.00     0.00   0.00  -0.21    -0.15  -0.10   0.00
     4   1     0.39   0.88   0.00     0.00   0.00  -0.69     0.26   0.91   0.00
                      4                      5                      6
                     A'                     A'                     A'
 Frequencies --   1357.0182              2357.8144              3725.5313
 Red. masses --     10.0156                10.4682                 1.0842
 Frc consts  --     10.8667                34.2878                 8.8658
 IR Inten    --      0.1021               824.4307               165.7650
  Atom  AN      X      Y      Z        X      Y      Z        X      Y      Z
     1   8     0.20  -0.50   0.00     0.13  -0.30   0.00     0.00   0.00   0.00
     2   6    -0.02  -0.04   0.00    -0.30   0.73   0.00     0.00  -0.01   0.00
     3   7    -0.19   0.57   0.00     0.10  -0.26   0.00    -0.07   0.03   0.00
     4   1    -0.29   0.51   0.00     0.16  -0.41   0.00     0.93  -0.36   0.00

 -------------------
 - Thermochemistry -
 -------------------
 Temperature   298.150 Kelvin.  Pressure   1.00000 Atm.
 Atom     1 has atomic number  8 and mass  15.99491
 Atom     2 has atomic number  6 and mass  12.00000
 Atom     3 has atomic number  7 and mass  14.00307
 Atom     4 has atomic number  1 and mass   1.00783
 Molecular mass:    43.00581 amu.
 Principal axes and moments of inertia in atomic units:
                           1         2         3
     Eigenvalues --     2.03781 161.50856 163.54637
           X           -0.36106   0.93254   0.00000
           Y            0.93254   0.36106   0.00000
           Z            0.00000   0.00000   1.00000
 This molecule is an asymmetric top.
 Rotational symmetry number  1.
 Rotational temperatures (Kelvin)     42.50333     0.53628     0.52960
 Rotational constants (GHZ):         885.62568    11.17428    11.03504
 Zero-point vibrational energy      56577.2 (Joules/Mol)
                                   13.52228 (Kcal/Mol)
 Warning -- explicit consideration of   1 degrees of freedom as
           vibrations may cause significant error
 Vibrational temperatures:    825.08   934.02  1145.23  1952.45  3392.37
          (Kelvin)           5360.21
 
 Zero-point correction=                           0.021549 (Hartree/Particle)
 Thermal correction to Energy=                    0.024780
 Thermal correction to Enthalpy=                  0.025724
 Thermal correction to Gibbs Free Energy=        -0.001326
 Sum of electronic and zero-point Energies=           -168.670376
 Sum of electronic and thermal Energies=              -168.667145
 Sum of electronic and thermal Enthalpies=            -168.666201
 Sum of electronic and thermal Free Energies=         -168.693251
 
                     E (Thermal)             CV                S
                      KCal/Mol        Cal/Mol-Kelvin    Cal/Mol-Kelvin
 Total                   15.550              8.763             56.932
 Electronic               0.000              0.000              0.000
 Translational            0.889              2.981             37.203
 Rotational               0.889              2.981             18.627
 Vibrational             13.772              2.801              1.102
 Vibration     1          0.930              1.089              0.498
                       Q            Log10(Q)             Ln(Q)
 Total Bot       0.407181D+01          0.609787          1.404087
 Total V=0       0.332419D+11         10.521686         24.227077
 Vib (Bot)       0.139861D-09         -9.854303        -22.690372
 Vib (Bot)    1  0.267465D+00         -0.572733         -1.318767
 Vib (V=0)       0.114181D+01          0.057595          0.132618
 Vib (V=0)    1  0.106704D+01          0.028182          0.064891
 Electronic      0.100000D+01          0.000000          0.000000
 Translational   0.110852D+08          7.044745         16.221124
 Rotational      0.262631D+04          3.419346          7.873336
 ***** Axes restored to original set *****
 -------------------------------------------------------------------
 Center     Atomic                   Forces (Hartrees/Bohr)
 Number     Number              X              Y              Z
 -------------------------------------------------------------------
      1        8           0.000126114   -0.000200145    0.000000000
      2        6          -0.000134556    0.000506473    0.000000000
      3        7          -0.000034936   -0.000444256    0.000000000
      4        1           0.000043378    0.000137927    0.000000000
 -------------------------------------------------------------------
 Cartesian Forces:  Max     0.000506473 RMS     0.000214101
 FormGI is forming the generalized inverse of G from B-inverse, IUseBI=4.

 GradGradGradGradGradGradGradGradGradGradGradGradGradGradGradGradGradGrad
 Berny optimization.
 Internal  Forces:  Max     0.000288723 RMS     0.000189383
 Search for a local minimum.
 Step number   1 out of a maximum of    2
 All quantities printed in internal units (Hartrees-Bohrs-Radians)
 Second derivative matrix not updated -- analytic derivatives used.
 The second derivative matrix:
                          R1        R2        R3        A1        A2
           R1           1.06035
           R2           0.08848   0.93232
           R3          -0.00871  -0.00636   0.49199
           A1          -0.01582   0.09687   0.03285   0.06990
           A2          -0.00352  -0.04064  -0.00397  -0.00441   0.18413
           A3           0.00000   0.00000   0.00000   0.00000   0.00000
                          A3
           A3           0.01703
 ITU=  0
     Eigenvalues ---    0.01703   0.05599   0.18188   0.49439   0.89930
     Eigenvalues ---    1.10713
 Angle between quadratic step and forces=  44.13 degrees.
 Linear search not attempted -- first point.
 Iteration  1 RMS(Cart)=  0.00273628 RMS(Int)=  0.00000711
 Iteration  2 RMS(Cart)=  0.00000653 RMS(Int)=  0.00000000
 Iteration  3 RMS(Cart)=  0.00000000 RMS(Int)=  0.00000000
 ClnCor:  largest displacement from symmetrization is 2.22D-15 for atom     4.
 Variable       Old X    -DE/DX   Delta X   Delta X   Delta X     New X
                                 (Linear)    (Quad)   (Total)
    R1        2.19211  -0.00024   0.00000  -0.00038  -0.00038   2.19174
    R2        2.28250   0.00029   0.00000   0.00091   0.00091   2.28341
    R3        1.89538   0.00001   0.00000   0.00038   0.00038   1.89576
    A1        2.18567  -0.00027   0.00000  -0.00544  -0.00544   2.18023
    A2        3.26182  -0.00004   0.00000  -0.00013  -0.00013   3.26168
    A3        3.14159   0.00000   0.00000   0.00000   0.00000   3.14159
         Item               Value     Threshold  Converged?
 Maximum Force            0.000289     0.000450     YES
 RMS     Force            0.000189     0.000300     YES
 Maximum Displacement     0.004640     0.001800     NO 
 RMS     Displacement     0.002738     0.001200     NO 
 Predicted change in Energy=-9.229843D-07
                           ----------------------------
                           ! Non-Optimized Parameters !
                           ! (Angstroms and Degrees)  !
 --------------------------                            --------------------------
 ! Name  Definition              Value          Derivative Info.                !
 --------------------------------------------------------------------------------
 ! R1    R(1,2)                  1.1598         -DE/DX =   -0.0002              !
 ! R2    R(2,3)                  1.2083         -DE/DX =    0.0003              !
 ! R3    R(3,4)                  1.0032         -DE/DX =    0.0                 !
 ! A1    A(2,3,4)              124.9177         -DE/DX =   -0.0003              !
 ! A2    L(1,2,3,4,-1)         186.8808         -DE/DX =    0.0                 !
 ! A3    L(1,2,3,4,-2)         180.0            -DE/DX =    0.0                 !
 --------------------------------------------------------------------------------
 GradGradGradGradGradGradGradGradGradGradGradGradGradGradGradGradGradGrad


 ----------------------------------------------------------------------

 Electric dipole moment (input orientation):
 (Debye = 10**-18 statcoulomb cm , SI units = C m)
                  (au)            (Debye)         (10**-30 SI)
   Tot        0.821824D+00      0.208887D+01      0.696771D+01
   x          0.758962D+00      0.192909D+01      0.643475D+01
   y         -0.315232D+00     -0.801240D+00     -0.267265D+01
   z          0.000000D+00      0.000000D+00      0.000000D+00

 Dipole polarizability, Alpha (input orientation).
 (esu units = cm**3 , SI units = C**2 m**2 J**-1)
 Alpha(0;0):
               (au)            (10**-24 esu)      (10**-40 SI)
   iso        0.227926D+02      0.337751D+01      0.375799D+01
   aniso      0.179490D+02      0.265977D+01      0.295939D+01
   xx         0.204628D+02      0.303228D+01      0.337386D+01
   yx        -0.701226D+01     -0.103911D+01     -0.115617D+01
   yy         0.313158D+02      0.464053D+01      0.516328D+01
   zx         0.000000D+00      0.000000D+00      0.000000D+00
   zy         0.000000D+00      0.000000D+00      0.000000D+00
   zz         0.165990D+02      0.245972D+01      0.273681D+01

 ----------------------------------------------------------------------

 Dipole orientation:
     8          0.56183533          1.35269052         -1.73012694
     6          0.02854881          0.06873492         -0.03530276
     7         -0.60390397         -1.45397615          1.54304138
     1         -0.49620111         -1.19466772          3.41750327

 Electric dipole moment (dipole orientation):
 (Debye = 10**-18 statcoulomb cm , SI units = C m)
                  (au)            (Debye)         (10**-30 SI)
   Tot        0.821824D+00      0.208887D+01      0.696771D+01
   x          0.000000D+00      0.000000D+00      0.000000D+00
   y          0.000000D+00      0.000000D+00      0.000000D+00
   z          0.821824D+00      0.208887D+01      0.696771D+01

 Dipole polarizability, Alpha (dipole orientation).
 (esu units = cm**3 , SI units = C**2 m**2 J**-1)
 Alpha(0;0):
               (au)            (10**-24 esu)      (10**-40 SI)
   iso        0.227926D+02      0.337751D+01      0.375799D+01
   aniso      0.179490D+02      0.265977D+01      0.295939D+01
   xx         0.177984D+02      0.263746D+01      0.293456D+01
   yx         0.288774D+01      0.427919D+00      0.476124D+00
   yy         0.235516D+02      0.348999D+01      0.388314D+01
   zx        -0.337292D+01     -0.499815D+00     -0.556120D+00
   zy        -0.812074D+01     -0.120337D+01     -0.133893D+01
   zz         0.270276D+02      0.400508D+01      0.445625D+01

 ----------------------------------------------------------------------
 1\1\GINC-R03C26\Freq\RwB97XD\Aug-CC-pVTZ\C1H1N1O1\LFRANZON\29-Oct-2021
 \0\\#N Geom=AllCheck Guess=TCheck SCRF=Check GenChk RwB97XD/Aug-CC-pVT
 Z Freq\\Title\\0,1\O,-0.548202593,1.0669939201,0.\C,-0.0021450799,0.04
 35387056,0.\N,0.4345121144,-1.0826173648,0.\H,1.4075555585,-1.32587526
 09,0.\\Version=ES64L-G16RevB.01\State=1-A'\HF=-168.691925\RMSD=1.447e-
 09\RMSF=2.141e-04\ZeroPoint=0.0215491\Thermal=0.0247803\Dipole=0.75896
 2,-0.3152322,0.\DipoleDeriv=-0.5284361,0.6036505,0.,0.4681345,-1.29844
 41,0.,0.,0.,-0.2380179,0.792311,-0.900273,0.,-0.9777475,2.34691,0.,0.,
 0.,0.3802975,-0.5368738,0.3253515,0.,0.6227728,-1.5018376,0.,0.,0.,-0.
 4853164,0.2729989,-0.028729,0.,-0.1131598,0.4533716,0.,0.,0.,0.3430367
 \Polar=20.4628233,-7.0122602,31.3158347,0.,0.,16.599019\Quadrupole=1.9
 973099,-1.7736204,-0.2236895,-0.7848894,0.,0.\PG=CS [SG(C1H1N1O1)]\NIm
 ag=0\\0.26354103,-0.42351753,0.83524464,0.,0.,0.03821537,-0.28775844,0
 .38003132,0.,0.51813460,0.38700294,-0.75901270,0.,-0.68527633,1.459253
 14,0.,0.,-0.07145715,0.,0.,0.13353030,0.01987305,0.04844769,0.,-0.2220
 4497,0.31477465,0.,0.65425754,0.04262324,-0.08454574,0.,0.26258343,-0.
 65457314,0.,-0.45307495,0.75713870,0.,0.,0.02678084,0.,0.,-0.04990134,
 0.,0.,0.01845278,0.00434436,-0.00496148,0.,-0.00833118,-0.01650126,0.,
 -0.45208563,0.14786828,0.,0.45607245,-0.00610865,0.00831381,0.,0.04266
 158,-0.04566730,0.,0.08985261,-0.01801982,0.,-0.12640555,0.05537331,0.
 ,0.,0.00646094,0.,0.,-0.01217181,0.,0.,0.00466772,0.,0.,0.00104315\\-0
 .00012611,0.00020015,0.,0.00013456,-0.00050647,0.,0.00003494,0.0004442
 6,0.,-0.00004338,-0.00013793,0.\\\@


 A MAN SHOULD NEVER BE ASHAMED TO OWN HE HAS BEEN IN THE WRONG
 WHICH IS BUT SAYING IN OTHER WORDS,
 THAT HE IS WISER TODAY THAN HE WAS YESTERDAY.

                          -- JONATHAN SWIFT
 Job cpu time:       0 days  0 hours 15 minutes 23.1 seconds.
 Elapsed time:       0 days  0 hours  1 minutes  7.0 seconds.
 File lengths (MBytes):  RWF=     18 Int=      0 D2E=      0 Chk=      3 Scr=      1
 Normal termination of Gaussian 16 at Fri Oct 29 13:30:05 2021.
