# Supplementary material for: An Experimental and Master Equation Investigation of Kinetics of the CH2OO + RCN Reactions (R = H, CH3, C2H5) and Their Atmospheric Relevance
Source: J Phys Chem A. 2023 Jan 5;127(2):477–88. doi: 10.1021/acs.jpca.2c07073 (PMC9869398; doi:10.1021/acs.jpca.2c07073)
Supplement: Supplementary file 2 — jp2c07073_si_002.zip [file jp2c07073_si_002.zip › wb97XD/Optimization+Freq/IsoCyanide2.log]

 Entering Gaussian System, Link 0=/appl/soft/chem/gaussian/G16RevB.01/g16/g16
 Initial command:
 /appl/soft/chem/gaussian/G16RevB.01/g16/l1.exe "/scratch/kurten/scratch_lauri/Cyan/Cyanate/8788292.GAUSS_SCRDIR/Gau-200741.inp" -scrdir="/scratch/kurten/scratch_lauri/Cyan/Cyanate/8788292.GAUSS_SCRDIR/"
 Entering Link 1 = /appl/soft/chem/gaussian/G16RevB.01/g16/l1.exe PID=    200745.
  
 Copyright (c) 1988-2017, Gaussian, Inc.  All Rights Reserved.
  
 This is part of the Gaussian(R) 16 program.  It is based on
 the Gaussian(R) 09 system (copyright 2009, Gaussian, Inc.),
 the Gaussian(R) 03 system (copyright 2003, Gaussian, Inc.),
 the Gaussian(R) 98 system (copyright 1998, Gaussian, Inc.),
 the Gaussian(R) 94 system (copyright 1995, Gaussian, Inc.),
 the Gaussian 92(TM) system (copyright 1992, Gaussian, Inc.),
 the Gaussian 90(TM) system (copyright 1990, Gaussian, Inc.),
 the Gaussian 88(TM) system (copyright 1988, Gaussian, Inc.),
 the Gaussian 86(TM) system (copyright 1986, Carnegie Mellon
 University), and the Gaussian 82(TM) system (copyright 1983,
 Carnegie Mellon University). Gaussian is a federally registered
 trademark of Gaussian, Inc.
  
 This software contains proprietary and confidential information,
 including trade secrets, belonging to Gaussian, Inc.
  
 This software is provided under written license and may be
 used, copied, transmitted, or stored only in accord with that
 written license.
  
 The following legend is applicable only to US Government
 contracts under FAR:
  
                    RESTRICTED RIGHTS LEGEND
  
 Use, reproduction and disclosure by the US Government is
 subject to restrictions as set forth in subparagraphs (a)
 and (c) of the Commercial Computer Software - Restricted
 Rights clause in FAR 52.227-19.
  
 Gaussian, Inc.
 340 Quinnipiac St., Bldg. 40, Wallingford CT 06492
  
  
 ---------------------------------------------------------------
 Warning -- This program may not be used in any manner that
 competes with the business of Gaussian, Inc. or will provide
 assistance to any competitor of Gaussian, Inc.  The licensee
 of this program is prohibited from giving any competitor of
 Gaussian, Inc. access to this program.  By using this program,
 the user acknowledges that Gaussian, Inc. is engaged in the
 business of creating and licensing software in the field of
 computational chemistry and represents and warrants to the
 licensee that it is not a competitor of Gaussian, Inc. and that
 it will not use this program in any manner prohibited above.
 ---------------------------------------------------------------
  

 Cite this work as:
 Gaussian 16, Revision B.01,
 M. J. Frisch, G. W. Trucks, H. B. Schlegel, G. E. Scuseria, 
 M. A. Robb, J. R. Cheeseman, G. Scalmani, V. Barone, 
 G. A. Petersson, H. Nakatsuji, X. Li, M. Caricato, A. V. Marenich, 
 J. Bloino, B. G. Janesko, R. Gomperts, B. Mennucci, H. P. Hratchian, 
 J. V. Ortiz, A. F. Izmaylov, J. L. Sonnenberg, D. Williams-Young, 
 F. Ding, F. Lipparini, F. Egidi, J. Goings, B. Peng, A. Petrone, 
 T. Henderson, D. Ranasinghe, V. G. Zakrzewski, J. Gao, N. Rega, 
 G. Zheng, W. Liang, M. Hada, M. Ehara, K. Toyota, R. Fukuda, 
 J. Hasegawa, M. Ishida, T. Nakajima, Y. Honda, O. Kitao, H. Nakai, 
 T. Vreven, K. Throssell, J. A. Montgomery, Jr., J. E. Peralta, 
 F. Ogliaro, M. J. Bearpark, J. J. Heyd, E. N. Brothers, K. N. Kudin, 
 V. N. Staroverov, T. A. Keith, R. Kobayashi, J. Normand, 
 K. Raghavachari, A. P. Rendell, J. C. Burant, S. S. Iyengar, 
 J. Tomasi, M. Cossi, J. M. Millam, M. Klene, C. Adamo, R. Cammi, 
 J. W. Ochterski, R. L. Martin, K. Morokuma, O. Farkas, 
 J. B. Foresman, and D. J. Fox, Gaussian, Inc., Wallingford CT, 2016.
 
 ******************************************
 Gaussian 16:  ES64L-G16RevB.01 20-Dec-2017
                29-Oct-2021 
 ******************************************
 %mem=12GB
 %NProcShared=16
 Will use up to   16 processors via shared memory.
 %chk=IsoC2-M0001-b3lyp-wb97L-wb97H
 ----------------------------------------------------------------------
 #wB97XD Aug-cc-pVTZ Opt Integral(Grid=SuperFineGrid) Freq MaxDisk=32GB
 ----------------------------------------------------------------------
 1/18=20,19=15,26=5,38=1/1,3;
 2/9=110,12=2,17=6,18=5,40=1/2;
 3/5=16,6=1,7=10,11=2,25=1,30=1,71=1,74=-58,75=-7/1,2,3;
 4//1;
 5/5=2,38=5/2;
 6/7=2,8=2,9=2,10=2,28=1/1;
 7//1,2,3,16;
 1/18=20,19=15,26=5/3(2);
 2/9=110/2;
 99//99;
 2/9=110/2;
 3/5=16,6=1,7=10,11=2,25=1,30=1,71=1,74=-58,75=-7/1,2,3;
 4/5=5,16=3,69=1/1;
 5/5=2,38=5/2;
 7//1,2,3,16;
 1/18=20,19=15,26=5/3(-5);
 2/9=110/2;
 6/7=2,8=2,9=2,10=2,19=2,28=1/1;
 99/9=1/99;
 -----
 Title
 -----
 Symbolic Z-matrix:
 Charge =  0 Multiplicity = 1
 O                     1.89983   0.14397   0.00003 
 C                     0.7388   -0.05513  -0.00006 
 N                    -0.41463  -0.38628   0. 
 C                    -1.742     0.16413   0.00001 
 H                    -1.9063    0.77914  -0.89026 
 H                    -1.90821   0.77421   0.8933 
 H                    -2.46244  -0.65512  -0.00299 
 

 GradGradGradGradGradGradGradGradGradGradGradGradGradGradGradGradGradGrad
 Berny optimization.
 Initialization pass.
                           ----------------------------
                           !    Initial Parameters    !
                           ! (Angstroms and Degrees)  !
 --------------------------                            --------------------------
 ! Name  Definition              Value          Derivative Info.                !
 --------------------------------------------------------------------------------
 ! R1    R(1,2)                  1.178          estimate D2E/DX2                !
 ! R2    R(2,3)                  1.2            estimate D2E/DX2                !
 ! R3    R(3,4)                  1.437          estimate D2E/DX2                !
 ! R4    R(4,5)                  1.0944         estimate D2E/DX2                !
 ! R5    R(4,6)                  1.0944         estimate D2E/DX2                !
 ! R6    R(4,7)                  1.091          estimate D2E/DX2                !
 ! A1    A(2,3,4)              141.4593         estimate D2E/DX2                !
 ! A2    A(3,4,5)              110.7266         estimate D2E/DX2                !
 ! A3    A(3,4,6)              110.7206         estimate D2E/DX2                !
 ! A4    A(3,4,7)              108.8061         estimate D2E/DX2                !
 ! A5    A(5,4,6)              109.1412         estimate D2E/DX2                !
 ! A6    A(5,4,7)              108.6997         estimate D2E/DX2                !
 ! A7    A(6,4,7)              108.6966         estimate D2E/DX2                !
 ! A8    L(1,2,3,5,-1)         185.3075         estimate D2E/DX2                !
 ! A9    L(1,2,3,5,-2)         174.076          estimate D2E/DX2                !
 ! D1    D(2,3,4,5)             60.4238         estimate D2E/DX2                !
 ! D2    D(2,3,4,6)            -60.7726         estimate D2E/DX2                !
 ! D3    D(2,3,4,7)            179.8293         estimate D2E/DX2                !
 --------------------------------------------------------------------------------
 Trust Radius=3.00D-01 FncErr=1.00D-07 GrdErr=1.00D-07 EigMax=2.50D+02 EigMin=1.00D-04
 Number of steps in this run=     28 maximum allowed number of steps=    100.
 GradGradGradGradGradGradGradGradGradGradGradGradGradGradGradGradGradGrad

                          Input orientation:                          
 ---------------------------------------------------------------------
 Center     Atomic      Atomic             Coordinates (Angstroms)
 Number     Number       Type             X           Y           Z
 ---------------------------------------------------------------------
      1          8           0        1.899830    0.143970    0.000030
      2          6           0        0.738800   -0.055130   -0.000060
      3          7           0       -0.414630   -0.386280    0.000000
      4          6           0       -1.742000    0.164130    0.000010
      5          1           0       -1.906300    0.779140   -0.890260
      6          1           0       -1.908210    0.774210    0.893300
      7          1           0       -2.462440   -0.655120   -0.002990
 ---------------------------------------------------------------------
                    Distance matrix (angstroms):
                    1          2          3          4          5
     1  O    0.000000
     2  C    1.177978   0.000000
     3  N    2.374424   1.200025   0.000000
     4  C    3.641886   2.490471   1.436963   0.000000
     5  H    3.960137   2.912905   2.091852   1.094446   0.000000
     6  H    3.961856   2.914200   2.091770   1.094436   1.783568
     7  H    4.434857   3.256982   2.065384   1.090969   1.775850
                    6          7
     6  H    0.000000
     7  H    1.775807   0.000000
 Stoichiometry    C2H3NO
 Framework group  C1[X(C2H3NO)]
 Deg. of freedom    15
 Full point group                 C1      NOp   1
 Largest Abelian subgroup         C1      NOp   1
 Largest concise Abelian subgroup C1      NOp   1
                         Standard orientation:                         
 ---------------------------------------------------------------------
 Center     Atomic      Atomic             Coordinates (Angstroms)
 Number     Number       Type             X           Y           Z
 ---------------------------------------------------------------------
      1          8           0        1.899827    0.143969    0.000030
      2          6           0        0.738797   -0.055131   -0.000060
      3          7           0       -0.414633   -0.386281    0.000000
      4          6           0       -1.742003    0.164129    0.000010
      5          1           0       -1.906303    0.779139   -0.890260
      6          1           0       -1.908213    0.774209    0.893300
      7          1           0       -2.462443   -0.655121   -0.002990
 ---------------------------------------------------------------------
 Rotational constants (GHZ):          84.2344104           4.3014554           4.2015515
 Standard basis: Aug-CC-pVTZ (5D, 7F)
 There are   295 symmetry adapted cartesian basis functions of A   symmetry.
 There are   253 symmetry adapted basis functions of A   symmetry.
   253 basis functions,   369 primitive gaussians,   295 cartesian basis functions
    15 alpha electrons       15 beta electrons
       nuclear repulsion energy       103.8416884581 Hartrees.
 NAtoms=    7 NActive=    7 NUniq=    7 SFac= 1.00D+00 NAtFMM=   60 NAOKFM=F Big=F
 Integral buffers will be    131072 words long.
 Raffenetti 2 integral format.
 Two-electron integral symmetry is turned on.
 Nuclear repulsion after empirical dispersion term =      103.8404792929 Hartrees.
 One-electron integrals computed using PRISM.
 NBasis=   253 RedAO= T EigKep=  3.47D-05  NBF=   253
 NBsUse=   253 1.00D-06 EigRej= -1.00D+00 NBFU=   253
 ExpMin= 2.53D-02 ExpMax= 1.53D+04 ExpMxC= 5.22D+02 IAcc=3 IRadAn=         7 AccDes= 0.00D+00
 Harris functional with IExCor= 4639 and IRadAn=       7 diagonalized for initial guess.
 HarFok:  IExCor= 4639 AccDes= 0.00D+00 IRadAn=         7 IDoV= 1 UseB2=F ITyADJ=14
 ICtDFT=  3500011 ScaDFX=  1.000000  1.000000  1.000000  1.000000
 FoFCou: FMM=F IPFlag=           0 FMFlag=      100000 FMFlg1=           0
         NFxFlg=           0 DoJE=T BraDBF=F KetDBF=T FulRan=T
         wScrn=  0.000000 ICntrl=       500 IOpCl=  0 I1Cent=   200000004 NGrid=           0
         NMat0=    1 NMatS0=      1 NMatT0=    0 NMatD0=    1 NMtDS0=    0 NMtDT0=    0
 Petite list used in FoFCou.
 Keep R1 ints in memory in canonical form, NReq=1050507359.
 Requested convergence on RMS density matrix=1.00D-08 within 128 cycles.
 Requested convergence on MAX density matrix=1.00D-06.
 Requested convergence on             energy=1.00D-06.
 No special actions if energy rises.
 SCF Done:  E(RwB97XD) =  -207.996916538     A.U. after   12 cycles
            NFock= 12  Conv=0.28D-08     -V/T= 2.0060

 **********************************************************************

            Population analysis using the SCF Density.

 **********************************************************************

 Orbital symmetries:
       Occupied  (A) (A) (A) (A) (A) (A) (A) (A) (A) (A) (A) (A)
                 (A) (A) (A)
       Virtual   (A) (A) (A) (A) (A) (A) (A) (A) (A) (A) (A) (A)
                 (A) (A) (A) (A) (A) (A) (A) (A) (A) (A) (A) (A)
                 (A) (A) (A) (A) (A) (A) (A) (A) (A) (A) (A) (A)
                 (A) (A) (A) (A) (A) (A) (A) (A) (A) (A) (A) (A)
                 (A) (A) (A) (A) (A) (A) (A) (A) (A) (A) (A) (A)
                 (A) (A) (A) (A) (A) (A) (A) (A) (A) (A) (A) (A)
                 (A) (A) (A) (A) (A) (A) (A) (A) (A) (A) (A) (A)
                 (A) (A) (A) (A) (A) (A) (A) (A) (A) (A) (A) (A)
                 (A) (A) (A) (A) (A) (A) (A) (A) (A) (A) (A) (A)
                 (A) (A) (A) (A) (A) (A) (A) (A) (A) (A) (A) (A)
                 (A) (A) (A) (A) (A) (A) (A) (A) (A) (A) (A) (A)
                 (A) (A) (A) (A) (A) (A) (A) (A) (A) (A) (A) (A)
                 (A) (A) (A) (A) (A) (A) (A) (A) (A) (A) (A) (A)
                 (A) (A) (A) (A) (A) (A) (A) (A) (A) (A) (A) (A)
                 (A) (A) (A) (A) (A) (A) (A) (A) (A) (A) (A) (A)
                 (A) (A) (A) (A) (A) (A) (A) (A) (A) (A) (A) (A)
                 (A) (A) (A) (A) (A) (A) (A) (A) (A) (A) (A) (A)
                 (A) (A) (A) (A) (A) (A) (A) (A) (A) (A) (A) (A)
                 (A) (A) (A) (A) (A) (A) (A) (A) (A) (A) (A) (A)
                 (A) (A) (A) (A) (A) (A) (A) (A) (A) (A)
 The electronic state is 1-A.
 Alpha  occ. eigenvalues --  -19.29010 -14.46380 -10.42128 -10.34830  -1.19806
 Alpha  occ. eigenvalues --   -1.05684  -0.85002  -0.63127  -0.58575  -0.57156
 Alpha  occ. eigenvalues --   -0.57036  -0.51656  -0.51104  -0.38030  -0.36665
 Alpha virt. eigenvalues --    0.02497   0.04599   0.04599   0.05993   0.08657
 Alpha virt. eigenvalues --    0.09058   0.09691   0.09810   0.11986   0.12259
 Alpha virt. eigenvalues --    0.12588   0.12618   0.14710   0.15946   0.18699
 Alpha virt. eigenvalues --    0.18726   0.19925   0.20407   0.23774   0.24201
 Alpha virt. eigenvalues --    0.24746   0.25474   0.26321   0.26656   0.28488
 Alpha virt. eigenvalues --    0.30148   0.31357   0.31479   0.33377   0.33594
 Alpha virt. eigenvalues --    0.35991   0.36531   0.37184   0.37824   0.38939
 Alpha virt. eigenvalues --    0.39397   0.42416   0.43477   0.44264   0.46427
 Alpha virt. eigenvalues --    0.46509   0.47773   0.49461   0.51621   0.52183
 Alpha virt. eigenvalues --    0.53016   0.54987   0.55520   0.58638   0.59657
 Alpha virt. eigenvalues --    0.62538   0.66569   0.69610   0.71485   0.72081
 Alpha virt. eigenvalues --    0.73140   0.75348   0.75737   0.77926   0.78151
 Alpha virt. eigenvalues --    0.80019   0.81768   0.83784   0.84927   0.87022
 Alpha virt. eigenvalues --    0.87858   0.88830   0.89761   0.92801   0.93183
 Alpha virt. eigenvalues --    0.96278   0.96318   0.96412   1.00477   1.01576
 Alpha virt. eigenvalues --    1.03005   1.04799   1.06043   1.06272   1.08204
 Alpha virt. eigenvalues --    1.10306   1.10837   1.12687   1.13752   1.14748
 Alpha virt. eigenvalues --    1.16471   1.17172   1.18398   1.20251   1.21844
 Alpha virt. eigenvalues --    1.22875   1.23724   1.23864   1.28833   1.30233
 Alpha virt. eigenvalues --    1.36988   1.38129   1.38393   1.45490   1.46716
 Alpha virt. eigenvalues --    1.49559   1.49840   1.50307   1.54831   1.55128
 Alpha virt. eigenvalues --    1.56355   1.56661   1.60402   1.64666   1.67731
 Alpha virt. eigenvalues --    1.70727   1.73436   1.75914   1.77830   1.80371
 Alpha virt. eigenvalues --    1.81550   1.87231   1.91467   1.93446   2.00933
 Alpha virt. eigenvalues --    2.01853   2.05432   2.06246   2.07855   2.09646
 Alpha virt. eigenvalues --    2.10444   2.12300   2.12863   2.18627   2.22180
 Alpha virt. eigenvalues --    2.24913   2.29211   2.32420   2.33718   2.37308
 Alpha virt. eigenvalues --    2.38352   2.49114   2.52084   2.55047   2.55458
 Alpha virt. eigenvalues --    2.59579   2.60269   2.69938   2.72755   2.75891
 Alpha virt. eigenvalues --    2.88773   2.90409   2.94604   3.01323   3.08550
 Alpha virt. eigenvalues --    3.11941   3.22140   3.23755   3.25748   3.27465
 Alpha virt. eigenvalues --    3.30110   3.32052   3.35057   3.37521   3.39935
 Alpha virt. eigenvalues --    3.43223   3.45168   3.51399   3.56376   3.59909
 Alpha virt. eigenvalues --    3.60789   3.65626   3.68870   3.70935   3.74125
 Alpha virt. eigenvalues --    3.77031   3.81966   3.83273   3.86868   3.92169
 Alpha virt. eigenvalues --    3.94516   3.95762   4.03260   4.08173   4.11274
 Alpha virt. eigenvalues --    4.11990   4.25421   4.28293   4.31395   4.37832
 Alpha virt. eigenvalues --    4.39754   4.46898   4.49144   4.52395   4.57694
 Alpha virt. eigenvalues --    4.73264   4.73769   4.77044   4.77903   4.84966
 Alpha virt. eigenvalues --    4.85257   4.89340   4.94464   4.98851   5.06323
 Alpha virt. eigenvalues --    5.07125   5.10327   5.20633   5.21124   5.22850
 Alpha virt. eigenvalues --    5.28357   5.31850   5.41136   5.49993   5.53617
 Alpha virt. eigenvalues --    5.72819   5.75461   5.79770   5.95922   5.96700
 Alpha virt. eigenvalues --    6.05664   6.18787   6.19156   6.20868   6.22625
 Alpha virt. eigenvalues --    6.32949   6.36165   6.40115   6.50857   6.51855
 Alpha virt. eigenvalues --    6.77617   6.79332   6.79642   7.20864   7.21923
 Alpha virt. eigenvalues --    7.25147   7.46413   7.48070   7.59117  14.48175
 Alpha virt. eigenvalues --   17.16904  17.78742  20.78679
          Condensed to atoms (all electrons):
               1          2          3          4          5          6
     1  O    8.117436   0.554429  -0.258742  -0.002308  -0.001163  -0.001147
     2  C    0.554429   5.236275   0.430660  -0.181760  -0.008694  -0.008708
     3  N   -0.258742   0.430660   6.828313   0.033173  -0.014146  -0.014112
     4  C   -0.002308  -0.181760   0.033173   5.417037   0.391032   0.391089
     5  H   -0.001163  -0.008694  -0.014146   0.391032   0.331447   0.008748
     6  H   -0.001147  -0.008708  -0.014112   0.391089   0.008748   0.331395
     7  H    0.000340   0.002729  -0.001079   0.375028   0.006772   0.006740
               7
     1  O    0.000340
     2  C    0.002729
     3  N   -0.001079
     4  C    0.375028
     5  H    0.006772
     6  H    0.006740
     7  H    0.320330
 Mulliken charges:
               1
     1  O   -0.408845
     2  C   -0.024931
     3  N   -0.004069
     4  C   -0.423292
     5  H    0.286003
     6  H    0.285995
     7  H    0.289139
 Sum of Mulliken charges =   0.00000
 Mulliken charges with hydrogens summed into heavy atoms:
               1
     1  O   -0.408845
     2  C   -0.024931
     3  N   -0.004069
     4  C    0.437845
 Electronic spatial extent (au):  <R**2>=            300.3107
 Charge=              0.0000 electrons
 Dipole moment (field-independent basis, Debye):
    X=             -2.9866    Y=              0.6527    Z=             -0.0001  Tot=              3.0571
 Quadrupole moment (field-independent basis, Debye-Ang):
   XX=            -24.4259   YY=            -23.0373   ZZ=            -22.5663
   XY=             -1.0889   XZ=             -0.0002   YZ=              0.0000
 Traceless Quadrupole moment (field-independent basis, Debye-Ang):
   XX=             -1.0827   YY=              0.3059   ZZ=              0.7768
   XY=             -1.0889   XZ=             -0.0002   YZ=              0.0000
 Octapole moment (field-independent basis, Debye-Ang**2):
  XXX=            -12.2732  YYY=              1.0612  ZZZ=              0.0068  XYY=              1.0954
  XXY=             -1.5899  XXZ=             -0.0007  XZZ=              1.0844  YZZ=              1.2063
  YYZ=             -0.0057  XYZ=             -0.0022
 Hexadecapole moment (field-independent basis, Debye-Ang**3):
 XXXX=           -321.1176 YYYY=            -36.5072 ZZZZ=            -27.7011 XXXY=              1.3795
 XXXZ=              0.0060 YYYX=              0.8617 YYYZ=             -0.0052 ZZZX=             -0.0138
 ZZZY=              0.0023 XXYY=            -55.5238 XXZZ=            -55.9014 YYZZ=            -10.1292
 XXYZ=              0.0093 YYXZ=              0.0110 ZZXY=             -1.4950
 N-N= 1.038404792929D+02 E-N=-6.939680309942D+02  KE= 2.067500219444D+02
 Calling FoFJK, ICntrl=      2127 FMM=F ISym2X=0 I1Cent= 0 IOpClX= 0 NMat=1 NMatS=1 NMatT=0.
 ***** Axes restored to original set *****
 -------------------------------------------------------------------
 Center     Atomic                   Forces (Hartrees/Bohr)
 Number     Number              X              Y              Z
 -------------------------------------------------------------------
      1        8          -0.018113189   -0.002989677   -0.000012112
      2        6           0.002602933   -0.000602997    0.000023342
      3        7           0.013130146    0.003693381   -0.000007569
      4        6           0.000114484    0.000999878   -0.000009871
      5        1           0.000258554   -0.001671260    0.002552010
      6        1           0.000267652   -0.001653755   -0.002554015
      7        1           0.001739420    0.002224431    0.000008215
 -------------------------------------------------------------------
 Cartesian Forces:  Max     0.018113189 RMS     0.005154268

 GradGradGradGradGradGradGradGradGradGradGradGradGradGradGradGradGradGrad
 Berny optimization.
 FormGI is forming the generalized inverse of G from B-inverse, IUseBI=4.
 Internal  Forces:  Max     0.018357923 RMS     0.005898034
 Search for a local minimum.
 Step number   1 out of a maximum of   28
 All quantities printed in internal units (Hartrees-Bohrs-Radians)
 Mixed Optimization -- RFO/linear search
 Second derivative matrix not updated -- first step.
 The second derivative matrix:
                          R1        R2        R3        R4        R5
           R1           1.16716
           R2           0.00000   1.04810
           R3           0.00000   0.00000   0.40005
           R4           0.00000   0.00000   0.00000   0.34304
           R5           0.00000   0.00000   0.00000   0.00000   0.34305
           R6           0.00000   0.00000   0.00000   0.00000   0.00000
           A1           0.00000   0.00000   0.00000   0.00000   0.00000
           A2           0.00000   0.00000   0.00000   0.00000   0.00000
           A3           0.00000   0.00000   0.00000   0.00000   0.00000
           A4           0.00000   0.00000   0.00000   0.00000   0.00000
           A5           0.00000   0.00000   0.00000   0.00000   0.00000
           A6           0.00000   0.00000   0.00000   0.00000   0.00000
           A7           0.00000   0.00000   0.00000   0.00000   0.00000
           A8           0.00000   0.00000   0.00000   0.00000   0.00000
           A9           0.00000   0.00000   0.00000   0.00000   0.00000
           D1           0.00000   0.00000   0.00000   0.00000   0.00000
           D2           0.00000   0.00000   0.00000   0.00000   0.00000
           D3           0.00000   0.00000   0.00000   0.00000   0.00000
                          R6        A1        A2        A3        A4
           R6           0.34701
           A1           0.00000   0.25000
           A2           0.00000   0.00000   0.16000
           A3           0.00000   0.00000   0.00000   0.16000
           A4           0.00000   0.00000   0.00000   0.00000   0.16000
           A5           0.00000   0.00000   0.00000   0.00000   0.00000
           A6           0.00000   0.00000   0.00000   0.00000   0.00000
           A7           0.00000   0.00000   0.00000   0.00000   0.00000
           A8           0.00000   0.00000   0.00000   0.00000   0.00000
           A9           0.00000   0.00000   0.00000   0.00000   0.00000
           D1           0.00000   0.00000   0.00000   0.00000   0.00000
           D2           0.00000   0.00000   0.00000   0.00000   0.00000
           D3           0.00000   0.00000   0.00000   0.00000   0.00000
                          A5        A6        A7        A8        A9
           A5           0.16000
           A6           0.00000   0.16000
           A7           0.00000   0.00000   0.16000
           A8           0.00000   0.00000   0.00000   0.04337
           A9           0.00000   0.00000   0.00000   0.00000   0.04337
           D1           0.00000   0.00000   0.00000   0.00000   0.00000
           D2           0.00000   0.00000   0.00000   0.00000   0.00000
           D3           0.00000   0.00000   0.00000   0.00000   0.00000
                          D1        D2        D3
           D1           0.01203
           D2           0.00000   0.01203
           D3           0.00000   0.00000   0.01203
 ITU=  0
     Eigenvalues ---    0.01203   0.04337   0.04337   0.10073   0.10313
     Eigenvalues ---    0.16000   0.16000   0.16000   0.25000   0.34304
     Eigenvalues ---    0.34305   0.34701   0.40005   1.04810   1.16716
 RFO step:  Lambda=-6.39927317D-04 EMin= 1.20283250D-02
 Linear search not attempted -- first point.
 Iteration  1 RMS(Cart)=  0.01208357 RMS(Int)=  0.00003054
 Iteration  2 RMS(Cart)=  0.00003850 RMS(Int)=  0.00000047
 Iteration  3 RMS(Cart)=  0.00000000 RMS(Int)=  0.00000047
 Variable       Old X    -DE/DX   Delta X   Delta X   Delta X     New X
                                 (Linear)    (Quad)   (Total)
    R1        2.22606  -0.01836   0.00000  -0.01572  -0.01572   2.21034
    R2        2.26772  -0.01590   0.00000  -0.01516  -0.01516   2.25256
    R3        2.71547  -0.00224   0.00000  -0.00558  -0.00558   2.70988
    R4        2.06820  -0.00306   0.00000  -0.00889  -0.00889   2.05931
    R5        2.06818  -0.00305   0.00000  -0.00887  -0.00887   2.05932
    R6        2.06163  -0.00282   0.00000  -0.00811  -0.00811   2.05352
    A1        2.46893  -0.00213   0.00000  -0.00848  -0.00848   2.46045
    A2        1.93254   0.00023   0.00000   0.00148   0.00147   1.93402
    A3        1.93244   0.00022   0.00000   0.00140   0.00140   1.93384
    A4        1.89902   0.00014   0.00000   0.00083   0.00083   1.89985
    A5        1.90487  -0.00022   0.00000  -0.00133  -0.00133   1.90354
    A6        1.89717  -0.00019   0.00000  -0.00124  -0.00124   1.89593
    A7        1.89711  -0.00019   0.00000  -0.00123  -0.00123   1.89588
    A8        3.23423  -0.00022   0.00000  -0.00506  -0.00506   3.22917
    A9        3.03820   0.00007   0.00000   0.00154   0.00154   3.03973
    D1        1.05459   0.00001   0.00000   0.00020   0.00020   1.05479
    D2       -1.06068  -0.00001   0.00000  -0.00006  -0.00006  -1.06074
    D3        3.13861   0.00000   0.00000   0.00009   0.00009   3.13871
         Item               Value     Threshold  Converged?
 Maximum Force            0.018358     0.000450     NO 
 RMS     Force            0.005898     0.000300     NO 
 Maximum Displacement     0.034523     0.001800     NO 
 RMS     Displacement     0.012090     0.001200     NO 
 Predicted change in Energy=-3.202330D-04
 GradGradGradGradGradGradGradGradGradGradGradGradGradGradGradGradGradGrad

                          Input orientation:                          
 ---------------------------------------------------------------------
 Center     Atomic      Atomic             Coordinates (Angstroms)
 Number     Number       Type             X           Y           Z
 ---------------------------------------------------------------------
      1          8           0        1.881561    0.150333   -0.001431
      2          6           0        0.730498   -0.057390    0.001285
      3          7           0       -0.413790   -0.391269    0.000629
      4          6           0       -1.736134    0.163517   -0.000003
      5          1           0       -1.898237    0.776893   -0.886022
      6          1           0       -1.901047    0.771753    0.889039
      7          1           0       -2.457802   -0.648918   -0.003467
 ---------------------------------------------------------------------
                    Distance matrix (angstroms):
                    1          2          3          4          5
     1  O    0.000000
     2  C    1.169659   0.000000
     3  N    2.358384   1.192003   0.000000
     4  C    3.617719   2.476505   1.434009   0.000000
     5  H    3.932169   2.897169   2.086704   1.089742   0.000000
     6  H    3.935381   2.898382   2.086582   1.089745   1.775071
     7  H    4.412356   3.242713   2.060191   1.086678   1.767754
                    6          7
     6  H    0.000000
     7  H    1.767725   0.000000
 Stoichiometry    C2H3NO
 Framework group  C1[X(C2H3NO)]
 Deg. of freedom    15
 Full point group                 C1      NOp   1
 Largest Abelian subgroup         C1      NOp   1
 Largest concise Abelian subgroup C1      NOp   1
                         Standard orientation:                         
 ---------------------------------------------------------------------
 Center     Atomic      Atomic             Coordinates (Angstroms)
 Number     Number       Type             X           Y           Z
 ---------------------------------------------------------------------
      1          8           0        1.886290    0.147408   -0.000529
      2          6           0        0.734906   -0.058540    0.001331
      3          7           0       -0.409897   -0.390645   -0.000507
      4          6           0       -1.731381    0.166188   -0.000060
      5          1           0       -1.892288    0.782113   -0.884527
      6          1           0       -1.895600    0.772367    0.890514
      7          1           0       -2.454304   -0.645118   -0.005833
 ---------------------------------------------------------------------
 Rotational constants (GHZ):          83.5537849           4.3584163           4.2530406
 Standard basis: Aug-CC-pVTZ (5D, 7F)
 There are   295 symmetry adapted cartesian basis functions of A   symmetry.
 There are   253 symmetry adapted basis functions of A   symmetry.
   253 basis functions,   369 primitive gaussians,   295 cartesian basis functions
    15 alpha electrons       15 beta electrons
       nuclear repulsion energy       104.4159226125 Hartrees.
 NAtoms=    7 NActive=    7 NUniq=    7 SFac= 1.00D+00 NAtFMM=   60 NAOKFM=F Big=F
 Integral buffers will be    131072 words long.
 Raffenetti 2 integral format.
 Two-electron integral symmetry is turned on.
 Nuclear repulsion after empirical dispersion term =      104.4147153430 Hartrees.
 One-electron integrals computed using PRISM.
 NBasis=   253 RedAO= T EigKep=  3.41D-05  NBF=   253
 NBsUse=   253 1.00D-06 EigRej= -1.00D+00 NBFU=   253
 Initial guess from the checkpoint file:  "IsoC2-M0001-b3lyp-wb97L-wb97H.chk"
 B after Tr=     0.000000    0.000000    0.000000
         Rot=    1.000000   -0.000940    0.000019   -0.000021 Ang=  -0.11 deg.
 ExpMin= 2.53D-02 ExpMax= 1.53D+04 ExpMxC= 5.22D+02 IAcc=3 IRadAn=         7 AccDes= 0.00D+00
 Harris functional with IExCor= 4639 and IRadAn=       7 diagonalized for initial guess.
 HarFok:  IExCor= 4639 AccDes= 0.00D+00 IRadAn=         7 IDoV= 1 UseB2=F ITyADJ=14
 ICtDFT=  3500011 ScaDFX=  1.000000  1.000000  1.000000  1.000000
 FoFCou: FMM=F IPFlag=           0 FMFlag=      100000 FMFlg1=           0
         NFxFlg=           0 DoJE=T BraDBF=F KetDBF=T FulRan=T
         wScrn=  0.000000 ICntrl=       500 IOpCl=  0 I1Cent=   200000004 NGrid=           0
         NMat0=    1 NMatS0=      1 NMatT0=    0 NMatD0=    1 NMtDS0=    0 NMtDT0=    0
 Petite list used in FoFCou.
 Keep R1 ints in memory in canonical form, NReq=1050507359.
 Requested convergence on RMS density matrix=1.00D-08 within 128 cycles.
 Requested convergence on MAX density matrix=1.00D-06.
 Requested convergence on             energy=1.00D-06.
 No special actions if energy rises.
 SCF Done:  E(RwB97XD) =  -207.997247424     A.U. after   10 cycles
            NFock= 10  Conv=0.53D-08     -V/T= 2.0055
 Calling FoFJK, ICntrl=      2127 FMM=F ISym2X=0 I1Cent= 0 IOpClX= 0 NMat=1 NMatS=1 NMatT=0.
 ***** Axes restored to original set *****
 -------------------------------------------------------------------
 Center     Atomic                   Forces (Hartrees/Bohr)
 Number     Number              X              Y              Z
 -------------------------------------------------------------------
      1        8          -0.002010274   -0.000290924    0.000235308
      2        6           0.002984136    0.000712639   -0.000431925
      3        7          -0.000790384   -0.000516001    0.000153105
      4        6           0.000292351   -0.000109734    0.000048655
      5        1          -0.000082681    0.000045991   -0.000037446
      6        1          -0.000104870    0.000044644    0.000029254
      7        1          -0.000288278    0.000113385    0.000003049
 -------------------------------------------------------------------
 Cartesian Forces:  Max     0.002984136 RMS     0.000842760

 GradGradGradGradGradGradGradGradGradGradGradGradGradGradGradGradGradGrad
 Berny optimization.
 Using GEDIIS/GDIIS optimizer.
 FormGI is forming the generalized inverse of G from B-inverse, IUseBI=4.
 Internal  Forces:  Max     0.002030548 RMS     0.000568807
 Search for a local minimum.
 Step number   2 out of a maximum of   28
 All quantities printed in internal units (Hartrees-Bohrs-Radians)
 Mixed Optimization -- En-DIIS/RFO-DIIS
 Update second derivatives using D2CorX and points    1    2
 DE= -3.31D-04 DEPred=-3.20D-04 R= 1.03D+00
 TightC=F SS=  1.41D+00  RLast= 2.90D-02 DXNew= 5.0454D-01 8.7003D-02
 Trust test= 1.03D+00 RLast= 2.90D-02 DXMaxT set to 3.00D-01
 The second derivative matrix:
                          R1        R2        R3        R4        R5
           R1           1.06846
           R2          -0.01166   1.11467
           R3          -0.00021   0.01084   0.40179
           R4          -0.00564   0.00924   0.00157   0.34416
           R5          -0.00574   0.00910   0.00155   0.00110   0.34412
           R6          -0.00409   0.00969   0.00162   0.00125   0.00123
           A1          -0.01591  -0.00602  -0.00070  -0.00151  -0.00152
           A2           0.00067  -0.00048  -0.00009  -0.00004  -0.00004
           A3           0.00206   0.00103   0.00013   0.00023   0.00023
           A4           0.01079   0.01055   0.00151   0.00197   0.00196
           A5          -0.00273  -0.00179  -0.00024  -0.00037  -0.00037
           A6          -0.00544  -0.00467  -0.00066  -0.00090  -0.00090
           A7          -0.00563  -0.00487  -0.00068  -0.00094  -0.00093
           A8           0.00379   0.00502   0.00074   0.00088   0.00088
           A9           0.00734   0.00729   0.00104   0.00136   0.00135
           D1          -0.00095  -0.00100  -0.00014  -0.00018  -0.00018
           D2           0.00175   0.00182   0.00026   0.00033   0.00033
           D3           0.00001   0.00001   0.00000   0.00000   0.00000
                          R6        A1        A2        A3        A4
           R6           0.34836
           A1          -0.00128   0.24769
           A2          -0.00006   0.00014   0.16000
           A3           0.00020   0.00028  -0.00002   0.15997
           A4           0.00184   0.00117  -0.00015  -0.00012   0.16009
           A5          -0.00033  -0.00035   0.00003   0.00004   0.00010
           A6          -0.00083  -0.00063   0.00007   0.00007   0.00005
           A7          -0.00086  -0.00065   0.00007   0.00007   0.00004
           A8           0.00084   0.00033  -0.00006  -0.00003   0.00021
           A9           0.00127   0.00079  -0.00010  -0.00008   0.00007
           D1          -0.00017  -0.00010   0.00001   0.00001  -0.00002
           D2           0.00031   0.00018  -0.00002  -0.00002   0.00003
           D3           0.00000   0.00000   0.00000   0.00000   0.00000
                          A5        A6        A7        A8        A9
           A5           0.15996
           A6          -0.00006   0.15994
           A7          -0.00007  -0.00006   0.15994
           A8           0.00001  -0.00006  -0.00007   0.04353
           A9           0.00006   0.00002   0.00002   0.00015   0.04343
           D1          -0.00001   0.00000   0.00000  -0.00002  -0.00001
           D2           0.00001   0.00000   0.00000   0.00004   0.00002
           D3           0.00000   0.00000   0.00000   0.00000   0.00000
                          D1        D2        D3
           D1           0.01203
           D2           0.00000   0.01204
           D3           0.00000   0.00000   0.01203
 ITU=  1  0
 Use linear search instead of GDIIS.
     Eigenvalues ---    0.01203   0.04328   0.04351   0.10059   0.10302
     Eigenvalues ---    0.15925   0.16000   0.16011   0.24732   0.34304
     Eigenvalues ---    0.34435   0.34885   0.40176   1.06647   1.11815
 RFO step:  Lambda=-9.44590512D-06 EMin= 1.20282234D-02
 Quartic linear search produced a step of  0.02629.
 Iteration  1 RMS(Cart)=  0.00236534 RMS(Int)=  0.00001080
 Iteration  2 RMS(Cart)=  0.00000904 RMS(Int)=  0.00000041
 Iteration  3 RMS(Cart)=  0.00000000 RMS(Int)=  0.00000041
 Variable       Old X    -DE/DX   Delta X   Delta X   Delta X     New X
                                 (Linear)    (Quad)   (Total)
    R1        2.21034  -0.00203  -0.00041  -0.00160  -0.00201   2.20832
    R2        2.25256   0.00106  -0.00040   0.00122   0.00082   2.25338
    R3        2.70988   0.00020  -0.00015   0.00059   0.00044   2.71032
    R4        2.05931   0.00007  -0.00023   0.00032   0.00009   2.05940
    R5        2.05932   0.00006  -0.00023   0.00031   0.00008   2.05939
    R6        2.05352   0.00011  -0.00021   0.00042   0.00021   2.05373
    A1        2.46045  -0.00041  -0.00022  -0.00157  -0.00179   2.45866
    A2        1.93402   0.00000   0.00004  -0.00008  -0.00004   1.93398
    A3        1.93384   0.00006   0.00004   0.00030   0.00034   1.93418
    A4        1.89985   0.00040   0.00002   0.00268   0.00271   1.90256
    A5        1.90354  -0.00009  -0.00003  -0.00077  -0.00081   1.90274
    A6        1.89593  -0.00019  -0.00003  -0.00110  -0.00114   1.89479
    A7        1.89588  -0.00019  -0.00003  -0.00108  -0.00111   1.89477
    A8        3.22917   0.00016  -0.00013   0.00395   0.00382   3.23299
    A9        3.03973   0.00027   0.00004   0.00646   0.00650   3.04624
    D1        1.05479  -0.00003   0.00001   0.00050   0.00051   1.05530
    D2       -1.06074   0.00005   0.00000   0.00133   0.00133  -1.05941
    D3        3.13871   0.00000   0.00000   0.00079   0.00079   3.13949
         Item               Value     Threshold  Converged?
 Maximum Force            0.002031     0.000450     NO 
 RMS     Force            0.000569     0.000300     NO 
 Maximum Displacement     0.005083     0.001800     NO 
 RMS     Displacement     0.002367     0.001200     NO 
 Predicted change in Energy=-4.951015D-06
 GradGradGradGradGradGradGradGradGradGradGradGradGradGradGradGradGradGrad

                          Input orientation:                          
 ---------------------------------------------------------------------
 Center     Atomic      Atomic             Coordinates (Angstroms)
 Number     Number       Type             X           Y           Z
 ---------------------------------------------------------------------
      1          8           0        1.880889    0.151143    0.001259
      2          6           0        0.730940   -0.056766   -0.000953
      3          7           0       -0.413256   -0.392507   -0.000820
      4          6           0       -1.735663    0.162732    0.000018
      5          1           0       -1.898501    0.776278   -0.885806
      6          1           0       -1.899534    0.771672    0.888820
      7          1           0       -2.459825   -0.647632   -0.002489
 ---------------------------------------------------------------------
                    Distance matrix (angstroms):
                    1          2          3          4          5
     1  O    0.000000
     2  C    1.168595   0.000000
     3  N    2.357681   1.192437   0.000000
     4  C    3.616570   2.476350   1.434242   0.000000
     5  H    3.932107   2.896703   2.086914   1.089789   0.000000
     6  H    3.932482   2.897826   2.087054   1.089785   1.774632
     7  H    4.413599   3.245012   2.062410   1.086788   1.767160
                    6          7
     6  H    0.000000
     7  H    1.767139   0.000000
 Stoichiometry    C2H3NO
 Framework group  C1[X(C2H3NO)]
 Deg. of freedom    15
 Full point group                 C1      NOp   1
 Largest Abelian subgroup         C1      NOp   1
 Largest concise Abelian subgroup C1      NOp   1
                         Standard orientation:                         
 ---------------------------------------------------------------------
 Center     Atomic      Atomic             Coordinates (Angstroms)
 Number     Number       Type             X           Y           Z
 ---------------------------------------------------------------------
      1          8           0        1.885578    0.147525    0.000396
      2          6           0        0.735223   -0.058134   -0.000967
      3          7           0       -0.409629   -0.391629    0.000355
      4          6           0       -1.730944    0.166202    0.000056
      5          1           0       -1.892813    0.777707   -0.887355
      6          1           0       -1.893387    0.777825    0.887277
      7          1           0       -2.456694   -0.642744   -0.000107
 ---------------------------------------------------------------------
 Rotational constants (GHZ):          83.4394757           4.3604476           4.2546209
 Standard basis: Aug-CC-pVTZ (5D, 7F)
 There are   295 symmetry adapted cartesian basis functions of A   symmetry.
 There are   253 symmetry adapted basis functions of A   symmetry.
   253 basis functions,   369 primitive gaussians,   295 cartesian basis functions
    15 alpha electrons       15 beta electrons
       nuclear repulsion energy       104.4303244115 Hartrees.
 NAtoms=    7 NActive=    7 NUniq=    7 SFac= 1.00D+00 NAtFMM=   60 NAOKFM=F Big=F
 Integral buffers will be    131072 words long.
 Raffenetti 2 integral format.
 Two-electron integral symmetry is turned on.
 Nuclear repulsion after empirical dispersion term =      104.4291171990 Hartrees.
 One-electron integrals computed using PRISM.
 NBasis=   253 RedAO= T EigKep=  3.42D-05  NBF=   253
 NBsUse=   253 1.00D-06 EigRej= -1.00D+00 NBFU=   253
 Initial guess from the checkpoint file:  "IsoC2-M0001-b3lyp-wb97L-wb97H.chk"
 B after Tr=     0.000000    0.000000    0.000000
         Rot=    0.999998    0.001890   -0.000037    0.000024 Ang=   0.22 deg.
 Keep R1 ints in memory in canonical form, NReq=1050507359.
 Requested convergence on RMS density matrix=1.00D-08 within 128 cycles.
 Requested convergence on MAX density matrix=1.00D-06.
 Requested convergence on             energy=1.00D-06.
 No special actions if energy rises.
 SCF Done:  E(RwB97XD) =  -207.997251909     A.U. after    9 cycles
            NFock=  9  Conv=0.36D-08     -V/T= 2.0055
 Calling FoFJK, ICntrl=      2127 FMM=F ISym2X=0 I1Cent= 0 IOpClX= 0 NMat=1 NMatS=1 NMatT=0.
 ***** Axes restored to original set *****
 -------------------------------------------------------------------
 Center     Atomic                   Forces (Hartrees/Bohr)
 Number     Number              X              Y              Z
 -------------------------------------------------------------------
      1        8          -0.000157815    0.000128934   -0.000170571
      2        6           0.000675980    0.000106166    0.000318701
      3        7          -0.000679312   -0.000446963   -0.000100641
      4        6           0.000222666    0.000187970   -0.000060844
      5        1          -0.000060312    0.000042906   -0.000038915
      6        1          -0.000021299    0.000038079    0.000052641
      7        1           0.000020092   -0.000057093   -0.000000370
 -------------------------------------------------------------------
 Cartesian Forces:  Max     0.000679312 RMS     0.000259645

 GradGradGradGradGradGradGradGradGradGradGradGradGradGradGradGradGradGrad
 Berny optimization.
 Using GEDIIS/GDIIS optimizer.
 FormGI is forming the generalized inverse of G from B-inverse, IUseBI=4.
 Internal  Forces:  Max     0.000562009 RMS     0.000224930
 Search for a local minimum.
 Step number   3 out of a maximum of   28
 All quantities printed in internal units (Hartrees-Bohrs-Radians)
 Mixed Optimization -- En-DIIS/RFO-DIIS
 Swapping is turned off.
 Update second derivatives using D2CorX and points    1    2    3
 DE= -4.48D-06 DEPred=-4.95D-06 R= 9.06D-01
 TightC=F SS=  1.41D+00  RLast= 8.85D-03 DXNew= 5.0454D-01 2.6549D-02
 Trust test= 9.06D-01 RLast= 8.85D-03 DXMaxT set to 3.00D-01
 The second derivative matrix:
                          R1        R2        R3        R4        R5
           R1           0.97457
           R2           0.12237   1.05916
           R3          -0.00705   0.00236   0.40366
           R4           0.00776   0.00676   0.00031   0.34429
           R5           0.00867   0.00677   0.00015   0.00128   0.34436
           R6           0.00416   0.00544   0.00118   0.00099   0.00097
           A1          -0.13331   0.02816   0.00843  -0.00113  -0.00143
           A2           0.01852  -0.00168  -0.00200   0.00039   0.00048
           A3           0.00506  -0.00210   0.00019  -0.00006  -0.00007
           A4           0.00626  -0.01198   0.00498  -0.00095  -0.00124
           A5          -0.01752   0.00643   0.00040   0.00016   0.00017
           A6          -0.00855   0.00519  -0.00159   0.00021   0.00031
           A7          -0.00453   0.00440  -0.00203   0.00024   0.00036
           A8          -0.08718   0.00425   0.01139  -0.00216  -0.00272
           A9           0.00302  -0.00724   0.00344  -0.00057  -0.00077
           D1           0.00777  -0.00218  -0.00100  -0.00005  -0.00001
           D2          -0.01248   0.00234   0.00184  -0.00006  -0.00014
           D3           0.00353  -0.00082  -0.00030   0.00001   0.00003
                          R6        A1        A2        A3        A4
           R6           0.34805
           A1           0.00156   0.23115
           A2          -0.00026  -0.00123   0.16091
           A3           0.00000   0.00290  -0.00038   0.15988
           A4           0.00060   0.02369  -0.00441  -0.00022   0.16595
           A5           0.00025  -0.00623   0.00055   0.00040   0.00212
           A6          -0.00025  -0.00977   0.00161   0.00021  -0.00123
           A7          -0.00035  -0.00982   0.00178   0.00013  -0.00218
           A8           0.00150   0.01402  -0.00594   0.00177   0.02338
           A9           0.00048   0.01550  -0.00294  -0.00012   0.00420
           D1          -0.00031  -0.00019   0.00036  -0.00017  -0.00197
           D2           0.00045   0.00170  -0.00083   0.00027   0.00352
           D3          -0.00007   0.00031   0.00008  -0.00008  -0.00072
                          A5        A6        A7        A8        A9
           A5           0.15885
           A6          -0.00106   0.16004
           A7          -0.00091   0.00040   0.16078
           A8          -0.00198  -0.00820  -0.00931   0.08006
           A9           0.00133  -0.00092  -0.00155   0.01563   0.04633
           D1           0.00030   0.00073   0.00079  -0.00233  -0.00131
           D2          -0.00036  -0.00125  -0.00139   0.00514   0.00235
           D3           0.00016   0.00028   0.00029  -0.00060  -0.00047
                          D1        D2        D3
           D1           0.01215
           D2          -0.00031   0.01274
           D3           0.00002  -0.00007   0.01203
 ITU=  1  1  0
     Eigenvalues ---    0.01203   0.03625   0.07044   0.10186   0.10322
     Eigenvalues ---    0.14922   0.16000   0.16714   0.22371   0.34305
     Eigenvalues ---    0.34487   0.34848   0.40441   0.91725   1.15279
 En-DIIS/RFO-DIIS/Sim-DIIS IScMMF=       -3 using points:     3    2
 RFO step:  Lambda=-6.24382418D-06.
 DidBck=F Rises=F RFO-DIIS coefs:    1.00207   -0.00207
 Iteration  1 RMS(Cart)=  0.00428710 RMS(Int)=  0.00002344
 Iteration  2 RMS(Cart)=  0.00002315 RMS(Int)=  0.00000013
 Iteration  3 RMS(Cart)=  0.00000000 RMS(Int)=  0.00000013
 Variable       Old X    -DE/DX   Delta X   Delta X   Delta X     New X
                                 (Linear)    (Quad)   (Total)
    R1        2.20832  -0.00013   0.00000  -0.00145  -0.00145   2.20687
    R2        2.25338   0.00056   0.00000   0.00085   0.00085   2.25423
    R3        2.71032  -0.00006   0.00000   0.00007   0.00007   2.71040
    R4        2.05940   0.00006   0.00000   0.00014   0.00014   2.05954
    R5        2.05939   0.00007   0.00000   0.00015   0.00015   2.05954
    R6        2.05373   0.00003   0.00000   0.00013   0.00013   2.05386
    A1        2.45866  -0.00054   0.00000  -0.00313  -0.00314   2.45552
    A2        1.93398   0.00010   0.00000   0.00063   0.00063   1.93461
    A3        1.93418   0.00001   0.00000   0.00030   0.00030   1.93448
    A4        1.90256  -0.00010   0.00001   0.00099   0.00100   1.90356
    A5        1.90274  -0.00003   0.00000  -0.00056  -0.00056   1.90218
    A6        1.89479   0.00000   0.00000  -0.00070  -0.00071   1.89409
    A7        1.89477   0.00001   0.00000  -0.00071  -0.00071   1.89405
    A8        3.23299  -0.00049   0.00001  -0.00820  -0.00819   3.22479
    A9        3.04624  -0.00006   0.00001   0.00259   0.00260   3.04884
    D1        1.05530   0.00001   0.00000   0.00008   0.00008   1.05538
    D2       -1.05941  -0.00003   0.00000   0.00015   0.00016  -1.05925
    D3        3.13949   0.00001   0.00000   0.00022   0.00022   3.13972
         Item               Value     Threshold  Converged?
 Maximum Force            0.000562     0.000450     NO 
 RMS     Force            0.000225     0.000300     YES
 Maximum Displacement     0.010488     0.001800     NO 
 RMS     Displacement     0.004292     0.001200     NO 
 Predicted change in Energy=-3.122100D-06
 GradGradGradGradGradGradGradGradGradGradGradGradGradGradGradGradGradGrad

                          Input orientation:                          
 ---------------------------------------------------------------------
 Center     Atomic      Atomic             Coordinates (Angstroms)
 Number     Number       Type             X           Y           Z
 ---------------------------------------------------------------------
      1          8           0        1.878258    0.156693   -0.000478
      2          6           0        0.730750   -0.060195    0.000710
      3          7           0       -0.413730   -0.396567   -0.000078
      4          6           0       -1.734670    0.162252   -0.000044
      5          1           0       -1.895890    0.776591   -0.885705
      6          1           0       -1.897803    0.771629    0.888690
      7          1           0       -2.461865   -0.645483   -0.003066
 ---------------------------------------------------------------------
                    Distance matrix (angstroms):
                    1          2          3          4          5
     1  O    0.000000
     2  C    1.167825   0.000000
     3  N    2.357818   1.192888   0.000000
     4  C    3.612932   2.475435   1.434280   0.000000
     5  H    3.925823   2.895718   2.087446   1.089863   0.000000
     6  H    3.927773   2.896503   2.087358   1.089863   1.774402
     7  H    4.413633   3.245823   2.063207   1.086857   1.766826
                    6          7
     6  H    0.000000
     7  H    1.766806   0.000000
 Stoichiometry    C2H3NO
 Framework group  C1[X(C2H3NO)]
 Deg. of freedom    15
 Full point group                 C1      NOp   1
 Largest Abelian subgroup         C1      NOp   1
 Largest concise Abelian subgroup C1      NOp   1
                         Standard orientation:                         
 ---------------------------------------------------------------------
 Center     Atomic      Atomic             Coordinates (Angstroms)
 Number     Number       Type             X           Y           Z
 ---------------------------------------------------------------------
      1          8           0        1.883741    0.150665   -0.000288
      2          6           0        0.735517   -0.062401    0.000731
      3          7           0       -0.410077   -0.394958   -0.000288
      4          6           0       -1.729148    0.168257   -0.000031
      5          1           0       -1.888275    0.783587   -0.885383
      6          1           0       -1.890296    0.777716    0.889009
      7          1           0       -2.459029   -0.637050   -0.003505
 ---------------------------------------------------------------------
 Rotational constants (GHZ):          82.5336183           4.3676536           4.2590636
 Standard basis: Aug-CC-pVTZ (5D, 7F)
 There are   295 symmetry adapted cartesian basis functions of A   symmetry.
 There are   253 symmetry adapted basis functions of A   symmetry.
   253 basis functions,   369 primitive gaussians,   295 cartesian basis functions
    15 alpha electrons       15 beta electrons
       nuclear repulsion energy       104.4481645302 Hartrees.
 NAtoms=    7 NActive=    7 NUniq=    7 SFac= 1.00D+00 NAtFMM=   60 NAOKFM=F Big=F
 Integral buffers will be    131072 words long.
 Raffenetti 2 integral format.
 Two-electron integral symmetry is turned on.
 Nuclear repulsion after empirical dispersion term =      104.4469563823 Hartrees.
 One-electron integrals computed using PRISM.
 NBasis=   253 RedAO= T EigKep=  3.43D-05  NBF=   253
 NBsUse=   253 1.00D-06 EigRej= -1.00D+00 NBFU=   253
 Initial guess from the checkpoint file:  "IsoC2-M0001-b3lyp-wb97L-wb97H.chk"
 B after Tr=     0.000000    0.000000    0.000000
         Rot=    0.999999   -0.001143    0.000019    0.000122 Ang=  -0.13 deg.
 Keep R1 ints in memory in canonical form, NReq=1050507359.
 Requested convergence on RMS density matrix=1.00D-08 within 128 cycles.
 Requested convergence on MAX density matrix=1.00D-06.
 Requested convergence on             energy=1.00D-06.
 No special actions if energy rises.
 SCF Done:  E(RwB97XD) =  -207.997250024     A.U. after    9 cycles
            NFock=  9  Conv=0.55D-08     -V/T= 2.0055
 Calling FoFJK, ICntrl=      2127 FMM=F ISym2X=0 I1Cent= 0 IOpClX= 0 NMat=1 NMatS=1 NMatT=0.
 ***** Axes restored to original set *****
 -------------------------------------------------------------------
 Center     Atomic                   Forces (Hartrees/Bohr)
 Number     Number              X              Y              Z
 -------------------------------------------------------------------
      1        8           0.001223659   -0.000261560    0.000126408
      2        6          -0.001647123    0.000833718   -0.000235227
      3        7           0.000247668   -0.000775079    0.000083086
      4        6          -0.000033722    0.000272881    0.000027955
      5        1           0.000044134    0.000018842   -0.000041959
      6        1           0.000030492    0.000018988    0.000038172
      7        1           0.000134891   -0.000107791    0.000001565
 -------------------------------------------------------------------
 Cartesian Forces:  Max     0.001647123 RMS     0.000526768

 GradGradGradGradGradGradGradGradGradGradGradGradGradGradGradGradGradGrad
 Berny optimization.
 Using GEDIIS/GDIIS optimizer.
 FormGI is forming the generalized inverse of G from B-inverse, IUseBI=4.
 Internal  Forces:  Max     0.001153640 RMS     0.000395437
 Search for a local minimum.
 Step number   4 out of a maximum of   28
 All quantities printed in internal units (Hartrees-Bohrs-Radians)
 Mixed Optimization -- En-DIIS/RFO-DIIS
 Swapping is turned off.
 Update second derivatives using D2CorX and points    1    2    3    4
 DE=  1.88D-06 DEPred=-3.12D-06 R=-6.04D-01
 Trust test=-6.04D-01 RLast= 9.46D-03 DXMaxT set to 1.50D-01
 The second derivative matrix:
                          R1        R2        R3        R4        R5
           R1           0.93189
           R2           0.02049   1.01416
           R3          -0.02508   0.00693   0.40584
           R4          -0.00385  -0.00510  -0.00006   0.34222
           R5          -0.00430  -0.00502  -0.00019  -0.00085   0.34217
           R6          -0.01194  -0.00096   0.00170  -0.00063  -0.00069
           A1          -0.22491   0.07515   0.01444   0.00119   0.00095
           A2           0.01688  -0.00494  -0.00223  -0.00026  -0.00014
           A3           0.01039  -0.00206   0.00031   0.00015   0.00014
           A4          -0.01200   0.00840   0.00956   0.00036   0.00025
           A5          -0.00978   0.00566  -0.00016   0.00062   0.00057
           A6          -0.00258  -0.00285  -0.00355  -0.00029  -0.00028
           A7          -0.00358  -0.00424  -0.00406  -0.00059  -0.00056
           A8           0.07647  -0.02223   0.00437   0.00368   0.00249
           A9          -0.01303   0.00867   0.00696   0.00038   0.00032
           D1           0.00733  -0.00672  -0.00178  -0.00063  -0.00061
           D2          -0.00618   0.00815   0.00283   0.00098   0.00091
           D3           0.00023  -0.00142  -0.00036  -0.00024  -0.00022
                          R6        A1        A2        A3        A4
           R6           0.34707
           A1           0.00520   0.21032
           A2          -0.00073   0.00173   0.16089
           A3           0.00020   0.00511  -0.00053   0.15971
           A4           0.00332   0.03811  -0.00415  -0.00057   0.17335
           A5           0.00028  -0.01024   0.00044   0.00050   0.00036
           A6          -0.00139  -0.01756   0.00157   0.00047  -0.00432
           A7          -0.00173  -0.01805   0.00185   0.00045  -0.00476
           A8           0.00217  -0.00352  -0.00985   0.00074  -0.00388
           A9           0.00253   0.02606  -0.00267  -0.00034   0.01009
           D1          -0.00100  -0.00170   0.00035  -0.00012  -0.00273
           D2           0.00152   0.00407  -0.00097   0.00012   0.00382
           D3          -0.00026   0.00011   0.00015  -0.00003  -0.00039
                          A5        A6        A7        A8        A9
           A5           0.15932
           A6          -0.00032   0.16127
           A7          -0.00033   0.00135   0.16145
           A8           0.00589   0.00488   0.00258   0.16924
           A9          -0.00009  -0.00342  -0.00366  -0.00560   0.05099
           D1           0.00048   0.00103   0.00103   0.00036  -0.00190
           D2          -0.00037  -0.00128  -0.00136   0.00340   0.00261
           D3           0.00006   0.00011   0.00012  -0.00141  -0.00022
                          D1        D2        D3
           D1           0.01221
           D2          -0.00033   0.01269
           D3          -0.00002  -0.00003   0.01203
 ITU= -1  1  1  0
     Eigenvalues ---    0.01203   0.04484   0.10052   0.10249   0.10443
     Eigenvalues ---    0.15598   0.16092   0.17445   0.20572   0.34121
     Eigenvalues ---    0.34306   0.34713   0.40561   1.00519   1.02302
 En-DIIS/RFO-DIIS/Sim-DIIS IScMMF=       -3 using points:     4    3    2
 RFO step:  Lambda=-7.84886709D-06.
 EnCoef did     1 forward-backward iterations
 DidBck=T Rises=T En-DIIS coefs:    0.42784    0.31510    0.25705
 Iteration  1 RMS(Cart)=  0.00175392 RMS(Int)=  0.00000573
 Iteration  2 RMS(Cart)=  0.00000620 RMS(Int)=  0.00000028
 Iteration  3 RMS(Cart)=  0.00000000 RMS(Int)=  0.00000028
 Variable       Old X    -DE/DX   Delta X   Delta X   Delta X     New X
                                 (Linear)    (Quad)   (Total)
    R1        2.20687   0.00115   0.00135  -0.00133   0.00002   2.20689
    R2        2.25423  -0.00025  -0.00070   0.00073   0.00003   2.25426
    R3        2.71040  -0.00009  -0.00015  -0.00003  -0.00018   2.71022
    R4        2.05954   0.00005  -0.00010   0.00015   0.00004   2.05958
    R5        2.05954   0.00004  -0.00010   0.00014   0.00004   2.05958
    R6        2.05386  -0.00001  -0.00013   0.00008  -0.00005   2.05381
    A1        2.45552  -0.00044   0.00226  -0.00422  -0.00196   2.45356
    A2        1.93461  -0.00003  -0.00035   0.00058   0.00023   1.93484
    A3        1.93448   0.00001  -0.00026   0.00039   0.00013   1.93461
    A4        1.90356  -0.00024  -0.00127   0.00054  -0.00073   1.90283
    A5        1.90218   0.00006   0.00053  -0.00043   0.00010   1.90228
    A6        1.89409   0.00011   0.00070  -0.00056   0.00014   1.89423
    A7        1.89405   0.00010   0.00069  -0.00057   0.00013   1.89418
    A8        3.22479   0.00104   0.00371   0.00268   0.00639   3.23118
    A9        3.04884  -0.00020  -0.00316   0.00114  -0.00201   3.04682
    D1        1.05538   0.00003  -0.00018   0.00035   0.00018   1.05556
    D2       -1.05925  -0.00002  -0.00043   0.00024  -0.00019  -1.05945
    D3        3.13972   0.00000  -0.00033   0.00036   0.00003   3.13975
         Item               Value     Threshold  Converged?
 Maximum Force            0.001154     0.000450     NO 
 RMS     Force            0.000395     0.000300     NO 
 Maximum Displacement     0.004661     0.001800     NO 
 RMS     Displacement     0.001755     0.001200     NO 
 Predicted change in Energy=-3.825066D-06
 GradGradGradGradGradGradGradGradGradGradGradGradGradGradGradGradGradGrad

                          Input orientation:                          
 ---------------------------------------------------------------------
 Center     Atomic      Atomic             Coordinates (Angstroms)
 Number     Number       Type             X           Y           Z
 ---------------------------------------------------------------------
      1          8           0        1.878468    0.154652    0.000814
      2          6           0        0.730107   -0.057729   -0.000422
      3          7           0       -0.413707   -0.396413   -0.000639
      4          6           0       -1.734588    0.162298   -0.000069
      5          1           0       -1.896550    0.776431   -0.885765
      6          1           0       -1.897543    0.771668    0.888727
      7          1           0       -2.461137   -0.645986   -0.002616
 ---------------------------------------------------------------------
                    Distance matrix (angstroms):
                    1          2          3          4          5
     1  O    0.000000
     2  C    1.167835   0.000000
     3  N    2.357486   1.192903   0.000000
     4  C    3.613065   2.474498   1.434185   0.000000
     5  H    3.927262   2.894648   2.087543   1.089885   0.000000
     6  H    3.927768   2.895347   2.087380   1.089883   1.774499
     7  H    4.412845   3.245010   2.062586   1.086831   1.766913
                    6          7
     6  H    0.000000
     7  H    1.766882   0.000000
 Stoichiometry    C2H3NO
 Framework group  C1[X(C2H3NO)]
 Deg. of freedom    15
 Full point group                 C1      NOp   1
 Largest Abelian subgroup         C1      NOp   1
 Largest concise Abelian subgroup C1      NOp   1
                         Standard orientation:                         
 ---------------------------------------------------------------------
 Center     Atomic      Atomic             Coordinates (Angstroms)
 Number     Number       Type             X           Y           Z
 ---------------------------------------------------------------------
      1          8           0        1.883936    0.149257    0.000188
      2          6           0        0.734942   -0.059669   -0.000453
      3          7           0       -0.409886   -0.394910    0.000138
      4          6           0       -1.729081    0.167772    0.000021
      5          1           0       -1.889377    0.780878   -0.886689
      6          1           0       -1.890018    0.779145    0.887809
      7          1           0       -2.458058   -0.638325   -0.001001
 ---------------------------------------------------------------------
 Rotational constants (GHZ):          82.7125944           4.3678413           4.2597298
 Standard basis: Aug-CC-pVTZ (5D, 7F)
 There are   295 symmetry adapted cartesian basis functions of A   symmetry.
 There are   253 symmetry adapted basis functions of A   symmetry.
   253 basis functions,   369 primitive gaussians,   295 cartesian basis functions
    15 alpha electrons       15 beta electrons
       nuclear repulsion energy       104.4544126353 Hartrees.
 NAtoms=    7 NActive=    7 NUniq=    7 SFac= 1.00D+00 NAtFMM=   60 NAOKFM=F Big=F
 Integral buffers will be    131072 words long.
 Raffenetti 2 integral format.
 Two-electron integral symmetry is turned on.
 Nuclear repulsion after empirical dispersion term =      104.4532045638 Hartrees.
 One-electron integrals computed using PRISM.
 NBasis=   253 RedAO= T EigKep=  3.42D-05  NBF=   253
 NBsUse=   253 1.00D-06 EigRej= -1.00D+00 NBFU=   253
 Initial guess from the checkpoint file:  "IsoC2-M0001-b3lyp-wb97L-wb97H.chk"
 B after Tr=     0.000000    0.000000    0.000000
         Rot=    1.000000    0.000788   -0.000019   -0.000019 Ang=   0.09 deg.
 Keep R1 ints in memory in canonical form, NReq=1050507359.
 Requested convergence on RMS density matrix=1.00D-08 within 128 cycles.
 Requested convergence on MAX density matrix=1.00D-06.
 Requested convergence on             energy=1.00D-06.
 No special actions if energy rises.
 SCF Done:  E(RwB97XD) =  -207.997254354     A.U. after    8 cycles
            NFock=  8  Conv=0.60D-08     -V/T= 2.0055
 Calling FoFJK, ICntrl=      2127 FMM=F ISym2X=0 I1Cent= 0 IOpClX= 0 NMat=1 NMatS=1 NMatT=0.
 ***** Axes restored to original set *****
 -------------------------------------------------------------------
 Center     Atomic                   Forces (Hartrees/Bohr)
 Number     Number              X              Y              Z
 -------------------------------------------------------------------
      1        8           0.001075186    0.000193518   -0.000077341
      2        6          -0.000935476    0.000020463    0.000145176
      3        7          -0.000116732   -0.000426191   -0.000062715
      4        6          -0.000137993    0.000267206   -0.000004071
      5        1           0.000025897    0.000006522   -0.000025503
      6        1           0.000020745    0.000011892    0.000026199
      7        1           0.000068374   -0.000073409   -0.000001745
 -------------------------------------------------------------------
 Cartesian Forces:  Max     0.001075186 RMS     0.000337950

 GradGradGradGradGradGradGradGradGradGradGradGradGradGradGradGradGradGrad
 Berny optimization.
 Using GEDIIS/GDIIS optimizer.
 FormGI is forming the generalized inverse of G from B-inverse, IUseBI=4.
 Internal  Forces:  Max     0.001092344 RMS     0.000281453
 Search for a local minimum.
 Step number   5 out of a maximum of   28
 All quantities printed in internal units (Hartrees-Bohrs-Radians)
 Mixed Optimization -- En-DIIS/RFO-DIIS
 Swapping is turned off.
 Update second derivatives using D2CorX and points    1    2    3    4    5
 DE= -4.33D-06 DEPred=-3.83D-06 R= 1.13D+00
 TightC=F SS=  1.41D+00  RLast= 7.04D-03 DXNew= 2.5227D-01 2.1108D-02
 Trust test= 1.13D+00 RLast= 7.04D-03 DXMaxT set to 1.50D-01
 The second derivative matrix:
                          R1        R2        R3        R4        R5
           R1           1.36922
           R2           0.02173   0.97594
           R3           0.03313   0.00859   0.41443
           R4          -0.00938  -0.01112  -0.00102   0.34155
           R5          -0.00728  -0.01099  -0.00079  -0.00157   0.34142
           R6          -0.01058  -0.00459   0.00157  -0.00111  -0.00117
           A1          -0.17775   0.11363   0.01276   0.00755   0.00728
           A2           0.00015  -0.00897  -0.00428  -0.00062  -0.00058
           A3           0.00177  -0.00335  -0.00051   0.00004  -0.00001
           A4          -0.03667   0.01323   0.00559   0.00133   0.00105
           A5           0.00475   0.00633   0.00208   0.00052   0.00056
           A6           0.01562  -0.00339  -0.00105  -0.00061  -0.00049
           A7           0.01497  -0.00374  -0.00180  -0.00068  -0.00054
           A8          -0.05967  -0.03181  -0.01163   0.00456   0.00262
           A9          -0.01935   0.01253   0.00581   0.00092   0.00081
           D1           0.00543  -0.00777  -0.00218  -0.00077  -0.00076
           D2          -0.00675   0.00851   0.00317   0.00097   0.00091
           D3          -0.00157  -0.00076  -0.00083  -0.00004  -0.00004
                          R6        A1        A2        A3        A4
           R6           0.34667
           A1           0.00669   0.11969
           A2          -0.00099   0.00721   0.16101
           A3           0.00019   0.00843  -0.00050   0.15970
           A4           0.00310   0.01824  -0.00219   0.00069   0.17196
           A5           0.00054  -0.00605  -0.00026   0.00009   0.00014
           A6          -0.00133  -0.01346   0.00076   0.00000  -0.00501
           A7          -0.00156  -0.01529   0.00121   0.00004  -0.00579
           A8           0.00311   0.03291  -0.00756   0.00130   0.01235
           A9           0.00242   0.01254  -0.00170   0.00035   0.00849
           D1          -0.00118  -0.00229   0.00043  -0.00007  -0.00282
           D2           0.00162   0.00544  -0.00110   0.00007   0.00433
           D3          -0.00017  -0.00077   0.00033   0.00004  -0.00049
                          A5        A6        A7        A8        A9
           A5           0.15966
           A6           0.00018   0.16201
           A7           0.00020   0.00214   0.16228
           A8          -0.00021  -0.00219  -0.00367   0.18953
           A9           0.00013  -0.00344  -0.00396   0.00232   0.04973
           D1           0.00046   0.00102   0.00102   0.00115  -0.00201
           D2          -0.00045  -0.00140  -0.00149   0.00265   0.00298
           D3           0.00001   0.00005   0.00006  -0.00024  -0.00037
                          D1        D2        D3
           D1           0.01222
           D2          -0.00034   0.01273
           D3          -0.00001  -0.00005   0.01204
 ITU=  1 -1  1  1  0
     Eigenvalues ---    0.01203   0.04649   0.06832   0.10135   0.10292
     Eigenvalues ---    0.15943   0.16198   0.16867   0.20229   0.33982
     Eigenvalues ---    0.34307   0.34703   0.41481   0.99297   1.40097
 En-DIIS/RFO-DIIS/Sim-DIIS IScMMF=       -3 using points:     5    4    3    2
 RFO step:  Lambda=-1.83785134D-06.
 DidBck=F Rises=F RFO-DIIS coefs:    1.88274   -0.29897   -0.68326    0.09949
 Iteration  1 RMS(Cart)=  0.00176818 RMS(Int)=  0.00000191
 Iteration  2 RMS(Cart)=  0.00000323 RMS(Int)=  0.00000008
 Iteration  3 RMS(Cart)=  0.00000000 RMS(Int)=  0.00000008
 Variable       Old X    -DE/DX   Delta X   Delta X   Delta X     New X
                                 (Linear)    (Quad)   (Total)
    R1        2.20689   0.00109  -0.00063   0.00107   0.00043   2.20732
    R2        2.25426   0.00019   0.00044   0.00019   0.00063   2.25489
    R3        2.71022   0.00011  -0.00016   0.00061   0.00045   2.71067
    R4        2.05958   0.00002   0.00011   0.00002   0.00013   2.05971
    R5        2.05958   0.00002   0.00011   0.00003   0.00014   2.05972
    R6        2.05381   0.00001   0.00001   0.00008   0.00009   2.05390
    A1        2.45356  -0.00037  -0.00339  -0.00052  -0.00391   2.44964
    A2        1.93484  -0.00001   0.00058  -0.00050   0.00008   1.93492
    A3        1.93461   0.00000   0.00026  -0.00005   0.00021   1.93482
    A4        1.90283  -0.00014  -0.00033  -0.00019  -0.00052   1.90231
    A5        1.90228   0.00003  -0.00016   0.00023   0.00007   1.90235
    A6        1.89423   0.00006  -0.00018   0.00025   0.00008   1.89430
    A7        1.89418   0.00006  -0.00019   0.00027   0.00008   1.89426
    A8        3.23118  -0.00009   0.00048  -0.00015   0.00032   3.23151
    A9        3.04682  -0.00008  -0.00091   0.00003  -0.00088   3.04594
    D1        1.05556   0.00001   0.00015  -0.00002   0.00013   1.05569
    D2       -1.05945  -0.00002  -0.00021   0.00006  -0.00015  -1.05960
    D3        3.13975   0.00000   0.00008  -0.00013  -0.00005   3.13970
         Item               Value     Threshold  Converged?
 Maximum Force            0.001092     0.000450     NO 
 RMS     Force            0.000281     0.000300     YES
 Maximum Displacement     0.004840     0.001800     NO 
 RMS     Displacement     0.001769     0.001200     NO 
 Predicted change in Energy=-8.659591D-07
 GradGradGradGradGradGradGradGradGradGradGradGradGradGradGradGradGradGrad

                          Input orientation:                          
 ---------------------------------------------------------------------
 Center     Atomic      Atomic             Coordinates (Angstroms)
 Number     Number       Type             X           Y           Z
 ---------------------------------------------------------------------
      1          8           0        1.877550    0.156433    0.000547
      2          6           0        0.729288   -0.057738   -0.000214
      3          7           0       -0.414115   -0.398975   -0.000528
      4          6           0       -1.734230    0.162157   -0.000045
      5          1           0       -1.895181    0.776541   -0.885836
      6          1           0       -1.896451    0.771760    0.888819
      7          1           0       -2.461812   -0.645258   -0.002714
 ---------------------------------------------------------------------
                    Distance matrix (angstroms):
                    1          2          3          4          5
     1  O    0.000000
     2  C    1.168065   0.000000
     3  N    2.358009   1.193237   0.000000
     4  C    3.611785   2.473313   1.434424   0.000000
     5  H    3.924756   2.892782   2.087861   1.089953   0.000000
     6  H    3.925652   2.893606   2.087793   1.089959   1.774662
     7  H    4.412798   3.244735   2.062456   1.086877   1.767056
                    6          7
     6  H    0.000000
     7  H    1.767033   0.000000
 Stoichiometry    C2H3NO
 Framework group  C1[X(C2H3NO)]
 Deg. of freedom    15
 Full point group                 C1      NOp   1
 Largest Abelian subgroup         C1      NOp   1
 Largest concise Abelian subgroup C1      NOp   1
                         Standard orientation:                         
 ---------------------------------------------------------------------
 Center     Atomic      Atomic             Coordinates (Angstroms)
 Number     Number       Type             X           Y           Z
 ---------------------------------------------------------------------
      1          8           0        1.883487    0.150028    0.000096
      2          6           0        0.734460   -0.059996   -0.000225
      3          7           0       -0.410168   -0.397103    0.000066
      4          6           0       -1.728249    0.168791    0.000012
      5          1           0       -1.887112    0.782605   -0.886551
      6          1           0       -1.888137    0.780125    0.888109
      7          1           0       -2.458741   -0.635996   -0.001509
 ---------------------------------------------------------------------
 Rotational constants (GHZ):          82.2580229           4.3707875           4.2613391
 Standard basis: Aug-CC-pVTZ (5D, 7F)
 There are   295 symmetry adapted cartesian basis functions of A   symmetry.
 There are   253 symmetry adapted basis functions of A   symmetry.
   253 basis functions,   369 primitive gaussians,   295 cartesian basis functions
    15 alpha electrons       15 beta electrons
       nuclear repulsion energy       104.4473735498 Hartrees.
 NAtoms=    7 NActive=    7 NUniq=    7 SFac= 1.00D+00 NAtFMM=   60 NAOKFM=F Big=F
 Integral buffers will be    131072 words long.
 Raffenetti 2 integral format.
 Two-electron integral symmetry is turned on.
 Nuclear repulsion after empirical dispersion term =      104.4461648314 Hartrees.
 One-electron integrals computed using PRISM.
 NBasis=   253 RedAO= T EigKep=  3.43D-05  NBF=   253
 NBsUse=   253 1.00D-06 EigRej= -1.00D+00 NBFU=   253
 Initial guess from the checkpoint file:  "IsoC2-M0001-b3lyp-wb97L-wb97H.chk"
 B after Tr=     0.000000    0.000000    0.000000
         Rot=    1.000000   -0.000142    0.000005    0.000074 Ang=  -0.02 deg.
 Keep R1 ints in memory in canonical form, NReq=1050507359.
 Requested convergence on RMS density matrix=1.00D-08 within 128 cycles.
 Requested convergence on MAX density matrix=1.00D-06.
 Requested convergence on             energy=1.00D-06.
 No special actions if energy rises.
 SCF Done:  E(RwB97XD) =  -207.997256040     A.U. after    9 cycles
            NFock=  9  Conv=0.22D-08     -V/T= 2.0055
 Calling FoFJK, ICntrl=      2127 FMM=F ISym2X=0 I1Cent= 0 IOpClX= 0 NMat=1 NMatS=1 NMatT=0.
 ***** Axes restored to original set *****
 -------------------------------------------------------------------
 Center     Atomic                   Forces (Hartrees/Bohr)
 Number     Number              X              Y              Z
 -------------------------------------------------------------------
      1        8           0.000490177    0.000112054   -0.000039144
      2        6          -0.000592608   -0.000060965    0.000073847
      3        7           0.000182634   -0.000193178   -0.000028855
      4        6          -0.000210557    0.000203292   -0.000003629
      5        1           0.000032917   -0.000022011    0.000013241
      6        1           0.000036158   -0.000022623   -0.000014923
      7        1           0.000061280   -0.000016569   -0.000000538
 -------------------------------------------------------------------
 Cartesian Forces:  Max     0.000592608 RMS     0.000192689

 GradGradGradGradGradGradGradGradGradGradGradGradGradGradGradGradGradGrad
 Berny optimization.
 Using GEDIIS/GDIIS optimizer.
 FormGI is forming the generalized inverse of G from B-inverse, IUseBI=4.
 Internal  Forces:  Max     0.000502362 RMS     0.000139301
 Search for a local minimum.
 Step number   6 out of a maximum of   28
 All quantities printed in internal units (Hartrees-Bohrs-Radians)
 Mixed Optimization -- En-DIIS/RFO-DIIS
 Swapping is turned off.
 Update second derivatives using D2CorX and points    1    2    3    4    5
                                                      6
 DE= -1.69D-06 DEPred=-8.66D-07 R= 1.95D+00
 TightC=F SS=  1.41D+00  RLast= 4.17D-03 DXNew= 2.5227D-01 1.2513D-02
 Trust test= 1.95D+00 RLast= 4.17D-03 DXMaxT set to 1.50D-01
 The second derivative matrix:
                          R1        R2        R3        R4        R5
           R1           1.06720
           R2          -0.01032   1.15360
           R3          -0.01080  -0.03456   0.41904
           R4          -0.00775   0.02581  -0.00849   0.34897
           R5          -0.00664   0.02674  -0.00881   0.00604   0.34924
           R6          -0.00632   0.02438  -0.00372   0.00465   0.00474
           A1          -0.03895   0.10892   0.04082   0.00288   0.00270
           A2           0.00457   0.00778  -0.00737   0.00264   0.00280
           A3           0.00540   0.00733  -0.00357   0.00210   0.00221
           A4           0.00679   0.01338   0.01333   0.00022   0.00002
           A5          -0.00785  -0.00597   0.00310  -0.00163  -0.00172
           A6          -0.00319  -0.01142  -0.00222  -0.00175  -0.00174
           A7          -0.00613  -0.01183  -0.00319  -0.00174  -0.00173
           A8          -0.01950  -0.00260  -0.01548   0.00915   0.00784
           A9           0.00287   0.00365   0.01229  -0.00144  -0.00160
           D1           0.00390  -0.00427  -0.00330  -0.00004   0.00000
           D2          -0.00158   0.00441   0.00488   0.00000  -0.00007
           D3          -0.00258  -0.00030  -0.00093   0.00011   0.00009
                          R6        A1        A2        A3        A4
           R6           0.35109
           A1           0.00160   0.05617
           A2           0.00148   0.00260   0.16239
           A3           0.00172   0.00432   0.00055   0.16087
           A4           0.00181  -0.00088  -0.00327  -0.00031   0.16587
           A5          -0.00100   0.00112  -0.00116  -0.00059   0.00233
           A6          -0.00201  -0.00378   0.00046  -0.00023  -0.00208
           A7          -0.00215  -0.00368   0.00102  -0.00032  -0.00256
           A8           0.00645   0.01230  -0.00505   0.00423   0.00570
           A9           0.00037   0.00413  -0.00315  -0.00096   0.00569
           D1          -0.00058  -0.00167   0.00083   0.00020  -0.00269
           D2           0.00079   0.00258  -0.00169  -0.00015   0.00372
           D3          -0.00005   0.00043   0.00044  -0.00008  -0.00037
                          A5        A6        A7        A8        A9
           A5           0.15984
           A6          -0.00020   0.16104
           A7          -0.00020   0.00104   0.16105
           A8          -0.00025  -0.00116  -0.00353   0.18844
           A9           0.00186  -0.00158  -0.00187  -0.00278   0.04900
           D1           0.00019   0.00076   0.00071   0.00134  -0.00211
           D2          -0.00003  -0.00091  -0.00094   0.00281   0.00282
           D3           0.00000  -0.00001   0.00000  -0.00112  -0.00026
                          D1        D2        D3
           D1           0.01223
           D2          -0.00032   0.01267
           D3          -0.00005  -0.00001   0.01205
 ITU=  1  1 -1  1  1  0
     Eigenvalues ---    0.01203   0.03679   0.04880   0.10144   0.10300
     Eigenvalues ---    0.15925   0.16049   0.16682   0.19161   0.34307
     Eigenvalues ---    0.34594   0.35674   0.42710   1.06779   1.17059
 En-DIIS/RFO-DIIS/Sim-DIIS IScMMF=       -3 using points:     6    5    4    3    2
 RFO step:  Lambda=-1.51195176D-06.
 DIIS inversion failure, remove point   5.
 RFO-DIIS uses    4 points instead of    5
 DidBck=F Rises=F RFO-DIIS coefs:    2.07555   -0.88261   -0.00031   -0.19263    0.00000
 Iteration  1 RMS(Cart)=  0.00266822 RMS(Int)=  0.00000375
 Iteration  2 RMS(Cart)=  0.00000662 RMS(Int)=  0.00000004
 Iteration  3 RMS(Cart)=  0.00000000 RMS(Int)=  0.00000004
 Variable       Old X    -DE/DX   Delta X   Delta X   Delta X     New X
                                 (Linear)    (Quad)   (Total)
    R1        2.20732   0.00050   0.00019   0.00010   0.00029   2.20761
    R2        2.25489  -0.00008   0.00085  -0.00034   0.00050   2.25539
    R3        2.71067   0.00013   0.00047   0.00041   0.00087   2.71154
    R4        2.05971  -0.00003   0.00017  -0.00020  -0.00003   2.05969
    R5        2.05972  -0.00003   0.00019  -0.00023  -0.00003   2.05969
    R6        2.05390  -0.00003   0.00011  -0.00017  -0.00006   2.05384
    A1        2.44964  -0.00023  -0.00519  -0.00014  -0.00533   2.44431
    A2        1.93492  -0.00002   0.00025  -0.00029  -0.00004   1.93489
    A3        1.93482  -0.00003   0.00031  -0.00034  -0.00003   1.93478
    A4        1.90231  -0.00007  -0.00051  -0.00003  -0.00054   1.90177
    A5        1.90235   0.00003  -0.00001   0.00024   0.00023   1.90258
    A6        1.89430   0.00004  -0.00002   0.00022   0.00019   1.89450
    A7        1.89426   0.00005  -0.00003   0.00022   0.00020   1.89446
    A8        3.23151  -0.00009   0.00000   0.00006   0.00006   3.23157
    A9        3.04594  -0.00003  -0.00083   0.00053  -0.00031   3.04564
    D1        1.05569   0.00000   0.00019   0.00003   0.00023   1.05592
    D2       -1.05960  -0.00001  -0.00017   0.00015  -0.00002  -1.05961
    D3        3.13970   0.00000   0.00000   0.00011   0.00010   3.13980
         Item               Value     Threshold  Converged?
 Maximum Force            0.000502     0.000450     NO 
 RMS     Force            0.000139     0.000300     YES
 Maximum Displacement     0.006854     0.001800     NO 
 RMS     Displacement     0.002671     0.001200     NO 
 Predicted change in Energy=-7.549191D-07
 GradGradGradGradGradGradGradGradGradGradGradGradGradGradGradGradGradGrad

                          Input orientation:                          
 ---------------------------------------------------------------------
 Center     Atomic      Atomic             Coordinates (Angstroms)
 Number     Number       Type             X           Y           Z
 ---------------------------------------------------------------------
      1          8           0        1.875915    0.159223    0.000343
      2          6           0        0.728070   -0.057986    0.000000
      3          7           0       -0.414597   -0.402602   -0.000470
      4          6           0       -1.733762    0.161938   -0.000047
      5          1           0       -1.893167    0.776616   -0.885896
      6          1           0       -1.894548    0.771800    0.888877
      7          1           0       -2.462861   -0.644068   -0.002776
 ---------------------------------------------------------------------
                    Distance matrix (angstroms):
                    1          2          3          4          5
     1  O    0.000000
     2  C    1.168216   0.000000
     3  N    2.358409   1.193502   0.000000
     4  C    3.609678   2.471636   1.434887   0.000000
     5  H    3.920788   2.890027   2.088230   1.089939   0.000000
     6  H    3.921879   2.890808   2.088160   1.089941   1.774780
     7  H    4.412512   3.244308   2.062449   1.086847   1.767143
                    6          7
     6  H    0.000000
     7  H    1.767118   0.000000
 Stoichiometry    C2H3NO
 Framework group  C1[X(C2H3NO)]
 Deg. of freedom    15
 Full point group                 C1      NOp   1
 Largest Abelian subgroup         C1      NOp   1
 Largest concise Abelian subgroup C1      NOp   1
                         Standard orientation:                         
 ---------------------------------------------------------------------
 Center     Atomic      Atomic             Coordinates (Angstroms)
 Number     Number       Type             X           Y           Z
 ---------------------------------------------------------------------
      1          8           0        1.882603    0.151278    0.000006
      2          6           0        0.733790   -0.060751   -0.000003
      3          7           0       -0.410420   -0.400209   -0.000015
      4          6           0       -1.727025    0.170276    0.000002
      5          1           0       -1.883755    0.784807   -0.886426
      6          1           0       -1.884959    0.781718    0.888351
      7          1           0       -2.459752   -0.632435   -0.001866
 ---------------------------------------------------------------------
 Rotational constants (GHZ):          81.6082653           4.3757460           4.2643066
 Standard basis: Aug-CC-pVTZ (5D, 7F)
 There are   295 symmetry adapted cartesian basis functions of A   symmetry.
 There are   253 symmetry adapted basis functions of A   symmetry.
   253 basis functions,   369 primitive gaussians,   295 cartesian basis functions
    15 alpha electrons       15 beta electrons
       nuclear repulsion energy       104.4465434510 Hartrees.
 NAtoms=    7 NActive=    7 NUniq=    7 SFac= 1.00D+00 NAtFMM=   60 NAOKFM=F Big=F
 Integral buffers will be    131072 words long.
 Raffenetti 2 integral format.
 Two-electron integral symmetry is turned on.
 Nuclear repulsion after empirical dispersion term =      104.4453338377 Hartrees.
 One-electron integrals computed using PRISM.
 NBasis=   253 RedAO= T EigKep=  3.43D-05  NBF=   253
 NBsUse=   253 1.00D-06 EigRej= -1.00D+00 NBFU=   253
 Initial guess from the checkpoint file:  "IsoC2-M0001-b3lyp-wb97L-wb97H.chk"
 B after Tr=     0.000000    0.000000    0.000000
         Rot=    1.000000   -0.000116    0.000002    0.000103 Ang=  -0.02 deg.
 Keep R1 ints in memory in canonical form, NReq=1050507359.
 Requested convergence on RMS density matrix=1.00D-08 within 128 cycles.
 Requested convergence on MAX density matrix=1.00D-06.
 Requested convergence on             energy=1.00D-06.
 No special actions if energy rises.
 SCF Done:  E(RwB97XD) =  -207.997256826     A.U. after    9 cycles
            NFock=  9  Conv=0.34D-08     -V/T= 2.0055
 Calling FoFJK, ICntrl=      2127 FMM=F ISym2X=0 I1Cent= 0 IOpClX= 0 NMat=1 NMatS=1 NMatT=0.
 ***** Axes restored to original set *****
 -------------------------------------------------------------------
 Center     Atomic                   Forces (Hartrees/Bohr)
 Number     Number              X              Y              Z
 -------------------------------------------------------------------
      1        8           0.000040050    0.000024821   -0.000000745
      2        6          -0.000141886   -0.000069704    0.000002041
      3        7           0.000187802    0.000011976   -0.000002314
      4        6          -0.000158882    0.000067145    0.000001962
      5        1           0.000023934   -0.000021644    0.000016316
      6        1           0.000023446   -0.000020995   -0.000017126
      7        1           0.000025536    0.000008401   -0.000000135
 -------------------------------------------------------------------
 Cartesian Forces:  Max     0.000187802 RMS     0.000067508

 GradGradGradGradGradGradGradGradGradGradGradGradGradGradGradGradGradGrad
 Berny optimization.
 Using GEDIIS/GDIIS optimizer.
 FormGI is forming the generalized inverse of G from B-inverse, IUseBI=4.
 Internal  Forces:  Max     0.000110374 RMS     0.000039612
 Search for a local minimum.
 Step number   7 out of a maximum of   28
 All quantities printed in internal units (Hartrees-Bohrs-Radians)
 Mixed Optimization -- En-DIIS/RFO-DIIS
 Swapping is turned off.
 Update second derivatives using D2CorX and points    1    2    3    4    5
                                                      6    7
 DE= -7.86D-07 DEPred=-7.55D-07 R= 1.04D+00
 Trust test= 1.04D+00 RLast= 5.49D-03 DXMaxT set to 1.50D-01
 The second derivative matrix:
                          R1        R2        R3        R4        R5
           R1           1.02555
           R2           0.04573   1.07930
           R3          -0.03475  -0.02120   0.42005
           R4           0.00541   0.01220  -0.00611   0.34654
           R5           0.00637   0.01246  -0.00652   0.00349   0.34659
           R6           0.00394   0.01188  -0.00080   0.00228   0.00226
           A1          -0.03501   0.09433   0.05445  -0.00106  -0.00120
           A2           0.01203   0.00382  -0.00807   0.00205   0.00221
           A3           0.01050   0.00142  -0.00323   0.00090   0.00101
           A4           0.01081   0.00263   0.01993  -0.00256  -0.00283
           A5          -0.01423  -0.00041   0.00224  -0.00053  -0.00062
           A6          -0.00899  -0.00468  -0.00486  -0.00017  -0.00013
           A7          -0.01099  -0.00301  -0.00605   0.00027   0.00031
           A8          -0.00228  -0.02816  -0.00815   0.00371   0.00229
           A9           0.00094  -0.00010   0.01644  -0.00266  -0.00286
           D1           0.00445  -0.00464  -0.00399   0.00004   0.00009
           D2          -0.00307   0.00242   0.00617  -0.00060  -0.00069
           D3          -0.00149   0.00118  -0.00100   0.00041   0.00039
                          R6        A1        A2        A3        A4
           R6           0.34890
           A1          -0.00156   0.05728
           A2           0.00069  -0.00107   0.16271
           A3           0.00056   0.00061   0.00046   0.16075
           A4          -0.00019  -0.00164  -0.00525  -0.00161   0.16640
           A5           0.00004   0.00355  -0.00095  -0.00027   0.00364
           A6          -0.00067  -0.00065   0.00117   0.00035  -0.00125
           A7          -0.00048  -0.00084   0.00188   0.00031  -0.00187
           A8           0.00199   0.00785  -0.00739   0.00244   0.00368
           A9          -0.00030   0.00582  -0.00445  -0.00166   0.00713
           D1          -0.00055  -0.00066   0.00099   0.00025  -0.00291
           D2           0.00039   0.00205  -0.00211  -0.00032   0.00420
           D3           0.00019   0.00016   0.00054  -0.00007  -0.00051
                          A5        A6        A7        A8        A9
           A5           0.15937
           A6          -0.00088   0.16030
           A7          -0.00093   0.00029   0.16028
           A8           0.00200   0.00080  -0.00141   0.18140
           A9           0.00248  -0.00151  -0.00195  -0.00261   0.05057
           D1           0.00017   0.00077   0.00074   0.00089  -0.00232
           D2           0.00010  -0.00091  -0.00096   0.00310   0.00332
           D3           0.00000   0.00001   0.00002  -0.00110  -0.00038
                          D1        D2        D3
           D1           0.01221
           D2          -0.00034   0.01277
           D3          -0.00003  -0.00003   0.01204
 ITU=  0  1  1 -1  1  1  0
     Eigenvalues ---    0.01203   0.03678   0.05026   0.10159   0.10308
     Eigenvalues ---    0.15644   0.15935   0.16789   0.18610   0.34307
     Eigenvalues ---    0.34589   0.35164   0.42978   1.00721   1.11278
 En-DIIS/RFO-DIIS/Sim-DIIS IScMMF=       -3 using points:     7    6    5    4    3    2
 RFO step:  Lambda=-5.42030662D-08.
 DIIS inversion failure, remove point   6.
 DIIS inversion failure, remove point   5.
 DIIS inversion failure, remove point   4.
 DIIS inversion failure, remove point   3.
 RFO-DIIS uses    2 points instead of    6
 DidBck=F Rises=F RFO-DIIS coefs:    1.03227   -0.03227    0.00000    0.00000    0.00000
                  RFO-DIIS coefs:    0.00000
 Iteration  1 RMS(Cart)=  0.00014831 RMS(Int)=  0.00000003
 Iteration  2 RMS(Cart)=  0.00000003 RMS(Int)=  0.00000001
 Variable       Old X    -DE/DX   Delta X   Delta X   Delta X     New X
                                 (Linear)    (Quad)   (Total)
    R1        2.20761   0.00004   0.00001   0.00005   0.00006   2.20767
    R2        2.25539  -0.00011   0.00002  -0.00011  -0.00009   2.25530
    R3        2.71154   0.00009   0.00003   0.00020   0.00023   2.71177
    R4        2.05969  -0.00003   0.00000  -0.00007  -0.00007   2.05961
    R5        2.05969  -0.00003   0.00000  -0.00007  -0.00007   2.05962
    R6        2.05384  -0.00002   0.00000  -0.00006  -0.00006   2.05378
    A1        2.44431  -0.00001  -0.00017   0.00004  -0.00013   2.44418
    A2        1.93489  -0.00002   0.00000  -0.00015  -0.00015   1.93474
    A3        1.93478  -0.00002   0.00000  -0.00013  -0.00013   1.93465
    A4        1.90177  -0.00001  -0.00002  -0.00008  -0.00009   1.90167
    A5        1.90258   0.00002   0.00001   0.00013   0.00014   1.90272
    A6        1.89450   0.00002   0.00001   0.00012   0.00012   1.89462
    A7        1.89446   0.00002   0.00001   0.00012   0.00013   1.89458
    A8        3.23157  -0.00003   0.00000  -0.00017  -0.00017   3.23140
    A9        3.04564   0.00001  -0.00001   0.00014   0.00013   3.04576
    D1        1.05592   0.00000   0.00001   0.00003   0.00003   1.05595
    D2       -1.05961   0.00000   0.00000   0.00005   0.00005  -1.05957
    D3        3.13980   0.00000   0.00000   0.00003   0.00003   3.13984
         Item               Value     Threshold  Converged?
 Maximum Force            0.000110     0.000450     YES
 RMS     Force            0.000040     0.000300     YES
 Maximum Displacement     0.000329     0.001800     YES
 RMS     Displacement     0.000148     0.001200     YES
 Predicted change in Energy=-3.076531D-08
 Optimization completed.
    -- Stationary point found.
                           ----------------------------
                           !   Optimized Parameters   !
                           ! (Angstroms and Degrees)  !
 --------------------------                            --------------------------
 ! Name  Definition              Value          Derivative Info.                !
 --------------------------------------------------------------------------------
 ! R1    R(1,2)                  1.1682         -DE/DX =    0.0                 !
 ! R2    R(2,3)                  1.1935         -DE/DX =   -0.0001              !
 ! R3    R(3,4)                  1.4349         -DE/DX =    0.0001              !
 ! R4    R(4,5)                  1.0899         -DE/DX =    0.0                 !
 ! R5    R(4,6)                  1.0899         -DE/DX =    0.0                 !
 ! R6    R(4,7)                  1.0868         -DE/DX =    0.0                 !
 ! A1    A(2,3,4)              140.0487         -DE/DX =    0.0                 !
 ! A2    A(3,4,5)              110.8608         -DE/DX =    0.0                 !
 ! A3    A(3,4,6)              110.855          -DE/DX =    0.0                 !
 ! A4    A(3,4,7)              108.9632         -DE/DX =    0.0                 !
 ! A5    A(5,4,6)              109.0096         -DE/DX =    0.0                 !
 ! A6    A(5,4,7)              108.5468         -DE/DX =    0.0                 !
 ! A7    A(6,4,7)              108.5444         -DE/DX =    0.0                 !
 ! A8    L(1,2,3,5,-1)         185.1551         -DE/DX =    0.0                 !
 ! A9    L(1,2,3,5,-2)         174.5022         -DE/DX =    0.0                 !
 ! D1    D(2,3,4,5)             60.4997         -DE/DX =    0.0                 !
 ! D2    D(2,3,4,6)            -60.7114         -DE/DX =    0.0                 !
 ! D3    D(2,3,4,7)            179.8974         -DE/DX =    0.0                 !
 --------------------------------------------------------------------------------
 GradGradGradGradGradGradGradGradGradGradGradGradGradGradGradGradGradGrad

                          Input orientation:                          
 ---------------------------------------------------------------------
 Center     Atomic      Atomic             Coordinates (Angstroms)
 Number     Number       Type             X           Y           Z
 ---------------------------------------------------------------------
      1          8           0        1.875915    0.159223    0.000343
      2          6           0        0.728070   -0.057986    0.000000
      3          7           0       -0.414597   -0.402602   -0.000470
      4          6           0       -1.733762    0.161938   -0.000047
      5          1           0       -1.893167    0.776616   -0.885896
      6          1           0       -1.894548    0.771800    0.888877
      7          1           0       -2.462861   -0.644068   -0.002776
 ---------------------------------------------------------------------
                    Distance matrix (angstroms):
                    1          2          3          4          5
     1  O    0.000000
     2  C    1.168216   0.000000
     3  N    2.358409   1.193502   0.000000
     4  C    3.609678   2.471636   1.434887   0.000000
     5  H    3.920788   2.890027   2.088230   1.089939   0.000000
     6  H    3.921879   2.890808   2.088160   1.089941   1.774780
     7  H    4.412512   3.244308   2.062449   1.086847   1.767143
                    6          7
     6  H    0.000000
     7  H    1.767118   0.000000
 Stoichiometry    C2H3NO
 Framework group  C1[X(C2H3NO)]
 Deg. of freedom    15
 Full point group                 C1      NOp   1
 Largest Abelian subgroup         C1      NOp   1
 Largest concise Abelian subgroup C1      NOp   1
                         Standard orientation:                         
 ---------------------------------------------------------------------
 Center     Atomic      Atomic             Coordinates (Angstroms)
 Number     Number       Type             X           Y           Z
 ---------------------------------------------------------------------
      1          8           0        1.882603    0.151278    0.000006
      2          6           0        0.733790   -0.060751   -0.000003
      3          7           0       -0.410420   -0.400209   -0.000015
      4          6           0       -1.727025    0.170276    0.000002
      5          1           0       -1.883755    0.784807   -0.886426
      6          1           0       -1.884959    0.781718    0.888351
      7          1           0       -2.459752   -0.632435   -0.001866
 ---------------------------------------------------------------------
 Rotational constants (GHZ):          81.6082653           4.3757460           4.2643066

 **********************************************************************

            Population analysis using the SCF Density.

 **********************************************************************

 Orbital symmetries:
       Occupied  (A) (A) (A) (A) (A) (A) (A) (A) (A) (A) (A) (A)
                 (A) (A) (A)
       Virtual   (A) (A) (A) (A) (A) (A) (A) (A) (A) (A) (A) (A)
                 (A) (A) (A) (A) (A) (A) (A) (A) (A) (A) (A) (A)
                 (A) (A) (A) (A) (A) (A) (A) (A) (A) (A) (A) (A)
                 (A) (A) (A) (A) (A) (A) (A) (A) (A) (A) (A) (A)
                 (A) (A) (A) (A) (A) (A) (A) (A) (A) (A) (A) (A)
                 (A) (A) (A) (A) (A) (A) (A) (A) (A) (A) (A) (A)
                 (A) (A) (A) (A) (A) (A) (A) (A) (A) (A) (A) (A)
                 (A) (A) (A) (A) (A) (A) (A) (A) (A) (A) (A) (A)
                 (A) (A) (A) (A) (A) (A) (A) (A) (A) (A) (A) (A)
                 (A) (A) (A) (A) (A) (A) (A) (A) (A) (A) (A) (A)
                 (A) (A) (A) (A) (A) (A) (A) (A) (A) (A) (A) (A)
                 (A) (A) (A) (A) (A) (A) (A) (A) (A) (A) (A) (A)
                 (A) (A) (A) (A) (A) (A) (A) (A) (A) (A) (A) (A)
                 (A) (A) (A) (A) (A) (A) (A) (A) (A) (A) (A) (A)
                 (A) (A) (A) (A) (A) (A) (A) (A) (A) (A) (A) (A)
                 (A) (A) (A) (A) (A) (A) (A) (A) (A) (A) (A) (A)
                 (A) (A) (A) (A) (A) (A) (A) (A) (A) (A) (A) (A)
                 (A) (A) (A) (A) (A) (A) (A) (A) (A) (A) (A) (A)
                 (A) (A) (A) (A) (A) (A) (A) (A) (A) (A) (A) (A)
                 (A) (A) (A) (A) (A) (A) (A) (A) (A) (A)
 The electronic state is 1-A.
 Alpha  occ. eigenvalues --  -19.28984 -14.46112 -10.41804 -10.34546  -1.20383
 Alpha  occ. eigenvalues --   -1.05915  -0.84990  -0.63098  -0.58713  -0.57360
 Alpha  occ. eigenvalues --   -0.57236  -0.51826  -0.51206  -0.38115  -0.36666
 Alpha virt. eigenvalues --    0.02527   0.04615   0.04617   0.06019   0.08763
 Alpha virt. eigenvalues --    0.09064   0.09684   0.09824   0.12034   0.12283
 Alpha virt. eigenvalues --    0.12684   0.12951   0.14826   0.15951   0.18676
 Alpha virt. eigenvalues --    0.18825   0.20014   0.20633   0.23792   0.24200
 Alpha virt. eigenvalues --    0.24744   0.25471   0.26328   0.26767   0.28583
 Alpha virt. eigenvalues --    0.30241   0.31436   0.31530   0.33642   0.33749
 Alpha virt. eigenvalues --    0.36197   0.36592   0.37391   0.37969   0.39098
 Alpha virt. eigenvalues --    0.39479   0.42436   0.43586   0.44380   0.46552
 Alpha virt. eigenvalues --    0.46713   0.47881   0.49590   0.51588   0.52172
 Alpha virt. eigenvalues --    0.53057   0.54993   0.55498   0.58811   0.59790
 Alpha virt. eigenvalues --    0.62866   0.66601   0.69641   0.71674   0.72459
 Alpha virt. eigenvalues --    0.73208   0.75548   0.75774   0.78017   0.78370
 Alpha virt. eigenvalues --    0.80028   0.81904   0.83916   0.85162   0.86967
 Alpha virt. eigenvalues --    0.88105   0.88758   0.89823   0.92733   0.93169
 Alpha virt. eigenvalues --    0.96445   0.96553   0.96651   1.00488   1.02205
 Alpha virt. eigenvalues --    1.03060   1.04989   1.06306   1.06336   1.08693
 Alpha virt. eigenvalues --    1.10540   1.10906   1.13096   1.14228   1.14952
 Alpha virt. eigenvalues --    1.16665   1.17448   1.18571   1.20716   1.22079
 Alpha virt. eigenvalues --    1.22865   1.23661   1.24202   1.28380   1.30572
 Alpha virt. eigenvalues --    1.37274   1.38348   1.38580   1.45629   1.47093
 Alpha virt. eigenvalues --    1.49845   1.50058   1.50471   1.55182   1.55716
 Alpha virt. eigenvalues --    1.56796   1.56833   1.60852   1.64913   1.68049
 Alpha virt. eigenvalues --    1.71087   1.73869   1.76893   1.78279   1.80671
 Alpha virt. eigenvalues --    1.81245   1.87606   1.92099   1.93748   2.01440
 Alpha virt. eigenvalues --    2.02087   2.05807   2.06570   2.08267   2.09971
 Alpha virt. eigenvalues --    2.10802   2.12645   2.12986   2.18711   2.22564
 Alpha virt. eigenvalues --    2.25040   2.29490   2.32195   2.34383   2.36961
 Alpha virt. eigenvalues --    2.38333   2.49497   2.52950   2.55134   2.56232
 Alpha virt. eigenvalues --    2.59695   2.60560   2.69908   2.72211   2.76591
 Alpha virt. eigenvalues --    2.88620   2.89896   2.94112   3.01591   3.08733
 Alpha virt. eigenvalues --    3.12033   3.22339   3.23792   3.26531   3.28162
 Alpha virt. eigenvalues --    3.30513   3.32426   3.36000   3.38037   3.40034
 Alpha virt. eigenvalues --    3.43454   3.45736   3.51557   3.58215   3.60619
 Alpha virt. eigenvalues --    3.61697   3.66202   3.69598   3.71573   3.75297
 Alpha virt. eigenvalues --    3.77897   3.83227   3.83681   3.87193   3.93409
 Alpha virt. eigenvalues --    3.95148   3.96288   4.04285   4.08130   4.11364
 Alpha virt. eigenvalues --    4.13423   4.25729   4.29143   4.32263   4.38416
 Alpha virt. eigenvalues --    4.40449   4.47960   4.49872   4.53457   4.58340
 Alpha virt. eigenvalues --    4.73826   4.74731   4.78240   4.79028   4.85909
 Alpha virt. eigenvalues --    4.87033   4.90518   4.95589   5.00322   5.07848
 Alpha virt. eigenvalues --    5.09837   5.11946   5.22228   5.22430   5.24044
 Alpha virt. eigenvalues --    5.28829   5.32947   5.42777   5.48057   5.55340
 Alpha virt. eigenvalues --    5.73884   5.76851   5.81317   5.97424   5.98465
 Alpha virt. eigenvalues --    6.09339   6.18865   6.19192   6.22965   6.23333
 Alpha virt. eigenvalues --    6.33862   6.36585   6.41325   6.51246   6.52516
 Alpha virt. eigenvalues --    6.78499   6.79914   6.80133   7.20981   7.22445
 Alpha virt. eigenvalues --    7.26359   7.48440   7.51458   7.61963  14.69658
 Alpha virt. eigenvalues --   17.21101  17.96321  21.12449
          Condensed to atoms (all electrons):
               1          2          3          4          5          6
     1  O    8.110874   0.556341  -0.263541  -0.002410  -0.001323  -0.001312
     2  C    0.556341   5.256701   0.424565  -0.180087  -0.010361  -0.010361
     3  N   -0.263541   0.424565   6.832922   0.034700  -0.014908  -0.014875
     4  C   -0.002410  -0.180087   0.034700   5.406525   0.392283   0.392307
     5  H   -0.001323  -0.010361  -0.014908   0.392283   0.332670   0.009287
     6  H   -0.001312  -0.010361  -0.014875   0.392307   0.009287   0.332635
     7  H    0.000300   0.003400  -0.000758   0.376891   0.006857   0.006838
               7
     1  O    0.000300
     2  C    0.003400
     3  N   -0.000758
     4  C    0.376891
     5  H    0.006857
     6  H    0.006838
     7  H    0.320010
 Mulliken charges:
               1
     1  O   -0.398928
     2  C   -0.040198
     3  N    0.001897
     4  C   -0.420210
     5  H    0.285496
     6  H    0.285482
     7  H    0.286462
 Sum of Mulliken charges =   0.00000
 Mulliken charges with hydrogens summed into heavy atoms:
               1
     1  O   -0.398928
     2  C   -0.040198
     3  N    0.001897
     4  C    0.437230
 Electronic spatial extent (au):  <R**2>=            296.6604
 Charge=              0.0000 electrons
 Dipole moment (field-independent basis, Debye):
    X=             -2.8919    Y=              0.6699    Z=              0.0000  Tot=              2.9685
 Quadrupole moment (field-independent basis, Debye-Ang):
   XX=            -24.3679   YY=            -23.0411   ZZ=            -22.5262
   XY=             -1.1430   XZ=              0.0000   YZ=              0.0000
 Traceless Quadrupole moment (field-independent basis, Debye-Ang):
   XX=             -1.0562   YY=              0.2706   ZZ=              0.7855
   XY=             -1.1430   XZ=              0.0000   YZ=              0.0000
 Octapole moment (field-independent basis, Debye-Ang**2):
  XXX=            -11.7313  YYY=              1.1583  ZZZ=              0.0041  XYY=              1.1920
  XXY=             -1.6229  XXZ=             -0.0006  XZZ=              1.1611  YZZ=              1.2027
  YYZ=             -0.0035  XYZ=             -0.0013
 Hexadecapole moment (field-independent basis, Debye-Ang**3):
 XXXX=           -315.4630 YYYY=            -37.0286 ZZZZ=            -27.5525 XXXY=              1.2791
 XXXZ=              0.0040 YYYX=              0.7946 YYYZ=             -0.0034 ZZZX=             -0.0085
 ZZZY=              0.0014 XXYY=            -54.8007 XXZZ=            -55.0578 YYZZ=            -10.1871
 XXYZ=              0.0056 YYXZ=              0.0066 ZZXY=             -1.4320
 N-N= 1.044453338377D+02 E-N=-6.952548302008D+02  KE= 2.068530866901D+02
 1\1\GINC-R03C35\FOpt\RwB97XD\Aug-CC-pVTZ\C2H3N1O1\LFRANZON\29-Oct-2021
 \0\\#wB97XD Aug-cc-pVTZ Opt Integral(Grid=SuperFineGrid) Freq MaxDisk=
 32GB\\Title\\0,1\O,1.8759149209,0.1592225598,0.0003426104\C,0.72806979
 86,-0.0579861611,-0.0000002907\N,-0.4145971826,-0.4026016685,-0.000469
 8873\C,-1.7337620206,0.1619376772,-0.0000474227\H,-1.8931673742,0.7766
 155608,-0.8858962504\H,-1.8945475921,0.7718000268,0.88887688\H,-2.4628
 6055,-0.6440679951,-0.0027756394\\Version=ES64L-G16RevB.01\State=1-A\H
 F=-207.9972568\RMSD=3.358e-09\RMSF=6.751e-05\Dipole=-1.1389304,0.25842
 75,0.0001449\Quadrupole=-0.7775554,0.1935248,0.5840306,-0.8541726,-0.0
 009934,-0.000473\PG=C01 [X(C2H3N1O1)]\\@


 ...THOSE SCIENCES ARE VAIN AND FULL OF ERRORS WHICH 
 ARE NOT BORN FROM EXPERIMENT, THE MOTHER OF CERTAINTY...

                          -- LEONARDO DA VINCI, 1452-1519
 Job cpu time:       0 days  1 hours 31 minutes 37.4 seconds.
 Elapsed time:       0 days  0 hours  7 minutes 23.7 seconds.
 File lengths (MBytes):  RWF=     34 Int=      0 D2E=      0 Chk=      6 Scr=      1
 Normal termination of Gaussian 16 at Fri Oct 29 13:35:22 2021.
 Link1:  Proceeding to internal job step number  2.
 ----------------------------------------------------------------------
 #N Geom=AllCheck Guess=TCheck SCRF=Check GenChk RwB97XD/Aug-CC-pVTZ Fr
 eq
 ----------------------------------------------------------------------
 1/10=4,29=7,30=1,38=1,40=1/1,3;
 2/12=2,40=1/2;
 3/5=16,6=1,7=10,11=2,14=-4,25=1,30=1,70=2,71=2,74=-58,75=-7,116=1,140=1/1,2,3;
 4/5=101/1;
 5/5=2,38=6,98=1/2;
 8/6=4,10=90,11=11/1;
 11/6=1,8=1,9=11,15=111,16=1/1,2,10;
 10/6=1/2;
 6/7=2,8=2,9=2,10=2,28=1/1;
 7/8=1,10=1,25=1/1,2,3,16;
 1/10=4,30=1/3;
 99//99;
 Structure from the checkpoint file:  "IsoC2-M0001-b3lyp-wb97L-wb97H.chk"
 -----
 Title
 -----
 Charge =  0 Multiplicity = 1
 Redundant internal coordinates found in file.  (old form).
 O,0,1.8759149209,0.1592225598,0.0003426104
 C,0,0.7280697986,-0.0579861611,-0.0000002907
 N,0,-0.4145971826,-0.4026016685,-0.0004698873
 C,0,-1.7337620206,0.1619376772,-0.0000474227
 H,0,-1.8931673742,0.7766155608,-0.8858962504
 H,0,-1.8945475921,0.7718000268,0.88887688
 H,0,-2.46286055,-0.6440679951,-0.0027756394
 Recover connectivity data from disk.

 GradGradGradGradGradGradGradGradGradGradGradGradGradGradGradGradGradGrad
 Berny optimization.
 Initialization pass.
                           ----------------------------
                           !    Initial Parameters    !
                           ! (Angstroms and Degrees)  !
 --------------------------                            --------------------------
 ! Name  Definition              Value          Derivative Info.                !
 --------------------------------------------------------------------------------
 ! R1    R(1,2)                  1.1682         calculate D2E/DX2 analytically  !
 ! R2    R(2,3)                  1.1935         calculate D2E/DX2 analytically  !
 ! R3    R(3,4)                  1.4349         calculate D2E/DX2 analytically  !
 ! R4    R(4,5)                  1.0899         calculate D2E/DX2 analytically  !
 ! R5    R(4,6)                  1.0899         calculate D2E/DX2 analytically  !
 ! R6    R(4,7)                  1.0868         calculate D2E/DX2 analytically  !
 ! A1    A(2,3,4)              140.0487         calculate D2E/DX2 analytically  !
 ! A2    A(3,4,5)              110.8608         calculate D2E/DX2 analytically  !
 ! A3    A(3,4,6)              110.855          calculate D2E/DX2 analytically  !
 ! A4    A(3,4,7)              108.9632         calculate D2E/DX2 analytically  !
 ! A5    A(5,4,6)              109.0096         calculate D2E/DX2 analytically  !
 ! A6    A(5,4,7)              108.5468         calculate D2E/DX2 analytically  !
 ! A7    A(6,4,7)              108.5444         calculate D2E/DX2 analytically  !
 ! A8    L(1,2,3,5,-1)         185.1551         calculate D2E/DX2 analytically  !
 ! A9    L(1,2,3,5,-2)         174.5022         calculate D2E/DX2 analytically  !
 ! D1    D(2,3,4,5)             60.4997         calculate D2E/DX2 analytically  !
 ! D2    D(2,3,4,6)            -60.7114         calculate D2E/DX2 analytically  !
 ! D3    D(2,3,4,7)            179.8974         calculate D2E/DX2 analytically  !
 --------------------------------------------------------------------------------
 Trust Radius=3.00D-01 FncErr=1.00D-07 GrdErr=1.00D-07 EigMax=2.50D+02 EigMin=1.00D-04
 Number of steps in this run=      2 maximum allowed number of steps=      2.
 GradGradGradGradGradGradGradGradGradGradGradGradGradGradGradGradGradGrad

                          Input orientation:                          
 ---------------------------------------------------------------------
 Center     Atomic      Atomic             Coordinates (Angstroms)
 Number     Number       Type             X           Y           Z
 ---------------------------------------------------------------------
      1          8           0        1.875915    0.159223    0.000343
      2          6           0        0.728070   -0.057986    0.000000
      3          7           0       -0.414597   -0.402602   -0.000470
      4          6           0       -1.733762    0.161938   -0.000047
      5          1           0       -1.893167    0.776616   -0.885896
      6          1           0       -1.894548    0.771800    0.888877
      7          1           0       -2.462861   -0.644068   -0.002776
 ---------------------------------------------------------------------
                    Distance matrix (angstroms):
                    1          2          3          4          5
     1  O    0.000000
     2  C    1.168216   0.000000
     3  N    2.358409   1.193502   0.000000
     4  C    3.609678   2.471636   1.434887   0.000000
     5  H    3.920788   2.890027   2.088230   1.089939   0.000000
     6  H    3.921879   2.890808   2.088160   1.089941   1.774780
     7  H    4.412512   3.244308   2.062449   1.086847   1.767143
                    6          7
     6  H    0.000000
     7  H    1.767118   0.000000
 Stoichiometry    C2H3NO
 Framework group  C1[X(C2H3NO)]
 Deg. of freedom    15
 Full point group                 C1      NOp   1
 Largest Abelian subgroup         C1      NOp   1
 Largest concise Abelian subgroup C1      NOp   1
                         Standard orientation:                         
 ---------------------------------------------------------------------
 Center     Atomic      Atomic             Coordinates (Angstroms)
 Number     Number       Type             X           Y           Z
 ---------------------------------------------------------------------
      1          8           0        1.882603    0.151278    0.000006
      2          6           0        0.733790   -0.060751   -0.000003
      3          7           0       -0.410420   -0.400209   -0.000015
      4          6           0       -1.727025    0.170276    0.000002
      5          1           0       -1.883755    0.784807   -0.886426
      6          1           0       -1.884959    0.781718    0.888351
      7          1           0       -2.459752   -0.632435   -0.001866
 ---------------------------------------------------------------------
 Rotational constants (GHZ):          81.6082653           4.3757460           4.2643066
 Standard basis: Aug-CC-pVTZ (5D, 7F)
 There are   295 symmetry adapted cartesian basis functions of A   symmetry.
 There are   253 symmetry adapted basis functions of A   symmetry.
   253 basis functions,   369 primitive gaussians,   295 cartesian basis functions
    15 alpha electrons       15 beta electrons
       nuclear repulsion energy       104.4465434510 Hartrees.
 NAtoms=    7 NActive=    7 NUniq=    7 SFac= 1.00D+00 NAtFMM=   60 NAOKFM=F Big=F
 Integral buffers will be    131072 words long.
 Raffenetti 2 integral format.
 Two-electron integral symmetry is turned on.
 Nuclear repulsion after empirical dispersion term =      104.4453338377 Hartrees.
 One-electron integrals computed using PRISM.
 NBasis=   253 RedAO= T EigKep=  3.43D-05  NBF=   253
 NBsUse=   253 1.00D-06 EigRej= -1.00D+00 NBFU=   253
 Initial guess from the checkpoint file:  "IsoC2-M0001-b3lyp-wb97L-wb97H.chk"
 B after Tr=     0.000000    0.000000    0.000000
         Rot=    1.000000    0.000000    0.000000    0.000000 Ang=   0.00 deg.
 Keep R1 ints in memory in canonical form, NReq=1050507359.
 Requested convergence on RMS density matrix=1.00D-08 within 128 cycles.
 Requested convergence on MAX density matrix=1.00D-06.
 Requested convergence on             energy=1.00D-06.
 No special actions if energy rises.
 SCF Done:  E(RwB97XD) =  -207.997256826     A.U. after    1 cycles
            NFock=  1  Conv=0.79D-09     -V/T= 2.0055
 DoSCS=F DFT=T ScalE2(SS,OS)=  1.000000  1.000000
 Range of M.O.s used for correlation:     1   253
 NBasis=   253 NAE=    15 NBE=    15 NFC=     0 NFV=     0
 NROrb=    253 NOA=    15 NOB=    15 NVA=   238 NVB=   238

 **** Warning!!: The largest alpha MO coefficient is  0.42203972D+02

 Symmetrizing basis deriv contribution to polar:
 IMax=3 JMax=2 DiffMx= 0.00D+00
 G2DrvN: will do     8 centers at a time, making    1 passes.
 Calling FoFCou, ICntrl=  3107 FMM=F I1Cent=   0 AccDes= 0.00D+00.
 End of G2Drv F.D. properties file   721 does not exist.
 End of G2Drv F.D. properties file   722 does not exist.
 End of G2Drv F.D. properties file   788 does not exist.
          IDoAtm=1111111
          Differentiating once with respect to electric field.
                with respect to dipole field.
          Differentiating once with respect to nuclear coordinates.
 Keep R1 ints in memory in canonical form, NReq=1050412844.
          There are    24 degrees of freedom in the 1st order CPHF.  IDoFFX=6 NUNeed=     3.
     21 vectors produced by pass  0 Test12= 1.49D-14 4.17D-09 XBig12= 2.48D+01 2.81D+00.
 AX will form    21 AO Fock derivatives at one time.
     21 vectors produced by pass  1 Test12= 1.49D-14 4.17D-09 XBig12= 5.26D+00 4.01D-01.
     21 vectors produced by pass  2 Test12= 1.49D-14 4.17D-09 XBig12= 9.30D-02 4.69D-02.
     21 vectors produced by pass  3 Test12= 1.49D-14 4.17D-09 XBig12= 8.56D-04 6.07D-03.
     21 vectors produced by pass  4 Test12= 1.49D-14 4.17D-09 XBig12= 1.01D-05 5.15D-04.
     21 vectors produced by pass  5 Test12= 1.49D-14 4.17D-09 XBig12= 8.45D-08 4.74D-05.
     21 vectors produced by pass  6 Test12= 1.49D-14 4.17D-09 XBig12= 7.78D-10 4.46D-06.
      9 vectors produced by pass  7 Test12= 1.49D-14 4.17D-09 XBig12= 4.93D-12 3.83D-07.
      3 vectors produced by pass  8 Test12= 1.49D-14 4.17D-09 XBig12= 2.90D-14 3.04D-08.
 InvSVY:  IOpt=1 It=  1 EMax= 3.11D-15
 Solved reduced A of dimension   159 with    24 vectors.
 Isotropic polarizability for W=    0.000000       35.46 Bohr**3.
 End of Minotr F.D. properties file   721 does not exist.
 End of Minotr F.D. properties file   722 does not exist.
 End of Minotr F.D. properties file   788 does not exist.

 **********************************************************************

            Population analysis using the SCF Density.

 **********************************************************************

 Orbital symmetries:
       Occupied  (A) (A) (A) (A) (A) (A) (A) (A) (A) (A) (A) (A)
                 (A) (A) (A)
       Virtual   (A) (A) (A) (A) (A) (A) (A) (A) (A) (A) (A) (A)
                 (A) (A) (A) (A) (A) (A) (A) (A) (A) (A) (A) (A)
                 (A) (A) (A) (A) (A) (A) (A) (A) (A) (A) (A) (A)
                 (A) (A) (A) (A) (A) (A) (A) (A) (A) (A) (A) (A)
                 (A) (A) (A) (A) (A) (A) (A) (A) (A) (A) (A) (A)
                 (A) (A) (A) (A) (A) (A) (A) (A) (A) (A) (A) (A)
                 (A) (A) (A) (A) (A) (A) (A) (A) (A) (A) (A) (A)
                 (A) (A) (A) (A) (A) (A) (A) (A) (A) (A) (A) (A)
                 (A) (A) (A) (A) (A) (A) (A) (A) (A) (A) (A) (A)
                 (A) (A) (A) (A) (A) (A) (A) (A) (A) (A) (A) (A)
                 (A) (A) (A) (A) (A) (A) (A) (A) (A) (A) (A) (A)
                 (A) (A) (A) (A) (A) (A) (A) (A) (A) (A) (A) (A)
                 (A) (A) (A) (A) (A) (A) (A) (A) (A) (A) (A) (A)
                 (A) (A) (A) (A) (A) (A) (A) (A) (A) (A) (A) (A)
                 (A) (A) (A) (A) (A) (A) (A) (A) (A) (A) (A) (A)
                 (A) (A) (A) (A) (A) (A) (A) (A) (A) (A) (A) (A)
                 (A) (A) (A) (A) (A) (A) (A) (A) (A) (A) (A) (A)
                 (A) (A) (A) (A) (A) (A) (A) (A) (A) (A) (A) (A)
                 (A) (A) (A) (A) (A) (A) (A) (A) (A) (A) (A) (A)
                 (A) (A) (A) (A) (A) (A) (A) (A) (A) (A)
 The electronic state is 1-A.
 Alpha  occ. eigenvalues --  -19.28984 -14.46112 -10.41804 -10.34546  -1.20383
 Alpha  occ. eigenvalues --   -1.05915  -0.84990  -0.63098  -0.58713  -0.57360
 Alpha  occ. eigenvalues --   -0.57236  -0.51826  -0.51206  -0.38115  -0.36666
 Alpha virt. eigenvalues --    0.02527   0.04615   0.04617   0.06019   0.08763
 Alpha virt. eigenvalues --    0.09064   0.09684   0.09824   0.12034   0.12283
 Alpha virt. eigenvalues --    0.12684   0.12951   0.14826   0.15951   0.18676
 Alpha virt. eigenvalues --    0.18825   0.20014   0.20633   0.23792   0.24200
 Alpha virt. eigenvalues --    0.24744   0.25471   0.26328   0.26767   0.28583
 Alpha virt. eigenvalues --    0.30241   0.31436   0.31530   0.33642   0.33749
 Alpha virt. eigenvalues --    0.36197   0.36592   0.37391   0.37969   0.39098
 Alpha virt. eigenvalues --    0.39479   0.42436   0.43586   0.44380   0.46552
 Alpha virt. eigenvalues --    0.46713   0.47881   0.49590   0.51588   0.52172
 Alpha virt. eigenvalues --    0.53057   0.54993   0.55498   0.58811   0.59790
 Alpha virt. eigenvalues --    0.62866   0.66601   0.69641   0.71674   0.72459
 Alpha virt. eigenvalues --    0.73208   0.75548   0.75774   0.78017   0.78370
 Alpha virt. eigenvalues --    0.80028   0.81904   0.83916   0.85162   0.86967
 Alpha virt. eigenvalues --    0.88105   0.88758   0.89823   0.92733   0.93169
 Alpha virt. eigenvalues --    0.96445   0.96553   0.96651   1.00488   1.02205
 Alpha virt. eigenvalues --    1.03060   1.04989   1.06306   1.06336   1.08693
 Alpha virt. eigenvalues --    1.10540   1.10906   1.13096   1.14228   1.14952
 Alpha virt. eigenvalues --    1.16665   1.17448   1.18571   1.20716   1.22079
 Alpha virt. eigenvalues --    1.22865   1.23661   1.24202   1.28380   1.30572
 Alpha virt. eigenvalues --    1.37274   1.38348   1.38580   1.45629   1.47093
 Alpha virt. eigenvalues --    1.49845   1.50058   1.50471   1.55182   1.55716
 Alpha virt. eigenvalues --    1.56796   1.56833   1.60852   1.64913   1.68049
 Alpha virt. eigenvalues --    1.71087   1.73869   1.76893   1.78279   1.80671
 Alpha virt. eigenvalues --    1.81245   1.87606   1.92099   1.93748   2.01440
 Alpha virt. eigenvalues --    2.02087   2.05807   2.06570   2.08267   2.09971
 Alpha virt. eigenvalues --    2.10802   2.12645   2.12986   2.18711   2.22564
 Alpha virt. eigenvalues --    2.25040   2.29490   2.32195   2.34383   2.36961
 Alpha virt. eigenvalues --    2.38333   2.49497   2.52950   2.55134   2.56232
 Alpha virt. eigenvalues --    2.59695   2.60560   2.69908   2.72211   2.76591
 Alpha virt. eigenvalues --    2.88620   2.89896   2.94112   3.01591   3.08733
 Alpha virt. eigenvalues --    3.12033   3.22339   3.23792   3.26531   3.28162
 Alpha virt. eigenvalues --    3.30513   3.32426   3.36000   3.38037   3.40034
 Alpha virt. eigenvalues --    3.43454   3.45736   3.51557   3.58215   3.60619
 Alpha virt. eigenvalues --    3.61697   3.66202   3.69598   3.71573   3.75297
 Alpha virt. eigenvalues --    3.77897   3.83227   3.83681   3.87193   3.93409
 Alpha virt. eigenvalues --    3.95148   3.96288   4.04285   4.08130   4.11364
 Alpha virt. eigenvalues --    4.13423   4.25729   4.29143   4.32263   4.38416
 Alpha virt. eigenvalues --    4.40449   4.47960   4.49872   4.53457   4.58340
 Alpha virt. eigenvalues --    4.73826   4.74731   4.78240   4.79028   4.85909
 Alpha virt. eigenvalues --    4.87033   4.90518   4.95589   5.00322   5.07848
 Alpha virt. eigenvalues --    5.09837   5.11946   5.22228   5.22430   5.24044
 Alpha virt. eigenvalues --    5.28829   5.32947   5.42777   5.48057   5.55340
 Alpha virt. eigenvalues --    5.73884   5.76851   5.81317   5.97424   5.98465
 Alpha virt. eigenvalues --    6.09339   6.18865   6.19192   6.22965   6.23333
 Alpha virt. eigenvalues --    6.33862   6.36585   6.41325   6.51246   6.52516
 Alpha virt. eigenvalues --    6.78499   6.79914   6.80133   7.20981   7.22445
 Alpha virt. eigenvalues --    7.26359   7.48440   7.51458   7.61963  14.69658
 Alpha virt. eigenvalues --   17.21101  17.96321  21.12449
          Condensed to atoms (all electrons):
               1          2          3          4          5          6
     1  O    8.110874   0.556341  -0.263541  -0.002410  -0.001323  -0.001312
     2  C    0.556341   5.256701   0.424565  -0.180087  -0.010361  -0.010361
     3  N   -0.263541   0.424565   6.832921   0.034700  -0.014908  -0.014875
     4  C   -0.002410  -0.180087   0.034700   5.406526   0.392283   0.392307
     5  H   -0.001323  -0.010361  -0.014908   0.392283   0.332670   0.009287
     6  H   -0.001312  -0.010361  -0.014875   0.392307   0.009287   0.332635
     7  H    0.000300   0.003400  -0.000758   0.376891   0.006857   0.006838
               7
     1  O    0.000300
     2  C    0.003400
     3  N   -0.000758
     4  C    0.376891
     5  H    0.006857
     6  H    0.006838
     7  H    0.320010
 Mulliken charges:
               1
     1  O   -0.398929
     2  C   -0.040198
     3  N    0.001897
     4  C   -0.420210
     5  H    0.285496
     6  H    0.285482
     7  H    0.286463
 Sum of Mulliken charges =   0.00000
 Mulliken charges with hydrogens summed into heavy atoms:
               1
     1  O   -0.398929
     2  C   -0.040198
     3  N    0.001897
     4  C    0.437230
 APT charges:
               1
     1  O   -0.804140
     2  C    1.259382
     3  N   -0.916614
     4  C    0.510568
     5  H   -0.027691
     6  H   -0.027645
     7  H    0.006140
 Sum of APT charges =   0.00000
 APT charges with hydrogens summed into heavy atoms:
               1
     1  O   -0.804140
     2  C    1.259382
     3  N   -0.916614
     4  C    0.461372
 Electronic spatial extent (au):  <R**2>=            296.6604
 Charge=              0.0000 electrons
 Dipole moment (field-independent basis, Debye):
    X=             -2.8919    Y=              0.6699    Z=              0.0000  Tot=              2.9685
 Quadrupole moment (field-independent basis, Debye-Ang):
   XX=            -24.3679   YY=            -23.0411   ZZ=            -22.5262
   XY=             -1.1430   XZ=              0.0000   YZ=              0.0000
 Traceless Quadrupole moment (field-independent basis, Debye-Ang):
   XX=             -1.0562   YY=              0.2706   ZZ=              0.7855
   XY=             -1.1430   XZ=              0.0000   YZ=              0.0000
 Octapole moment (field-independent basis, Debye-Ang**2):
  XXX=            -11.7313  YYY=              1.1583  ZZZ=              0.0041  XYY=              1.1920
  XXY=             -1.6229  XXZ=             -0.0006  XZZ=              1.1611  YZZ=              1.2027
  YYZ=             -0.0035  XYZ=             -0.0013
 Hexadecapole moment (field-independent basis, Debye-Ang**3):
 XXXX=           -315.4630 YYYY=            -37.0286 ZZZZ=            -27.5525 XXXY=              1.2791
 XXXZ=              0.0040 YYYX=              0.7946 YYYZ=             -0.0034 ZZZX=             -0.0085
 ZZZY=              0.0014 XXYY=            -54.8007 XXZZ=            -55.0578 YYZZ=            -10.1871
 XXYZ=              0.0056 YYXZ=              0.0066 ZZXY=             -1.4320
 N-N= 1.044453338377D+02 E-N=-6.952548299191D+02  KE= 2.068530865283D+02
  Exact polarizability:  52.422   2.292  27.533  -0.001   0.000  26.430
 Approx polarizability:  57.508   5.896  29.984  -0.001   0.000  27.801
 Calling FoFJK, ICntrl=    100127 FMM=F ISym2X=0 I1Cent= 0 IOpClX= 0 NMat=1 NMatS=1 NMatT=0.
 Full mass-weighted force constant matrix:
 Low frequencies ---  -15.5489   -0.0007   -0.0006    0.0013    0.5964    3.1320
 Low frequencies ---   47.6841  165.6066  613.2216
 Diagonal vibrational polarizability:
       23.3735855       4.2324847      24.0873074
 Harmonic frequencies (cm**-1), IR intensities (KM/Mole), Raman scattering
 activities (A**4/AMU), depolarization ratios for plane and unpolarized
 incident light, reduced masses (AMU), force constants (mDyne/A),
 and normal coordinates:
                      1                      2                      3
                      A                      A                      A
 Frequencies --     47.6344               165.6066               613.2216
 Red. masses --      1.5512                 4.3488                12.5629
 Frc consts  --      0.0021                 0.0703                 2.7834
 IR Inten    --      1.8828                18.3006                22.5780
  Atom  AN      X      Y      Z        X      Y      Z        X      Y      Z
     1   8     0.00   0.00   0.08     0.13  -0.19   0.00     0.00   0.00  -0.35
     2   6     0.00   0.00  -0.02     0.06   0.11   0.00     0.00   0.00   0.88
     3   7     0.00   0.00  -0.17     0.01   0.36   0.00     0.00   0.00  -0.30
     4   6     0.00   0.00   0.08    -0.18  -0.18   0.00     0.00   0.00  -0.05
     5   1    -0.31  -0.38  -0.14    -0.43  -0.25   0.00    -0.05   0.00  -0.05
     6   1     0.31   0.38  -0.13    -0.43  -0.25   0.00     0.05   0.00  -0.05
     7   1     0.00   0.00   0.66     0.14  -0.48   0.00     0.00   0.00  -0.02
                      4                      5                      6
                      A                      A                      A
 Frequencies --    656.0384               898.0581              1139.1631
 Red. masses --     11.2717                 6.2183                 1.2629
 Frc consts  --      2.8582                 2.9548                 0.9656
 IR Inten    --     30.9818                27.7251                 0.0786
  Atom  AN      X      Y      Z        X      Y      Z        X      Y      Z
     1   8    -0.04  -0.31   0.00    -0.28  -0.03   0.00     0.00   0.00   0.00
     2   6    -0.20   0.80   0.00    -0.15  -0.10   0.00     0.00   0.00  -0.01
     3   7     0.03  -0.27   0.00    -0.04   0.28   0.00     0.00   0.00  -0.06
     4   6     0.18  -0.06   0.00     0.47  -0.15   0.00     0.00   0.00   0.14
     5   1     0.23  -0.05   0.00     0.30  -0.16   0.01     0.54  -0.32  -0.18
     6   1     0.23  -0.05   0.00     0.30  -0.16  -0.01    -0.54   0.32  -0.18
     7   1     0.07   0.04   0.00     0.54  -0.21   0.00     0.00   0.00  -0.35
                      7                      8                      9
                      A                      A                      A
 Frequencies --   1162.4514              1467.8808              1496.0301
 Red. masses --      1.2832                 1.2156                 1.2023
 Frc consts  --      1.0216                 1.5432                 1.5854
 IR Inten    --     18.3460                30.0185                11.9747
  Atom  AN      X      Y      Z        X      Y      Z        X      Y      Z
     1   8    -0.02   0.00   0.00    -0.02  -0.01   0.00    -0.06  -0.01   0.00
     2   6     0.00  -0.01   0.00    -0.01   0.00   0.00     0.02   0.00   0.00
     3   7     0.01  -0.06   0.00     0.03   0.01   0.00     0.08  -0.01   0.00
     4   6     0.04   0.13   0.00    -0.12   0.06   0.00    -0.06  -0.04   0.00
     5   1    -0.46  -0.13  -0.09     0.52  -0.17  -0.25     0.04   0.52   0.36
     6   1    -0.46  -0.13   0.09     0.52  -0.17   0.25     0.04   0.53  -0.36
     7   1     0.60  -0.38   0.00     0.36  -0.36   0.00     0.28  -0.31   0.00
                     10                     11                     12
                      A                      A                      A
 Frequencies --   1514.7746              1536.9177              2396.7472
 Red. masses --      1.0401                 4.0128                12.2978
 Frc consts  --      1.4061                 5.5848                41.6220
 IR Inten    --      7.9869                 1.9120              1220.7890
  Atom  AN      X      Y      Z        X      Y      Z        X      Y      Z
     1   8     0.00   0.00   0.00    -0.27  -0.05   0.00    -0.30  -0.05   0.00
     2   6     0.00   0.00   0.00     0.09   0.00   0.00     0.83   0.16   0.00
     3   7     0.00   0.00  -0.01     0.36   0.03   0.00    -0.41  -0.05   0.00
     4   6     0.00   0.00  -0.05    -0.08   0.05   0.00     0.02  -0.03   0.00
     5   1     0.44   0.22   0.05    -0.21  -0.27  -0.19     0.11  -0.01  -0.05
     6   1    -0.44  -0.22   0.05    -0.21  -0.27   0.19     0.11  -0.01   0.05
     7   1     0.00   0.00   0.71    -0.53   0.44   0.00    -0.01  -0.07   0.00
                     13                     14                     15
                      A                      A                      A
 Frequencies --   3051.9925              3120.6653              3146.7420
 Red. masses --      1.0338                 1.1055                 1.1026
 Frc consts  --      5.6735                 6.3430                 6.4329
 IR Inten    --     44.1404                16.4238                12.3747
  Atom  AN      X      Y      Z        X      Y      Z        X      Y      Z
     1   8     0.00   0.00   0.00     0.00   0.00   0.00     0.00   0.00   0.00
     2   6     0.00   0.00   0.00     0.00   0.00   0.00     0.00   0.00   0.00
     3   7     0.00   0.00   0.00     0.00   0.00   0.00     0.00   0.00   0.00
     4   6     0.04  -0.03   0.00     0.00   0.00  -0.09    -0.04  -0.08   0.00
     5   1    -0.08   0.36  -0.53     0.09  -0.40   0.57    -0.04   0.14  -0.24
     6   1    -0.08   0.36   0.53    -0.09   0.40   0.57    -0.04   0.14   0.24
     7   1    -0.27  -0.31   0.00     0.00   0.00  -0.02     0.61   0.68   0.00

 -------------------
 - Thermochemistry -
 -------------------
 Temperature   298.150 Kelvin.  Pressure   1.00000 Atm.
 Atom     1 has atomic number  8 and mass  15.99491
 Atom     2 has atomic number  6 and mass  12.00000
 Atom     3 has atomic number  7 and mass  14.00307
 Atom     4 has atomic number  6 and mass  12.00000
 Atom     5 has atomic number  1 and mass   1.00783
 Atom     6 has atomic number  1 and mass   1.00783
 Atom     7 has atomic number  1 and mass   1.00783
 Molecular mass:    57.02146 amu.
 Principal axes and moments of inertia in atomic units:
                           1         2         3
     Eigenvalues --    22.11469 412.44195 423.22032
           X            0.99991  -0.01359   0.00000
           Y            0.01359   0.99991  -0.00002
           Z            0.00000   0.00002   1.00000
 This molecule is an asymmetric top.
 Rotational symmetry number  1.
 Rotational temperatures (Kelvin)      3.91658     0.21000     0.20465
 Rotational constants (GHZ):          81.60827     4.37575     4.26431
 Zero-point vibrational energy     134065.0 (Joules/Mol)
                                   32.04231 (Kcal/Mol)
 Warning -- explicit consideration of   3 degrees of freedom as
           vibrations may cause significant error
 Vibrational temperatures:     68.54   238.27   882.29   943.89  1292.11
          (Kelvin)           1639.00  1672.51  2111.95  2152.45  2179.42
                             2211.28  3448.38  4391.14  4489.94  4527.46
 
 Zero-point correction=                           0.051063 (Hartree/Particle)
 Thermal correction to Energy=                    0.055751
 Thermal correction to Enthalpy=                  0.056695
 Thermal correction to Gibbs Free Energy=         0.023724
 Sum of electronic and zero-point Energies=           -207.946194
 Sum of electronic and thermal Energies=              -207.941506
 Sum of electronic and thermal Enthalpies=            -207.940562
 Sum of electronic and thermal Free Energies=         -207.973532
 
                     E (Thermal)             CV                S
                      KCal/Mol        Cal/Mol-Kelvin    Cal/Mol-Kelvin
 Total                   34.984             13.026             69.393
 Electronic               0.000              0.000              0.000
 Translational            0.889              2.981             38.044
 Rotational               0.889              2.981             22.872
 Vibrational             33.207              7.064              8.477
 Vibration     1          0.595              1.978              4.913
 Vibration     2          0.624              1.885              2.485
 Vibration     3          0.973              1.004              0.427
                       Q            Log10(Q)             Ln(Q)
 Total Bot       0.122338D-10        -10.912439        -25.126820
 Total V=0       0.375612D+13         12.574740         28.954409
 Vib (Bot)       0.325011D-22        -22.488102        -51.780767
 Vib (Bot)    1  0.434075D+01          0.637565          1.468047
 Vib (Bot)    2  0.121862D+01          0.085868          0.197718
 Vib (Bot)    3  0.240183D+00         -0.619457         -1.426353
 Vib (V=0)       0.997879D+01          0.999078          2.300462
 Vib (V=0)    1  0.486945D+01          0.687480          1.582981
 Vib (V=0)    2  0.181721D+01          0.259404          0.597300
 Vib (V=0)    3  0.105470D+01          0.023127          0.053253
 Electronic      0.100000D+01          0.000000          0.000000
 Translational   0.169243D+08          7.228511         16.644263
 Rotational      0.222408D+05          4.347151         10.009684
 ***** Axes restored to original set *****
 -------------------------------------------------------------------
 Center     Atomic                   Forces (Hartrees/Bohr)
 Number     Number              X              Y              Z
 -------------------------------------------------------------------
      1        8           0.000040017    0.000024817   -0.000000745
      2        6          -0.000141891   -0.000069697    0.000002042
      3        7           0.000187860    0.000011958   -0.000002315
      4        6          -0.000158846    0.000067149    0.000001964
      5        1           0.000023920   -0.000021622    0.000016288
      6        1           0.000023433   -0.000020974   -0.000017100
      7        1           0.000025507    0.000008369   -0.000000135
 -------------------------------------------------------------------
 Cartesian Forces:  Max     0.000187860 RMS     0.000067508
 FormGI is forming the generalized inverse of G from B-inverse, IUseBI=4.

 GradGradGradGradGradGradGradGradGradGradGradGradGradGradGradGradGradGrad
 Berny optimization.
 Internal  Forces:  Max     0.000110411 RMS     0.000039614
 Search for a local minimum.
 Step number   1 out of a maximum of    2
 All quantities printed in internal units (Hartrees-Bohrs-Radians)
 Second derivative matrix not updated -- analytic derivatives used.
 The second derivative matrix:
                          R1        R2        R3        R4        R5
           R1           1.00828
           R2           0.08781   1.01003
           R3          -0.00362   0.00106   0.36749
           R4           0.00258  -0.00293   0.01141   0.33917
           R5           0.00259  -0.00268   0.01144   0.00287   0.33915
           R6           0.00054   0.00046   0.01039   0.00304   0.00304
           A1          -0.02455   0.09221   0.04624   0.00090   0.00077
           A2           0.00663  -0.01036   0.02586  -0.00006  -0.00474
           A3           0.00662  -0.01034   0.02570  -0.00473   0.00001
           A4          -0.00237   0.01860   0.03157  -0.00479  -0.00482
           A5          -0.00460   0.00433  -0.02716   0.00704   0.00699
           A6          -0.00334  -0.00101  -0.02914   0.00742  -0.00474
           A7          -0.00333  -0.00089  -0.02912  -0.00475   0.00742
           A8          -0.00219  -0.03853  -0.00208   0.00157  -0.00028
           A9           0.00081   0.01520  -0.00034   0.00025  -0.00027
           D1           0.00158  -0.00407   0.00021  -0.00004   0.00572
           D2          -0.00156   0.00445  -0.00029  -0.00571   0.00006
           D3           0.00001   0.00011   0.00000   0.00604  -0.00605
                          R6        A1        A2        A3        A4
           R6           0.34715
           A1          -0.00108   0.05612
           A2          -0.00500   0.00328   0.13367
           A3          -0.00500   0.00451  -0.03060   0.13352
           A4           0.00212   0.00102  -0.03067  -0.03072   0.13919
           A5          -0.00461  -0.00210  -0.03832  -0.03797   0.00013
           A6           0.00650  -0.00344  -0.03749   0.00062  -0.03933
           A7           0.00650  -0.00357   0.00071  -0.03754  -0.03934
           A8           0.00020   0.00767  -0.00912   0.00111   0.00452
           A9          -0.00008   0.00561  -0.00271   0.00491  -0.00224
           D1          -0.00630   0.00163   0.00299   0.01838  -0.02072
           D2           0.00630  -0.00098  -0.01821  -0.00317   0.02064
           D3           0.00000   0.00003   0.01890  -0.01888  -0.00001
                          A5        A6        A7        A8        A9
           A5           0.06975
           A6           0.00392   0.07116
           A7           0.00388   0.00360   0.07117
           A8           0.00281   0.00112  -0.00028   0.17991
           A9           0.00133  -0.00039  -0.00098  -0.00066   0.05342
           D1           0.01844  -0.01990  -0.00013   0.00116   0.00384
           D2          -0.01826   0.00007   0.01987   0.00302   0.00067
           D3           0.00000   0.02007  -0.02008  -0.00016   0.00030
                          D1        D2        D3
           D1           0.02442
           D2          -0.01338   0.02420
           D3          -0.01134  -0.01136   0.02487
 ITU=  0
     Eigenvalues ---    0.00019   0.03744   0.05360   0.08558   0.08633
     Eigenvalues ---    0.13075   0.16989   0.18236   0.19232   0.33742
     Eigenvalues ---    0.33962   0.34767   0.39828   0.93071   1.10054
 Angle between quadratic step and forces=  80.24 degrees.
 Linear search not attempted -- first point.
 Iteration  1 RMS(Cart)=  0.00055450 RMS(Int)=  0.00000031
 Iteration  2 RMS(Cart)=  0.00000048 RMS(Int)=  0.00000001
 Variable       Old X    -DE/DX   Delta X   Delta X   Delta X     New X
                                 (Linear)    (Quad)   (Total)
    R1        2.20761   0.00004   0.00000   0.00006   0.00006   2.20767
    R2        2.25539  -0.00011   0.00000  -0.00012  -0.00012   2.25527
    R3        2.71154   0.00009   0.00000   0.00036   0.00036   2.71190
    R4        2.05969  -0.00003   0.00000  -0.00011  -0.00011   2.05958
    R5        2.05969  -0.00003   0.00000  -0.00011  -0.00011   2.05958
    R6        2.05384  -0.00002   0.00000  -0.00009  -0.00009   2.05376
    A1        2.44431  -0.00001   0.00000  -0.00009  -0.00009   2.44422
    A2        1.93489  -0.00002   0.00000  -0.00028  -0.00028   1.93460
    A3        1.93478  -0.00002   0.00000  -0.00018  -0.00018   1.93460
    A4        1.90177  -0.00001   0.00000  -0.00012  -0.00012   1.90164
    A5        1.90258   0.00002   0.00000   0.00022   0.00022   1.90280
    A6        1.89450   0.00002   0.00000   0.00017   0.00017   1.89467
    A7        1.89446   0.00002   0.00000   0.00021   0.00021   1.89467
    A8        3.23157  -0.00003   0.00000  -0.00025  -0.00025   3.23132
    A9        3.04564   0.00001   0.00000   0.00007   0.00007   3.04571
    D1        1.05592   0.00000   0.00000   0.00183   0.00183   1.05775
    D2       -1.05961   0.00000   0.00000   0.00186   0.00186  -1.05775
    D3        3.13980   0.00000   0.00000   0.00179   0.00179   3.14159
         Item               Value     Threshold  Converged?
 Maximum Force            0.000110     0.000450     YES
 RMS     Force            0.000040     0.000300     YES
 Maximum Displacement     0.001434     0.001800     YES
 RMS     Displacement     0.000555     0.001200     YES
 Predicted change in Energy=-4.620033D-08
 Optimization completed.
    -- Stationary point found.
                           ----------------------------
                           !   Optimized Parameters   !
                           ! (Angstroms and Degrees)  !
 --------------------------                            --------------------------
 ! Name  Definition              Value          Derivative Info.                !
 --------------------------------------------------------------------------------
 ! R1    R(1,2)                  1.1682         -DE/DX =    0.0                 !
 ! R2    R(2,3)                  1.1935         -DE/DX =   -0.0001              !
 ! R3    R(3,4)                  1.4349         -DE/DX =    0.0001              !
 ! R4    R(4,5)                  1.0899         -DE/DX =    0.0                 !
 ! R5    R(4,6)                  1.0899         -DE/DX =    0.0                 !
 ! R6    R(4,7)                  1.0868         -DE/DX =    0.0                 !
 ! A1    A(2,3,4)              140.0487         -DE/DX =    0.0                 !
 ! A2    A(3,4,5)              110.8608         -DE/DX =    0.0                 !
 ! A3    A(3,4,6)              110.855          -DE/DX =    0.0                 !
 ! A4    A(3,4,7)              108.9632         -DE/DX =    0.0                 !
 ! A5    A(5,4,6)              109.0096         -DE/DX =    0.0                 !
 ! A6    A(5,4,7)              108.5468         -DE/DX =    0.0                 !
 ! A7    A(6,4,7)              108.5444         -DE/DX =    0.0                 !
 ! A8    L(1,2,3,5,-1)         185.1551         -DE/DX =    0.0                 !
 ! A9    L(1,2,3,5,-2)         174.5022         -DE/DX =    0.0                 !
 ! D1    D(2,3,4,5)             60.4997         -DE/DX =    0.0                 !
 ! D2    D(2,3,4,6)            -60.7114         -DE/DX =    0.0                 !
 ! D3    D(2,3,4,7)            179.8974         -DE/DX =    0.0                 !
 --------------------------------------------------------------------------------
 GradGradGradGradGradGradGradGradGradGradGradGradGradGradGradGradGradGrad


 ----------------------------------------------------------------------

 Electric dipole moment (input orientation):
 (Debye = 10**-18 statcoulomb cm , SI units = C m)
                  (au)            (Debye)         (10**-30 SI)
   Tot        0.116788D+01      0.296846D+01      0.990171D+01
   x         -0.113893D+01     -0.289487D+01     -0.965625D+01
   y          0.258427D+00      0.656857D+00      0.219104D+01
   z          0.144948D-03      0.368422D-03      0.122892D-02

 Dipole polarizability, Alpha (input orientation).
 (esu units = cm**3 , SI units = C**2 m**2 J**-1)
 Alpha(0;0):
               (au)            (10**-24 esu)      (10**-40 SI)
   iso        0.354615D+02      0.525485D+01      0.584681D+01
   aniso      0.257657D+02      0.381808D+01      0.424819D+01
   xx         0.524004D+02      0.776493D+01      0.863965D+01
   yx         0.240412D+01      0.356254D+00      0.396386D+00
   yy         0.275546D+02      0.408317D+01      0.454314D+01
   zx         0.454871D-02      0.674049D-03      0.749981D-03
   zy         0.112175D-02      0.166227D-03      0.184952D-03
   zz         0.264295D+02      0.391645D+01      0.435764D+01

 ----------------------------------------------------------------------

 Dipole orientation:
     8          0.23954790          1.05089804         -3.39050785
     6          0.04388624          0.19264993         -1.36599322
     7         -0.20347745         -0.89241043          0.59570273
     6         -0.09486911         -0.41586817          3.26283221
     1         -1.49153958          0.99426347          3.81342092
     1          1.77706447          0.24291372          3.81436711
     1         -0.49616293         -2.16057009          4.26943704

 Electric dipole moment (dipole orientation):
 (Debye = 10**-18 statcoulomb cm , SI units = C m)
                  (au)            (Debye)         (10**-30 SI)
   Tot        0.116788D+01      0.296846D+01      0.990171D+01
   x          0.000000D+00      0.000000D+00      0.000000D+00
   y          0.000000D+00      0.000000D+00      0.000000D+00
   z          0.116788D+01      0.296846D+01      0.990171D+01

 Dipole polarizability, Alpha (dipole orientation).
 (esu units = cm**3 , SI units = C**2 m**2 J**-1)
 Alpha(0;0):
               (au)            (10**-24 esu)      (10**-40 SI)
   iso        0.354615D+02      0.525485D+01      0.584681D+01
   aniso      0.257657D+02      0.381808D+01      0.424819D+01
   xx         0.265963D+02      0.394116D+01      0.438514D+01
   yx         0.731955D+00      0.108465D+00      0.120683D+00
   yy         0.296420D+02      0.439249D+01      0.488730D+01
   zx        -0.167324D+01     -0.247948D+00     -0.275879D+00
   zy        -0.734199D+01     -0.108797D+01     -0.121053D+01
   zz         0.501462D+02      0.743090D+01      0.826799D+01

 ----------------------------------------------------------------------
 1\1\GINC-R03C35\Freq\RwB97XD\Aug-CC-pVTZ\C2H3N1O1\LFRANZON\29-Oct-2021
 \0\\#N Geom=AllCheck Guess=TCheck SCRF=Check GenChk RwB97XD/Aug-CC-pVT
 Z Freq\\Title\\0,1\O,1.8759149209,0.1592225598,0.0003426104\C,0.728069
 7986,-0.0579861611,-0.0000002907\N,-0.4145971826,-0.4026016685,-0.0004
 698873\C,-1.7337620206,0.1619376772,-0.0000474227\H,-1.8931673742,0.77
 66155608,-0.8858962504\H,-1.8945475921,0.7718000268,0.88887688\H,-2.46
 286055,-0.6440679951,-0.0027756394\\Version=ES64L-G16RevB.01\State=1-A
 \HF=-207.9972568\RMSD=7.864e-10\RMSF=6.751e-05\ZeroPoint=0.0510627\The
 rmal=0.0557509\Dipole=-1.1389302,0.2584273,0.0001449\DipoleDeriv=-1.79
 22591,-0.2568904,-0.0003976,-0.2501486,-0.3318582,-0.0000404,-0.000399
 4,-0.0000422,-0.2883016,2.9043259,0.5101716,0.0007213,0.7544381,0.4870
 858,0.000128,0.0010063,0.0001119,0.3867354,-1.8951405,-0.1002426,-0.00
 02348,-0.564778,-0.4821845,-0.0001494,-0.000809,-0.0001135,-0.3725181,
 0.9487341,-0.1434598,-0.0000944,-0.0251316,0.3061928,-0.0000288,0.0001
 731,-0.0000343,0.2767764,-0.061448,0.0090386,0.0145741,0.0984198,0.022
 1906,0.0756096,-0.0554892,0.0957247,-0.043816,-0.0613907,0.0092666,-0.
 0144077,0.0982255,0.0231315,-0.0751447,0.0559573,-0.0953353,-0.0446759
 ,-0.0428217,-0.027884,-0.0001609,-0.1110252,-0.0245581,-0.0003744,-0.0
 004391,-0.0003113,0.0857999\Polar=52.4003613,2.4041214,27.5546243,0.00
 45487,0.0011218,26.4295255\Quadrupole=-0.7775565,0.1935254,0.5840311,-
 0.854173,-0.0009935,-0.000473\PG=C01 [X(C2H3N1O1)]\NImag=0\\0.97426462
 ,0.17855061,0.07108269,0.00028051,0.00005439,0.03652377,-0.90009740,-0
 .13353987,-0.00022399,1.78879954,-0.13933300,-0.09185417,-0.00003860,0
 .31025614,0.20384698,-0.00022941,-0.00003818,-0.06796559,0.00049049,0.
 00010729,0.12689576,-0.08227086,-0.04704742,-0.00006197,-0.85632294,-0
 .18426472,-0.00026548,1.24621063,-0.04882305,0.01621572,-0.00001793,-0
 .12844654,-0.09275860,-0.00005448,0.09016454,0.14466547,-0.00006556,-0
 .00001824,0.02497119,-0.00020376,-0.00005838,-0.04505752,0.00021139,0.
 00010251,0.05030840,0.01903252,0.00555944,0.00001020,-0.04628259,0.003
 71777,-0.00000312,-0.22917600,0.05946152,0.00003614,0.51448098,0.00503
 847,0.00456530,0.00000271,-0.04463856,-0.01905870,-0.00000794,0.104199
 37,-0.07014099,-0.00002817,0.04132317,0.55820311,0.00001570,0.00000406
 ,0.00709217,-0.00006589,-0.00000688,-0.01679884,0.00007540,-0.00002415
 ,-0.04235943,0.00005913,-0.00000298,0.56497055,-0.00501911,-0.00213142
 ,0.00149071,0.00999001,0.00646207,-0.00394080,-0.02347420,0.02044198,-
 0.02443538,-0.05002682,0.01279557,-0.02196340,0.06304368,0.00225408,0.
 00032055,0.00010915,-0.00474554,-0.00109535,0.00041509,0.01149665,-0.0
 0584160,0.00665383,0.01543315,-0.13200177,0.12107732,-0.02411414,0.139
 03754,-0.00067146,0.00004217,-0.00051161,0.00108136,-0.00001261,0.0013
 8559,-0.00311846,-0.00204765,0.00580658,-0.02500109,0.12194972,-0.2304
 3008,0.02871539,-0.13389767,0.24227441,-0.00501544,-0.00212519,-0.0015
 0051,0.00996652,0.00643901,0.00396530,-0.02350921,0.02031317,0.0245166
 4,-0.05008986,0.01286479,0.02231505,0.00123232,-0.00296420,-0.00184343
 ,0.06313237,0.00224968,0.00032317,-0.00010501,-0.00473722,-0.00109794,
 -0.00042835,0.01149142,-0.00581532,-0.00670212,0.01548658,-0.13068139,
 -0.12051016,-0.00299892,0.01209850,0.01548223,-0.02416754,0.13758829,0
 .00067294,-0.00004156,-0.00051358,-0.00109322,0.00000603,0.00138457,0.
 00314395,0.00201838,0.00582696,0.02536332,-0.12138506,-0.23166764,0.00
 186058,-0.01531357,-0.01970893,-0.02912893,0.13329041,0.24363045,-0.00
 089433,0.00073385,0.00000504,-0.00605314,-0.00327726,-0.00001699,-0.03
 145741,-0.01311162,-0.00005947,-0.15793823,-0.13158282,-0.00043599,0.0
 0425411,0.00263999,0.00083770,0.00428330,0.00267600,-0.00081864,0.1878
 0568,0.00006321,-0.00065326,-0.00000472,0.00585158,0.00201777,0.000006
 58,0.01396015,0.01367532,0.00005057,-0.14098162,-0.21088555,-0.0005372
 1,-0.01045515,-0.01251787,-0.00151618,-0.01036005,-0.01241531,0.001425
 37,0.14192188,0.22077891,-0.00000273,-0.00000264,0.00040365,0.00001501
 ,0.00000315,0.00015604,0.00001516,0.00002332,0.00050382,-0.00046458,-0
 .00052827,-0.05080673,0.01827291,0.02095585,0.00118405,-0.01832412,-0.
 02102700,0.00104818,0.00048835,0.00057559,0.04751100\\-0.00004002,-0.0
 0002482,0.00000075,0.00014189,0.00006970,-0.00000204,-0.00018786,-0.00
 001196,0.00000231,0.00015885,-0.00006715,-0.00000196,-0.00002392,0.000
 02162,-0.00001629,-0.00002343,0.00002097,0.00001710,-0.00002551,-0.000
 00837,0.00000013\\\@


 SCIENCE AND PEACE WILL TRIUMPH OVER IGNORANCE AND WAR

                          -- PASTEUR
 Job cpu time:       0 days  1 hours 52 minutes  3.0 seconds.
 Elapsed time:       0 days  0 hours  7 minutes 34.1 seconds.
 File lengths (MBytes):  RWF=     41 Int=      0 D2E=      0 Chk=      6 Scr=      1
 Normal termination of Gaussian 16 at Fri Oct 29 13:42:58 2021.
