# Supplementary material for: An Experimental and Master Equation Investigation of Kinetics of the CH2OO + RCN Reactions (R = H, CH3, C2H5) and Their Atmospheric Relevance
Source: J Phys Chem A. 2023 Jan 5;127(2):477–88. doi: 10.1021/acs.jpca.2c07073 (PMC9869398; doi:10.1021/acs.jpca.2c07073)
Supplement: Supplementary file 2 — jp2c07073_si_002.zip [file jp2c07073_si_002.zip › wb97XD/Optimization+Freq/IsoCyanide3.log]

 Entering Gaussian System, Link 0=/appl/soft/chem/gaussian/G16RevB.01/g16/g16
 Initial command:
 /appl/soft/chem/gaussian/G16RevB.01/g16/l1.exe "/scratch/kurten/scratch_lauri/Cyan/Cyanate/8788293.GAUSS_SCRDIR/Gau-154882.inp" -scrdir="/scratch/kurten/scratch_lauri/Cyan/Cyanate/8788293.GAUSS_SCRDIR/"
 Entering Link 1 = /appl/soft/chem/gaussian/G16RevB.01/g16/l1.exe PID=    154887.
  
 Copyright (c) 1988-2017, Gaussian, Inc.  All Rights Reserved.
  
 This is part of the Gaussian(R) 16 program.  It is based on
 the Gaussian(R) 09 system (copyright 2009, Gaussian, Inc.),
 the Gaussian(R) 03 system (copyright 2003, Gaussian, Inc.),
 the Gaussian(R) 98 system (copyright 1998, Gaussian, Inc.),
 the Gaussian(R) 94 system (copyright 1995, Gaussian, Inc.),
 the Gaussian 92(TM) system (copyright 1992, Gaussian, Inc.),
 the Gaussian 90(TM) system (copyright 1990, Gaussian, Inc.),
 the Gaussian 88(TM) system (copyright 1988, Gaussian, Inc.),
 the Gaussian 86(TM) system (copyright 1986, Carnegie Mellon
 University), and the Gaussian 82(TM) system (copyright 1983,
 Carnegie Mellon University). Gaussian is a federally registered
 trademark of Gaussian, Inc.
  
 This software contains proprietary and confidential information,
 including trade secrets, belonging to Gaussian, Inc.
  
 This software is provided under written license and may be
 used, copied, transmitted, or stored only in accord with that
 written license.
  
 The following legend is applicable only to US Government
 contracts under FAR:
  
                    RESTRICTED RIGHTS LEGEND
  
 Use, reproduction and disclosure by the US Government is
 subject to restrictions as set forth in subparagraphs (a)
 and (c) of the Commercial Computer Software - Restricted
 Rights clause in FAR 52.227-19.
  
 Gaussian, Inc.
 340 Quinnipiac St., Bldg. 40, Wallingford CT 06492
  
  
 ---------------------------------------------------------------
 Warning -- This program may not be used in any manner that
 competes with the business of Gaussian, Inc. or will provide
 assistance to any competitor of Gaussian, Inc.  The licensee
 of this program is prohibited from giving any competitor of
 Gaussian, Inc. access to this program.  By using this program,
 the user acknowledges that Gaussian, Inc. is engaged in the
 business of creating and licensing software in the field of
 computational chemistry and represents and warrants to the
 licensee that it is not a competitor of Gaussian, Inc. and that
 it will not use this program in any manner prohibited above.
 ---------------------------------------------------------------
  

 Cite this work as:
 Gaussian 16, Revision B.01,
 M. J. Frisch, G. W. Trucks, H. B. Schlegel, G. E. Scuseria, 
 M. A. Robb, J. R. Cheeseman, G. Scalmani, V. Barone, 
 G. A. Petersson, H. Nakatsuji, X. Li, M. Caricato, A. V. Marenich, 
 J. Bloino, B. G. Janesko, R. Gomperts, B. Mennucci, H. P. Hratchian, 
 J. V. Ortiz, A. F. Izmaylov, J. L. Sonnenberg, D. Williams-Young, 
 F. Ding, F. Lipparini, F. Egidi, J. Goings, B. Peng, A. Petrone, 
 T. Henderson, D. Ranasinghe, V. G. Zakrzewski, J. Gao, N. Rega, 
 G. Zheng, W. Liang, M. Hada, M. Ehara, K. Toyota, R. Fukuda, 
 J. Hasegawa, M. Ishida, T. Nakajima, Y. Honda, O. Kitao, H. Nakai, 
 T. Vreven, K. Throssell, J. A. Montgomery, Jr., J. E. Peralta, 
 F. Ogliaro, M. J. Bearpark, J. J. Heyd, E. N. Brothers, K. N. Kudin, 
 V. N. Staroverov, T. A. Keith, R. Kobayashi, J. Normand, 
 K. Raghavachari, A. P. Rendell, J. C. Burant, S. S. Iyengar, 
 J. Tomasi, M. Cossi, J. M. Millam, M. Klene, C. Adamo, R. Cammi, 
 J. W. Ochterski, R. L. Martin, K. Morokuma, O. Farkas, 
 J. B. Foresman, and D. J. Fox, Gaussian, Inc., Wallingford CT, 2016.
 
 ******************************************
 Gaussian 16:  ES64L-G16RevB.01 20-Dec-2017
                29-Oct-2021 
 ******************************************
 %mem=12GB
 %NProcShared=16
 Will use up to   16 processors via shared memory.
 %chk=IsoC3-M0001-b3lyp-wb97L-wb97H
 ----------------------------------------------------------------------
 #wB97XD Aug-cc-pVTZ Opt Integral(Grid=SuperFineGrid) Freq MaxDisk=32GB
 ----------------------------------------------------------------------
 1/18=20,19=15,26=5,38=1/1,3;
 2/9=110,12=2,17=6,18=5,40=1/2;
 3/5=16,6=1,7=10,11=2,25=1,30=1,71=1,74=-58,75=-7/1,2,3;
 4//1;
 5/5=2,38=5/2;
 6/7=2,8=2,9=2,10=2,28=1/1;
 7//1,2,3,16;
 1/18=20,19=15,26=5/3(2);
 2/9=110/2;
 99//99;
 2/9=110/2;
 3/5=16,6=1,7=10,11=2,25=1,30=1,71=1,74=-58,75=-7/1,2,3;
 4/5=5,16=3,69=1/1;
 5/5=2,38=5/2;
 7//1,2,3,16;
 1/18=20,19=15,26=5/3(-5);
 2/9=110/2;
 6/7=2,8=2,9=2,10=2,19=2,28=1/1;
 99/9=1/99;
 -----
 Title
 -----
 Symbolic Z-matrix:
 Charge =  0 Multiplicity = 1
 O                     1.89196   1.6991    0. 
 C                     0.99402   0.93651   0. 
 N                     0.        0.26251   0. 
 C                    -0.41853  -1.12136   0. 
 H                    -0.00551  -1.61813   0.88544 
 H                    -0.00551  -1.61813  -0.88544 
 C                    -1.93724  -1.22219   0. 
 H                    -2.35705  -0.73881   0.88709 
 H                    -2.24011  -2.27425   0. 
 H                    -2.35705  -0.73881  -0.88709 
 

 GradGradGradGradGradGradGradGradGradGradGradGradGradGradGradGradGradGrad
 Berny optimization.
 Initialization pass.
                           ----------------------------
                           !    Initial Parameters    !
                           ! (Angstroms and Degrees)  !
 --------------------------                            --------------------------
 ! Name  Definition              Value          Derivative Info.                !
 --------------------------------------------------------------------------------
 ! R1    R(1,2)                  1.1781         estimate D2E/DX2                !
 ! R2    R(2,3)                  1.201          estimate D2E/DX2                !
 ! R3    R(3,4)                  1.4458         estimate D2E/DX2                !
 ! R4    R(4,5)                  1.0961         estimate D2E/DX2                !
 ! R5    R(4,6)                  1.0961         estimate D2E/DX2                !
 ! R6    R(4,7)                  1.5221         estimate D2E/DX2                !
 ! R7    R(7,8)                  1.094          estimate D2E/DX2                !
 ! R8    R(7,9)                  1.0948         estimate D2E/DX2                !
 ! R9    R(7,10)                 1.094          estimate D2E/DX2                !
 ! A1    A(2,3,4)              140.9665         estimate D2E/DX2                !
 ! A2    A(3,4,5)              108.9497         estimate D2E/DX2                !
 ! A3    A(3,4,6)              108.9497         estimate D2E/DX2                !
 ! A4    A(3,4,7)              110.6255         estimate D2E/DX2                !
 ! A5    A(5,4,6)              107.7692         estimate D2E/DX2                !
 ! A6    A(5,4,7)              110.2408         estimate D2E/DX2                !
 ! A7    A(6,4,7)              110.2408         estimate D2E/DX2                !
 ! A8    A(4,7,8)              110.7093         estimate D2E/DX2                !
 ! A9    A(4,7,9)              109.8586         estimate D2E/DX2                !
 ! A10   A(4,7,10)             110.7093         estimate D2E/DX2                !
 ! A11   A(8,7,9)              108.5688         estimate D2E/DX2                !
 ! A12   A(8,7,10)             108.3624         estimate D2E/DX2                !
 ! A13   A(9,7,10)             108.5688         estimate D2E/DX2                !
 ! A14   L(1,2,3,5,-1)         185.2659         estimate D2E/DX2                !
 ! A15   L(1,2,3,5,-2)         174.3753         estimate D2E/DX2                !
 ! D1    D(2,3,4,5)             58.6628         estimate D2E/DX2                !
 ! D2    D(2,3,4,6)            -58.6628         estimate D2E/DX2                !
 ! D3    D(2,3,4,7)            180.0            estimate D2E/DX2                !
 ! D4    D(3,4,7,8)            -60.0986         estimate D2E/DX2                !
 ! D5    D(3,4,7,9)            180.0            estimate D2E/DX2                !
 ! D6    D(3,4,7,10)            60.0986         estimate D2E/DX2                !
 ! D7    D(5,4,7,8)             60.4723         estimate D2E/DX2                !
 ! D8    D(5,4,7,9)            -59.4292         estimate D2E/DX2                !
 ! D9    D(5,4,7,10)          -179.3306         estimate D2E/DX2                !
 ! D10   D(6,4,7,8)            179.3306         estimate D2E/DX2                !
 ! D11   D(6,4,7,9)             59.4292         estimate D2E/DX2                !
 ! D12   D(6,4,7,10)           -60.4723         estimate D2E/DX2                !
 --------------------------------------------------------------------------------
 Trust Radius=3.00D-01 FncErr=1.00D-07 GrdErr=1.00D-07 EigMax=2.50D+02 EigMin=1.00D-04
 Number of steps in this run=     46 maximum allowed number of steps=    100.
 GradGradGradGradGradGradGradGradGradGradGradGradGradGradGradGradGradGrad

                          Input orientation:                          
 ---------------------------------------------------------------------
 Center     Atomic      Atomic             Coordinates (Angstroms)
 Number     Number       Type             X           Y           Z
 ---------------------------------------------------------------------
      1          8           0        1.891960    1.699100    0.000000
      2          6           0        0.994020    0.936510    0.000000
      3          7           0        0.000000    0.262510    0.000000
      4          6           0       -0.418530   -1.121360    0.000000
      5          1           0       -0.005510   -1.618130    0.885440
      6          1           0       -0.005510   -1.618130   -0.885440
      7          6           0       -1.937240   -1.222190    0.000000
      8          1           0       -2.357050   -0.738810    0.887090
      9          1           0       -2.240110   -2.274250    0.000000
     10          1           0       -2.357050   -0.738810   -0.887090
 ---------------------------------------------------------------------
                    Distance matrix (angstroms):
                    1          2          3          4          5
     1  O    0.000000
     2  C    1.178066   0.000000
     3  N    2.375564   1.200980   0.000000
     4  C    3.646006   2.496022   1.445774   0.000000
     5  H    3.922807   2.882577   2.078663   1.096070   0.000000
     6  H    3.922807   2.882577   2.078663   1.096070   1.770880
     7  C    4.816296   3.640367   2.440744   1.522053   2.161563
     8  H    4.978395   3.850103   2.710213   2.165902   2.510567
     9  H    5.732496   4.557255   3.384264   2.155762   2.491573
    10  H    4.978395   3.850103   2.710213   2.165902   3.073240
                    6          7          8          9         10
     6  H    0.000000
     7  C    2.161563   0.000000
     8  H    3.073240   1.093995   0.000000
     9  H    2.491573   1.094788   1.777127   0.000000
    10  H    2.510567   1.093995   1.774180   1.777127   0.000000
 Stoichiometry    C3H5NO
 Framework group  CS[SG(C3HNO),X(H4)]
 Deg. of freedom    15
 Full point group                 CS      NOp   2
 Largest Abelian subgroup         CS      NOp   2
 Largest concise Abelian subgroup CS      NOp   2
                         Standard orientation:                         
 ---------------------------------------------------------------------
 Center     Atomic      Atomic             Coordinates (Angstroms)
 Number     Number       Type             X           Y           Z
 ---------------------------------------------------------------------
      1          8           0        1.891953    1.699109    0.000000
      2          6           0        0.994017    0.936515    0.000000
      3          7           0        0.000000    0.262510    0.000000
      4          6           0       -0.418523   -1.121362    0.000000
      5          1           0       -0.005501   -1.618130    0.885440
      6          1           0       -0.005501   -1.618130   -0.885440
      7          6           0       -1.937233   -1.222200    0.000000
      8          1           0       -2.357045   -0.738822    0.887090
      9          1           0       -2.240097   -2.274261    0.000000
     10          1           0       -2.357045   -0.738822   -0.887090
 ---------------------------------------------------------------------
 Rotational constants (GHZ):          35.6609415           2.2402560           2.1650249
 Standard basis: Aug-CC-pVTZ (5D, 7F)
 There are   253 symmetry adapted cartesian basis functions of A'  symmetry.
 There are   147 symmetry adapted cartesian basis functions of A"  symmetry.
 There are   212 symmetry adapted basis functions of A'  symmetry.
 There are   133 symmetry adapted basis functions of A"  symmetry.
   345 basis functions,   495 primitive gaussians,   400 cartesian basis functions
    19 alpha electrons       19 beta electrons
       nuclear repulsion energy       155.4053355248 Hartrees.
 NAtoms=   10 NActive=   10 NUniq=    8 SFac= 1.56D+00 NAtFMM=   60 NAOKFM=F Big=F
 Integral buffers will be    131072 words long.
 Raffenetti 2 integral format.
 Two-electron integral symmetry is turned on.
 Nuclear repulsion after empirical dispersion term =      155.4023045950 Hartrees.
 One-electron integrals computed using PRISM.
 NBasis=   345 RedAO= T EigKep=  1.32D-05  NBF=   212   133
 NBsUse=   345 1.00D-06 EigRej= -1.00D+00 NBFU=   212   133
 ExpMin= 2.53D-02 ExpMax= 1.53D+04 ExpMxC= 5.22D+02 IAcc=3 IRadAn=         7 AccDes= 0.00D+00
 Harris functional with IExCor= 4639 and IRadAn=       7 diagonalized for initial guess.
 HarFok:  IExCor= 4639 AccDes= 0.00D+00 IRadAn=         7 IDoV= 1 UseB2=F ITyADJ=14
 ICtDFT=  3500011 ScaDFX=  1.000000  1.000000  1.000000  1.000000
 FoFCou: FMM=F IPFlag=           0 FMFlag=      100000 FMFlg1=           0
         NFxFlg=           0 DoJE=T BraDBF=F KetDBF=T FulRan=T
         wScrn=  0.000000 ICntrl=       500 IOpCl=  0 I1Cent=   200000004 NGrid=           0
         NMat0=    1 NMatS0=      1 NMatT0=    0 NMatD0=    1 NMtDS0=    0 NMtDT0=    0
 Petite list used in FoFCou.
 Initial guess orbital symmetries:
       Occupied  (A') (A') (A') (A') (A') (A') (A') (A') (A') (A')
                 (A") (A') (A') (A') (A") (A') (A") (A') (A")
       Virtual   (A') (A') (A") (A') (A") (A') (A') (A") (A') (A')
                 (A') (A') (A") (A') (A') (A") (A") (A') (A') (A")
                 (A') (A") (A') (A') (A') (A') (A") (A') (A') (A")
                 (A") (A') (A') (A') (A') (A") (A") (A') (A") (A')
                 (A') (A') (A") (A') (A') (A") (A") (A') (A") (A')
                 (A') (A') (A") (A") (A') (A') (A') (A') (A") (A")
                 (A') (A') (A") (A') (A") (A') (A') (A') (A') (A")
                 (A') (A') (A") (A') (A') (A") (A") (A') (A') (A")
                 (A') (A") (A") (A') (A") (A') (A') (A") (A') (A')
                 (A') (A") (A') (A') (A") (A') (A") (A') (A') (A")
                 (A") (A') (A') (A") (A') (A") (A') (A") (A") (A')
                 (A') (A') (A") (A") (A') (A') (A") (A') (A') (A")
                 (A') (A") (A") (A') (A') (A') (A") (A') (A') (A")
                 (A') (A') (A") (A") (A') (A') (A") (A') (A') (A")
                 (A") (A') (A') (A") (A') (A") (A') (A') (A") (A")
                 (A') (A') (A') (A") (A') (A") (A') (A') (A") (A')
                 (A') (A") (A') (A") (A") (A') (A") (A') (A') (A")
                 (A') (A") (A') (A') (A") (A') (A") (A') (A") (A')
                 (A") (A') (A') (A') (A") (A') (A") (A') (A") (A')
                 (A') (A") (A') (A') (A") (A') (A') (A") (A') (A')
                 (A") (A') (A') (A') (A") (A') (A") (A') (A") (A')
                 (A") (A') (A") (A') (A') (A") (A') (A') (A") (A")
                 (A') (A") (A') (A") (A') (A') (A") (A") (A') (A")
                 (A') (A") (A') (A") (A') (A') (A") (A') (A') (A")
                 (A") (A") (A') (A") (A') (A') (A') (A") (A') (A")
                 (A') (A') (A') (A") (A') (A') (A") (A') (A') (A")
                 (A') (A') (A") (A') (A') (A') (A") (A") (A') (A")
                 (A') (A') (A") (A') (A") (A") (A') (A') (A") (A')
                 (A") (A") (A') (A') (A') (A") (A') (A") (A') (A")
                 (A") (A') (A') (A') (A") (A') (A') (A") (A') (A")
                 (A') (A') (A') (A") (A") (A') (A") (A') (A') (A")
                 (A') (A") (A') (A') (A") (A") (A') (A') (A") (A')
                 (A') (A') (A') (A') (A') (A')
 The electronic state of the initial guess is 1-A'.
 Requested convergence on RMS density matrix=1.00D-08 within 128 cycles.
 Requested convergence on MAX density matrix=1.00D-06.
 Requested convergence on             energy=1.00D-06.
 No special actions if energy rises.
 SCF Done:  E(RwB97XD) =  -247.315520270     A.U. after   12 cycles
            NFock= 12  Conv=0.68D-08     -V/T= 2.0062

 **********************************************************************

            Population analysis using the SCF Density.

 **********************************************************************

 Orbital symmetries:
       Occupied  (A') (A') (A') (A') (A') (A') (A') (A') (A') (A')
                 (A') (A") (A') (A") (A') (A') (A") (A') (A")
       Virtual   (A') (A') (A") (A') (A") (A') (A') (A') (A") (A')
                 (A') (A') (A") (A') (A') (A") (A") (A') (A') (A")
                 (A') (A") (A') (A') (A') (A') (A") (A') (A") (A')
                 (A") (A') (A') (A') (A') (A") (A") (A') (A") (A')
                 (A') (A') (A") (A') (A") (A') (A") (A') (A") (A')
                 (A') (A') (A") (A") (A') (A') (A') (A") (A') (A")
                 (A') (A') (A") (A') (A") (A') (A') (A') (A') (A")
                 (A') (A') (A') (A") (A') (A") (A') (A") (A') (A")
                 (A') (A") (A") (A') (A') (A") (A') (A") (A') (A')
                 (A') (A") (A') (A") (A') (A') (A") (A') (A') (A")
                 (A") (A') (A') (A") (A") (A') (A') (A") (A") (A')
                 (A') (A') (A") (A") (A') (A') (A") (A') (A') (A")
                 (A') (A") (A') (A") (A') (A') (A") (A') (A') (A")
                 (A') (A") (A') (A") (A') (A') (A") (A') (A') (A")
                 (A') (A") (A') (A") (A') (A") (A') (A') (A") (A")
                 (A') (A') (A') (A") (A') (A") (A') (A') (A') (A")
                 (A') (A') (A") (A") (A") (A') (A") (A') (A') (A")
                 (A') (A") (A') (A') (A") (A') (A") (A') (A") (A')
                 (A") (A') (A') (A') (A") (A') (A") (A") (A') (A')
                 (A') (A") (A') (A') (A") (A') (A') (A") (A') (A')
                 (A") (A') (A') (A') (A") (A') (A") (A') (A") (A')
                 (A') (A") (A") (A') (A') (A') (A") (A") (A') (A")
                 (A') (A") (A') (A") (A') (A') (A") (A") (A') (A")
                 (A') (A") (A') (A") (A') (A') (A") (A') (A") (A')
                 (A") (A") (A') (A") (A') (A') (A') (A') (A") (A")
                 (A') (A') (A') (A") (A') (A') (A") (A') (A') (A')
                 (A") (A') (A") (A') (A') (A") (A') (A") (A') (A")
                 (A') (A') (A") (A') (A") (A") (A') (A') (A") (A')
                 (A") (A") (A') (A') (A') (A") (A') (A") (A') (A")
                 (A") (A') (A') (A') (A") (A') (A') (A") (A') (A")
                 (A') (A') (A') (A") (A") (A') (A") (A') (A') (A")
                 (A') (A") (A') (A") (A') (A") (A') (A') (A') (A")
                 (A') (A') (A') (A') (A') (A')
 The electronic state is 1-A'.
 Alpha  occ. eigenvalues --  -19.28929 -14.46006 -10.41971 -10.35264 -10.29161
 Alpha  occ. eigenvalues --   -1.19706  -1.05529  -0.88810  -0.75758  -0.63268
 Alpha  occ. eigenvalues --   -0.58693  -0.58302  -0.55417  -0.53260  -0.48978
 Alpha  occ. eigenvalues --   -0.48003  -0.46060  -0.37897  -0.36332
 Alpha virt. eigenvalues --    0.02599   0.04078   0.04138   0.04695   0.06449
 Alpha virt. eigenvalues --    0.07337   0.08313   0.08872   0.09573   0.09946
 Alpha virt. eigenvalues --    0.11720   0.12004   0.12095   0.12923   0.13414
 Alpha virt. eigenvalues --    0.13801   0.14927   0.16287   0.16511   0.18965
 Alpha virt. eigenvalues --    0.19506   0.20705   0.20969   0.22083   0.23678
 Alpha virt. eigenvalues --    0.24577   0.24663   0.24885   0.25281   0.25977
 Alpha virt. eigenvalues --    0.27030   0.28288   0.28969   0.30095   0.31819
 Alpha virt. eigenvalues --    0.32486   0.33341   0.33553   0.34754   0.35494
 Alpha virt. eigenvalues --    0.35806   0.37262   0.37641   0.37936   0.38721
 Alpha virt. eigenvalues --    0.39298   0.39761   0.40523   0.41475   0.43308
 Alpha virt. eigenvalues --    0.44395   0.45392   0.45869   0.46958   0.47118
 Alpha virt. eigenvalues --    0.47646   0.49001   0.49317   0.49663   0.51306
 Alpha virt. eigenvalues --    0.53394   0.54218   0.54868   0.55677   0.56810
 Alpha virt. eigenvalues --    0.57034   0.57600   0.61589   0.65289   0.66137
 Alpha virt. eigenvalues --    0.67676   0.70617   0.71696   0.72173   0.73551
 Alpha virt. eigenvalues --    0.74457   0.75588   0.75927   0.77045   0.77707
 Alpha virt. eigenvalues --    0.78975   0.79053   0.80238   0.81499   0.81825
 Alpha virt. eigenvalues --    0.82144   0.83683   0.86437   0.87735   0.88396
 Alpha virt. eigenvalues --    0.89087   0.91100   0.91660   0.93115   0.93214
 Alpha virt. eigenvalues --    0.96479   0.96533   0.97073   0.99079   0.99705
 Alpha virt. eigenvalues --    1.01633   1.02266   1.03328   1.03625   1.05673
 Alpha virt. eigenvalues --    1.05796   1.07956   1.08442   1.09149   1.11595
 Alpha virt. eigenvalues --    1.12234   1.13749   1.14408   1.14981   1.15453
 Alpha virt. eigenvalues --    1.15808   1.16128   1.19911   1.20044   1.20828
 Alpha virt. eigenvalues --    1.23203   1.23744   1.26156   1.26395   1.27528
 Alpha virt. eigenvalues --    1.30354   1.30369   1.35553   1.36046   1.36655
 Alpha virt. eigenvalues --    1.37792   1.40679   1.40719   1.42763   1.44614
 Alpha virt. eigenvalues --    1.47442   1.48485   1.49982   1.52617   1.53044
 Alpha virt. eigenvalues --    1.53944   1.54506   1.57079   1.57656   1.58771
 Alpha virt. eigenvalues --    1.59512   1.60339   1.62269   1.64961   1.65758
 Alpha virt. eigenvalues --    1.66470   1.69332   1.71214   1.73231   1.75792
 Alpha virt. eigenvalues --    1.77584   1.78627   1.80805   1.84223   1.84468
 Alpha virt. eigenvalues --    1.86768   1.92376   1.92443   1.93477   1.95172
 Alpha virt. eigenvalues --    1.98505   2.03694   2.04544   2.06131   2.07708
 Alpha virt. eigenvalues --    2.08180   2.10901   2.11657   2.13617   2.14113
 Alpha virt. eigenvalues --    2.15309   2.16619   2.17772   2.21410   2.23106
 Alpha virt. eigenvalues --    2.25508   2.29344   2.31201   2.32204   2.33756
 Alpha virt. eigenvalues --    2.38528   2.42966   2.43633   2.44236   2.53110
 Alpha virt. eigenvalues --    2.56008   2.59944   2.59982   2.61689   2.64117
 Alpha virt. eigenvalues --    2.69143   2.75007   2.80748   2.83917   2.85929
 Alpha virt. eigenvalues --    2.94616   2.96659   3.01204   3.07371   3.10857
 Alpha virt. eigenvalues --    3.15044   3.19199   3.21410   3.24687   3.27399
 Alpha virt. eigenvalues --    3.30104   3.30305   3.33261   3.33325   3.37902
 Alpha virt. eigenvalues --    3.38206   3.39624   3.41830   3.43794   3.45992
 Alpha virt. eigenvalues --    3.48801   3.49716   3.53305   3.55546   3.57501
 Alpha virt. eigenvalues --    3.59184   3.61404   3.65823   3.66118   3.69554
 Alpha virt. eigenvalues --    3.70405   3.72283   3.75554   3.76067   3.78109
 Alpha virt. eigenvalues --    3.85126   3.85911   3.89486   3.91181   3.91981
 Alpha virt. eigenvalues --    3.92987   3.97863   3.98936   4.02543   4.04380
 Alpha virt. eigenvalues --    4.08852   4.15763   4.20188   4.20304   4.24228
 Alpha virt. eigenvalues --    4.24675   4.28671   4.31645   4.36548   4.39649
 Alpha virt. eigenvalues --    4.43156   4.43566   4.45218   4.53175   4.55897
 Alpha virt. eigenvalues --    4.56489   4.58852   4.63490   4.65425   4.72536
 Alpha virt. eigenvalues --    4.72727   4.73530   4.79654   4.81194   4.85239
 Alpha virt. eigenvalues --    4.90400   4.91145   4.92165   4.94162   4.95832
 Alpha virt. eigenvalues --    5.01115   5.06988   5.11095   5.11217   5.14205
 Alpha virt. eigenvalues --    5.16793   5.18696   5.18920   5.23801   5.30280
 Alpha virt. eigenvalues --    5.34897   5.39378   5.44413   5.45104   5.49340
 Alpha virt. eigenvalues --    5.55431   5.61780   5.69144   5.73254   5.76425
 Alpha virt. eigenvalues --    5.78587   5.81038   5.90557   5.95663   5.99205
 Alpha virt. eigenvalues --    6.03177   6.12594   6.19235   6.19380   6.22472
 Alpha virt. eigenvalues --    6.28037   6.39097   6.43107   6.47114   6.51546
 Alpha virt. eigenvalues --    6.51691   6.55227   6.79007   6.80685   6.80729
 Alpha virt. eigenvalues --    7.22818   7.24697   7.29538   7.48723   7.48822
 Alpha virt. eigenvalues --    7.59501  14.62287  16.86575  17.57242  18.51399
 Alpha virt. eigenvalues --   21.41833
          Condensed to atoms (all electrons):
               1          2          3          4          5          6
     1  O    8.228031   0.586402  -0.316797  -0.001906  -0.002107  -0.002107
     2  C    0.586402   5.304124   0.502489  -0.297313  -0.021784  -0.021784
     3  N   -0.316797   0.502489   6.969881  -0.061159  -0.016944  -0.016944
     4  C   -0.001906  -0.297313  -0.061159   5.431047   0.429459   0.429459
     5  H   -0.002107  -0.021784  -0.016944   0.429459   0.367975  -0.004432
     6  H   -0.002107  -0.021784  -0.016944   0.429459  -0.004432   0.367975
     7  C   -0.003395   0.027237  -0.013440   0.014869  -0.012096  -0.012096
     8  H    0.000272   0.003092  -0.012617  -0.014638  -0.005337   0.002145
     9  H   -0.000327   0.000387  -0.001015  -0.023648  -0.000179  -0.000179
    10  H    0.000272   0.003092  -0.012617  -0.014638   0.002145  -0.005337
               7          8          9         10
     1  O   -0.003395   0.000272  -0.000327   0.000272
     2  C    0.027237   0.003092   0.000387   0.003092
     3  N   -0.013440  -0.012617  -0.001015  -0.012617
     4  C    0.014869  -0.014638  -0.023648  -0.014638
     5  H   -0.012096  -0.005337  -0.000179   0.002145
     6  H   -0.012096   0.002145  -0.000179  -0.005337
     7  C    5.653641   0.411074   0.388438   0.411074
     8  H    0.411074   0.344977   0.006766   0.005552
     9  H    0.388438   0.006766   0.315059   0.006766
    10  H    0.411074   0.005552   0.006766   0.344977
 Mulliken charges:
               1
     1  O   -0.488339
     2  C   -0.085942
     3  N   -0.020839
     4  C    0.108469
     5  H    0.263301
     6  H    0.263301
     7  C   -0.865306
     8  H    0.258711
     9  H    0.307932
    10  H    0.258711
 Sum of Mulliken charges =   0.00000
 Mulliken charges with hydrogens summed into heavy atoms:
               1
     1  O   -0.488339
     2  C   -0.085942
     3  N   -0.020839
     4  C    0.635071
     7  C   -0.039951
 Electronic spatial extent (au):  <R**2>=            548.3380
 Charge=              0.0000 electrons
 Dipole moment (field-independent basis, Debye):
    X=             -1.5581    Y=             -2.7182    Z=              0.0000  Tot=              3.1331
 Quadrupole moment (field-independent basis, Debye-Ang):
   XX=            -32.6946   YY=            -31.0513   ZZ=            -28.9461
   XY=             -2.7286   XZ=              0.0000   YZ=              0.0000
 Traceless Quadrupole moment (field-independent basis, Debye-Ang):
   XX=             -1.7972   YY=             -0.1540   ZZ=              1.9512
   XY=             -2.7286   XZ=              0.0000   YZ=              0.0000
 Octapole moment (field-independent basis, Debye-Ang**2):
  XXX=             -3.9098  YYY=             -3.2474  ZZZ=              0.0000  XYY=             -5.9679
  XXY=             -7.6767  XXZ=              0.0000  XZZ=              1.9969  YZZ=              1.1202
  YYZ=              0.0000  XYZ=              0.0000
 Hexadecapole moment (field-independent basis, Debye-Ang**3):
 XXXX=           -390.7139 YYYY=           -291.1497 ZZZZ=            -41.4524 XXXY=           -146.8559
 XXXZ=              0.0000 YYYX=           -138.6516 YYYZ=              0.0000 ZZZX=              0.0000
 ZZZY=              0.0000 XXYY=           -123.8177 XXZZ=            -67.0382 YYZZ=            -54.3761
 XXYZ=              0.0000 YYXZ=              0.0000 ZZXY=            -44.1582
 N-N= 1.554023045950D+02 E-N=-8.879165541655D+02  KE= 2.457859601024D+02
 Symmetry A'   KE= 2.342753009766D+02
 Symmetry A"   KE= 1.151065912577D+01
 Calling FoFJK, ICntrl=      2127 FMM=F ISym2X=1 I1Cent= 0 IOpClX= 0 NMat=1 NMatS=1 NMatT=0.
 ***** Axes restored to original set *****
 -------------------------------------------------------------------
 Center     Atomic                   Forces (Hartrees/Bohr)
 Number     Number              X              Y              Z
 -------------------------------------------------------------------
      1        8          -0.014015519   -0.012152509    0.000000000
      2        6           0.001156634    0.002595586    0.000000000
      3        7           0.011623899    0.007773791    0.000000000
      4        6           0.000699561   -0.000661037    0.000000000
      5        1          -0.001241966    0.001249089   -0.002610035
      6        1          -0.001241966    0.001249089    0.002610035
      7        6          -0.000560860   -0.000433754    0.000000000
      8        1           0.001328102   -0.001442619   -0.002642212
      9        1           0.000924013    0.003264984    0.000000000
     10        1           0.001328102   -0.001442619    0.002642212
 -------------------------------------------------------------------
 Cartesian Forces:  Max     0.014015519 RMS     0.004480199

 GradGradGradGradGradGradGradGradGradGradGradGradGradGradGradGradGradGrad
 Berny optimization.
 FormGI is forming the generalized inverse of G from B-inverse, IUseBI=4.
 Internal  Forces:  Max     0.018549447 RMS     0.004316421
 Search for a local minimum.
 Step number   1 out of a maximum of   46
 All quantities printed in internal units (Hartrees-Bohrs-Radians)
 Mixed Optimization -- RFO/linear search
 Second derivative matrix not updated -- first step.
 ITU=  0
     Eigenvalues ---    0.00474   0.01086   0.04324   0.04324   0.05030
     Eigenvalues ---    0.05657   0.05743   0.05829   0.11409   0.13805
     Eigenvalues ---    0.16000   0.16000   0.16000   0.22012   0.25000
     Eigenvalues ---    0.30170   0.34120   0.34120   0.34265   0.34355
     Eigenvalues ---    0.34355   0.38804   1.04332   1.16664
 RFO step:  Lambda=-7.55998705D-04 EMin= 4.74222451D-03
 Linear search not attempted -- first point.
 Iteration  1 RMS(Cart)=  0.01065771 RMS(Int)=  0.00003856
 Iteration  2 RMS(Cart)=  0.00005296 RMS(Int)=  0.00000070
 Iteration  3 RMS(Cart)=  0.00000000 RMS(Int)=  0.00000070
 ClnCor:  largest displacement from symmetrization is 4.29D-03 for atom     1.
 Variable       Old X    -DE/DX   Delta X   Delta X   Delta X     New X
                                 (Linear)    (Quad)   (Total)
    R1        2.22622  -0.01855   0.00000  -0.01589  -0.01590   2.21032
    R2        2.26952  -0.01600   0.00000  -0.01533  -0.01533   2.25419
    R3        2.73212  -0.00206   0.00000  -0.00531  -0.00531   2.72681
    R4        2.07127  -0.00315   0.00000  -0.00920  -0.00963   2.06164
    R5        2.07127  -0.00314   0.00000  -0.00919  -0.00963   2.06164
    R6        2.87626  -0.00301   0.00000  -0.00995  -0.00995   2.86632
    R7        2.06735  -0.00329   0.00000  -0.00955  -0.00932   2.05803
    R8        2.06885  -0.00339   0.00000  -0.00988  -0.00988   2.05897
    R9        2.06735  -0.00329   0.00000  -0.00955  -0.00932   2.05803
    A1        2.46033  -0.00199   0.00000  -0.00793  -0.00793   2.45240
    A2        1.90153   0.00004   0.00000   0.00111   0.00078   1.90232
    A3        1.90153   0.00004   0.00000   0.00110   0.00078   1.90232
    A4        1.93078   0.00022   0.00000   0.00144   0.00144   1.93222
    A5        1.88093  -0.00002   0.00000  -0.00143  -0.00144   1.87949
    A6        1.92407  -0.00014   0.00000  -0.00113  -0.00081   1.92326
    A7        1.92407  -0.00014   0.00000  -0.00112  -0.00081   1.92326
    A8        1.93224  -0.00009   0.00000  -0.00061  -0.00090   1.93134
    A9        1.91739   0.00006   0.00000   0.00043   0.00043   1.91783
   A10        1.93224  -0.00009   0.00000  -0.00061  -0.00090   1.93134
   A11        1.89488   0.00003   0.00000   0.00023   0.00059   1.89547
   A12        1.89128   0.00008   0.00000   0.00036   0.00024   1.89152
   A13        1.89488   0.00003   0.00000   0.00023   0.00059   1.89547
   A14        3.23350  -0.00035   0.00000  -0.00796  -0.00584   3.22766
   A15        3.04342   0.00013   0.00000   0.00296   0.00867   3.05209
    D1        1.02386   0.00001   0.00000  -0.00012  -0.00042   1.02344
    D2       -1.02386  -0.00001   0.00000   0.00034   0.00042  -1.02344
    D3        3.14159   0.00000   0.00000   0.00011   0.00000   3.14159
    D4       -1.04892   0.00001   0.00000   0.00017   0.00044  -1.04848
    D5        3.14159   0.00000   0.00000   0.00000   0.00000   3.14159
    D6        1.04892  -0.00001   0.00000  -0.00018  -0.00044   1.04848
    D7        1.05544   0.00011   0.00000   0.00176   0.00183   1.05727
    D8       -1.03723   0.00010   0.00000   0.00159   0.00139  -1.03585
    D9       -3.12991   0.00009   0.00000   0.00141   0.00095  -3.12896
   D10        3.12991  -0.00009   0.00000  -0.00141  -0.00095   3.12896
   D11        1.03723  -0.00010   0.00000  -0.00159  -0.00139   1.03585
   D12       -1.05544  -0.00011   0.00000  -0.00176  -0.00183  -1.05727
         Item               Value     Threshold  Converged?
 Maximum Force            0.018549     0.000450     NO 
 RMS     Force            0.004316     0.000300     NO 
 Maximum Displacement     0.041478     0.001800     NO 
 RMS     Displacement     0.010684     0.001200     NO 
 Predicted change in Energy=-3.775048D-04
 GradGradGradGradGradGradGradGradGradGradGradGradGradGradGradGradGradGrad

                          Input orientation:                          
 ---------------------------------------------------------------------
 Center     Atomic      Atomic             Coordinates (Angstroms)
 Number     Number       Type             X           Y           Z
 ---------------------------------------------------------------------
      1          8           0        1.886447    1.677151    0.000000
      2          6           0        0.985410    0.931352    0.000000
      3          7           0       -0.005467    0.267202    0.000000
      4          6           0       -0.419633   -1.115048    0.000000
      5          1           0       -0.007282   -1.609289    0.880860
      6          1           0       -0.007282   -1.609289   -0.880860
      7          6           0       -1.932675   -1.221593    0.000000
      8          1           0       -2.351642   -0.741447    0.883164
      9          1           0       -2.230354   -2.269699    0.000000
     10          1           0       -2.351642   -0.741447   -0.883164
 ---------------------------------------------------------------------
                    Distance matrix (angstroms):
                    1          2          3          4          5
     1  O    0.000000
     2  C    1.169651   0.000000
     3  N    2.359512   1.192868   0.000000
     4  C    3.621378   2.482317   1.442965   0.000000
     5  H    3.893946   2.866393   2.072954   1.090973   0.000000
     6  H    3.893946   2.866393   2.072954   1.090973   1.761720
     7  C    4.794623   3.626347   2.435290   1.516789   2.152524
     8  H    4.958930   3.835902   2.702200   2.156899   2.499836
     9  H    5.703129   4.537386   3.374313   2.147541   2.480747
    10  H    4.958930   3.835902   2.702200   2.156899   3.059568
                    6          7          8          9         10
     6  H    0.000000
     7  C    2.152524   0.000000
     8  H    3.059568   1.089061   0.000000
     9  H    2.480747   1.089559   1.769250   0.000000
    10  H    2.499836   1.089061   1.766329   1.769250   0.000000
 Stoichiometry    C3H5NO
 Framework group  CS[SG(C3HNO),X(H4)]
 Deg. of freedom    15
 Full point group                 CS      NOp   2
 Largest Abelian subgroup         CS      NOp   2
 Largest concise Abelian subgroup CS      NOp   2
                         Standard orientation:                         
 ---------------------------------------------------------------------
 Center     Atomic      Atomic             Coordinates (Angstroms)
 Number     Number       Type             X           Y           Z
 ---------------------------------------------------------------------
      1          8           0        1.907109    1.659580    0.000000
      2          6           0        0.998028    0.923606    0.000000
      3          7           0        0.000000    0.270251    0.000000
      4          6           0       -0.429146   -1.107421    0.000000
      5          1           0       -0.022184   -1.606109    0.880860
      6          1           0       -0.022184   -1.606109   -0.880860
      7          6           0       -1.943255   -1.197535    0.000000
      8          1           0       -2.356985   -0.712868    0.883164
      9          1           0       -2.252295   -2.242348    0.000000
     10          1           0       -2.356985   -0.712868   -0.883164
 ---------------------------------------------------------------------
 Rotational constants (GHZ):          36.0660020           2.2620246           2.1862809
 Standard basis: Aug-CC-pVTZ (5D, 7F)
 There are   253 symmetry adapted cartesian basis functions of A'  symmetry.
 There are   147 symmetry adapted cartesian basis functions of A"  symmetry.
 There are   212 symmetry adapted basis functions of A'  symmetry.
 There are   133 symmetry adapted basis functions of A"  symmetry.
   345 basis functions,   495 primitive gaussians,   400 cartesian basis functions
    19 alpha electrons       19 beta electrons
       nuclear repulsion energy       156.1759671740 Hartrees.
 NAtoms=   10 NActive=   10 NUniq=    8 SFac= 1.56D+00 NAtFMM=   60 NAOKFM=F Big=F
 Integral buffers will be    131072 words long.
 Raffenetti 2 integral format.
 Two-electron integral symmetry is turned on.
 Nuclear repulsion after empirical dispersion term =      156.1729342798 Hartrees.
 One-electron integrals computed using PRISM.
 NBasis=   345 RedAO= T EigKep=  1.28D-05  NBF=   212   133
 NBsUse=   345 1.00D-06 EigRej= -1.00D+00 NBFU=   212   133
 Initial guess from the checkpoint file:  "IsoC3-M0001-b3lyp-wb97L-wb97H.chk"
 B after Tr=     0.000000    0.000000    0.000000
         Rot=    0.999981    0.000000    0.000000    0.006196 Ang=   0.71 deg.
 Initial guess orbital symmetries:
       Occupied  (A') (A') (A') (A') (A') (A') (A') (A') (A') (A')
                 (A') (A") (A') (A") (A') (A') (A") (A') (A")
       Virtual   (A') (A') (A") (A') (A") (A') (A') (A') (A") (A')
                 (A') (A') (A") (A') (A') (A") (A") (A') (A') (A")
                 (A') (A") (A') (A') (A') (A') (A") (A') (A") (A')
                 (A") (A') (A') (A') (A') (A") (A") (A') (A") (A')
                 (A') (A') (A") (A') (A") (A') (A") (A') (A") (A')
                 (A') (A') (A") (A") (A') (A') (A') (A") (A') (A")
                 (A') (A') (A") (A') (A") (A') (A') (A') (A') (A")
                 (A') (A') (A') (A") (A') (A") (A') (A") (A') (A")
                 (A') (A") (A") (A') (A') (A") (A') (A") (A') (A')
                 (A') (A") (A') (A") (A') (A') (A") (A') (A') (A")
                 (A") (A') (A') (A") (A") (A') (A') (A") (A") (A')
                 (A') (A') (A") (A") (A') (A') (A") (A') (A') (A")
                 (A') (A") (A') (A") (A') (A') (A") (A') (A') (A")
                 (A') (A") (A') (A") (A') (A') (A") (A') (A') (A")
                 (A') (A") (A') (A") (A') (A") (A') (A') (A") (A")
                 (A') (A') (A') (A") (A') (A") (A') (A') (A') (A")
                 (A') (A') (A") (A") (A") (A') (A") (A') (A') (A")
                 (A') (A") (A') (A') (A") (A') (A") (A') (A") (A')
                 (A") (A') (A') (A') (A") (A') (A") (A") (A') (A')
                 (A') (A") (A') (A') (A") (A') (A') (A") (A') (A')
                 (A") (A') (A') (A') (A") (A') (A") (A') (A") (A')
                 (A') (A") (A") (A') (A') (A') (A") (A") (A') (A")
                 (A') (A") (A') (A") (A') (A') (A") (A") (A') (A")
                 (A') (A") (A') (A") (A') (A') (A") (A') (A") (A')
                 (A") (A") (A') (A") (A') (A') (A') (A') (A") (A")
                 (A') (A') (A') (A") (A') (A') (A") (A') (A') (A')
                 (A") (A') (A") (A') (A') (A") (A') (A") (A') (A")
                 (A') (A') (A") (A') (A") (A") (A') (A') (A") (A')
                 (A") (A") (A') (A') (A') (A") (A') (A") (A') (A")
                 (A") (A') (A') (A') (A") (A') (A') (A") (A') (A")
                 (A') (A') (A') (A") (A") (A') (A") (A') (A') (A")
                 (A') (A") (A') (A") (A') (A") (A') (A') (A') (A")
                 (A') (A') (A') (A') (A') (A')
 ExpMin= 2.53D-02 ExpMax= 1.53D+04 ExpMxC= 5.22D+02 IAcc=3 IRadAn=         7 AccDes= 0.00D+00
 Harris functional with IExCor= 4639 and IRadAn=       7 diagonalized for initial guess.
 HarFok:  IExCor= 4639 AccDes= 0.00D+00 IRadAn=         7 IDoV= 1 UseB2=F ITyADJ=14
 ICtDFT=  3500011 ScaDFX=  1.000000  1.000000  1.000000  1.000000
 FoFCou: FMM=F IPFlag=           0 FMFlag=      100000 FMFlg1=           0
         NFxFlg=           0 DoJE=T BraDBF=F KetDBF=T FulRan=T
         wScrn=  0.000000 ICntrl=       500 IOpCl=  0 I1Cent=   200000004 NGrid=           0
         NMat0=    1 NMatS0=      1 NMatT0=    0 NMatD0=    1 NMtDS0=    0 NMtDT0=    0
 Petite list used in FoFCou.
 Requested convergence on RMS density matrix=1.00D-08 within 128 cycles.
 Requested convergence on MAX density matrix=1.00D-06.
 Requested convergence on             energy=1.00D-06.
 No special actions if energy rises.
 SCF Done:  E(RwB97XD) =  -247.315908678     A.U. after   10 cycles
            NFock= 10  Conv=0.60D-08     -V/T= 2.0057
 Calling FoFJK, ICntrl=      2127 FMM=F ISym2X=1 I1Cent= 0 IOpClX= 0 NMat=1 NMatS=1 NMatT=0.
 ***** Axes restored to original set *****
 -------------------------------------------------------------------
 Center     Atomic                   Forces (Hartrees/Bohr)
 Number     Number              X              Y              Z
 -------------------------------------------------------------------
      1        8          -0.001621481   -0.001234480    0.000000000
      2        6           0.002446568    0.001489770    0.000000000
      3        7          -0.000653362   -0.000047224    0.000000000
      4        6          -0.000080874    0.000428391    0.000000000
      5        1           0.000110570   -0.000170178    0.000143187
      6        1           0.000110570   -0.000170178   -0.000143187
      7        6          -0.000004046   -0.000207835    0.000000000
      8        1          -0.000080689   -0.000058470   -0.000047736
      9        1          -0.000146567    0.000028674    0.000000000
     10        1          -0.000080689   -0.000058470    0.000047736
 -------------------------------------------------------------------
 Cartesian Forces:  Max     0.002446568 RMS     0.000663092

 GradGradGradGradGradGradGradGradGradGradGradGradGradGradGradGradGradGrad
 Berny optimization.
 Using GEDIIS/GDIIS optimizer.
 FormGI is forming the generalized inverse of G from B-inverse, IUseBI=4.
 Internal  Forces:  Max     0.002036244 RMS     0.000397919
 Search for a local minimum.
 Step number   2 out of a maximum of   46
 All quantities printed in internal units (Hartrees-Bohrs-Radians)
 Mixed Optimization -- En-DIIS/RFO-DIIS
 Update second derivatives using D2CorX and points    1    2
 DE= -3.88D-04 DEPred=-3.78D-04 R= 1.03D+00
 TightC=F SS=  1.41D+00  RLast= 3.56D-02 DXNew= 5.0454D-01 1.0676D-01
 Trust test= 1.03D+00 RLast= 3.56D-02 DXMaxT set to 3.00D-01
 ITU=  1  0
 Use linear search instead of GDIIS.
     Eigenvalues ---    0.00474   0.01086   0.04304   0.04342   0.05019
     Eigenvalues ---    0.05666   0.05743   0.05826   0.11415   0.13812
     Eigenvalues ---    0.15996   0.16000   0.16009   0.21943   0.24811
     Eigenvalues ---    0.30419   0.34120   0.34193   0.34292   0.34355
     Eigenvalues ---    0.34689   0.38986   1.06763   1.10184
 RFO step:  Lambda=-8.81965578D-06 EMin= 4.74222451D-03
 Quartic linear search produced a step of  0.01799.
 Iteration  1 RMS(Cart)=  0.00196597 RMS(Int)=  0.00000182
 Iteration  2 RMS(Cart)=  0.00000273 RMS(Int)=  0.00000031
 Iteration  3 RMS(Cart)=  0.00000000 RMS(Int)=  0.00000031
 ClnCor:  largest displacement from symmetrization is 1.45D-03 for atom     1.
 Variable       Old X    -DE/DX   Delta X   Delta X   Delta X     New X
                                 (Linear)    (Quad)   (Total)
    R1        2.21032  -0.00204  -0.00029  -0.00166  -0.00195   2.20837
    R2        2.25419   0.00083  -0.00028   0.00092   0.00064   2.25483
    R3        2.72681   0.00025  -0.00010   0.00069   0.00060   2.72740
    R4        2.06164   0.00024  -0.00017   0.00077   0.00074   2.06238
    R5        2.06164   0.00023  -0.00017   0.00077   0.00074   2.06238
    R6        2.86632   0.00033  -0.00018   0.00120   0.00102   2.86733
    R7        2.05803  -0.00003  -0.00017  -0.00002  -0.00027   2.05776
    R8        2.05897   0.00001  -0.00018   0.00011  -0.00007   2.05890
    R9        2.05803  -0.00003  -0.00017  -0.00002  -0.00027   2.05776
    A1        2.45240  -0.00038  -0.00014  -0.00147  -0.00162   2.45079
    A2        1.90232  -0.00013   0.00001  -0.00020  -0.00008   1.90224
    A3        1.90232  -0.00013   0.00001  -0.00020  -0.00008   1.90224
    A4        1.93222   0.00047   0.00003   0.00253   0.00255   1.93477
    A5        1.87949  -0.00001  -0.00003  -0.00122  -0.00124   1.87825
    A6        1.92326  -0.00011  -0.00001  -0.00051  -0.00063   1.92263
    A7        1.92326  -0.00011  -0.00001  -0.00051  -0.00063   1.92263
    A8        1.93134   0.00009  -0.00002   0.00061   0.00069   1.93203
    A9        1.91783   0.00017   0.00001   0.00103   0.00104   1.91887
   A10        1.93134   0.00009  -0.00002   0.00061   0.00069   1.93203
   A11        1.89547  -0.00014   0.00001  -0.00088  -0.00099   1.89448
   A12        1.89152  -0.00009   0.00000  -0.00056  -0.00052   1.89100
   A13        1.89547  -0.00014   0.00001  -0.00088  -0.00099   1.89448
   A14        3.22766   0.00015  -0.00010   0.00371   0.00288   3.23055
   A15        3.05209  -0.00006   0.00016  -0.00134  -0.00314   3.04896
    D1        1.02344  -0.00008  -0.00001  -0.00089  -0.00079   1.02265
    D2       -1.02344   0.00008   0.00001   0.00079   0.00079  -1.02265
    D3        3.14159   0.00000   0.00000  -0.00005   0.00000   3.14159
    D4       -1.04848   0.00000   0.00001  -0.00005  -0.00013  -1.04860
    D5        3.14159   0.00000   0.00000   0.00000   0.00000   3.14159
    D6        1.04848   0.00000  -0.00001   0.00005   0.00013   1.04860
    D7        1.05727   0.00007   0.00003   0.00102   0.00103   1.05830
    D8       -1.03585   0.00007   0.00002   0.00107   0.00115  -1.03469
    D9       -3.12896   0.00007   0.00002   0.00111   0.00128  -3.12768
   D10        3.12896  -0.00007  -0.00002  -0.00111  -0.00128   3.12768
   D11        1.03585  -0.00007  -0.00002  -0.00107  -0.00115   1.03469
   D12       -1.05727  -0.00007  -0.00003  -0.00102  -0.00103  -1.05830
         Item               Value     Threshold  Converged?
 Maximum Force            0.002036     0.000450     NO 
 RMS     Force            0.000398     0.000300     NO 
 Maximum Displacement     0.005410     0.001800     NO 
 RMS     Displacement     0.001959     0.001200     NO 
 Predicted change in Energy=-4.414331D-06
 GradGradGradGradGradGradGradGradGradGradGradGradGradGradGradGradGradGrad

                          Input orientation:                          
 ---------------------------------------------------------------------
 Center     Atomic      Atomic             Coordinates (Angstroms)
 Number     Number       Type             X           Y           Z
 ---------------------------------------------------------------------
      1          8           0        1.887835    1.676760    0.000000
      2          6           0        0.988273    0.930800    0.000000
      3          7           0       -0.004543    0.268940    0.000000
      4          6           0       -0.420017   -1.113247    0.000000
      5          1           0       -0.007253   -1.608157    0.880778
      6          1           0       -0.007253   -1.608157   -0.880778
      7          6           0       -1.933416   -1.222362    0.000000
      8          1           0       -2.353815   -0.743272    0.882882
      9          1           0       -2.230421   -2.270623    0.000000
     10          1           0       -2.353815   -0.743272   -0.882882
 ---------------------------------------------------------------------
                    Distance matrix (angstroms):
                    1          2          3          4          5
     1  O    0.000000
     2  C    1.168619   0.000000
     3  N    2.358613   1.193206   0.000000
     4  C    3.620818   2.482218   1.443281   0.000000
     5  H    3.893303   2.865858   2.073467   1.091366   0.000000
     6  H    3.893303   2.865858   2.073467   1.091366   1.761556
     7  C    4.796547   3.629376   2.438141   1.517327   2.152838
     8  H    4.962624   3.840774   2.706129   2.157762   2.500876
     9  H    5.704548   4.539724   3.376968   2.148739   2.481352
    10  H    4.962624   3.840774   2.706129   2.157762   3.060208
                    6          7          8          9         10
     6  H    0.000000
     7  C    2.152838   0.000000
     8  H    3.060208   1.088918   0.000000
     9  H    2.481352   1.089524   1.768476   0.000000
    10  H    2.500876   1.088918   1.765764   1.768476   0.000000
 Stoichiometry    C3H5NO
 Framework group  CS[SG(C3HNO),X(H4)]
 Deg. of freedom    15
 Full point group                 CS      NOp   2
 Largest Abelian subgroup         CS      NOp   2
 Largest concise Abelian subgroup CS      NOp   2
                         Standard orientation:                         
 ---------------------------------------------------------------------
 Center     Atomic      Atomic             Coordinates (Angstroms)
 Number     Number       Type             X           Y           Z
 ---------------------------------------------------------------------
      1          8           0        1.905922    1.661163    0.000000
      2          6           0        0.999178    0.923949    0.000000
      3          7           0        0.000000    0.271733    0.000000
      4          6           0       -0.428839   -1.106366    0.000000
      5          1           0       -0.020887   -1.605249    0.880778
      6          1           0       -0.020887   -1.605249   -0.880778
      7          6           0       -1.943223   -1.200820    0.000000
      8          1           0       -2.358964   -0.717683    0.882882
      9          1           0       -2.250365   -2.246156    0.000000
     10          1           0       -2.358964   -0.717683   -0.882882
 ---------------------------------------------------------------------
 Rotational constants (GHZ):          36.1388025           2.2602146           2.1848322
 Standard basis: Aug-CC-pVTZ (5D, 7F)
 There are   253 symmetry adapted cartesian basis functions of A'  symmetry.
 There are   147 symmetry adapted cartesian basis functions of A"  symmetry.
 There are   212 symmetry adapted basis functions of A'  symmetry.
 There are   133 symmetry adapted basis functions of A"  symmetry.
   345 basis functions,   495 primitive gaussians,   400 cartesian basis functions
    19 alpha electrons       19 beta electrons
       nuclear repulsion energy       156.1585349833 Hartrees.
 NAtoms=   10 NActive=   10 NUniq=    8 SFac= 1.56D+00 NAtFMM=   60 NAOKFM=F Big=F
 Integral buffers will be    131072 words long.
 Raffenetti 2 integral format.
 Two-electron integral symmetry is turned on.
 Nuclear repulsion after empirical dispersion term =      156.1555032989 Hartrees.
 One-electron integrals computed using PRISM.
 NBasis=   345 RedAO= T EigKep=  1.29D-05  NBF=   212   133
 NBsUse=   345 1.00D-06 EigRej= -1.00D+00 NBFU=   212   133
 Initial guess from the checkpoint file:  "IsoC3-M0001-b3lyp-wb97L-wb97H.chk"
 B after Tr=     0.000000    0.000000    0.000000
         Rot=    1.000000    0.000000    0.000000   -0.000425 Ang=  -0.05 deg.
 Initial guess orbital symmetries:
       Occupied  (A') (A') (A') (A') (A') (A') (A') (A') (A') (A')
                 (A') (A") (A') (A") (A') (A') (A") (A') (A")
       Virtual   (A') (A') (A") (A') (A") (A') (A') (A') (A") (A')
                 (A') (A') (A") (A') (A') (A") (A") (A') (A') (A")
                 (A') (A") (A') (A') (A') (A') (A") (A') (A") (A')
                 (A") (A') (A') (A') (A') (A") (A") (A') (A") (A')
                 (A') (A') (A") (A') (A") (A') (A") (A') (A") (A')
                 (A') (A') (A") (A") (A') (A') (A') (A") (A') (A")
                 (A') (A') (A") (A') (A") (A') (A') (A') (A') (A")
                 (A') (A') (A') (A") (A') (A") (A') (A") (A') (A")
                 (A') (A") (A") (A') (A') (A") (A') (A") (A') (A')
                 (A') (A") (A') (A") (A') (A') (A") (A') (A') (A")
                 (A") (A') (A') (A") (A") (A') (A') (A") (A") (A')
                 (A') (A') (A") (A") (A') (A') (A") (A') (A') (A")
                 (A') (A") (A') (A") (A') (A") (A') (A') (A') (A")
                 (A') (A") (A') (A") (A') (A') (A") (A') (A') (A")
                 (A') (A") (A') (A") (A') (A") (A') (A') (A") (A")
                 (A') (A') (A') (A") (A') (A") (A') (A') (A') (A")
                 (A') (A') (A") (A") (A") (A') (A") (A') (A') (A")
                 (A') (A") (A') (A') (A") (A') (A") (A') (A") (A')
                 (A") (A') (A') (A') (A") (A') (A") (A") (A') (A')
                 (A') (A") (A') (A') (A") (A') (A') (A") (A') (A')
                 (A") (A') (A') (A') (A") (A') (A") (A') (A") (A')
                 (A') (A") (A") (A') (A') (A') (A") (A") (A') (A")
                 (A') (A") (A') (A") (A') (A') (A") (A") (A') (A")
                 (A') (A") (A') (A") (A') (A') (A") (A') (A") (A')
                 (A") (A") (A') (A") (A') (A') (A') (A') (A") (A")
                 (A') (A') (A') (A") (A') (A') (A") (A') (A') (A')
                 (A") (A') (A") (A') (A') (A") (A') (A") (A') (A")
                 (A') (A') (A") (A') (A") (A") (A') (A') (A") (A')
                 (A") (A") (A') (A') (A') (A") (A') (A") (A') (A")
                 (A") (A') (A') (A') (A") (A') (A') (A") (A') (A")
                 (A') (A') (A') (A") (A") (A') (A") (A') (A') (A")
                 (A') (A") (A') (A") (A') (A") (A') (A') (A') (A")
                 (A') (A') (A') (A') (A') (A')
 Requested convergence on RMS density matrix=1.00D-08 within 128 cycles.
 Requested convergence on MAX density matrix=1.00D-06.
 Requested convergence on             energy=1.00D-06.
 No special actions if energy rises.
 SCF Done:  E(RwB97XD) =  -247.315912892     A.U. after    8 cycles
            NFock=  8  Conv=0.42D-08     -V/T= 2.0057
 Calling FoFJK, ICntrl=      2127 FMM=F ISym2X=1 I1Cent= 0 IOpClX= 0 NMat=1 NMatS=1 NMatT=0.
 ***** Axes restored to original set *****
 -------------------------------------------------------------------
 Center     Atomic                   Forces (Hartrees/Bohr)
 Number     Number              X              Y              Z
 -------------------------------------------------------------------
      1        8          -0.000004506   -0.000252495    0.000000000
      2        6           0.000489350    0.000567038    0.000000000
      3        7          -0.000740543   -0.000338077    0.000000000
      4        6           0.000148293   -0.000042028    0.000000000
      5        1          -0.000008926   -0.000023000   -0.000005671
      6        1          -0.000008926   -0.000023000    0.000005671
      7        6           0.000166437    0.000075064    0.000000000
      8        1          -0.000043838    0.000036478    0.000060582
      9        1           0.000046497   -0.000036457    0.000000000
     10        1          -0.000043838    0.000036478   -0.000060582
 -------------------------------------------------------------------
 Cartesian Forces:  Max     0.000740543 RMS     0.000213165

 GradGradGradGradGradGradGradGradGradGradGradGradGradGradGradGradGradGrad
 Berny optimization.
 Using GEDIIS/GDIIS optimizer.
 FormGI is forming the generalized inverse of G from B-inverse, IUseBI=4.
 Internal  Forces:  Max     0.000579783 RMS     0.000146043
 Search for a local minimum.
 Step number   3 out of a maximum of   46
 All quantities printed in internal units (Hartrees-Bohrs-Radians)
 Mixed Optimization -- En-DIIS/RFO-DIIS
 Swapping is turned off.
 Update second derivatives using D2CorX and points    1    2    3
 DE= -4.21D-06 DEPred=-4.41D-06 R= 9.55D-01
 TightC=F SS=  1.41D+00  RLast= 7.08D-03 DXNew= 5.0454D-01 2.1235D-02
 Trust test= 9.55D-01 RLast= 7.08D-03 DXMaxT set to 3.00D-01
 ITU=  1  1  0
     Eigenvalues ---    0.00474   0.01086   0.04054   0.04978   0.05001
     Eigenvalues ---    0.05641   0.05734   0.06384   0.11466   0.13824
     Eigenvalues ---    0.15469   0.16000   0.16301   0.20371   0.24998
     Eigenvalues ---    0.31603   0.34119   0.34162   0.34333   0.34355
     Eigenvalues ---    0.34933   0.39868   0.91644   1.14575
 En-DIIS/RFO-DIIS/Sim-DIIS IScMMF=       -3 using points:     3    2
 RFO step:  Lambda=-3.99337822D-06.
 DidBck=F Rises=F RFO-DIIS coefs:    0.80972    0.19028
 Iteration  1 RMS(Cart)=  0.00287494 RMS(Int)=  0.00001069
 Iteration  2 RMS(Cart)=  0.00001090 RMS(Int)=  0.00000005
 Iteration  3 RMS(Cart)=  0.00000000 RMS(Int)=  0.00000005
 ClnCor:  largest displacement from symmetrization is 3.23D-03 for atom     1.
 Variable       Old X    -DE/DX   Delta X   Delta X   Delta X     New X
                                 (Linear)    (Quad)   (Total)
    R1        2.20837  -0.00016   0.00037  -0.00139  -0.00103   2.20734
    R2        2.25483   0.00058  -0.00012   0.00084   0.00071   2.25555
    R3        2.72740  -0.00010  -0.00011   0.00011   0.00000   2.72740
    R4        2.06238   0.00000  -0.00014   0.00040  -0.00007   2.06231
    R5        2.06238   0.00000  -0.00014   0.00040  -0.00007   2.06231
    R6        2.86733  -0.00013  -0.00019   0.00017  -0.00003   2.86731
    R7        2.05776   0.00008   0.00005   0.00002   0.00025   2.05800
    R8        2.05890   0.00002   0.00001  -0.00002  -0.00001   2.05889
    R9        2.05776   0.00008   0.00005   0.00002   0.00025   2.05800
    A1        2.45079  -0.00043   0.00031  -0.00261  -0.00230   2.44849
    A2        1.90224   0.00006   0.00001   0.00025   0.00003   1.90226
    A3        1.90224   0.00006   0.00001   0.00025   0.00003   1.90226
    A4        1.93477  -0.00014  -0.00049   0.00098   0.00049   1.93527
    A5        1.87825  -0.00002   0.00024  -0.00078  -0.00055   1.87770
    A6        1.92263   0.00002   0.00012  -0.00038  -0.00001   1.92262
    A7        1.92263   0.00002   0.00012  -0.00037  -0.00001   1.92262
    A8        1.93203   0.00003  -0.00013   0.00061   0.00026   1.93229
    A9        1.91887  -0.00009  -0.00020   0.00007  -0.00013   1.91874
   A10        1.93203   0.00003  -0.00013   0.00061   0.00026   1.93229
   A11        1.89448   0.00002   0.00019  -0.00051  -0.00006   1.89443
   A12        1.89100  -0.00002   0.00010  -0.00031  -0.00029   1.89071
   A13        1.89448   0.00002   0.00019  -0.00051  -0.00006   1.89443
   A14        3.23055  -0.00035  -0.00055  -0.00573  -0.00469   3.22586
   A15        3.04896   0.00013   0.00060   0.00106   0.00596   3.05491
    D1        1.02265   0.00003   0.00015  -0.00023  -0.00032   1.02234
    D2       -1.02265  -0.00002  -0.00015   0.00042   0.00032  -1.02234
    D3        3.14159   0.00000   0.00000   0.00009   0.00000   3.14159
    D4       -1.04860  -0.00001   0.00002  -0.00021   0.00001  -1.04859
    D5        3.14159   0.00000   0.00000   0.00000   0.00000   3.14159
    D6        1.04860   0.00001  -0.00002   0.00020  -0.00001   1.04859
    D7        1.05830  -0.00001  -0.00020   0.00050   0.00036   1.05866
    D8       -1.03469   0.00000  -0.00022   0.00071   0.00035  -1.03434
    D9       -3.12768   0.00001  -0.00024   0.00091   0.00034  -3.12735
   D10        3.12768  -0.00001   0.00024  -0.00091  -0.00034   3.12735
   D11        1.03469   0.00000   0.00022  -0.00071  -0.00035   1.03434
   D12       -1.05830   0.00001   0.00020  -0.00050  -0.00036  -1.05866
         Item               Value     Threshold  Converged?
 Maximum Force            0.000580     0.000450     NO 
 RMS     Force            0.000146     0.000300     YES
 Maximum Displacement     0.009417     0.001800     NO 
 RMS     Displacement     0.002781     0.001200     NO 
 Predicted change in Energy=-1.483384D-06
 GradGradGradGradGradGradGradGradGradGradGradGradGradGradGradGradGradGrad

                          Input orientation:                          
 ---------------------------------------------------------------------
 Center     Atomic      Atomic             Coordinates (Angstroms)
 Number     Number       Type             X           Y           Z
 ---------------------------------------------------------------------
      1          8           0        1.891568    1.671777    0.000000
      2          6           0        0.987369    0.932301    0.000000
      3          7           0       -0.006502    0.271345    0.000000
      4          6           0       -0.420346   -1.111330    0.000000
      5          1           0       -0.006758   -1.605839    0.880569
      6          1           0       -0.006758   -1.605839   -0.880569
      7          6           0       -1.933546   -1.222977    0.000000
      8          1           0       -2.355057   -0.744594    0.882895
      9          1           0       -2.228658   -2.271767    0.000000
     10          1           0       -2.355057   -0.744594   -0.882895
 ---------------------------------------------------------------------
                    Distance matrix (angstroms):
                    1          2          3          4          5
     1  O    0.000000
     2  C    1.168075   0.000000
     3  N    2.358788   1.193584   0.000000
     4  C    3.618097   2.481549   1.443279   0.000000
     5  H    3.888677   2.864585   2.073456   1.091328   0.000000
     6  H    3.888677   2.864585   2.073456   1.091328   1.761139
     7  C    4.796988   3.630009   2.438544   1.517314   2.152789
     8  H    4.965096   3.842303   2.706907   2.158033   2.501251
     9  H    5.703314   4.539700   3.377187   2.148629   2.481068
    10  H    4.965096   3.842303   2.706907   2.158033   3.060402
                    6          7          8          9         10
     6  H    0.000000
     7  C    2.152789   0.000000
     8  H    3.060402   1.089048   0.000000
     9  H    2.481068   1.089518   1.768541   0.000000
    10  H    2.501251   1.089048   1.765791   1.768541   0.000000
 Stoichiometry    C3H5NO
 Framework group  CS[SG(C3HNO),X(H4)]
 Deg. of freedom    15
 Full point group                 CS      NOp   2
 Largest Abelian subgroup         CS      NOp   2
 Largest concise Abelian subgroup CS      NOp   2
                         Standard orientation:                         
 ---------------------------------------------------------------------
 Center     Atomic      Atomic             Coordinates (Angstroms)
 Number     Number       Type             X           Y           Z
 ---------------------------------------------------------------------
      1          8           0        1.922323    1.641260    0.000000
      2          6           0        1.005302    0.917745    0.000000
      3          7           0        0.000000    0.274309    0.000000
      4          6           0       -0.438013   -1.100900    0.000000
      5          1           0       -0.033155   -1.602582    0.880569
      6          1           0       -0.033155   -1.602582   -0.880569
      7          6           0       -1.952937   -1.186010    0.000000
      8          1           0       -2.365999   -0.700313    0.882895
      9          1           0       -2.266384   -2.229467    0.000000
     10          1           0       -2.365999   -0.700313   -0.882895
 ---------------------------------------------------------------------
 Rotational constants (GHZ):          36.1895419           2.2604070           2.1851842
 Standard basis: Aug-CC-pVTZ (5D, 7F)
 There are   253 symmetry adapted cartesian basis functions of A'  symmetry.
 There are   147 symmetry adapted cartesian basis functions of A"  symmetry.
 There are   212 symmetry adapted basis functions of A'  symmetry.
 There are   133 symmetry adapted basis functions of A"  symmetry.
   345 basis functions,   495 primitive gaussians,   400 cartesian basis functions
    19 alpha electrons       19 beta electrons
       nuclear repulsion energy       156.1670705605 Hartrees.
 NAtoms=   10 NActive=   10 NUniq=    8 SFac= 1.56D+00 NAtFMM=   60 NAOKFM=F Big=F
 Integral buffers will be    131072 words long.
 Raffenetti 2 integral format.
 Two-electron integral symmetry is turned on.
 Nuclear repulsion after empirical dispersion term =      156.1640384274 Hartrees.
 One-electron integrals computed using PRISM.
 NBasis=   345 RedAO= T EigKep=  1.29D-05  NBF=   212   133
 NBsUse=   345 1.00D-06 EigRej= -1.00D+00 NBFU=   212   133
 Initial guess from the checkpoint file:  "IsoC3-M0001-b3lyp-wb97L-wb97H.chk"
 B after Tr=     0.000000    0.000000    0.000000
         Rot=    0.999991    0.000000    0.000000    0.004292 Ang=   0.49 deg.
 Initial guess orbital symmetries:
       Occupied  (A') (A') (A') (A') (A') (A') (A') (A') (A') (A')
                 (A') (A") (A') (A") (A') (A') (A") (A') (A")
       Virtual   (A') (A') (A") (A') (A") (A') (A') (A') (A") (A')
                 (A') (A') (A") (A') (A') (A") (A") (A') (A') (A")
                 (A') (A") (A') (A') (A') (A') (A") (A') (A") (A')
                 (A") (A') (A') (A') (A') (A") (A") (A') (A") (A')
                 (A') (A') (A") (A') (A") (A') (A") (A') (A") (A')
                 (A') (A') (A") (A") (A') (A') (A') (A") (A') (A")
                 (A') (A') (A") (A') (A") (A') (A') (A') (A') (A")
                 (A') (A') (A') (A") (A') (A") (A') (A") (A') (A")
                 (A') (A") (A") (A') (A') (A") (A') (A") (A') (A')
                 (A') (A") (A') (A") (A') (A') (A") (A') (A') (A")
                 (A") (A') (A') (A") (A") (A') (A') (A") (A") (A')
                 (A') (A') (A") (A") (A') (A') (A") (A') (A') (A")
                 (A') (A") (A') (A") (A') (A") (A') (A') (A') (A")
                 (A') (A") (A') (A") (A') (A') (A") (A') (A') (A")
                 (A') (A") (A') (A") (A') (A") (A') (A') (A") (A")
                 (A') (A') (A') (A") (A') (A") (A') (A') (A') (A")
                 (A') (A') (A") (A") (A") (A') (A") (A') (A') (A")
                 (A') (A") (A') (A') (A") (A') (A") (A') (A") (A')
                 (A") (A') (A') (A') (A") (A') (A") (A') (A") (A')
                 (A') (A") (A') (A') (A") (A') (A') (A") (A') (A')
                 (A") (A') (A') (A') (A") (A') (A") (A') (A") (A')
                 (A') (A") (A") (A') (A') (A') (A") (A") (A') (A")
                 (A') (A") (A') (A") (A') (A') (A") (A") (A') (A")
                 (A') (A") (A') (A") (A') (A') (A") (A') (A") (A')
                 (A") (A") (A') (A") (A') (A') (A') (A') (A") (A")
                 (A') (A') (A') (A") (A') (A') (A") (A') (A') (A')
                 (A") (A') (A") (A') (A') (A") (A') (A") (A') (A")
                 (A') (A') (A") (A') (A") (A") (A') (A") (A') (A')
                 (A") (A") (A') (A') (A') (A") (A') (A") (A') (A")
                 (A") (A') (A') (A') (A") (A') (A') (A") (A') (A")
                 (A') (A') (A') (A") (A") (A') (A") (A') (A') (A')
                 (A") (A") (A') (A") (A') (A") (A') (A') (A') (A")
                 (A') (A') (A') (A') (A') (A')
 Requested convergence on RMS density matrix=1.00D-08 within 128 cycles.
 Requested convergence on MAX density matrix=1.00D-06.
 Requested convergence on             energy=1.00D-06.
 No special actions if energy rises.
 SCF Done:  E(RwB97XD) =  -247.315913021     A.U. after    9 cycles
            NFock=  9  Conv=0.53D-08     -V/T= 2.0057
 Calling FoFJK, ICntrl=      2127 FMM=F ISym2X=1 I1Cent= 0 IOpClX= 0 NMat=1 NMatS=1 NMatT=0.
 ***** Axes restored to original set *****
 -------------------------------------------------------------------
 Center     Atomic                   Forces (Hartrees/Bohr)
 Number     Number              X              Y              Z
 -------------------------------------------------------------------
      1        8           0.000387222    0.000691675    0.000000000
      2        6          -0.000232623   -0.001133147    0.000000000
      3        7          -0.000405866    0.000480031    0.000000000
      4        6           0.000127320   -0.000125562    0.000000000
      5        1          -0.000017324   -0.000019447    0.000048932
      6        1          -0.000017324   -0.000019447   -0.000048932
      7        6           0.000092809    0.000169513    0.000000000
      8        1           0.000012936   -0.000000788    0.000008424
      9        1           0.000039914   -0.000042038    0.000000000
     10        1           0.000012936   -0.000000788   -0.000008424
 -------------------------------------------------------------------
 Cartesian Forces:  Max     0.001133147 RMS     0.000285246

 GradGradGradGradGradGradGradGradGradGradGradGradGradGradGradGradGradGrad
 Berny optimization.
 Using GEDIIS/GDIIS optimizer.
 FormGI is forming the generalized inverse of G from B-inverse, IUseBI=4.
 Internal  Forces:  Max     0.000737615 RMS     0.000177750
 Search for a local minimum.
 Step number   4 out of a maximum of   46
 All quantities printed in internal units (Hartrees-Bohrs-Radians)
 Mixed Optimization -- En-DIIS/RFO-DIIS
 Swapping is turned off.
 Update second derivatives using D2CorX and points    1    2    3    4
 DE= -1.29D-07 DEPred=-1.48D-06 R= 8.67D-02
 Trust test= 8.67D-02 RLast= 8.13D-03 DXMaxT set to 1.50D-01
 ITU= -1  1  1  0
     Eigenvalues ---    0.00474   0.01086   0.03094   0.04997   0.05514
     Eigenvalues ---    0.05726   0.05733   0.11452   0.11859   0.13824
     Eigenvalues ---    0.14188   0.16000   0.16265   0.16837   0.24925
     Eigenvalues ---    0.32000   0.34115   0.34151   0.34287   0.34355
     Eigenvalues ---    0.34616   0.40271   1.01186   1.15485
 En-DIIS/RFO-DIIS/Sim-DIIS IScMMF=       -3 using points:     4    3    2
 RFO step:  Lambda=-3.18297737D-06.
 DidBck=T Rises=F RFO-DIIS coefs:    0.59002    0.62997   -0.21999
 Iteration  1 RMS(Cart)=  0.00081271 RMS(Int)=  0.00000185
 Iteration  2 RMS(Cart)=  0.00000229 RMS(Int)=  0.00000011
 Iteration  3 RMS(Cart)=  0.00000000 RMS(Int)=  0.00000011
 ClnCor:  largest displacement from symmetrization is 1.26D-04 for atom     1.
 Variable       Old X    -DE/DX   Delta X   Delta X   Delta X     New X
                                 (Linear)    (Quad)   (Total)
    R1        2.20734   0.00074  -0.00001   0.00032   0.00032   2.20766
    R2        2.25555  -0.00012  -0.00015   0.00022   0.00007   2.25562
    R3        2.72740  -0.00004   0.00013  -0.00020  -0.00007   2.72733
    R4        2.06231   0.00004   0.00019   0.00003   0.00021   2.06252
    R5        2.06231   0.00004   0.00019   0.00003   0.00021   2.06252
    R6        2.86731  -0.00017   0.00023  -0.00051  -0.00027   2.86704
    R7        2.05800   0.00000  -0.00016   0.00015  -0.00001   2.05800
    R8        2.05889   0.00003  -0.00001   0.00008   0.00007   2.05897
    R9        2.05800   0.00000  -0.00016   0.00015  -0.00001   2.05800
    A1        2.44849  -0.00039   0.00059  -0.00139  -0.00080   2.44769
    A2        1.90226   0.00008  -0.00003   0.00032   0.00028   1.90255
    A3        1.90226   0.00008  -0.00003   0.00032   0.00028   1.90255
    A4        1.93527  -0.00019   0.00036  -0.00089  -0.00053   1.93473
    A5        1.87770   0.00001  -0.00005   0.00024   0.00020   1.87789
    A6        1.92262   0.00002  -0.00013   0.00002  -0.00010   1.92252
    A7        1.92262   0.00002  -0.00013   0.00002  -0.00010   1.92252
    A8        1.93229   0.00000   0.00005   0.00008   0.00012   1.93241
    A9        1.91874  -0.00007   0.00028  -0.00059  -0.00031   1.91843
   A10        1.93229   0.00000   0.00005   0.00008   0.00012   1.93241
   A11        1.89443   0.00003  -0.00020   0.00015  -0.00003   1.89439
   A12        1.89071   0.00002   0.00000   0.00013   0.00013   1.89084
   A13        1.89443   0.00003  -0.00020   0.00015  -0.00003   1.89439
   A14        3.22586   0.00054   0.00256   0.00015   0.00276   3.22863
   A15        3.05491  -0.00020  -0.00313  -0.00023  -0.00319   3.05172
    D1        1.02234   0.00005  -0.00004   0.00033   0.00028   1.02262
    D2       -1.02234  -0.00005   0.00004  -0.00032  -0.00028  -1.02262
    D3        3.14159   0.00000   0.00000   0.00000   0.00000   3.14159
    D4       -1.04859  -0.00001  -0.00003  -0.00014  -0.00016  -1.04875
    D5        3.14159   0.00000   0.00000   0.00000   0.00000   3.14159
    D6        1.04859   0.00001   0.00003   0.00014   0.00016   1.04875
    D7        1.05866  -0.00002   0.00008  -0.00030  -0.00022   1.05844
    D8       -1.03434  -0.00002   0.00011  -0.00016  -0.00006  -1.03440
    D9       -3.12735  -0.00001   0.00014  -0.00003   0.00010  -3.12724
   D10        3.12735   0.00001  -0.00014   0.00003  -0.00010   3.12724
   D11        1.03434   0.00002  -0.00011   0.00016   0.00006   1.03440
   D12       -1.05866   0.00002  -0.00008   0.00030   0.00022  -1.05844
         Item               Value     Threshold  Converged?
 Maximum Force            0.000738     0.000450     NO 
 RMS     Force            0.000178     0.000300     YES
 Maximum Displacement     0.002545     0.001800     NO 
 RMS     Displacement     0.000813     0.001200     YES
 Predicted change in Energy=-1.544896D-06
 GradGradGradGradGradGradGradGradGradGradGradGradGradGradGradGradGradGrad

                          Input orientation:                          
 ---------------------------------------------------------------------
 Center     Atomic      Atomic             Coordinates (Angstroms)
 Number     Number       Type             X           Y           Z
 ---------------------------------------------------------------------
      1          8           0        1.890351    1.673124    0.000000
      2          6           0        0.987919    0.931230    0.000000
      3          7           0       -0.006474    0.270990    0.000000
      4          6           0       -0.420225   -1.111674    0.000000
      5          1           0       -0.006934   -1.606405    0.880723
      6          1           0       -0.006934   -1.606405   -0.880723
      7          6           0       -1.933335   -1.222593    0.000000
      8          1           0       -2.354727   -0.744185    0.882934
      9          1           0       -2.228633   -2.271371    0.000000
     10          1           0       -2.354727   -0.744185   -0.882934
 ---------------------------------------------------------------------
                    Distance matrix (angstroms):
                    1          2          3          4          5
     1  O    0.000000
     2  C    1.168243   0.000000
     3  N    2.358797   1.193622   0.000000
     4  C    3.618544   2.481194   1.443243   0.000000
     5  H    3.889816   2.864436   2.073713   1.091440   0.000000
     6  H    3.889816   2.864436   2.073713   1.091440   1.761446
     7  C    4.796431   3.629418   2.437946   1.517170   2.152674
     8  H    4.964236   3.841857   2.706371   2.157989   2.501111
     9  H    5.703075   4.539037   3.376624   2.148311   2.480686
    10  H    4.964236   3.841857   2.706371   2.157989   3.060399
                    6          7          8          9         10
     6  H    0.000000
     7  C    2.152674   0.000000
     8  H    3.060399   1.089044   0.000000
     9  H    2.480686   1.089558   1.768549   0.000000
    10  H    2.501111   1.089044   1.765868   1.768549   0.000000
 Stoichiometry    C3H5NO
 Framework group  CS[SG(C3HNO),X(H4)]
 Deg. of freedom    15
 Full point group                 CS      NOp   2
 Largest Abelian subgroup         CS      NOp   2
 Largest concise Abelian subgroup CS      NOp   2
                         Standard orientation:                         
 ---------------------------------------------------------------------
 Center     Atomic      Atomic             Coordinates (Angstroms)
 Number     Number       Type             X           Y           Z
 ---------------------------------------------------------------------
      1          8           0        1.920488    1.643438    0.000000
      2          6           0        1.005520    0.917060    0.000000
      3          7           0        0.000000    0.273895    0.000000
      4          6           0       -0.437298   -1.101504    0.000000
      5          1           0       -0.032514   -1.603219    0.880723
      6          1           0       -0.032514   -1.603219   -0.880723
      7          6           0       -1.952081   -1.186572    0.000000
      8          1           0       -2.365243   -0.701040    0.882934
      9          1           0       -2.265243   -2.230155    0.000000
     10          1           0       -2.365243   -0.701040   -0.882934
 ---------------------------------------------------------------------
 Rotational constants (GHZ):          36.1719678           2.2607668           2.1854691
 Standard basis: Aug-CC-pVTZ (5D, 7F)
 There are   253 symmetry adapted cartesian basis functions of A'  symmetry.
 There are   147 symmetry adapted cartesian basis functions of A"  symmetry.
 There are   212 symmetry adapted basis functions of A'  symmetry.
 There are   133 symmetry adapted basis functions of A"  symmetry.
   345 basis functions,   495 primitive gaussians,   400 cartesian basis functions
    19 alpha electrons       19 beta electrons
       nuclear repulsion energy       156.1689906140 Hartrees.
 NAtoms=   10 NActive=   10 NUniq=    8 SFac= 1.56D+00 NAtFMM=   60 NAOKFM=F Big=F
 Integral buffers will be    131072 words long.
 Raffenetti 2 integral format.
 Two-electron integral symmetry is turned on.
 Nuclear repulsion after empirical dispersion term =      156.1659583705 Hartrees.
 One-electron integrals computed using PRISM.
 NBasis=   345 RedAO= T EigKep=  1.29D-05  NBF=   212   133
 NBsUse=   345 1.00D-06 EigRej= -1.00D+00 NBFU=   212   133
 Initial guess from the checkpoint file:  "IsoC3-M0001-b3lyp-wb97L-wb97H.chk"
 B after Tr=     0.000000    0.000000    0.000000
         Rot=    1.000000    0.000000    0.000000   -0.000315 Ang=  -0.04 deg.
 Initial guess orbital symmetries:
       Occupied  (A') (A') (A') (A') (A') (A') (A') (A') (A') (A')
                 (A') (A") (A') (A") (A') (A') (A") (A') (A")
       Virtual   (A') (A') (A") (A') (A") (A') (A') (A') (A") (A')
                 (A') (A') (A") (A') (A') (A") (A") (A') (A') (A")
                 (A') (A") (A') (A') (A') (A') (A") (A') (A") (A')
                 (A") (A') (A') (A') (A') (A") (A") (A') (A") (A')
                 (A') (A') (A") (A') (A") (A') (A") (A') (A") (A')
                 (A') (A') (A") (A") (A') (A') (A') (A") (A') (A")
                 (A') (A') (A") (A') (A") (A') (A') (A') (A') (A")
                 (A') (A') (A') (A") (A') (A") (A') (A") (A') (A")
                 (A') (A") (A") (A') (A') (A") (A') (A") (A') (A')
                 (A') (A") (A') (A") (A') (A') (A") (A') (A') (A")
                 (A") (A') (A') (A") (A") (A') (A') (A") (A") (A')
                 (A') (A') (A") (A") (A') (A') (A") (A') (A') (A")
                 (A') (A") (A') (A") (A') (A") (A') (A') (A') (A")
                 (A') (A") (A') (A") (A') (A') (A") (A') (A') (A")
                 (A') (A") (A') (A") (A') (A") (A') (A') (A") (A")
                 (A') (A') (A') (A") (A') (A") (A') (A') (A') (A")
                 (A') (A') (A") (A") (A") (A') (A") (A') (A') (A")
                 (A') (A") (A') (A') (A") (A') (A") (A') (A") (A')
                 (A") (A') (A') (A') (A") (A') (A") (A') (A") (A')
                 (A') (A') (A") (A') (A") (A') (A') (A") (A') (A')
                 (A") (A') (A') (A') (A") (A') (A") (A') (A") (A')
                 (A') (A") (A") (A') (A') (A') (A") (A") (A') (A")
                 (A') (A") (A') (A") (A') (A') (A") (A") (A') (A")
                 (A') (A") (A') (A") (A') (A') (A") (A') (A') (A")
                 (A") (A") (A') (A") (A') (A') (A') (A') (A") (A")
                 (A') (A') (A') (A") (A') (A') (A") (A') (A') (A')
                 (A") (A') (A") (A') (A") (A') (A') (A") (A') (A")
                 (A') (A') (A") (A') (A") (A") (A') (A") (A') (A')
                 (A") (A") (A') (A') (A') (A") (A') (A") (A') (A")
                 (A") (A') (A') (A') (A") (A') (A') (A") (A') (A")
                 (A') (A') (A') (A") (A") (A') (A") (A') (A') (A')
                 (A") (A") (A') (A") (A') (A") (A') (A') (A') (A")
                 (A') (A') (A') (A') (A') (A')
 Requested convergence on RMS density matrix=1.00D-08 within 128 cycles.
 Requested convergence on MAX density matrix=1.00D-06.
 Requested convergence on             energy=1.00D-06.
 No special actions if energy rises.
 SCF Done:  E(RwB97XD) =  -247.315914821     A.U. after    8 cycles
            NFock=  8  Conv=0.36D-08     -V/T= 2.0057
 Calling FoFJK, ICntrl=      2127 FMM=F ISym2X=1 I1Cent= 0 IOpClX= 0 NMat=1 NMatS=1 NMatT=0.
 ***** Axes restored to original set *****
 -------------------------------------------------------------------
 Center     Atomic                   Forces (Hartrees/Bohr)
 Number     Number              X              Y              Z
 -------------------------------------------------------------------
      1        8           0.000285671    0.000269502    0.000000000
      2        6          -0.000162554   -0.000406911    0.000000000
      3        7          -0.000280663    0.000221068    0.000000000
      4        6           0.000143295   -0.000165802    0.000000000
      5        1          -0.000022368    0.000019298   -0.000018525
      6        1          -0.000022368    0.000019298    0.000018525
      7        6           0.000015443    0.000047340    0.000000000
      8        1           0.000015413    0.000007254    0.000004683
      9        1           0.000012718   -0.000018303    0.000000000
     10        1           0.000015413    0.000007254   -0.000004683
 -------------------------------------------------------------------
 Cartesian Forces:  Max     0.000406911 RMS     0.000132657

 GradGradGradGradGradGradGradGradGradGradGradGradGradGradGradGradGradGrad
 Berny optimization.
 Using GEDIIS/GDIIS optimizer.
 FormGI is forming the generalized inverse of G from B-inverse, IUseBI=4.
 Internal  Forces:  Max     0.000391810 RMS     0.000091465
 Search for a local minimum.
 Step number   5 out of a maximum of   46
 All quantities printed in internal units (Hartrees-Bohrs-Radians)
 Mixed Optimization -- En-DIIS/RFO-DIIS
 Swapping is turned off.
 Update second derivatives using D2CorX and points    1    2    3    4    5
 DE= -1.80D-06 DEPred=-1.54D-06 R= 1.17D+00
 TightC=F SS=  1.41D+00  RLast= 4.44D-03 DXNew= 2.5227D-01 1.3324D-02
 Trust test= 1.17D+00 RLast= 4.44D-03 DXMaxT set to 1.50D-01
 ITU=  1 -1  1  1  0
     Eigenvalues ---    0.00474   0.01086   0.02985   0.05001   0.05432
     Eigenvalues ---    0.05735   0.05742   0.08245   0.11517   0.13823
     Eigenvalues ---    0.15612   0.16000   0.16332   0.16976   0.23756
     Eigenvalues ---    0.31844   0.33689   0.34121   0.34301   0.34355
     Eigenvalues ---    0.35423   0.40749   1.01679   1.10366
 En-DIIS/RFO-DIIS/Sim-DIIS IScMMF=       -3 using points:     5    4    3    2
 RFO step:  Lambda=-1.45997176D-06.
 DidBck=F Rises=F RFO-DIIS coefs:    2.67064   -0.82492   -0.75533   -0.09039
 Iteration  1 RMS(Cart)=  0.00187238 RMS(Int)=  0.00000233
 Iteration  2 RMS(Cart)=  0.00000402 RMS(Int)=  0.00000008
 Iteration  3 RMS(Cart)=  0.00000000 RMS(Int)=  0.00000008
 ClnCor:  largest displacement from symmetrization is 1.86D-04 for atom     1.
 Variable       Old X    -DE/DX   Delta X   Delta X   Delta X     New X
                                 (Linear)    (Quad)   (Total)
    R1        2.20766   0.00039  -0.00052   0.00059   0.00007   2.20773
    R2        2.25562   0.00003   0.00078  -0.00023   0.00055   2.25617
    R3        2.72733   0.00004  -0.00006   0.00046   0.00039   2.72773
    R4        2.06252  -0.00003   0.00036  -0.00032   0.00002   2.06254
    R5        2.06252  -0.00003   0.00036  -0.00032   0.00002   2.06254
    R6        2.86704  -0.00006  -0.00038   0.00016  -0.00022   2.86681
    R7        2.05800   0.00000   0.00017  -0.00014   0.00004   2.05804
    R8        2.05897   0.00001   0.00011   0.00002   0.00013   2.05909
    R9        2.05800   0.00000   0.00017  -0.00014   0.00004   2.05804
    A1        2.44769  -0.00035  -0.00343  -0.00125  -0.00468   2.44301
    A2        1.90255   0.00003   0.00049  -0.00020   0.00027   1.90282
    A3        1.90255   0.00003   0.00049  -0.00020   0.00027   1.90282
    A4        1.93473  -0.00008  -0.00024  -0.00005  -0.00029   1.93444
    A5        1.87789   0.00000  -0.00025   0.00026   0.00000   1.87790
    A6        1.92252   0.00001  -0.00023   0.00010  -0.00012   1.92240
    A7        1.92252   0.00001  -0.00023   0.00010  -0.00012   1.92240
    A8        1.93241  -0.00002   0.00048  -0.00045   0.00001   1.93243
    A9        1.91843  -0.00002  -0.00053   0.00050  -0.00002   1.91840
   A10        1.93241  -0.00002   0.00048  -0.00045   0.00001   1.93243
   A11        1.89439   0.00002  -0.00019   0.00018   0.00000   1.89439
   A12        1.89084   0.00002  -0.00007   0.00007  -0.00001   1.89083
   A13        1.89439   0.00002  -0.00019   0.00018   0.00000   1.89439
   A14        3.22863   0.00005   0.00092  -0.00016   0.00084   3.22946
   A15        3.05172  -0.00002  -0.00058   0.00001  -0.00033   3.05139
    D1        1.02262   0.00002   0.00013   0.00003   0.00016   1.02277
    D2       -1.02262  -0.00002  -0.00013  -0.00004  -0.00016  -1.02277
    D3        3.14159   0.00000   0.00000  -0.00001   0.00000   3.14159
    D4       -1.04875   0.00000  -0.00027   0.00025  -0.00001  -1.04876
    D5        3.14159   0.00000   0.00000   0.00000   0.00000   3.14159
    D6        1.04875   0.00000   0.00027  -0.00025   0.00001   1.04876
    D7        1.05844  -0.00001   0.00003   0.00003   0.00007   1.05850
    D8       -1.03440  -0.00001   0.00030  -0.00022   0.00007  -1.03433
    D9       -3.12724  -0.00001   0.00057  -0.00047   0.00008  -3.12717
   D10        3.12724   0.00001  -0.00057   0.00047  -0.00008   3.12717
   D11        1.03440   0.00001  -0.00030   0.00022  -0.00007   1.03433
   D12       -1.05844   0.00001  -0.00003  -0.00003  -0.00007  -1.05850
         Item               Value     Threshold  Converged?
 Maximum Force            0.000392     0.000450     YES
 RMS     Force            0.000091     0.000300     YES
 Maximum Displacement     0.005517     0.001800     NO 
 RMS     Displacement     0.001873     0.001200     NO 
 Predicted change in Energy=-6.635500D-07
 GradGradGradGradGradGradGradGradGradGradGradGradGradGradGradGradGradGrad

                          Input orientation:                          
 ---------------------------------------------------------------------
 Center     Atomic      Atomic             Coordinates (Angstroms)
 Number     Number       Type             X           Y           Z
 ---------------------------------------------------------------------
      1          8           0        1.892209    1.670204    0.000000
      2          6           0        0.988042    0.930366    0.000000
      3          7           0       -0.008704    0.273152    0.000000
      4          6           0       -0.420472   -1.110321    0.000000
      5          1           0       -0.006707   -1.604661    0.880731
      6          1           0       -0.006707   -1.604661   -0.880731
      7          6           0       -1.933331   -1.223026    0.000000
      8          1           0       -2.355314   -0.745118    0.882950
      9          1           0       -2.227378   -2.272226    0.000000
     10          1           0       -2.355314   -0.745118   -0.882950
 ---------------------------------------------------------------------
                    Distance matrix (angstroms):
                    1          2          3          4          5
     1  O    0.000000
     2  C    1.168280   0.000000
     3  N    2.359073   1.193915   0.000000
     4  C    3.616603   2.479580   1.443451   0.000000
     5  H    3.886683   2.862092   2.074095   1.091448   0.000000
     6  H    3.886683   2.862092   2.074095   1.091448   1.761462
     7  C    4.796409   3.629259   2.437773   1.517052   2.152490
     8  H    4.965363   3.842509   2.706114   2.157912   2.500954
     9  H    5.702083   4.538229   3.376605   2.148239   2.480465
    10  H    4.965363   3.842509   2.706114   2.157912   3.060284
                    6          7          8          9         10
     6  H    0.000000
     7  C    2.152490   0.000000
     8  H    3.060284   1.089067   0.000000
     9  H    2.480465   1.089626   1.768623   0.000000
    10  H    2.500954   1.089067   1.765901   1.768623   0.000000
 Stoichiometry    C3H5NO
 Framework group  CS[SG(C3HNO),X(H4)]
 Deg. of freedom    15
 Full point group                 CS      NOp   2
 Largest Abelian subgroup         CS      NOp   2
 Largest concise Abelian subgroup CS      NOp   2
                         Standard orientation:                         
 ---------------------------------------------------------------------
 Center     Atomic      Atomic             Coordinates (Angstroms)
 Number     Number       Type             X           Y           Z
 ---------------------------------------------------------------------
      1          8           0        1.935120    1.625562    0.000000
      2          6           0        1.012807    0.908473    0.000000
      3          7           0        0.000000    0.276290    0.000000
      4          6           0       -0.446099   -1.096498    0.000000
      5          1           0       -0.044776   -1.600990    0.880731
      6          1           0       -0.044776   -1.600990   -0.880731
      7          6           0       -1.961296   -1.171487    0.000000
      8          1           0       -2.371244   -0.683216    0.882950
      9          1           0       -2.281385   -2.213037    0.000000
     10          1           0       -2.371244   -0.683216   -0.882950
 ---------------------------------------------------------------------
 Rotational constants (GHZ):          36.2018872           2.2613112           2.1860887
 Standard basis: Aug-CC-pVTZ (5D, 7F)
 There are   253 symmetry adapted cartesian basis functions of A'  symmetry.
 There are   147 symmetry adapted cartesian basis functions of A"  symmetry.
 There are   212 symmetry adapted basis functions of A'  symmetry.
 There are   133 symmetry adapted basis functions of A"  symmetry.
   345 basis functions,   495 primitive gaussians,   400 cartesian basis functions
    19 alpha electrons       19 beta electrons
       nuclear repulsion energy       156.1735498192 Hartrees.
 NAtoms=   10 NActive=   10 NUniq=    8 SFac= 1.56D+00 NAtFMM=   60 NAOKFM=F Big=F
 Integral buffers will be    131072 words long.
 Raffenetti 2 integral format.
 Two-electron integral symmetry is turned on.
 Nuclear repulsion after empirical dispersion term =      156.1705170905 Hartrees.
 One-electron integrals computed using PRISM.
 NBasis=   345 RedAO= T EigKep=  1.29D-05  NBF=   212   133
 NBsUse=   345 1.00D-06 EigRej= -1.00D+00 NBFU=   212   133
 Initial guess from the checkpoint file:  "IsoC3-M0001-b3lyp-wb97L-wb97H.chk"
 B after Tr=     0.000000    0.000000    0.000000
         Rot=    0.999991    0.000000    0.000000    0.004155 Ang=   0.48 deg.
 Initial guess orbital symmetries:
       Occupied  (A') (A') (A') (A') (A') (A') (A') (A') (A') (A')
                 (A') (A") (A') (A") (A') (A') (A") (A') (A")
       Virtual   (A') (A') (A") (A') (A") (A') (A') (A') (A") (A')
                 (A') (A') (A") (A') (A') (A") (A") (A') (A') (A")
                 (A') (A") (A') (A') (A') (A') (A") (A') (A") (A')
                 (A") (A') (A') (A') (A') (A") (A") (A') (A") (A')
                 (A') (A') (A") (A') (A") (A') (A") (A') (A") (A')
                 (A') (A') (A") (A") (A') (A') (A') (A") (A') (A")
                 (A') (A') (A") (A') (A") (A') (A') (A') (A') (A")
                 (A') (A') (A') (A") (A') (A") (A') (A") (A') (A")
                 (A') (A") (A") (A') (A') (A") (A') (A") (A') (A')
                 (A') (A") (A') (A") (A') (A') (A") (A') (A') (A")
                 (A") (A') (A') (A") (A") (A') (A') (A") (A") (A')
                 (A') (A') (A") (A") (A') (A') (A") (A') (A') (A")
                 (A') (A") (A') (A") (A') (A") (A') (A') (A') (A")
                 (A') (A") (A') (A") (A') (A') (A") (A') (A') (A")
                 (A') (A") (A') (A") (A') (A") (A') (A') (A") (A")
                 (A') (A') (A') (A") (A') (A") (A') (A') (A') (A")
                 (A') (A') (A") (A") (A") (A') (A") (A') (A') (A")
                 (A') (A") (A') (A') (A") (A') (A") (A') (A") (A')
                 (A") (A') (A') (A') (A") (A') (A") (A') (A") (A')
                 (A') (A") (A') (A') (A") (A') (A') (A") (A') (A')
                 (A") (A') (A') (A') (A") (A') (A") (A') (A") (A')
                 (A') (A") (A") (A') (A') (A') (A") (A") (A') (A")
                 (A') (A") (A') (A") (A') (A') (A") (A") (A') (A")
                 (A') (A") (A') (A") (A') (A') (A") (A') (A") (A')
                 (A") (A") (A') (A") (A') (A') (A') (A') (A") (A")
                 (A') (A') (A') (A") (A') (A') (A") (A') (A') (A')
                 (A") (A') (A") (A') (A") (A') (A') (A") (A') (A")
                 (A') (A') (A") (A') (A") (A") (A') (A') (A") (A')
                 (A") (A") (A') (A') (A') (A") (A') (A") (A') (A")
                 (A") (A') (A') (A') (A") (A') (A') (A") (A') (A")
                 (A') (A') (A') (A") (A") (A') (A") (A') (A') (A')
                 (A") (A") (A') (A") (A') (A") (A') (A') (A') (A")
                 (A') (A') (A') (A') (A') (A')
 Requested convergence on RMS density matrix=1.00D-08 within 128 cycles.
 Requested convergence on MAX density matrix=1.00D-06.
 Requested convergence on             energy=1.00D-06.
 No special actions if energy rises.
 SCF Done:  E(RwB97XD) =  -247.315916145     A.U. after    9 cycles
            NFock=  9  Conv=0.39D-08     -V/T= 2.0057
 Calling FoFJK, ICntrl=      2127 FMM=F ISym2X=1 I1Cent= 0 IOpClX= 0 NMat=1 NMatS=1 NMatT=0.
 ***** Axes restored to original set *****
 -------------------------------------------------------------------
 Center     Atomic                   Forces (Hartrees/Bohr)
 Number     Number              X              Y              Z
 -------------------------------------------------------------------
      1        8           0.000135829    0.000079582    0.000000000
      2        6          -0.000163431   -0.000162139    0.000000000
      3        7          -0.000021574    0.000198151    0.000000000
      4        6           0.000074452   -0.000212204    0.000000000
      5        1          -0.000009987    0.000037068   -0.000019852
      6        1          -0.000009987    0.000037068    0.000019852
      7        6          -0.000053875   -0.000003151    0.000000000
      8        1           0.000017878    0.000000888   -0.000006609
      9        1           0.000012819    0.000023850    0.000000000
     10        1           0.000017878    0.000000888    0.000006609
 -------------------------------------------------------------------
 Cartesian Forces:  Max     0.000212204 RMS     0.000076636

 GradGradGradGradGradGradGradGradGradGradGradGradGradGradGradGradGradGrad
 Berny optimization.
 Using GEDIIS/GDIIS optimizer.
 FormGI is forming the generalized inverse of G from B-inverse, IUseBI=4.
 Internal  Forces:  Max     0.000172622 RMS     0.000046715
 Search for a local minimum.
 Step number   6 out of a maximum of   46
 All quantities printed in internal units (Hartrees-Bohrs-Radians)
 Mixed Optimization -- En-DIIS/RFO-DIIS
 Swapping is turned off.
 Update second derivatives using D2CorX and points    1    2    3    4    5
                                                      6
 DE= -1.32D-06 DEPred=-6.64D-07 R= 2.00D+00
 TightC=F SS=  1.41D+00  RLast= 4.86D-03 DXNew= 2.5227D-01 1.4567D-02
 Trust test= 2.00D+00 RLast= 4.86D-03 DXMaxT set to 1.50D-01
 ITU=  1  1 -1  1  1  0
     Eigenvalues ---    0.00474   0.01086   0.02999   0.03823   0.05003
     Eigenvalues ---    0.05708   0.05735   0.05943   0.11525   0.13822
     Eigenvalues ---    0.15286   0.16000   0.16349   0.16523   0.23622
     Eigenvalues ---    0.31999   0.33669   0.34121   0.34345   0.34355
     Eigenvalues ---    0.35328   0.42997   1.07260   1.13915
 En-DIIS/RFO-DIIS/Sim-DIIS IScMMF=       -3 using points:     6    5    4    3    2
 RFO step:  Lambda=-8.26745888D-07.
 DIIS inversion failure, remove point   5.
 DIIS inversion failure, remove point   4.
 RFO-DIIS uses    3 points instead of    5
 DidBck=F Rises=F RFO-DIIS coefs:    1.95375   -1.18584    0.23209    0.00000    0.00000
 Iteration  1 RMS(Cart)=  0.00190976 RMS(Int)=  0.00000231
 Iteration  2 RMS(Cart)=  0.00000393 RMS(Int)=  0.00000001
 Iteration  3 RMS(Cart)=  0.00000000 RMS(Int)=  0.00000001
 ClnCor:  largest displacement from symmetrization is 2.89D-05 for atom     1.
 Variable       Old X    -DE/DX   Delta X   Delta X   Delta X     New X
                                 (Linear)    (Quad)   (Total)
    R1        2.20773   0.00016  -0.00001  -0.00001  -0.00002   2.20771
    R2        2.25617  -0.00007   0.00051  -0.00015   0.00036   2.25653
    R3        2.72773   0.00010   0.00039   0.00031   0.00071   2.72843
    R4        2.06254  -0.00004  -0.00003  -0.00004  -0.00008   2.06246
    R5        2.06254  -0.00004  -0.00003  -0.00004  -0.00008   2.06246
    R6        2.86681   0.00000  -0.00015   0.00011  -0.00004   2.86677
    R7        2.05804  -0.00001   0.00004  -0.00006  -0.00001   2.05803
    R8        2.05909  -0.00003   0.00010  -0.00016  -0.00006   2.05904
    R9        2.05804  -0.00001   0.00004  -0.00006  -0.00001   2.05803
    A1        2.44301  -0.00017  -0.00428  -0.00007  -0.00434   2.43867
    A2        1.90282   0.00000   0.00019  -0.00020  -0.00001   1.90281
    A3        1.90282   0.00000   0.00019  -0.00020  -0.00001   1.90281
    A4        1.93444  -0.00004  -0.00015  -0.00021  -0.00036   1.93408
    A5        1.87790   0.00000  -0.00004   0.00024   0.00020   1.87810
    A6        1.92240   0.00002  -0.00009   0.00019   0.00010   1.92249
    A7        1.92240   0.00002  -0.00009   0.00019   0.00010   1.92249
    A8        1.93243  -0.00002  -0.00001  -0.00006  -0.00007   1.93235
    A9        1.91840   0.00000   0.00005  -0.00002   0.00003   1.91843
   A10        1.93243  -0.00002  -0.00001  -0.00006  -0.00007   1.93235
   A11        1.89439   0.00001   0.00001   0.00005   0.00006   1.89445
   A12        1.89083   0.00001  -0.00004   0.00005   0.00001   1.89084
   A13        1.89439   0.00001   0.00001   0.00005   0.00006   1.89445
   A14        3.22946  -0.00004   0.00016  -0.00010   0.00008   3.22954
   A15        3.05139   0.00002   0.00042   0.00006   0.00052   3.05191
    D1        1.02277   0.00000   0.00008   0.00003   0.00011   1.02289
    D2       -1.02277   0.00000  -0.00008  -0.00003  -0.00011  -1.02289
    D3        3.14159   0.00000   0.00000   0.00000   0.00000   3.14159
    D4       -1.04876   0.00000   0.00003   0.00001   0.00004  -1.04871
    D5        3.14159   0.00000   0.00000   0.00000   0.00000   3.14159
    D6        1.04876   0.00000  -0.00003  -0.00001  -0.00004   1.04871
    D7        1.05850  -0.00001   0.00011  -0.00025  -0.00014   1.05836
    D8       -1.03433  -0.00001   0.00008  -0.00026  -0.00018  -1.03451
    D9       -3.12717  -0.00002   0.00005  -0.00027  -0.00022  -3.12739
   D10        3.12717   0.00002  -0.00005   0.00027   0.00022   3.12739
   D11        1.03433   0.00001  -0.00008   0.00026   0.00018   1.03451
   D12       -1.05850   0.00001  -0.00011   0.00025   0.00014  -1.05836
         Item               Value     Threshold  Converged?
 Maximum Force            0.000173     0.000450     YES
 RMS     Force            0.000047     0.000300     YES
 Maximum Displacement     0.006038     0.001800     NO 
 RMS     Displacement     0.001911     0.001200     NO 
 Predicted change in Energy=-4.123038D-07
 GradGradGradGradGradGradGradGradGradGradGradGradGradGradGradGradGradGrad

                          Input orientation:                          
 ---------------------------------------------------------------------
 Center     Atomic      Atomic             Coordinates (Angstroms)
 Number     Number       Type             X           Y           Z
 ---------------------------------------------------------------------
      1          8           0        1.894160    1.667009    0.000000
      2          6           0        0.987887    0.929765    0.000000
      3          7           0       -0.010892    0.275297    0.000000
      4          6           0       -0.420713   -1.109144    0.000000
      5          1           0       -0.006323   -1.602814    0.880762
      6          1           0       -0.006323   -1.602814   -0.880762
      7          6           0       -1.933421   -1.223546    0.000000
      8          1           0       -2.355867   -0.746057    0.882948
      9          1           0       -2.226312   -2.273037    0.000000
     10          1           0       -2.355867   -0.746057   -0.882948
 ---------------------------------------------------------------------
                    Distance matrix (angstroms):
                    1          2          3          4          5
     1  O    0.000000
     2  C    1.168272   0.000000
     3  N    2.359256   1.194106   0.000000
     4  C    3.614645   2.478165   1.443824   0.000000
     5  H    3.883210   2.859747   2.074383   1.091407   0.000000
     6  H    3.883210   2.859747   2.074383   1.091407   1.761523
     7  C    4.796424   3.629158   2.437754   1.517028   2.152509
     8  H    4.966409   3.843003   2.705858   2.157835   2.500879
     9  H    5.701074   4.537512   3.376698   2.148217   2.480583
    10  H    4.966409   3.843003   2.705858   2.157835   3.060239
                    6          7          8          9         10
     6  H    0.000000
     7  C    2.152509   0.000000
     8  H    3.060239   1.089061   0.000000
     9  H    2.480583   1.089595   1.768629   0.000000
    10  H    2.500879   1.089061   1.765896   1.768629   0.000000
 Stoichiometry    C3H5NO
 Framework group  CS[SG(C3HNO),X(H4)]
 Deg. of freedom    15
 Full point group                 CS      NOp   2
 Largest Abelian subgroup         CS      NOp   2
 Largest concise Abelian subgroup CS      NOp   2
                         Standard orientation:                         
 ---------------------------------------------------------------------
 Center     Atomic      Atomic             Coordinates (Angstroms)
 Number     Number       Type             X           Y           Z
 ---------------------------------------------------------------------
      1          8           0        1.949092    1.608071    0.000000
      2          6           0        1.019436    0.900541    0.000000
      3          7           0        0.000000    0.278737    0.000000
      4          6           0       -0.454408   -1.091717    0.000000
      5          1           0       -0.056211   -1.598538    0.880762
      6          1           0       -0.056211   -1.598538   -0.880762
      7          6           0       -1.970026   -1.157105    0.000000
      8          1           0       -2.376799   -0.666196    0.882948
      9          1           0       -2.296726   -2.196569    0.000000
     10          1           0       -2.376799   -0.666196   -0.882948
 ---------------------------------------------------------------------
 Rotational constants (GHZ):          36.2257891           2.2618472           2.1866787
 Standard basis: Aug-CC-pVTZ (5D, 7F)
 There are   253 symmetry adapted cartesian basis functions of A'  symmetry.
 There are   147 symmetry adapted cartesian basis functions of A"  symmetry.
 There are   212 symmetry adapted basis functions of A'  symmetry.
 There are   133 symmetry adapted basis functions of A"  symmetry.
   345 basis functions,   495 primitive gaussians,   400 cartesian basis functions
    19 alpha electrons       19 beta electrons
       nuclear repulsion energy       156.1779405725 Hartrees.
 NAtoms=   10 NActive=   10 NUniq=    8 SFac= 1.56D+00 NAtFMM=   60 NAOKFM=F Big=F
 Integral buffers will be    131072 words long.
 Raffenetti 2 integral format.
 Two-electron integral symmetry is turned on.
 Nuclear repulsion after empirical dispersion term =      156.1749073983 Hartrees.
 One-electron integrals computed using PRISM.
 NBasis=   345 RedAO= T EigKep=  1.29D-05  NBF=   212   133
 NBsUse=   345 1.00D-06 EigRej= -1.00D+00 NBFU=   212   133
 Initial guess from the checkpoint file:  "IsoC3-M0001-b3lyp-wb97L-wb97H.chk"
 B after Tr=     0.000000    0.000000    0.000000
         Rot=    0.999992    0.000000    0.000000    0.003972 Ang=   0.46 deg.
 Initial guess orbital symmetries:
       Occupied  (A') (A') (A') (A') (A') (A') (A') (A') (A') (A')
                 (A') (A") (A') (A") (A') (A') (A") (A') (A")
       Virtual   (A') (A') (A") (A') (A") (A') (A') (A') (A") (A')
                 (A') (A') (A") (A') (A') (A") (A") (A') (A') (A")
                 (A') (A") (A') (A') (A') (A') (A") (A') (A") (A')
                 (A") (A') (A') (A') (A') (A") (A") (A') (A") (A')
                 (A') (A') (A") (A') (A") (A') (A") (A') (A") (A')
                 (A') (A') (A") (A") (A') (A') (A') (A") (A') (A")
                 (A') (A') (A") (A') (A") (A') (A') (A') (A') (A")
                 (A') (A') (A') (A") (A') (A") (A') (A") (A') (A")
                 (A') (A") (A") (A') (A') (A") (A') (A") (A') (A')
                 (A') (A") (A') (A") (A') (A') (A") (A') (A') (A")
                 (A") (A') (A') (A") (A") (A') (A') (A") (A") (A')
                 (A') (A') (A") (A") (A') (A') (A") (A') (A') (A")
                 (A') (A") (A') (A") (A') (A") (A') (A') (A') (A")
                 (A') (A") (A') (A") (A') (A') (A") (A') (A') (A")
                 (A') (A") (A') (A") (A') (A") (A') (A') (A") (A")
                 (A') (A') (A') (A") (A') (A") (A') (A') (A') (A")
                 (A') (A') (A") (A") (A") (A') (A") (A') (A') (A")
                 (A') (A") (A') (A') (A") (A') (A") (A') (A") (A')
                 (A") (A') (A') (A') (A") (A') (A") (A') (A") (A')
                 (A') (A') (A") (A') (A") (A') (A') (A") (A') (A')
                 (A") (A') (A') (A') (A") (A') (A") (A') (A") (A')
                 (A') (A") (A") (A') (A') (A') (A") (A") (A') (A")
                 (A') (A") (A') (A") (A') (A') (A") (A") (A') (A")
                 (A') (A") (A') (A") (A') (A') (A") (A') (A') (A")
                 (A") (A") (A') (A") (A') (A') (A') (A') (A") (A")
                 (A') (A') (A') (A") (A') (A') (A") (A') (A') (A')
                 (A") (A') (A") (A') (A") (A') (A') (A") (A') (A")
                 (A') (A') (A") (A') (A") (A") (A') (A') (A") (A')
                 (A") (A") (A') (A') (A') (A") (A') (A") (A') (A")
                 (A") (A') (A') (A') (A") (A') (A') (A") (A') (A")
                 (A') (A') (A') (A") (A") (A') (A") (A') (A') (A')
                 (A") (A") (A') (A") (A') (A") (A') (A') (A') (A")
                 (A') (A') (A') (A') (A') (A')
 Requested convergence on RMS density matrix=1.00D-08 within 128 cycles.
 Requested convergence on MAX density matrix=1.00D-06.
 Requested convergence on             energy=1.00D-06.
 No special actions if energy rises.
 SCF Done:  E(RwB97XD) =  -247.315916627     A.U. after    9 cycles
            NFock=  9  Conv=0.41D-08     -V/T= 2.0057
 Calling FoFJK, ICntrl=      2127 FMM=F ISym2X=1 I1Cent= 0 IOpClX= 0 NMat=1 NMatS=1 NMatT=0.
 ***** Axes restored to original set *****
 -------------------------------------------------------------------
 Center     Atomic                   Forces (Hartrees/Bohr)
 Number     Number              X              Y              Z
 -------------------------------------------------------------------
      1        8           0.000033573    0.000017118    0.000000000
      2        6          -0.000068030   -0.000031581    0.000000000
      3        7           0.000057347    0.000082102    0.000000000
      4        6          -0.000008236   -0.000106829    0.000000000
      5        1          -0.000004079    0.000020962   -0.000007627
      6        1          -0.000004079    0.000020962    0.000007627
      7        6          -0.000029214   -0.000007788    0.000000000
      8        1           0.000011875   -0.000000326   -0.000004222
      9        1          -0.000001031    0.000005707    0.000000000
     10        1           0.000011875   -0.000000326    0.000004222
 -------------------------------------------------------------------
 Cartesian Forces:  Max     0.000106829 RMS     0.000032067

 GradGradGradGradGradGradGradGradGradGradGradGradGradGradGradGradGradGrad
 Berny optimization.
 Using GEDIIS/GDIIS optimizer.
 FormGI is forming the generalized inverse of G from B-inverse, IUseBI=4.
 Internal  Forces:  Max     0.000071566 RMS     0.000016516
 Search for a local minimum.
 Step number   7 out of a maximum of   46
 All quantities printed in internal units (Hartrees-Bohrs-Radians)
 Mixed Optimization -- En-DIIS/RFO-DIIS
 Swapping is turned off.
 Update second derivatives using D2CorX and points    1    2    3    4    5
                                                      6    7
 DE= -4.82D-07 DEPred=-4.12D-07 R= 1.17D+00
 Trust test= 1.17D+00 RLast= 4.50D-03 DXMaxT set to 1.50D-01
 ITU=  0  1  1 -1  1  1  0
     Eigenvalues ---    0.00474   0.01086   0.02952   0.03875   0.05005
     Eigenvalues ---    0.05706   0.05735   0.05843   0.11523   0.13820
     Eigenvalues ---    0.15126   0.15959   0.16000   0.16524   0.23588
     Eigenvalues ---    0.32183   0.33575   0.34121   0.34338   0.34355
     Eigenvalues ---    0.34968   0.44388   1.01606   1.08504
 En-DIIS/RFO-DIIS/Sim-DIIS IScMMF=       -3 using points:     7    6    5    4    3    2
 RFO step:  Lambda=-2.29776240D-08.
 DIIS inversion failure, remove point   6.
 DIIS inversion failure, remove point   5.
 DIIS inversion failure, remove point   4.
 DIIS inversion failure, remove point   3.
 RFO-DIIS uses    2 points instead of    6
 DidBck=F Rises=F RFO-DIIS coefs:    1.05895   -0.05895    0.00000    0.00000    0.00000
                  RFO-DIIS coefs:    0.00000
 Iteration  1 RMS(Cart)=  0.00009586 RMS(Int)=  0.00000001
 Iteration  2 RMS(Cart)=  0.00000001 RMS(Int)=  0.00000000
 ClnCor:  largest displacement from symmetrization is 5.89D-06 for atom     1.
 Variable       Old X    -DE/DX   Delta X   Delta X   Delta X     New X
                                 (Linear)    (Quad)   (Total)
    R1        2.20771   0.00004   0.00000   0.00004   0.00004   2.20775
    R2        2.25653  -0.00004   0.00002  -0.00004  -0.00001   2.25652
    R3        2.72843   0.00007   0.00004   0.00015   0.00019   2.72863
    R4        2.06246  -0.00002   0.00000  -0.00004  -0.00005   2.06241
    R5        2.06246  -0.00002   0.00000  -0.00004  -0.00005   2.06241
    R6        2.86677   0.00001   0.00000   0.00000   0.00000   2.86677
    R7        2.05803  -0.00001   0.00000  -0.00002  -0.00002   2.05801
    R8        2.05904  -0.00001   0.00000  -0.00001  -0.00001   2.05902
    R9        2.05803  -0.00001   0.00000  -0.00002  -0.00002   2.05801
    A1        2.43867   0.00000  -0.00026   0.00007  -0.00018   2.43848
    A2        1.90281  -0.00001   0.00000  -0.00008  -0.00008   1.90273
    A3        1.90281  -0.00001   0.00000  -0.00008  -0.00008   1.90273
    A4        1.93408   0.00000  -0.00002  -0.00005  -0.00007   1.93401
    A5        1.87810   0.00000   0.00001   0.00011   0.00012   1.87822
    A6        1.92249   0.00001   0.00001   0.00005   0.00006   1.92255
    A7        1.92249   0.00001   0.00001   0.00005   0.00006   1.92255
    A8        1.93235  -0.00001   0.00000  -0.00008  -0.00008   1.93227
    A9        1.91843   0.00001   0.00000   0.00005   0.00005   1.91848
   A10        1.93235  -0.00001   0.00000  -0.00008  -0.00008   1.93227
   A11        1.89445   0.00000   0.00000   0.00004   0.00005   1.89450
   A12        1.89084   0.00001   0.00000   0.00003   0.00003   1.89087
   A13        1.89445   0.00000   0.00000   0.00004   0.00005   1.89450
   A14        3.22954  -0.00001   0.00000  -0.00007  -0.00006   3.22948
   A15        3.05191   0.00001   0.00003   0.00006   0.00010   3.05201
    D1        1.02289   0.00000   0.00001   0.00002   0.00003   1.02291
    D2       -1.02289   0.00000  -0.00001  -0.00002  -0.00003  -1.02291
    D3        3.14159   0.00000   0.00000   0.00000   0.00000   3.14159
    D4       -1.04871   0.00000   0.00000   0.00003   0.00003  -1.04868
    D5        3.14159   0.00000   0.00000   0.00000   0.00000   3.14159
    D6        1.04871   0.00000   0.00000  -0.00003  -0.00003   1.04868
    D7        1.05836   0.00000  -0.00001  -0.00007  -0.00007   1.05829
    D8       -1.03451  -0.00001  -0.00001  -0.00010  -0.00011  -1.03462
    D9       -3.12739  -0.00001  -0.00001  -0.00013  -0.00014  -3.12753
   D10        3.12739   0.00001   0.00001   0.00013   0.00014   3.12753
   D11        1.03451   0.00001   0.00001   0.00010   0.00011   1.03462
   D12       -1.05836   0.00000   0.00001   0.00007   0.00007  -1.05829
         Item               Value     Threshold  Converged?
 Maximum Force            0.000072     0.000450     YES
 RMS     Force            0.000017     0.000300     YES
 Maximum Displacement     0.000266     0.001800     YES
 RMS     Displacement     0.000096     0.001200     YES
 Predicted change in Energy=-1.462077D-08
 Optimization completed.
    -- Stationary point found.
                           ----------------------------
                           !   Optimized Parameters   !
                           ! (Angstroms and Degrees)  !
 --------------------------                            --------------------------
 ! Name  Definition              Value          Derivative Info.                !
 --------------------------------------------------------------------------------
 ! R1    R(1,2)                  1.1683         -DE/DX =    0.0                 !
 ! R2    R(2,3)                  1.1941         -DE/DX =    0.0                 !
 ! R3    R(3,4)                  1.4438         -DE/DX =    0.0001              !
 ! R4    R(4,5)                  1.0914         -DE/DX =    0.0                 !
 ! R5    R(4,6)                  1.0914         -DE/DX =    0.0                 !
 ! R6    R(4,7)                  1.517          -DE/DX =    0.0                 !
 ! R7    R(7,8)                  1.0891         -DE/DX =    0.0                 !
 ! R8    R(7,9)                  1.0896         -DE/DX =    0.0                 !
 ! R9    R(7,10)                 1.0891         -DE/DX =    0.0                 !
 ! A1    A(2,3,4)              139.7253         -DE/DX =    0.0                 !
 ! A2    A(3,4,5)              109.0231         -DE/DX =    0.0                 !
 ! A3    A(3,4,6)              109.0231         -DE/DX =    0.0                 !
 ! A4    A(3,4,7)              110.8146         -DE/DX =    0.0                 !
 ! A5    A(5,4,6)              107.607          -DE/DX =    0.0                 !
 ! A6    A(5,4,7)              110.1508         -DE/DX =    0.0                 !
 ! A7    A(6,4,7)              110.1508         -DE/DX =    0.0                 !
 ! A8    A(4,7,8)              110.7157         -DE/DX =    0.0                 !
 ! A9    A(4,7,9)              109.9182         -DE/DX =    0.0                 !
 ! A10   A(4,7,10)             110.7157         -DE/DX =    0.0                 !
 ! A11   A(8,7,9)              108.544          -DE/DX =    0.0                 !
 ! A12   A(8,7,10)             108.3371         -DE/DX =    0.0                 !
 ! A13   A(9,7,10)             108.544          -DE/DX =    0.0                 !
 ! A14   L(1,2,3,5,-1)         185.0391         -DE/DX =    0.0                 !
 ! A15   L(1,2,3,5,-2)         174.8617         -DE/DX =    0.0                 !
 ! D1    D(2,3,4,5)             58.607          -DE/DX =    0.0                 !
 ! D2    D(2,3,4,6)            -58.607          -DE/DX =    0.0                 !
 ! D3    D(2,3,4,7)            180.0            -DE/DX =    0.0                 !
 ! D4    D(3,4,7,8)            -60.0869         -DE/DX =    0.0                 !
 ! D5    D(3,4,7,9)            180.0            -DE/DX =    0.0                 !
 ! D6    D(3,4,7,10)            60.0869         -DE/DX =    0.0                 !
 ! D7    D(5,4,7,8)             60.6398         -DE/DX =    0.0                 !
 ! D8    D(5,4,7,9)            -59.2733         -DE/DX =    0.0                 !
 ! D9    D(5,4,7,10)          -179.1863         -DE/DX =    0.0                 !
 ! D10   D(6,4,7,8)            179.1863         -DE/DX =    0.0                 !
 ! D11   D(6,4,7,9)             59.2733         -DE/DX =    0.0                 !
 ! D12   D(6,4,7,10)           -60.6398         -DE/DX =    0.0                 !
 --------------------------------------------------------------------------------
 GradGradGradGradGradGradGradGradGradGradGradGradGradGradGradGradGradGrad

                          Input orientation:                          
 ---------------------------------------------------------------------
 Center     Atomic      Atomic             Coordinates (Angstroms)
 Number     Number       Type             X           Y           Z
 ---------------------------------------------------------------------
      1          8           0        1.894160    1.667009    0.000000
      2          6           0        0.987887    0.929765    0.000000
      3          7           0       -0.010892    0.275297    0.000000
      4          6           0       -0.420713   -1.109144    0.000000
      5          1           0       -0.006323   -1.602814    0.880762
      6          1           0       -0.006323   -1.602814   -0.880762
      7          6           0       -1.933421   -1.223546    0.000000
      8          1           0       -2.355867   -0.746057    0.882948
      9          1           0       -2.226312   -2.273037    0.000000
     10          1           0       -2.355867   -0.746057   -0.882948
 ---------------------------------------------------------------------
                    Distance matrix (angstroms):
                    1          2          3          4          5
     1  O    0.000000
     2  C    1.168272   0.000000
     3  N    2.359256   1.194106   0.000000
     4  C    3.614645   2.478165   1.443824   0.000000
     5  H    3.883210   2.859747   2.074383   1.091407   0.000000
     6  H    3.883210   2.859747   2.074383   1.091407   1.761523
     7  C    4.796424   3.629158   2.437754   1.517028   2.152509
     8  H    4.966409   3.843003   2.705858   2.157835   2.500879
     9  H    5.701074   4.537512   3.376698   2.148217   2.480583
    10  H    4.966409   3.843003   2.705858   2.157835   3.060239
                    6          7          8          9         10
     6  H    0.000000
     7  C    2.152509   0.000000
     8  H    3.060239   1.089061   0.000000
     9  H    2.480583   1.089595   1.768629   0.000000
    10  H    2.500879   1.089061   1.765896   1.768629   0.000000
 Stoichiometry    C3H5NO
 Framework group  CS[SG(C3HNO),X(H4)]
 Deg. of freedom    15
 Full point group                 CS      NOp   2
 Largest Abelian subgroup         CS      NOp   2
 Largest concise Abelian subgroup CS      NOp   2
                         Standard orientation:                         
 ---------------------------------------------------------------------
 Center     Atomic      Atomic             Coordinates (Angstroms)
 Number     Number       Type             X           Y           Z
 ---------------------------------------------------------------------
      1          8           0        1.949092    1.608071    0.000000
      2          6           0        1.019436    0.900541    0.000000
      3          7           0        0.000000    0.278737    0.000000
      4          6           0       -0.454408   -1.091717    0.000000
      5          1           0       -0.056211   -1.598538    0.880762
      6          1           0       -0.056211   -1.598538   -0.880762
      7          6           0       -1.970026   -1.157105    0.000000
      8          1           0       -2.376799   -0.666196    0.882948
      9          1           0       -2.296726   -2.196569    0.000000
     10          1           0       -2.376799   -0.666196   -0.882948
 ---------------------------------------------------------------------
 Rotational constants (GHZ):          36.2257891           2.2618472           2.1866787

 **********************************************************************

            Population analysis using the SCF Density.

 **********************************************************************

 Orbital symmetries:
       Occupied  (A') (A') (A') (A') (A') (A') (A') (A') (A') (A')
                 (A') (A") (A') (A") (A') (A') (A") (A') (A")
       Virtual   (A') (A') (A") (A') (A") (A') (A') (A') (A") (A')
                 (A') (A') (A") (A') (A') (A") (A") (A') (A') (A")
                 (A') (A") (A') (A') (A') (A') (A") (A') (A") (A')
                 (A") (A') (A') (A') (A') (A") (A") (A') (A") (A')
                 (A') (A') (A") (A') (A") (A') (A") (A') (A") (A')
                 (A') (A') (A") (A") (A') (A') (A') (A") (A') (A")
                 (A') (A') (A") (A') (A") (A') (A') (A') (A') (A")
                 (A') (A') (A') (A") (A') (A") (A') (A") (A') (A")
                 (A") (A') (A") (A') (A') (A") (A') (A") (A') (A')
                 (A') (A") (A') (A") (A') (A') (A') (A") (A') (A")
                 (A") (A') (A') (A") (A") (A') (A') (A") (A") (A')
                 (A') (A') (A") (A") (A') (A') (A") (A') (A') (A")
                 (A') (A") (A') (A") (A') (A") (A') (A') (A') (A")
                 (A') (A") (A') (A") (A') (A') (A") (A') (A') (A")
                 (A') (A") (A') (A") (A') (A") (A') (A') (A") (A")
                 (A') (A') (A') (A") (A') (A") (A') (A') (A') (A")
                 (A') (A') (A") (A") (A") (A') (A") (A') (A') (A")
                 (A') (A") (A') (A') (A") (A') (A") (A') (A") (A')
                 (A") (A') (A') (A') (A") (A') (A") (A') (A") (A')
                 (A') (A') (A") (A') (A") (A') (A') (A") (A') (A')
                 (A") (A') (A') (A') (A") (A') (A") (A') (A") (A')
                 (A') (A") (A") (A') (A') (A') (A") (A") (A') (A")
                 (A') (A") (A') (A") (A') (A') (A") (A") (A') (A")
                 (A') (A") (A') (A") (A') (A') (A") (A') (A') (A")
                 (A") (A") (A') (A") (A') (A') (A') (A') (A") (A")
                 (A') (A') (A') (A") (A') (A') (A") (A') (A') (A')
                 (A") (A') (A") (A') (A") (A') (A') (A") (A') (A")
                 (A') (A') (A") (A') (A") (A") (A') (A') (A") (A')
                 (A") (A") (A') (A') (A') (A") (A') (A") (A') (A")
                 (A") (A') (A') (A') (A") (A') (A') (A") (A') (A")
                 (A') (A') (A') (A") (A") (A') (A") (A') (A') (A')
                 (A") (A") (A') (A") (A') (A") (A') (A') (A') (A")
                 (A') (A') (A') (A') (A') (A')
 The electronic state is 1-A'.
 Alpha  occ. eigenvalues --  -19.28886 -14.45733 -10.41637 -10.34991 -10.28881
 Alpha  occ. eigenvalues --   -1.20271  -1.05761  -0.88904  -0.75763  -0.63287
 Alpha  occ. eigenvalues --   -0.58817  -0.58450  -0.55713  -0.53530  -0.49029
 Alpha  occ. eigenvalues --   -0.48023  -0.46062  -0.37973  -0.36326
 Alpha virt. eigenvalues --    0.02631   0.04094   0.04152   0.04707   0.06469
 Alpha virt. eigenvalues --    0.07348   0.08355   0.08999   0.09569   0.09978
 Alpha virt. eigenvalues --    0.11767   0.12024   0.12288   0.12971   0.13433
 Alpha virt. eigenvalues --    0.13914   0.15027   0.16410   0.16551   0.19057
 Alpha virt. eigenvalues --    0.19603   0.20737   0.21141   0.22077   0.23689
 Alpha virt. eigenvalues --    0.24615   0.24689   0.24969   0.25327   0.26063
 Alpha virt. eigenvalues --    0.27173   0.28481   0.29076   0.30285   0.31819
 Alpha virt. eigenvalues --    0.32528   0.33406   0.33681   0.34791   0.35602
 Alpha virt. eigenvalues --    0.36201   0.37324   0.37780   0.38143   0.38834
 Alpha virt. eigenvalues --    0.39359   0.39959   0.40640   0.41634   0.43224
 Alpha virt. eigenvalues --    0.44466   0.45563   0.45884   0.46935   0.47275
 Alpha virt. eigenvalues --    0.47895   0.49077   0.49386   0.49821   0.51443
 Alpha virt. eigenvalues --    0.53540   0.54387   0.54914   0.55923   0.56784
 Alpha virt. eigenvalues --    0.56929   0.57594   0.61702   0.65348   0.66288
 Alpha virt. eigenvalues --    0.67864   0.70812   0.71918   0.72195   0.73892
 Alpha virt. eigenvalues --    0.74631   0.75690   0.75983   0.77317   0.77921
 Alpha virt. eigenvalues --    0.79198   0.79200   0.80344   0.81466   0.81946
 Alpha virt. eigenvalues --    0.82268   0.83620   0.86583   0.87875   0.88562
 Alpha virt. eigenvalues --    0.89388   0.91042   0.91853   0.93049   0.93497
 Alpha virt. eigenvalues --    0.96782   0.96925   0.96950   0.99314   0.99878
 Alpha virt. eigenvalues --    1.01793   1.02688   1.03627   1.03842   1.05855
 Alpha virt. eigenvalues --    1.05913   1.08464   1.08611   1.09354   1.11723
 Alpha virt. eigenvalues --    1.12390   1.13886   1.14726   1.15163   1.16061
 Alpha virt. eigenvalues --    1.16108   1.16321   1.20169   1.20281   1.21132
 Alpha virt. eigenvalues --    1.23384   1.24048   1.26188   1.26479   1.28054
 Alpha virt. eigenvalues --    1.30529   1.30610   1.35886   1.36400   1.36935
 Alpha virt. eigenvalues --    1.37831   1.40747   1.40979   1.43145   1.45004
 Alpha virt. eigenvalues --    1.47642   1.48999   1.49971   1.52948   1.53375
 Alpha virt. eigenvalues --    1.54079   1.54780   1.57138   1.57817   1.59072
 Alpha virt. eigenvalues --    1.59789   1.60493   1.62382   1.65423   1.66082
 Alpha virt. eigenvalues --    1.66636   1.69334   1.71555   1.73987   1.76544
 Alpha virt. eigenvalues --    1.78037   1.79598   1.81164   1.84034   1.85041
 Alpha virt. eigenvalues --    1.87420   1.92726   1.92944   1.94156   1.95265
 Alpha virt. eigenvalues --    1.98847   2.04147   2.04735   2.06498   2.08100
 Alpha virt. eigenvalues --    2.08446   2.11118   2.12216   2.13967   2.14392
 Alpha virt. eigenvalues --    2.15730   2.16720   2.17738   2.21627   2.23597
 Alpha virt. eigenvalues --    2.25930   2.29859   2.31560   2.32065   2.33937
 Alpha virt. eigenvalues --    2.38564   2.43129   2.43887   2.44246   2.53680
 Alpha virt. eigenvalues --    2.56595   2.60374   2.60477   2.62151   2.63935
 Alpha virt. eigenvalues --    2.69822   2.74854   2.81106   2.83770   2.86190
 Alpha virt. eigenvalues --    2.94163   2.96383   3.01157   3.07430   3.10850
 Alpha virt. eigenvalues --    3.14981   3.19201   3.21745   3.24899   3.27607
 Alpha virt. eigenvalues --    3.30583   3.31143   3.33849   3.34120   3.38131
 Alpha virt. eigenvalues --    3.38997   3.40043   3.42580   3.44039   3.46283
 Alpha virt. eigenvalues --    3.49413   3.50066   3.53604   3.56056   3.58941
 Alpha virt. eigenvalues --    3.59863   3.61949   3.66433   3.67331   3.70258
 Alpha virt. eigenvalues --    3.71424   3.72733   3.76331   3.76723   3.78320
 Alpha virt. eigenvalues --    3.85446   3.86116   3.90981   3.92296   3.92425
 Alpha virt. eigenvalues --    3.93636   3.98611   4.00660   4.03357   4.05298
 Alpha virt. eigenvalues --    4.08792   4.16918   4.20750   4.21046   4.24802
 Alpha virt. eigenvalues --    4.25885   4.29918   4.32462   4.37421   4.40846
 Alpha virt. eigenvalues --    4.44295   4.44689   4.45812   4.54016   4.56733
 Alpha virt. eigenvalues --    4.57332   4.59947   4.64618   4.66331   4.73457
 Alpha virt. eigenvalues --    4.73612   4.74764   4.81024   4.82170   4.86361
 Alpha virt. eigenvalues --    4.92154   4.93016   4.93428   4.95862   4.96818
 Alpha virt. eigenvalues --    5.02196   5.08393   5.12403   5.12502   5.16085
 Alpha virt. eigenvalues --    5.17786   5.20061   5.20271   5.25471   5.31778
 Alpha virt. eigenvalues --    5.36324   5.40349   5.45930   5.47222   5.51598
 Alpha virt. eigenvalues --    5.56919   5.59666   5.70509   5.74215   5.78044
 Alpha virt. eigenvalues --    5.79764   5.83250   5.92537   5.97441   6.00671
 Alpha virt. eigenvalues --    6.04190   6.16435   6.19385   6.19453   6.24820
 Alpha virt. eigenvalues --    6.29220   6.39619   6.44304   6.47637   6.52147
 Alpha virt. eigenvalues --    6.52268   6.55687   6.79555   6.81271   6.81289
 Alpha virt. eigenvalues --    7.22920   7.25041   7.31489   7.50792   7.52485
 Alpha virt. eigenvalues --    7.62691  14.86401  16.99894  17.64568  18.69507
 Alpha virt. eigenvalues --   21.76675
          Condensed to atoms (all electrons):
               1          2          3          4          5          6
     1  O    8.225373   0.587664  -0.321391  -0.001728  -0.002424  -0.002424
     2  C    0.587664   5.330672   0.492018  -0.294218  -0.022984  -0.022984
     3  N   -0.321391   0.492018   6.971049  -0.058317  -0.017605  -0.017605
     4  C   -0.001728  -0.294218  -0.058317   5.424007   0.430675   0.430675
     5  H   -0.002424  -0.022984  -0.017605   0.430675   0.369579  -0.004089
     6  H   -0.002424  -0.022984  -0.017605   0.430675  -0.004089   0.369579
     7  C   -0.003565   0.028205  -0.009211   0.003249  -0.012054  -0.012054
     8  H    0.000277   0.003769  -0.012306  -0.016468  -0.005586   0.002202
     9  H   -0.000346   0.000202  -0.000978  -0.022574  -0.000123  -0.000123
    10  H    0.000277   0.003769  -0.012306  -0.016468   0.002202  -0.005586
               7          8          9         10
     1  O   -0.003565   0.000277  -0.000346   0.000277
     2  C    0.028205   0.003769   0.000202   0.003769
     3  N   -0.009211  -0.012306  -0.000978  -0.012306
     4  C    0.003249  -0.016468  -0.022574  -0.016468
     5  H   -0.012054  -0.005586  -0.000123   0.002202
     6  H   -0.012054   0.002202  -0.000123  -0.005586
     7  C    5.656646   0.412252   0.390142   0.412252
     8  H    0.412252   0.346047   0.006602   0.005622
     9  H    0.390142   0.006602   0.314707   0.006602
    10  H    0.412252   0.005622   0.006602   0.346047
 Mulliken charges:
               1
     1  O   -0.481714
     2  C   -0.106113
     3  N   -0.013348
     4  C    0.121164
     5  H    0.262406
     6  H    0.262406
     7  C   -0.865864
     8  H    0.257587
     9  H    0.305889
    10  H    0.257587
 Sum of Mulliken charges =   0.00000
 Mulliken charges with hydrogens summed into heavy atoms:
               1
     1  O   -0.481714
     2  C   -0.106113
     3  N   -0.013348
     4  C    0.645977
     7  C   -0.044802
 Electronic spatial extent (au):  <R**2>=            543.5179
 Charge=              0.0000 electrons
 Dipole moment (field-independent basis, Debye):
    X=             -1.5939    Y=             -2.5998    Z=              0.0000  Tot=              3.0495
 Quadrupole moment (field-independent basis, Debye-Ang):
   XX=            -32.8562   YY=            -30.7243   ZZ=            -28.8989
   XY=             -2.5748   XZ=              0.0000   YZ=              0.0000
 Traceless Quadrupole moment (field-independent basis, Debye-Ang):
   XX=             -2.0297   YY=              0.1022   ZZ=              1.9276
   XY=             -2.5748   XZ=              0.0000   YZ=              0.0000
 Octapole moment (field-independent basis, Debye-Ang**2):
  XXX=             -4.5777  YYY=             -2.1903  ZZZ=              0.0000  XYY=             -5.1812
  XXY=             -7.7547  XXZ=              0.0000  XZZ=              2.0917  YZZ=              1.0876
  YYZ=              0.0000  XYZ=              0.0000
 Hexadecapole moment (field-independent basis, Debye-Ang**3):
 XXXX=           -408.2088 YYYY=           -267.3983 ZZZZ=            -41.1986 XXXY=           -144.2562
 XXXZ=              0.0000 YYYX=           -133.5818 YYYZ=              0.0000 ZZZX=              0.0000
 ZZZY=              0.0000 XXYY=           -121.7348 XXZZ=            -69.5425 YYZZ=            -50.6595
 XXYZ=              0.0000 YYXZ=              0.0000 ZZXY=            -43.0573
 N-N= 1.561749073983D+02 E-N=-8.895616996424D+02  KE= 2.459136348672D+02
 Symmetry A'   KE= 2.343769569966D+02
 Symmetry A"   KE= 1.153667787058D+01
 1\1\GINC-R03C39\FOpt\RwB97XD\Aug-CC-pVTZ\C3H5N1O1\LFRANZON\29-Oct-2021
 \0\\#wB97XD Aug-cc-pVTZ Opt Integral(Grid=SuperFineGrid) Freq MaxDisk=
 32GB\\Title\\0,1\O,1.8941597823,1.6670089745,0.\C,0.9878872585,0.92976
 46051,0.\N,-0.0108922885,0.2752966371,0.\C,-0.4207126163,-1.1091441946
 ,0.\H,-0.0063228386,-1.6028143225,0.8807617064\H,-0.0063228386,-1.6028
 143225,-0.8807617064\C,-1.9334211475,-1.2235455041,0.\H,-2.3558670223,
 -0.7460572089,0.8829480324\H,-2.2263120268,-2.2730368474,0.\H,-2.35586
 70223,-0.7460572089,-0.8829480324\\Version=ES64L-G16RevB.01\State=1-A'
 \HF=-247.3159166\RMSD=4.087e-09\RMSF=3.207e-05\Dipole=-0.5936688,-1.04
 25812,0.\Quadrupole=-1.3835691,-0.0495325,1.4331016,-1.9615657,0.,0.\P
 G=CS [SG(C3H1N1O1),X(H4)]\\@


 THE CAUTIOUS SELDOM ERR...CONFUCIUS                   
 Job cpu time:       0 days  4 hours  0 minutes  9.4 seconds.
 Elapsed time:       0 days  0 hours 16 minutes 34.6 seconds.
 File lengths (MBytes):  RWF=     77 Int=      0 D2E=      0 Chk=     10 Scr=      1
 Normal termination of Gaussian 16 at Fri Oct 29 13:44:32 2021.
 Link1:  Proceeding to internal job step number  2.
 ----------------------------------------------------------------------
 #N Geom=AllCheck Guess=TCheck SCRF=Check GenChk RwB97XD/Aug-CC-pVTZ Fr
 eq
 ----------------------------------------------------------------------
 1/10=4,29=7,30=1,38=1,40=1/1,3;
 2/12=2,40=1/2;
 3/5=16,6=1,7=10,11=2,14=-4,25=1,30=1,70=2,71=2,74=-58,75=-7,116=1,140=1/1,2,3;
 4/5=101/1;
 5/5=2,38=6,98=1/2;
 8/6=4,10=90,11=11/1;
 11/6=1,8=1,9=11,15=111,16=1/1,2,10;
 10/6=1/2;
 6/7=2,8=2,9=2,10=2,28=1/1;
 7/8=1,10=1,25=1/1,2,3,16;
 1/10=4,30=1/3;
 99//99;
 Structure from the checkpoint file:  "IsoC3-M0001-b3lyp-wb97L-wb97H.chk"
 -----
 Title
 -----
 Charge =  0 Multiplicity = 1
 Redundant internal coordinates found in file.  (old form).
 O,0,1.8941597823,1.6670089745,0.
 C,0,0.9878872585,0.9297646051,0.
 N,0,-0.0108922885,0.2752966371,0.
 C,0,-0.4207126163,-1.1091441946,0.
 H,0,-0.0063228386,-1.6028143225,0.8807617064
 H,0,-0.0063228386,-1.6028143225,-0.8807617064
 C,0,-1.9334211475,-1.2235455041,0.
 H,0,-2.3558670223,-0.7460572089,0.8829480324
 H,0,-2.2263120268,-2.2730368474,0.
 H,0,-2.3558670223,-0.7460572089,-0.8829480324
 Recover connectivity data from disk.

 GradGradGradGradGradGradGradGradGradGradGradGradGradGradGradGradGradGrad
 Berny optimization.
 Initialization pass.
                           ----------------------------
                           !    Initial Parameters    !
                           ! (Angstroms and Degrees)  !
 --------------------------                            --------------------------
 ! Name  Definition              Value          Derivative Info.                !
 --------------------------------------------------------------------------------
 ! R1    R(1,2)                  1.1683         calculate D2E/DX2 analytically  !
 ! R2    R(2,3)                  1.1941         calculate D2E/DX2 analytically  !
 ! R3    R(3,4)                  1.4438         calculate D2E/DX2 analytically  !
 ! R4    R(4,5)                  1.0914         calculate D2E/DX2 analytically  !
 ! R5    R(4,6)                  1.0914         calculate D2E/DX2 analytically  !
 ! R6    R(4,7)                  1.517          calculate D2E/DX2 analytically  !
 ! R7    R(7,8)                  1.0891         calculate D2E/DX2 analytically  !
 ! R8    R(7,9)                  1.0896         calculate D2E/DX2 analytically  !
 ! R9    R(7,10)                 1.0891         calculate D2E/DX2 analytically  !
 ! A1    A(2,3,4)              139.7253         calculate D2E/DX2 analytically  !
 ! A2    A(3,4,5)              109.0231         calculate D2E/DX2 analytically  !
 ! A3    A(3,4,6)              109.0231         calculate D2E/DX2 analytically  !
 ! A4    A(3,4,7)              110.8146         calculate D2E/DX2 analytically  !
 ! A5    A(5,4,6)              107.607          calculate D2E/DX2 analytically  !
 ! A6    A(5,4,7)              110.1508         calculate D2E/DX2 analytically  !
 ! A7    A(6,4,7)              110.1508         calculate D2E/DX2 analytically  !
 ! A8    A(4,7,8)              110.7157         calculate D2E/DX2 analytically  !
 ! A9    A(4,7,9)              109.9182         calculate D2E/DX2 analytically  !
 ! A10   A(4,7,10)             110.7157         calculate D2E/DX2 analytically  !
 ! A11   A(8,7,9)              108.544          calculate D2E/DX2 analytically  !
 ! A12   A(8,7,10)             108.3371         calculate D2E/DX2 analytically  !
 ! A13   A(9,7,10)             108.544          calculate D2E/DX2 analytically  !
 ! A14   L(1,2,3,5,-1)         185.0391         calculate D2E/DX2 analytically  !
 ! A15   L(1,2,3,5,-2)         174.8617         calculate D2E/DX2 analytically  !
 ! D1    D(2,3,4,5)             58.607          calculate D2E/DX2 analytically  !
 ! D2    D(2,3,4,6)            -58.607          calculate D2E/DX2 analytically  !
 ! D3    D(2,3,4,7)            180.0            calculate D2E/DX2 analytically  !
 ! D4    D(3,4,7,8)            -60.0869         calculate D2E/DX2 analytically  !
 ! D5    D(3,4,7,9)            180.0            calculate D2E/DX2 analytically  !
 ! D6    D(3,4,7,10)            60.0869         calculate D2E/DX2 analytically  !
 ! D7    D(5,4,7,8)             60.6398         calculate D2E/DX2 analytically  !
 ! D8    D(5,4,7,9)            -59.2733         calculate D2E/DX2 analytically  !
 ! D9    D(5,4,7,10)          -179.1863         calculate D2E/DX2 analytically  !
 ! D10   D(6,4,7,8)            179.1863         calculate D2E/DX2 analytically  !
 ! D11   D(6,4,7,9)             59.2733         calculate D2E/DX2 analytically  !
 ! D12   D(6,4,7,10)           -60.6398         calculate D2E/DX2 analytically  !
 --------------------------------------------------------------------------------
 Trust Radius=3.00D-01 FncErr=1.00D-07 GrdErr=1.00D-07 EigMax=2.50D+02 EigMin=1.00D-04
 Number of steps in this run=      2 maximum allowed number of steps=      2.
 GradGradGradGradGradGradGradGradGradGradGradGradGradGradGradGradGradGrad

                          Input orientation:                          
 ---------------------------------------------------------------------
 Center     Atomic      Atomic             Coordinates (Angstroms)
 Number     Number       Type             X           Y           Z
 ---------------------------------------------------------------------
      1          8           0        1.894160    1.667009    0.000000
      2          6           0        0.987887    0.929765    0.000000
      3          7           0       -0.010892    0.275297    0.000000
      4          6           0       -0.420713   -1.109144    0.000000
      5          1           0       -0.006323   -1.602814    0.880762
      6          1           0       -0.006323   -1.602814   -0.880762
      7          6           0       -1.933421   -1.223546    0.000000
      8          1           0       -2.355867   -0.746057    0.882948
      9          1           0       -2.226312   -2.273037    0.000000
     10          1           0       -2.355867   -0.746057   -0.882948
 ---------------------------------------------------------------------
                    Distance matrix (angstroms):
                    1          2          3          4          5
     1  O    0.000000
     2  C    1.168272   0.000000
     3  N    2.359256   1.194106   0.000000
     4  C    3.614645   2.478165   1.443824   0.000000
     5  H    3.883210   2.859747   2.074383   1.091407   0.000000
     6  H    3.883210   2.859747   2.074383   1.091407   1.761523
     7  C    4.796424   3.629158   2.437754   1.517028   2.152509
     8  H    4.966409   3.843003   2.705858   2.157835   2.500879
     9  H    5.701074   4.537512   3.376698   2.148217   2.480583
    10  H    4.966409   3.843003   2.705858   2.157835   3.060239
                    6          7          8          9         10
     6  H    0.000000
     7  C    2.152509   0.000000
     8  H    3.060239   1.089061   0.000000
     9  H    2.480583   1.089595   1.768629   0.000000
    10  H    2.500879   1.089061   1.765896   1.768629   0.000000
 Stoichiometry    C3H5NO
 Framework group  CS[SG(C3HNO),X(H4)]
 Deg. of freedom    15
 Full point group                 CS      NOp   2
 Largest Abelian subgroup         CS      NOp   2
 Largest concise Abelian subgroup CS      NOp   2
                         Standard orientation:                         
 ---------------------------------------------------------------------
 Center     Atomic      Atomic             Coordinates (Angstroms)
 Number     Number       Type             X           Y           Z
 ---------------------------------------------------------------------
      1          8           0        1.949092    1.608071    0.000000
      2          6           0        1.019436    0.900541    0.000000
      3          7           0        0.000000    0.278737    0.000000
      4          6           0       -0.454408   -1.091717    0.000000
      5          1           0       -0.056211   -1.598538    0.880762
      6          1           0       -0.056211   -1.598538   -0.880762
      7          6           0       -1.970026   -1.157105    0.000000
      8          1           0       -2.376799   -0.666196    0.882948
      9          1           0       -2.296726   -2.196569    0.000000
     10          1           0       -2.376799   -0.666196   -0.882948
 ---------------------------------------------------------------------
 Rotational constants (GHZ):          36.2257891           2.2618472           2.1866787
 Standard basis: Aug-CC-pVTZ (5D, 7F)
 There are   253 symmetry adapted cartesian basis functions of A'  symmetry.
 There are   147 symmetry adapted cartesian basis functions of A"  symmetry.
 There are   212 symmetry adapted basis functions of A'  symmetry.
 There are   133 symmetry adapted basis functions of A"  symmetry.
   345 basis functions,   495 primitive gaussians,   400 cartesian basis functions
    19 alpha electrons       19 beta electrons
       nuclear repulsion energy       156.1779405725 Hartrees.
 NAtoms=   10 NActive=   10 NUniq=    8 SFac= 1.56D+00 NAtFMM=   60 NAOKFM=F Big=F
 Integral buffers will be    131072 words long.
 Raffenetti 2 integral format.
 Two-electron integral symmetry is turned on.
 Nuclear repulsion after empirical dispersion term =      156.1749073983 Hartrees.
 One-electron integrals computed using PRISM.
 NBasis=   345 RedAO= T EigKep=  1.29D-05  NBF=   212   133
 NBsUse=   345 1.00D-06 EigRej= -1.00D+00 NBFU=   212   133
 Initial guess from the checkpoint file:  "IsoC3-M0001-b3lyp-wb97L-wb97H.chk"
 B after Tr=     0.000000    0.000000    0.000000
         Rot=    1.000000    0.000000    0.000000    0.000000 Ang=   0.00 deg.
 Initial guess orbital symmetries:
       Occupied  (A') (A') (A') (A') (A') (A') (A') (A') (A') (A')
                 (A') (A") (A') (A") (A') (A') (A") (A') (A")
       Virtual   (A') (A') (A") (A') (A") (A') (A') (A') (A") (A')
                 (A') (A') (A") (A') (A') (A") (A") (A') (A') (A")
                 (A') (A") (A') (A') (A') (A') (A") (A') (A") (A')
                 (A") (A') (A') (A') (A') (A") (A") (A') (A") (A')
                 (A') (A') (A") (A') (A") (A') (A") (A') (A") (A')
                 (A') (A') (A") (A") (A') (A') (A') (A") (A') (A")
                 (A') (A') (A") (A') (A") (A') (A') (A') (A') (A")
                 (A') (A') (A') (A") (A') (A") (A') (A") (A') (A")
                 (A") (A') (A") (A') (A') (A") (A') (A") (A') (A')
                 (A') (A") (A') (A") (A') (A') (A') (A") (A') (A")
                 (A") (A') (A') (A") (A") (A') (A') (A") (A") (A')
                 (A') (A') (A") (A") (A') (A') (A") (A') (A') (A")
                 (A') (A") (A') (A") (A') (A") (A') (A') (A') (A")
                 (A') (A") (A') (A") (A') (A') (A") (A') (A') (A")
                 (A') (A") (A') (A") (A') (A") (A') (A') (A") (A")
                 (A') (A') (A') (A") (A') (A") (A') (A') (A') (A")
                 (A') (A') (A") (A") (A") (A') (A") (A') (A') (A")
                 (A') (A") (A') (A') (A") (A') (A") (A') (A") (A')
                 (A") (A') (A') (A') (A") (A') (A") (A') (A") (A')
                 (A') (A') (A") (A') (A") (A') (A') (A") (A') (A')
                 (A") (A') (A') (A') (A") (A') (A") (A') (A") (A')
                 (A') (A") (A") (A') (A') (A') (A") (A") (A') (A")
                 (A') (A") (A') (A") (A') (A') (A") (A") (A') (A")
                 (A') (A") (A') (A") (A') (A') (A") (A') (A') (A")
                 (A") (A") (A') (A") (A') (A') (A') (A') (A") (A")
                 (A') (A') (A') (A") (A') (A') (A") (A') (A') (A')
                 (A") (A') (A") (A') (A") (A') (A') (A") (A') (A")
                 (A') (A') (A") (A') (A") (A") (A') (A') (A") (A')
                 (A") (A") (A') (A') (A') (A") (A') (A") (A') (A")
                 (A") (A') (A') (A') (A") (A') (A') (A") (A') (A")
                 (A') (A') (A') (A") (A") (A') (A") (A') (A') (A')
                 (A") (A") (A') (A") (A') (A") (A') (A') (A') (A")
                 (A') (A') (A') (A') (A') (A')
 Requested convergence on RMS density matrix=1.00D-08 within 128 cycles.
 Requested convergence on MAX density matrix=1.00D-06.
 Requested convergence on             energy=1.00D-06.
 No special actions if energy rises.
 SCF Done:  E(RwB97XD) =  -247.315916627     A.U. after    1 cycles
            NFock=  1  Conv=0.94D-09     -V/T= 2.0057
 DoSCS=F DFT=T ScalE2(SS,OS)=  1.000000  1.000000
 Range of M.O.s used for correlation:     1   345
 NBasis=   345 NAE=    19 NBE=    19 NFC=     0 NFV=     0
 NROrb=    345 NOA=    19 NOB=    19 NVA=   326 NVB=   326

 **** Warning!!: The largest alpha MO coefficient is  0.51147193D+02

 Symmetrizing basis deriv contribution to polar:
 IMax=3 JMax=2 DiffMx= 0.00D+00
 G2DrvN: will do    11 centers at a time, making    1 passes.
 Calling FoFCou, ICntrl=  3107 FMM=F I1Cent=   0 AccDes= 0.00D+00.
 End of G2Drv F.D. properties file   721 does not exist.
 End of G2Drv F.D. properties file   722 does not exist.
 End of G2Drv F.D. properties file   788 does not exist.
          IDoAtm=1111111111
          Differentiating once with respect to electric field.
                with respect to dipole field.
          Differentiating once with respect to nuclear coordinates.
 CalDSu exits because no D1Ps are significant.
          There are    27 degrees of freedom in the 1st order CPHF.  IDoFFX=4 NUNeed=    27.
     27 vectors produced by pass  0 Test12= 2.29D-14 3.70D-09 XBig12= 2.43D+01 1.63D+00.
 AX will form    27 AO Fock derivatives at one time.
     27 vectors produced by pass  1 Test12= 2.29D-14 3.70D-09 XBig12= 6.14D+00 3.68D-01.
     27 vectors produced by pass  2 Test12= 2.29D-14 3.70D-09 XBig12= 1.31D-01 5.47D-02.
     27 vectors produced by pass  3 Test12= 2.29D-14 3.70D-09 XBig12= 1.39D-03 7.11D-03.
     27 vectors produced by pass  4 Test12= 2.29D-14 3.70D-09 XBig12= 1.40D-05 5.71D-04.
     27 vectors produced by pass  5 Test12= 2.29D-14 3.70D-09 XBig12= 1.07D-07 3.52D-05.
     26 vectors produced by pass  6 Test12= 2.29D-14 3.70D-09 XBig12= 9.20D-10 4.18D-06.
     10 vectors produced by pass  7 Test12= 2.29D-14 3.70D-09 XBig12= 6.50D-12 3.23D-07.
      3 vectors produced by pass  8 Test12= 2.29D-14 3.70D-09 XBig12= 4.46D-14 2.68D-08.
 InvSVY:  IOpt=1 It=  1 EMax= 3.55D-15
 Solved reduced A of dimension   201 with    27 vectors.
 Isotropic polarizability for W=    0.000000       48.19 Bohr**3.
 End of Minotr F.D. properties file   721 does not exist.
 End of Minotr F.D. properties file   722 does not exist.
 End of Minotr F.D. properties file   788 does not exist.

 **********************************************************************

            Population analysis using the SCF Density.

 **********************************************************************

 Orbital symmetries:
       Occupied  (A') (A') (A') (A') (A') (A') (A') (A') (A') (A')
                 (A') (A") (A') (A") (A') (A') (A") (A') (A")
       Virtual   (A') (A') (A") (A') (A") (A') (A') (A') (A") (A')
                 (A') (A') (A") (A') (A') (A") (A") (A') (A') (A")
                 (A') (A") (A') (A') (A') (A') (A") (A') (A") (A')
                 (A") (A') (A') (A') (A') (A") (A") (A') (A") (A')
                 (A') (A') (A") (A') (A") (A') (A") (A') (A") (A')
                 (A') (A') (A") (A") (A') (A') (A') (A") (A') (A")
                 (A') (A') (A") (A') (A") (A') (A') (A') (A') (A")
                 (A') (A') (A') (A") (A') (A") (A') (A") (A') (A")
                 (A") (A') (A") (A') (A') (A") (A') (A") (A') (A')
                 (A') (A") (A') (A") (A') (A') (A') (A") (A') (A")
                 (A") (A') (A') (A") (A") (A') (A') (A") (A") (A')
                 (A') (A') (A") (A") (A') (A') (A") (A') (A') (A")
                 (A') (A") (A') (A") (A') (A") (A') (A') (A') (A")
                 (A') (A") (A') (A") (A') (A') (A") (A') (A') (A")
                 (A') (A") (A') (A") (A') (A") (A') (A') (A") (A")
                 (A') (A') (A') (A") (A') (A") (A') (A') (A') (A")
                 (A') (A') (A") (A") (A") (A') (A") (A') (A') (A")
                 (A') (A") (A') (A') (A") (A') (A") (A') (A") (A')
                 (A") (A') (A') (A') (A") (A') (A") (A') (A") (A')
                 (A') (A') (A") (A') (A") (A') (A') (A") (A') (A')
                 (A") (A') (A') (A') (A") (A') (A") (A') (A") (A')
                 (A') (A") (A") (A') (A') (A') (A") (A") (A') (A")
                 (A') (A") (A') (A") (A') (A') (A") (A") (A') (A")
                 (A') (A") (A') (A") (A') (A') (A") (A') (A') (A")
                 (A") (A") (A') (A") (A') (A') (A') (A') (A") (A")
                 (A') (A') (A') (A") (A') (A') (A") (A') (A') (A')
                 (A") (A') (A") (A') (A") (A') (A') (A") (A') (A")
                 (A') (A') (A") (A') (A") (A") (A') (A') (A") (A')
                 (A") (A") (A') (A') (A') (A") (A') (A") (A') (A")
                 (A") (A') (A') (A') (A") (A') (A') (A") (A') (A")
                 (A') (A') (A') (A") (A") (A') (A") (A') (A') (A')
                 (A") (A") (A') (A") (A') (A") (A') (A') (A') (A")
                 (A') (A') (A') (A') (A') (A')
 The electronic state is 1-A'.
 Alpha  occ. eigenvalues --  -19.28886 -14.45733 -10.41637 -10.34991 -10.28881
 Alpha  occ. eigenvalues --   -1.20271  -1.05761  -0.88904  -0.75763  -0.63287
 Alpha  occ. eigenvalues --   -0.58817  -0.58450  -0.55713  -0.53530  -0.49029
 Alpha  occ. eigenvalues --   -0.48023  -0.46062  -0.37973  -0.36326
 Alpha virt. eigenvalues --    0.02631   0.04094   0.04152   0.04707   0.06469
 Alpha virt. eigenvalues --    0.07348   0.08355   0.08999   0.09569   0.09978
 Alpha virt. eigenvalues --    0.11767   0.12024   0.12288   0.12971   0.13433
 Alpha virt. eigenvalues --    0.13914   0.15027   0.16410   0.16551   0.19057
 Alpha virt. eigenvalues --    0.19603   0.20737   0.21141   0.22077   0.23689
 Alpha virt. eigenvalues --    0.24615   0.24689   0.24969   0.25327   0.26063
 Alpha virt. eigenvalues --    0.27173   0.28481   0.29076   0.30285   0.31819
 Alpha virt. eigenvalues --    0.32528   0.33406   0.33681   0.34791   0.35602
 Alpha virt. eigenvalues --    0.36201   0.37324   0.37780   0.38143   0.38834
 Alpha virt. eigenvalues --    0.39359   0.39959   0.40640   0.41634   0.43224
 Alpha virt. eigenvalues --    0.44466   0.45563   0.45884   0.46935   0.47275
 Alpha virt. eigenvalues --    0.47895   0.49077   0.49386   0.49821   0.51443
 Alpha virt. eigenvalues --    0.53540   0.54387   0.54914   0.55923   0.56784
 Alpha virt. eigenvalues --    0.56929   0.57594   0.61702   0.65348   0.66288
 Alpha virt. eigenvalues --    0.67864   0.70812   0.71918   0.72195   0.73892
 Alpha virt. eigenvalues --    0.74631   0.75690   0.75983   0.77317   0.77921
 Alpha virt. eigenvalues --    0.79198   0.79200   0.80344   0.81466   0.81946
 Alpha virt. eigenvalues --    0.82268   0.83620   0.86583   0.87875   0.88562
 Alpha virt. eigenvalues --    0.89388   0.91042   0.91853   0.93049   0.93497
 Alpha virt. eigenvalues --    0.96782   0.96925   0.96950   0.99314   0.99878
 Alpha virt. eigenvalues --    1.01793   1.02688   1.03627   1.03842   1.05855
 Alpha virt. eigenvalues --    1.05913   1.08464   1.08611   1.09354   1.11723
 Alpha virt. eigenvalues --    1.12390   1.13886   1.14726   1.15163   1.16061
 Alpha virt. eigenvalues --    1.16108   1.16321   1.20169   1.20281   1.21132
 Alpha virt. eigenvalues --    1.23384   1.24048   1.26188   1.26479   1.28054
 Alpha virt. eigenvalues --    1.30529   1.30610   1.35886   1.36400   1.36935
 Alpha virt. eigenvalues --    1.37831   1.40747   1.40979   1.43145   1.45004
 Alpha virt. eigenvalues --    1.47642   1.48999   1.49971   1.52948   1.53375
 Alpha virt. eigenvalues --    1.54079   1.54780   1.57138   1.57817   1.59072
 Alpha virt. eigenvalues --    1.59789   1.60493   1.62383   1.65423   1.66082
 Alpha virt. eigenvalues --    1.66636   1.69334   1.71555   1.73987   1.76544
 Alpha virt. eigenvalues --    1.78037   1.79598   1.81164   1.84034   1.85041
 Alpha virt. eigenvalues --    1.87420   1.92726   1.92944   1.94156   1.95265
 Alpha virt. eigenvalues --    1.98847   2.04147   2.04735   2.06498   2.08100
 Alpha virt. eigenvalues --    2.08446   2.11118   2.12216   2.13967   2.14392
 Alpha virt. eigenvalues --    2.15730   2.16720   2.17738   2.21627   2.23597
 Alpha virt. eigenvalues --    2.25930   2.29859   2.31560   2.32065   2.33937
 Alpha virt. eigenvalues --    2.38564   2.43129   2.43887   2.44246   2.53680
 Alpha virt. eigenvalues --    2.56595   2.60374   2.60477   2.62151   2.63935
 Alpha virt. eigenvalues --    2.69822   2.74854   2.81106   2.83770   2.86190
 Alpha virt. eigenvalues --    2.94163   2.96383   3.01157   3.07430   3.10850
 Alpha virt. eigenvalues --    3.14981   3.19201   3.21745   3.24899   3.27607
 Alpha virt. eigenvalues --    3.30583   3.31143   3.33849   3.34120   3.38131
 Alpha virt. eigenvalues --    3.38997   3.40043   3.42580   3.44039   3.46283
 Alpha virt. eigenvalues --    3.49413   3.50066   3.53604   3.56056   3.58941
 Alpha virt. eigenvalues --    3.59863   3.61949   3.66433   3.67331   3.70258
 Alpha virt. eigenvalues --    3.71424   3.72733   3.76331   3.76723   3.78320
 Alpha virt. eigenvalues --    3.85446   3.86116   3.90981   3.92296   3.92425
 Alpha virt. eigenvalues --    3.93636   3.98611   4.00660   4.03357   4.05298
 Alpha virt. eigenvalues --    4.08792   4.16918   4.20750   4.21046   4.24802
 Alpha virt. eigenvalues --    4.25885   4.29918   4.32462   4.37421   4.40846
 Alpha virt. eigenvalues --    4.44295   4.44689   4.45812   4.54016   4.56733
 Alpha virt. eigenvalues --    4.57332   4.59947   4.64618   4.66331   4.73457
 Alpha virt. eigenvalues --    4.73612   4.74764   4.81024   4.82171   4.86361
 Alpha virt. eigenvalues --    4.92154   4.93016   4.93428   4.95862   4.96818
 Alpha virt. eigenvalues --    5.02196   5.08393   5.12403   5.12502   5.16085
 Alpha virt. eigenvalues --    5.17786   5.20061   5.20271   5.25471   5.31778
 Alpha virt. eigenvalues --    5.36324   5.40349   5.45930   5.47222   5.51598
 Alpha virt. eigenvalues --    5.56919   5.59666   5.70509   5.74215   5.78044
 Alpha virt. eigenvalues --    5.79764   5.83250   5.92537   5.97441   6.00671
 Alpha virt. eigenvalues --    6.04190   6.16435   6.19385   6.19453   6.24820
 Alpha virt. eigenvalues --    6.29220   6.39619   6.44304   6.47637   6.52147
 Alpha virt. eigenvalues --    6.52268   6.55687   6.79555   6.81271   6.81289
 Alpha virt. eigenvalues --    7.22920   7.25041   7.31489   7.50792   7.52485
 Alpha virt. eigenvalues --    7.62691  14.86401  16.99894  17.64568  18.69507
 Alpha virt. eigenvalues --   21.76675
          Condensed to atoms (all electrons):
               1          2          3          4          5          6
     1  O    8.225373   0.587664  -0.321391  -0.001728  -0.002424  -0.002424
     2  C    0.587664   5.330672   0.492018  -0.294218  -0.022984  -0.022984
     3  N   -0.321391   0.492018   6.971049  -0.058317  -0.017605  -0.017605
     4  C   -0.001728  -0.294218  -0.058317   5.424007   0.430675   0.430675
     5  H   -0.002424  -0.022984  -0.017605   0.430675   0.369579  -0.004089
     6  H   -0.002424  -0.022984  -0.017605   0.430675  -0.004089   0.369579
     7  C   -0.003565   0.028205  -0.009211   0.003249  -0.012054  -0.012054
     8  H    0.000277   0.003769  -0.012306  -0.016468  -0.005586   0.002202
     9  H   -0.000346   0.000202  -0.000978  -0.022574  -0.000123  -0.000123
    10  H    0.000277   0.003769  -0.012306  -0.016468   0.002202  -0.005586
               7          8          9         10
     1  O   -0.003565   0.000277  -0.000346   0.000277
     2  C    0.028205   0.003769   0.000202   0.003769
     3  N   -0.009211  -0.012306  -0.000978  -0.012306
     4  C    0.003249  -0.016468  -0.022574  -0.016468
     5  H   -0.012054  -0.005586  -0.000123   0.002202
     6  H   -0.012054   0.002202  -0.000123  -0.005586
     7  C    5.656646   0.412252   0.390142   0.412252
     8  H    0.412252   0.346047   0.006602   0.005622
     9  H    0.390142   0.006602   0.314707   0.006602
    10  H    0.412252   0.005622   0.006602   0.346047
 Mulliken charges:
               1
     1  O   -0.481714
     2  C   -0.106112
     3  N   -0.013348
     4  C    0.121164
     5  H    0.262406
     6  H    0.262406
     7  C   -0.865864
     8  H    0.257587
     9  H    0.305889
    10  H    0.257587
 Sum of Mulliken charges =   0.00000
 Mulliken charges with hydrogens summed into heavy atoms:
               1
     1  O   -0.481714
     2  C   -0.106112
     3  N   -0.013348
     4  C    0.645977
     7  C   -0.044802
 APT charges:
               1
     1  O   -0.834372
     2  C    1.298098
     3  N   -0.967976
     4  C    0.577726
     5  H   -0.055060
     6  H   -0.055060
     7  C    0.049041
     8  H   -0.001551
     9  H   -0.009294
    10  H   -0.001551
 Sum of APT charges =   0.00000
 APT charges with hydrogens summed into heavy atoms:
               1
     1  O   -0.834372
     2  C    1.298098
     3  N   -0.967976
     4  C    0.467606
     7  C    0.036644
 Electronic spatial extent (au):  <R**2>=            543.5179
 Charge=              0.0000 electrons
 Dipole moment (field-independent basis, Debye):
    X=             -1.5939    Y=             -2.5998    Z=              0.0000  Tot=              3.0495
 Quadrupole moment (field-independent basis, Debye-Ang):
   XX=            -32.8562   YY=            -30.7243   ZZ=            -28.8989
   XY=             -2.5748   XZ=              0.0000   YZ=              0.0000
 Traceless Quadrupole moment (field-independent basis, Debye-Ang):
   XX=             -2.0297   YY=              0.1022   ZZ=              1.9276
   XY=             -2.5748   XZ=              0.0000   YZ=              0.0000
 Octapole moment (field-independent basis, Debye-Ang**2):
  XXX=             -4.5777  YYY=             -2.1903  ZZZ=              0.0000  XYY=             -5.1812
  XXY=             -7.7547  XXZ=              0.0000  XZZ=              2.0917  YZZ=              1.0876
  YYZ=              0.0000  XYZ=              0.0000
 Hexadecapole moment (field-independent basis, Debye-Ang**3):
 XXXX=           -408.2089 YYYY=           -267.3983 ZZZZ=            -41.1986 XXXY=           -144.2562
 XXXZ=              0.0000 YYYX=           -133.5818 YYYZ=              0.0000 ZZZX=              0.0000
 ZZZY=              0.0000 XXYY=           -121.7348 XXZZ=            -69.5425 YYZZ=            -50.6595
 XXYZ=              0.0000 YYXZ=              0.0000 ZZXY=            -43.0573
 N-N= 1.561749073983D+02 E-N=-8.895616962812D+02  KE= 2.459136334573D+02
 Symmetry A'   KE= 2.343769557745D+02
 Symmetry A"   KE= 1.153667768277D+01
  Exact polarizability:  57.491  14.403  50.238   0.000   0.000  36.840
 Approx polarizability:  60.969  14.168  51.696   0.000   0.000  40.094
 Calling FoFJK, ICntrl=    100127 FMM=F ISym2X=1 I1Cent= 0 IOpClX= 0 NMat=1 NMatS=1 NMatT=0.
 Full mass-weighted force constant matrix:
 Low frequencies ---   -3.5882   -2.6682    0.0004    0.0012    0.0013   14.7248
 Low frequencies ---   26.0538  123.5989  262.8741
 Diagonal vibrational polarizability:
       16.5096547       9.6316987      40.5458375
 Harmonic frequencies (cm**-1), IR intensities (KM/Mole), Raman scattering
 activities (A**4/AMU), depolarization ratios for plane and unpolarized
 incident light, reduced masses (AMU), force constants (mDyne/A),
 and normal coordinates:
                      1                      2                      3
                     A"                     A'                     A"
 Frequencies --     26.0351               123.5988               262.8741
 Red. masses --      6.0282                 5.3905                 1.1261
 Frc consts  --      0.0024                 0.0485                 0.0458
 IR Inten    --      0.9670                 6.7022                 0.7842
  Atom  AN      X      Y      Z        X      Y      Z        X      Y      Z
     1   8     0.00   0.00  -0.28     0.15  -0.25   0.00     0.00   0.00   0.00
     2   6     0.00   0.00   0.05    -0.07   0.05   0.00     0.00   0.00   0.02
     3   7     0.00   0.00   0.49    -0.25   0.31   0.00     0.00   0.00   0.06
     4   6     0.00   0.00   0.05     0.05   0.18   0.00     0.00   0.00  -0.08
     5   1    -0.17  -0.20   0.01     0.17   0.27   0.00     0.04  -0.08  -0.14
     6   1     0.17   0.20   0.01     0.17   0.27   0.00    -0.04   0.08  -0.14
     7   6     0.00   0.00  -0.24     0.07  -0.22   0.00     0.00   0.00   0.00
     8   1    -0.16  -0.19  -0.20    -0.07  -0.33   0.00     0.05   0.48  -0.24
     9   1     0.00   0.00  -0.52     0.36  -0.31   0.00     0.00   0.00   0.59
    10   1     0.16   0.19  -0.20    -0.07  -0.33   0.00    -0.05  -0.48  -0.24
                      4                      5                      6
                     A'                     A"                     A'
 Frequencies --    389.2947               613.4135               653.2791
 Red. masses --      3.1661                12.5469                10.2706
 Frc consts  --      0.2827                 2.7816                 2.5825
 IR Inten    --     18.4907                21.9138                29.4011
  Atom  AN      X      Y      Z        X      Y      Z        X      Y      Z
     1   8    -0.10  -0.11   0.00     0.00   0.00  -0.35     0.26  -0.15   0.00
     2   6    -0.14  -0.04   0.00     0.00   0.00   0.88    -0.41   0.66   0.00
     3   7    -0.16   0.00   0.00     0.00   0.00  -0.30     0.15  -0.16   0.00
     4   6     0.17  -0.09   0.00     0.00   0.00  -0.05    -0.01  -0.22   0.00
     5   1     0.20  -0.04   0.01     0.03   0.05  -0.04    -0.01  -0.21   0.00
     6   1     0.20  -0.04  -0.01    -0.03  -0.05  -0.04    -0.01  -0.21   0.00
     7   6     0.20   0.19   0.00     0.00   0.00  -0.01    -0.08  -0.04   0.00
     8   1     0.40   0.37  -0.01     0.03   0.00   0.01     0.04   0.07  -0.01
     9   1    -0.19   0.32   0.00     0.00   0.00   0.01    -0.32   0.04   0.00
    10   1     0.40   0.37   0.01    -0.03   0.00   0.01     0.04   0.07   0.01
                      7                      8                      9
                     A"                     A'                     A'
 Frequencies --    806.9493               821.2866              1037.5370
 Red. masses --      1.1066                 3.1381                 2.7390
 Frc consts  --      0.4245                 1.2471                 1.7372
 IR Inten    --      0.9302                11.1078                17.9174
  Atom  AN      X      Y      Z        X      Y      Z        X      Y      Z
     1   8     0.00   0.00   0.00    -0.10  -0.11   0.00    -0.07  -0.05   0.00
     2   6     0.00   0.00   0.00    -0.13   0.01   0.00    -0.03  -0.02   0.00
     3   7     0.00   0.00   0.03     0.12  -0.18   0.00     0.08  -0.06   0.00
     4   6     0.00   0.00  -0.08    -0.03   0.26   0.00     0.24   0.16   0.00
     5   1    -0.40   0.22   0.23    -0.14   0.13  -0.02     0.41   0.25  -0.02
     6   1     0.40  -0.22   0.23    -0.14   0.13   0.02     0.41   0.25   0.02
     7   6     0.00   0.00  -0.04     0.13   0.10   0.00    -0.21  -0.06   0.00
     8   1     0.42  -0.03   0.18    -0.15  -0.20   0.04    -0.14   0.10  -0.05
     9   1     0.00   0.00   0.19     0.78  -0.11   0.00    -0.56   0.05   0.00
    10   1    -0.42   0.03   0.18    -0.15  -0.20  -0.04    -0.14   0.10   0.05
                     10                     11                     12
                     A'                     A"                     A"
 Frequencies --   1123.1442              1155.9047              1321.9096
 Red. masses --      1.9004                 1.4832                 1.1060
 Frc consts  --      1.4125                 1.1676                 1.1387
 IR Inten    --      9.2023                 2.4033                 0.2030
  Atom  AN      X      Y      Z        X      Y      Z        X      Y      Z
     1   8     0.01   0.00   0.00     0.00   0.00   0.00     0.00   0.00   0.00
     2   6     0.01   0.00   0.00     0.00   0.00  -0.01     0.00   0.00   0.00
     3   7    -0.05   0.03   0.00     0.00   0.00  -0.05     0.00   0.00   0.03
     4   6     0.16  -0.12   0.00     0.00   0.00   0.16     0.00   0.00   0.03
     5   1     0.06  -0.19   0.02     0.02  -0.51  -0.13     0.53   0.39   0.00
     6   1     0.06  -0.19  -0.02    -0.02   0.51  -0.13    -0.53  -0.39   0.00
     7   6    -0.10   0.16   0.00     0.00   0.00  -0.12     0.00   0.00  -0.08
     8   1    -0.45  -0.28   0.08     0.40  -0.06   0.11     0.22  -0.05   0.05
     9   1     0.52  -0.06   0.00     0.00   0.00   0.25     0.00   0.00   0.13
    10   1    -0.45  -0.28  -0.08    -0.40   0.06   0.11    -0.22   0.05   0.05
                     13                     14                     15
                     A'                     A'                     A"
 Frequencies --   1392.4067              1428.3063              1495.1916
 Red. masses --      1.2566                 1.2947                 1.0374
 Frc consts  --      1.4354                 1.5561                 1.3664
 IR Inten    --     62.6878                33.9710                 7.4734
  Atom  AN      X      Y      Z        X      Y      Z        X      Y      Z
     1   8     0.02   0.01   0.00    -0.01  -0.01   0.00     0.00   0.00   0.00
     2   6    -0.01  -0.01   0.00     0.00   0.01   0.00     0.00   0.00   0.00
     3   7     0.00  -0.03   0.00     0.00   0.01   0.00     0.00   0.00   0.00
     4   6    -0.11  -0.07   0.00     0.06   0.03   0.00     0.00   0.00  -0.02
     5   1     0.52   0.36  -0.04    -0.18  -0.14   0.02    -0.05   0.01   0.00
     6   1     0.52   0.36   0.04    -0.18  -0.14  -0.02     0.05  -0.01   0.00
     7   6    -0.05   0.04   0.00    -0.14  -0.03   0.00     0.00   0.00  -0.05
     8   1     0.16  -0.04   0.13     0.46   0.21   0.13    -0.31  -0.39   0.05
     9   1     0.30  -0.06   0.00     0.51  -0.22   0.00     0.00   0.00   0.70
    10   1     0.16  -0.04  -0.13     0.46   0.21  -0.13     0.31   0.39   0.05
                     16                     17                     18
                     A'                     A'                     A'
 Frequencies --   1498.9461              1512.8935              1518.6170
 Red. masses --      1.2999                 1.3762                 2.1876
 Frc consts  --      1.7208                 1.8559                 2.9725
 IR Inten    --     13.3381                 7.7633                 4.6665
  Atom  AN      X      Y      Z        X      Y      Z        X      Y      Z
     1   8     0.06   0.05   0.00     0.07   0.05   0.00    -0.13  -0.09   0.00
     2   6    -0.01  -0.01   0.00    -0.02  -0.02   0.00     0.03   0.03   0.00
     3   7    -0.08  -0.07   0.00    -0.08  -0.09   0.00     0.15   0.15   0.00
     4   6    -0.02   0.06   0.00     0.06  -0.03   0.00    -0.04  -0.12   0.00
     5   1     0.23  -0.26  -0.27    -0.25   0.44   0.39     0.01   0.15   0.12
     6   1     0.23  -0.26   0.27    -0.25   0.44  -0.39     0.01   0.15  -0.12
     7   6     0.01  -0.04   0.00     0.00  -0.02   0.00     0.02  -0.04   0.00
     8   1    -0.19   0.36  -0.30    -0.10   0.18  -0.15    -0.24   0.42  -0.36
     9   1     0.25  -0.10   0.00     0.13  -0.05   0.00     0.31  -0.12   0.00
    10   1    -0.19   0.36   0.30    -0.10   0.18   0.15    -0.24   0.42   0.36
                     19                     20                     21
                     A'                     A'                     A'
 Frequencies --   2389.1918              3049.3926              3058.3325
 Red. masses --     12.3099                 1.0580                 1.0353
 Frc consts  --     41.4006                 5.7963                 5.7053
 IR Inten    --   1332.3999                32.0336                15.9238
  Atom  AN      X      Y      Z        X      Y      Z        X      Y      Z
     1   8    -0.23  -0.19   0.00     0.00   0.00   0.00     0.00   0.00   0.00
     2   6     0.67   0.51   0.00     0.00   0.00   0.00     0.00   0.00   0.00
     3   7    -0.30  -0.27   0.00     0.00   0.00   0.00     0.00   0.00   0.00
     4   6    -0.02   0.03   0.00    -0.04   0.05   0.00     0.00   0.00   0.00
     5   1     0.07   0.10   0.04     0.25  -0.31   0.58    -0.01   0.01  -0.02
     6   1     0.07   0.10  -0.04     0.25  -0.31  -0.58    -0.01   0.01   0.02
     7   6     0.00   0.00   0.00     0.00  -0.01   0.00    -0.05   0.00   0.00
     8   1    -0.01  -0.01   0.01     0.00   0.00   0.01     0.20  -0.26  -0.47
     9   1     0.00   0.00   0.00     0.02   0.08   0.00     0.17   0.56   0.00
    10   1    -0.01  -0.01  -0.01     0.00   0.00  -0.01     0.20  -0.26   0.47
                     22                     23                     24
                     A"                     A'                     A"
 Frequencies --   3088.2902              3137.6446              3141.3802
 Red. masses --      1.1070                 1.1023                 1.1043
 Frc consts  --      6.2206                 6.3939                 6.4206
 IR Inten    --     10.8137                24.2394                25.5536
  Atom  AN      X      Y      Z        X      Y      Z        X      Y      Z
     1   8     0.00   0.00   0.00     0.00   0.00   0.00     0.00   0.00   0.00
     2   6     0.00   0.00   0.00     0.00   0.00   0.00     0.00   0.00   0.00
     3   7     0.00   0.00   0.00     0.00   0.00   0.00     0.00   0.00   0.00
     4   6     0.00   0.00  -0.09     0.00  -0.01   0.00     0.00   0.00  -0.02
     5   1     0.26  -0.31   0.55    -0.02   0.02  -0.05     0.06  -0.07   0.13
     6   1    -0.26   0.31   0.55    -0.02   0.02   0.05    -0.06   0.07   0.13
     7   6     0.00   0.00   0.02     0.01  -0.09   0.00     0.00   0.00  -0.09
     8   1     0.06  -0.08  -0.13    -0.15   0.17   0.34    -0.26   0.32   0.55
     9   1     0.00   0.00   0.01     0.24   0.76   0.00     0.00   0.00  -0.02
    10   1    -0.06   0.08  -0.13    -0.15   0.17  -0.34     0.26  -0.32   0.55

 -------------------
 - Thermochemistry -
 -------------------
 Temperature   298.150 Kelvin.  Pressure   1.00000 Atm.
 Atom     1 has atomic number  8 and mass  15.99491
 Atom     2 has atomic number  6 and mass  12.00000
 Atom     3 has atomic number  7 and mass  14.00307
 Atom     4 has atomic number  6 and mass  12.00000
 Atom     5 has atomic number  1 and mass   1.00783
 Atom     6 has atomic number  1 and mass   1.00783
 Atom     7 has atomic number  6 and mass  12.00000
 Atom     8 has atomic number  1 and mass   1.00783
 Atom     9 has atomic number  1 and mass   1.00783
 Atom    10 has atomic number  1 and mass   1.00783
 Molecular mass:    71.03711 amu.
 Principal axes and moments of inertia in atomic units:
                           1         2         3
     Eigenvalues --    49.81924 797.90590 825.33443
           X            0.78006  -0.62571   0.00000
           Y            0.62571   0.78006   0.00000
           Z            0.00000   0.00000   1.00000
 This molecule is an asymmetric top.
 Rotational symmetry number  1.
 Rotational temperatures (Kelvin)      1.73856     0.10855     0.10494
 Rotational constants (GHZ):          36.22579     2.26185     2.18668
 Zero-point vibrational energy     209620.6 (Joules/Mol)
                                   50.10051 (Kcal/Mol)
 Warning -- explicit consideration of   5 degrees of freedom as
           vibrations may cause significant error
 Vibrational temperatures:     37.46   177.83   378.22   560.11   882.57
          (Kelvin)            939.92  1161.02  1181.65  1492.78  1615.95
                             1663.09  1901.93  2003.36  2055.01  2151.25
                             2156.65  2176.72  2184.95  3437.51  4387.40
                             4400.26  4443.36  4514.37  4519.75
 
 Zero-point correction=                           0.079840 (Hartree/Particle)
 Thermal correction to Energy=                    0.085591
 Thermal correction to Enthalpy=                  0.086535
 Thermal correction to Gibbs Free Energy=         0.049962
 Sum of electronic and zero-point Energies=           -247.236076
 Sum of electronic and thermal Energies=              -247.230326
 Sum of electronic and thermal Enthalpies=            -247.229382
 Sum of electronic and thermal Free Energies=         -247.265955
 
                     E (Thermal)             CV                S
                      KCal/Mol        Cal/Mol-Kelvin    Cal/Mol-Kelvin
 Total                   53.709             17.763             76.975
 Electronic               0.000              0.000              0.000
 Translational            0.889              2.981             38.699
 Rotational               0.889              2.981             24.998
 Vibrational             51.932             11.801             13.278
 Vibration     1          0.593              1.985              6.111
 Vibration     2          0.610              1.929              3.043
 Vibration     3          0.670              1.741              1.643
 Vibration     4          0.757              1.493              1.003
 Vibration     5          0.973              1.003              0.427
                       Q            Log10(Q)             Ln(Q)
 Total Bot       0.104513D-22        -22.980831        -52.915319
 Total V=0       0.553481D+14         13.743103         31.644664
 Vib (Bot)       0.684939D-35        -35.164348        -80.968903
 Vib (Bot)    1  0.795420D+01          0.900596          2.073700
 Vib (Bot)    2  0.165199D+01          0.218009          0.501983
 Vib (Bot)    3  0.737827D+00         -0.132045         -0.304045
 Vib (Bot)    4  0.461402D+00         -0.335920         -0.773485
 Vib (Bot)    5  0.240060D+00         -0.619680         -1.426867
 Vib (V=0)       0.362732D+02          1.559586          3.591080
 Vib (V=0)    1  0.846989D+01          0.927878          2.136518
 Vib (V=0)    2  0.222600D+01          0.347526          0.800207
 Vib (V=0)    3  0.139129D+01          0.143416          0.330228
 Vib (V=0)    4  0.118036D+01          0.072015          0.165821
 Vib (V=0)    5  0.105464D+01          0.023105          0.053202
 Electronic      0.100000D+01          0.000000          0.000000
 Translational   0.235332D+08          7.371682         16.973925
 Rotational      0.648388D+05          4.811835         11.079659
 ***** Axes restored to original set *****
 -------------------------------------------------------------------
 Center     Atomic                   Forces (Hartrees/Bohr)
 Number     Number              X              Y              Z
 -------------------------------------------------------------------
      1        8           0.000033520    0.000017060    0.000000000
      2        6          -0.000068056   -0.000031605    0.000000000
      3        7           0.000057460    0.000082235    0.000000000
      4        6          -0.000008267   -0.000106856    0.000000000
      5        1          -0.000004080    0.000020951   -0.000007623
      6        1          -0.000004080    0.000020951    0.000007623
      7        6          -0.000029208   -0.000007779    0.000000000
      8        1           0.000011874   -0.000000326   -0.000004222
      9        1          -0.000001036    0.000005697    0.000000000
     10        1           0.000011874   -0.000000326    0.000004222
 -------------------------------------------------------------------
 Cartesian Forces:  Max     0.000106856 RMS     0.000032088
 FormGI is forming the generalized inverse of G from B-inverse, IUseBI=4.

 GradGradGradGradGradGradGradGradGradGradGradGradGradGradGradGradGradGrad
 Berny optimization.
 Internal  Forces:  Max     0.000071633 RMS     0.000016525
 Search for a local minimum.
 Step number   1 out of a maximum of    2
 All quantities printed in internal units (Hartrees-Bohrs-Radians)
 Second derivative matrix not updated -- analytic derivatives used.
 ITU=  0
     Eigenvalues ---    0.00017   0.00274   0.03711   0.04434   0.04500
     Eigenvalues ---    0.04846   0.05459   0.06006   0.10056   0.12353
     Eigenvalues ---    0.12531   0.13709   0.16783   0.17835   0.23918
     Eigenvalues ---    0.30895   0.33080   0.33084   0.34202   0.34294
     Eigenvalues ---    0.34831   0.37636   0.92705   1.09734
 Angle between quadratic step and forces=  50.26 degrees.
 Linear search not attempted -- first point.
 Iteration  1 RMS(Cart)=  0.00010386 RMS(Int)=  0.00000002
 Iteration  2 RMS(Cart)=  0.00000001 RMS(Int)=  0.00000001
 ClnCor:  largest displacement from symmetrization is 3.08D-07 for atom     3.
 Variable       Old X    -DE/DX   Delta X   Delta X   Delta X     New X
                                 (Linear)    (Quad)   (Total)
    R1        2.20771   0.00004   0.00000   0.00004   0.00004   2.20776
    R2        2.25653  -0.00004   0.00000  -0.00004  -0.00004   2.25650
    R3        2.72843   0.00007   0.00000   0.00029   0.00029   2.72872
    R4        2.06246  -0.00002   0.00000  -0.00007  -0.00007   2.06239
    R5        2.06246  -0.00002   0.00000  -0.00007  -0.00007   2.06239
    R6        2.86677   0.00001   0.00000   0.00001   0.00001   2.86678
    R7        2.05803  -0.00001   0.00000  -0.00003  -0.00003   2.05800
    R8        2.05904  -0.00001   0.00000  -0.00002  -0.00002   2.05901
    R9        2.05803  -0.00001   0.00000  -0.00003  -0.00003   2.05800
    A1        2.43867   0.00000   0.00000  -0.00013  -0.00013   2.43854
    A2        1.90281  -0.00001   0.00000  -0.00015  -0.00015   1.90266
    A3        1.90281  -0.00001   0.00000  -0.00015  -0.00015   1.90266
    A4        1.93408   0.00000   0.00000  -0.00010  -0.00010   1.93398
    A5        1.87810   0.00000   0.00000   0.00018   0.00018   1.87828
    A6        1.92249   0.00001   0.00000   0.00011   0.00011   1.92260
    A7        1.92249   0.00001   0.00000   0.00011   0.00011   1.92260
    A8        1.93235  -0.00001   0.00000  -0.00011  -0.00011   1.93224
    A9        1.91843   0.00001   0.00000   0.00008   0.00008   1.91851
   A10        1.93235  -0.00001   0.00000  -0.00011  -0.00011   1.93224
   A11        1.89445   0.00000   0.00000   0.00005   0.00005   1.89450
   A12        1.89084   0.00001   0.00000   0.00004   0.00004   1.89088
   A13        1.89445   0.00000   0.00000   0.00005   0.00005   1.89450
   A14        3.22954  -0.00001   0.00000  -0.00008  -0.00008   3.22946
   A15        3.05191   0.00001   0.00000   0.00011   0.00011   3.05203
    D1        1.02289   0.00000   0.00000   0.00003   0.00003   1.02291
    D2       -1.02289   0.00000   0.00000  -0.00003  -0.00003  -1.02291
    D3        3.14159   0.00000   0.00000   0.00000   0.00000   3.14159
    D4       -1.04871   0.00000   0.00000   0.00005   0.00005  -1.04867
    D5        3.14159   0.00000   0.00000   0.00000   0.00000   3.14159
    D6        1.04871   0.00000   0.00000  -0.00005  -0.00005   1.04867
    D7        1.05836   0.00000   0.00000  -0.00013  -0.00013   1.05823
    D8       -1.03451  -0.00001   0.00000  -0.00018  -0.00018  -1.03469
    D9       -3.12739  -0.00001   0.00000  -0.00022  -0.00022  -3.12762
   D10        3.12739   0.00001   0.00000   0.00022   0.00022   3.12762
   D11        1.03451   0.00001   0.00000   0.00018   0.00018   1.03469
   D12       -1.05836   0.00000   0.00000   0.00013   0.00013  -1.05823
         Item               Value     Threshold  Converged?
 Maximum Force            0.000072     0.000450     YES
 RMS     Force            0.000017     0.000300     YES
 Maximum Displacement     0.000241     0.001800     YES
 RMS     Displacement     0.000104     0.001200     YES
 Predicted change in Energy=-2.216888D-08
 Optimization completed.
    -- Stationary point found.
                           ----------------------------
                           !   Optimized Parameters   !
                           ! (Angstroms and Degrees)  !
 --------------------------                            --------------------------
 ! Name  Definition              Value          Derivative Info.                !
 --------------------------------------------------------------------------------
 ! R1    R(1,2)                  1.1683         -DE/DX =    0.0                 !
 ! R2    R(2,3)                  1.1941         -DE/DX =    0.0                 !
 ! R3    R(3,4)                  1.4438         -DE/DX =    0.0001              !
 ! R4    R(4,5)                  1.0914         -DE/DX =    0.0                 !
 ! R5    R(4,6)                  1.0914         -DE/DX =    0.0                 !
 ! R6    R(4,7)                  1.517          -DE/DX =    0.0                 !
 ! R7    R(7,8)                  1.0891         -DE/DX =    0.0                 !
 ! R8    R(7,9)                  1.0896         -DE/DX =    0.0                 !
 ! R9    R(7,10)                 1.0891         -DE/DX =    0.0                 !
 ! A1    A(2,3,4)              139.7253         -DE/DX =    0.0                 !
 ! A2    A(3,4,5)              109.0231         -DE/DX =    0.0                 !
 ! A3    A(3,4,6)              109.0231         -DE/DX =    0.0                 !
 ! A4    A(3,4,7)              110.8146         -DE/DX =    0.0                 !
 ! A5    A(5,4,6)              107.607          -DE/DX =    0.0                 !
 ! A6    A(5,4,7)              110.1508         -DE/DX =    0.0                 !
 ! A7    A(6,4,7)              110.1508         -DE/DX =    0.0                 !
 ! A8    A(4,7,8)              110.7157         -DE/DX =    0.0                 !
 ! A9    A(4,7,9)              109.9182         -DE/DX =    0.0                 !
 ! A10   A(4,7,10)             110.7157         -DE/DX =    0.0                 !
 ! A11   A(8,7,9)              108.544          -DE/DX =    0.0                 !
 ! A12   A(8,7,10)             108.3371         -DE/DX =    0.0                 !
 ! A13   A(9,7,10)             108.544          -DE/DX =    0.0                 !
 ! A14   L(1,2,3,5,-1)         185.0391         -DE/DX =    0.0                 !
 ! A15   L(1,2,3,5,-2)         174.8617         -DE/DX =    0.0                 !
 ! D1    D(2,3,4,5)             58.607          -DE/DX =    0.0                 !
 ! D2    D(2,3,4,6)            -58.607          -DE/DX =    0.0                 !
 ! D3    D(2,3,4,7)            180.0            -DE/DX =    0.0                 !
 ! D4    D(3,4,7,8)            -60.0869         -DE/DX =    0.0                 !
 ! D5    D(3,4,7,9)            180.0            -DE/DX =    0.0                 !
 ! D6    D(3,4,7,10)            60.0869         -DE/DX =    0.0                 !
 ! D7    D(5,4,7,8)             60.6398         -DE/DX =    0.0                 !
 ! D8    D(5,4,7,9)            -59.2733         -DE/DX =    0.0                 !
 ! D9    D(5,4,7,10)          -179.1863         -DE/DX =    0.0                 !
 ! D10   D(6,4,7,8)            179.1863         -DE/DX =    0.0                 !
 ! D11   D(6,4,7,9)             59.2733         -DE/DX =    0.0                 !
 ! D12   D(6,4,7,10)           -60.6398         -DE/DX =    0.0                 !
 --------------------------------------------------------------------------------
 GradGradGradGradGradGradGradGradGradGradGradGradGradGradGradGradGradGrad


 ----------------------------------------------------------------------

 Electric dipole moment (input orientation):
 (Debye = 10**-18 statcoulomb cm , SI units = C m)
                  (au)            (Debye)         (10**-30 SI)
   Tot        0.119976D+01      0.304948D+01      0.101720D+02
   x         -0.593669D+00     -0.150896D+01     -0.503333D+01
   y         -0.104258D+01     -0.264998D+01     -0.883937D+01
   z          0.000000D+00      0.000000D+00      0.000000D+00

 Dipole polarizability, Alpha (input orientation).
 (esu units = cm**3 , SI units = C**2 m**2 J**-1)
 Alpha(0;0):
               (au)            (10**-24 esu)      (10**-40 SI)
   iso        0.481893D+02      0.714091D+01      0.794534D+01
   aniso      0.308484D+02      0.457127D+01      0.508622D+01
   xx         0.565513D+02      0.838003D+01      0.932405D+01
   yx         0.146074D+02      0.216459D+01      0.240843D+01
   yy         0.511770D+02      0.758364D+01      0.843794D+01
   zx         0.000000D+00      0.000000D+00      0.000000D+00
   zy         0.000000D+00      0.000000D+00      0.000000D+00
   zz         0.368396D+02      0.545906D+01      0.607403D+01

 ----------------------------------------------------------------------

 Dipole orientation:
     8          1.34843565         -0.76782926         -4.50868860
     6          0.65423193         -0.37253422         -2.45057697
     7         -0.23924406          0.13623089         -0.44189570
     6          0.30090075         -0.17133958          2.21479203
     1          2.11697611          0.70986483          2.63798854
     1          0.46980738         -2.18283691          2.63798854
     6         -1.76481208          1.00492326          3.81716361
     1         -1.93002154          3.01906976          3.42807336
     1         -1.32997921          0.75731975          5.81447237
     1         -3.58127906          0.11918742          3.42807336

 Electric dipole moment (dipole orientation):
 (Debye = 10**-18 statcoulomb cm , SI units = C m)
                  (au)            (Debye)         (10**-30 SI)
   Tot        0.119976D+01      0.304948D+01      0.101720D+02
   x          0.000000D+00      0.000000D+00      0.000000D+00
   y          0.000000D+00      0.000000D+00      0.000000D+00
   z          0.119976D+01      0.304948D+01      0.101720D+02

 Dipole polarizability, Alpha (dipole orientation).
 (esu units = cm**3 , SI units = C**2 m**2 J**-1)
 Alpha(0;0):
               (au)            (10**-24 esu)      (10**-40 SI)
   iso        0.481893D+02      0.714091D+01      0.794534D+01
   aniso      0.308484D+02      0.457127D+01      0.508622D+01
   xx         0.412447D+02      0.611184D+01      0.680033D+01
   yx        -0.250838D+01     -0.371703D+00     -0.413576D+00
   yy         0.382679D+02      0.567072D+01      0.630953D+01
   zx        -0.848579D+01     -0.125746D+01     -0.139912D+01
   zy         0.483200D+01      0.716028D+00      0.796689D+00
   zz         0.650552D+02      0.964018D+01      0.107262D+02

 ----------------------------------------------------------------------
 1\1\GINC-R03C39\Freq\RwB97XD\Aug-CC-pVTZ\C3H5N1O1\LFRANZON\29-Oct-2021
 \0\\#N Geom=AllCheck Guess=TCheck SCRF=Check GenChk RwB97XD/Aug-CC-pVT
 Z Freq\\Title\\0,1\O,1.8941597823,1.6670089745,0.\C,0.9878872585,0.929
 7646051,0.\N,-0.0108922885,0.2752966371,0.\C,-0.4207126163,-1.10914419
 46,0.\H,-0.0063228386,-1.6028143225,0.8807617064\H,-0.0063228386,-1.60
 28143225,-0.8807617064\C,-1.9334211475,-1.2235455041,0.\H,-2.355867022
 3,-0.7460572089,0.8829480324\H,-2.2263120268,-2.2730368474,0.\H,-2.355
 8670223,-0.7460572089,-0.8829480324\\Version=ES64L-G16RevB.01\State=1-
 A'\HF=-247.3159166\RMSD=9.443e-10\RMSF=3.209e-05\ZeroPoint=0.0798403\T
 hermal=0.0855909\Dipole=-0.5936688,-1.042581,0.\DipoleDeriv=-1.2594651
 ,-0.7884371,0.,-0.8247836,-0.9567127,0.,0.,0.,-0.2869369,2.2101282,1.4
 608011,0.,1.2467643,1.304368,0.,0.,0.,0.3797983,-1.5366149,-1.0413305,
 0.,-0.6531618,-1.0109551,0.,0.,0.,-0.3563579,0.6165904,0.3955216,0.,0.
 3467475,0.804198,0.,0.,0.,0.3123895,-0.0263736,0.0052319,-0.063938,-0.
 0752658,-0.0879406,0.0411817,-0.061776,0.1036805,-0.0508662,-0.0263736
 ,0.0052319,0.063938,-0.0752659,-0.0879406,-0.0411817,0.061776,-0.10368
 05,-0.0508662,-0.0141398,-0.0273217,0.,0.0038553,0.0747818,0.,0.,0.,0.
 0864804,0.0070261,0.0128708,0.0306838,0.0545644,0.0458148,-0.0750287,0
 .071154,-0.0644992,-0.0574951,0.0221963,-0.0354387,0.,-0.0780187,-0.13
 14285,0.,0.,0.,0.0813491,0.0070261,0.0128708,-0.0306838,0.0545644,0.04
 58148,0.0750287,-0.071154,0.0644992,-0.0574951\Polar=56.5512742,14.607
 3999,51.1769599,0.,0.,36.8395854\Quadrupole=-1.3835698,-0.0495334,1.43
 31032,-1.9615678,0.,0.\PG=CS [SG(C3H1N1O1),X(H4)]\NImag=0\\0.62178386,
 0.47458663,0.42221111,0.,0.,0.03642719,-0.56186863,-0.42283377,0.,1.16
 354535,-0.41757826,-0.42862802,0.,0.82931551,0.82241693,0.,0.,-0.06791
 246,0.,0.,0.12699613,-0.07300537,-0.05914700,0.,-0.55734349,-0.3710959
 6,0.,0.68736017,-0.05764042,0.00433118,0.,-0.42616990,-0.38369911,0.,0
 .54363292,0.68294108,0.,0.,0.02506322,0.,0.,-0.04507796,0.,0.,0.051472
 69,0.01613628,0.00797238,0.,-0.04915479,-0.03938734,0.,-0.04924953,-0.
 02709393,0.,0.50064250,0.01048076,0.00964846,0.,0.00631759,-0.01504227
 ,0.,-0.07061232,-0.22501247,0.,-0.03572510,0.49350275,0.,0.,0.00749808
 ,0.,0.,-0.01751836,0.,0.,-0.04577135,0.,0.,0.59376683,-0.00203308,-0.0
 0071573,-0.00087470,0.00463375,0.00041681,0.00190601,0.00203644,-0.009
 98070,0.00893527,-0.08739405,0.04469881,-0.08061467,0.09598243,-0.0050
 2283,-0.00298678,-0.00106183,0.01125267,0.00435114,0.00330133,-0.00131
 936,-0.03341102,0.02342590,0.04375033,-0.09292862,0.08745596,-0.042270
 87,0.11331228,0.00053646,0.00065911,-0.00054224,-0.00086039,-0.0008526
 6,0.00142079,0.00341169,0.00135852,0.00535843,-0.08095356,0.09055110,-
 0.22723803,0.08799873,-0.10036509,0.23807494,-0.00203308,-0.00071573,0
 .00087470,0.00463375,0.00041681,-0.00190601,0.00203644,-0.00998070,-0.
 00893527,-0.08739405,0.04469881,0.08061467,0.00551783,-0.00553311,-0.0
 1057807,0.09598243,-0.00502283,-0.00298678,0.00106183,0.01125267,0.004
 35114,-0.00330133,-0.00131935,-0.03341102,-0.02342590,0.04375033,-0.09
 292862,-0.08745596,-0.00553311,0.00813602,0.01073650,-0.04227087,0.113
 31228,-0.00053646,-0.00065911,-0.00054224,0.00086039,0.00085266,0.0014
 2079,-0.00341169,-0.00135852,0.00535843,0.08095356,-0.09055110,-0.2272
 3803,0.01057807,-0.01073650,-0.02096183,-0.08799873,0.10036509,0.23807
 494,0.00142386,0.00107445,0.,-0.00351011,-0.00058862,0.,-0.00942543,-0
 .01056763,0.,-0.20954038,-0.00219976,0.,-0.01459987,-0.00020302,0.0008
 1502,-0.01459987,-0.00020302,-0.00081501,0.48873758,-0.00029267,-0.001
 69095,0.,-0.00829701,-0.00416676,0.,-0.04068692,-0.01531906,0.,0.00915
 402,-0.07529176,0.,0.01427613,0.00266440,-0.00133182,0.01427613,0.0026
 6440,0.00133182,-0.00978057,0.58954837,0.,0.,0.00021940,0.,0.,0.000206
 96,0.,0.,0.00180625,0.,0.,-0.08373641,-0.02907527,-0.00233803,0.001615
 65,0.02907527,0.00233803,0.00161565,0.,0.,0.58246113,0.00007962,0.0002
 7332,0.00005426,0.00015234,-0.00035060,-0.00009392,0.00259611,0.000269
 08,-0.00094825,-0.01538418,0.01693458,0.03029926,0.00152067,0.00012512
 ,-0.00023364,-0.00670803,-0.00102479,-0.00063463,-0.08522545,0.0432617
 3,0.08069717,0.09525322,0.00050987,0.00040293,-0.00001582,-0.00087562,
 -0.00044942,0.00011389,0.00095467,0.00133557,0.00049315,-0.00227327,0.
 00007613,0.00283174,0.00045223,-0.00029578,-0.00013084,-0.00083350,0.0
 0091751,0.00038097,0.04565917,-0.10030576,-0.09678554,-0.04943466,0.10
 351483,0.00010594,0.00006427,-0.00000786,-0.00017561,0.00002576,0.0000
 0408,0.00016141,0.00093021,0.00024922,-0.00116245,0.00037808,0.0012182
 1,0.00045551,0.00031704,0.00087317,-0.00061028,-0.00006887,0.00144608,
 0.08313915,-0.09651958,-0.22828267,-0.09052122,0.10604220,0.24326184,-
 0.00056306,-0.00076785,0.,-0.00124051,-0.00079774,0.,-0.00760144,-0.00
 273780,0.,-0.00327760,-0.03152796,0.,0.00104391,0.00024585,-0.00077087
 ,0.00104391,0.00024586,0.00077087,-0.06803489,-0.06517256,0.,0.0030921
 1,0.01248569,-0.00148143,0.07244546,-0.00053012,-0.00070408,0.,0.00091
 348,0.00131581,0.,-0.00136135,0.00090927,0.,0.00212584,-0.00209975,0.,
 -0.00051006,0.00024084,-0.00024386,-0.00051007,0.00024085,0.00024386,-
 0.06885018,-0.29779713,0.,-0.00340918,-0.01193586,0.00128061,0.0755408
 3,0.32176591,0.,0.,-0.00019524,0.,0.,0.00045596,0.,0.,0.00129185,0.,0.
 ,-0.00219915,0.00008079,-0.00006764,-0.00004695,-0.00008078,0.00006764
 ,-0.00004695,0.,0.,-0.04762329,-0.00853005,-0.02537950,0.00120558,0.,0
 .,0.04595261,0.00007962,0.00027332,-0.00005426,0.00015234,-0.00035060,
 0.00009393,0.00259611,0.00026908,0.00094825,-0.01538418,0.01693458,-0.
 03029926,-0.00670803,-0.00102479,0.00063463,0.00152067,0.00012512,0.00
 023364,-0.08522545,0.04326173,-0.08069717,0.00462360,-0.00664459,0.010
 08898,0.00309211,-0.00340918,0.00853005,0.09525322,0.00050987,0.000402
 93,0.00001582,-0.00087562,-0.00044943,-0.00011389,0.00095467,0.0013355
 7,-0.00049315,-0.00227326,0.00007613,-0.00283174,-0.00083350,0.0009175
 1,-0.00038097,0.00045223,-0.00029578,0.00013084,0.04565917,-0.10030576
 ,0.09678554,-0.00664459,0.00673986,-0.01244973,0.01248569,-0.01193586,
 0.02537950,-0.04943466,0.10351483,-0.00010594,-0.00006427,-0.00000786,
 0.00017561,-0.00002576,0.00000408,-0.00016141,-0.00093021,0.00024922,0
 .00116245,-0.00037808,0.00121821,0.00061028,0.00006887,0.00144608,-0.0
 0045551,-0.00031704,0.00087317,-0.08313915,0.09651958,-0.22828267,-0.0
 1008898,0.01244973,-0.01996765,0.00148143,-0.00128061,0.00120558,0.090
 52122,-0.10604220,0.24326184\\-0.00003352,-0.00001706,0.,0.00006806,0.
 00003160,0.,-0.00005746,-0.00008223,0.,0.00000827,0.00010686,0.,0.0000
 0408,-0.00002095,0.00000762,0.00000408,-0.00002095,-0.00000762,0.00002
 921,0.00000778,0.,-0.00001187,0.00000033,0.00000422,0.00000104,-0.0000
 0570,0.,-0.00001187,0.00000033,-0.00000422\\\@


 Life may have no meaning.  Or even worse, it may have a
 meaning of which I disapprove.
                                 -- Ashleigh Brilliant
 Job cpu time:       0 days  4 hours 40 minutes 36.0 seconds.
 Elapsed time:       0 days  0 hours 18 minutes 10.9 seconds.
 File lengths (MBytes):  RWF=     89 Int=      0 D2E=      0 Chk=     10 Scr=      1
 Normal termination of Gaussian 16 at Fri Oct 29 14:02:44 2021.
