# Supplementary material for: An Experimental and Master Equation Investigation of Kinetics of the CH2OO + RCN Reactions (R = H, CH3, C2H5) and Their Atmospheric Relevance
Source: J Phys Chem A. 2023 Jan 5;127(2):477–88. doi: 10.1021/acs.jpca.2c07073 (PMC9869398; doi:10.1021/acs.jpca.2c07073)
Supplement: Supplementary file 2 — jp2c07073_si_002.zip [file jp2c07073_si_002.zip › wb97XD/Optimization+Freq/PC1.log]

 Entering Gaussian System, Link 0=/appl/soft/chem/gaussian/G16RevB.01/g16/g16
 Initial command:
 /appl/soft/chem/gaussian/G16RevB.01/g16/l1.exe "/scratch/kurten/scratch_lauri/Cyan/Complex/PC/10277169.GAUSS_SCRDIR/Gau-73580.inp" -scrdir="/scratch/kurten/scratch_lauri/Cyan/Complex/PC/10277169.GAUSS_SCRDIR/"
 Entering Link 1 = /appl/soft/chem/gaussian/G16RevB.01/g16/l1.exe PID=     73585.
  
 Copyright (c) 1988-2017, Gaussian, Inc.  All Rights Reserved.
  
 This is part of the Gaussian(R) 16 program.  It is based on
 the Gaussian(R) 09 system (copyright 2009, Gaussian, Inc.),
 the Gaussian(R) 03 system (copyright 2003, Gaussian, Inc.),
 the Gaussian(R) 98 system (copyright 1998, Gaussian, Inc.),
 the Gaussian(R) 94 system (copyright 1995, Gaussian, Inc.),
 the Gaussian 92(TM) system (copyright 1992, Gaussian, Inc.),
 the Gaussian 90(TM) system (copyright 1990, Gaussian, Inc.),
 the Gaussian 88(TM) system (copyright 1988, Gaussian, Inc.),
 the Gaussian 86(TM) system (copyright 1986, Carnegie Mellon
 University), and the Gaussian 82(TM) system (copyright 1983,
 Carnegie Mellon University). Gaussian is a federally registered
 trademark of Gaussian, Inc.
  
 This software contains proprietary and confidential information,
 including trade secrets, belonging to Gaussian, Inc.
  
 This software is provided under written license and may be
 used, copied, transmitted, or stored only in accord with that
 written license.
  
 The following legend is applicable only to US Government
 contracts under FAR:
  
                    RESTRICTED RIGHTS LEGEND
  
 Use, reproduction and disclosure by the US Government is
 subject to restrictions as set forth in subparagraphs (a)
 and (c) of the Commercial Computer Software - Restricted
 Rights clause in FAR 52.227-19.
  
 Gaussian, Inc.
 340 Quinnipiac St., Bldg. 40, Wallingford CT 06492
  
  
 ---------------------------------------------------------------
 Warning -- This program may not be used in any manner that
 competes with the business of Gaussian, Inc. or will provide
 assistance to any competitor of Gaussian, Inc.  The licensee
 of this program is prohibited from giving any competitor of
 Gaussian, Inc. access to this program.  By using this program,
 the user acknowledges that Gaussian, Inc. is engaged in the
 business of creating and licensing software in the field of
 computational chemistry and represents and warrants to the
 licensee that it is not a competitor of Gaussian, Inc. and that
 it will not use this program in any manner prohibited above.
 ---------------------------------------------------------------
  

 Cite this work as:
 Gaussian 16, Revision B.01,
 M. J. Frisch, G. W. Trucks, H. B. Schlegel, G. E. Scuseria, 
 M. A. Robb, J. R. Cheeseman, G. Scalmani, V. Barone, 
 G. A. Petersson, H. Nakatsuji, X. Li, M. Caricato, A. V. Marenich, 
 J. Bloino, B. G. Janesko, R. Gomperts, B. Mennucci, H. P. Hratchian, 
 J. V. Ortiz, A. F. Izmaylov, J. L. Sonnenberg, D. Williams-Young, 
 F. Ding, F. Lipparini, F. Egidi, J. Goings, B. Peng, A. Petrone, 
 T. Henderson, D. Ranasinghe, V. G. Zakrzewski, J. Gao, N. Rega, 
 G. Zheng, W. Liang, M. Hada, M. Ehara, K. Toyota, R. Fukuda, 
 J. Hasegawa, M. Ishida, T. Nakajima, Y. Honda, O. Kitao, H. Nakai, 
 T. Vreven, K. Throssell, J. A. Montgomery, Jr., J. E. Peralta, 
 F. Ogliaro, M. J. Bearpark, J. J. Heyd, E. N. Brothers, K. N. Kudin, 
 V. N. Staroverov, T. A. Keith, R. Kobayashi, J. Normand, 
 K. Raghavachari, A. P. Rendell, J. C. Burant, S. S. Iyengar, 
 J. Tomasi, M. Cossi, J. M. Millam, M. Klene, C. Adamo, R. Cammi, 
 J. W. Ochterski, R. L. Martin, K. Morokuma, O. Farkas, 
 J. B. Foresman, and D. J. Fox, Gaussian, Inc., Wallingford CT, 2016.
 
 ******************************************
 Gaussian 16:  ES64L-G16RevB.01 20-Dec-2017
                20-Jan-2022 
 ******************************************
 %mem=12GB
 %NProcShared=16
 Will use up to   16 processors via shared memory.
 %chk=PC1-M0001-b3lyp-wb97L-wb97H
 ----------------------------------------------------------------------
 #wB97XD Aug-cc-pVTZ Opt Integral(Grid=SuperFineGrid) Freq MaxDisk=32GB
 ----------------------------------------------------------------------
 1/18=20,19=15,26=5,38=1/1,3;
 2/9=110,12=2,17=6,18=5,40=1/2;
 3/5=16,6=1,7=10,11=2,25=1,30=1,71=1,74=-58,75=-7/1,2,3;
 4//1;
 5/5=2,38=5/2;
 6/7=2,8=2,9=2,10=2,28=1/1;
 7//1,2,3,16;
 1/18=20,19=15,26=5/3(2);
 2/9=110/2;
 99//99;
 2/9=110/2;
 3/5=16,6=1,7=10,11=2,25=1,30=1,71=1,74=-58,75=-7/1,2,3;
 4/5=5,16=3,69=1/1;
 5/5=2,38=5/2;
 7//1,2,3,16;
 1/18=20,19=15,26=5/3(-5);
 2/9=110/2;
 6/7=2,8=2,9=2,10=2,19=2,28=1/1;
 99/9=1/99;
 -----
 Title
 -----
 Symbolic Z-matrix:
 Charge =  0 Multiplicity = 1
 C                     2.68452   0.3565   -0.01995 
 H                     3.78703   0.34484  -0.0458 
 H                     2.1847    1.34231  -0.01785 
 O                     2.04896  -0.67327   0.00822 
 N                    -0.62358   0.37107   0.04031 
 C                    -1.78916   0.04346   0.00163 
 O                    -2.94756  -0.13517  -0.02491 
 H                     0.21     -0.21694   0.02487 
 
 Add virtual bond connecting atoms H8         and O4         Dist= 3.58D+00.

 GradGradGradGradGradGradGradGradGradGradGradGradGradGradGradGradGradGrad
 Berny optimization.
 Initialization pass.
                           ----------------------------
                           !    Initial Parameters    !
                           ! (Angstroms and Degrees)  !
 --------------------------                            --------------------------
 ! Name  Definition              Value          Derivative Info.                !
 --------------------------------------------------------------------------------
 ! R1    R(1,2)                  1.1029         estimate D2E/DX2                !
 ! R2    R(1,3)                  1.1053         estimate D2E/DX2                !
 ! R3    R(1,4)                  1.2104         estimate D2E/DX2                !
 ! R4    R(4,8)                  1.8948         estimate D2E/DX2                !
 ! R5    R(5,6)                  1.2114         estimate D2E/DX2                !
 ! R6    R(5,8)                  1.0202         estimate D2E/DX2                !
 ! R7    R(6,7)                  1.1724         estimate D2E/DX2                !
 ! A1    A(2,1,3)              117.4862         estimate D2E/DX2                !
 ! A2    A(2,1,4)              121.094          estimate D2E/DX2                !
 ! A3    A(3,1,4)              121.4195         estimate D2E/DX2                !
 ! A4    A(1,4,8)              107.7527         estimate D2E/DX2                !
 ! A5    A(6,5,8)              129.0369         estimate D2E/DX2                !
 ! A6    A(4,8,5)              158.7354         estimate D2E/DX2                !
 ! A7    L(5,6,7,4,-1)         186.9498         estimate D2E/DX2                !
 ! A8    L(5,6,7,4,-2)         179.7038         estimate D2E/DX2                !
 ! D1    D(2,1,3,4)           -179.8281         estimate D2E/DX2                !
 ! D2    D(2,1,4,8)           -179.3375         estimate D2E/DX2                !
 ! D3    D(3,1,4,8)              0.8406         estimate D2E/DX2                !
 ! D4    D(1,4,8,5)             -2.3363         estimate D2E/DX2                !
 ! D5    D(6,5,8,4)            177.7797         estimate D2E/DX2                !
 --------------------------------------------------------------------------------
 Trust Radius=3.00D-01 FncErr=1.00D-07 GrdErr=1.00D-07 EigMax=2.50D+02 EigMin=1.00D-04
 Number of steps in this run=     30 maximum allowed number of steps=    100.
 GradGradGradGradGradGradGradGradGradGradGradGradGradGradGradGradGradGrad

                          Input orientation:                          
 ---------------------------------------------------------------------
 Center     Atomic      Atomic             Coordinates (Angstroms)
 Number     Number       Type             X           Y           Z
 ---------------------------------------------------------------------
      1          6           0        2.684520    0.356500   -0.019950
      2          1           0        3.787030    0.344840   -0.045800
      3          1           0        2.184700    1.342310   -0.017850
      4          8           0        2.048960   -0.673270    0.008220
      5          7           0       -0.623580    0.371070    0.040310
      6          6           0       -1.789160    0.043460    0.001630
      7          8           0       -2.947560   -0.135170   -0.024910
      8          1           0        0.210000   -0.216940    0.024870
 ---------------------------------------------------------------------
                    Distance matrix (angstroms):
                    1          2          3          4          5
     1  C    0.000000
     2  H    1.102875   0.000000
     3  H    1.105281   1.887641   0.000000
     4  O    1.210436   2.015032   2.020314   0.000000
     5  N    3.308681   4.411528   2.972058   2.869520   0.000000
     6  C    4.484671   5.584530   4.180784   3.904473   1.211363
     7  O    5.653502   6.751707   5.340701   5.025521   2.379373
     8  H    2.540490   3.621565   2.516451   1.894806   1.020220
                    6          7          8
     6  C    0.000000
     7  O    1.172392   0.000000
     8  H    2.016182   3.159011   0.000000
 Stoichiometry    C2H3NO2
 Framework group  C1[X(C2H3NO2)]
 Deg. of freedom    18
 Full point group                 C1      NOp   1
 Largest Abelian subgroup         C1      NOp   1
 Largest concise Abelian subgroup C1      NOp   1
                         Standard orientation:                         
 ---------------------------------------------------------------------
 Center     Atomic      Atomic             Coordinates (Angstroms)
 Number     Number       Type             X           Y           Z
 ---------------------------------------------------------------------
      1          6           0        2.684520    0.356499   -0.019949
      2          1           0        3.787030    0.344838   -0.045799
      3          1           0        2.184700    1.342310   -0.017849
      4          8           0        2.048959   -0.673270    0.008221
      5          7           0       -0.623580    0.371072    0.040311
      6          6           0       -1.789161    0.043463    0.001631
      7          8           0       -2.947561   -0.135166   -0.024909
      8          1           0        0.209999   -0.216939    0.024871
 ---------------------------------------------------------------------
 Rotational constants (GHZ):          38.9929419           1.4222299           1.3724888
 Standard basis: Aug-CC-pVTZ (5D, 7F)
 There are   350 symmetry adapted cartesian basis functions of A   symmetry.
 There are   299 symmetry adapted basis functions of A   symmetry.
   299 basis functions,   441 primitive gaussians,   350 cartesian basis functions
    19 alpha electrons       19 beta electrons
       nuclear repulsion energy       137.9299136633 Hartrees.
 NAtoms=    8 NActive=    8 NUniq=    8 SFac= 1.00D+00 NAtFMM=   60 NAOKFM=F Big=F
 Integral buffers will be    131072 words long.
 Raffenetti 2 integral format.
 Two-electron integral symmetry is turned on.
 Nuclear repulsion after empirical dispersion term =      137.9283691162 Hartrees.
 One-electron integrals computed using PRISM.
 NBasis=   299 RedAO= T EigKep=  4.18D-05  NBF=   299
 NBsUse=   299 1.00D-06 EigRej= -1.00D+00 NBFU=   299
 ExpMin= 2.53D-02 ExpMax= 1.53D+04 ExpMxC= 5.22D+02 IAcc=3 IRadAn=         7 AccDes= 0.00D+00
 Harris functional with IExCor= 4639 and IRadAn=       7 diagonalized for initial guess.
 HarFok:  IExCor= 4639 AccDes= 0.00D+00 IRadAn=         7 IDoV= 1 UseB2=F ITyADJ=14
 ICtDFT=  3500011 ScaDFX=  1.000000  1.000000  1.000000  1.000000
 FoFCou: FMM=F IPFlag=           0 FMFlag=      100000 FMFlg1=           0
         NFxFlg=           0 DoJE=T BraDBF=F KetDBF=T FulRan=T
         wScrn=  0.000000 ICntrl=       500 IOpCl=  0 I1Cent=   200000004 NGrid=           0
         NMat0=    1 NMatS0=      1 NMatT0=    0 NMatD0=    1 NMtDS0=    0 NMtDT0=    0
 Petite list used in FoFCou.
 Requested convergence on RMS density matrix=1.00D-08 within 128 cycles.
 Requested convergence on MAX density matrix=1.00D-06.
 Requested convergence on             energy=1.00D-06.
 No special actions if energy rises.
 SCF Done:  E(RwB97XD) =  -283.209842639     A.U. after   12 cycles
            NFock= 12  Conv=0.97D-08     -V/T= 2.0059

 **********************************************************************

            Population analysis using the SCF Density.

 **********************************************************************

 Orbital symmetries:
       Occupied  (A) (A) (A) (A) (A) (A) (A) (A) (A) (A) (A) (A)
                 (A) (A) (A) (A) (A) (A) (A)
       Virtual   (A) (A) (A) (A) (A) (A) (A) (A) (A) (A) (A) (A)
                 (A) (A) (A) (A) (A) (A) (A) (A) (A) (A) (A) (A)
                 (A) (A) (A) (A) (A) (A) (A) (A) (A) (A) (A) (A)
                 (A) (A) (A) (A) (A) (A) (A) (A) (A) (A) (A) (A)
                 (A) (A) (A) (A) (A) (A) (A) (A) (A) (A) (A) (A)
                 (A) (A) (A) (A) (A) (A) (A) (A) (A) (A) (A) (A)
                 (A) (A) (A) (A) (A) (A) (A) (A) (A) (A) (A) (A)
                 (A) (A) (A) (A) (A) (A) (A) (A) (A) (A) (A) (A)
                 (A) (A) (A) (A) (A) (A) (A) (A) (A) (A) (A) (A)
                 (A) (A) (A) (A) (A) (A) (A) (A) (A) (A) (A) (A)
                 (A) (A) (A) (A) (A) (A) (A) (A) (A) (A) (A) (A)
                 (A) (A) (A) (A) (A) (A) (A) (A) (A) (A) (A) (A)
                 (A) (A) (A) (A) (A) (A) (A) (A) (A) (A) (A) (A)
                 (A) (A) (A) (A) (A) (A) (A) (A) (A) (A) (A) (A)
                 (A) (A) (A) (A) (A) (A) (A) (A) (A) (A) (A) (A)
                 (A) (A) (A) (A) (A) (A) (A) (A) (A) (A) (A) (A)
                 (A) (A) (A) (A) (A) (A) (A) (A) (A) (A) (A) (A)
                 (A) (A) (A) (A) (A) (A) (A) (A) (A) (A) (A) (A)
                 (A) (A) (A) (A) (A) (A) (A) (A) (A) (A) (A) (A)
                 (A) (A) (A) (A) (A) (A) (A) (A) (A) (A) (A) (A)
                 (A) (A) (A) (A) (A) (A) (A) (A) (A) (A) (A) (A)
                 (A) (A) (A) (A) (A) (A) (A) (A) (A) (A) (A) (A)
                 (A) (A) (A) (A) (A) (A) (A) (A) (A) (A) (A) (A)
                 (A) (A) (A) (A)
 The electronic state is 1-A.
 Alpha  occ. eigenvalues --  -19.30460 -19.29410 -14.44532 -10.42238 -10.41614
 Alpha  occ. eigenvalues --   -1.20348  -1.19717  -1.03098  -0.76071  -0.69003
 Alpha  occ. eigenvalues --   -0.61492  -0.59193  -0.57428  -0.54620  -0.54145
 Alpha  occ. eigenvalues --   -0.52031  -0.40578  -0.38638  -0.37764
 Alpha virt. eigenvalues --   -0.00746   0.02419   0.04171   0.04817   0.07429
 Alpha virt. eigenvalues --    0.08382   0.09081   0.09359   0.10161   0.11436
 Alpha virt. eigenvalues --    0.11804   0.12200   0.13541   0.13954   0.15579
 Alpha virt. eigenvalues --    0.16823   0.17291   0.18838   0.19696   0.21325
 Alpha virt. eigenvalues --    0.22898   0.23098   0.23727   0.25005   0.25140
 Alpha virt. eigenvalues --    0.25644   0.26888   0.27845   0.28263   0.29758
 Alpha virt. eigenvalues --    0.30076   0.30657   0.32514   0.33476   0.36502
 Alpha virt. eigenvalues --    0.36734   0.37387   0.37927   0.39306   0.40634
 Alpha virt. eigenvalues --    0.41087   0.43387   0.44193   0.47192   0.47777
 Alpha virt. eigenvalues --    0.47865   0.48851   0.48994   0.51077   0.52387
 Alpha virt. eigenvalues --    0.52684   0.54616   0.57598   0.58295   0.60045
 Alpha virt. eigenvalues --    0.61959   0.64093   0.64904   0.66334   0.69587
 Alpha virt. eigenvalues --    0.71132   0.72420   0.74167   0.75129   0.76715
 Alpha virt. eigenvalues --    0.77694   0.78293   0.79694   0.80420   0.81258
 Alpha virt. eigenvalues --    0.83389   0.84451   0.84777   0.85897   0.86151
 Alpha virt. eigenvalues --    0.88958   0.89910   0.90300   0.91516   0.92208
 Alpha virt. eigenvalues --    0.93294   0.94845   0.95173   0.96153   0.96711
 Alpha virt. eigenvalues --    0.97928   1.01134   1.01874   1.03627   1.04390
 Alpha virt. eigenvalues --    1.04623   1.06356   1.08097   1.09314   1.10085
 Alpha virt. eigenvalues --    1.11650   1.12494   1.15834   1.17525   1.18893
 Alpha virt. eigenvalues --    1.19042   1.21455   1.23364   1.25606   1.27091
 Alpha virt. eigenvalues --    1.27580   1.30294   1.31034   1.36011   1.36840
 Alpha virt. eigenvalues --    1.39131   1.42991   1.43526   1.45015   1.46238
 Alpha virt. eigenvalues --    1.47856   1.50291   1.51982   1.54038   1.54812
 Alpha virt. eigenvalues --    1.59465   1.61900   1.62245   1.63146   1.66775
 Alpha virt. eigenvalues --    1.68703   1.72511   1.76061   1.79197   1.80544
 Alpha virt. eigenvalues --    1.81852   1.84761   1.88147   1.91355   1.92870
 Alpha virt. eigenvalues --    1.99742   2.01134   2.03281   2.04655   2.07418
 Alpha virt. eigenvalues --    2.08496   2.09926   2.11470   2.16427   2.17011
 Alpha virt. eigenvalues --    2.20339   2.21808   2.24396   2.24473   2.27237
 Alpha virt. eigenvalues --    2.29793   2.30689   2.31733   2.37509   2.41606
 Alpha virt. eigenvalues --    2.44320   2.46127   2.50866   2.51976   2.52378
 Alpha virt. eigenvalues --    2.58149   2.58744   2.59361   2.64685   2.65922
 Alpha virt. eigenvalues --    2.69454   2.70008   2.75702   2.78990   2.83124
 Alpha virt. eigenvalues --    2.85962   2.86149   2.87561   2.91417   2.94457
 Alpha virt. eigenvalues --    2.98813   2.99714   3.08458   3.18218   3.21424
 Alpha virt. eigenvalues --    3.23228   3.24380   3.26062   3.30097   3.33434
 Alpha virt. eigenvalues --    3.36087   3.41275   3.41597   3.45619   3.51782
 Alpha virt. eigenvalues --    3.53073   3.57775   3.58094   3.62604   3.69776
 Alpha virt. eigenvalues --    3.73317   3.75786   3.80633   3.81873   3.85654
 Alpha virt. eigenvalues --    3.89007   3.93797   3.94828   3.96166   3.96854
 Alpha virt. eigenvalues --    3.99858   4.07241   4.10242   4.10753   4.11846
 Alpha virt. eigenvalues --    4.15339   4.21942   4.30918   4.38075   4.41583
 Alpha virt. eigenvalues --    4.43049   4.48550   4.54178   4.65072   4.67010
 Alpha virt. eigenvalues --    4.68168   4.71642   4.79828   4.83633   4.84782
 Alpha virt. eigenvalues --    4.86097   4.89569   4.91865   4.93773   4.94760
 Alpha virt. eigenvalues --    4.97446   5.03736   5.06982   5.10189   5.13176
 Alpha virt. eigenvalues --    5.18345   5.20227   5.43113   5.44990   5.59702
 Alpha virt. eigenvalues --    5.64476   5.80933   5.81754   5.90352   5.99060
 Alpha virt. eigenvalues --    6.10593   6.17937   6.18461   6.18705   6.27021
 Alpha virt. eigenvalues --    6.28229   6.40721   6.42186   6.50263   6.50997
 Alpha virt. eigenvalues --    6.55961   6.57404   6.68298   6.68716   6.75246
 Alpha virt. eigenvalues --    6.77322   6.78597   6.86168   7.00214   7.07872
 Alpha virt. eigenvalues --    7.10287   7.18645   7.24255   7.27597   7.35210
 Alpha virt. eigenvalues --    7.39678   7.42865   7.43518   7.51840   7.65400
 Alpha virt. eigenvalues --   14.60659  15.12045  15.90901  16.54460  20.39908
          Condensed to atoms (all electrons):
               1          2          3          4          5          6
     1  C    5.167450   0.324183   0.311207   0.440320  -0.008520  -0.003595
     2  H    0.324183   0.351611   0.007634  -0.047554   0.000887  -0.001092
     3  H    0.311207   0.007634   0.357182  -0.046589  -0.005897   0.004549
     4  O    0.440320  -0.047554  -0.046589   8.222199  -0.037789  -0.009295
     5  N   -0.008520   0.000887  -0.005897  -0.037789   6.895131   0.367728
     6  C   -0.003595  -0.001092   0.004549  -0.009295   0.367728   5.045108
     7  O   -0.000790  -0.000026  -0.000415  -0.000577  -0.233959   0.545276
     8  H    0.023314   0.001481  -0.007880  -0.030155   0.222405  -0.123271
               7          8
     1  C   -0.000790   0.023314
     2  H   -0.000026   0.001481
     3  H   -0.000415  -0.007880
     4  O   -0.000577  -0.030155
     5  N   -0.233959   0.222405
     6  C    0.545276  -0.123271
     7  O    8.097785  -0.016514
     8  H   -0.016514   0.513398
 Mulliken charges:
               1
     1  C   -0.253569
     2  H    0.362875
     3  H    0.380208
     4  O   -0.490561
     5  N   -0.199986
     6  C    0.174590
     7  O   -0.390780
     8  H    0.417222
 Sum of Mulliken charges =   0.00000
 Mulliken charges with hydrogens summed into heavy atoms:
               1
     1  C    0.489514
     4  O   -0.490561
     5  N    0.217236
     6  C    0.174590
     7  O   -0.390780
 Electronic spatial extent (au):  <R**2>=            758.6479
 Charge=              0.0000 electrons
 Dipole moment (field-independent basis, Debye):
    X=              4.2457    Y=              1.1612    Z=             -0.0793  Tot=              4.4023
 Quadrupole moment (field-independent basis, Debye-Ang):
   XX=            -26.7497   YY=            -29.0394   ZZ=            -28.3867
   XY=              4.3847   XZ=             -0.2270   YZ=             -0.0551
 Traceless Quadrupole moment (field-independent basis, Debye-Ang):
   XX=              1.3089   YY=             -0.9808   ZZ=             -0.3281
   XY=              4.3847   XZ=             -0.2270   YZ=             -0.0551
 Octapole moment (field-independent basis, Debye-Ang**2):
  XXX=             59.9013  YYY=             -1.3967  ZZZ=             -0.1436  XYY=             -1.4696
  XXY=             13.3532  XXZ=             -0.0869  XZZ=             -0.0075  YZZ=             -1.1501
  YYZ=             -0.0711  XYZ=              0.0144
 Hexadecapole moment (field-independent basis, Debye-Ang**3):
 XXXX=           -820.7914 YYYY=            -59.1809 ZZZZ=            -26.0123 XXXY=             17.5708
 XXXZ=             -2.4524 YYYX=              2.5529 YYYZ=             -0.0772 ZZZX=              0.2458
 ZZZY=             -0.0716 XXYY=           -152.0454 XXZZ=           -143.3066 YYZZ=            -14.3226
 XXYZ=             -0.0825 YYXZ=              0.0713 ZZXY=             -0.6258
 N-N= 1.379283691162D+02 E-N=-9.401454197582D+02  KE= 2.815534359948D+02
 Calling FoFJK, ICntrl=      2127 FMM=F ISym2X=0 I1Cent= 0 IOpClX= 0 NMat=1 NMatS=1 NMatT=0.
 ***** Axes restored to original set *****
 -------------------------------------------------------------------
 Center     Atomic                   Forces (Hartrees/Bohr)
 Number     Number              X              Y              Z
 -------------------------------------------------------------------
      1        6          -0.007401593   -0.010890490    0.000684956
      2        1          -0.001458264    0.000035974   -0.000028984
      3        1           0.000839043   -0.002048979   -0.000144214
      4        8           0.007828391    0.012733974   -0.000601282
      5        7          -0.013590701   -0.004648204   -0.000810445
      6        6          -0.001538851    0.001879934    0.000689764
      7        8           0.018000753    0.002190379    0.000094773
      8        1          -0.002678778    0.000747410    0.000115432
 -------------------------------------------------------------------
 Cartesian Forces:  Max     0.018000753 RMS     0.006306861

 GradGradGradGradGradGradGradGradGradGradGradGradGradGradGradGradGradGrad
 Berny optimization.
 FormGI is forming the generalized inverse of G from B-inverse, IUseBI=4.
 Internal  Forces:  Max     0.018121791 RMS     0.006595717
 Search for a local minimum.
 Step number   1 out of a maximum of   30
 All quantities printed in internal units (Hartrees-Bohrs-Radians)
 Mixed Optimization -- RFO/linear search
 Second derivative matrix not updated -- first step.
 The second derivative matrix:
                          R1        R2        R3        R4        R5
           R1           0.33366
           R2           0.00000   0.33105
           R3           0.00000   0.00000   0.99749
           R4           0.00000   0.00000   0.00000   0.05152
           R5           0.00000   0.00000   0.00000   0.00000   0.99315
           R6           0.00000   0.00000   0.00000   0.00000   0.00000
           R7           0.00000   0.00000   0.00000   0.00000   0.00000
           A1           0.00000   0.00000   0.00000   0.00000   0.00000
           A2           0.00000   0.00000   0.00000   0.00000   0.00000
           A3           0.00000   0.00000   0.00000   0.00000   0.00000
           A4           0.00000   0.00000   0.00000   0.00000   0.00000
           A5           0.00000   0.00000   0.00000   0.00000   0.00000
           A6           0.00000   0.00000   0.00000   0.00000   0.00000
           A7           0.00000   0.00000   0.00000   0.00000   0.00000
           A8           0.00000   0.00000   0.00000   0.00000   0.00000
           D1           0.00000   0.00000   0.00000   0.00000   0.00000
           D2           0.00000   0.00000   0.00000   0.00000   0.00000
           D3           0.00000   0.00000   0.00000   0.00000   0.00000
           D4           0.00000   0.00000   0.00000   0.00000   0.00000
           D5           0.00000   0.00000   0.00000   0.00000   0.00000
                          R6        R7        A1        A2        A3
           R6           0.44303
           R7           0.00000   1.20015
           A1           0.00000   0.00000   0.16000
           A2           0.00000   0.00000   0.00000   0.16000
           A3           0.00000   0.00000   0.00000   0.00000   0.16000
           A4           0.00000   0.00000   0.00000   0.00000   0.00000
           A5           0.00000   0.00000   0.00000   0.00000   0.00000
           A6           0.00000   0.00000   0.00000   0.00000   0.00000
           A7           0.00000   0.00000   0.00000   0.00000   0.00000
           A8           0.00000   0.00000   0.00000   0.00000   0.00000
           D1           0.00000   0.00000   0.00000   0.00000   0.00000
           D2           0.00000   0.00000   0.00000   0.00000   0.00000
           D3           0.00000   0.00000   0.00000   0.00000   0.00000
           D4           0.00000   0.00000   0.00000   0.00000   0.00000
           D5           0.00000   0.00000   0.00000   0.00000   0.00000
                          A4        A5        A6        A7        A8
           A4           0.16000
           A5           0.00000   0.16000
           A6           0.00000   0.00000   0.25000
           A7           0.00000   0.00000   0.00000   0.04703
           A8           0.00000   0.00000   0.00000   0.00000   0.04703
           D1           0.00000   0.00000   0.00000   0.00000   0.00000
           D2           0.00000   0.00000   0.00000   0.00000   0.00000
           D3           0.00000   0.00000   0.00000   0.00000   0.00000
           D4           0.00000   0.00000   0.00000   0.00000   0.00000
           D5           0.00000   0.00000   0.00000   0.00000   0.00000
                          D1        D2        D3        D4        D5
           D1           0.00230
           D2           0.00000   0.04199
           D3           0.00000   0.00000   0.04199
           D4           0.00000   0.00000   0.00000   0.00230
           D5           0.00000   0.00000   0.00000   0.00000   0.00761
 ITU=  0
     Eigenvalues ---    0.00230   0.00761   0.01616   0.04199   0.04703
     Eigenvalues ---    0.04703   0.05152   0.16000   0.16000   0.16000
     Eigenvalues ---    0.16000   0.25000   0.33105   0.33366   0.44303
     Eigenvalues ---    0.99315   0.99749   1.20015
 RFO step:  Lambda=-9.15685804D-04 EMin= 2.30000000D-03
 Linear search not attempted -- first point.
 Iteration  1 RMS(Cart)=  0.02590175 RMS(Int)=  0.00060468
 Iteration  2 RMS(Cart)=  0.00060871 RMS(Int)=  0.00000313
 Iteration  3 RMS(Cart)=  0.00000068 RMS(Int)=  0.00000306
 Variable       Old X    -DE/DX   Delta X   Delta X   Delta X     New X
                                 (Linear)    (Quad)   (Total)
    R1        2.08413  -0.00146   0.00000  -0.00436  -0.00436   2.07977
    R2        2.08868  -0.00221   0.00000  -0.00665  -0.00665   2.08203
    R3        2.28739  -0.01520   0.00000  -0.01523  -0.01523   2.27217
    R4        3.58066  -0.00015   0.00000  -0.00277  -0.00277   3.57789
    R5        2.28914  -0.01697   0.00000  -0.01707  -0.01707   2.27208
    R6        1.92794  -0.00268   0.00000  -0.00604  -0.00604   1.92190
    R7        2.21550  -0.01812   0.00000  -0.01509  -0.01509   2.20041
    A1        2.05052   0.00011   0.00000   0.00067   0.00066   2.05118
    A2        2.11349   0.00015   0.00000   0.00094   0.00094   2.11443
    A3        2.11917  -0.00026   0.00000  -0.00159  -0.00160   2.11757
    A4        1.88064  -0.00052   0.00000  -0.00325  -0.00325   1.87739
    A5        2.25212  -0.00251   0.00000  -0.01563  -0.01563   2.23649
    A6        2.77046   0.00023   0.00000   0.00093   0.00093   2.77138
    A7        3.26289  -0.00132   0.00000  -0.02756  -0.02756   3.23533
    A8        3.13642   0.00021   0.00000   0.00430   0.00430   3.14073
    D1       -3.13859  -0.00012   0.00000  -0.00731  -0.00731   3.13728
    D2       -3.13003  -0.00001   0.00000   0.00208   0.00208  -3.12795
    D3        0.01467  -0.00014   0.00000  -0.00549  -0.00549   0.00918
    D4       -0.04078   0.00009   0.00000   0.02796   0.02796  -0.01282
    D5        3.10284   0.00006   0.00000   0.00684   0.00684   3.10968
         Item               Value     Threshold  Converged?
 Maximum Force            0.018122     0.000450     NO 
 RMS     Force            0.006596     0.000300     NO 
 Maximum Displacement     0.055319     0.001800     NO 
 RMS     Displacement     0.026047     0.001200     NO 
 Predicted change in Energy=-4.591343D-04
 GradGradGradGradGradGradGradGradGradGradGradGradGradGradGradGradGradGrad

                          Input orientation:                          
 ---------------------------------------------------------------------
 Center     Atomic      Atomic             Coordinates (Angstroms)
 Number     Number       Type             X           Y           Z
 ---------------------------------------------------------------------
      1          6           0        2.674851    0.350293   -0.015880
      2          1           0        3.775037    0.334881   -0.040508
      3          1           0        2.179325    1.334333   -0.015240
      4          8           0        2.038882   -0.669917    0.004939
      5          7           0       -0.622182    0.392007    0.024188
      6          6           0       -1.776271    0.055487    0.003321
      7          8           0       -2.919607   -0.164443   -0.012820
      8          1           0        0.204877   -0.199841    0.018519
 ---------------------------------------------------------------------
                    Distance matrix (angstroms):
                    1          2          3          4          5
     1  C    0.000000
     2  H    1.100569   0.000000
     3  H    1.101762   1.883039   0.000000
     4  O    1.202380   2.006469   2.009265   0.000000
     5  N    3.297540   4.398066   2.956006   2.865190   0.000000
     6  C    4.460915   5.558507   4.157226   3.883505   1.202332
     7  O    5.618088   6.713296   5.314644   4.984218   2.364142
     8  H    2.530732   3.610465   2.500655   1.893339   1.017027
                    6          7          8
     6  C    0.000000
     7  O    1.164408   0.000000
     8  H    1.997591   3.124841   0.000000
 Stoichiometry    C2H3NO2
 Framework group  C1[X(C2H3NO2)]
 Deg. of freedom    18
 Full point group                 C1      NOp   1
 Largest Abelian subgroup         C1      NOp   1
 Largest concise Abelian subgroup C1      NOp   1
                         Standard orientation:                         
 ---------------------------------------------------------------------
 Center     Atomic      Atomic             Coordinates (Angstroms)
 Number     Number       Type             X           Y           Z
 ---------------------------------------------------------------------
      1          6           0        2.671651    0.345475   -0.012276
      2          1           0        3.771828    0.327819   -0.035757
      3          1           0        2.178168    1.330539   -0.010510
      4          8           0        2.033544   -0.673445    0.006149
      5          7           0       -0.625330    0.393970    0.024347
      6          6           0       -1.780091    0.059884    0.001684
      7          8           0       -2.923863   -0.157644   -0.016046
      8          1           0        0.200505   -0.199584    0.018565
 ---------------------------------------------------------------------
 Rotational constants (GHZ):          38.3754834           1.4408289           1.3888154
 Standard basis: Aug-CC-pVTZ (5D, 7F)
 There are   350 symmetry adapted cartesian basis functions of A   symmetry.
 There are   299 symmetry adapted basis functions of A   symmetry.
   299 basis functions,   441 primitive gaussians,   350 cartesian basis functions
    19 alpha electrons       19 beta electrons
       nuclear repulsion energy       138.7265472986 Hartrees.
 NAtoms=    8 NActive=    8 NUniq=    8 SFac= 1.00D+00 NAtFMM=   60 NAOKFM=F Big=F
 Integral buffers will be    131072 words long.
 Raffenetti 2 integral format.
 Two-electron integral symmetry is turned on.
 Nuclear repulsion after empirical dispersion term =      138.7249958435 Hartrees.
 One-electron integrals computed using PRISM.
 NBasis=   299 RedAO= T EigKep=  4.10D-05  NBF=   299
 NBsUse=   299 1.00D-06 EigRej= -1.00D+00 NBFU=   299
 Initial guess from the checkpoint file:  "PC1-M0001-b3lyp-wb97L-wb97H.chk"
 B after Tr=     0.000000    0.000000    0.000000
         Rot=    0.999999    0.001501    0.000018    0.000075 Ang=   0.17 deg.
 ExpMin= 2.53D-02 ExpMax= 1.53D+04 ExpMxC= 5.22D+02 IAcc=3 IRadAn=         7 AccDes= 0.00D+00
 Harris functional with IExCor= 4639 and IRadAn=       7 diagonalized for initial guess.
 HarFok:  IExCor= 4639 AccDes= 0.00D+00 IRadAn=         7 IDoV= 1 UseB2=F ITyADJ=14
 ICtDFT=  3500011 ScaDFX=  1.000000  1.000000  1.000000  1.000000
 FoFCou: FMM=F IPFlag=           0 FMFlag=      100000 FMFlg1=           0
         NFxFlg=           0 DoJE=T BraDBF=F KetDBF=T FulRan=T
         wScrn=  0.000000 ICntrl=       500 IOpCl=  0 I1Cent=   200000004 NGrid=           0
         NMat0=    1 NMatS0=      1 NMatT0=    0 NMatD0=    1 NMtDS0=    0 NMtDT0=    0
 Petite list used in FoFCou.
 Requested convergence on RMS density matrix=1.00D-08 within 128 cycles.
 Requested convergence on MAX density matrix=1.00D-06.
 Requested convergence on             energy=1.00D-06.
 No special actions if energy rises.
 SCF Done:  E(RwB97XD) =  -283.210284802     A.U. after   11 cycles
            NFock= 11  Conv=0.56D-08     -V/T= 2.0054
 Calling FoFJK, ICntrl=      2127 FMM=F ISym2X=0 I1Cent= 0 IOpClX= 0 NMat=1 NMatS=1 NMatT=0.
 ***** Axes restored to original set *****
 -------------------------------------------------------------------
 Center     Atomic                   Forces (Hartrees/Bohr)
 Number     Number              X              Y              Z
 -------------------------------------------------------------------
      1        6          -0.001578109   -0.002060696   -0.000398843
      2        1           0.000445266    0.000312503    0.000183443
      3        1           0.000136464    0.000529939    0.000122395
      4        8           0.001025179    0.001035347    0.000043076
      5        7           0.000144412    0.001666138   -0.000092202
      6        6          -0.001880240   -0.003305195    0.000143504
      7        8           0.001686664    0.001721650   -0.000065185
      8        1           0.000020365    0.000100313    0.000063810
 -------------------------------------------------------------------
 Cartesian Forces:  Max     0.003305195 RMS     0.001168654

 GradGradGradGradGradGradGradGradGradGradGradGradGradGradGradGradGradGrad
 Berny optimization.
 Using GEDIIS/GDIIS optimizer.
 FormGI is forming the generalized inverse of G from B-inverse, IUseBI=4.
 Internal  Forces:  Max     0.003010351 RMS     0.000918855
 Search for a local minimum.
 Step number   2 out of a maximum of   30
 All quantities printed in internal units (Hartrees-Bohrs-Radians)
 Mixed Optimization -- En-DIIS/RFO-DIIS
 Update second derivatives using D2CorX and points    1    2
 DE= -4.42D-04 DEPred=-4.59D-04 R= 9.63D-01
 TightC=F SS=  1.41D+00  RLast= 5.30D-02 DXNew= 5.0454D-01 1.5909D-01
 Trust test= 9.63D-01 RLast= 5.30D-02 DXMaxT set to 3.00D-01
 The second derivative matrix:
                          R1        R2        R3        R4        R5
           R1           0.33510
           R2           0.00169   0.33292
           R3           0.00287   0.00078   0.93966
           R4           0.00021   0.00026   0.00075   0.05155
           R5           0.00789   0.00737  -0.03074   0.00138   1.00242
           R6           0.00123   0.00114  -0.00496   0.00022   0.00132
           R7           0.00317   0.00059  -0.07073   0.00087  -0.03895
           A1          -0.00097  -0.00132  -0.00644  -0.00012  -0.00861
           A2           0.00032   0.00047   0.00308   0.00003   0.00353
           A3           0.00065   0.00085   0.00336   0.00008   0.00507
           A4          -0.00052  -0.00083  -0.00644  -0.00005  -0.00680
           A5           0.00038   0.00001  -0.01015   0.00011  -0.00588
           A6           0.00038   0.00058   0.00394   0.00004   0.00442
           A7           0.00652   0.00875   0.04028   0.00079   0.05569
           A8           0.00014   0.00023   0.00203   0.00001   0.00204
           D1           0.00061   0.00084   0.00431   0.00007   0.00561
           D2          -0.00016  -0.00020  -0.00070  -0.00002  -0.00116
           D3          -0.00001  -0.00006  -0.00126   0.00001  -0.00096
           D4           0.00000   0.00002   0.00036   0.00000   0.00028
           D5           0.00003   0.00005   0.00049   0.00000   0.00048
                          R6        R7        A1        A2        A3
           R6           0.44321
           R7          -0.00628   1.11372
           A1          -0.00135  -0.00761   0.16033
           A2           0.00056   0.00366  -0.00004   0.15998
           A3           0.00080   0.00394  -0.00029   0.00006   0.16023
           A4          -0.00107  -0.00769  -0.00003   0.00009  -0.00006
           A5          -0.00095  -0.01239  -0.00103   0.00050   0.00053
           A6           0.00070   0.00470  -0.00003  -0.00004   0.00007
           A7           0.00875   0.04747  -0.00245   0.00040   0.00206
           A8           0.00032   0.00243   0.00003  -0.00004   0.00000
           D1           0.00088   0.00510  -0.00019   0.00002   0.00017
           D2          -0.00018  -0.00082   0.00008  -0.00002  -0.00006
           D3          -0.00015  -0.00153  -0.00008   0.00005   0.00004
           D4           0.00004   0.00044   0.00002  -0.00001  -0.00001
           D5           0.00008   0.00058   0.00001  -0.00001   0.00000
                          A4        A5        A6        A7        A8
           A4           0.15973
           A5          -0.00107   0.15823
           A6           0.00013   0.00065   0.24994
           A7          -0.00003   0.00643   0.00036   0.06482
           A8           0.00010   0.00034  -0.00005  -0.00014   0.04699
           D1           0.00004   0.00069   0.00001   0.00143  -0.00003
           D2           0.00003  -0.00011  -0.00002  -0.00056   0.00000
           D3          -0.00010  -0.00022   0.00006   0.00049   0.00003
           D4           0.00003   0.00006  -0.00002  -0.00013  -0.00001
           D5           0.00003   0.00008  -0.00001  -0.00005  -0.00001
                          D1        D2        D3        D4        D5
           D1           0.00241
           D2          -0.00005   0.04201
           D3           0.00006  -0.00001   0.04197
           D4          -0.00002   0.00000   0.00001   0.00230
           D5          -0.00001   0.00000   0.00001   0.00000   0.00761
 ITU=  1  0
 Use linear search instead of GDIIS.
     Eigenvalues ---    0.00230   0.00761   0.01623   0.04197   0.04694
     Eigenvalues ---    0.05146   0.05575   0.15689   0.16000   0.16000
     Eigenvalues ---    0.16134   0.24986   0.33206   0.33606   0.44339
     Eigenvalues ---    0.90440   1.01614   1.14463
 RFO step:  Lambda=-1.88867477D-04 EMin= 2.29684866D-03
 Quartic linear search produced a step of -0.04068.
 Iteration  1 RMS(Cart)=  0.02078805 RMS(Int)=  0.00114400
 Iteration  2 RMS(Cart)=  0.00073679 RMS(Int)=  0.00000623
 Iteration  3 RMS(Cart)=  0.00000138 RMS(Int)=  0.00000612
 Iteration  4 RMS(Cart)=  0.00000000 RMS(Int)=  0.00000612
 Variable       Old X    -DE/DX   Delta X   Delta X   Delta X     New X
                                 (Linear)    (Quad)   (Total)
    R1        2.07977   0.00044   0.00018   0.00017   0.00035   2.08012
    R2        2.08203   0.00041   0.00027  -0.00046  -0.00019   2.08184
    R3        2.27217  -0.00156   0.00062  -0.00528  -0.00466   2.26750
    R4        3.57789   0.00007   0.00011   0.00066   0.00077   3.57866
    R5        2.27208   0.00063   0.00069  -0.00364  -0.00294   2.26914
    R6        1.92190   0.00009   0.00025  -0.00131  -0.00107   1.92084
    R7        2.20041  -0.00198   0.00061  -0.00533  -0.00472   2.19569
    A1        2.05118  -0.00047  -0.00003  -0.00263  -0.00267   2.04851
    A2        2.11443   0.00019  -0.00004   0.00140   0.00134   2.11577
    A3        2.11757   0.00028   0.00007   0.00127   0.00132   2.11889
    A4        1.87739  -0.00037   0.00013  -0.00302  -0.00289   1.87450
    A5        2.23649  -0.00031   0.00064  -0.00579  -0.00515   2.23134
    A6        2.77138   0.00024  -0.00004   0.00115   0.00111   2.77249
    A7        3.23533   0.00301   0.00112   0.05413   0.05525   3.29058
    A8        3.14073   0.00011  -0.00018   0.00339   0.00322   3.14395
    D1        3.13728   0.00020   0.00030   0.00955   0.00984  -3.13607
    D2       -3.12795  -0.00016  -0.00008  -0.00671  -0.00680  -3.13475
    D3        0.00918   0.00004   0.00022   0.00317   0.00340   0.01258
    D4       -0.01282   0.00004  -0.00114   0.02634   0.02520   0.01239
    D5        3.10968   0.00003  -0.00028   0.00591   0.00564   3.11532
         Item               Value     Threshold  Converged?
 Maximum Force            0.003010     0.000450     NO 
 RMS     Force            0.000919     0.000300     NO 
 Maximum Displacement     0.058454     0.001800     NO 
 RMS     Displacement     0.020772     0.001200     NO 
 Predicted change in Energy=-9.580315D-05
 GradGradGradGradGradGradGradGradGradGradGradGradGradGradGradGradGradGrad

                          Input orientation:                          
 ---------------------------------------------------------------------
 Center     Atomic      Atomic             Coordinates (Angstroms)
 Number     Number       Type             X           Y           Z
 ---------------------------------------------------------------------
      1          6           0        2.672109    0.351239   -0.016055
      2          1           0        3.772727    0.344058   -0.031700
      3          1           0        2.171998    1.332839   -0.013307
      4          8           0        2.043607   -0.670723    0.003113
      5          7           0       -0.621548    0.381406    0.006832
      6          6           0       -1.770941    0.033914    0.004005
      7          8           0       -2.920724   -0.133511    0.001294
      8          1           0        0.207683   -0.206422    0.012336
 ---------------------------------------------------------------------
                    Distance matrix (angstroms):
                    1          2          3          4          5
     1  C    0.000000
     2  H    1.100753   0.000000
     3  H    1.101660   1.881584   0.000000
     4  O    1.199912   2.005205   2.007738   0.000000
     5  N    3.293875   4.394603   2.951192   2.865317   0.000000
     6  C    4.454412   5.552451   4.151419   3.879083   1.200776
     7  O    5.613827   6.710547   5.299642   4.993313   2.356136
     8  H    2.526893   3.607562   2.495699   1.893747   1.016462
                    6          7          8
     6  C    0.000000
     7  O    1.161911   0.000000
     8  H    1.993184   3.129275   0.000000
 Stoichiometry    C2H3NO2
 Framework group  C1[X(C2H3NO2)]
 Deg. of freedom    18
 Full point group                 C1      NOp   1
 Largest Abelian subgroup         C1      NOp   1
 Largest concise Abelian subgroup C1      NOp   1
                         Standard orientation:                         
 ---------------------------------------------------------------------
 Center     Atomic      Atomic             Coordinates (Angstroms)
 Number     Number       Type             X           Y           Z
 ---------------------------------------------------------------------
      1          6           0        2.666929    0.352112   -0.005883
      2          1           0        3.767585    0.345565   -0.018879
      3          1           0        2.166347    1.333425    0.004107
      4          8           0        2.038867   -0.670262    0.002915
      5          7           0       -0.626789    0.380586    0.009154
      6          6           0       -1.776006    0.032611    0.000496
      7          8           0       -2.925699   -0.135306   -0.006491
      8          1           0        0.202705   -0.206890    0.011625
 ---------------------------------------------------------------------
 Rotational constants (GHZ):          39.2263094           1.4409356           1.3899021
 Standard basis: Aug-CC-pVTZ (5D, 7F)
 There are   350 symmetry adapted cartesian basis functions of A   symmetry.
 There are   299 symmetry adapted basis functions of A   symmetry.
   299 basis functions,   441 primitive gaussians,   350 cartesian basis functions
    19 alpha electrons       19 beta electrons
       nuclear repulsion energy       138.9106379149 Hartrees.
 NAtoms=    8 NActive=    8 NUniq=    8 SFac= 1.00D+00 NAtFMM=   60 NAOKFM=F Big=F
 Integral buffers will be    131072 words long.
 Raffenetti 2 integral format.
 Two-electron integral symmetry is turned on.
 Nuclear repulsion after empirical dispersion term =      138.9090871082 Hartrees.
 One-electron integrals computed using PRISM.
 NBasis=   299 RedAO= T EigKep=  4.09D-05  NBF=   299
 NBsUse=   299 1.00D-06 EigRej= -1.00D+00 NBFU=   299
 Initial guess from the checkpoint file:  "PC1-M0001-b3lyp-wb97L-wb97H.chk"
 B after Tr=     0.000000    0.000000    0.000000
         Rot=    1.000000   -0.000614   -0.000004   -0.000295 Ang=  -0.08 deg.
 ExpMin= 2.53D-02 ExpMax= 1.53D+04 ExpMxC= 5.22D+02 IAcc=3 IRadAn=         7 AccDes= 0.00D+00
 Harris functional with IExCor= 4639 and IRadAn=       7 diagonalized for initial guess.
 HarFok:  IExCor= 4639 AccDes= 0.00D+00 IRadAn=         7 IDoV= 1 UseB2=F ITyADJ=14
 ICtDFT=  3500011 ScaDFX=  1.000000  1.000000  1.000000  1.000000
 FoFCou: FMM=F IPFlag=           0 FMFlag=      100000 FMFlg1=           0
         NFxFlg=           0 DoJE=T BraDBF=F KetDBF=T FulRan=T
         wScrn=  0.000000 ICntrl=       500 IOpCl=  0 I1Cent=   200000004 NGrid=           0
         NMat0=    1 NMatS0=      1 NMatT0=    0 NMatD0=    1 NMtDS0=    0 NMtDT0=    0
 Petite list used in FoFCou.
 Requested convergence on RMS density matrix=1.00D-08 within 128 cycles.
 Requested convergence on MAX density matrix=1.00D-06.
 Requested convergence on             energy=1.00D-06.
 No special actions if energy rises.
 SCF Done:  E(RwB97XD) =  -283.210149630     A.U. after   12 cycles
            NFock= 12  Conv=0.36D-08     -V/T= 2.0053
 Calling FoFJK, ICntrl=      2127 FMM=F ISym2X=0 I1Cent= 0 IOpClX= 0 NMat=1 NMatS=1 NMatT=0.
 ***** Axes restored to original set *****
 -------------------------------------------------------------------
 Center     Atomic                   Forces (Hartrees/Bohr)
 Number     Number              X              Y              Z
 -------------------------------------------------------------------
      1        6           0.000733591    0.001244024    0.000610252
      2        1           0.000522335    0.000219116   -0.000196022
      3        1          -0.000073658    0.000716150   -0.000243217
      4        8          -0.000949826   -0.002366810   -0.000177264
      5        7           0.006552275   -0.001214830    0.000010856
      6        6          -0.004423278    0.005241883    0.000089532
      7        8          -0.002838862   -0.003855313   -0.000058569
      8        1           0.000477423    0.000015780   -0.000035567
 -------------------------------------------------------------------
 Cartesian Forces:  Max     0.006552275 RMS     0.002278017

 GradGradGradGradGradGradGradGradGradGradGradGradGradGradGradGradGradGrad
 Berny optimization.
 Using GEDIIS/GDIIS optimizer.
 FormGI is forming the generalized inverse of G from B-inverse, IUseBI=4.
 Internal  Forces:  Max     0.007479338 RMS     0.002429106
 Search for a local minimum.
 Step number   3 out of a maximum of   30
 All quantities printed in internal units (Hartrees-Bohrs-Radians)
 Mixed Optimization -- RFO/linear search
 Update second derivatives using D2CorX and points    1    3    2
 DE=  1.35D-04 DEPred=-9.58D-05 R=-1.41D+00
 Trust test=-1.41D+00 RLast= 6.31D-02 DXMaxT set to 1.50D-01
 The second derivative matrix:
                          R1        R2        R3        R4        R5
           R1           0.33412
           R2           0.00078   0.33214
           R3           0.00699   0.00576   0.95162
           R4           0.00007   0.00018   0.00257   0.05158
           R5           0.00725   0.00836   0.01088   0.00293   1.05399
           R6           0.00111   0.00119  -0.00062   0.00036   0.00638
           R7           0.00843   0.00700  -0.05415   0.00324   0.01595
           A1           0.00012  -0.00026  -0.00950   0.00010  -0.00591
           A2          -0.00013   0.00003   0.00426  -0.00006   0.00232
           A3           0.00001   0.00023   0.00523  -0.00004   0.00358
           A4           0.00034   0.00002  -0.00860   0.00014  -0.00431
           A5           0.00119   0.00094  -0.00898   0.00042   0.00072
           A6          -0.00017   0.00005   0.00580  -0.00006   0.00347
           A7          -0.00173  -0.00186   0.00029  -0.00352  -0.04906
           A8          -0.00014  -0.00005   0.00238  -0.00006   0.00080
           D1           0.00046   0.00058   0.00183  -0.00008   0.00138
           D2           0.00057   0.00056  -0.00172   0.00017   0.00207
           D3          -0.00047  -0.00056  -0.00108  -0.00013  -0.00359
           D4          -0.00011  -0.00010   0.00039  -0.00004  -0.00038
           D5          -0.00005  -0.00003   0.00066  -0.00002   0.00022
                          R6        R7        A1        A2        A3
           R6           0.44371
           R7          -0.00056   1.13662
           A1          -0.00102  -0.01144   0.15921
           A2           0.00041   0.00514   0.00042   0.15979
           A3           0.00061   0.00629   0.00037  -0.00021   0.15983
           A4          -0.00078  -0.01040  -0.00091   0.00045   0.00046
           A5          -0.00025  -0.01070  -0.00169   0.00076   0.00093
           A6           0.00057   0.00705   0.00056  -0.00028  -0.00028
           A7          -0.00207  -0.00694   0.00284  -0.00159  -0.00124
           A8           0.00018   0.00285   0.00029  -0.00014  -0.00015
           D1           0.00046   0.00179  -0.00019   0.00002   0.00016
           D2           0.00018  -0.00202  -0.00063   0.00026   0.00036
           D3          -0.00044  -0.00137   0.00034  -0.00012  -0.00022
           D4          -0.00003   0.00045   0.00012  -0.00005  -0.00007
           D5           0.00005   0.00080   0.00009  -0.00004  -0.00005
                          A4        A5        A6        A7        A8
           A4           0.15904
           A5          -0.00155   0.15827
           A6           0.00059   0.00103   0.24964
           A7           0.00351   0.00159  -0.00312   0.18585
           A8           0.00030   0.00044  -0.00019  -0.00040   0.04694
           D1           0.00002   0.00033  -0.00003   0.00810   0.00002
           D2          -0.00052  -0.00039   0.00036   0.00034   0.00014
           D3           0.00022  -0.00011  -0.00017   0.00108  -0.00005
           D4           0.00010   0.00008  -0.00007   0.00005  -0.00003
           D5           0.00009   0.00012  -0.00005  -0.00031  -0.00003
                          D1        D2        D3        D4        D5
           D1           0.00271
           D2          -0.00016   0.04161
           D3           0.00017   0.00021   0.04186
           D4           0.00001   0.00005  -0.00002   0.00229
           D5           0.00000   0.00005  -0.00002  -0.00001   0.00760
 ITU= -1  1  0
 Use linear search instead of GDIIS.
     Eigenvalues ---    0.00229   0.00760   0.01625   0.04192   0.04691
     Eigenvalues ---    0.05147   0.15390   0.15995   0.16000   0.16055
     Eigenvalues ---    0.18404   0.24966   0.33178   0.33403   0.44368
     Eigenvalues ---    0.93597   1.05717   1.15353
 RFO step:  Lambda=-1.18157101D-05 EMin= 2.29104006D-03
 Quartic linear search produced a step of -0.70610.
 Iteration  1 RMS(Cart)=  0.01313007 RMS(Int)=  0.00026728
 Iteration  2 RMS(Cart)=  0.00025884 RMS(Int)=  0.00000416
 Iteration  3 RMS(Cart)=  0.00000002 RMS(Int)=  0.00000416
 Variable       Old X    -DE/DX   Delta X   Delta X   Delta X     New X
                                 (Linear)    (Quad)   (Total)
    R1        2.08012   0.00052  -0.00024   0.00137   0.00113   2.08125
    R2        2.08184   0.00067   0.00014   0.00144   0.00157   2.08341
    R3        2.26750   0.00247   0.00329  -0.00058   0.00271   2.27022
    R4        3.57866   0.00027  -0.00054   0.00257   0.00202   3.58069
    R5        2.26914   0.00655   0.00208   0.00222   0.00429   2.27343
    R6        1.92084   0.00068   0.00075   0.00053   0.00128   1.92212
    R7        2.19569   0.00336   0.00333  -0.00055   0.00278   2.19848
    A1        2.04851  -0.00034   0.00188  -0.00277  -0.00088   2.04764
    A2        2.11577   0.00013  -0.00095   0.00112   0.00018   2.11595
    A3        2.11889   0.00021  -0.00093   0.00163   0.00071   2.11960
    A4        1.87450  -0.00023   0.00204  -0.00214  -0.00011   1.87440
    A5        2.23134   0.00030   0.00364  -0.00107   0.00257   2.23391
    A6        2.77249   0.00022  -0.00078   0.00097   0.00019   2.77268
    A7        3.29058  -0.00748  -0.03901   0.00033  -0.03869   3.25190
    A8        3.14395   0.00002  -0.00227   0.00195  -0.00033   3.14362
    D1       -3.13607  -0.00026  -0.00695   0.00434  -0.00260  -3.13866
    D2       -3.13475   0.00009   0.00480  -0.00365   0.00116  -3.13359
    D3        0.01258  -0.00018  -0.00240   0.00087  -0.00153   0.01104
    D4        0.01239  -0.00002  -0.01780   0.01607  -0.00172   0.01066
    D5        3.11532   0.00002  -0.00398   0.00407   0.00010   3.11541
         Item               Value     Threshold  Converged?
 Maximum Force            0.007479     0.000450     NO 
 RMS     Force            0.002429     0.000300     NO 
 Maximum Displacement     0.042949     0.001800     NO 
 RMS     Displacement     0.013131     0.001200     NO 
 Predicted change in Energy=-3.478165D-05
 GradGradGradGradGradGradGradGradGradGradGradGradGradGradGradGradGradGrad

                          Input orientation:                          
 ---------------------------------------------------------------------
 Center     Atomic      Atomic             Coordinates (Angstroms)
 Number     Number       Type             X           Y           Z
 ---------------------------------------------------------------------
      1          6           0        2.673866    0.349418   -0.015568
      2          1           0        3.775036    0.338679   -0.032363
      3          1           0        2.177399    1.333799   -0.013546
      4          8           0        2.041133   -0.671631    0.002908
      5          7           0       -0.622003    0.390368    0.008127
      6          6           0       -1.775605    0.049032    0.004104
      7          8           0       -2.920730   -0.156239    0.000318
      8          1           0        0.205815   -0.200626    0.012541
 ---------------------------------------------------------------------
                    Distance matrix (angstroms):
                    1          2          3          4          5
     1  C    0.000000
     2  H    1.101350   0.000000
     3  H    1.102492   1.882302   0.000000
     4  O    1.201346   2.007084   2.010121   0.000000
     5  N    3.296208   4.397529   2.954180   2.867083   0.000000
     6  C    4.459642   5.558312   4.156582   3.884179   1.203048
     7  O    5.617423   6.714111   5.311433   4.988559   2.362834
     8  H    2.528757   3.610014   2.498455   1.894817   1.017141
                    6          7          8
     6  C    0.000000
     7  O    1.163384   0.000000
     8  H    1.997104   3.126884   0.000000
 Stoichiometry    C2H3NO2
 Framework group  C1[X(C2H3NO2)]
 Deg. of freedom    18
 Full point group                 C1      NOp   1
 Largest Abelian subgroup         C1      NOp   1
 Largest concise Abelian subgroup C1      NOp   1
                         Standard orientation:                         
 ---------------------------------------------------------------------
 Center     Atomic      Atomic             Coordinates (Angstroms)
 Number     Number       Type             X           Y           Z
 ---------------------------------------------------------------------
      1          6           0        2.670172    0.347064   -0.006153
      2          1           0        3.771365    0.335135   -0.020433
      3          1           0        2.174860    1.331994    0.002041
      4          8           0        2.036197   -0.673338    0.003216
      5          7           0       -0.625693    0.391773    0.010080
      6          6           0       -1.779683    0.051854    0.000793
      7          8           0       -2.925037   -0.152015   -0.007222
      8          1           0        0.201416   -0.200226    0.012037
 ---------------------------------------------------------------------
 Rotational constants (GHZ):          38.5420508           1.4402254           1.3883724
 Standard basis: Aug-CC-pVTZ (5D, 7F)
 There are   350 symmetry adapted cartesian basis functions of A   symmetry.
 There are   299 symmetry adapted basis functions of A   symmetry.
   299 basis functions,   441 primitive gaussians,   350 cartesian basis functions
    19 alpha electrons       19 beta electrons
       nuclear repulsion energy       138.7450298888 Hartrees.
 NAtoms=    8 NActive=    8 NUniq=    8 SFac= 1.00D+00 NAtFMM=   60 NAOKFM=F Big=F
 Integral buffers will be    131072 words long.
 Raffenetti 2 integral format.
 Two-electron integral symmetry is turned on.
 Nuclear repulsion after empirical dispersion term =      138.7434782997 Hartrees.
 One-electron integrals computed using PRISM.
 NBasis=   299 RedAO= T EigKep=  4.11D-05  NBF=   299
 NBsUse=   299 1.00D-06 EigRej= -1.00D+00 NBFU=   299
 Lowest energy guess from the checkpoint file:  "PC1-M0001-b3lyp-wb97L-wb97H.chk"
 B after Tr=     0.000000    0.000000    0.000000
         Rot=    1.000000   -0.000153   -0.000002   -0.000112 Ang=  -0.02 deg.
 B after Tr=     0.000000    0.000000    0.000000
         Rot=    1.000000    0.000284    0.000001    0.000183 Ang=   0.04 deg.
 Requested convergence on RMS density matrix=1.00D-08 within 128 cycles.
 Requested convergence on MAX density matrix=1.00D-06.
 Requested convergence on             energy=1.00D-06.
 No special actions if energy rises.
 SCF Done:  E(RwB97XD) =  -283.210319657     A.U. after   10 cycles
            NFock= 10  Conv=0.54D-08     -V/T= 2.0054
 Calling FoFJK, ICntrl=      2127 FMM=F ISym2X=0 I1Cent= 0 IOpClX= 0 NMat=1 NMatS=1 NMatT=0.
 ***** Axes restored to original set *****
 -------------------------------------------------------------------
 Center     Atomic                   Forces (Hartrees/Bohr)
 Number     Number              X              Y              Z
 -------------------------------------------------------------------
      1        6          -0.000264057   -0.000221217    0.000351822
      2        1           0.000078012    0.000095772   -0.000090938
      3        1           0.000045250    0.000105926   -0.000142155
      4        8           0.000209440   -0.000127472   -0.000127096
      5        7           0.000355915    0.000265203   -0.000002323
      6        6          -0.000425995   -0.000233002    0.000071618
      7        8           0.000122318    0.000011759   -0.000035436
      8        1          -0.000120883    0.000103030   -0.000025491
 -------------------------------------------------------------------
 Cartesian Forces:  Max     0.000425995 RMS     0.000188840

 GradGradGradGradGradGradGradGradGradGradGradGradGradGradGradGradGradGrad
 Berny optimization.
 Using GEDIIS/GDIIS optimizer.
 FormGI is forming the generalized inverse of G from B-inverse, IUseBI=4.
 Internal  Forces:  Max     0.000353866 RMS     0.000146879
 Search for a local minimum.
 Step number   4 out of a maximum of   30
 All quantities printed in internal units (Hartrees-Bohrs-Radians)
 Mixed Optimization -- En-DIIS/RFO-DIIS
 Update second derivatives using D2CorX and points    1    3    2    4
 DE= -3.49D-05 DEPred=-3.48D-05 R= 1.00D+00
 TightC=F SS=  1.41D+00  RLast= 3.18D-02 DXNew= 2.5227D-01 9.5447D-02
 Trust test= 1.00D+00 RLast= 3.18D-02 DXMaxT set to 1.50D-01
 The second derivative matrix:
                          R1        R2        R3        R4        R5
           R1           0.33314
           R2          -0.00005   0.33146
           R3           0.01118   0.00987   0.94797
           R4          -0.00087  -0.00066   0.00691   0.05130
           R5           0.00510   0.00695   0.03158   0.00137   1.05807
           R6           0.00143   0.00155  -0.00053   0.00030   0.00807
           R7           0.01358   0.01205  -0.05876   0.00854   0.04121
           A1           0.00172   0.00117  -0.01559   0.00124  -0.00194
           A2          -0.00096  -0.00071   0.00746  -0.00056   0.00033
           A3          -0.00076  -0.00045   0.00813  -0.00069   0.00160
           A4           0.00299   0.00242  -0.01964   0.00119   0.00117
           A5           0.00435   0.00385  -0.02120   0.00146   0.00787
           A6          -0.00198  -0.00159   0.01349  -0.00076  -0.00016
           A7          -0.00357  -0.00367  -0.00204  -0.00708  -0.06051
           A8          -0.00053  -0.00041   0.00370  -0.00035  -0.00030
           D1           0.00183   0.00180  -0.00565  -0.00017   0.00263
           D2           0.00097   0.00090  -0.00325   0.00061   0.00316
           D3           0.00004  -0.00007  -0.00341  -0.00023  -0.00285
           D4          -0.00017  -0.00016   0.00040  -0.00015  -0.00072
           D5          -0.00022  -0.00018   0.00132  -0.00011  -0.00019
                          R6        R7        A1        A2        A3
           R6           0.44402
           R7          -0.00043   1.13080
           A1          -0.00120  -0.01891   0.15691
           A2           0.00044   0.00906   0.00155   0.15925
           A3           0.00075   0.00985   0.00154  -0.00080   0.15925
           A4          -0.00062  -0.02387  -0.00422   0.00194   0.00228
           A5           0.00019  -0.02560  -0.00542   0.00240   0.00303
           A6           0.00047   0.01644   0.00281  -0.00129  -0.00152
           A7          -0.00137  -0.00933   0.00639  -0.00371  -0.00269
           A8           0.00021   0.00447   0.00085  -0.00042  -0.00043
           D1           0.00075  -0.00728  -0.00159   0.00054   0.00105
           D2           0.00003  -0.00390  -0.00130   0.00063   0.00068
           D3          -0.00024  -0.00421  -0.00012   0.00002   0.00009
           D4           0.00000   0.00048   0.00024  -0.00012  -0.00012
           D5           0.00004   0.00160   0.00032  -0.00015  -0.00017
                          A4        A5        A6        A7        A8
           A4           0.15555
           A5          -0.00511   0.15489
           A6           0.00295   0.00343   0.24806
           A7           0.01229   0.01209  -0.00925   0.18876
           A8           0.00111   0.00134  -0.00075  -0.00115   0.04680
           D1          -0.00036   0.00031   0.00018   0.01506   0.00038
           D2          -0.00172  -0.00183   0.00118   0.00065   0.00031
           D3           0.00025   0.00015  -0.00021   0.00387   0.00007
           D4           0.00039   0.00043  -0.00027   0.00023  -0.00005
           D5           0.00037   0.00042  -0.00025  -0.00078  -0.00008
                          D1        D2        D3        D4        D5
           D1           0.00401
           D2          -0.00087   0.04144
           D3           0.00079  -0.00004   0.04214
           D4           0.00024   0.00007   0.00006   0.00230
           D5           0.00008   0.00012   0.00000  -0.00002   0.00758
 ITU=  1 -1  1  0
 Use linear search instead of GDIIS.
     Eigenvalues ---    0.00229   0.00756   0.01721   0.04144   0.04665
     Eigenvalues ---    0.05073   0.13309   0.15991   0.16000   0.16147
     Eigenvalues ---    0.19222   0.24890   0.33127   0.33302   0.44396
     Eigenvalues ---    0.92171   1.06428   1.16054
 RFO step:  Lambda=-4.09713220D-06 EMin= 2.28810055D-03
 Quartic linear search produced a step of  0.03146.
 Iteration  1 RMS(Cart)=  0.00193087 RMS(Int)=  0.00000774
 Iteration  2 RMS(Cart)=  0.00000716 RMS(Int)=  0.00000413
 Iteration  3 RMS(Cart)=  0.00000000 RMS(Int)=  0.00000413
 Variable       Old X    -DE/DX   Delta X   Delta X   Delta X     New X
                                 (Linear)    (Quad)   (Total)
    R1        2.08125   0.00008   0.00005   0.00033   0.00038   2.08163
    R2        2.08341   0.00007   0.00004   0.00030   0.00035   2.08376
    R3        2.27022  -0.00009  -0.00006  -0.00030  -0.00036   2.26985
    R4        3.58069   0.00010   0.00009   0.00230   0.00238   3.58307
    R5        2.27343   0.00035   0.00004   0.00040   0.00044   2.27387
    R6        1.92212  -0.00002   0.00001  -0.00005  -0.00005   1.92207
    R7        2.19848  -0.00012  -0.00006  -0.00031  -0.00037   2.19811
    A1        2.04764  -0.00013  -0.00011  -0.00110  -0.00122   2.04641
    A2        2.11595   0.00007   0.00005   0.00059   0.00063   2.11658
    A3        2.11960   0.00006   0.00006   0.00053   0.00058   2.12018
    A4        1.87440  -0.00026  -0.00009  -0.00197  -0.00207   1.87233
    A5        2.23391  -0.00031  -0.00008  -0.00229  -0.00237   2.23154
    A6        2.77268   0.00018   0.00004   0.00087   0.00091   2.77360
    A7        3.25190  -0.00002   0.00052   0.00076   0.00128   3.25317
    A8        3.14362   0.00003   0.00009   0.00085   0.00094   3.14456
    D1       -3.13866  -0.00014   0.00023  -0.00849  -0.00826   3.13626
    D2       -3.13359   0.00003  -0.00018   0.00311   0.00294  -3.13065
    D3        0.01104  -0.00012   0.00006  -0.00571  -0.00565   0.00540
    D4        0.01066  -0.00001   0.00074  -0.00324  -0.00251   0.00816
    D5        3.11541   0.00001   0.00018   0.00226   0.00244   3.11786
         Item               Value     Threshold  Converged?
 Maximum Force            0.000354     0.000450     YES
 RMS     Force            0.000147     0.000300     YES
 Maximum Displacement     0.003762     0.001800     NO 
 RMS     Displacement     0.001933     0.001200     NO 
 Predicted change in Energy=-2.079834D-06
 GradGradGradGradGradGradGradGradGradGradGradGradGradGradGradGradGradGrad

                          Input orientation:                          
 ---------------------------------------------------------------------
 Center     Atomic      Atomic             Coordinates (Angstroms)
 Number     Number       Type             X           Y           Z
 ---------------------------------------------------------------------
      1          6           0        2.673403    0.348552   -0.013577
      2          1           0        3.774752    0.339319   -0.032541
      3          1           0        2.176641    1.332991   -0.014867
      4          8           0        2.041493   -0.672827    0.002154
      5          7           0       -0.621942    0.392321    0.009195
      6          6           0       -1.775111    0.048721    0.004484
      7          8           0       -2.919912   -0.157229   -0.000122
      8          1           0        0.205586   -0.199048    0.011794
 ---------------------------------------------------------------------
                    Distance matrix (angstroms):
                    1          2          3          4          5
     1  C    0.000000
     2  H    1.101551   0.000000
     3  H    1.102676   1.881929   0.000000
     4  O    1.201154   2.007443   2.010438   0.000000
     5  N    3.295714   4.397212   2.952542   2.868532   0.000000
     6  C    4.458644   5.557590   4.155246   3.884213   1.203280
     7  O    5.616153   6.713132   5.309974   4.988125   2.362786
     8  H    2.527970   3.609814   2.496580   1.896079   1.017117
                    6          7          8
     6  C    0.000000
     7  O    1.163188   0.000000
     8  H    1.996147   3.125801   0.000000
 Stoichiometry    C2H3NO2
 Framework group  C1[X(C2H3NO2)]
 Deg. of freedom    18
 Full point group                 C1      NOp   1
 Largest Abelian subgroup         C1      NOp   1
 Largest concise Abelian subgroup C1      NOp   1
                         Standard orientation:                         
 ---------------------------------------------------------------------
 Center     Atomic      Atomic             Coordinates (Angstroms)
 Number     Number       Type             X           Y           Z
 ---------------------------------------------------------------------
      1          6           0        2.669436    0.346717   -0.005154
      2          1           0        3.770815    0.336406   -0.021680
      3          1           0        2.173731    1.331683   -0.001580
      4          8           0        2.036400   -0.674054    0.002931
      5          7           0       -0.625904    0.393916    0.010421
      6          6           0       -1.779426    0.051601    0.001008
      7          8           0       -2.924433   -0.153078   -0.007444
      8          1           0        0.200983   -0.198354    0.011296
 ---------------------------------------------------------------------
 Rotational constants (GHZ):          38.4246193           1.4406628           1.3886260
 Standard basis: Aug-CC-pVTZ (5D, 7F)
 There are   350 symmetry adapted cartesian basis functions of A   symmetry.
 There are   299 symmetry adapted basis functions of A   symmetry.
   299 basis functions,   441 primitive gaussians,   350 cartesian basis functions
    19 alpha electrons       19 beta electrons
       nuclear repulsion energy       138.7471956335 Hartrees.
 NAtoms=    8 NActive=    8 NUniq=    8 SFac= 1.00D+00 NAtFMM=   60 NAOKFM=F Big=F
 Integral buffers will be    131072 words long.
 Raffenetti 2 integral format.
 Two-electron integral symmetry is turned on.
 Nuclear repulsion after empirical dispersion term =      138.7456431200 Hartrees.
 One-electron integrals computed using PRISM.
 NBasis=   299 RedAO= T EigKep=  4.11D-05  NBF=   299
 NBsUse=   299 1.00D-06 EigRej= -1.00D+00 NBFU=   299
 Initial guess from the checkpoint file:  "PC1-M0001-b3lyp-wb97L-wb97H.chk"
 B after Tr=     0.000000    0.000000    0.000000
         Rot=    1.000000    0.000027    0.000000   -0.000028 Ang=   0.00 deg.
 Requested convergence on RMS density matrix=1.00D-08 within 128 cycles.
 Requested convergence on MAX density matrix=1.00D-06.
 Requested convergence on             energy=1.00D-06.
 No special actions if energy rises.
 SCF Done:  E(RwB97XD) =  -283.210320785     A.U. after   10 cycles
            NFock= 10  Conv=0.39D-08     -V/T= 2.0054
 Calling FoFJK, ICntrl=      2127 FMM=F ISym2X=0 I1Cent= 0 IOpClX= 0 NMat=1 NMatS=1 NMatT=0.
 ***** Axes restored to original set *****
 -------------------------------------------------------------------
 Center     Atomic                   Forces (Hartrees/Bohr)
 Number     Number              X              Y              Z
 -------------------------------------------------------------------
      1        6           0.000002113    0.000178614   -0.000576268
      2        1          -0.000010108    0.000003280    0.000218703
      3        1           0.000008578   -0.000005291    0.000175991
      4        8           0.000059115   -0.000293602    0.000170868
      5        7           0.000241914    0.000097660    0.000013030
      6        6          -0.000076944    0.000081003    0.000001849
      7        8          -0.000145367   -0.000139575    0.000001075
      8        1          -0.000079302    0.000077912   -0.000005247
 -------------------------------------------------------------------
 Cartesian Forces:  Max     0.000576268 RMS     0.000170247

 GradGradGradGradGradGradGradGradGradGradGradGradGradGradGradGradGradGrad
 Berny optimization.
 Using GEDIIS/GDIIS optimizer.
 FormGI is forming the generalized inverse of G from B-inverse, IUseBI=4.
 Internal  Forces:  Max     0.000245458 RMS     0.000137462
 Search for a local minimum.
 Step number   5 out of a maximum of   30
 All quantities printed in internal units (Hartrees-Bohrs-Radians)
 Mixed Optimization -- En-DIIS/RFO-DIIS
 Swapping is turned off.
 Update second derivatives using D2CorX and points    1    3    2    4    5
 DE= -1.13D-06 DEPred=-2.08D-06 R= 5.43D-01
 TightC=F SS=  1.41D+00  RLast= 1.20D-02 DXNew= 2.5227D-01 3.5869D-02
 Trust test= 5.43D-01 RLast= 1.20D-02 DXMaxT set to 1.50D-01
 The second derivative matrix:
                          R1        R2        R3        R4        R5
           R1           0.33331
           R2           0.00003   0.33144
           R3           0.00720   0.00592   0.95683
           R4          -0.00336  -0.00302   0.01199   0.04903
           R5          -0.00078   0.00093   0.02782  -0.00843   1.01777
           R6           0.00157   0.00165  -0.00220   0.00033   0.00785
           R7           0.00926   0.00772  -0.04981   0.01487   0.03768
           A1           0.00227   0.00177  -0.01319   0.00482   0.00754
           A2          -0.00130  -0.00108   0.00643  -0.00236  -0.00475
           A3          -0.00096  -0.00068   0.00671  -0.00243  -0.00279
           A4           0.00894   0.00804  -0.03196   0.00722   0.02528
           A5           0.01126   0.01036  -0.03680   0.00813   0.03485
           A6          -0.00621  -0.00558   0.02228  -0.00493  -0.01711
           A7           0.00182   0.00157  -0.01183  -0.00892  -0.04888
           A8          -0.00058  -0.00047   0.00307  -0.00113  -0.00221
           D1          -0.00432  -0.00340   0.02108  -0.00039   0.00294
           D2           0.00196   0.00192  -0.00495  -0.00156   0.00336
           D3           0.00123   0.00097  -0.00631   0.00403   0.00553
           D4          -0.00004  -0.00004  -0.00003  -0.00006  -0.00037
           D5          -0.00050  -0.00045   0.00181  -0.00045  -0.00148
                          R6        R7        A1        A2        A3
           R6           0.44403
           R7          -0.00248   1.13949
           A1          -0.00136  -0.01666   0.15521
           A2           0.00048   0.00813   0.00246   0.15878
           A3           0.00087   0.00846   0.00231  -0.00122   0.15892
           A4          -0.00083  -0.03939  -0.01300   0.00638   0.00656
           A5           0.00000  -0.04513  -0.01551   0.00745   0.00798
           A6           0.00061   0.02748   0.00902  -0.00443  -0.00455
           A7          -0.00046  -0.01994   0.00101  -0.00097   0.00000
           A8           0.00025   0.00385   0.00115  -0.00058  -0.00056
           D1           0.00277   0.02490   0.00691  -0.00400  -0.00288
           D2           0.00069  -0.00528  -0.00151   0.00067   0.00087
           D3          -0.00096  -0.00859  -0.00308   0.00158   0.00145
           D4           0.00000  -0.00005   0.00007  -0.00004  -0.00003
           D5           0.00005   0.00223   0.00075  -0.00037  -0.00038
                          A4        A5        A6        A7        A8
           A4           0.13957
           A5          -0.02295   0.13505
           A6           0.01404   0.01580   0.24037
           A7           0.01637   0.01780  -0.01229   0.19766
           A8           0.00303   0.00356  -0.00211   0.00013   0.04676
           D1           0.00253   0.00461  -0.00142  -0.01213  -0.00177
           D2           0.00370   0.00491  -0.00266   0.00314   0.00038
           D3          -0.01072  -0.01277   0.00747   0.00307   0.00069
           D4           0.00012   0.00013  -0.00009   0.00047  -0.00001
           D5           0.00125   0.00141  -0.00086  -0.00084  -0.00017
                          D1        D2        D3        D4        D5
           D1           0.02558
           D2          -0.01073   0.04144
           D3           0.01130   0.00195   0.03624
           D4           0.00040   0.00024  -0.00020   0.00229
           D5          -0.00017  -0.00011   0.00054  -0.00001   0.00753
 ITU=  1  1 -1  1  0
     Eigenvalues ---    0.00229   0.00735   0.03263   0.04215   0.04547
     Eigenvalues ---    0.04840   0.09025   0.15994   0.16022   0.16287
     Eigenvalues ---    0.20102   0.24474   0.33197   0.33527   0.44397
     Eigenvalues ---    0.93859   1.03020   1.16190
 En-DIIS/RFO-DIIS/Sim-DIIS IScMMF=       -3 using points:     5    4
 RFO step:  Lambda=-3.68792036D-06.
 DidBck=F Rises=F RFO-DIIS coefs:    0.82515    0.17485
 Iteration  1 RMS(Cart)=  0.00293261 RMS(Int)=  0.00000525
 Iteration  2 RMS(Cart)=  0.00000810 RMS(Int)=  0.00000111
 Iteration  3 RMS(Cart)=  0.00000000 RMS(Int)=  0.00000111
 Variable       Old X    -DE/DX   Delta X   Delta X   Delta X     New X
                                 (Linear)    (Quad)   (Total)
    R1        2.08163  -0.00001  -0.00007   0.00037   0.00030   2.08193
    R2        2.08376  -0.00001  -0.00006   0.00034   0.00028   2.08403
    R3        2.26985   0.00015   0.00006  -0.00036  -0.00030   2.26955
    R4        3.58307   0.00009  -0.00042   0.00348   0.00307   3.58614
    R5        2.27387   0.00023  -0.00008   0.00054   0.00046   2.27433
    R6        1.92207   0.00001   0.00001  -0.00004  -0.00004   1.92204
    R7        2.19811   0.00017   0.00006  -0.00038  -0.00032   2.19779
    A1        2.04641   0.00000   0.00021  -0.00128  -0.00107   2.04535
    A2        2.11658   0.00000  -0.00011   0.00066   0.00055   2.11712
    A3        2.12018   0.00000  -0.00010   0.00064   0.00053   2.12072
    A4        1.87233  -0.00020   0.00036  -0.00296  -0.00260   1.86973
    A5        2.23154  -0.00023   0.00042  -0.00338  -0.00297   2.22857
    A6        2.77360   0.00015  -0.00016   0.00132   0.00116   2.77475
    A7        3.25317  -0.00025  -0.00022   0.00012  -0.00010   3.25307
    A8        3.14456   0.00000  -0.00016   0.00097   0.00081   3.14537
    D1        3.13626   0.00024   0.00144   0.00362   0.00506   3.14132
    D2       -3.13065  -0.00016  -0.00051  -0.00386  -0.00438  -3.13503
    D3        0.00540   0.00009   0.00099  -0.00010   0.00089   0.00628
    D4        0.00816   0.00000   0.00044  -0.00174  -0.00131   0.00685
    D5        3.11786   0.00001  -0.00043   0.00344   0.00301   3.12087
         Item               Value     Threshold  Converged?
 Maximum Force            0.000245     0.000450     YES
 RMS     Force            0.000137     0.000300     YES
 Maximum Displacement     0.006055     0.001800     NO 
 RMS     Displacement     0.002935     0.001200     NO 
 Predicted change in Energy=-1.843603D-06
 GradGradGradGradGradGradGradGradGradGradGradGradGradGradGradGradGradGrad

                          Input orientation:                          
 ---------------------------------------------------------------------
 Center     Atomic      Atomic             Coordinates (Angstroms)
 Number     Number       Type             X           Y           Z
 ---------------------------------------------------------------------
      1          6           0        2.672848    0.347460   -0.014693
      2          1           0        3.774435    0.339669   -0.029337
      3          1           0        2.175823    1.331931   -0.015483
      4          8           0        2.041781   -0.674250    0.001158
      5          7           0       -0.621916    0.395277    0.007863
      6          6           0       -1.774546    0.048998    0.005064
      7          8           0       -2.918696   -0.159623    0.001658
      8          1           0        0.205182   -0.196662    0.010290
 ---------------------------------------------------------------------
                    Distance matrix (angstroms):
                    1          2          3          4          5
     1  C    0.000000
     2  H    1.101711   0.000000
     3  H    1.102823   1.881579   0.000000
     4  O    1.200995   2.007748   2.010723   0.000000
     5  N    3.295188   4.396860   2.950459   2.870403   0.000000
     6  C    4.457442   5.556696   4.153523   3.884258   1.203526
     7  O    5.614515   6.711800   5.308404   4.987101   2.362870
     8  H    2.527068   3.609542   2.494131   1.897702   1.017098
                    6          7          8
     6  C    0.000000
     7  O    1.163019   0.000000
     8  H    1.994918   3.124109   0.000000
 Stoichiometry    C2H3NO2
 Framework group  C1[X(C2H3NO2)]
 Deg. of freedom    18
 Full point group                 C1      NOp   1
 Largest Abelian subgroup         C1      NOp   1
 Largest concise Abelian subgroup C1      NOp   1
                         Standard orientation:                         
 ---------------------------------------------------------------------
 Center     Atomic      Atomic             Coordinates (Angstroms)
 Number     Number       Type             X           Y           Z
 ---------------------------------------------------------------------
      1          6           0        2.668591    0.346062   -0.005117
      2          1           0        3.770204    0.337205   -0.016922
      3          1           0        2.172589    1.331041   -0.001004
      4          8           0        2.036427   -0.675063    0.002642
      5          7           0       -0.626170    0.397201    0.009109
      6          6           0       -1.779147    0.052159    0.001108
      7          8           0       -2.923499   -0.155233   -0.006611
      8          1           0        0.200305   -0.195611    0.009972
 ---------------------------------------------------------------------
 Rotational constants (GHZ):          38.2476635           1.4413089           1.3889880
 Standard basis: Aug-CC-pVTZ (5D, 7F)
 There are   350 symmetry adapted cartesian basis functions of A   symmetry.
 There are   299 symmetry adapted basis functions of A   symmetry.
   299 basis functions,   441 primitive gaussians,   350 cartesian basis functions
    19 alpha electrons       19 beta electrons
       nuclear repulsion energy       138.7479743828 Hartrees.
 NAtoms=    8 NActive=    8 NUniq=    8 SFac= 1.00D+00 NAtFMM=   60 NAOKFM=F Big=F
 Integral buffers will be    131072 words long.
 Raffenetti 2 integral format.
 Two-electron integral symmetry is turned on.
 Nuclear repulsion after empirical dispersion term =      138.7464206042 Hartrees.
 One-electron integrals computed using PRISM.
 NBasis=   299 RedAO= T EigKep=  4.12D-05  NBF=   299
 NBsUse=   299 1.00D-06 EigRej= -1.00D+00 NBFU=   299
 Initial guess from the checkpoint file:  "PC1-M0001-b3lyp-wb97L-wb97H.chk"
 B after Tr=     0.000000    0.000000    0.000000
         Rot=    1.000000    0.000048    0.000000   -0.000027 Ang=   0.01 deg.
 Requested convergence on RMS density matrix=1.00D-08 within 128 cycles.
 Requested convergence on MAX density matrix=1.00D-06.
 Requested convergence on             energy=1.00D-06.
 No special actions if energy rises.
 SCF Done:  E(RwB97XD) =  -283.210323018     A.U. after   10 cycles
            NFock= 10  Conv=0.40D-08     -V/T= 2.0054
 Calling FoFJK, ICntrl=      2127 FMM=F ISym2X=0 I1Cent= 0 IOpClX= 0 NMat=1 NMatS=1 NMatT=0.
 ***** Axes restored to original set *****
 -------------------------------------------------------------------
 Center     Atomic                   Forces (Hartrees/Bohr)
 Number     Number              X              Y              Z
 -------------------------------------------------------------------
      1        6           0.000254498    0.000518129   -0.000023008
      2        1          -0.000084822   -0.000080265    0.000026282
      3        1          -0.000034229   -0.000098368   -0.000008757
      4        8          -0.000094482   -0.000416990   -0.000001444
      5        7           0.000069375    0.000009791    0.000038968
      6        6           0.000275105    0.000178837   -0.000066647
      7        8          -0.000359315   -0.000163355    0.000037323
      8        1          -0.000026131    0.000052222   -0.000002717
 -------------------------------------------------------------------
 Cartesian Forces:  Max     0.000518129 RMS     0.000184950

 GradGradGradGradGradGradGradGradGradGradGradGradGradGradGradGradGradGrad
 Berny optimization.
 Using GEDIIS/GDIIS optimizer.
 FormGI is forming the generalized inverse of G from B-inverse, IUseBI=4.
 Internal  Forces:  Max     0.000382683 RMS     0.000142449
 Search for a local minimum.
 Step number   6 out of a maximum of   30
 All quantities printed in internal units (Hartrees-Bohrs-Radians)
 Mixed Optimization -- En-DIIS/RFO-DIIS
 Swapping is turned off.
 Update second derivatives using D2CorX and points    1    3    2    4    5
                                                      6
 DE= -2.23D-06 DEPred=-1.84D-06 R= 1.21D+00
 TightC=F SS=  1.41D+00  RLast= 9.25D-03 DXNew= 2.5227D-01 2.7750D-02
 Trust test= 1.21D+00 RLast= 9.25D-03 DXMaxT set to 1.50D-01
 The second derivative matrix:
                          R1        R2        R3        R4        R5
           R1           0.34106
           R2           0.00714   0.33796
           R3          -0.01490  -0.01498   1.00098
           R4          -0.00293  -0.00280   0.00667   0.04678
           R5           0.01366   0.01365  -0.03263  -0.01537   1.02077
           R6           0.00068   0.00085  -0.00066  -0.00015   0.00604
           R7          -0.01450  -0.01483  -0.00434   0.00928  -0.02844
           A1          -0.00805  -0.00764   0.01683   0.00453  -0.00968
           A2           0.00420   0.00392  -0.00963  -0.00217   0.00425
           A3           0.00388   0.00376  -0.00711  -0.00238   0.00560
           A4           0.00702   0.00665  -0.01770   0.01254   0.03970
           A5           0.00827   0.00806  -0.01873   0.01371   0.04985
           A6          -0.00535  -0.00506   0.01347  -0.00881  -0.02836
           A7           0.00715   0.00693  -0.01060  -0.00350  -0.02068
           A8           0.00204   0.00192  -0.00425  -0.00094   0.00255
           D1          -0.00055  -0.00096  -0.01315  -0.00038  -0.01146
           D2           0.00098   0.00046  -0.01519   0.00201  -0.00263
           D3           0.00244   0.00275   0.00648   0.00254   0.01849
           D4           0.00008   0.00009   0.00024   0.00009   0.00064
           D5          -0.00027  -0.00025   0.00084  -0.00069  -0.00183
                          R6        R7        A1        A2        A3
           R6           0.44444
           R7          -0.00096   1.18580
           A1           0.00015   0.01555   0.16909
           A2          -0.00040  -0.00911  -0.00500   0.16280
           A3           0.00026  -0.00631  -0.00412   0.00222   0.16191
           A4           0.00043  -0.02455  -0.01107   0.00523   0.00590
           A5           0.00186  -0.02633  -0.01191   0.00533   0.00665
           A6          -0.00020   0.01836   0.00837  -0.00401  -0.00440
           A7          -0.00080  -0.01709  -0.00739   0.00368   0.00363
           A8          -0.00013  -0.00398  -0.00241   0.00134   0.00108
           D1          -0.00103  -0.01516  -0.00010  -0.00012   0.00027
           D2          -0.00098  -0.01938  -0.00209   0.00098   0.00127
           D3           0.00101   0.00805  -0.00309   0.00156   0.00141
           D4           0.00006   0.00027  -0.00008   0.00003   0.00004
           D5          -0.00001   0.00123   0.00048  -0.00022  -0.00026
                          A4        A5        A6        A7        A8
           A4           0.12703
           A5          -0.03593   0.12216
           A6           0.02322   0.02542   0.23368
           A7           0.00349   0.00251  -0.00343   0.18514
           A8           0.00226   0.00232  -0.00174   0.00198   0.04766
           D1           0.00008  -0.00109  -0.00028   0.00877   0.00031
           D2          -0.00636  -0.00750   0.00440   0.00900   0.00057
           D3          -0.00570  -0.00578   0.00403  -0.00681   0.00055
           D4          -0.00022  -0.00020   0.00016   0.00001   0.00001
           D5           0.00181   0.00198  -0.00128  -0.00020  -0.00009
                          D1        D2        D3        D4        D5
           D1           0.03143
           D2          -0.01237   0.03086
           D3           0.01276   0.00874   0.03134
           D4           0.00068   0.00024  -0.00031   0.00228
           D5           0.00008   0.00042   0.00025   0.00001   0.00751
 ITU=  1  1  1 -1  1  0
     Eigenvalues ---    0.00227   0.00710   0.02384   0.04507   0.04570
     Eigenvalues ---    0.04769   0.08626   0.15997   0.16070   0.16965
     Eigenvalues ---    0.18877   0.24153   0.33220   0.34761   0.44439
     Eigenvalues ---    0.97594   1.04868   1.19473
 En-DIIS/RFO-DIIS/Sim-DIIS IScMMF=       -3 using points:     6    5    4
 RFO step:  Lambda=-1.50363092D-06.
 DidBck=F Rises=F RFO-DIIS coefs:    1.64793   -0.28600   -0.36193
 Iteration  1 RMS(Cart)=  0.00256360 RMS(Int)=  0.00000499
 Iteration  2 RMS(Cart)=  0.00000875 RMS(Int)=  0.00000065
 Iteration  3 RMS(Cart)=  0.00000000 RMS(Int)=  0.00000065
 Variable       Old X    -DE/DX   Delta X   Delta X   Delta X     New X
                                 (Linear)    (Quad)   (Total)
    R1        2.08193  -0.00008   0.00033  -0.00035  -0.00002   2.08191
    R2        2.08403  -0.00007   0.00031  -0.00030   0.00001   2.08404
    R3        2.26955   0.00036  -0.00033   0.00052   0.00020   2.26975
    R4        3.58614   0.00006   0.00285   0.00031   0.00316   3.58930
    R5        2.27433   0.00008   0.00046  -0.00003   0.00043   2.27477
    R6        1.92204   0.00003  -0.00004   0.00011   0.00007   1.92210
    R7        2.19779   0.00038  -0.00034   0.00047   0.00013   2.19792
    A1        2.04535   0.00011  -0.00113   0.00109  -0.00005   2.04530
    A2        2.11712  -0.00006   0.00058  -0.00061  -0.00003   2.11709
    A3        2.12072  -0.00005   0.00056  -0.00048   0.00008   2.12079
    A4        1.86973  -0.00013  -0.00243  -0.00012  -0.00255   1.86718
    A5        2.22857  -0.00012  -0.00278   0.00011  -0.00267   2.22591
    A6        2.77475   0.00010   0.00108   0.00010   0.00118   2.77593
    A7        3.25307  -0.00021   0.00040  -0.00127  -0.00087   3.25220
    A8        3.14537  -0.00003   0.00087  -0.00101  -0.00014   3.14523
    D1        3.14132   0.00001   0.00029  -0.00001   0.00028  -3.14158
    D2       -3.13503  -0.00004  -0.00177  -0.00029  -0.00206  -3.13709
    D3        0.00628  -0.00003  -0.00147  -0.00030  -0.00177   0.00451
    D4        0.00685   0.00000  -0.00175  -0.00123  -0.00298   0.00387
    D5        3.12087   0.00000   0.00284  -0.00020   0.00263   3.12350
         Item               Value     Threshold  Converged?
 Maximum Force            0.000383     0.000450     YES
 RMS     Force            0.000142     0.000300     YES
 Maximum Displacement     0.005614     0.001800     NO 
 RMS     Displacement     0.002569     0.001200     NO 
 Predicted change in Energy=-7.499928D-07
 GradGradGradGradGradGradGradGradGradGradGradGradGradGradGradGradGradGrad

                          Input orientation:                          
 ---------------------------------------------------------------------
 Center     Atomic      Atomic             Coordinates (Angstroms)
 Number     Number       Type             X           Y           Z
 ---------------------------------------------------------------------
      1          6           0        2.672551    0.346669   -0.014801
      2          1           0        3.774160    0.339676   -0.027281
      3          1           0        2.174858    1.330806   -0.016614
      4          8           0        2.042174   -0.675604    0.000145
      5          7           0       -0.621911    0.398248    0.008125
      6          6           0       -1.774066    0.049593    0.005457
      7          8           0       -2.917681   -0.162329    0.002285
      8          1           0        0.204826   -0.194260    0.009204
 ---------------------------------------------------------------------
                    Distance matrix (angstroms):
                    1          2          3          4          5
     1  C    0.000000
     2  H    1.101702   0.000000
     3  H    1.102827   1.881547   0.000000
     4  O    1.201100   2.007815   2.010863   0.000000
     5  N    3.294946   4.396604   2.948253   2.872381   0.000000
     6  C    4.456576   5.555901   4.151625   3.884537   1.203756
     7  O    5.613383   6.710709   5.306954   4.986343   2.363226
     8  H    2.526430   3.609233   2.491489   1.899374   1.017134
                    6          7          8
     6  C    0.000000
     7  O    1.163089   0.000000
     8  H    1.993864   3.122678   0.000000
 Stoichiometry    C2H3NO2
 Framework group  C1[X(C2H3NO2)]
 Deg. of freedom    18
 Full point group                 C1      NOp   1
 Largest Abelian subgroup         C1      NOp   1
 Largest concise Abelian subgroup C1      NOp   1
                         Standard orientation:                         
 ---------------------------------------------------------------------
 Center     Atomic      Atomic             Coordinates (Angstroms)
 Number     Number       Type             X           Y           Z
 ---------------------------------------------------------------------
      1          6           0        2.668015    0.345539   -0.004991
      2          1           0        3.769646    0.337446   -0.014425
      3          1           0        2.171359    1.330199   -0.002661
      4          8           0        2.036528   -0.676132    0.002438
      5          7           0       -0.626443    0.400489    0.008999
      6          6           0       -1.778950    0.053080    0.001143
      7          8           0       -2.922773   -0.157605   -0.006423
      8          1           0        0.199667   -0.192893    0.009060
 ---------------------------------------------------------------------
 Rotational constants (GHZ):          38.0601746           1.4417671           1.3891635
 Standard basis: Aug-CC-pVTZ (5D, 7F)
 There are   350 symmetry adapted cartesian basis functions of A   symmetry.
 There are   299 symmetry adapted basis functions of A   symmetry.
   299 basis functions,   441 primitive gaussians,   350 cartesian basis functions
    19 alpha electrons       19 beta electrons
       nuclear repulsion energy       138.7365555223 Hartrees.
 NAtoms=    8 NActive=    8 NUniq=    8 SFac= 1.00D+00 NAtFMM=   60 NAOKFM=F Big=F
 Integral buffers will be    131072 words long.
 Raffenetti 2 integral format.
 Two-electron integral symmetry is turned on.
 Nuclear repulsion after empirical dispersion term =      138.7350003891 Hartrees.
 One-electron integrals computed using PRISM.
 NBasis=   299 RedAO= T EigKep=  4.12D-05  NBF=   299
 NBsUse=   299 1.00D-06 EigRej= -1.00D+00 NBFU=   299
 Initial guess from the checkpoint file:  "PC1-M0001-b3lyp-wb97L-wb97H.chk"
 B after Tr=     0.000000    0.000000    0.000000
         Rot=    1.000000    0.000047    0.000000   -0.000026 Ang=   0.01 deg.
 Requested convergence on RMS density matrix=1.00D-08 within 128 cycles.
 Requested convergence on MAX density matrix=1.00D-06.
 Requested convergence on             energy=1.00D-06.
 No special actions if energy rises.
 SCF Done:  E(RwB97XD) =  -283.210323974     A.U. after    9 cycles
            NFock=  9  Conv=0.76D-08     -V/T= 2.0054
 Calling FoFJK, ICntrl=      2127 FMM=F ISym2X=0 I1Cent= 0 IOpClX= 0 NMat=1 NMatS=1 NMatT=0.
 ***** Axes restored to original set *****
 -------------------------------------------------------------------
 Center     Atomic                   Forces (Hartrees/Bohr)
 Number     Number              X              Y              Z
 -------------------------------------------------------------------
      1        6           0.000197902    0.000372779    0.000006303
      2        1          -0.000081516   -0.000082363    0.000011739
      3        1          -0.000036364   -0.000105577   -0.000012932
      4        8          -0.000070055   -0.000220181   -0.000010995
      5        7          -0.000145624   -0.000055347    0.000037056
      6        6           0.000268421    0.000083943   -0.000081239
      7        8          -0.000130651   -0.000039488    0.000045532
      8        1          -0.000002113    0.000046234    0.000004536
 -------------------------------------------------------------------
 Cartesian Forces:  Max     0.000372779 RMS     0.000127815

 GradGradGradGradGradGradGradGradGradGradGradGradGradGradGradGradGradGrad
 Berny optimization.
 Using GEDIIS/GDIIS optimizer.
 FormGI is forming the generalized inverse of G from B-inverse, IUseBI=4.
 Internal  Forces:  Max     0.000199306 RMS     0.000077977
 Search for a local minimum.
 Step number   7 out of a maximum of   30
 All quantities printed in internal units (Hartrees-Bohrs-Radians)
 Mixed Optimization -- En-DIIS/RFO-DIIS
 Swapping is turned off.
 Update second derivatives using D2CorX and points    1    3    2    4    5
                                                      6    7
 DE= -9.56D-07 DEPred=-7.50D-07 R= 1.27D+00
 Trust test= 1.27D+00 RLast= 7.02D-03 DXMaxT set to 1.50D-01
 The second derivative matrix:
                          R1        R2        R3        R4        R5
           R1           0.34238
           R2           0.00925   0.34082
           R3           0.00115  -0.00055   0.94981
           R4          -0.00036  -0.00036  -0.00090   0.04616
           R5           0.03813   0.03978  -0.02629  -0.01169   1.13794
           R6           0.00314   0.00331  -0.00379  -0.00024   0.01380
           R7           0.00787   0.00627  -0.05636   0.00412   0.00867
           A1          -0.00956  -0.01019  -0.00363   0.00074  -0.04132
           A2           0.00486   0.00514   0.00163  -0.00018   0.02060
           A3           0.00474   0.00509   0.00195  -0.00057   0.02080
           A4           0.00290   0.00293  -0.00054   0.01457   0.03983
           A5           0.00377   0.00381  -0.00301   0.01428   0.04399
           A6          -0.00249  -0.00255  -0.00005  -0.01066  -0.03071
           A7          -0.01119  -0.01132   0.01355  -0.00167  -0.07490
           A8           0.00244   0.00262   0.00143   0.00037   0.01181
           D1           0.00063   0.00092   0.00009   0.00012   0.00657
           D2           0.00088   0.00109   0.00196   0.00313   0.01387
           D3           0.00147   0.00135  -0.00191   0.00297   0.00769
           D4          -0.00033  -0.00031   0.00086   0.00011  -0.00052
           D5          -0.00020  -0.00020   0.00026  -0.00082  -0.00225
                          R6        R7        A1        A2        A3
           R6           0.44473
           R7          -0.00234   1.14018
           A1          -0.00306  -0.01366   0.17110
           A2           0.00128   0.00661  -0.00585   0.16314
           A3           0.00177   0.00702  -0.00531   0.00274   0.16259
           A4           0.00110  -0.01122  -0.00477   0.00189   0.00289
           A5           0.00201  -0.01687  -0.00451   0.00150   0.00300
           A6          -0.00089   0.00690   0.00404  -0.00169  -0.00237
           A7          -0.00299  -0.00440   0.01580  -0.00850  -0.00733
           A8           0.00080   0.00427  -0.00304   0.00159   0.00146
           D1           0.00156   0.00228  -0.00039  -0.00016   0.00063
           D2           0.00146  -0.00029  -0.00045  -0.00005   0.00066
           D3          -0.00069  -0.00218  -0.00312   0.00168   0.00129
           D4           0.00002   0.00060   0.00046  -0.00025  -0.00021
           D5          -0.00005   0.00074   0.00036  -0.00015  -0.00021
                          A4        A5        A6        A7        A8
           A4           0.12135
           A5          -0.03876   0.12356
           A6           0.02805   0.02842   0.22971
           A7          -0.00386  -0.00219   0.00332   0.19482
           A8          -0.00008  -0.00050  -0.00014  -0.00460   0.04788
           D1           0.00031   0.00038  -0.00037  -0.00018   0.00031
           D2          -0.00819  -0.00704   0.00606  -0.00137  -0.00022
           D3          -0.00742  -0.00915   0.00513  -0.00258   0.00071
           D4          -0.00033  -0.00021   0.00028   0.00009  -0.00015
           D5           0.00215   0.00224  -0.00154   0.00017  -0.00004
                          D1        D2        D3        D4        D5
           D1           0.03068
           D2          -0.01307   0.02942
           D3           0.01369   0.00908   0.03044
           D4           0.00057   0.00012  -0.00033   0.00228
           D5           0.00001   0.00050   0.00034   0.00001   0.00749
 ITU=  0  1  1  1 -1  1  0
     Eigenvalues ---    0.00226   0.00684   0.02048   0.04504   0.04620
     Eigenvalues ---    0.04790   0.08707   0.16008   0.16110   0.16420
     Eigenvalues ---    0.19656   0.23997   0.33231   0.34873   0.44461
     Eigenvalues ---    0.93225   1.14140   1.17324
 En-DIIS/RFO-DIIS/Sim-DIIS IScMMF=       -3 using points:     7    6    5    4
 RFO step:  Lambda=-4.50084050D-07.
 DidBck=F Rises=F RFO-DIIS coefs:    1.57454   -0.61987    0.02646    0.01887
 Iteration  1 RMS(Cart)=  0.00144980 RMS(Int)=  0.00000167
 Iteration  2 RMS(Cart)=  0.00000183 RMS(Int)=  0.00000005
 Iteration  3 RMS(Cart)=  0.00000000 RMS(Int)=  0.00000005
 Variable       Old X    -DE/DX   Delta X   Delta X   Delta X     New X
                                 (Linear)    (Quad)   (Total)
    R1        2.08191  -0.00008  -0.00003  -0.00016  -0.00019   2.08172
    R2        2.08404  -0.00008  -0.00001  -0.00016  -0.00018   2.08386
    R3        2.26975   0.00020   0.00013   0.00009   0.00023   2.26998
    R4        3.58930   0.00002   0.00163  -0.00008   0.00155   3.59085
    R5        2.27477  -0.00014   0.00022  -0.00016   0.00006   2.27482
    R6        1.92210   0.00000   0.00004  -0.00002   0.00002   1.92213
    R7        2.19792   0.00014   0.00010   0.00000   0.00010   2.19802
    A1        2.04530   0.00011   0.00004   0.00052   0.00057   2.04587
    A2        2.11709  -0.00006  -0.00005  -0.00026  -0.00032   2.11678
    A3        2.12079  -0.00005   0.00001  -0.00026  -0.00025   2.12054
    A4        1.86718  -0.00006  -0.00131  -0.00008  -0.00139   1.86579
    A5        2.22591  -0.00003  -0.00135   0.00020  -0.00116   2.22475
    A6        2.77593   0.00005   0.00061   0.00008   0.00069   2.77662
    A7        3.25220  -0.00003  -0.00052   0.00020  -0.00032   3.25188
    A8        3.14523  -0.00004  -0.00014  -0.00066  -0.00080   3.14443
    D1       -3.14158   0.00000   0.00009  -0.00007   0.00002  -3.14157
    D2       -3.13709  -0.00002  -0.00104  -0.00028  -0.00131  -3.13840
    D3        0.00451  -0.00002  -0.00095  -0.00035  -0.00130   0.00322
    D4        0.00387   0.00000  -0.00161   0.00046  -0.00115   0.00272
    D5        3.12350   0.00000   0.00133   0.00031   0.00165   3.12515
         Item               Value     Threshold  Converged?
 Maximum Force            0.000199     0.000450     YES
 RMS     Force            0.000078     0.000300     YES
 Maximum Displacement     0.002825     0.001800     NO 
 RMS     Displacement     0.001451     0.001200     NO 
 Predicted change in Energy=-2.248885D-07
 GradGradGradGradGradGradGradGradGradGradGradGradGradGradGradGradGradGrad

                          Input orientation:                          
 ---------------------------------------------------------------------
 Center     Atomic      Atomic             Coordinates (Angstroms)
 Number     Number       Type             X           Y           Z
 ---------------------------------------------------------------------
      1          6           0        2.672411    0.346417   -0.014773
      2          1           0        3.773935    0.339635   -0.025786
      3          1           0        2.174016    1.330093   -0.017301
      4          8           0        2.042470   -0.676278   -0.000586
      5          7           0       -0.621856    0.399621    0.007886
      6          6           0       -1.773713    0.049879    0.005605
      7          8           0       -2.917114   -0.163491    0.003115
      8          1           0        0.204761   -0.193076    0.008361
 ---------------------------------------------------------------------
                    Distance matrix (angstroms):
                    1          2          3          4          5
     1  C    0.000000
     2  H    1.101601   0.000000
     3  H    1.102734   1.881707   0.000000
     4  O    1.201221   2.007657   2.010748   0.000000
     5  N    3.294774   4.396329   2.946746   2.873371   0.000000
     6  C    4.456048   5.555299   4.150185   3.884662   1.203785
     7  O    5.612763   6.710001   5.305734   4.986024   2.363330
     8  H    2.526041   3.608872   2.489712   1.900195   1.017145
                    6          7          8
     6  C    0.000000
     7  O    1.163142   0.000000
     8  H    1.993337   3.122019   0.000000
 Stoichiometry    C2H3NO2
 Framework group  C1[X(C2H3NO2)]
 Deg. of freedom    18
 Full point group                 C1      NOp   1
 Largest Abelian subgroup         C1      NOp   1
 Largest concise Abelian subgroup C1      NOp   1
                         Standard orientation:                         
 ---------------------------------------------------------------------
 Center     Atomic      Atomic             Coordinates (Angstroms)
 Number     Number       Type             X           Y           Z
 ---------------------------------------------------------------------
      1          6           0        2.667676    0.345429   -0.004675
      2          1           0        3.769221    0.337546   -0.012476
      3          1           0        2.170311    1.329628   -0.003432
      4          8           0        2.036636   -0.676664    0.002205
      5          7           0       -0.626586    0.401977    0.008552
      6          6           0       -1.778794    0.053466    0.001010
      7          8           0       -2.922403   -0.158686   -0.005989
      8          1           0        0.199410   -0.191582    0.008307
 ---------------------------------------------------------------------
 Rotational constants (GHZ):          37.9715111           1.4420202           1.3892777
 Standard basis: Aug-CC-pVTZ (5D, 7F)
 There are   350 symmetry adapted cartesian basis functions of A   symmetry.
 There are   299 symmetry adapted basis functions of A   symmetry.
   299 basis functions,   441 primitive gaussians,   350 cartesian basis functions
    19 alpha electrons       19 beta electrons
       nuclear repulsion energy       138.7325776078 Hartrees.
 NAtoms=    8 NActive=    8 NUniq=    8 SFac= 1.00D+00 NAtFMM=   60 NAOKFM=F Big=F
 Integral buffers will be    131072 words long.
 Raffenetti 2 integral format.
 Two-electron integral symmetry is turned on.
 Nuclear repulsion after empirical dispersion term =      138.7310216786 Hartrees.
 One-electron integrals computed using PRISM.
 NBasis=   299 RedAO= T EigKep=  4.13D-05  NBF=   299
 NBsUse=   299 1.00D-06 EigRej= -1.00D+00 NBFU=   299
 Initial guess from the checkpoint file:  "PC1-M0001-b3lyp-wb97L-wb97H.chk"
 B after Tr=     0.000000    0.000000    0.000000
         Rot=    1.000000    0.000020    0.000000   -0.000019 Ang=   0.00 deg.
 Requested convergence on RMS density matrix=1.00D-08 within 128 cycles.
 Requested convergence on MAX density matrix=1.00D-06.
 Requested convergence on             energy=1.00D-06.
 No special actions if energy rises.
 SCF Done:  E(RwB97XD) =  -283.210324264     A.U. after    9 cycles
            NFock=  9  Conv=0.58D-08     -V/T= 2.0054
 Calling FoFJK, ICntrl=      2127 FMM=F ISym2X=0 I1Cent= 0 IOpClX= 0 NMat=1 NMatS=1 NMatT=0.
 ***** Axes restored to original set *****
 -------------------------------------------------------------------
 Center     Atomic                   Forces (Hartrees/Bohr)
 Number     Number              X              Y              Z
 -------------------------------------------------------------------
      1        6           0.000066595    0.000128529    0.000008747
      2        1          -0.000033133   -0.000035338    0.000007254
      3        1          -0.000015617   -0.000044790   -0.000010167
      4        8          -0.000025356   -0.000060165   -0.000009520
      5        7          -0.000119896   -0.000060381    0.000022331
      6        6           0.000108296    0.000018712   -0.000049066
      7        8           0.000002810    0.000013924    0.000028392
      8        1           0.000016301    0.000039509    0.000002030
 -------------------------------------------------------------------
 Cartesian Forces:  Max     0.000128529 RMS     0.000052433

 GradGradGradGradGradGradGradGradGradGradGradGradGradGradGradGradGradGrad
 Berny optimization.
 Using GEDIIS/GDIIS optimizer.
 FormGI is forming the generalized inverse of G from B-inverse, IUseBI=4.
 Internal  Forces:  Max     0.000115733 RMS     0.000035693
 Search for a local minimum.
 Step number   8 out of a maximum of   30
 All quantities printed in internal units (Hartrees-Bohrs-Radians)
 Mixed Optimization -- En-DIIS/RFO-DIIS
 Swapping is turned off.
 Update second derivatives using D2CorX and points    1    3    2    4    5
                                                      6    7    8
 DE= -2.91D-07 DEPred=-2.25D-07 R= 1.29D+00
 Trust test= 1.29D+00 RLast= 3.87D-03 DXMaxT set to 1.50D-01
 The second derivative matrix:
                          R1        R2        R3        R4        R5
           R1           0.33265
           R2          -0.00049   0.33107
           R3           0.01584   0.01419   0.92674
           R4          -0.00016  -0.00009   0.00057   0.04718
           R5           0.00740   0.00927   0.02376  -0.00708   1.05549
           R6           0.00118   0.00142  -0.00002   0.00041   0.01041
           R7           0.01172   0.01060  -0.05381   0.00857   0.03892
           A1           0.00361   0.00293  -0.02553   0.00008  -0.00196
           A2          -0.00198  -0.00168   0.01317   0.00021   0.00025
           A3          -0.00163  -0.00126   0.01240  -0.00029   0.00172
           A4          -0.00174  -0.00162   0.00798   0.01431   0.02557
           A5           0.00501   0.00472  -0.01334   0.01073   0.03267
           A6           0.00264   0.00242  -0.01109  -0.01127  -0.01846
           A7          -0.00620  -0.00652   0.00195  -0.00498  -0.06990
           A8          -0.00231  -0.00202   0.01119   0.00122   0.00074
           D1           0.00014   0.00035  -0.00136   0.00033   0.00409
           D2          -0.00172  -0.00153   0.00553   0.00360   0.00663
           D3          -0.00124  -0.00113   0.00704   0.00381   0.00479
           D4          -0.00028  -0.00027   0.00054   0.00002  -0.00076
           D5           0.00038   0.00034  -0.00153  -0.00112  -0.00185
                          R6        R7        A1        A2        A3
           R6           0.44492
           R7           0.00119   1.16432
           A1          -0.00060  -0.02180   0.15337
           A2          -0.00003   0.01101   0.00333   0.15840
           A3           0.00062   0.01085   0.00329  -0.00173   0.15843
           A4           0.00005  -0.01000   0.00199  -0.00174  -0.00025
           A5           0.00021  -0.03396  -0.00518   0.00174   0.00343
           A6          -0.00025   0.00175  -0.00313   0.00213   0.00099
           A7          -0.00340  -0.02246   0.01145  -0.00648  -0.00502
           A8           0.00033   0.01022   0.00327  -0.00169  -0.00158
           D1           0.00122   0.00112  -0.00020  -0.00022   0.00051
           D2           0.00090   0.00056   0.00287  -0.00177  -0.00095
           D3          -0.00040   0.00528   0.00071  -0.00037  -0.00049
           D4          -0.00001   0.00005   0.00045  -0.00025  -0.00020
           D5          -0.00012  -0.00087  -0.00040   0.00025   0.00015
                          A4        A5        A6        A7        A8
           A4           0.11785
           A5          -0.03579   0.13456
           A6           0.03231   0.02814   0.22535
           A7          -0.00117   0.00953   0.00312   0.20484
           A8          -0.00323  -0.00192   0.00274  -0.00521   0.04581
           D1           0.00008  -0.00080  -0.00035  -0.00140   0.00042
           D2          -0.01032  -0.00796   0.00802  -0.00222  -0.00140
           D3          -0.00984  -0.01037   0.00723  -0.00365  -0.00055
           D4          -0.00026   0.00010   0.00028   0.00054  -0.00019
           D5           0.00283   0.00292  -0.00206   0.00090   0.00017
                          D1        D2        D3        D4        D5
           D1           0.03095
           D2          -0.01302   0.02847
           D3           0.01378   0.00836   0.02953
           D4           0.00054   0.00012  -0.00039   0.00229
           D5          -0.00003   0.00069   0.00047   0.00003   0.00747
 ITU=  0  0  1  1  1 -1  1  0
     Eigenvalues ---    0.00227   0.00640   0.01955   0.04461   0.04591
     Eigenvalues ---    0.04785   0.09069   0.14040   0.16014   0.16516
     Eigenvalues ---    0.20330   0.23821   0.33088   0.33278   0.44479
     Eigenvalues ---    0.91204   1.06100   1.18754
 En-DIIS/RFO-DIIS/Sim-DIIS IScMMF=       -3 using points:     8    7    6    5    4
 RFO step:  Lambda=-1.08547880D-07.
 DIIS inversion failure, remove point   5.
 DIIS inversion failure, remove point   4.
 DIIS inversion failure, remove point   3.
 RFO-DIIS uses    2 points instead of    5
 DidBck=F Rises=F RFO-DIIS coefs:    1.42284   -0.42284    0.00000    0.00000    0.00000
 Iteration  1 RMS(Cart)=  0.00078090 RMS(Int)=  0.00000033
 Iteration  2 RMS(Cart)=  0.00000034 RMS(Int)=  0.00000000
 Variable       Old X    -DE/DX   Delta X   Delta X   Delta X     New X
                                 (Linear)    (Quad)   (Total)
    R1        2.08172  -0.00003  -0.00008  -0.00004  -0.00012   2.08160
    R2        2.08386  -0.00003  -0.00008  -0.00005  -0.00012   2.08374
    R3        2.26998   0.00005   0.00010   0.00001   0.00010   2.27008
    R4        3.59085   0.00000   0.00066  -0.00036   0.00030   3.59114
    R5        2.27482  -0.00012   0.00002  -0.00010  -0.00007   2.27475
    R6        1.92213  -0.00001   0.00001  -0.00002  -0.00002   1.92211
    R7        2.19802  -0.00001   0.00004  -0.00002   0.00002   2.19804
    A1        2.04587   0.00005   0.00024   0.00015   0.00039   2.04625
    A2        2.11678  -0.00003  -0.00013  -0.00008  -0.00021   2.11657
    A3        2.12054  -0.00002  -0.00011  -0.00007  -0.00018   2.12036
    A4        1.86579  -0.00002  -0.00059   0.00010  -0.00049   1.86530
    A5        2.22475   0.00003  -0.00049   0.00040  -0.00009   2.22466
    A6        2.77662   0.00003   0.00029   0.00000   0.00029   2.77691
    A7        3.25188   0.00003  -0.00014   0.00018   0.00004   3.25192
    A8        3.14443  -0.00002  -0.00034  -0.00033  -0.00067   3.14376
    D1       -3.14157   0.00000   0.00001  -0.00002  -0.00001  -3.14158
    D2       -3.13840  -0.00001  -0.00056  -0.00017  -0.00073  -3.13913
    D3        0.00322  -0.00002  -0.00055  -0.00019  -0.00074   0.00248
    D4        0.00272   0.00000  -0.00049   0.00035  -0.00014   0.00258
    D5        3.12515   0.00000   0.00070   0.00045   0.00115   3.12629
         Item               Value     Threshold  Converged?
 Maximum Force            0.000116     0.000450     YES
 RMS     Force            0.000036     0.000300     YES
 Maximum Displacement     0.001902     0.001800     NO 
 RMS     Displacement     0.000781     0.001200     YES
 Predicted change in Energy=-5.427406D-08
 GradGradGradGradGradGradGradGradGradGradGradGradGradGradGradGradGradGrad

                          Input orientation:                          
 ---------------------------------------------------------------------
 Center     Atomic      Atomic             Coordinates (Angstroms)
 Number     Number       Type             X           Y           Z
 ---------------------------------------------------------------------
      1          6           0        2.672332    0.346413   -0.014688
      2          1           0        3.773800    0.339686   -0.024780
      3          1           0        2.173539    1.329814   -0.017629
      4          8           0        2.042617   -0.676492   -0.001036
      5          7           0       -0.621773    0.399829    0.007324
      6          6           0       -1.773543    0.049931    0.005665
      7          8           0       -2.916931   -0.163565    0.003966
      8          1           0        0.204869   -0.192817    0.007696
 ---------------------------------------------------------------------
                    Distance matrix (angstroms):
                    1          2          3          4          5
     1  C    0.000000
     2  H    1.101535   0.000000
     3  H    1.102670   1.881818   0.000000
     4  O    1.201276   2.007530   2.010642   0.000000
     5  N    3.294612   4.396102   2.946059   2.873589   0.000000
     6  C    4.455796   5.554988   4.149469   3.884689   1.203746
     7  O    5.612511   6.709692   5.305048   4.986004   2.363297
     8  H    2.525795   3.608584   2.488917   1.900351   1.017137
                    6          7          8
     6  C    0.000000
     7  O    1.163151   0.000000
     8  H    1.993250   3.121939   0.000000
 Stoichiometry    C2H3NO2
 Framework group  C1[X(C2H3NO2)]
 Deg. of freedom    18
 Full point group                 C1      NOp   1
 Largest Abelian subgroup         C1      NOp   1
 Largest concise Abelian subgroup C1      NOp   1
                         Standard orientation:                         
 ---------------------------------------------------------------------
 Center     Atomic      Atomic             Coordinates (Angstroms)
 Number     Number       Type             X           Y           Z
 ---------------------------------------------------------------------
      1          6           0        2.667502    0.345516   -0.004291
      2          1           0        3.768988    0.337715   -0.011044
      3          1           0        2.169710    1.329428   -0.003523
      4          8           0        2.036718   -0.676803    0.001984
      5          7           0       -0.626600    0.402184    0.007914
      6          6           0       -1.778711    0.053479    0.000864
      7          8           0       -2.922303   -0.158835   -0.005476
      8          1           0        0.199440   -0.191301    0.007662
 ---------------------------------------------------------------------
 Rotational constants (GHZ):          37.9544851           1.4421150           1.3893403
 Standard basis: Aug-CC-pVTZ (5D, 7F)
 There are   350 symmetry adapted cartesian basis functions of A   symmetry.
 There are   299 symmetry adapted basis functions of A   symmetry.
   299 basis functions,   441 primitive gaussians,   350 cartesian basis functions
    19 alpha electrons       19 beta electrons
       nuclear repulsion energy       138.7335456682 Hartrees.
 NAtoms=    8 NActive=    8 NUniq=    8 SFac= 1.00D+00 NAtFMM=   60 NAOKFM=F Big=F
 Integral buffers will be    131072 words long.
 Raffenetti 2 integral format.
 Two-electron integral symmetry is turned on.
 Nuclear repulsion after empirical dispersion term =      138.7319894694 Hartrees.
 One-electron integrals computed using PRISM.
 NBasis=   299 RedAO= T EigKep=  4.13D-05  NBF=   299
 NBsUse=   299 1.00D-06 EigRej= -1.00D+00 NBFU=   299
 Initial guess from the checkpoint file:  "PC1-M0001-b3lyp-wb97L-wb97H.chk"
 B after Tr=     0.000000    0.000000    0.000000
         Rot=    1.000000    0.000002    0.000000   -0.000009 Ang=   0.00 deg.
 Requested convergence on RMS density matrix=1.00D-08 within 128 cycles.
 Requested convergence on MAX density matrix=1.00D-06.
 Requested convergence on             energy=1.00D-06.
 No special actions if energy rises.
 SCF Done:  E(RwB97XD) =  -283.210324337     A.U. after    8 cycles
            NFock=  8  Conv=0.64D-08     -V/T= 2.0054
 Calling FoFJK, ICntrl=      2127 FMM=F ISym2X=0 I1Cent= 0 IOpClX= 0 NMat=1 NMatS=1 NMatT=0.
 ***** Axes restored to original set *****
 -------------------------------------------------------------------
 Center     Atomic                   Forces (Hartrees/Bohr)
 Number     Number              X              Y              Z
 -------------------------------------------------------------------
      1        6          -0.000003286    0.000000360    0.000007689
      2        1          -0.000000712   -0.000002748    0.000005144
      3        1          -0.000001838   -0.000002108   -0.000007961
      4        8          -0.000005789    0.000000767   -0.000006569
      5        7          -0.000045896   -0.000044573    0.000011042
      6        6           0.000014005    0.000006100   -0.000018858
      7        8           0.000019573    0.000012441    0.000012078
      8        1           0.000023942    0.000029762   -0.000002566
 -------------------------------------------------------------------
 Cartesian Forces:  Max     0.000045896 RMS     0.000017328

 GradGradGradGradGradGradGradGradGradGradGradGradGradGradGradGradGradGrad
 Berny optimization.
 Using GEDIIS/GDIIS optimizer.
 FormGI is forming the generalized inverse of G from B-inverse, IUseBI=4.
 Internal  Forces:  Max     0.000037494 RMS     0.000015098
 Search for a local minimum.
 Step number   9 out of a maximum of   30
 All quantities printed in internal units (Hartrees-Bohrs-Radians)
 Mixed Optimization -- En-DIIS/RFO-DIIS
 Swapping is turned off.
 Update second derivatives using D2CorX and points    1    3    2    4    5
                                                      6    7    8    9
 DE= -7.26D-08 DEPred=-5.43D-08 R= 1.34D+00
 Trust test= 1.34D+00 RLast= 1.88D-03 DXMaxT set to 1.50D-01
 The second derivative matrix:
                          R1        R2        R3        R4        R5
           R1           0.33823
           R2           0.00491   0.33629
           R3           0.00308   0.00163   0.95294
           R4          -0.00513  -0.00502   0.00878   0.04805
           R5           0.00805   0.00949   0.01098  -0.01971   1.01603
           R6          -0.00009   0.00014   0.00127  -0.00014   0.00503
           R7          -0.00216  -0.00340  -0.03446   0.01077  -0.00073
           A1          -0.00252  -0.00293  -0.00966   0.00692   0.00293
           A2           0.00113   0.00129   0.00502  -0.00340  -0.00286
           A3           0.00138   0.00163   0.00467  -0.00352  -0.00011
           A4          -0.00109  -0.00100   0.00606   0.01247   0.02141
           A5           0.02157   0.02120  -0.03946   0.00900   0.07952
           A6           0.00734   0.00709  -0.01831  -0.01027  -0.00058
           A7           0.00046   0.00037  -0.00306  -0.00250  -0.03847
           A8          -0.00387  -0.00364   0.01178  -0.00064  -0.01078
           D1          -0.00065  -0.00044  -0.00050   0.00033   0.00127
           D2          -0.00479  -0.00458   0.01041   0.00323  -0.00411
           D3          -0.00548  -0.00536   0.01335   0.00342  -0.00984
           D4          -0.00014  -0.00012   0.00050   0.00009   0.00010
           D5           0.00257   0.00251  -0.00525  -0.00133   0.00420
                          R6        R7        A1        A2        A3
           R6           0.44459
           R7          -0.00076   1.17028
           A1           0.00161  -0.00368   0.16006
           A2          -0.00126   0.00168  -0.00008   0.16016
           A3          -0.00035   0.00203   0.00003  -0.00008   0.16004
           A4          -0.00075  -0.01178   0.00123  -0.00133   0.00011
           A5           0.00279  -0.04078  -0.02767   0.01355   0.01412
           A6           0.00121   0.00086  -0.00973   0.00561   0.00412
           A7          -0.00098  -0.01347   0.00118  -0.00103  -0.00014
           A8          -0.00092   0.00640   0.00586  -0.00308  -0.00278
           D1           0.00104   0.00162   0.00071  -0.00069   0.00006
           D2           0.00007   0.00097   0.00725  -0.00408  -0.00301
           D3          -0.00143   0.00616   0.00661  -0.00348  -0.00327
           D4           0.00008   0.00024   0.00026  -0.00016  -0.00010
           D5           0.00022  -0.00207  -0.00339   0.00183   0.00157
                          A4        A5        A6        A7        A8
           A4           0.11670
           A5          -0.02952   0.13692
           A6           0.03588   0.02326   0.22005
           A7          -0.00008   0.00019  -0.00031   0.18971
           A8          -0.00454   0.00493   0.00624  -0.00041   0.04347
           D1          -0.00002  -0.00091  -0.00024  -0.00079   0.00018
           D2          -0.01241  -0.00567   0.01082  -0.00005  -0.00348
           D3          -0.01220  -0.00797   0.01036  -0.00041  -0.00310
           D4          -0.00029  -0.00011   0.00024   0.00021  -0.00011
           D5           0.00398   0.00302  -0.00314   0.00002   0.00119
                          D1        D2        D3        D4        D5
           D1           0.03113
           D2          -0.01308   0.02694
           D3           0.01369   0.00679   0.02762
           D4           0.00052   0.00017  -0.00034   0.00228
           D5          -0.00004   0.00119   0.00100   0.00001   0.00740
 ITU=  0  0  0  1  1  1 -1  1  0
     Eigenvalues ---    0.00227   0.00539   0.01932   0.03714   0.04545
     Eigenvalues ---    0.04810   0.08760   0.13192   0.16017   0.18281
     Eigenvalues ---    0.18793   0.23452   0.33228   0.34827   0.44458
     Eigenvalues ---    0.95095   1.02667   1.17736
 En-DIIS/RFO-DIIS/Sim-DIIS IScMMF=       -3 using points:     9    8    7    6    5    4
 RFO step:  Lambda=-4.75413371D-08.
 DIIS inversion failure, remove point   6.
 DIIS inversion failure, remove point   5.
 DIIS inversion failure, remove point   4.
 DIIS inversion failure, remove point   3.
 RFO-DIIS uses    2 points instead of    6
 DidBck=F Rises=F RFO-DIIS coefs:    1.84873   -0.84873    0.00000    0.00000    0.00000
                  RFO-DIIS coefs:    0.00000
 Iteration  1 RMS(Cart)=  0.00079581 RMS(Int)=  0.00000031
 Iteration  2 RMS(Cart)=  0.00000041 RMS(Int)=  0.00000000
 Variable       Old X    -DE/DX   Delta X   Delta X   Delta X     New X
                                 (Linear)    (Quad)   (Total)
    R1        2.08160   0.00000  -0.00011   0.00005  -0.00006   2.08154
    R2        2.08374   0.00000  -0.00010   0.00005  -0.00005   2.08369
    R3        2.27008  -0.00001   0.00009  -0.00005   0.00004   2.27012
    R4        3.59114  -0.00001   0.00025  -0.00039  -0.00013   3.59101
    R5        2.27475  -0.00004  -0.00006  -0.00001  -0.00007   2.27468
    R6        1.92211  -0.00001  -0.00001   0.00000  -0.00002   1.92209
    R7        2.19804  -0.00002   0.00002  -0.00001   0.00000   2.19804
    A1        2.04625   0.00000   0.00033  -0.00014   0.00019   2.04644
    A2        2.11657   0.00000  -0.00018   0.00008  -0.00010   2.11647
    A3        2.12036   0.00000  -0.00015   0.00006  -0.00009   2.12028
    A4        1.86530  -0.00001  -0.00042   0.00020  -0.00022   1.86508
    A5        2.22466   0.00004  -0.00008   0.00033   0.00026   2.22492
    A6        2.77691   0.00002   0.00025  -0.00005   0.00019   2.77711
    A7        3.25192   0.00002   0.00003   0.00005   0.00008   3.25200
    A8        3.14376  -0.00001  -0.00057   0.00006  -0.00051   3.14325
    D1       -3.14158   0.00000  -0.00001  -0.00001  -0.00002   3.14159
    D2       -3.13913  -0.00001  -0.00062   0.00001  -0.00060  -3.13973
    D3        0.00248  -0.00001  -0.00063   0.00000  -0.00062   0.00185
    D4        0.00258   0.00000  -0.00012   0.00010  -0.00002   0.00257
    D5        3.12629   0.00001   0.00097   0.00037   0.00134   3.12763
         Item               Value     Threshold  Converged?
 Maximum Force            0.000037     0.000450     YES
 RMS     Force            0.000015     0.000300     YES
 Maximum Displacement     0.001866     0.001800     NO 
 RMS     Displacement     0.000796     0.001200     YES
 Predicted change in Energy=-2.377070D-08
 GradGradGradGradGradGradGradGradGradGradGradGradGradGradGradGradGradGrad

                          Input orientation:                          
 ---------------------------------------------------------------------
 Center     Atomic      Atomic             Coordinates (Angstroms)
 Number     Number       Type             X           Y           Z
 ---------------------------------------------------------------------
      1          6           0        2.672259    0.346447   -0.014567
      2          1           0        3.773705    0.339795   -0.023792
      3          1           0        2.173229    1.329694   -0.017886
      4          8           0        2.042695   -0.676585   -0.001443
      5          7           0       -0.621679    0.399690    0.006572
      6          6           0       -1.773453    0.049934    0.005748
      7          8           0       -2.916884   -0.163342    0.004932
      8          1           0        0.205039   -0.192833    0.006955
 ---------------------------------------------------------------------
                    Distance matrix (angstroms):
                    1          2          3          4          5
     1  C    0.000000
     2  H    1.101505   0.000000
     3  H    1.102641   1.881876   0.000000
     4  O    1.201298   2.007467   2.010589   0.000000
     5  N    3.294436   4.395897   2.945678   2.873556   0.000000
     6  C    4.455635   5.554805   4.149054   3.884696   1.203708
     7  O    5.612378   6.709542   5.304614   4.986069   2.363255
     8  H    2.525561   3.608325   2.488469   1.900280   1.017127
                    6          7          8
     6  C    0.000000
     7  O    1.163152   0.000000
     8  H    1.993331   3.122063   0.000000
 Stoichiometry    C2H3NO2
 Framework group  C1[X(C2H3NO2)]
 Deg. of freedom    18
 Full point group                 C1      NOp   1
 Largest Abelian subgroup         C1      NOp   1
 Largest concise Abelian subgroup C1      NOp   1
                         Standard orientation:                         
 ---------------------------------------------------------------------
 Center     Atomic      Atomic             Coordinates (Angstroms)
 Number     Number       Type             X           Y           Z
 ---------------------------------------------------------------------
      1          6           0        2.667377    0.345635   -0.003831
      2          1           0        3.768840    0.337944   -0.009588
      3          1           0        2.169316    1.329379   -0.003404
      4          8           0        2.036780   -0.676830    0.001740
      5          7           0       -0.626559    0.402020    0.007115
      6          6           0       -1.778663    0.053413    0.000730
      7          8           0       -2.922293   -0.158725   -0.004881
      8          1           0        0.199578   -0.191314    0.006915
 ---------------------------------------------------------------------
 Rotational constants (GHZ):          37.9581104           1.4421592           1.3893833
 Standard basis: Aug-CC-pVTZ (5D, 7F)
 There are   350 symmetry adapted cartesian basis functions of A   symmetry.
 There are   299 symmetry adapted basis functions of A   symmetry.
   299 basis functions,   441 primitive gaussians,   350 cartesian basis functions
    19 alpha electrons       19 beta electrons
       nuclear repulsion energy       138.7353848011 Hartrees.
 NAtoms=    8 NActive=    8 NUniq=    8 SFac= 1.00D+00 NAtFMM=   60 NAOKFM=F Big=F
 Integral buffers will be    131072 words long.
 Raffenetti 2 integral format.
 Two-electron integral symmetry is turned on.
 Nuclear repulsion after empirical dispersion term =      138.7338285158 Hartrees.
 One-electron integrals computed using PRISM.
 NBasis=   299 RedAO= T EigKep=  4.13D-05  NBF=   299
 NBsUse=   299 1.00D-06 EigRej= -1.00D+00 NBFU=   299
 Initial guess from the checkpoint file:  "PC1-M0001-b3lyp-wb97L-wb97H.chk"
 B after Tr=     0.000000    0.000000    0.000000
         Rot=    1.000000   -0.000003    0.000000   -0.000006 Ang=   0.00 deg.
 Requested convergence on RMS density matrix=1.00D-08 within 128 cycles.
 Requested convergence on MAX density matrix=1.00D-06.
 Requested convergence on             energy=1.00D-06.
 No special actions if energy rises.
 SCF Done:  E(RwB97XD) =  -283.210324372     A.U. after    8 cycles
            NFock=  8  Conv=0.68D-08     -V/T= 2.0054
 Calling FoFJK, ICntrl=      2127 FMM=F ISym2X=0 I1Cent= 0 IOpClX= 0 NMat=1 NMatS=1 NMatT=0.
 ***** Axes restored to original set *****
 -------------------------------------------------------------------
 Center     Atomic                   Forces (Hartrees/Bohr)
 Number     Number              X              Y              Z
 -------------------------------------------------------------------
      1        6          -0.000032077   -0.000054464    0.000004718
      2        1           0.000013332    0.000013021    0.000004040
      3        1           0.000005405    0.000017470   -0.000005636
      4        8           0.000002272    0.000023516   -0.000003065
      5        7           0.000000697   -0.000027436    0.000003903
      6        6          -0.000024585    0.000005926    0.000001180
      7        8           0.000011880    0.000002952    0.000001177
      8        1           0.000023076    0.000019014   -0.000006318
 -------------------------------------------------------------------
 Cartesian Forces:  Max     0.000054464 RMS     0.000018039

 GradGradGradGradGradGradGradGradGradGradGradGradGradGradGradGradGradGrad
 Berny optimization.
 Using GEDIIS/GDIIS optimizer.
 FormGI is forming the generalized inverse of G from B-inverse, IUseBI=4.
 Internal  Forces:  Max     0.000029160 RMS     0.000012586
 Search for a local minimum.
 Step number  10 out of a maximum of   30
 All quantities printed in internal units (Hartrees-Bohrs-Radians)
 Mixed Optimization -- En-DIIS/RFO-DIIS
 Swapping is turned off.
 Update second derivatives using D2CorX and points    1    3    2    4    5
                                                      6    7    8    9   10
 DE= -3.48D-08 DEPred=-2.38D-08 R= 1.47D+00
 Trust test= 1.47D+00 RLast= 1.75D-03 DXMaxT set to 1.50D-01
 The second derivative matrix:
                          R1        R2        R3        R4        R5
           R1           0.35205
           R2           0.01888   0.35041
           R3          -0.01722  -0.01895   0.98294
           R4          -0.00708  -0.00704   0.01027   0.04639
           R5           0.04840   0.05015  -0.05297  -0.03175   1.11436
           R6           0.00242   0.00266  -0.00354  -0.00140   0.00970
           R7           0.00242   0.00100  -0.04707   0.00545  -0.00525
           A1          -0.02322  -0.02381   0.02187   0.01054  -0.05452
           A2           0.01205   0.01230  -0.01165  -0.00537   0.02711
           A3           0.01117   0.01152  -0.01020  -0.00518   0.02738
           A4           0.00258   0.00271  -0.00105   0.01099   0.02898
           A5           0.02164   0.02150  -0.03288   0.01626   0.10477
           A6           0.00883   0.00863  -0.01780  -0.00739   0.01365
           A7          -0.01632  -0.01643   0.02496   0.00380  -0.07431
           A8           0.00210   0.00234   0.00100  -0.00331   0.00029
           D1          -0.00013   0.00006  -0.00169  -0.00008   0.00145
           D2          -0.00536  -0.00518   0.00972   0.00142  -0.01187
           D3          -0.00543  -0.00535   0.01106   0.00106  -0.01741
           D4          -0.00075  -0.00073   0.00155   0.00027  -0.00125
           D5           0.00427   0.00424  -0.00706  -0.00057   0.01233
                          R6        R7        A1        A2        A3
           R6           0.44481
           R7          -0.00227   1.15635
           A1          -0.00182  -0.00874   0.19097
           A2           0.00048   0.00422  -0.01640   0.16878
           A3           0.00133   0.00455  -0.01458   0.00762   0.16696
           A4          -0.00015  -0.01018  -0.00471   0.00181   0.00291
           A5           0.00603  -0.02400  -0.02990   0.01488   0.01503
           A6           0.00257   0.00495  -0.01216   0.00694   0.00522
           A7          -0.00209  -0.00275   0.02356  -0.01260  -0.01095
           A8          -0.00055   0.00471  -0.00273   0.00142   0.00131
           D1           0.00098   0.00109  -0.00002  -0.00031   0.00041
           D2          -0.00078  -0.00191   0.00834  -0.00468  -0.00350
           D3          -0.00230   0.00209   0.00694  -0.00371  -0.00338
           D4           0.00003   0.00044   0.00114  -0.00062  -0.00052
           D5           0.00094   0.00008  -0.00613   0.00329   0.00284
                          A4        A5        A6        A7        A8
           A4           0.11889
           A5          -0.02808   0.11139
           A6           0.03674   0.01390   0.21534
           A7          -0.00294  -0.01664  -0.00678   0.19720
           A8          -0.00290   0.01087   0.00897  -0.00336   0.04479
           D1           0.00018   0.00016   0.00011  -0.00038   0.00019
           D2          -0.01298   0.00036   0.01371   0.00361  -0.00511
           D3          -0.01252  -0.00034   0.01368   0.00410  -0.00479
           D4          -0.00050  -0.00046   0.00016   0.00048  -0.00030
           D5           0.00486  -0.00034  -0.00470  -0.00357   0.00275
                          D1        D2        D3        D4        D5
           D1           0.03118
           D2          -0.01329   0.02512
           D3           0.01340   0.00476   0.02511
           D4           0.00051   0.00021  -0.00028   0.00229
           D5           0.00016   0.00216   0.00221  -0.00008   0.00703
 ITU=  0  0  0  0  1  1  1 -1  1  0
     Eigenvalues ---    0.00225   0.00369   0.01983   0.02718   0.04536
     Eigenvalues ---    0.04848   0.08373   0.13657   0.16020   0.17357
     Eigenvalues ---    0.20867   0.23273   0.33233   0.37562   0.44489
     Eigenvalues ---    0.95400   1.15977   1.17737
 En-DIIS/RFO-DIIS/Sim-DIIS IScMMF=       -3 using points:    10    9    8    7    6    5    4
 RFO step:  Lambda=-4.19151321D-08.
 DIIS inversion failure, remove point   7.
 DIIS inversion failure, remove point   6.
 DIIS inversion failure, remove point   5.
 DIIS inversion failure, remove point   4.
 DIIS inversion failure, remove point   3.
 RFO-DIIS uses    2 points instead of    7
 DidBck=F Rises=F RFO-DIIS coefs:    2.41681   -1.41681    0.00000    0.00000    0.00000
                  RFO-DIIS coefs:    0.00000    0.00000
 Iteration  1 RMS(Cart)=  0.00111201 RMS(Int)=  0.00000060
 Iteration  2 RMS(Cart)=  0.00000080 RMS(Int)=  0.00000000
 Variable       Old X    -DE/DX   Delta X   Delta X   Delta X     New X
                                 (Linear)    (Quad)   (Total)
    R1        2.08154   0.00001  -0.00008   0.00006  -0.00002   2.08152
    R2        2.08369   0.00001  -0.00008   0.00006  -0.00002   2.08367
    R3        2.27012  -0.00003   0.00006  -0.00004   0.00002   2.27014
    R4        3.59101  -0.00001  -0.00019  -0.00017  -0.00036   3.59065
    R5        2.27468   0.00001  -0.00010   0.00003  -0.00007   2.27461
    R6        1.92209   0.00000  -0.00003   0.00001  -0.00002   1.92207
    R7        2.19804  -0.00001   0.00000   0.00000   0.00000   2.19804
    A1        2.04644  -0.00002   0.00027  -0.00018   0.00008   2.04653
    A2        2.11647   0.00001  -0.00014   0.00010  -0.00005   2.11642
    A3        2.12028   0.00001  -0.00012   0.00009  -0.00004   2.12024
    A4        1.86508   0.00000  -0.00031   0.00014  -0.00016   1.86492
    A5        2.22492   0.00003   0.00036   0.00006   0.00042   2.22534
    A6        2.77711   0.00001   0.00028  -0.00004   0.00023   2.77734
    A7        3.25200   0.00000   0.00011  -0.00005   0.00007   3.25207
    A8        3.14325   0.00000  -0.00072   0.00022  -0.00050   3.14276
    D1        3.14159   0.00000  -0.00003   0.00001  -0.00002   3.14157
    D2       -3.13973  -0.00001  -0.00086   0.00008  -0.00077  -3.14051
    D3        0.00185  -0.00001  -0.00088   0.00009  -0.00079   0.00106
    D4        0.00257   0.00000  -0.00002  -0.00019  -0.00021   0.00236
    D5        3.12763   0.00001   0.00190   0.00021   0.00211   3.12974
         Item               Value     Threshold  Converged?
 Maximum Force            0.000029     0.000450     YES
 RMS     Force            0.000013     0.000300     YES
 Maximum Displacement     0.002575     0.001800     NO 
 RMS     Displacement     0.001112     0.001200     YES
 Predicted change in Energy=-2.095761D-08
 GradGradGradGradGradGradGradGradGradGradGradGradGradGradGradGradGradGrad

                          Input orientation:                          
 ---------------------------------------------------------------------
 Center     Atomic      Atomic             Coordinates (Angstroms)
 Number     Number       Type             X           Y           Z
 ---------------------------------------------------------------------
      1          6           0        2.672162    0.346478   -0.014387
      2          1           0        3.773605    0.339938   -0.022429
      3          1           0        2.172959    1.329622   -0.018222
      4          8           0        2.042732   -0.676656   -0.001977
      5          7           0       -0.621567    0.399428    0.005476
      6          6           0       -1.773379    0.049929    0.005902
      7          8           0       -2.916871   -0.163025    0.006294
      8          1           0        0.205269   -0.192915    0.005865
 ---------------------------------------------------------------------
                    Distance matrix (angstroms):
                    1          2          3          4          5
     1  C    0.000000
     2  H    1.101492   0.000000
     3  H    1.102629   1.881904   0.000000
     4  O    1.201308   2.007437   2.010566   0.000000
     5  N    3.294214   4.395663   2.945368   2.873412   0.000000
     6  C    4.455468   5.554633   4.148709   3.884674   1.203671
     7  O    5.612247   6.709417   5.304241   4.986136   2.363214
     8  H    2.525255   3.608013   2.488072   1.900088   1.017118
                    6          7          8
     6  C    0.000000
     7  O    1.163152   0.000000
     8  H    1.993495   3.122284   0.000000
 Stoichiometry    C2H3NO2
 Framework group  C1[X(C2H3NO2)]
 Deg. of freedom    18
 Full point group                 C1      NOp   1
 Largest Abelian subgroup         C1      NOp   1
 Largest concise Abelian subgroup C1      NOp   1
                         Standard orientation:                         
 ---------------------------------------------------------------------
 Center     Atomic      Atomic             Coordinates (Angstroms)
 Number     Number       Type             X           Y           Z
 ---------------------------------------------------------------------
      1          6           0        2.667243    0.345762   -0.003178
      2          1           0        3.768700    0.338219   -0.007572
      3          1           0        2.168972    1.329386   -0.003182
      4          8           0        2.036821   -0.676827    0.001401
      5          7           0       -0.626483    0.401732    0.005961
      6          6           0       -1.778616    0.053331    0.000578
      7          8           0       -2.922301   -0.158535   -0.004048
      8          1           0        0.199794   -0.191390    0.005802
 ---------------------------------------------------------------------
 Rotational constants (GHZ):          37.9682951           1.4422059           1.3894368
 Standard basis: Aug-CC-pVTZ (5D, 7F)
 There are   350 symmetry adapted cartesian basis functions of A   symmetry.
 There are   299 symmetry adapted basis functions of A   symmetry.
   299 basis functions,   441 primitive gaussians,   350 cartesian basis functions
    19 alpha electrons       19 beta electrons
       nuclear repulsion energy       138.7378538219 Hartrees.
 NAtoms=    8 NActive=    8 NUniq=    8 SFac= 1.00D+00 NAtFMM=   60 NAOKFM=F Big=F
 Integral buffers will be    131072 words long.
 Raffenetti 2 integral format.
 Two-electron integral symmetry is turned on.
 Nuclear repulsion after empirical dispersion term =      138.7362975093 Hartrees.
 One-electron integrals computed using PRISM.
 NBasis=   299 RedAO= T EigKep=  4.12D-05  NBF=   299
 NBsUse=   299 1.00D-06 EigRej= -1.00D+00 NBFU=   299
 Initial guess from the checkpoint file:  "PC1-M0001-b3lyp-wb97L-wb97H.chk"
 B after Tr=     0.000000    0.000000    0.000000
         Rot=    1.000000   -0.000003    0.000000   -0.000004 Ang=   0.00 deg.
 Requested convergence on RMS density matrix=1.00D-08 within 128 cycles.
 Requested convergence on MAX density matrix=1.00D-06.
 Requested convergence on             energy=1.00D-06.
 No special actions if energy rises.
 SCF Done:  E(RwB97XD) =  -283.210324402     A.U. after    8 cycles
            NFock=  8  Conv=0.84D-08     -V/T= 2.0054
 Calling FoFJK, ICntrl=      2127 FMM=F ISym2X=0 I1Cent= 0 IOpClX= 0 NMat=1 NMatS=1 NMatT=0.
 ***** Axes restored to original set *****
 -------------------------------------------------------------------
 Center     Atomic                   Forces (Hartrees/Bohr)
 Number     Number              X              Y              Z
 -------------------------------------------------------------------
      1        6          -0.000040858   -0.000075806    0.000001279
      2        1           0.000018867    0.000020129    0.000002527
      3        1           0.000008848    0.000025529   -0.000002607
      4        8           0.000004969    0.000031933    0.000000722
      5        7           0.000032548   -0.000007083   -0.000001363
      6        6          -0.000041669    0.000005678    0.000015237
      7        8           0.000000100   -0.000006269   -0.000006585
      8        1           0.000017195    0.000005890   -0.000009210
 -------------------------------------------------------------------
 Cartesian Forces:  Max     0.000075806 RMS     0.000023785

 GradGradGradGradGradGradGradGradGradGradGradGradGradGradGradGradGradGrad
 Berny optimization.
 Using GEDIIS/GDIIS optimizer.
 FormGI is forming the generalized inverse of G from B-inverse, IUseBI=4.
 Internal  Forces:  Max     0.000039962 RMS     0.000016132
 Search for a local minimum.
 Step number  11 out of a maximum of   30
 All quantities printed in internal units (Hartrees-Bohrs-Radians)
 Mixed Optimization -- En-DIIS/RFO-DIIS
 Swapping is turned off.
 Update second derivatives using D2CorX and points    1    3    2    4    5
                                                      6    7    8    9   10
                                                     11
 DE= -2.99D-08 DEPred=-2.10D-08 R= 1.43D+00
 Trust test= 1.43D+00 RLast= 2.53D-03 DXMaxT set to 1.50D-01
 The second derivative matrix:
                          R1        R2        R3        R4        R5
           R1           0.34538
           R2           0.01224   0.34381
           R3          -0.00446  -0.00626   0.95920
           R4          -0.00285  -0.00281   0.00244   0.04393
           R5           0.04145   0.04335  -0.03911  -0.02548   1.11810
           R6           0.00338   0.00365  -0.00529  -0.00138   0.01397
           R7           0.01850   0.01720  -0.07124   0.00197   0.03836
           A1          -0.01654  -0.01721   0.00765   0.00496  -0.05290
           A2           0.00890   0.00919  -0.00462  -0.00251   0.02721
           A3           0.00763   0.00801  -0.00299  -0.00246   0.02564
           A4           0.00429   0.00443  -0.00304   0.01170   0.03873
           A5           0.00318   0.00296  -0.00164   0.02324   0.06334
           A6           0.00514   0.00496  -0.01064  -0.00469   0.00913
           A7          -0.02259  -0.02282   0.03268   0.00340  -0.09914
           A8           0.00372   0.00400  -0.00097  -0.00309   0.00783
           D1           0.00089   0.00110  -0.00317  -0.00030   0.00429
           D2          -0.00253  -0.00236   0.00441  -0.00026  -0.00725
           D3          -0.00114  -0.00105   0.00359  -0.00088  -0.00841
           D4          -0.00107  -0.00105   0.00187   0.00021  -0.00258
           D5           0.00270   0.00268  -0.00386   0.00076   0.01136
                          R6        R7        A1        A2        A3
           R6           0.44553
           R7           0.00050   1.16389
           A1          -0.00374  -0.03342   0.18583
           A2           0.00152   0.01738  -0.01425   0.16795
           A3           0.00221   0.01608  -0.01158   0.00629   0.16528
           A4           0.00128  -0.00498  -0.00801   0.00367   0.00434
           A5           0.00355  -0.02317  -0.00309   0.00078   0.00231
           A6           0.00251   0.00966  -0.00768   0.00466   0.00301
           A7          -0.00476  -0.02164   0.03625  -0.01971  -0.01653
           A8           0.00053   0.01130  -0.00631   0.00344   0.00286
           D1           0.00116   0.00196  -0.00167   0.00058   0.00117
           D2          -0.00055  -0.00369   0.00452  -0.00269  -0.00167
           D3          -0.00174   0.00085   0.00096  -0.00059  -0.00052
           D4          -0.00009  -0.00039   0.00175  -0.00096  -0.00078
           D5           0.00114   0.00319  -0.00439   0.00244   0.00195
                          A4        A5        A6        A7        A8
           A4           0.12188
           A5          -0.03491   0.09980
           A6           0.03567   0.00645   0.21216
           A7          -0.00826  -0.00347  -0.00793   0.21736
           A8          -0.00061   0.00552   0.00923  -0.00928   0.04678
           D1           0.00057   0.00001   0.00046  -0.00186   0.00066
           D2          -0.01177   0.00414   0.01551   0.00319  -0.00477
           D3          -0.01084   0.00339   0.01587   0.00184  -0.00385
           D4          -0.00070   0.00021   0.00016   0.00141  -0.00059
           D5           0.00489  -0.00491  -0.00619  -0.00485   0.00317
                          D1        D2        D3        D4        D5
           D1           0.03131
           D2          -0.01341   0.02410
           D3           0.01333   0.00368   0.02390
           D4           0.00043   0.00016  -0.00040   0.00233
           D5           0.00038   0.00313   0.00344  -0.00012   0.00639
 ITU=  0  0  0  0  0  1  1  1 -1  1  0
     Eigenvalues ---    0.00211   0.00256   0.01998   0.02537   0.04524
     Eigenvalues ---    0.04834   0.08407   0.14407   0.16017   0.16202
     Eigenvalues ---    0.21635   0.23601   0.33233   0.36076   0.44555
     Eigenvalues ---    0.93360   1.11187   1.22840
 En-DIIS/RFO-DIIS/Sim-DIIS IScMMF=       -3 using points:    11   10    9    8    7    6    5    4
 RFO step:  Lambda=-3.18259011D-08.
 DIIS inversion failure, remove point   8.
 DIIS inversion failure, remove point   7.
 DIIS inversion failure, remove point   6.
 DIIS inversion failure, remove point   5.
 DIIS inversion failure, remove point   4.
 DIIS inversion failure, remove point   3.
 RFO-DIIS uses    2 points instead of    8
 DidBck=F Rises=F RFO-DIIS coefs:    2.07836   -1.07836    0.00000    0.00000    0.00000
                  RFO-DIIS coefs:    0.00000    0.00000    0.00000
 Iteration  1 RMS(Cart)=  0.00116039 RMS(Int)=  0.00000063
 Iteration  2 RMS(Cart)=  0.00000087 RMS(Int)=  0.00000000
 Variable       Old X    -DE/DX   Delta X   Delta X   Delta X     New X
                                 (Linear)    (Quad)   (Total)
    R1        2.08152   0.00002  -0.00003   0.00005   0.00002   2.08154
    R2        2.08367   0.00002  -0.00002   0.00005   0.00002   2.08369
    R3        2.27014  -0.00003   0.00002  -0.00003  -0.00001   2.27013
    R4        3.59065  -0.00001  -0.00039  -0.00006  -0.00045   3.59019
    R5        2.27461   0.00004  -0.00008   0.00004  -0.00003   2.27457
    R6        1.92207   0.00000  -0.00002   0.00001  -0.00001   1.92206
    R7        2.19804   0.00000   0.00000   0.00000   0.00000   2.19804
    A1        2.04653  -0.00003   0.00009  -0.00015  -0.00006   2.04647
    A2        2.11642   0.00001  -0.00005   0.00008   0.00003   2.11645
    A3        2.12024   0.00001  -0.00004   0.00007   0.00003   2.12027
    A4        1.86492   0.00001  -0.00018   0.00011  -0.00007   1.86485
    A5        2.22534   0.00001   0.00046  -0.00005   0.00040   2.22574
    A6        2.77734   0.00001   0.00025  -0.00003   0.00023   2.77757
    A7        3.25207  -0.00001   0.00007  -0.00005   0.00002   3.25209
    A8        3.14276   0.00001  -0.00054   0.00022  -0.00032   3.14244
    D1        3.14157   0.00000  -0.00002   0.00000  -0.00002   3.14155
    D2       -3.14051   0.00000  -0.00083   0.00011  -0.00072  -3.14123
    D3        0.00106   0.00000  -0.00085   0.00011  -0.00074   0.00033
    D4        0.00236   0.00000  -0.00023  -0.00013  -0.00036   0.00200
    D5        3.12974   0.00001   0.00228   0.00015   0.00242   3.13217
         Item               Value     Threshold  Converged?
 Maximum Force            0.000040     0.000450     YES
 RMS     Force            0.000016     0.000300     YES
 Maximum Displacement     0.002722     0.001800     NO 
 RMS     Displacement     0.001161     0.001200     YES
 Predicted change in Energy=-1.591299D-08
 GradGradGradGradGradGradGradGradGradGradGradGradGradGradGradGradGradGrad

                          Input orientation:                          
 ---------------------------------------------------------------------
 Center     Atomic      Atomic             Coordinates (Angstroms)
 Number     Number       Type             X           Y           Z
 ---------------------------------------------------------------------
      1          6           0        2.672077    0.346483   -0.014186
      2          1           0        3.773540    0.340039   -0.021033
      3          1           0        2.172844    1.329623   -0.018541
      4          8           0        2.042698   -0.676682   -0.002499
      5          7           0       -0.621486    0.399188    0.004273
      6          6           0       -1.773348    0.049918    0.006098
      7          8           0       -2.916884   -0.162790    0.007734
      8          1           0        0.205470   -0.192979    0.004674
 ---------------------------------------------------------------------
                    Distance matrix (angstroms):
                    1          2          3          4          5
     1  C    0.000000
     2  H    1.101503   0.000000
     3  H    1.102641   1.881890   0.000000
     4  O    1.201300   2.007456   2.010586   0.000000
     5  N    3.294036   4.395497   2.945252   2.873225   0.000000
     6  C    4.455352   5.554536   4.148576   3.884614   1.203652
     7  O    5.612159   6.709355   5.304085   4.986145   2.363194
     8  H    2.524980   3.607754   2.487853   1.899849   1.017113
                    6          7          8
     6  C    0.000000
     7  O    1.163152   0.000000
     8  H    1.993671   3.122502   0.000000
 Stoichiometry    C2H3NO2
 Framework group  C1[X(C2H3NO2)]
 Deg. of freedom    18
 Full point group                 C1      NOp   1
 Largest Abelian subgroup         C1      NOp   1
 Largest concise Abelian subgroup C1      NOp   1
                         Standard orientation:                         
 ---------------------------------------------------------------------
 Center     Atomic      Atomic             Coordinates (Angstroms)
 Number     Number       Type             X           Y           Z
 ---------------------------------------------------------------------
      1          6           0        2.667152    0.345828   -0.002480
      2          1           0        3.768626    0.338400   -0.005493
      3          1           0        2.168831    1.329440   -0.002878
      4          8           0        2.036807   -0.676803    0.001048
      5          7           0       -0.626406    0.401483    0.004705
      6          6           0       -1.778584    0.053278    0.000451
      7          8           0       -2.922312   -0.158374   -0.003169
      8          1           0        0.200006   -0.191444    0.004573
 ---------------------------------------------------------------------
 Rotational constants (GHZ):          37.9790522           1.4422466           1.3894861
 Standard basis: Aug-CC-pVTZ (5D, 7F)
 There are   350 symmetry adapted cartesian basis functions of A   symmetry.
 There are   299 symmetry adapted basis functions of A   symmetry.
   299 basis functions,   441 primitive gaussians,   350 cartesian basis functions
    19 alpha electrons       19 beta electrons
       nuclear repulsion energy       138.7399667604 Hartrees.
 NAtoms=    8 NActive=    8 NUniq=    8 SFac= 1.00D+00 NAtFMM=   60 NAOKFM=F Big=F
 Integral buffers will be    131072 words long.
 Raffenetti 2 integral format.
 Two-electron integral symmetry is turned on.
 Nuclear repulsion after empirical dispersion term =      138.7384104830 Hartrees.
 One-electron integrals computed using PRISM.
 NBasis=   299 RedAO= T EigKep=  4.12D-05  NBF=   299
 NBsUse=   299 1.00D-06 EigRej= -1.00D+00 NBFU=   299
 Initial guess from the checkpoint file:  "PC1-M0001-b3lyp-wb97L-wb97H.chk"
 B after Tr=     0.000000    0.000000    0.000000
         Rot=    1.000000   -0.000002    0.000000   -0.000001 Ang=   0.00 deg.
 Requested convergence on RMS density matrix=1.00D-08 within 128 cycles.
 Requested convergence on MAX density matrix=1.00D-06.
 Requested convergence on             energy=1.00D-06.
 No special actions if energy rises.
 SCF Done:  E(RwB97XD) =  -283.210324425     A.U. after    8 cycles
            NFock=  8  Conv=0.85D-08     -V/T= 2.0054
 Calling FoFJK, ICntrl=      2127 FMM=F ISym2X=0 I1Cent= 0 IOpClX= 0 NMat=1 NMatS=1 NMatT=0.
 ***** Axes restored to original set *****
 -------------------------------------------------------------------
 Center     Atomic                   Forces (Hartrees/Bohr)
 Number     Number              X              Y              Z
 -------------------------------------------------------------------
      1        6          -0.000025362   -0.000054392   -0.000002553
      2        1           0.000012746    0.000015406    0.000001410
      3        1           0.000007312    0.000017946    0.000000367
      4        8           0.000001269    0.000023583    0.000004102
      5        7           0.000032195    0.000007175   -0.000002336
      6        6          -0.000024425    0.000005559    0.000016827
      7        8          -0.000011590   -0.000010750   -0.000007718
      8        1           0.000007855   -0.000004527   -0.000010099
 -------------------------------------------------------------------
 Cartesian Forces:  Max     0.000054392 RMS     0.000017628

 GradGradGradGradGradGradGradGradGradGradGradGradGradGradGradGradGradGrad
 Berny optimization.
 Using GEDIIS/GDIIS optimizer.
 FormGI is forming the generalized inverse of G from B-inverse, IUseBI=4.
 Internal  Forces:  Max     0.000035996 RMS     0.000013418
 Search for a local minimum.
 Step number  12 out of a maximum of   30
 All quantities printed in internal units (Hartrees-Bohrs-Radians)
 Mixed Optimization -- En-DIIS/RFO-DIIS
 Swapping is turned off.
 Update second derivatives using D2CorX and points    1    3    2    4    5
                                                      6    7    8    9   10
                                                     11   12
 DE= -2.27D-08 DEPred=-1.59D-08 R= 1.43D+00
 Trust test= 1.43D+00 RLast= 2.76D-03 DXMaxT set to 1.50D-01
 The second derivative matrix:
                          R1        R2        R3        R4        R5
           R1           0.33218
           R2          -0.00106   0.33040
           R3           0.01621   0.01454   0.92656
           R4           0.00078   0.00084  -0.00367   0.04251
           R5           0.00626   0.00788   0.01466  -0.01618   1.02881
           R6           0.00083   0.00110  -0.00132  -0.00044   0.00940
           R7           0.01308   0.01185  -0.06161   0.00404   0.03116
           A1           0.00354   0.00302  -0.02417  -0.00072  -0.00073
           A2          -0.00177  -0.00156   0.01237   0.00053  -0.00042
           A3          -0.00179  -0.00147   0.01184   0.00018   0.00109
           A4          -0.00102  -0.00089   0.00643   0.01444   0.03125
           A5           0.00119   0.00094   0.00086   0.02333   0.04931
           A6           0.00032   0.00013  -0.00268  -0.00273  -0.00200
           A7          -0.00665  -0.00679   0.00836  -0.00069  -0.05989
           A8          -0.00142  -0.00117   0.00728  -0.00162  -0.00424
           D1           0.00036   0.00056  -0.00229  -0.00014   0.00326
           D2          -0.00052  -0.00035   0.00117  -0.00094  -0.00141
           D3           0.00026   0.00036   0.00139  -0.00131  -0.00326
           D4          -0.00040  -0.00038   0.00074  -0.00001  -0.00109
           D5          -0.00034  -0.00037   0.00120   0.00195   0.00453
                          R6        R7        A1        A2        A3
           R6           0.44571
           R7           0.00211   1.19145
           A1          -0.00031  -0.03136   0.15656
           A2          -0.00029   0.01696   0.00115   0.15987
           A3           0.00058   0.01443   0.00230  -0.00104   0.15872
           A4           0.00166   0.00241  -0.00175   0.00053   0.00122
           A5           0.00010  -0.04541   0.00421  -0.00361  -0.00060
           A6           0.00180   0.01063  -0.00092   0.00113  -0.00022
           A7          -0.00361  -0.03287   0.01585  -0.00928  -0.00654
           A8           0.00013   0.01425   0.00051  -0.00007  -0.00045
           D1           0.00124   0.00407  -0.00137   0.00048   0.00096
           D2           0.00011  -0.00225   0.00134  -0.00099  -0.00020
           D3          -0.00091   0.00454  -0.00180   0.00095   0.00070
           D4          -0.00005  -0.00131   0.00097  -0.00058  -0.00039
           D5           0.00074   0.00392  -0.00016   0.00022  -0.00007
                          A4        A5        A6        A7        A8
           A4           0.12349
           A5          -0.04632   0.11937
           A6           0.03363   0.00312   0.20968
           A7          -0.00935   0.01206  -0.00449   0.20740
           A8          -0.00060   0.00071   0.00812  -0.00620   0.04560
           D1           0.00121  -0.00174   0.00050  -0.00254   0.00085
           D2          -0.00972   0.00326   0.01662   0.00060  -0.00388
           D3          -0.00818   0.00043   0.01701  -0.00174  -0.00275
           D4          -0.00080   0.00120   0.00032   0.00135  -0.00053
           D5           0.00388  -0.00724  -0.00755  -0.00281   0.00244
                          D1        D2        D3        D4        D5
           D1           0.03150
           D2          -0.01328   0.02388
           D3           0.01363   0.00366   0.02421
           D4           0.00036   0.00002  -0.00061   0.00235
           D5           0.00043   0.00383   0.00417  -0.00003   0.00561
 ITU=  0  0  0  0  0  0  1  1  1 -1  1  0
     Eigenvalues ---    0.00157   0.00244   0.01939   0.02761   0.04498
     Eigenvalues ---    0.04702   0.08590   0.14558   0.15802   0.16028
     Eigenvalues ---    0.20788   0.22856   0.32943   0.33260   0.44562
     Eigenvalues ---    0.91253   1.03642   1.21391
 En-DIIS/RFO-DIIS/Sim-DIIS IScMMF=       -3 using points:    12   11   10    9    8    7    6    5    4
 RFO step:  Lambda=-2.06054135D-08.
 DIIS inversion failure, remove point   9.
 DIIS inversion failure, remove point   8.
 DIIS inversion failure, remove point   7.
 DIIS inversion failure, remove point   6.
 DIIS inversion failure, remove point   5.
 DIIS inversion failure, remove point   4.
 DIIS inversion failure, remove point   3.
 RFO-DIIS uses    2 points instead of    9
 DidBck=F Rises=F RFO-DIIS coefs:    1.87723   -0.87723    0.00000    0.00000    0.00000
                  RFO-DIIS coefs:    0.00000    0.00000    0.00000    0.00000
 Iteration  1 RMS(Cart)=  0.00094573 RMS(Int)=  0.00000041
 Iteration  2 RMS(Cart)=  0.00000056 RMS(Int)=  0.00000000
 Variable       Old X    -DE/DX   Delta X   Delta X   Delta X     New X
                                 (Linear)    (Quad)   (Total)
    R1        2.08154   0.00001   0.00002   0.00002   0.00004   2.08158
    R2        2.08369   0.00001   0.00002   0.00002   0.00004   2.08373
    R3        2.27013  -0.00002  -0.00001  -0.00002  -0.00003   2.27010
    R4        3.59019   0.00000  -0.00040   0.00007  -0.00033   3.58986
    R5        2.27457   0.00004  -0.00003   0.00004   0.00001   2.27458
    R6        1.92206   0.00000  -0.00001   0.00001   0.00000   1.92207
    R7        2.19804   0.00001   0.00000   0.00000   0.00000   2.19804
    A1        2.04647  -0.00002  -0.00005  -0.00009  -0.00014   2.04633
    A2        2.11645   0.00001   0.00002   0.00005   0.00007   2.11652
    A3        2.12027   0.00001   0.00003   0.00004   0.00007   2.12034
    A4        1.86485   0.00001  -0.00006   0.00006   0.00000   1.86485
    A5        2.22574  -0.00001   0.00035  -0.00018   0.00017   2.22592
    A6        2.77757   0.00001   0.00020   0.00000   0.00020   2.77777
    A7        3.25209  -0.00002   0.00002  -0.00007  -0.00005   3.25205
    A8        3.14244   0.00001  -0.00028   0.00017  -0.00011   3.14232
    D1        3.14155   0.00000  -0.00001   0.00002   0.00000   3.14156
    D2       -3.14123   0.00000  -0.00063   0.00010  -0.00053   3.14143
    D3        0.00033   0.00000  -0.00065   0.00012  -0.00052  -0.00020
    D4        0.00200   0.00000  -0.00032  -0.00024  -0.00056   0.00144
    D5        3.13217   0.00000   0.00213   0.00009   0.00222   3.13439
         Item               Value     Threshold  Converged?
 Maximum Force            0.000036     0.000450     YES
 RMS     Force            0.000013     0.000300     YES
 Maximum Displacement     0.002223     0.001800     NO 
 RMS     Displacement     0.000946     0.001200     YES
 Predicted change in Energy=-1.030273D-08
 GradGradGradGradGradGradGradGradGradGradGradGradGradGradGradGradGradGrad

                          Input orientation:                          
 ---------------------------------------------------------------------
 Center     Atomic      Atomic             Coordinates (Angstroms)
 Number     Number       Type             X           Y           Z
 ---------------------------------------------------------------------
      1          6           0        2.672030    0.346450   -0.014017
      2          1           0        3.773521    0.340029   -0.019906
      3          1           0        2.172904    1.329667   -0.018788
      4          8           0        2.042599   -0.676671   -0.002894
      5          7           0       -0.621475    0.399139    0.003278
      6          6           0       -1.773350    0.049911    0.006287
      7          8           0       -2.916884   -0.162812    0.008910
      8          1           0        0.205565   -0.192913    0.003649
 ---------------------------------------------------------------------
                    Distance matrix (angstroms):
                    1          2          3          4          5
     1  C    0.000000
     2  H    1.101525   0.000000
     3  H    1.102663   1.881849   0.000000
     4  O    1.201284   2.007500   2.010628   0.000000
     5  N    3.293972   4.395455   2.945323   2.873100   0.000000
     6  C    4.455306   5.554515   4.148654   3.884518   1.203655
     7  O    5.612114   6.709336   5.304168   4.986047   2.363201
     8  H    2.524812   3.607616   2.487806   1.899674   1.017114
                    6          7          8
     6  C    0.000000
     7  O    1.163153   0.000000
     8  H    1.993759   3.122598   0.000000
 Stoichiometry    C2H3NO2
 Framework group  C1[X(C2H3NO2)]
 Deg. of freedom    18
 Full point group                 C1      NOp   1
 Largest Abelian subgroup         C1      NOp   1
 Largest concise Abelian subgroup C1      NOp   1
                         Standard orientation:                         
 ---------------------------------------------------------------------
 Center     Atomic      Atomic             Coordinates (Angstroms)
 Number     Number       Type             X           Y           Z
 ---------------------------------------------------------------------
      1          6           0        2.667131    0.345791   -0.001912
      2          1           0        3.768629    0.338375   -0.003816
      3          1           0        2.168924    1.329486   -0.002601
      4          8           0        2.036728   -0.676789    0.000767
      5          7           0       -0.626367    0.401459    0.003668
      6          6           0       -1.778564    0.053297    0.000373
      7          8           0       -2.922293   -0.158367   -0.002459
      8          1           0        0.200125   -0.191359    0.003505
 ---------------------------------------------------------------------
 Rotational constants (GHZ):          37.9821521           1.4422864           1.3895252
 Standard basis: Aug-CC-pVTZ (5D, 7F)
 There are   350 symmetry adapted cartesian basis functions of A   symmetry.
 There are   299 symmetry adapted basis functions of A   symmetry.
   299 basis functions,   441 primitive gaussians,   350 cartesian basis functions
    19 alpha electrons       19 beta electrons
       nuclear repulsion energy       138.7410274196 Hartrees.
 NAtoms=    8 NActive=    8 NUniq=    8 SFac= 1.00D+00 NAtFMM=   60 NAOKFM=F Big=F
 Integral buffers will be    131072 words long.
 Raffenetti 2 integral format.
 Two-electron integral symmetry is turned on.
 Nuclear repulsion after empirical dispersion term =      138.7394711932 Hartrees.
 One-electron integrals computed using PRISM.
 NBasis=   299 RedAO= T EigKep=  4.12D-05  NBF=   299
 NBsUse=   299 1.00D-06 EigRej= -1.00D+00 NBFU=   299
 Initial guess from the checkpoint file:  "PC1-M0001-b3lyp-wb97L-wb97H.chk"
 B after Tr=     0.000000    0.000000    0.000000
         Rot=    1.000000    0.000000    0.000000    0.000003 Ang=   0.00 deg.
 Requested convergence on RMS density matrix=1.00D-08 within 128 cycles.
 Requested convergence on MAX density matrix=1.00D-06.
 Requested convergence on             energy=1.00D-06.
 No special actions if energy rises.
 SCF Done:  E(RwB97XD) =  -283.210324439     A.U. after    8 cycles
            NFock=  8  Conv=0.70D-08     -V/T= 2.0054
 Calling FoFJK, ICntrl=      2127 FMM=F ISym2X=0 I1Cent= 0 IOpClX= 0 NMat=1 NMatS=1 NMatT=0.
 ***** Axes restored to original set *****
 -------------------------------------------------------------------
 Center     Atomic                   Forces (Hartrees/Bohr)
 Number     Number              X              Y              Z
 -------------------------------------------------------------------
      1        6           0.000000424   -0.000013201   -0.000003778
      2        1           0.000001529    0.000004019    0.000000253
      3        1           0.000002478    0.000002929    0.000001916
      4        8          -0.000005190    0.000008917    0.000005427
      5        7           0.000010424    0.000012615    0.000000055
      6        6           0.000003441    0.000000886    0.000007945
      7        8          -0.000013898   -0.000006996   -0.000003264
      8        1           0.000000792   -0.000009170   -0.000008555
 -------------------------------------------------------------------
 Cartesian Forces:  Max     0.000013898 RMS     0.000006818

 GradGradGradGradGradGradGradGradGradGradGradGradGradGradGradGradGradGrad
 Berny optimization.
 Using GEDIIS/GDIIS optimizer.
 FormGI is forming the generalized inverse of G from B-inverse, IUseBI=4.
 Internal  Forces:  Max     0.000016120 RMS     0.000007312
 Search for a local minimum.
 Step number  13 out of a maximum of   30
 All quantities printed in internal units (Hartrees-Bohrs-Radians)
 Mixed Optimization -- En-DIIS/RFO-DIIS
 Swapping is turned off.
 Update second derivatives using D2CorX and points    1    3    2    4    5
                                                      6    7    8    9   10
                                                     11   12   13
 DE= -1.41D-08 DEPred=-1.03D-08 R= 1.37D+00
 Trust test= 1.37D+00 RLast= 2.45D-03 DXMaxT set to 1.50D-01
 The second derivative matrix:
                          R1        R2        R3        R4        R5
           R1           0.33468
           R2           0.00145   0.33293
           R3           0.01305   0.01133   0.93106
           R4           0.00108   0.00113  -0.00428   0.04218
           R5           0.00712   0.00876   0.01557  -0.01362   1.02275
           R6          -0.00177  -0.00150   0.00271   0.00040   0.00326
           R7          -0.00427  -0.00564  -0.03655   0.00646  -0.01987
           A1           0.00366   0.00314  -0.02487  -0.00161   0.00938
           A2          -0.00229  -0.00210   0.01347   0.00107  -0.00717
           A3          -0.00137  -0.00105   0.01143   0.00053  -0.00224
           A4          -0.01282  -0.01275   0.02497   0.01773   0.00203
           A5           0.01805   0.01791  -0.02469   0.02007   0.08938
           A6          -0.00375  -0.00396   0.00384  -0.00141  -0.01346
           A7          -0.00042  -0.00050  -0.00116  -0.00223  -0.03670
           A8          -0.00325  -0.00301   0.01001  -0.00119  -0.01176
           D1          -0.00094  -0.00075  -0.00041   0.00003  -0.00069
           D2          -0.00136  -0.00120   0.00251  -0.00078  -0.00186
           D3          -0.00224  -0.00216   0.00512  -0.00086  -0.00845
           D4           0.00031   0.00034  -0.00033  -0.00015   0.00121
           D5          -0.00261  -0.00265   0.00481   0.00268  -0.00218
                          R6        R7        A1        A2        A3
           R6           0.44534
           R7          -0.00035   1.19823
           A1           0.00402  -0.00838   0.15167
           A2          -0.00266   0.00514   0.00432   0.15792
           A3          -0.00137   0.00325   0.00402  -0.00224   0.15821
           A4           0.00021   0.00260   0.01512  -0.00831  -0.00680
           A5           0.00042  -0.05322  -0.01824   0.00795   0.01031
           A6           0.00072   0.00908   0.00526  -0.00217  -0.00310
           A7          -0.00008  -0.01356   0.00281  -0.00193  -0.00086
           A8          -0.00111   0.00885   0.00420  -0.00215  -0.00206
           D1           0.00102   0.00437   0.00038  -0.00042   0.00011
           D2           0.00056  -0.00083   0.00227  -0.00143  -0.00069
           D3          -0.00069   0.00605   0.00146  -0.00072  -0.00090
           D4           0.00016  -0.00107  -0.00008  -0.00003   0.00011
           D5           0.00003   0.00243   0.00341  -0.00169  -0.00172
                          A4        A5        A6        A7        A8
           A4           0.12161
           A5          -0.05228   0.13537
           A6           0.03068   0.00330   0.20751
           A7           0.00238  -0.00260   0.00054   0.18884
           A8          -0.00455   0.00558   0.00662  -0.00086   0.04401
           D1           0.00115  -0.00219   0.00036  -0.00088   0.00041
           D2          -0.00770   0.00043   0.01723   0.00046  -0.00397
           D3          -0.00631  -0.00290   0.01737   0.00013  -0.00343
           D4          -0.00041   0.00105   0.00054   0.00029  -0.00023
           D5           0.00181  -0.00643  -0.00881   0.00035   0.00147
                          D1        D2        D3        D4        D5
           D1           0.03151
           D2          -0.01317   0.02423
           D3           0.01373   0.00419   0.02486
           D4           0.00038  -0.00003  -0.00061   0.00231
           D5           0.00030   0.00410   0.00424   0.00012   0.00486
 ITU=  0  0  0  0  0  0  0  1  1  1 -1  1  0
     Eigenvalues ---    0.00123   0.00243   0.01867   0.02831   0.04476
     Eigenvalues ---    0.04584   0.08553   0.12481   0.16028   0.18209
     Eigenvalues ---    0.18868   0.22271   0.33226   0.34081   0.44546
     Eigenvalues ---    0.92926   1.03112   1.20972
 En-DIIS/RFO-DIIS/Sim-DIIS IScMMF=       -3 using points:    13   12   11   10    9    8    7    6    5    4
 RFO step:  Lambda=-4.04079586D-09.
 DIIS inversion failure, remove point  10.
 DIIS inversion failure, remove point   9.
 DIIS inversion failure, remove point   8.
 DIIS inversion failure, remove point   7.
 DIIS inversion failure, remove point   6.
 DIIS inversion failure, remove point   5.
 DIIS inversion failure, remove point   4.
 DIIS inversion failure, remove point   3.
 RFO-DIIS uses    2 points instead of   10
 DidBck=F Rises=F RFO-DIIS coefs:    1.65693   -0.65693    0.00000    0.00000    0.00000
                  RFO-DIIS coefs:    0.00000    0.00000    0.00000    0.00000    0.00000
 Iteration  1 RMS(Cart)=  0.00059162 RMS(Int)=  0.00000016
 Iteration  2 RMS(Cart)=  0.00000023 RMS(Int)=  0.00000000
 Variable       Old X    -DE/DX   Delta X   Delta X   Delta X     New X
                                 (Linear)    (Quad)   (Total)
    R1        2.08158   0.00000   0.00003   0.00000   0.00002   2.08160
    R2        2.08373   0.00000   0.00003  -0.00001   0.00002   2.08375
    R3        2.27010   0.00000  -0.00002   0.00000  -0.00002   2.27008
    R4        3.58986   0.00000  -0.00022   0.00006  -0.00016   3.58970
    R5        2.27458   0.00001   0.00000   0.00001   0.00001   2.27459
    R6        1.92207   0.00000   0.00000   0.00001   0.00001   1.92208
    R7        2.19804   0.00001   0.00000   0.00001   0.00001   2.19805
    A1        2.04633  -0.00001  -0.00009   0.00000  -0.00009   2.04625
    A2        2.11652   0.00000   0.00005   0.00000   0.00005   2.11656
    A3        2.12034   0.00000   0.00004   0.00000   0.00004   2.12038
    A4        1.86485   0.00001   0.00000   0.00007   0.00007   1.86492
    A5        2.22592  -0.00002   0.00011  -0.00015  -0.00003   2.22589
    A6        2.77777   0.00001   0.00013   0.00000   0.00013   2.77790
    A7        3.25205  -0.00001  -0.00003  -0.00002  -0.00005   3.25200
    A8        3.14232   0.00000  -0.00007   0.00005  -0.00002   3.14230
    D1        3.14156   0.00000   0.00000   0.00002   0.00002   3.14158
    D2        3.14143   0.00000  -0.00035   0.00011  -0.00024   3.14119
    D3       -0.00020   0.00000  -0.00034   0.00013  -0.00022  -0.00042
    D4        0.00144   0.00000  -0.00037  -0.00014  -0.00051   0.00093
    D5        3.13439   0.00000   0.00146   0.00004   0.00150   3.13589
         Item               Value     Threshold  Converged?
 Maximum Force            0.000016     0.000450     YES
 RMS     Force            0.000007     0.000300     YES
 Maximum Displacement     0.001358     0.001800     YES
 RMS     Displacement     0.000592     0.001200     YES
 Predicted change in Energy=-4.535883D-09
 Optimization completed.
    -- Stationary point found.
                           ----------------------------
                           !   Optimized Parameters   !
                           ! (Angstroms and Degrees)  !
 --------------------------                            --------------------------
 ! Name  Definition              Value          Derivative Info.                !
 --------------------------------------------------------------------------------
 ! R1    R(1,2)                  1.1015         -DE/DX =    0.0                 !
 ! R2    R(1,3)                  1.1027         -DE/DX =    0.0                 !
 ! R3    R(1,4)                  1.2013         -DE/DX =    0.0                 !
 ! R4    R(4,8)                  1.8997         -DE/DX =    0.0                 !
 ! R5    R(5,6)                  1.2037         -DE/DX =    0.0                 !
 ! R6    R(5,8)                  1.0171         -DE/DX =    0.0                 !
 ! R7    R(6,7)                  1.1632         -DE/DX =    0.0                 !
 ! A1    A(2,1,3)              117.2462         -DE/DX =    0.0                 !
 ! A2    A(2,1,4)              121.2675         -DE/DX =    0.0                 !
 ! A3    A(3,1,4)              121.4863         -DE/DX =    0.0                 !
 ! A4    A(1,4,8)              106.848          -DE/DX =    0.0                 !
 ! A5    A(6,5,8)              127.5357         -DE/DX =    0.0                 !
 ! A6    A(4,8,5)              159.1543         -DE/DX =    0.0                 !
 ! A7    L(5,6,7,4,-1)         186.3285         -DE/DX =    0.0                 !
 ! A8    L(5,6,7,4,-2)         180.0418         -DE/DX =    0.0                 !
 ! D1    D(2,1,3,4)            179.9981         -DE/DX =    0.0                 !
 ! D2    D(2,1,4,8)            179.9907         -DE/DX =    0.0                 !
 ! D3    D(3,1,4,8)             -0.0113         -DE/DX =    0.0                 !
 ! D4    D(1,4,8,5)              0.0826         -DE/DX =    0.0                 !
 ! D5    D(6,5,8,4)            179.5872         -DE/DX =    0.0                 !
 --------------------------------------------------------------------------------
 GradGradGradGradGradGradGradGradGradGradGradGradGradGradGradGradGradGrad

                          Input orientation:                          
 ---------------------------------------------------------------------
 Center     Atomic      Atomic             Coordinates (Angstroms)
 Number     Number       Type             X           Y           Z
 ---------------------------------------------------------------------
      1          6           0        2.672030    0.346450   -0.014017
      2          1           0        3.773521    0.340029   -0.019906
      3          1           0        2.172904    1.329667   -0.018788
      4          8           0        2.042599   -0.676671   -0.002894
      5          7           0       -0.621475    0.399139    0.003278
      6          6           0       -1.773350    0.049911    0.006287
      7          8           0       -2.916884   -0.162812    0.008910
      8          1           0        0.205565   -0.192913    0.003649
 ---------------------------------------------------------------------
                    Distance matrix (angstroms):
                    1          2          3          4          5
     1  C    0.000000
     2  H    1.101525   0.000000
     3  H    1.102663   1.881849   0.000000
     4  O    1.201284   2.007500   2.010628   0.000000
     5  N    3.293972   4.395455   2.945323   2.873100   0.000000
     6  C    4.455306   5.554515   4.148654   3.884518   1.203655
     7  O    5.612114   6.709336   5.304168   4.986047   2.363201
     8  H    2.524812   3.607616   2.487806   1.899674   1.017114
                    6          7          8
     6  C    0.000000
     7  O    1.163153   0.000000
     8  H    1.993759   3.122598   0.000000
 Stoichiometry    C2H3NO2
 Framework group  C1[X(C2H3NO2)]
 Deg. of freedom    18
 Full point group                 C1      NOp   1
 Largest Abelian subgroup         C1      NOp   1
 Largest concise Abelian subgroup C1      NOp   1
                         Standard orientation:                         
 ---------------------------------------------------------------------
 Center     Atomic      Atomic             Coordinates (Angstroms)
 Number     Number       Type             X           Y           Z
 ---------------------------------------------------------------------
      1          6           0        2.667131    0.345791   -0.001912
      2          1           0        3.768629    0.338375   -0.003816
      3          1           0        2.168924    1.329486   -0.002601
      4          8           0        2.036728   -0.676789    0.000767
      5          7           0       -0.626367    0.401459    0.003668
      6          6           0       -1.778564    0.053297    0.000373
      7          8           0       -2.922293   -0.158367   -0.002459
      8          1           0        0.200125   -0.191359    0.003505
 ---------------------------------------------------------------------
 Rotational constants (GHZ):          37.9821521           1.4422864           1.3895252

 **********************************************************************

            Population analysis using the SCF Density.

 **********************************************************************

 Orbital symmetries:
       Occupied  (A) (A) (A) (A) (A) (A) (A) (A) (A) (A) (A) (A)
                 (A) (A) (A) (A) (A) (A) (A)
       Virtual   (A) (A) (A) (A) (A) (A) (A) (A) (A) (A) (A) (A)
                 (A) (A) (A) (A) (A) (A) (A) (A) (A) (A) (A) (A)
                 (A) (A) (A) (A) (A) (A) (A) (A) (A) (A) (A) (A)
                 (A) (A) (A) (A) (A) (A) (A) (A) (A) (A) (A) (A)
                 (A) (A) (A) (A) (A) (A) (A) (A) (A) (A) (A) (A)
                 (A) (A) (A) (A) (A) (A) (A) (A) (A) (A) (A) (A)
                 (A) (A) (A) (A) (A) (A) (A) (A) (A) (A) (A) (A)
                 (A) (A) (A) (A) (A) (A) (A) (A) (A) (A) (A) (A)
                 (A) (A) (A) (A) (A) (A) (A) (A) (A) (A) (A) (A)
                 (A) (A) (A) (A) (A) (A) (A) (A) (A) (A) (A) (A)
                 (A) (A) (A) (A) (A) (A) (A) (A) (A) (A) (A) (A)
                 (A) (A) (A) (A) (A) (A) (A) (A) (A) (A) (A) (A)
                 (A) (A) (A) (A) (A) (A) (A) (A) (A) (A) (A) (A)
                 (A) (A) (A) (A) (A) (A) (A) (A) (A) (A) (A) (A)
                 (A) (A) (A) (A) (A) (A) (A) (A) (A) (A) (A) (A)
                 (A) (A) (A) (A) (A) (A) (A) (A) (A) (A) (A) (A)
                 (A) (A) (A) (A) (A) (A) (A) (A) (A) (A) (A) (A)
                 (A) (A) (A) (A) (A) (A) (A) (A) (A) (A) (A) (A)
                 (A) (A) (A) (A) (A) (A) (A) (A) (A) (A) (A) (A)
                 (A) (A) (A) (A) (A) (A) (A) (A) (A) (A) (A) (A)
                 (A) (A) (A) (A) (A) (A) (A) (A) (A) (A) (A) (A)
                 (A) (A) (A) (A) (A) (A) (A) (A) (A) (A) (A) (A)
                 (A) (A) (A) (A) (A) (A) (A) (A) (A) (A) (A) (A)
                 (A) (A) (A) (A)
 The electronic state is 1-A.
 Alpha  occ. eigenvalues --  -19.30349 -19.29365 -14.44300 -10.41925 -10.41357
 Alpha  occ. eigenvalues --   -1.20891  -1.20152  -1.03458  -0.75939  -0.68960
 Alpha  occ. eigenvalues --   -0.61578  -0.59316  -0.57535  -0.54996  -0.54445
 Alpha  occ. eigenvalues --   -0.52284  -0.40694  -0.38562  -0.37829
 Alpha virt. eigenvalues --   -0.00464   0.02454   0.04185   0.04844   0.07433
 Alpha virt. eigenvalues --    0.08414   0.09095   0.09614   0.10187   0.11473
 Alpha virt. eigenvalues --    0.11857   0.12199   0.13894   0.13988   0.15640
 Alpha virt. eigenvalues --    0.16904   0.17321   0.18828   0.19690   0.21347
 Alpha virt. eigenvalues --    0.22984   0.23150   0.23747   0.24976   0.25279
 Alpha virt. eigenvalues --    0.25647   0.26968   0.27915   0.28325   0.29904
 Alpha virt. eigenvalues --    0.30041   0.30710   0.32537   0.33582   0.36571
 Alpha virt. eigenvalues --    0.36664   0.37635   0.38038   0.39447   0.41103
 Alpha virt. eigenvalues --    0.41413   0.43584   0.44303   0.47396   0.47850
 Alpha virt. eigenvalues --    0.47873   0.48766   0.49171   0.51335   0.52476
 Alpha virt. eigenvalues --    0.52950   0.54783   0.57757   0.58775   0.60103
 Alpha virt. eigenvalues --    0.62287   0.64095   0.65091   0.66350   0.69664
 Alpha virt. eigenvalues --    0.71127   0.72412   0.74405   0.75372   0.76676
 Alpha virt. eigenvalues --    0.77802   0.78211   0.79769   0.80490   0.81422
 Alpha virt. eigenvalues --    0.83615   0.84419   0.85022   0.85967   0.86716
 Alpha virt. eigenvalues --    0.89357   0.90159   0.90544   0.91722   0.92227
 Alpha virt. eigenvalues --    0.93315   0.95045   0.95103   0.96086   0.96647
 Alpha virt. eigenvalues --    0.98315   1.01455   1.02046   1.04032   1.04689
 Alpha virt. eigenvalues --    1.05303   1.06393   1.08257   1.09725   1.10152
 Alpha virt. eigenvalues --    1.12227   1.12302   1.16025   1.18092   1.18786
 Alpha virt. eigenvalues --    1.19356   1.22094   1.23769   1.25658   1.27295
 Alpha virt. eigenvalues --    1.27860   1.30128   1.30726   1.36481   1.37566
 Alpha virt. eigenvalues --    1.39431   1.43363   1.44051   1.45120   1.46762
 Alpha virt. eigenvalues --    1.48237   1.50556   1.52422   1.54561   1.54903
 Alpha virt. eigenvalues --    1.59515   1.62106   1.62799   1.63434   1.67382
 Alpha virt. eigenvalues --    1.68431   1.72966   1.76642   1.79678   1.80515
 Alpha virt. eigenvalues --    1.81935   1.85276   1.88650   1.91604   1.93243
 Alpha virt. eigenvalues --    2.00188   2.01804   2.03066   2.05528   2.07497
 Alpha virt. eigenvalues --    2.08853   2.10359   2.11505   2.16603   2.16723
 Alpha virt. eigenvalues --    2.21154   2.21796   2.24354   2.24486   2.27361
 Alpha virt. eigenvalues --    2.30031   2.31308   2.32656   2.37902   2.41958
 Alpha virt. eigenvalues --    2.43347   2.46586   2.51318   2.52273   2.53380
 Alpha virt. eigenvalues --    2.58658   2.59234   2.59862   2.64633   2.66554
 Alpha virt. eigenvalues --    2.69785   2.70589   2.75485   2.78911   2.83198
 Alpha virt. eigenvalues --    2.85673   2.86357   2.86882   2.90990   2.95295
 Alpha virt. eigenvalues --    2.98833   2.99659   3.09603   3.18593   3.22126
 Alpha virt. eigenvalues --    3.23574   3.24405   3.26546   3.30355   3.33532
 Alpha virt. eigenvalues --    3.36191   3.41641   3.41919   3.46210   3.51985
 Alpha virt. eigenvalues --    3.53412   3.58370   3.60168   3.63740   3.71075
 Alpha virt. eigenvalues --    3.73927   3.76574   3.81883   3.83215   3.86434
 Alpha virt. eigenvalues --    3.89256   3.93570   3.95336   3.97692   3.97988
 Alpha virt. eigenvalues --    4.00521   4.07748   4.10907   4.11313   4.13666
 Alpha virt. eigenvalues --    4.16109   4.22486   4.32346   4.40195   4.42588
 Alpha virt. eigenvalues --    4.43452   4.49322   4.54691   4.65765   4.66969
 Alpha virt. eigenvalues --    4.69411   4.73423   4.80833   4.85270   4.87199
 Alpha virt. eigenvalues --    4.87285   4.90382   4.93390   4.95100   4.96609
 Alpha virt. eigenvalues --    4.98443   5.04760   5.07962   5.11433   5.13192
 Alpha virt. eigenvalues --    5.19855   5.21392   5.42815   5.43829   5.63033
 Alpha virt. eigenvalues --    5.65275   5.82258   5.82450   5.91320   5.99540
 Alpha virt. eigenvalues --    6.12926   6.18153   6.18512   6.19951   6.27014
 Alpha virt. eigenvalues --    6.28796   6.41852   6.42544   6.50550   6.51366
 Alpha virt. eigenvalues --    6.56118   6.59102   6.68908   6.69680   6.75511
 Alpha virt. eigenvalues --    6.77999   6.79230   6.86780   7.02019   7.08013
 Alpha virt. eigenvalues --    7.11103   7.18736   7.24498   7.29666   7.37426
 Alpha virt. eigenvalues --    7.41222   7.44611   7.46660   7.54258   7.65310
 Alpha virt. eigenvalues --   14.79942  15.31366  16.00724  16.74103  20.77195
          Condensed to atoms (all electrons):
               1          2          3          4          5          6
     1  C    5.169121   0.325649   0.309245   0.445676  -0.008144  -0.003958
     2  H    0.325649   0.350663   0.007812  -0.049098   0.000980  -0.001133
     3  H    0.309245   0.007812   0.359287  -0.046911  -0.006977   0.004868
     4  O    0.445676  -0.049098  -0.046911   8.222001  -0.037703  -0.010004
     5  N   -0.008144   0.000980  -0.006977  -0.037703   6.904554   0.364996
     6  C   -0.003958  -0.001133   0.004868  -0.010004   0.364996   5.062709
     7  O   -0.000866  -0.000028  -0.000491  -0.000571  -0.235032   0.540157
     8  H    0.023609   0.001922  -0.008576  -0.032770   0.214191  -0.127235
               7          8
     1  C   -0.000866   0.023609
     2  H   -0.000028   0.001922
     3  H   -0.000491  -0.008576
     4  O   -0.000571  -0.032770
     5  N   -0.235032   0.214191
     6  C    0.540157  -0.127235
     7  O    8.096054  -0.019166
     8  H   -0.019166   0.534733
 Mulliken charges:
               1
     1  C   -0.260331
     2  H    0.363234
     3  H    0.381743
     4  O   -0.490619
     5  N   -0.196864
     6  C    0.169600
     7  O   -0.380057
     8  H    0.413294
 Sum of Mulliken charges =   0.00000
 Mulliken charges with hydrogens summed into heavy atoms:
               1
     1  C    0.484646
     4  O   -0.490619
     5  N    0.216430
     6  C    0.169600
     7  O   -0.380057
 Electronic spatial extent (au):  <R**2>=            749.9972
 Charge=              0.0000 electrons
 Dipole moment (field-independent basis, Debye):
    X=              4.1334    Y=              1.1370    Z=             -0.0053  Tot=              4.2869
 Quadrupole moment (field-independent basis, Debye-Ang):
   XX=            -26.6950   YY=            -29.1330   ZZ=            -28.3012
   XY=              4.1613   XZ=             -0.0223   YZ=             -0.0065
 Traceless Quadrupole moment (field-independent basis, Debye-Ang):
   XX=              1.3481   YY=             -1.0899   ZZ=             -0.2582
   XY=              4.1613   XZ=             -0.0223   YZ=             -0.0065
 Octapole moment (field-independent basis, Debye-Ang**2):
  XXX=             57.6782  YYY=             -1.6467  ZZZ=             -0.0131  XYY=             -1.5827
  XXY=             13.2865  XXZ=             -0.0068  XZZ=             -0.0574  YZZ=             -1.2084
  YYZ=             -0.0082  XYZ=              0.0027
 Hexadecapole moment (field-independent basis, Debye-Ang**3):
 XXXX=           -809.9572 YYYY=            -60.1950 ZZZZ=            -25.7341 XXXY=             15.3681
 XXXZ=             -0.2210 YYYX=              2.5748 YYYZ=             -0.0091 ZZZX=              0.0235
 ZZZY=             -0.0071 XXYY=           -150.3090 XXZZ=           -141.0742 YYZZ=            -14.4176
 XXYZ=             -0.0090 YYXZ=              0.0044 ZZXY=             -0.5962
 N-N= 1.387394711932D+02 E-N=-9.418530807607D+02  KE= 2.816831793279D+02
 1\1\GINC-R07C09\FOpt\RwB97XD\Aug-CC-pVTZ\C2H3N1O2\LFRANZON\20-Jan-2022
 \0\\#wB97XD Aug-cc-pVTZ Opt Integral(Grid=SuperFineGrid) Freq MaxDisk=
 32GB\\Title\\0,1\C,2.672030131,0.346449631,-0.0140169501\H,3.773520621
 ,0.3400289651,-0.0199061328\H,2.1729042766,1.3296670301,-0.0187878787\
 O,2.0425992971,-0.6766714316,-0.002893744\N,-0.6214753381,0.3991394543
 ,0.0032777521\C,-1.7733503895,0.049910782,0.0062873451\O,-2.9168835093
 ,-0.162811629,0.008910152\H,0.2055649112,-0.1929128019,0.0036494566\\V
 ersion=ES64L-G16RevB.01\State=1-A\HF=-283.2103244\RMSD=7.008e-09\RMSF=
 6.818e-06\Dipole=1.6257558,0.4487994,-0.010724\Quadrupole=0.9963259,-0
 .8047056,-0.1916202,3.0952784,-0.0395237,-0.0124519\PG=C01 [X(C2H3N1O2
 )]\\@


 The lyf so short, the craft so long to lerne.
                             -- Chaucer
 Job cpu time:       0 days  6 hours 51 minutes 23.7 seconds.
 Elapsed time:       0 days  0 hours 28 minutes 10.4 seconds.
 File lengths (MBytes):  RWF=     59 Int=      0 D2E=      0 Chk=      7 Scr=      1
 Normal termination of Gaussian 16 at Thu Jan 20 14:25:45 2022.
 Link1:  Proceeding to internal job step number  2.
 ----------------------------------------------------------------------
 #N Geom=AllCheck Guess=TCheck SCRF=Check GenChk RwB97XD/Aug-CC-pVTZ Fr
 eq
 ----------------------------------------------------------------------
 1/10=4,29=7,30=1,38=1,40=1/1,3;
 2/12=2,40=1/2;
 3/5=16,6=1,7=10,11=2,14=-4,25=1,30=1,70=2,71=2,74=-58,75=-7,116=1,140=1/1,2,3;
 4/5=101/1;
 5/5=2,38=6,98=1/2;
 8/6=4,10=90,11=11/1;
 11/6=1,8=1,9=11,15=111,16=1/1,2,10;
 10/6=1/2;
 6/7=2,8=2,9=2,10=2,28=1/1;
 7/8=1,10=1,25=1/1,2,3,16;
 1/10=4,30=1/3;
 99//99;
 Structure from the checkpoint file:  "PC1-M0001-b3lyp-wb97L-wb97H.chk"
 -----
 Title
 -----
 Charge =  0 Multiplicity = 1
 Redundant internal coordinates found in file.  (old form).
 C,0,2.672030131,0.346449631,-0.0140169501
 H,0,3.773520621,0.3400289651,-0.0199061328
 H,0,2.1729042766,1.3296670301,-0.0187878787
 O,0,2.0425992971,-0.6766714316,-0.002893744
 N,0,-0.6214753381,0.3991394543,0.0032777521
 C,0,-1.7733503895,0.049910782,0.0062873451
 O,0,-2.9168835093,-0.162811629,0.008910152
 H,0,0.2055649112,-0.1929128019,0.0036494566
 Recover connectivity data from disk.

 GradGradGradGradGradGradGradGradGradGradGradGradGradGradGradGradGradGrad
 Berny optimization.
 Initialization pass.
                           ----------------------------
                           !    Initial Parameters    !
                           ! (Angstroms and Degrees)  !
 --------------------------                            --------------------------
 ! Name  Definition              Value          Derivative Info.                !
 --------------------------------------------------------------------------------
 ! R1    R(1,2)                  1.1015         calculate D2E/DX2 analytically  !
 ! R2    R(1,3)                  1.1027         calculate D2E/DX2 analytically  !
 ! R3    R(1,4)                  1.2013         calculate D2E/DX2 analytically  !
 ! R4    R(4,8)                  1.8997         calculate D2E/DX2 analytically  !
 ! R5    R(5,6)                  1.2037         calculate D2E/DX2 analytically  !
 ! R6    R(5,8)                  1.0171         calculate D2E/DX2 analytically  !
 ! R7    R(6,7)                  1.1632         calculate D2E/DX2 analytically  !
 ! A1    A(2,1,3)              117.2462         calculate D2E/DX2 analytically  !
 ! A2    A(2,1,4)              121.2675         calculate D2E/DX2 analytically  !
 ! A3    A(3,1,4)              121.4863         calculate D2E/DX2 analytically  !
 ! A4    A(1,4,8)              106.848          calculate D2E/DX2 analytically  !
 ! A5    A(6,5,8)              127.5357         calculate D2E/DX2 analytically  !
 ! A6    A(4,8,5)              159.1543         calculate D2E/DX2 analytically  !
 ! A7    L(5,6,7,4,-1)         186.3285         calculate D2E/DX2 analytically  !
 ! A8    L(5,6,7,4,-2)         180.0418         calculate D2E/DX2 analytically  !
 ! D1    D(2,1,3,4)            179.9981         calculate D2E/DX2 analytically  !
 ! D2    D(2,1,4,8)            179.9907         calculate D2E/DX2 analytically  !
 ! D3    D(3,1,4,8)             -0.0113         calculate D2E/DX2 analytically  !
 ! D4    D(1,4,8,5)              0.0826         calculate D2E/DX2 analytically  !
 ! D5    D(6,5,8,4)            179.5872         calculate D2E/DX2 analytically  !
 --------------------------------------------------------------------------------
 Trust Radius=3.00D-01 FncErr=1.00D-07 GrdErr=1.00D-07 EigMax=2.50D+02 EigMin=1.00D-04
 Number of steps in this run=      2 maximum allowed number of steps=      2.
 GradGradGradGradGradGradGradGradGradGradGradGradGradGradGradGradGradGrad

                          Input orientation:                          
 ---------------------------------------------------------------------
 Center     Atomic      Atomic             Coordinates (Angstroms)
 Number     Number       Type             X           Y           Z
 ---------------------------------------------------------------------
      1          6           0        2.672030    0.346450   -0.014017
      2          1           0        3.773521    0.340029   -0.019906
      3          1           0        2.172904    1.329667   -0.018788
      4          8           0        2.042599   -0.676671   -0.002894
      5          7           0       -0.621475    0.399139    0.003278
      6          6           0       -1.773350    0.049911    0.006287
      7          8           0       -2.916884   -0.162812    0.008910
      8          1           0        0.205565   -0.192913    0.003649
 ---------------------------------------------------------------------
                    Distance matrix (angstroms):
                    1          2          3          4          5
     1  C    0.000000
     2  H    1.101525   0.000000
     3  H    1.102663   1.881849   0.000000
     4  O    1.201284   2.007500   2.010628   0.000000
     5  N    3.293972   4.395455   2.945323   2.873100   0.000000
     6  C    4.455306   5.554515   4.148654   3.884518   1.203655
     7  O    5.612114   6.709336   5.304168   4.986047   2.363201
     8  H    2.524812   3.607616   2.487806   1.899674   1.017114
                    6          7          8
     6  C    0.000000
     7  O    1.163153   0.000000
     8  H    1.993759   3.122598   0.000000
 Stoichiometry    C2H3NO2
 Framework group  C1[X(C2H3NO2)]
 Deg. of freedom    18
 Full point group                 C1      NOp   1
 Largest Abelian subgroup         C1      NOp   1
 Largest concise Abelian subgroup C1      NOp   1
                         Standard orientation:                         
 ---------------------------------------------------------------------
 Center     Atomic      Atomic             Coordinates (Angstroms)
 Number     Number       Type             X           Y           Z
 ---------------------------------------------------------------------
      1          6           0        2.667131    0.345791   -0.001912
      2          1           0        3.768629    0.338375   -0.003816
      3          1           0        2.168924    1.329486   -0.002601
      4          8           0        2.036728   -0.676789    0.000767
      5          7           0       -0.626367    0.401459    0.003668
      6          6           0       -1.778564    0.053297    0.000373
      7          8           0       -2.922293   -0.158367   -0.002459
      8          1           0        0.200125   -0.191359    0.003505
 ---------------------------------------------------------------------
 Rotational constants (GHZ):          37.9821521           1.4422864           1.3895252
 Standard basis: Aug-CC-pVTZ (5D, 7F)
 There are   350 symmetry adapted cartesian basis functions of A   symmetry.
 There are   299 symmetry adapted basis functions of A   symmetry.
   299 basis functions,   441 primitive gaussians,   350 cartesian basis functions
    19 alpha electrons       19 beta electrons
       nuclear repulsion energy       138.7410274196 Hartrees.
 NAtoms=    8 NActive=    8 NUniq=    8 SFac= 1.00D+00 NAtFMM=   60 NAOKFM=F Big=F
 Integral buffers will be    131072 words long.
 Raffenetti 2 integral format.
 Two-electron integral symmetry is turned on.
 Nuclear repulsion after empirical dispersion term =      138.7394711932 Hartrees.
 One-electron integrals computed using PRISM.
 NBasis=   299 RedAO= T EigKep=  4.12D-05  NBF=   299
 NBsUse=   299 1.00D-06 EigRej= -1.00D+00 NBFU=   299
 Initial guess from the checkpoint file:  "PC1-M0001-b3lyp-wb97L-wb97H.chk"
 B after Tr=     0.000000    0.000000    0.000000
         Rot=    1.000000    0.000000    0.000000    0.000000 Ang=   0.00 deg.
 Requested convergence on RMS density matrix=1.00D-08 within 128 cycles.
 Requested convergence on MAX density matrix=1.00D-06.
 Requested convergence on             energy=1.00D-06.
 No special actions if energy rises.
 SCF Done:  E(RwB97XD) =  -283.210324439     A.U. after    1 cycles
            NFock=  1  Conv=0.33D-08     -V/T= 2.0054
 DoSCS=F DFT=T ScalE2(SS,OS)=  1.000000  1.000000
 Range of M.O.s used for correlation:     1   299
 NBasis=   299 NAE=    19 NBE=    19 NFC=     0 NFV=     0
 NROrb=    299 NOA=    19 NOB=    19 NVA=   280 NVB=   280

 **** Warning!!: The largest alpha MO coefficient is  0.38843065D+02

 Symmetrizing basis deriv contribution to polar:
 IMax=3 JMax=2 DiffMx= 0.00D+00
 G2DrvN: will do     9 centers at a time, making    1 passes.
 Calling FoFCou, ICntrl=  3107 FMM=F I1Cent=   0 AccDes= 0.00D+00.
 End of G2Drv F.D. properties file   721 does not exist.
 End of G2Drv F.D. properties file   722 does not exist.
 End of G2Drv F.D. properties file   788 does not exist.
          IDoAtm=11111111
          Differentiating once with respect to electric field.
                with respect to dipole field.
          Differentiating once with respect to nuclear coordinates.
 CalDSu exits because no D1Ps are significant.
          There are    27 degrees of freedom in the 1st order CPHF.  IDoFFX=6 NUNeed=     3.
     24 vectors produced by pass  0 Test12= 1.97D-14 3.70D-09 XBig12= 2.59D+01 2.55D+00.
 AX will form    24 AO Fock derivatives at one time.
     24 vectors produced by pass  1 Test12= 1.97D-14 3.70D-09 XBig12= 6.37D+00 5.92D-01.
     24 vectors produced by pass  2 Test12= 1.97D-14 3.70D-09 XBig12= 1.58D-01 6.31D-02.
     24 vectors produced by pass  3 Test12= 1.97D-14 3.70D-09 XBig12= 2.16D-03 9.06D-03.
     24 vectors produced by pass  4 Test12= 1.97D-14 3.70D-09 XBig12= 2.28D-05 7.54D-04.
     24 vectors produced by pass  5 Test12= 1.97D-14 3.70D-09 XBig12= 1.62D-07 4.55D-05.
     24 vectors produced by pass  6 Test12= 1.97D-14 3.70D-09 XBig12= 1.07D-09 3.79D-06.
     12 vectors produced by pass  7 Test12= 1.97D-14 3.70D-09 XBig12= 6.23D-12 3.19D-07.
      3 vectors produced by pass  8 Test12= 1.97D-14 3.70D-09 XBig12= 3.89D-14 3.00D-08.
 InvSVY:  IOpt=1 It=  1 EMax= 3.55D-15
 Solved reduced A of dimension   183 with    27 vectors.
 Isotropic polarizability for W=    0.000000       41.71 Bohr**3.
 End of Minotr F.D. properties file   721 does not exist.
 End of Minotr F.D. properties file   722 does not exist.
 End of Minotr F.D. properties file   788 does not exist.

 **********************************************************************

            Population analysis using the SCF Density.

 **********************************************************************

 Orbital symmetries:
       Occupied  (A) (A) (A) (A) (A) (A) (A) (A) (A) (A) (A) (A)
                 (A) (A) (A) (A) (A) (A) (A)
       Virtual   (A) (A) (A) (A) (A) (A) (A) (A) (A) (A) (A) (A)
                 (A) (A) (A) (A) (A) (A) (A) (A) (A) (A) (A) (A)
                 (A) (A) (A) (A) (A) (A) (A) (A) (A) (A) (A) (A)
                 (A) (A) (A) (A) (A) (A) (A) (A) (A) (A) (A) (A)
                 (A) (A) (A) (A) (A) (A) (A) (A) (A) (A) (A) (A)
                 (A) (A) (A) (A) (A) (A) (A) (A) (A) (A) (A) (A)
                 (A) (A) (A) (A) (A) (A) (A) (A) (A) (A) (A) (A)
                 (A) (A) (A) (A) (A) (A) (A) (A) (A) (A) (A) (A)
                 (A) (A) (A) (A) (A) (A) (A) (A) (A) (A) (A) (A)
                 (A) (A) (A) (A) (A) (A) (A) (A) (A) (A) (A) (A)
                 (A) (A) (A) (A) (A) (A) (A) (A) (A) (A) (A) (A)
                 (A) (A) (A) (A) (A) (A) (A) (A) (A) (A) (A) (A)
                 (A) (A) (A) (A) (A) (A) (A) (A) (A) (A) (A) (A)
                 (A) (A) (A) (A) (A) (A) (A) (A) (A) (A) (A) (A)
                 (A) (A) (A) (A) (A) (A) (A) (A) (A) (A) (A) (A)
                 (A) (A) (A) (A) (A) (A) (A) (A) (A) (A) (A) (A)
                 (A) (A) (A) (A) (A) (A) (A) (A) (A) (A) (A) (A)
                 (A) (A) (A) (A) (A) (A) (A) (A) (A) (A) (A) (A)
                 (A) (A) (A) (A) (A) (A) (A) (A) (A) (A) (A) (A)
                 (A) (A) (A) (A) (A) (A) (A) (A) (A) (A) (A) (A)
                 (A) (A) (A) (A) (A) (A) (A) (A) (A) (A) (A) (A)
                 (A) (A) (A) (A) (A) (A) (A) (A) (A) (A) (A) (A)
                 (A) (A) (A) (A) (A) (A) (A) (A) (A) (A) (A) (A)
                 (A) (A) (A) (A)
 The electronic state is 1-A.
 Alpha  occ. eigenvalues --  -19.30349 -19.29365 -14.44300 -10.41925 -10.41357
 Alpha  occ. eigenvalues --   -1.20891  -1.20152  -1.03458  -0.75939  -0.68960
 Alpha  occ. eigenvalues --   -0.61578  -0.59316  -0.57535  -0.54996  -0.54445
 Alpha  occ. eigenvalues --   -0.52284  -0.40694  -0.38562  -0.37829
 Alpha virt. eigenvalues --   -0.00464   0.02454   0.04185   0.04844   0.07433
 Alpha virt. eigenvalues --    0.08414   0.09095   0.09614   0.10187   0.11473
 Alpha virt. eigenvalues --    0.11857   0.12199   0.13894   0.13988   0.15640
 Alpha virt. eigenvalues --    0.16904   0.17321   0.18828   0.19690   0.21347
 Alpha virt. eigenvalues --    0.22984   0.23150   0.23747   0.24976   0.25279
 Alpha virt. eigenvalues --    0.25647   0.26968   0.27915   0.28325   0.29904
 Alpha virt. eigenvalues --    0.30041   0.30710   0.32537   0.33582   0.36571
 Alpha virt. eigenvalues --    0.36664   0.37635   0.38038   0.39447   0.41103
 Alpha virt. eigenvalues --    0.41413   0.43584   0.44303   0.47396   0.47850
 Alpha virt. eigenvalues --    0.47873   0.48766   0.49171   0.51335   0.52476
 Alpha virt. eigenvalues --    0.52950   0.54783   0.57757   0.58775   0.60103
 Alpha virt. eigenvalues --    0.62287   0.64096   0.65091   0.66350   0.69664
 Alpha virt. eigenvalues --    0.71127   0.72412   0.74405   0.75372   0.76676
 Alpha virt. eigenvalues --    0.77802   0.78211   0.79769   0.80490   0.81422
 Alpha virt. eigenvalues --    0.83615   0.84419   0.85022   0.85967   0.86716
 Alpha virt. eigenvalues --    0.89357   0.90159   0.90544   0.91722   0.92227
 Alpha virt. eigenvalues --    0.93315   0.95045   0.95103   0.96086   0.96647
 Alpha virt. eigenvalues --    0.98315   1.01455   1.02046   1.04032   1.04689
 Alpha virt. eigenvalues --    1.05303   1.06393   1.08257   1.09725   1.10152
 Alpha virt. eigenvalues --    1.12227   1.12302   1.16025   1.18092   1.18786
 Alpha virt. eigenvalues --    1.19356   1.22094   1.23769   1.25658   1.27295
 Alpha virt. eigenvalues --    1.27860   1.30128   1.30726   1.36481   1.37566
 Alpha virt. eigenvalues --    1.39431   1.43363   1.44051   1.45120   1.46762
 Alpha virt. eigenvalues --    1.48237   1.50556   1.52422   1.54561   1.54903
 Alpha virt. eigenvalues --    1.59515   1.62106   1.62799   1.63434   1.67382
 Alpha virt. eigenvalues --    1.68431   1.72966   1.76642   1.79678   1.80515
 Alpha virt. eigenvalues --    1.81935   1.85276   1.88650   1.91604   1.93243
 Alpha virt. eigenvalues --    2.00188   2.01804   2.03066   2.05528   2.07497
 Alpha virt. eigenvalues --    2.08853   2.10359   2.11505   2.16603   2.16723
 Alpha virt. eigenvalues --    2.21154   2.21796   2.24354   2.24486   2.27361
 Alpha virt. eigenvalues --    2.30031   2.31308   2.32656   2.37902   2.41958
 Alpha virt. eigenvalues --    2.43347   2.46586   2.51318   2.52273   2.53380
 Alpha virt. eigenvalues --    2.58658   2.59234   2.59862   2.64633   2.66554
 Alpha virt. eigenvalues --    2.69785   2.70589   2.75485   2.78911   2.83198
 Alpha virt. eigenvalues --    2.85673   2.86357   2.86882   2.90990   2.95295
 Alpha virt. eigenvalues --    2.98833   2.99659   3.09603   3.18593   3.22126
 Alpha virt. eigenvalues --    3.23574   3.24405   3.26546   3.30355   3.33532
 Alpha virt. eigenvalues --    3.36191   3.41641   3.41919   3.46210   3.51985
 Alpha virt. eigenvalues --    3.53412   3.58370   3.60168   3.63740   3.71075
 Alpha virt. eigenvalues --    3.73927   3.76574   3.81883   3.83215   3.86434
 Alpha virt. eigenvalues --    3.89256   3.93570   3.95336   3.97692   3.97988
 Alpha virt. eigenvalues --    4.00521   4.07748   4.10907   4.11313   4.13666
 Alpha virt. eigenvalues --    4.16109   4.22486   4.32346   4.40195   4.42588
 Alpha virt. eigenvalues --    4.43452   4.49322   4.54691   4.65765   4.66969
 Alpha virt. eigenvalues --    4.69411   4.73423   4.80833   4.85270   4.87199
 Alpha virt. eigenvalues --    4.87285   4.90382   4.93390   4.95100   4.96609
 Alpha virt. eigenvalues --    4.98443   5.04760   5.07962   5.11433   5.13192
 Alpha virt. eigenvalues --    5.19855   5.21392   5.42815   5.43830   5.63033
 Alpha virt. eigenvalues --    5.65275   5.82258   5.82450   5.91320   5.99540
 Alpha virt. eigenvalues --    6.12926   6.18153   6.18512   6.19951   6.27014
 Alpha virt. eigenvalues --    6.28796   6.41852   6.42544   6.50550   6.51366
 Alpha virt. eigenvalues --    6.56118   6.59102   6.68908   6.69680   6.75511
 Alpha virt. eigenvalues --    6.77999   6.79230   6.86780   7.02019   7.08013
 Alpha virt. eigenvalues --    7.11103   7.18736   7.24498   7.29666   7.37426
 Alpha virt. eigenvalues --    7.41222   7.44611   7.46660   7.54258   7.65310
 Alpha virt. eigenvalues --   14.79942  15.31366  16.00724  16.74103  20.77195
          Condensed to atoms (all electrons):
               1          2          3          4          5          6
     1  C    5.169122   0.325649   0.309245   0.445676  -0.008144  -0.003958
     2  H    0.325649   0.350663   0.007812  -0.049098   0.000980  -0.001133
     3  H    0.309245   0.007812   0.359287  -0.046911  -0.006977   0.004868
     4  O    0.445676  -0.049098  -0.046911   8.222000  -0.037703  -0.010004
     5  N   -0.008144   0.000980  -0.006977  -0.037703   6.904552   0.364996
     6  C   -0.003958  -0.001133   0.004868  -0.010004   0.364996   5.062711
     7  O   -0.000866  -0.000028  -0.000491  -0.000571  -0.235032   0.540157
     8  H    0.023609   0.001922  -0.008576  -0.032771   0.214191  -0.127235
               7          8
     1  C   -0.000866   0.023609
     2  H   -0.000028   0.001922
     3  H   -0.000491  -0.008576
     4  O   -0.000571  -0.032771
     5  N   -0.235032   0.214191
     6  C    0.540157  -0.127235
     7  O    8.096054  -0.019166
     8  H   -0.019166   0.534734
 Mulliken charges:
               1
     1  C   -0.260333
     2  H    0.363234
     3  H    0.381743
     4  O   -0.490618
     5  N   -0.196862
     6  C    0.169598
     7  O   -0.380057
     8  H    0.413294
 Sum of Mulliken charges =   0.00000
 Mulliken charges with hydrogens summed into heavy atoms:
               1
     1  C    0.484645
     4  O   -0.490618
     5  N    0.216432
     6  C    0.169598
     7  O   -0.380057
 APT charges:
               1
     1  C    0.663346
     2  H   -0.027230
     3  H    0.002715
     4  O   -0.674223
     5  N   -0.982120
     6  C    1.247758
     7  O   -0.760799
     8  H    0.530552
 Sum of APT charges =   0.00000
 APT charges with hydrogens summed into heavy atoms:
               1
     1  C    0.638832
     4  O   -0.674223
     5  N   -0.451567
     6  C    1.247758
     7  O   -0.760799
 Electronic spatial extent (au):  <R**2>=            749.9972
 Charge=              0.0000 electrons
 Dipole moment (field-independent basis, Debye):
    X=              4.1334    Y=              1.1370    Z=             -0.0053  Tot=              4.2869
 Quadrupole moment (field-independent basis, Debye-Ang):
   XX=            -26.6950   YY=            -29.1330   ZZ=            -28.3012
   XY=              4.1613   XZ=             -0.0223   YZ=             -0.0065
 Traceless Quadrupole moment (field-independent basis, Debye-Ang):
   XX=              1.3480   YY=             -1.0899   ZZ=             -0.2581
   XY=              4.1613   XZ=             -0.0223   YZ=             -0.0065
 Octapole moment (field-independent basis, Debye-Ang**2):
  XXX=             57.6782  YYY=             -1.6467  ZZZ=             -0.0131  XYY=             -1.5827
  XXY=             13.2865  XXZ=             -0.0068  XZZ=             -0.0574  YZZ=             -1.2084
  YYZ=             -0.0082  XYZ=              0.0027
 Hexadecapole moment (field-independent basis, Debye-Ang**3):
 XXXX=           -809.9575 YYYY=            -60.1950 ZZZZ=            -25.7341 XXXY=             15.3680
 XXXZ=             -0.2211 YYYX=              2.5748 YYYZ=             -0.0091 ZZZX=              0.0235
 ZZZY=             -0.0071 XXYY=           -150.3090 XXZZ=           -141.0742 YYZZ=            -14.4176
 XXYZ=             -0.0090 YYXZ=              0.0044 ZZXY=             -0.5962
 N-N= 1.387394711932D+02 E-N=-9.418530638435D+02  KE= 2.816831707647D+02
  Exact polarizability:  60.547   6.075  36.254   0.025  -0.003  28.340
 Approx polarizability:  62.558   9.535  40.816   0.052   0.001  30.015
 Calling FoFJK, ICntrl=    100127 FMM=F ISym2X=0 I1Cent= 0 IOpClX= 0 NMat=1 NMatS=1 NMatT=0.
 Full mass-weighted force constant matrix:
 Low frequencies ---   -9.7904   -3.0491   -1.8863    0.0006    0.0009    0.0014
 Low frequencies ---   18.2950   53.0087  105.4050
 Diagonal vibrational polarizability:
      175.3756684       9.4797471     414.1005008
 Harmonic frequencies (cm**-1), IR intensities (KM/Mole), Raman scattering
 activities (A**4/AMU), depolarization ratios for plane and unpolarized
 incident light, reduced masses (AMU), force constants (mDyne/A),
 and normal coordinates:
                      1                      2                      3
                      A                      A                      A
 Frequencies --     18.2936                53.0087               105.4050
 Red. masses --      5.9053                 3.7470                 6.8673
 Frc consts  --      0.0012                 0.0062                 0.0450
 IR Inten    --      4.9789                12.7991                 1.0665
  Atom  AN      X      Y      Z        X      Y      Z        X      Y      Z
     1   6     0.00   0.00  -0.29     0.23  -0.14   0.00     0.39   0.01   0.00
     2   1     0.00   0.00  -0.54     0.22  -0.52   0.00     0.39  -0.16   0.00
     3   1     0.00   0.00  -0.42     0.57   0.03   0.00     0.55   0.09  -0.01
     4   8     0.00   0.00   0.11    -0.12   0.07   0.00     0.24   0.11   0.00
     5   7     0.00   0.00   0.44    -0.10   0.26   0.00    -0.17  -0.24   0.00
     6   6     0.00   0.00   0.05    -0.03   0.03   0.00    -0.22  -0.06   0.00
     7   8     0.00   0.00  -0.29     0.01  -0.20   0.00    -0.26   0.16   0.00
     8   1     0.00   0.00   0.40    -0.01   0.38   0.00    -0.14  -0.17   0.00
                      4                      5                      6
                      A                      A                      A
 Frequencies --    187.6622               198.9704               513.5474
 Red. masses --      1.0462                 6.3214                 1.5024
 Frc consts  --      0.0217                 0.1474                 0.2335
 IR Inten    --      2.5979                51.1746               112.9189
  Atom  AN      X      Y      Z        X      Y      Z        X      Y      Z
     1   6     0.00   0.00   0.01    -0.06   0.01   0.00     0.00   0.00   0.01
     2   1     0.00   0.00   0.73    -0.05   0.51   0.01     0.00   0.00   0.17
     3   1     0.00   0.00  -0.67    -0.48  -0.20  -0.01     0.00   0.00  -0.09
     4   8     0.00   0.00  -0.03     0.39  -0.26   0.00     0.00   0.00  -0.04
     5   7     0.00   0.00   0.04    -0.15   0.30   0.00     0.00   0.00  -0.10
     6   6     0.00   0.00   0.00    -0.12   0.11   0.00     0.00   0.00   0.16
     7   8     0.00   0.00   0.00    -0.07  -0.12   0.00     0.00   0.00  -0.06
     8   1     0.00   0.00  -0.16    -0.26   0.16   0.00     0.00   0.00   0.96
                      7                      8                      9
                      A                      A                      A
 Frequencies --    662.3235               680.0760               880.1043
 Red. masses --      4.7031                 2.7191                 1.2442
 Frc consts  --      1.2156                 0.7410                 0.5678
 IR Inten    --     24.0472                 1.7979               427.7826
  Atom  AN      X      Y      Z        X      Y      Z        X      Y      Z
     1   6     0.02   0.00   0.00     0.00   0.00  -0.01    -0.01   0.00   0.00
     2   1     0.02  -0.04   0.00     0.00   0.00  -0.08    -0.01   0.04   0.00
     3   1     0.04   0.01   0.00     0.00   0.00   0.04    -0.03  -0.01   0.00
     4   8    -0.01   0.02   0.00     0.00   0.00   0.02     0.01  -0.02   0.00
     5   7     0.08  -0.17   0.00     0.00   0.00  -0.09    -0.03  -0.09   0.00
     6   6    -0.10   0.48   0.00     0.00   0.00   0.35    -0.01   0.10   0.00
     7   8     0.02  -0.19   0.00     0.00   0.00  -0.14    -0.01  -0.02   0.00
     8   1    -0.34  -0.75  -0.01     0.00   0.01  -0.92     0.59   0.80   0.00
                     10                     11                     12
                      A                      A                      A
 Frequencies --   1220.7124              1280.8307              1360.6489
 Red. masses --      1.3623                 1.3431                 9.9906
 Frc consts  --      1.1961                 1.2982                10.8976
 IR Inten    --      6.4724                10.4780                11.5862
  Atom  AN      X      Y      Z        X      Y      Z        X      Y      Z
     1   6     0.00   0.00  -0.17     0.12  -0.08   0.00     0.01   0.00   0.00
     2   1     0.00   0.00   0.69     0.14   0.70   0.00     0.00   0.00   0.00
     3   1     0.00   0.00   0.70    -0.53  -0.42   0.00    -0.04  -0.02   0.00
     4   8     0.00   0.00   0.04    -0.07   0.04   0.00    -0.01   0.00   0.00
     5   7     0.00   0.00   0.00     0.00   0.00   0.00     0.57   0.16   0.00
     6   6     0.00   0.00   0.00     0.00   0.00   0.00     0.00  -0.04   0.00
     7   8     0.00   0.00   0.00     0.00   0.00   0.00    -0.53  -0.11   0.00
     8   1     0.00   0.00   0.00    -0.01  -0.01   0.00     0.59  -0.02   0.00
                     13                     14                     15
                      A                      A                      A
 Frequencies --   1536.7528              1835.2526              2358.0765
 Red. masses --      1.0994                 7.5602                10.2427
 Frc consts  --      1.5297                15.0029                33.5567
 IR Inten    --     20.8666               124.7026               882.3962
  Atom  AN      X      Y      Z        X      Y      Z        X      Y      Z
     1   6     0.00   0.00   0.00     0.32   0.50   0.00     0.00   0.00   0.00
     2   1     0.03   0.69   0.00     0.29  -0.38   0.00    -0.01   0.00   0.00
     3   1     0.63   0.35   0.00    -0.48   0.08   0.00    -0.01   0.00   0.00
     4   8    -0.04  -0.07   0.00    -0.22  -0.36   0.00     0.00   0.00   0.00
     5   7     0.00   0.00   0.00    -0.01   0.00   0.00    -0.28  -0.06   0.00
     6   6     0.00   0.00   0.00     0.00   0.00   0.00     0.77   0.15   0.00
     7   8     0.00   0.00   0.00     0.00   0.00   0.00    -0.31  -0.05   0.00
     8   1    -0.01  -0.01   0.00     0.01  -0.04   0.00    -0.45  -0.09   0.00
                     16                     17                     18
                      A                      A                      A
 Frequencies --   2944.4018              3024.2008              3463.1058
 Red. masses --      1.0469                 1.1223                 1.0910
 Frc consts  --      5.3475                 6.0475                 7.7090
 IR Inten    --     59.8911                68.7239              1039.3337
  Atom  AN      X      Y      Z        X      Y      Z        X      Y      Z
     1   6    -0.03  -0.05   0.00    -0.09   0.05   0.00     0.00   0.00   0.00
     2   1     0.67  -0.03   0.00     0.74  -0.01   0.00     0.02   0.01   0.00
     3   1    -0.35   0.65   0.00     0.30  -0.59   0.00     0.00   0.02   0.00
     4   8     0.00   0.00   0.00     0.00   0.00   0.00     0.00   0.00   0.00
     5   7     0.00   0.00   0.00     0.00   0.00   0.00    -0.07   0.04   0.00
     6   6     0.00   0.00   0.00     0.00   0.00   0.00     0.01   0.00   0.00
     7   8     0.00   0.00   0.00     0.00   0.00   0.00     0.00   0.00   0.00
     8   1    -0.02   0.02   0.00     0.00   0.00   0.00     0.81  -0.57   0.00

 -------------------
 - Thermochemistry -
 -------------------
 Temperature   298.150 Kelvin.  Pressure   1.00000 Atm.
 Atom     1 has atomic number  6 and mass  12.00000
 Atom     2 has atomic number  1 and mass   1.00783
 Atom     3 has atomic number  1 and mass   1.00783
 Atom     4 has atomic number  8 and mass  15.99491
 Atom     5 has atomic number  7 and mass  14.00307
 Atom     6 has atomic number  6 and mass  12.00000
 Atom     7 has atomic number  8 and mass  15.99491
 Atom     8 has atomic number  1 and mass   1.00783
 Molecular mass:    73.01638 amu.
 Principal axes and moments of inertia in atomic units:
                           1         2         3
     Eigenvalues --    47.515511251.305711298.81857
           X            0.99992   0.01248  -0.00006
           Y           -0.01248   0.99992  -0.00043
           Z            0.00006   0.00043   1.00000
 This molecule is an asymmetric top.
 Rotational symmetry number  1.
 Rotational temperatures (Kelvin)      1.82286     0.06922     0.06669
 Rotational constants (GHZ):          37.98215     1.44229     1.38953
 Zero-point vibrational energy     133523.4 (Joules/Mol)
                                   31.91286 (Kcal/Mol)
 Warning -- explicit consideration of   6 degrees of freedom as
           vibrations may cause significant error
 Vibrational temperatures:     26.32    76.27   151.65   270.00   286.27
          (Kelvin)            738.88   952.94   978.48  1266.27  1756.33
                             1842.83  1957.67  2211.04  2640.52  3392.75
                             4236.34  4351.15  4982.64
 
 Zero-point correction=                           0.050856 (Hartree/Particle)
 Thermal correction to Energy=                    0.057852
 Thermal correction to Enthalpy=                  0.058796
 Thermal correction to Gibbs Free Energy=         0.018195
 Sum of electronic and zero-point Energies=           -283.159468
 Sum of electronic and thermal Energies=              -283.152473
 Sum of electronic and thermal Enthalpies=            -283.151529
 Sum of electronic and thermal Free Energies=         -283.192129
 
                     E (Thermal)             CV                S
                      KCal/Mol        Cal/Mol-Kelvin    Cal/Mol-Kelvin
 Total                   36.302             19.647             85.451
 Electronic               0.000              0.000              0.000
 Translational            0.889              2.981             38.781
 Rotational               0.889              2.981             25.849
 Vibrational             34.525             13.686             20.821
 Vibration     1          0.593              1.986              6.811
 Vibration     2          0.596              1.976              4.702
 Vibration     3          0.605              1.945              3.352
 Vibration     4          0.632              1.857              2.251
 Vibration     5          0.637              1.841              2.143
 Vibration     6          0.869              1.220              0.625
                       Q            Log10(Q)             Ln(Q)
 Total Bot       0.427259D-08         -8.369309        -19.271045
 Total V=0       0.105435D+16         15.022985         34.591700
 Vib (Bot)       0.175141D-20        -20.756612        -47.793866
 Vib (Bot)    1  0.113241D+02          1.054002          2.426930
 Vib (Bot)    2  0.389862D+01          0.590911          1.360623
 Vib (Bot)    3  0.194495D+01          0.288908          0.665236
 Vib (Bot)    4  0.106739D+01          0.028324          0.065219
 Vib (Bot)    5  0.100253D+01          0.001096          0.002525
 Vib (Bot)    6  0.316166D+00         -0.500084         -1.151486
 Vib (V=0)       0.432196D+03          2.635681          6.068880
 Vib (V=0)    1  0.118351D+02          1.073172          2.471069
 Vib (V=0)    2  0.443055D+01          0.646458          1.488525
 Vib (V=0)    3  0.250819D+01          0.399361          0.919562
 Vib (V=0)    4  0.167870D+01          0.224972          0.518018
 Vib (V=0)    5  0.162030D+01          0.209594          0.482609
 Vib (V=0)    6  0.109158D+01          0.038054          0.087622
 Electronic      0.100000D+01          0.000000          0.000000
 Translational   0.245236D+08          7.389584         17.015147
 Rotational      0.994762D+05          4.997719         11.507674
 ***** Axes restored to original set *****
 -------------------------------------------------------------------
 Center     Atomic                   Forces (Hartrees/Bohr)
 Number     Number              X              Y              Z
 -------------------------------------------------------------------
      1        6           0.000000140   -0.000013479   -0.000003824
      2        1           0.000001675    0.000004059    0.000000297
      3        1           0.000002476    0.000003039    0.000001852
      4        8          -0.000005026    0.000009014    0.000005495
      5        7           0.000010217    0.000012425    0.000000039
      6        6           0.000004352    0.000001070    0.000007947
      7        8          -0.000014436   -0.000007071   -0.000003248
      8        1           0.000000603   -0.000009056   -0.000008559
 -------------------------------------------------------------------
 Cartesian Forces:  Max     0.000014436 RMS     0.000006885
 FormGI is forming the generalized inverse of G from B-inverse, IUseBI=4.

 GradGradGradGradGradGradGradGradGradGradGradGradGradGradGradGradGradGrad
 Berny optimization.
 Internal  Forces:  Max     0.000016098 RMS     0.000007322
 Search for a local minimum.
 Step number   1 out of a maximum of    2
 All quantities printed in internal units (Hartrees-Bohrs-Radians)
 Second derivative matrix not updated -- analytic derivatives used.
 The second derivative matrix:
                          R1        R2        R3        R4        R5
           R1           0.31664
           R2           0.00427   0.31491
           R3           0.03373   0.03327   0.90143
           R4          -0.00115  -0.00043   0.00289   0.01296
           R5          -0.00071   0.00023   0.00072  -0.00168   0.95370
           R6           0.00129   0.00136  -0.00647   0.02040  -0.00297
           R7           0.00107  -0.00010  -0.00330   0.00435   0.09001
           A1           0.00789   0.00672  -0.03857   0.00167   0.00001
           A2           0.00249  -0.01055   0.01865  -0.00017  -0.00009
           A3          -0.01038   0.00383   0.01992  -0.00150   0.00008
           A4          -0.00027   0.00113   0.01104  -0.00013   0.00035
           A5           0.00019   0.00000  -0.00131   0.00371   0.08935
           A6           0.00039  -0.00007  -0.00313   0.00412   0.00440
           A7          -0.00005  -0.00022   0.00048  -0.00243  -0.03829
           A8           0.00000   0.00000   0.00000   0.00000  -0.00005
           D1           0.00000   0.00000   0.00000   0.00000   0.00000
           D2           0.00000   0.00000   0.00000   0.00000   0.00000
           D3           0.00000   0.00000   0.00000   0.00000   0.00000
           D4           0.00000   0.00000   0.00000   0.00000   0.00000
           D5           0.00000   0.00000   0.00000   0.00000  -0.00001
                          R6        R7        A1        A2        A3
           R6           0.44982
           R7          -0.01222   1.03950
           A1          -0.00090   0.00063   0.08423
           A2           0.00212   0.00066  -0.04101   0.11591
           A3          -0.00123  -0.00129  -0.04322  -0.07490   0.11812
           A4           0.00065  -0.00486  -0.00067  -0.00133   0.00200
           A5           0.02616  -0.01680   0.00002   0.00028  -0.00029
           A6           0.00455  -0.00176   0.00198   0.00029  -0.00227
           A7          -0.00176  -0.00393   0.00039  -0.00027  -0.00012
           A8           0.00001   0.00000   0.00000   0.00000   0.00000
           D1           0.00000   0.00000   0.00000   0.00000   0.00000
           D2           0.00000   0.00000   0.00000   0.00000   0.00000
           D3           0.00000   0.00000   0.00000   0.00000   0.00000
           D4           0.00000   0.00000   0.00000   0.00000   0.00000
           D5           0.00000   0.00000   0.00000   0.00000   0.00000
                          A4        A5        A6        A7        A8
           A4           0.02699
           A5          -0.00147   0.05781
           A6          -0.00777   0.00160   0.01428
           A7          -0.00065  -0.00276  -0.00035   0.18615
           A8           0.00000  -0.00006   0.00009   0.00001   0.02437
           D1           0.00000   0.00000   0.00000   0.00000  -0.00002
           D2           0.00000   0.00000   0.00000   0.00000   0.00002
           D3           0.00000   0.00000   0.00000   0.00000  -0.00001
           D4           0.00000   0.00000   0.00000   0.00000  -0.00014
           D5           0.00001  -0.00001   0.00002  -0.00003   0.00281
                          D1        D2        D3        D4        D5
           D1           0.02935
           D2          -0.01511   0.01023
           D3           0.01542  -0.00549   0.01055
           D4           0.00029  -0.00033  -0.00002   0.00194
           D5           0.00001   0.00003   0.00004   0.00026   0.00079
 ITU=  0
     Eigenvalues ---    0.00041   0.00196   0.00492   0.00755   0.01443
     Eigenvalues ---    0.02470   0.03035   0.04522   0.04707   0.12228
     Eigenvalues ---    0.18429   0.19046   0.31290   0.31772   0.45223
     Eigenvalues ---    0.90516   0.90971   1.09831
 Angle between quadratic step and forces=  78.55 degrees.
 Linear search not attempted -- first point.
 Iteration  1 RMS(Cart)=  0.00333633 RMS(Int)=  0.00000563
 Iteration  2 RMS(Cart)=  0.00000881 RMS(Int)=  0.00000000
 Iteration  3 RMS(Cart)=  0.00000000 RMS(Int)=  0.00000000
 Variable       Old X    -DE/DX   Delta X   Delta X   Delta X     New X
                                 (Linear)    (Quad)   (Total)
    R1        2.08158   0.00000   0.00000   0.00001   0.00001   2.08159
    R2        2.08373   0.00000   0.00000   0.00000   0.00000   2.08374
    R3        2.27010   0.00000   0.00000  -0.00001  -0.00001   2.27009
    R4        3.58986   0.00000   0.00000  -0.00037  -0.00037   3.58949
    R5        2.27458   0.00001   0.00000   0.00003   0.00003   2.27461
    R6        1.92207   0.00000   0.00000   0.00003   0.00003   1.92210
    R7        2.19804   0.00002   0.00000   0.00001   0.00001   2.19806
    A1        2.04633  -0.00001   0.00000  -0.00005  -0.00005   2.04628
    A2        2.11652   0.00000   0.00000   0.00003   0.00003   2.11655
    A3        2.12034   0.00000   0.00000   0.00002   0.00002   2.12036
    A4        1.86485   0.00001   0.00000   0.00081   0.00081   1.86566
    A5        2.22592  -0.00002   0.00000  -0.00033  -0.00033   2.22559
    A6        2.77777   0.00001   0.00000   0.00099   0.00099   2.77876
    A7        3.25205  -0.00001   0.00000  -0.00005  -0.00005   3.25200
    A8        3.14232   0.00000   0.00000  -0.00078  -0.00078   3.14155
    D1        3.14156   0.00000   0.00000   0.00003   0.00003  -3.14159
    D2        3.14143   0.00000   0.00000   0.00014   0.00014   3.14157
    D3       -0.00020   0.00000   0.00000   0.00018   0.00018  -0.00002
    D4        0.00144   0.00000   0.00000  -0.00143  -0.00143   0.00001
    D5        3.13439   0.00000   0.00000   0.00756   0.00756  -3.14124
         Item               Value     Threshold  Converged?
 Maximum Force            0.000016     0.000450     YES
 RMS     Force            0.000007     0.000300     YES
 Maximum Displacement     0.007714     0.001800     NO 
 RMS     Displacement     0.003337     0.001200     NO 
 Predicted change in Energy=-2.556141D-08
                           ----------------------------
                           ! Non-Optimized Parameters !
                           ! (Angstroms and Degrees)  !
 --------------------------                            --------------------------
 ! Name  Definition              Value          Derivative Info.                !
 --------------------------------------------------------------------------------
 ! R1    R(1,2)                  1.1015         -DE/DX =    0.0                 !
 ! R2    R(1,3)                  1.1027         -DE/DX =    0.0                 !
 ! R3    R(1,4)                  1.2013         -DE/DX =    0.0                 !
 ! R4    R(4,8)                  1.8995         -DE/DX =    0.0                 !
 ! R5    R(5,6)                  1.2037         -DE/DX =    0.0                 !
 ! R6    R(5,8)                  1.0171         -DE/DX =    0.0                 !
 ! R7    R(6,7)                  1.1632         -DE/DX =    0.0                 !
 ! A1    A(2,1,3)              117.2432         -DE/DX =    0.0                 !
 ! A2    A(2,1,4)              121.2693         -DE/DX =    0.0                 !
 ! A3    A(3,1,4)              121.4876         -DE/DX =    0.0                 !
 ! A4    A(1,4,8)              106.8946         -DE/DX =    0.0                 !
 ! A5    A(6,5,8)              127.517          -DE/DX =    0.0                 !
 ! A6    A(4,8,5)              159.2113         -DE/DX =    0.0                 !
 ! A7    L(5,6,7,4,-1)         186.3258         -DE/DX =    0.0                 !
 ! A8    L(5,6,7,4,-2)         179.9973         -DE/DX =    0.0                 !
 ! D1    D(2,1,3,4)           -179.9999         -DE/DX =    0.0                 !
 ! D2    D(2,1,4,8)            179.9987         -DE/DX =    0.0                 !
 ! D3    D(3,1,4,8)             -0.0013         -DE/DX =    0.0                 !
 ! D4    D(1,4,8,5)              0.0004         -DE/DX =    0.0                 !
 ! D5    D(6,5,8,4)           -179.9796         -DE/DX =    0.0                 !
 --------------------------------------------------------------------------------
 GradGradGradGradGradGradGradGradGradGradGradGradGradGradGradGradGradGrad


 ----------------------------------------------------------------------

 Electric dipole moment (input orientation):
 (Debye = 10**-18 statcoulomb cm , SI units = C m)
                  (au)            (Debye)         (10**-30 SI)
   Tot        0.168660D+01      0.428691D+01      0.142996D+02
   x          0.162576D+01      0.413226D+01      0.137837D+02
   y          0.448798D+00      0.114073D+01      0.380507D+01
   z         -0.107238D-01     -0.272573D-01     -0.909205D-01

 Dipole polarizability, Alpha (input orientation).
 (esu units = cm**3 , SI units = C**2 m**2 J**-1)
 Alpha(0;0):
               (au)            (10**-24 esu)      (10**-40 SI)
   iso        0.417134D+02      0.618129D+01      0.687762D+01
   aniso      0.309154D+02      0.458120D+01      0.509727D+01
   xx         0.605352D+02      0.897039D+01      0.998090D+01
   yx         0.609723D+01      0.903517D+00      0.100530D+01
   yy         0.362644D+02      0.537384D+01      0.597920D+01
   zx        -0.129089D+00     -0.191291D-01     -0.212840D-01
   zy        -0.731542D-01     -0.108403D-01     -0.120615D-01
   zz         0.283407D+02      0.419966D+01      0.467275D+01

 ----------------------------------------------------------------------

 Dipole orientation:
     6          0.18424788         -0.68835582          5.04163053
     1          0.33320220         -1.23398216          7.04489829
     1         -0.34790215          1.28313124          4.62691278
     8          0.58587797         -2.18254837          3.38047821
     7         -0.27689741          1.00202931         -0.93138397
     6         -0.25329631          0.94949460         -3.20523341
     8         -0.29455677          1.13266227         -5.39524085
     1          0.11266925         -0.44068615          0.27739790

 Electric dipole moment (dipole orientation):
 (Debye = 10**-18 statcoulomb cm , SI units = C m)
                  (au)            (Debye)         (10**-30 SI)
   Tot        0.168660D+01      0.428691D+01      0.142996D+02
   x          0.000000D+00      0.000000D+00      0.000000D+00
   y          0.000000D+00      0.000000D+00      0.000000D+00
   z          0.168660D+01      0.428691D+01      0.142996D+02

 Dipole polarizability, Alpha (dipole orientation).
 (esu units = cm**3 , SI units = C**2 m**2 J**-1)
 Alpha(0;0):
               (au)            (10**-24 esu)      (10**-40 SI)
   iso        0.417134D+02      0.618129D+01      0.687762D+01
   aniso      0.309154D+02      0.458120D+01      0.509727D+01
   xx         0.287797D+02      0.426472D+01      0.474514D+01
   yx        -0.163465D+01     -0.242231D+00     -0.269518D+00
   yy         0.344155D+02      0.509986D+01      0.567436D+01
   zx         0.196623D+00      0.291365D-01      0.324187D-01
   zy        -0.974444D+00     -0.144398D+00     -0.160664D+00
   zz         0.619450D+02      0.917930D+01      0.102134D+02

 ----------------------------------------------------------------------
 1\1\GINC-R07C09\Freq\RwB97XD\Aug-CC-pVTZ\C2H3N1O2\LFRANZON\20-Jan-2022
 \0\\#N Geom=AllCheck Guess=TCheck SCRF=Check GenChk RwB97XD/Aug-CC-pVT
 Z Freq\\Title\\0,1\C,2.672030131,0.346449631,-0.0140169501\H,3.7735206
 21,0.3400289651,-0.0199061328\H,2.1729042766,1.3296670301,-0.018787878
 7\O,2.0425992971,-0.6766714316,-0.002893744\N,-0.6214753381,0.39913945
 43,0.0032777521\C,-1.7733503895,0.049910782,0.0062873451\O,-2.91688350
 93,-0.162811629,0.008910152\H,0.2055649112,-0.1929128019,0.0036494566\
 \Version=ES64L-G16RevB.01\State=1-A\HF=-283.2103244\RMSD=3.312e-09\RMS
 F=6.885e-06\ZeroPoint=0.0508564\Thermal=0.0578516\Dipole=1.6257573,0.4
 487984,-0.0107238\DipoleDeriv=0.919048,0.1389444,-0.004912,0.2421446,0
 .9048384,-0.006787,-0.0059048,-0.0063578,0.1661525,-0.2196143,-0.02648
 43,0.0018146,0.0282671,0.0449182,0.0002089,0.0014735,0.0005054,0.09300
 64,0.0129224,0.1189931,-0.0003785,0.0547417,-0.105311,0.0012908,0.0000
 713,0.0009309,0.1005342,-0.952802,-0.215696,0.0047421,-0.2523878,-0.77
 87303,0.0050379,0.005472,0.0048727,-0.2911372,-2.004786,-0.2366961,0.0
 04591,-0.3821516,-0.4741364,0.0004451,0.0042231,0.00041,-0.4674374,2.8
 90217,0.5477971,-0.0067152,0.6535355,0.4876211,-0.0017728,-0.0062844,-
 0.0013034,0.3654346,-1.7059433,-0.3312497,0.0039932,-0.2305946,-0.3227
 539,0.0007309,0.0031646,0.0007833,-0.2536984,1.0609582,0.0043914,-0.00
 31353,-0.1135549,0.2435539,0.0008462,-0.0022152,0.000159,0.2871454\Pol
 ar=60.5351701,6.0972344,36.2644375,-0.1290893,-0.0731542,28.3406901\Qu
 adrupole=0.9963068,-0.8046945,-0.1916122,3.0952671,-0.0395244,-0.01245
 1\PG=C01 [X(C2H3N1O2)]\NImag=0\\0.72563426,0.18479368,0.90258584,-0.00
 434568,-0.00647932,0.17817555,-0.28429909,0.03003482,0.00098399,0.3165
 8860,0.02916166,-0.06509750,-0.00011434,-0.00405824,0.06515319,0.00099
 190,-0.00011883,-0.05946090,-0.00156200,-0.00031260,0.02097297,-0.1323
 5513,0.10415577,-0.00040367,-0.00961285,0.02304492,-0.00001745,0.11852
 329,0.10330557,-0.21678610,0.00062709,-0.00014753,0.00236834,0.0001313
 1,-0.10107863,0.26289184,-0.00039818,0.00062283,-0.06079680,0.00015872
 ,0.00000611,0.01960492,0.00024268,-0.00128730,0.02130768,-0.30367502,-
 0.31481831,0.00370098,-0.02384111,-0.04896179,0.00059348,0.02249796,-0
 .00293596,0.00001326,0.31364541,-0.31389288,-0.62110925,0.00594576,-0.
 02571502,-0.00206811,0.00028949,-0.02517793,-0.04750929,0.00065131,0.3
 5915050,0.67532014,0.00369378,0.00594888,-0.05868538,0.00041938,0.0004
 1502,0.01786127,0.00018031,0.00053236,0.02067456,-0.00427423,-0.006867
 81,0.02340870,0.00400017,0.00763109,-0.00008025,-0.00188294,-0.0009534
 0,0.00001494,0.00112154,-0.00037002,-0.00000287,-0.02191057,0.00049570
 ,0.00012757,1.16773721,0.00082145,-0.00395482,0.00002305,0.00020499,0.
 00093388,-0.00001183,0.00036054,0.00106673,-0.00001068,0.00451249,0.00
 280489,-0.00002258,-0.02428790,0.22860192,-0.00001876,-0.00000141,-0.0
 0027744,0.00000152,-0.00000691,-0.00047840,-0.00000862,-0.00000679,-0.
 00019265,0.00006313,-0.00000391,0.00302774,-0.00188433,-0.00057362,0.0
 2325417,-0.00408277,-0.00161289,0.00003411,0.00170267,-0.00003442,-0.0
 0000978,-0.00069948,-0.00076435,0.00000822,0.00790540,0.00146986,-0.00
 004414,-0.78496344,-0.12640309,0.00161783,1.75798615,-0.00148668,-0.00
 187638,0.00002260,0.00052848,0.00034159,-0.00000538,-0.00007616,0.0000
 8196,-0.00000139,0.00579992,0.00007556,-0.00003048,-0.17032635,-0.1103
 6735,0.00047278,0.30708994,0.21554851,0.00001182,0.00000822,0.00003456
 ,-0.00000465,-0.00000205,-0.00005335,-0.00000098,0.00000001,-0.0000249
 9,-0.00002316,-0.00000258,0.00048154,0.00175973,0.00039953,-0.05121260
 ,-0.00370846,-0.00077428,0.13492339,0.00305553,0.00150691,-0.00002847,
 -0.00105191,0.00002121,0.00000508,0.00077192,0.00052632,-0.00000790,-0
 .00650132,-0.00018279,0.00003651,-0.09350452,-0.03743793,0.00032556,-0
 .92736353,-0.14496071,0.00191495,1.00537617,0.00061578,0.00083191,-0.0
 0000974,-0.00021825,-0.00014200,0.00000226,0.00009043,-0.00004295,0.00
 000012,-0.00227771,-0.00004944,0.00001204,-0.04440431,0.02480928,0.000
 08225,-0.13902469,-0.09745975,0.00031930,0.18164362,0.07264486,-0.0000
 0634,-0.00000530,0.00000213,0.00000239,0.00000101,0.00003295,-0.000000
 39,-0.00000015,0.00002107,0.00001454,0.00000023,-0.00024282,0.00033915
 ,0.00006829,0.02719169,0.00190095,0.00033026,-0.07171328,-0.00221828,-
 0.00041806,0.03815614,-0.00827795,-0.01169107,0.00013898,0.00239664,0.
 00178007,-0.00001616,-0.00024726,0.00146460,-0.00001392,0.01187924,0.0
 0385256,-0.00013917,-0.27059745,0.18222945,-0.00009633,-0.05048500,0.0
 0343156,0.00005075,0.01921767,0.00357513,-0.00003201,0.29611411,-0.003
 31859,0.00540630,-0.00001509,-0.00062924,-0.00148938,0.00002558,-0.001
 31893,-0.00207053,0.00001900,-0.00046913,-0.00746451,0.00001257,0.2322
 1520,-0.14389453,0.00003761,-0.04072035,-0.00634413,0.00005185,-0.0011
 1665,-0.00059191,0.00002372,-0.18464230,0.15644869,0.00007146,0.000024
 93,0.00100829,0.00000065,0.00001376,0.00152055,0.00000813,0.00000347,-
 0.00059379,-0.00008800,-0.00001249,-0.00652561,-0.00027394,0.00012785,
 -0.00131252,0.00020127,-0.00001411,-0.01243528,-0.00002744,0.00001183,
 0.00655211,0.00010786,-0.00015523,0.01178625\\-0.00000014,0.00001348,0
 .00000382,-0.00000167,-0.00000406,-0.00000030,-0.00000248,-0.00000304,
 -0.00000185,0.00000503,-0.00000901,-0.00000549,-0.00001022,-0.00001242
 ,-0.00000004,-0.00000435,-0.00000107,-0.00000795,0.00001444,0.00000707
 ,0.00000325,-0.00000060,0.00000906,0.00000856\\\@


 FLOATING POINT NUMBERS ARE LIKE SANDPILES:
 EVERY TIME THAT YOU MOVE ONE, YOU LOSE A LITTLE SAND 
 AND YOU PICK UP A LITTLE DIRT.
 Job cpu time:       0 days  3 hours  5 minutes 57.3 seconds.
 Elapsed time:       0 days  0 hours 12 minutes 11.5 seconds.
 File lengths (MBytes):  RWF=     59 Int=      0 D2E=      0 Chk=      8 Scr=      1
 Normal termination of Gaussian 16 at Thu Jan 20 14:37:58 2022.
