# Supplementary material for: An Experimental and Master Equation Investigation of Kinetics of the CH2OO + RCN Reactions (R = H, CH3, C2H5) and Their Atmospheric Relevance
Source: J Phys Chem A. 2023 Jan 5;127(2):477–88. doi: 10.1021/acs.jpca.2c07073 (PMC9869398; doi:10.1021/acs.jpca.2c07073)
Supplement: Supplementary file 2 — jp2c07073_si_002.zip [file jp2c07073_si_002.zip › wb97XD/Optimization+Freq/PC2.log]

 Entering Gaussian System, Link 0=/appl/soft/chem/gaussian/G16RevB.01/g16/g16
 Initial command:
 /appl/soft/chem/gaussian/G16RevB.01/g16/l1.exe "/scratch/kurten/scratch_lauri/Cyan/Complex/PC/10264626.GAUSS_SCRDIR/Gau-235747.inp" -scrdir="/scratch/kurten/scratch_lauri/Cyan/Complex/PC/10264626.GAUSS_SCRDIR/"
 Entering Link 1 = /appl/soft/chem/gaussian/G16RevB.01/g16/l1.exe PID=    235752.
  
 Copyright (c) 1988-2017, Gaussian, Inc.  All Rights Reserved.
  
 This is part of the Gaussian(R) 16 program.  It is based on
 the Gaussian(R) 09 system (copyright 2009, Gaussian, Inc.),
 the Gaussian(R) 03 system (copyright 2003, Gaussian, Inc.),
 the Gaussian(R) 98 system (copyright 1998, Gaussian, Inc.),
 the Gaussian(R) 94 system (copyright 1995, Gaussian, Inc.),
 the Gaussian 92(TM) system (copyright 1992, Gaussian, Inc.),
 the Gaussian 90(TM) system (copyright 1990, Gaussian, Inc.),
 the Gaussian 88(TM) system (copyright 1988, Gaussian, Inc.),
 the Gaussian 86(TM) system (copyright 1986, Carnegie Mellon
 University), and the Gaussian 82(TM) system (copyright 1983,
 Carnegie Mellon University). Gaussian is a federally registered
 trademark of Gaussian, Inc.
  
 This software contains proprietary and confidential information,
 including trade secrets, belonging to Gaussian, Inc.
  
 This software is provided under written license and may be
 used, copied, transmitted, or stored only in accord with that
 written license.
  
 The following legend is applicable only to US Government
 contracts under FAR:
  
                    RESTRICTED RIGHTS LEGEND
  
 Use, reproduction and disclosure by the US Government is
 subject to restrictions as set forth in subparagraphs (a)
 and (c) of the Commercial Computer Software - Restricted
 Rights clause in FAR 52.227-19.
  
 Gaussian, Inc.
 340 Quinnipiac St., Bldg. 40, Wallingford CT 06492
  
  
 ---------------------------------------------------------------
 Warning -- This program may not be used in any manner that
 competes with the business of Gaussian, Inc. or will provide
 assistance to any competitor of Gaussian, Inc.  The licensee
 of this program is prohibited from giving any competitor of
 Gaussian, Inc. access to this program.  By using this program,
 the user acknowledges that Gaussian, Inc. is engaged in the
 business of creating and licensing software in the field of
 computational chemistry and represents and warrants to the
 licensee that it is not a competitor of Gaussian, Inc. and that
 it will not use this program in any manner prohibited above.
 ---------------------------------------------------------------
  

 Cite this work as:
 Gaussian 16, Revision B.01,
 M. J. Frisch, G. W. Trucks, H. B. Schlegel, G. E. Scuseria, 
 M. A. Robb, J. R. Cheeseman, G. Scalmani, V. Barone, 
 G. A. Petersson, H. Nakatsuji, X. Li, M. Caricato, A. V. Marenich, 
 J. Bloino, B. G. Janesko, R. Gomperts, B. Mennucci, H. P. Hratchian, 
 J. V. Ortiz, A. F. Izmaylov, J. L. Sonnenberg, D. Williams-Young, 
 F. Ding, F. Lipparini, F. Egidi, J. Goings, B. Peng, A. Petrone, 
 T. Henderson, D. Ranasinghe, V. G. Zakrzewski, J. Gao, N. Rega, 
 G. Zheng, W. Liang, M. Hada, M. Ehara, K. Toyota, R. Fukuda, 
 J. Hasegawa, M. Ishida, T. Nakajima, Y. Honda, O. Kitao, H. Nakai, 
 T. Vreven, K. Throssell, J. A. Montgomery, Jr., J. E. Peralta, 
 F. Ogliaro, M. J. Bearpark, J. J. Heyd, E. N. Brothers, K. N. Kudin, 
 V. N. Staroverov, T. A. Keith, R. Kobayashi, J. Normand, 
 K. Raghavachari, A. P. Rendell, J. C. Burant, S. S. Iyengar, 
 J. Tomasi, M. Cossi, J. M. Millam, M. Klene, C. Adamo, R. Cammi, 
 J. W. Ochterski, R. L. Martin, K. Morokuma, O. Farkas, 
 J. B. Foresman, and D. J. Fox, Gaussian, Inc., Wallingford CT, 2016.
 
 ******************************************
 Gaussian 16:  ES64L-G16RevB.01 20-Dec-2017
                19-Jan-2022 
 ******************************************
 %mem=12GB
 %NProcShared=16
 Will use up to   16 processors via shared memory.
 %chk=PC2-M0001-b3lyp-wb97L-wb97H
 ----------------------------------------------------------------------
 #wB97XD Aug-cc-pVTZ Opt Integral(Grid=SuperFineGrid) Freq MaxDisk=32GB
 ----------------------------------------------------------------------
 1/18=20,19=15,26=5,38=1/1,3;
 2/9=110,12=2,17=6,18=5,40=1/2;
 3/5=16,6=1,7=10,11=2,25=1,30=1,71=1,74=-58,75=-7/1,2,3;
 4//1;
 5/5=2,38=5/2;
 6/7=2,8=2,9=2,10=2,28=1/1;
 7//1,2,3,16;
 1/18=20,19=15,26=5/3(2);
 2/9=110/2;
 99//99;
 2/9=110/2;
 3/5=16,6=1,7=10,11=2,25=1,30=1,71=1,74=-58,75=-7/1,2,3;
 4/5=5,16=3,69=1/1;
 5/5=2,38=5/2;
 7//1,2,3,16;
 1/18=20,19=15,26=5/3(-5);
 2/9=110/2;
 6/7=2,8=2,9=2,10=2,19=2,28=1/1;
 99/9=1/99;
 -----
 Title
 -----
 Symbolic Z-matrix:
 Charge =  0 Multiplicity = 1
 C                    -2.42415  -0.22905  -0.01152 
 H                    -2.95581   0.08517   0.9075 
 H                    -2.69016   0.30839  -0.94146 
 O                    -1.59541  -1.11275   0.00204 
 N                     1.64238   0.16823   0.00677 
 C                     0.76992   0.99301   0.006 
 O                     0.00373   1.89912   0.00711 
 C                     1.84819  -1.26003  -0.00508 
 H                     2.92173  -1.46013  -0.02443 
 H                     1.38279  -1.70828  -0.88862 
 H                     1.41454  -1.71737   0.88999 
 
 Add virtual bond connecting atoms C6         and O4         Dist= 5.98D+00.
 Add virtual bond connecting atoms O7         and C1         Dist= 6.10D+00.
 Add virtual bond connecting atoms O7         and H3         Dist= 6.18D+00.
 Add virtual bond connecting atoms H10        and O4         Dist= 5.98D+00.
 Add virtual bond connecting atoms H11        and O4         Dist= 6.04D+00.

 GradGradGradGradGradGradGradGradGradGradGradGradGradGradGradGradGradGrad
 Berny optimization.
 Initialization pass.
                           ----------------------------
                           !    Initial Parameters    !
                           ! (Angstroms and Degrees)  !
 --------------------------                            --------------------------
 ! Name  Definition              Value          Derivative Info.                !
 --------------------------------------------------------------------------------
 ! R1    R(1,2)                  1.1072         estimate D2E/DX2                !
 ! R2    R(1,3)                  1.1065         estimate D2E/DX2                !
 ! R3    R(1,4)                  1.2116         estimate D2E/DX2                !
 ! R4    R(1,7)                  3.2286         estimate D2E/DX2                !
 ! R5    R(3,7)                  3.2691         estimate D2E/DX2                !
 ! R6    R(4,6)                  3.1669         estimate D2E/DX2                !
 ! R7    R(4,10)                 3.1651         estimate D2E/DX2                !
 ! R8    R(4,11)                 3.1959         estimate D2E/DX2                !
 ! R9    R(5,6)                  1.2006         estimate D2E/DX2                !
 ! R10   R(5,8)                  1.4431         estimate D2E/DX2                !
 ! R11   R(6,7)                  1.1866         estimate D2E/DX2                !
 ! R12   R(8,9)                  1.0922         estimate D2E/DX2                !
 ! R13   R(8,10)                 1.0946         estimate D2E/DX2                !
 ! R14   R(8,11)                 1.0947         estimate D2E/DX2                !
 ! A1    A(2,1,3)              116.3775         estimate D2E/DX2                !
 ! A2    A(2,1,4)              121.7449         estimate D2E/DX2                !
 ! A3    A(2,1,7)               99.7429         estimate D2E/DX2                !
 ! A4    A(3,1,4)              121.8776         estimate D2E/DX2                !
 ! A5    A(4,1,7)               88.071          estimate D2E/DX2                !
 ! A6    A(1,4,6)               91.485          estimate D2E/DX2                !
 ! A7    A(1,4,10)             141.0526         estimate D2E/DX2                !
 ! A8    A(1,4,11)             141.7498         estimate D2E/DX2                !
 ! A9    A(6,4,10)              54.7364         estimate D2E/DX2                !
 ! A10   A(6,4,11)              54.6906         estimate D2E/DX2                !
 ! A11   A(10,4,11)             32.4754         estimate D2E/DX2                !
 ! A12   A(6,5,8)              141.5877         estimate D2E/DX2                !
 ! A13   A(4,6,5)               94.9318         estimate D2E/DX2                !
 ! A14   A(4,6,7)               91.4602         estimate D2E/DX2                !
 ! A15   A(1,7,6)               88.9806         estimate D2E/DX2                !
 ! A16   A(3,7,6)               99.2207         estimate D2E/DX2                !
 ! A17   A(5,8,9)              108.7632         estimate D2E/DX2                !
 ! A18   A(5,8,10)             110.5666         estimate D2E/DX2                !
 ! A19   A(5,8,11)             110.5045         estimate D2E/DX2                !
 ! A20   A(9,8,10)             109.1829         estimate D2E/DX2                !
 ! A21   A(9,8,11)             109.1058         estimate D2E/DX2                !
 ! A22   A(10,8,11)            108.6913         estimate D2E/DX2                !
 ! A23   A(4,10,8)              95.5019         estimate D2E/DX2                !
 ! A24   A(4,11,8)              93.8346         estimate D2E/DX2                !
 ! A25   L(5,6,7,4,-1)         186.392          estimate D2E/DX2                !
 ! A26   L(5,6,7,4,-2)         179.9175         estimate D2E/DX2                !
 ! D1    D(2,1,4,6)           -100.5234         estimate D2E/DX2                !
 ! D2    D(2,1,4,10)          -128.0649         estimate D2E/DX2                !
 ! D3    D(2,1,4,11)           -74.8178         estimate D2E/DX2                !
 ! D4    D(3,1,4,6)             79.4079         estimate D2E/DX2                !
 ! D5    D(3,1,4,10)            51.8664         estimate D2E/DX2                !
 ! D6    D(3,1,4,11)           105.1135         estimate D2E/DX2                !
 ! D7    D(7,1,4,6)             -0.2542         estimate D2E/DX2                !
 ! D8    D(7,1,4,10)           -27.7956         estimate D2E/DX2                !
 ! D9    D(7,1,4,11)            25.4515         estimate D2E/DX2                !
 ! D10   D(2,1,7,6)            122.5728         estimate D2E/DX2                !
 ! D11   D(4,1,7,6)              0.6782         estimate D2E/DX2                !
 ! D12   D(1,4,6,5)           -179.3911         estimate D2E/DX2                !
 ! D13   D(1,4,6,7)              0.6914         estimate D2E/DX2                !
 ! D14   D(10,4,6,5)           -20.2448         estimate D2E/DX2                !
 ! D15   D(10,4,6,7)           159.8377         estimate D2E/DX2                !
 ! D16   D(11,4,6,5)            19.821          estimate D2E/DX2                !
 ! D17   D(11,4,6,7)          -160.0965         estimate D2E/DX2                !
 ! D18   D(1,4,10,8)            83.264          estimate D2E/DX2                !
 ! D19   D(6,4,10,8)            48.7842         estimate D2E/DX2                !
 ! D20   D(11,4,10,8)          -29.2445         estimate D2E/DX2                !
 ! D21   D(1,4,11,8)           -81.1133         estimate D2E/DX2                !
 ! D22   D(6,4,11,8)           -49.0168         estimate D2E/DX2                !
 ! D23   D(10,4,11,8)           29.1658         estimate D2E/DX2                !
 ! D24   D(8,5,6,4)              0.7349         estimate D2E/DX2                !
 ! D25   D(8,5,7,1)              0.4728         estimate D2E/DX2                !
 ! D26   D(8,5,7,3)            -16.4743         estimate D2E/DX2                !
 ! D27   D(6,5,8,9)            178.4352         estimate D2E/DX2                !
 ! D28   D(6,5,8,10)            58.5598         estimate D2E/DX2                !
 ! D29   D(6,5,8,11)           -61.8218         estimate D2E/DX2                !
 ! D30   D(4,6,7,1)             -0.2594         estimate D2E/DX2                !
 ! D31   D(4,6,7,3)            -17.0339         estimate D2E/DX2                !
 ! D32   D(5,8,10,4)           -67.5147         estimate D2E/DX2                !
 ! D33   D(9,8,10,4)           172.8624         estimate D2E/DX2                !
 ! D34   D(11,8,10,4)           53.9447         estimate D2E/DX2                !
 ! D35   D(5,8,11,4)            68.4869         estimate D2E/DX2                !
 ! D36   D(9,8,11,4)          -171.9766         estimate D2E/DX2                !
 ! D37   D(10,8,11,4)          -53.0105         estimate D2E/DX2                !
 --------------------------------------------------------------------------------
 Trust Radius=3.00D-01 FncErr=1.00D-07 GrdErr=1.00D-07 EigMax=2.50D+02 EigMin=1.00D-04
 Number of steps in this run=     87 maximum allowed number of steps=    100.
 GradGradGradGradGradGradGradGradGradGradGradGradGradGradGradGradGradGrad

                          Input orientation:                          
 ---------------------------------------------------------------------
 Center     Atomic      Atomic             Coordinates (Angstroms)
 Number     Number       Type             X           Y           Z
 ---------------------------------------------------------------------
      1          6           0       -2.424150   -0.229050   -0.011520
      2          1           0       -2.955810    0.085170    0.907500
      3          1           0       -2.690160    0.308390   -0.941460
      4          8           0       -1.595410   -1.112750    0.002040
      5          7           0        1.642380    0.168230    0.006770
      6          6           0        0.769920    0.993010    0.006000
      7          8           0        0.003730    1.899120    0.007110
      8          6           0        1.848190   -1.260030   -0.005080
      9          1           0        2.921730   -1.460130   -0.024430
     10          1           0        1.382790   -1.708280   -0.888620
     11          1           0        1.414540   -1.717370    0.889990
 ---------------------------------------------------------------------
                    Distance matrix (angstroms):
                    1          2          3          4          5
     1  C    0.000000
     2  H    1.107246   0.000000
     3  H    1.106522   1.881236   0.000000
     4  O    1.211577   2.026218   2.026896   0.000000
     5  N    4.085931   4.686317   4.437306   3.481985   0.000000
     6  C    3.419915   3.939282   3.652196   3.166864   1.200604
     7  O    3.228631   3.586083   3.269136   3.410078   2.383517
     8  C    4.394980   5.071566   4.892174   3.446755   1.443061
     9  H    5.485814   6.148327   5.954991   4.530555   2.071054
    10  H    4.177346   5.026526   4.545181   3.165060   2.095328
    11  H    4.214660   4.727517   4.930160   3.195907   2.094630
                    6          7          8          9         10
     6  C    0.000000
     7  O    1.186627   0.000000
     8  C    2.497795   3.658198   0.000000
     9  H    3.263297   4.449750   1.092201   0.000000
    10  H    2.910828   3.964527   1.094609   1.782341   0.000000
    11  H    2.922864   3.981063   1.094697   1.781561   1.778917
                   11
    11  H    0.000000
 Stoichiometry    C3H5NO2
 Framework group  C1[X(C3H5NO2)]
 Deg. of freedom    27
 Full point group                 C1      NOp   1
 Largest Abelian subgroup         C1      NOp   1
 Largest concise Abelian subgroup C1      NOp   1
                         Standard orientation:                         
 ---------------------------------------------------------------------
 Center     Atomic      Atomic             Coordinates (Angstroms)
 Number     Number       Type             X           Y           Z
 ---------------------------------------------------------------------
      1          6           0        2.424152   -0.229040    0.011519
      2          1           0        2.955811    0.085182   -0.907501
      3          1           0        2.690160    0.308401    0.941459
      4          8           0        1.595416   -1.112743   -0.002041
      5          7           0       -1.642379    0.168226   -0.006771
      6          6           0       -0.769922    0.993009   -0.006001
      7          8           0       -0.003735    1.899122   -0.007111
      8          6           0       -1.848184   -1.260035    0.005079
      9          1           0       -2.921723   -1.460139    0.024429
     10          1           0       -1.382782   -1.708283    0.888619
     11          1           0       -1.414532   -1.717374   -0.889991
 ---------------------------------------------------------------------
 Rotational constants (GHZ):           4.2206917           2.1973226           1.4730074
 Standard basis: Aug-CC-pVTZ (5D, 7F)
 There are   455 symmetry adapted cartesian basis functions of A   symmetry.
 There are   391 symmetry adapted basis functions of A   symmetry.
   391 basis functions,   567 primitive gaussians,   455 cartesian basis functions
    23 alpha electrons       23 beta electrons
       nuclear repulsion energy       205.0401627409 Hartrees.
 NAtoms=   11 NActive=   11 NUniq=   11 SFac= 1.00D+00 NAtFMM=   60 NAOKFM=F Big=F
 Integral buffers will be    131072 words long.
 Raffenetti 2 integral format.
 Two-electron integral symmetry is turned on.
 Nuclear repulsion after empirical dispersion term =      205.0368966166 Hartrees.
 One-electron integrals computed using PRISM.
 NBasis=   391 RedAO= T EigKep=  2.98D-05  NBF=   391
 NBsUse=   391 1.00D-06 EigRej= -1.00D+00 NBFU=   391
 ExpMin= 2.53D-02 ExpMax= 1.53D+04 ExpMxC= 5.22D+02 IAcc=3 IRadAn=         7 AccDes= 0.00D+00
 Harris functional with IExCor= 4639 and IRadAn=       7 diagonalized for initial guess.
 HarFok:  IExCor= 4639 AccDes= 0.00D+00 IRadAn=         7 IDoV= 1 UseB2=F ITyADJ=14
 ICtDFT=  3500011 ScaDFX=  1.000000  1.000000  1.000000  1.000000
 FoFCou: FMM=F IPFlag=           0 FMFlag=      100000 FMFlg1=           0
         NFxFlg=           0 DoJE=T BraDBF=F KetDBF=T FulRan=T
         wScrn=  0.000000 ICntrl=       500 IOpCl=  0 I1Cent=   200000004 NGrid=           0
         NMat0=    1 NMatS0=      1 NMatT0=    0 NMatD0=    1 NMtDS0=    0 NMtDT0=    0
 Petite list used in FoFCou.
 Requested convergence on RMS density matrix=1.00D-08 within 128 cycles.
 Requested convergence on MAX density matrix=1.00D-06.
 Requested convergence on             energy=1.00D-06.
 No special actions if energy rises.
 SCF Done:  E(RwB97XD) =  -322.510763812     A.U. after   13 cycles
            NFock= 13  Conv=0.44D-08     -V/T= 2.0063

 **********************************************************************

            Population analysis using the SCF Density.

 **********************************************************************

 Orbital symmetries:
       Occupied  (A) (A) (A) (A) (A) (A) (A) (A) (A) (A) (A) (A)
                 (A) (A) (A) (A) (A) (A) (A) (A) (A) (A) (A)
       Virtual   (A) (A) (A) (A) (A) (A) (A) (A) (A) (A) (A) (A)
                 (A) (A) (A) (A) (A) (A) (A) (A) (A) (A) (A) (A)
                 (A) (A) (A) (A) (A) (A) (A) (A) (A) (A) (A) (A)
                 (A) (A) (A) (A) (A) (A) (A) (A) (A) (A) (A) (A)
                 (A) (A) (A) (A) (A) (A) (A) (A) (A) (A) (A) (A)
                 (A) (A) (A) (A) (A) (A) (A) (A) (A) (A) (A) (A)
                 (A) (A) (A) (A) (A) (A) (A) (A) (A) (A) (A) (A)
                 (A) (A) (A) (A) (A) (A) (A) (A) (A) (A) (A) (A)
                 (A) (A) (A) (A) (A) (A) (A) (A) (A) (A) (A) (A)
                 (A) (A) (A) (A) (A) (A) (A) (A) (A) (A) (A) (A)
                 (A) (A) (A) (A) (A) (A) (A) (A) (A) (A) (A) (A)
                 (A) (A) (A) (A) (A) (A) (A) (A) (A) (A) (A) (A)
                 (A) (A) (A) (A) (A) (A) (A) (A) (A) (A) (A) (A)
                 (A) (A) (A) (A) (A) (A) (A) (A) (A) (A) (A) (A)
                 (A) (A) (A) (A) (A) (A) (A) (A) (A) (A) (A) (A)
                 (A) (A) (A) (A) (A) (A) (A) (A) (A) (A) (A) (A)
                 (A) (A) (A) (A) (A) (A) (A) (A) (A) (A) (A) (A)
                 (A) (A) (A) (A) (A) (A) (A) (A) (A) (A) (A) (A)
                 (A) (A) (A) (A) (A) (A) (A) (A) (A) (A) (A) (A)
                 (A) (A) (A) (A) (A) (A) (A) (A) (A) (A) (A) (A)
                 (A) (A) (A) (A) (A) (A) (A) (A) (A) (A) (A) (A)
                 (A) (A) (A) (A) (A) (A) (A) (A) (A) (A) (A) (A)
                 (A) (A) (A) (A) (A) (A) (A) (A) (A) (A) (A) (A)
                 (A) (A) (A) (A) (A) (A) (A) (A) (A) (A) (A) (A)
                 (A) (A) (A) (A) (A) (A) (A) (A) (A) (A) (A) (A)
                 (A) (A) (A) (A) (A) (A) (A) (A) (A) (A) (A) (A)
                 (A) (A) (A) (A) (A) (A) (A) (A) (A) (A) (A) (A)
                 (A) (A) (A) (A) (A) (A) (A) (A) (A) (A) (A) (A)
                 (A) (A) (A) (A) (A) (A) (A) (A) (A) (A) (A) (A)
                 (A) (A) (A) (A) (A) (A) (A) (A) (A) (A) (A) (A)
                 (A) (A) (A) (A) (A) (A) (A) (A)
 The electronic state is 1-A.
 Alpha  occ. eigenvalues --  -19.28667 -19.27645 -14.46005 -10.41834 -10.39296
 Alpha  occ. eigenvalues --  -10.33883  -1.19043  -1.16737  -1.04951  -0.84081
 Alpha  occ. eigenvalues --   -0.73630  -0.62314  -0.59159  -0.58199  -0.56581
 Alpha  occ. eigenvalues --   -0.56272  -0.54699  -0.50775  -0.50687  -0.48851
 Alpha  occ. eigenvalues --   -0.37575  -0.36268  -0.36165
 Alpha virt. eigenvalues --    0.01561   0.03086   0.03756   0.04449   0.05489
 Alpha virt. eigenvalues --    0.06071   0.06773   0.08742   0.09552   0.10037
 Alpha virt. eigenvalues --    0.10117   0.11107   0.12364   0.12384   0.12751
 Alpha virt. eigenvalues --    0.13528   0.13605   0.13920   0.14900   0.15594
 Alpha virt. eigenvalues --    0.17099   0.18566   0.20010   0.20080   0.20905
 Alpha virt. eigenvalues --    0.21778   0.23043   0.23417   0.24091   0.24337
 Alpha virt. eigenvalues --    0.25051   0.25240   0.25723   0.27339   0.28167
 Alpha virt. eigenvalues --    0.28589   0.29910   0.30697   0.31533   0.32706
 Alpha virt. eigenvalues --    0.33007   0.33456   0.33979   0.34672   0.34938
 Alpha virt. eigenvalues --    0.36124   0.36806   0.37274   0.38900   0.39149
 Alpha virt. eigenvalues --    0.39435   0.39931   0.41535   0.42708   0.43234
 Alpha virt. eigenvalues --    0.44091   0.44814   0.45375   0.46458   0.46723
 Alpha virt. eigenvalues --    0.47337   0.47654   0.48359   0.48546   0.49474
 Alpha virt. eigenvalues --    0.50652   0.52130   0.52914   0.55183   0.55818
 Alpha virt. eigenvalues --    0.56613   0.57284   0.58718   0.60491   0.62604
 Alpha virt. eigenvalues --    0.63579   0.64765   0.66512   0.67390   0.69482
 Alpha virt. eigenvalues --    0.70555   0.71302   0.73225   0.73788   0.74574
 Alpha virt. eigenvalues --    0.76025   0.76771   0.77388   0.77753   0.79960
 Alpha virt. eigenvalues --    0.80379   0.80716   0.82094   0.82423   0.82609
 Alpha virt. eigenvalues --    0.85023   0.85296   0.86357   0.87948   0.89241
 Alpha virt. eigenvalues --    0.89878   0.90347   0.90799   0.91412   0.93737
 Alpha virt. eigenvalues --    0.93849   0.94466   0.95582   0.96472   0.97758
 Alpha virt. eigenvalues --    0.98623   0.99859   1.00562   1.01275   1.01871
 Alpha virt. eigenvalues --    1.03001   1.03310   1.04023   1.05613   1.05741
 Alpha virt. eigenvalues --    1.06464   1.07682   1.08373   1.09864   1.11384
 Alpha virt. eigenvalues --    1.12803   1.13083   1.14011   1.14210   1.16395
 Alpha virt. eigenvalues --    1.17163   1.17443   1.18528   1.20702   1.22594
 Alpha virt. eigenvalues --    1.23800   1.24678   1.25377   1.26206   1.28045
 Alpha virt. eigenvalues --    1.28856   1.30542   1.32242   1.33547   1.35000
 Alpha virt. eigenvalues --    1.37291   1.38708   1.39908   1.40297   1.41460
 Alpha virt. eigenvalues --    1.43199   1.43867   1.45290   1.47190   1.48848
 Alpha virt. eigenvalues --    1.49650   1.51358   1.51943   1.52919   1.55433
 Alpha virt. eigenvalues --    1.56604   1.57214   1.57855   1.59125   1.62055
 Alpha virt. eigenvalues --    1.62723   1.65609   1.66758   1.68639   1.71112
 Alpha virt. eigenvalues --    1.73670   1.75436   1.76640   1.78264   1.81464
 Alpha virt. eigenvalues --    1.82558   1.84378   1.85184   1.87182   1.89153
 Alpha virt. eigenvalues --    1.90625   1.92849   1.94797   1.95811   1.99219
 Alpha virt. eigenvalues --    2.03151   2.03501   2.06879   2.07377   2.09010
 Alpha virt. eigenvalues --    2.10515   2.12141   2.14522   2.15122   2.16166
 Alpha virt. eigenvalues --    2.18697   2.20052   2.21720   2.23742   2.25886
 Alpha virt. eigenvalues --    2.28421   2.30271   2.33863   2.34098   2.36389
 Alpha virt. eigenvalues --    2.40092   2.41094   2.42673   2.43141   2.43937
 Alpha virt. eigenvalues --    2.47183   2.53467   2.56126   2.57444   2.58928
 Alpha virt. eigenvalues --    2.62155   2.64795   2.66012   2.68474   2.73749
 Alpha virt. eigenvalues --    2.75716   2.76707   2.77156   2.80295   2.84930
 Alpha virt. eigenvalues --    2.90393   2.91682   2.93060   2.96263   2.98846
 Alpha virt. eigenvalues --    3.01869   3.04797   3.09865   3.14773   3.16623
 Alpha virt. eigenvalues --    3.24079   3.25775   3.27452   3.29362   3.30747
 Alpha virt. eigenvalues --    3.32793   3.35308   3.36225   3.37611   3.41600
 Alpha virt. eigenvalues --    3.42032   3.42412   3.44244   3.46812   3.47250
 Alpha virt. eigenvalues --    3.48595   3.50228   3.52000   3.53218   3.57460
 Alpha virt. eigenvalues --    3.60717   3.63667   3.67306   3.70758   3.72350
 Alpha virt. eigenvalues --    3.73400   3.74898   3.77233   3.79668   3.85159
 Alpha virt. eigenvalues --    3.86178   3.87844   3.88501   3.91172   3.92965
 Alpha virt. eigenvalues --    3.95396   3.96242   3.96814   3.97795   4.00665
 Alpha virt. eigenvalues --    4.04167   4.06661   4.12336   4.12811   4.14162
 Alpha virt. eigenvalues --    4.16553   4.29672   4.30329   4.32475   4.35322
 Alpha virt. eigenvalues --    4.39742   4.40198   4.48223   4.49969   4.50987
 Alpha virt. eigenvalues --    4.52232   4.53221   4.55785   4.61252   4.71513
 Alpha virt. eigenvalues --    4.74605   4.77047   4.78711   4.78963   4.79566
 Alpha virt. eigenvalues --    4.86332   4.86887   4.88219   4.89545   4.91910
 Alpha virt. eigenvalues --    4.94925   4.99056   5.00626   5.03395   5.06326
 Alpha virt. eigenvalues --    5.06536   5.08440   5.10825   5.12501   5.21123
 Alpha virt. eigenvalues --    5.23640   5.26290   5.31249   5.34044   5.42479
 Alpha virt. eigenvalues --    5.53449   5.56099   5.61437   5.75459   5.79713
 Alpha virt. eigenvalues --    5.79984   5.84874   5.96418   5.97098   6.00314
 Alpha virt. eigenvalues --    6.06842   6.19489   6.20234   6.22015   6.23251
 Alpha virt. eigenvalues --    6.24340   6.31327   6.34547   6.35578   6.38448
 Alpha virt. eigenvalues --    6.46650   6.54117   6.56042   6.56706   6.61880
 Alpha virt. eigenvalues --    6.74654   6.78288   6.78848   6.80989   6.83313
 Alpha virt. eigenvalues --    6.88743   7.03722   7.20285   7.21702   7.24183
 Alpha virt. eigenvalues --    7.28822   7.29969   7.35318   7.36746   7.46369
 Alpha virt. eigenvalues --    7.46771   7.60503  14.39232  14.47998  15.96098
 Alpha virt. eigenvalues --   17.26070  17.91933  20.73517
          Condensed to atoms (all electrons):
               1          2          3          4          5          6
     1  C    5.153505   0.331938   0.319289   0.407962  -0.002639   0.000455
     2  H    0.331938   0.350312   0.018445  -0.051831  -0.000397   0.000784
     3  H    0.319289   0.018445   0.342948  -0.048174  -0.000383   0.000925
     4  O    0.407962  -0.051831  -0.048174   8.218722  -0.005007   0.012732
     5  N   -0.002639  -0.000397  -0.000383  -0.005007   6.871831   0.348142
     6  C    0.000455   0.000784   0.000925   0.012732   0.348142   5.298330
     7  O   -0.000803  -0.001073   0.002477  -0.000149  -0.286044   0.536214
     8  C    0.002293  -0.000018  -0.000098  -0.015887   0.066920  -0.182554
     9  H   -0.000401   0.000021   0.000045   0.002165   0.004560   0.009416
    10  H    0.000401  -0.000023  -0.000145  -0.001596  -0.008383  -0.012862
    11  H    0.000296  -0.000094   0.000024  -0.001505  -0.007865  -0.012517
               7          8          9         10         11
     1  C   -0.000803   0.002293  -0.000401   0.000401   0.000296
     2  H   -0.001073  -0.000018   0.000021  -0.000023  -0.000094
     3  H    0.002477  -0.000098   0.000045  -0.000145   0.000024
     4  O   -0.000149  -0.015887   0.002165  -0.001596  -0.001505
     5  N   -0.286044   0.066920   0.004560  -0.008383  -0.007865
     6  C    0.536214  -0.182554   0.009416  -0.012862  -0.012517
     7  O    8.207678  -0.001787  -0.000287  -0.000331  -0.000263
     8  C   -0.001787   5.445759   0.380818   0.373222   0.374879
     9  H   -0.000287   0.380818   0.359046  -0.003471  -0.003749
    10  H   -0.000331   0.373222  -0.003471   0.317466   0.013755
    11  H   -0.000263   0.374879  -0.003749   0.013755   0.318717
 Mulliken charges:
               1
     1  C   -0.212297
     2  H    0.351935
     3  H    0.364647
     4  O   -0.517432
     5  N    0.019264
     6  C    0.000936
     7  O   -0.455633
     8  C   -0.443546
     9  H    0.251838
    10  H    0.321967
    11  H    0.318321
 Sum of Mulliken charges =   0.00000
 Mulliken charges with hydrogens summed into heavy atoms:
               1
     1  C    0.504285
     4  O   -0.517432
     5  N    0.019264
     6  C    0.000936
     7  O   -0.455633
     8  C    0.448580
 Electronic spatial extent (au):  <R**2>=            764.2272
 Charge=              0.0000 electrons
 Dipole moment (field-independent basis, Debye):
    X=              0.7940    Y=             -1.2586    Z=              0.0535  Tot=              1.4891
 Quadrupole moment (field-independent basis, Debye-Ang):
   XX=            -26.8330   YY=            -39.5619   ZZ=            -34.0715
   XY=              4.4374   XZ=              0.0216   YZ=              0.0305
 Traceless Quadrupole moment (field-independent basis, Debye-Ang):
   XX=              6.6558   YY=             -6.0730   ZZ=             -0.5827
   XY=              4.4374   XZ=              0.0216   YZ=              0.0305
 Octapole moment (field-independent basis, Debye-Ang**2):
  XXX=             25.4857  YYY=             -7.1802  ZZZ=              0.0212  XYY=             -7.1412
  XXY=             -1.9058  XXZ=             -0.0993  XZZ=              3.3058  YZZ=              0.3737
  YYZ=              0.2282  XYZ=              0.0490
 Hexadecapole moment (field-independent basis, Debye-Ang**3):
 XXXX=           -546.6028 YYYY=           -328.1727 ZZZZ=            -45.6285 XXXY=             15.4454
 XXXZ=             -1.8784 YYYX=              0.7144 YYYZ=             -0.2735 ZZZX=             -0.0108
 ZZZY=              0.2089 XXYY=           -152.5752 XXZZ=           -108.3951 YYZZ=            -58.2649
 XXYZ=              0.0780 YYXZ=              0.5694 ZZXY=              0.3029
 N-N= 2.050368966166D+02 E-N=-1.165278793836D+03  KE= 3.205055528245D+02
 Calling FoFJK, ICntrl=      2127 FMM=F ISym2X=0 I1Cent= 0 IOpClX= 0 NMat=1 NMatS=1 NMatT=0.
 ***** Axes restored to original set *****
 -------------------------------------------------------------------
 Center     Atomic                   Forces (Hartrees/Bohr)
 Number     Number              X              Y              Z
 -------------------------------------------------------------------
      1        6           0.012534171   -0.012929939    0.000274153
      2        1           0.001720883   -0.001116928   -0.002057003
      3        1           0.001205869   -0.001541281    0.002053183
      4        8          -0.014507029    0.015752624   -0.000245194
      5        7          -0.014578525    0.011453010   -0.000012697
      6        6          -0.001729842    0.004331663   -0.000007107
      7        8           0.017454863   -0.021281354   -0.000040823
      8        6          -0.001367477    0.000611652    0.000009295
      9        1          -0.003586860    0.000927484    0.000058263
     10        1           0.001462867    0.001883079    0.003122819
     11        1           0.001391080    0.001909990   -0.003154890
 -------------------------------------------------------------------
 Cartesian Forces:  Max     0.021281354 RMS     0.007725375

 GradGradGradGradGradGradGradGradGradGradGradGradGradGradGradGradGradGrad
 Berny optimization.
 FormGI is forming the generalized inverse of G from B-inverse, IUseBI=4.
 Internal  Forces:  Max     0.026589522 RMS     0.004793943
 Search for a local minimum.
 Step number   1 out of a maximum of   87
 All quantities printed in internal units (Hartrees-Bohrs-Radians)
 Mixed Optimization -- RFO/linear search
 Second derivative matrix not updated -- first step.
 ITU=  0
     Eigenvalues ---    0.00916   0.01328   0.01439   0.01899   0.02416
     Eigenvalues ---    0.03141   0.03849   0.05245   0.06172   0.06422
     Eigenvalues ---    0.07236   0.08149   0.09220   0.10205   0.10241
     Eigenvalues ---    0.13542   0.15571   0.20297   0.29157   0.29549
     Eigenvalues ---    0.31665   0.32893   0.34560   0.36507   0.91463
     Eigenvalues ---    0.97437   1.08718
 RFO step:  Lambda=-1.95391328D-03 EMin= 9.16370121D-03
 Linear search not attempted -- first point.
 Iteration  1 RMS(Cart)=  0.01104996 RMS(Int)=  0.00001119
 Iteration  2 RMS(Cart)=  0.00000779 RMS(Int)=  0.00000405
 Iteration  3 RMS(Cart)=  0.00000000 RMS(Int)=  0.00000405
 Variable       Old X    -DE/DX   Delta X   Delta X   Delta X     New X
                                 (Linear)    (Quad)   (Total)
    R1        2.09239  -0.00285   0.00000  -0.00861  -0.00861   2.08378
    R2        2.09102  -0.00291   0.00000  -0.00821  -0.00820   2.08282
    R3        2.28955  -0.02290   0.00000  -0.02207  -0.02207   2.26748
    R4        6.10123  -0.00020   0.00000  -0.01592  -0.01593   6.08530
    R5        6.17777   0.00063   0.00000  -0.01667  -0.01667   6.16110
    R6        5.98451  -0.00112   0.00000  -0.01563  -0.01564   5.96887
    R7        5.98110  -0.00168   0.00000  -0.03279  -0.03278   5.94831
    R8        6.03939  -0.00169   0.00000  -0.03256  -0.03256   6.00683
    R9        2.26881  -0.02024   0.00000  -0.02183  -0.02183   2.24698
   R10        2.72699  -0.00278   0.00000  -0.01271  -0.01270   2.71429
   R11        2.24240  -0.02659   0.00000  -0.02455  -0.02455   2.21785
   R12        2.06396  -0.00370   0.00000  -0.01064  -0.01064   2.05332
   R13        2.06851  -0.00287   0.00000  -0.01115  -0.01115   2.05736
   R14        2.06868  -0.00285   0.00000  -0.01119  -0.01119   2.05749
    A1        2.03117   0.00086   0.00000   0.00480   0.00480   2.03597
    A2        2.12485   0.00000   0.00000  -0.00228  -0.00228   2.12257
    A3        1.74084   0.00096   0.00000  -0.00041  -0.00041   1.74044
    A4        2.12717  -0.00087   0.00000  -0.00252  -0.00252   2.12464
    A5        1.53713  -0.00229   0.00000  -0.00092  -0.00092   1.53621
    A6        1.59672   0.00171   0.00000   0.00050   0.00050   1.59721
    A7        2.46183  -0.00137   0.00000  -0.00276  -0.00277   2.45906
    A8        2.47400  -0.00140   0.00000  -0.00255  -0.00256   2.47144
    A9        0.95533  -0.00317   0.00000  -0.00309  -0.00310   0.95223
   A10        0.95453  -0.00317   0.00000  -0.00308  -0.00308   0.95145
   A11        0.56680  -0.00034   0.00000   0.00058   0.00058   0.56738
   A12        2.47117   0.00181   0.00000  -0.00495  -0.00494   2.46623
   A13        1.65687   0.00190   0.00000   0.00203   0.00202   1.65889
   A14        1.59628  -0.00078   0.00000  -0.00011  -0.00011   1.59617
   A15        1.55300   0.00136   0.00000   0.00053   0.00053   1.55354
   A16        1.73173   0.00086   0.00000  -0.00054  -0.00054   1.73118
   A17        1.89828  -0.00001   0.00000  -0.00379  -0.00380   1.89448
   A18        1.92975  -0.00025   0.00000   0.00108   0.00108   1.93083
   A19        1.92867  -0.00022   0.00000   0.00092   0.00092   1.92958
   A20        1.90560  -0.00049   0.00000  -0.00051  -0.00051   1.90509
   A21        1.90426  -0.00049   0.00000  -0.00042  -0.00042   1.90383
   A22        1.89702   0.00144   0.00000   0.00270   0.00269   1.89971
   A23        1.66682  -0.00057   0.00000   0.00040   0.00041   1.66723
   A24        1.63772  -0.00060   0.00000   0.00014   0.00014   1.63786
   A25        3.25315   0.00112   0.00000   0.00192   0.00191   3.25506
   A26        3.14015  -0.00010   0.00000  -0.00033  -0.00033   3.13982
    D1       -1.75446   0.00030   0.00000   0.00109   0.00109  -1.75338
    D2       -2.23515   0.00151   0.00000   0.00207   0.00207  -2.23309
    D3       -1.30582  -0.00082   0.00000  -0.00027  -0.00027  -1.30609
    D4        1.38593  -0.00050   0.00000  -0.00034  -0.00034   1.38559
    D5        0.90524   0.00071   0.00000   0.00064   0.00064   0.90588
    D6        1.83458  -0.00162   0.00000  -0.00170  -0.00170   1.83288
    D7       -0.00444   0.00001   0.00000  -0.00014  -0.00014  -0.00458
    D8       -0.48513   0.00122   0.00000   0.00084   0.00084  -0.48428
    D9        0.44421  -0.00111   0.00000  -0.00150  -0.00149   0.44272
   D10        2.13930  -0.00023   0.00000  -0.00204  -0.00204   2.13726
   D11        0.01184   0.00012   0.00000   0.00047   0.00048   0.01231
   D12       -3.13096   0.00002   0.00000   0.00015   0.00015  -3.13081
   D13        0.01207   0.00012   0.00000   0.00048   0.00048   0.01255
   D14       -0.35334  -0.00059   0.00000  -0.00127  -0.00127  -0.35461
   D15        2.78969  -0.00049   0.00000  -0.00093  -0.00094   2.78876
   D16        0.34594   0.00062   0.00000   0.00106   0.00106   0.34700
   D17       -2.79421   0.00072   0.00000   0.00139   0.00140  -2.79282
   D18        1.45323  -0.00104   0.00000   0.00070   0.00070   1.45393
   D19        0.85145  -0.00095   0.00000   0.00051   0.00050   0.85194
   D20       -0.51041   0.00035   0.00000   0.00209   0.00209  -0.50833
   D21       -1.41569   0.00100   0.00000  -0.00005  -0.00005  -1.41574
   D22       -0.85550   0.00093   0.00000  -0.00046  -0.00045  -0.85595
   D23        0.50904  -0.00034   0.00000  -0.00209  -0.00209   0.50695
   D24        0.01283  -0.00002   0.00000   0.00015   0.00015   0.01297
   D25        0.00825  -0.00008   0.00000  -0.00021  -0.00021   0.00804
   D26       -0.28753   0.00013   0.00000  -0.00038  -0.00038  -0.28791
   D27        3.11428  -0.00001   0.00000  -0.00031  -0.00031   3.11397
   D28        1.02206   0.00075   0.00000   0.00204   0.00204   1.02410
   D29       -1.07899  -0.00075   0.00000  -0.00265  -0.00265  -1.08164
   D30       -0.00453   0.00000   0.00000  -0.00015  -0.00015  -0.00468
   D31       -0.29730   0.00025   0.00000  -0.00029  -0.00029  -0.29759
   D32       -1.17835   0.00008   0.00000  -0.00614  -0.00615  -1.18451
   D33        3.01702   0.00056   0.00000  -0.00181  -0.00182   3.01520
   D34        0.94151   0.00059   0.00000  -0.00258  -0.00259   0.93893
   D35        1.19532  -0.00011   0.00000   0.00631   0.00632   1.20164
   D36       -3.00156  -0.00056   0.00000   0.00194   0.00195  -2.99961
   D37       -0.92521  -0.00059   0.00000   0.00266   0.00266  -0.92255
         Item               Value     Threshold  Converged?
 Maximum Force            0.026590     0.000450     NO 
 RMS     Force            0.004794     0.000300     NO 
 Maximum Displacement     0.037839     0.001800     NO 
 RMS     Displacement     0.011047     0.001200     NO 
 Predicted change in Energy=-9.823104D-04
 GradGradGradGradGradGradGradGradGradGradGradGradGradGradGradGradGradGrad

                          Input orientation:                          
 ---------------------------------------------------------------------
 Center     Atomic      Atomic             Coordinates (Angstroms)
 Number     Number       Type             X           Y           Z
 ---------------------------------------------------------------------
      1          6           0       -2.411097   -0.233653   -0.011542
      2          1           0       -2.938274    0.079045    0.905095
      3          1           0       -2.673236    0.300526   -0.939302
      4          8           0       -1.591439   -1.109855    0.002117
      5          7           0        1.635666    0.169670    0.006836
      6          6           0        0.771375    0.986278    0.006024
      7          8           0        0.015041    1.883706    0.007465
      8          6           0        1.833877   -1.252876   -0.005108
      9          1           0        2.901707   -1.452873   -0.024616
     10          1           0        1.371101   -1.697247   -0.884688
     11          1           0        1.403029   -1.706410    0.886019
 ---------------------------------------------------------------------
                    Distance matrix (angstroms):
                    1          2          3          4          5
     1  C    0.000000
     2  H    1.102688   0.000000
     3  H    1.102180   1.876460   0.000000
     4  O    1.199898   2.010676   2.011400   0.000000
     5  N    4.066853   4.662189   4.413494   3.471514   0.000000
     6  C    3.408323   3.923378   3.637203   3.158589   1.189053
     7  O    3.220203   3.575557   3.260315   3.397383   2.358886
     8  C    4.365623   5.037451   4.857967   3.428309   1.436339
     9  H    5.450922   6.108724   5.915323   4.506299   2.058275
    10  H    4.148434   4.992919   4.511179   3.147712   2.085711
    11  H    4.185951   4.694159   4.896481   3.178679   2.084888
                    6          7          8          9         10
     6  C    0.000000
     7  O    1.173635   0.000000
     8  C    2.478477   3.625806   0.000000
     9  H    3.238628   4.412100   1.086572   0.000000
    10  H    2.890388   3.931673   1.088709   1.772624   0.000000
    11  H    2.902404   3.948076   1.088775   1.771884   1.771019
                   11
    11  H    0.000000
 Stoichiometry    C3H5NO2
 Framework group  C1[X(C3H5NO2)]
 Deg. of freedom    27
 Full point group                 C1      NOp   1
 Largest Abelian subgroup         C1      NOp   1
 Largest concise Abelian subgroup C1      NOp   1
                         Standard orientation:                         
 ---------------------------------------------------------------------
 Center     Atomic      Atomic             Coordinates (Angstroms)
 Number     Number       Type             X           Y           Z
 ---------------------------------------------------------------------
      1          6           0        2.414267   -0.213048    0.011613
      2          1           0        2.939040    0.103667   -0.905024
      3          1           0        2.672319    0.323118    0.939373
      4          8           0        1.601325   -1.095485   -0.002046
      5          7           0       -1.635458    0.159358   -0.006766
      6          6           0       -0.777429    0.982543   -0.005953
      7          8           0       -0.027971    1.885720   -0.007394
      8          6           0       -1.822800   -1.264661    0.005179
      9          1           0       -2.889070   -1.472807    0.024687
     10          1           0       -1.356643   -1.705484    0.884759
     11          1           0       -1.388501   -1.714891   -0.885948
 ---------------------------------------------------------------------
 Rotational constants (GHZ):           4.2793674           2.2176859           1.4891035
 Standard basis: Aug-CC-pVTZ (5D, 7F)
 There are   455 symmetry adapted cartesian basis functions of A   symmetry.
 There are   391 symmetry adapted basis functions of A   symmetry.
   391 basis functions,   567 primitive gaussians,   455 cartesian basis functions
    23 alpha electrons       23 beta electrons
       nuclear repulsion energy       206.4547506430 Hartrees.
 NAtoms=   11 NActive=   11 NUniq=   11 SFac= 1.00D+00 NAtFMM=   60 NAOKFM=F Big=F
 Integral buffers will be    131072 words long.
 Raffenetti 2 integral format.
 Two-electron integral symmetry is turned on.
 Nuclear repulsion after empirical dispersion term =      206.4514663718 Hartrees.
 One-electron integrals computed using PRISM.
 NBasis=   391 RedAO= T EigKep=  2.87D-05  NBF=   391
 NBsUse=   391 1.00D-06 EigRej= -1.00D+00 NBFU=   391
 Initial guess from the checkpoint file:  "PC2-M0001-b3lyp-wb97L-wb97H.chk"
 B after Tr=     0.000000    0.000000    0.000000
         Rot=    0.999991    0.000040    0.000000   -0.004128 Ang=   0.47 deg.
 ExpMin= 2.53D-02 ExpMax= 1.53D+04 ExpMxC= 5.22D+02 IAcc=3 IRadAn=         7 AccDes= 0.00D+00
 Harris functional with IExCor= 4639 and IRadAn=       7 diagonalized for initial guess.
 HarFok:  IExCor= 4639 AccDes= 0.00D+00 IRadAn=         7 IDoV= 1 UseB2=F ITyADJ=14
 ICtDFT=  3500011 ScaDFX=  1.000000  1.000000  1.000000  1.000000
 FoFCou: FMM=F IPFlag=           0 FMFlag=      100000 FMFlg1=           0
         NFxFlg=           0 DoJE=T BraDBF=F KetDBF=T FulRan=T
         wScrn=  0.000000 ICntrl=       500 IOpCl=  0 I1Cent=   200000004 NGrid=           0
         NMat0=    1 NMatS0=      1 NMatT0=    0 NMatD0=    1 NMtDS0=    0 NMtDT0=    0
 Petite list used in FoFCou.
 Requested convergence on RMS density matrix=1.00D-08 within 128 cycles.
 Requested convergence on MAX density matrix=1.00D-06.
 Requested convergence on             energy=1.00D-06.
 No special actions if energy rises.
 SCF Done:  E(RwB97XD) =  -322.511797214     A.U. after   10 cycles
            NFock= 10  Conv=0.86D-08     -V/T= 2.0056
 Calling FoFJK, ICntrl=      2127 FMM=F ISym2X=0 I1Cent= 0 IOpClX= 0 NMat=1 NMatS=1 NMatT=0.
 ***** Axes restored to original set *****
 -------------------------------------------------------------------
 Center     Atomic                   Forces (Hartrees/Bohr)
 Number     Number              X              Y              Z
 -------------------------------------------------------------------
      1        6           0.002419375   -0.001978030    0.000006881
      2        1          -0.000425649    0.000438527    0.000284504
      3        1          -0.000242910    0.000541849   -0.000253319
      4        8          -0.000871583    0.001180786   -0.000014600
      5        7           0.000049458   -0.001616611   -0.000006319
      6        6          -0.002034703    0.003952378    0.000031673
      7        8           0.001094070   -0.002923341   -0.000049999
      8        6           0.000388973    0.000932832   -0.000009556
      9        1           0.000112164   -0.000623392   -0.000007318
     10        1          -0.000265639    0.000060074    0.000127658
     11        1          -0.000223555    0.000034927   -0.000109607
 -------------------------------------------------------------------
 Cartesian Forces:  Max     0.003952378 RMS     0.001186943

 GradGradGradGradGradGradGradGradGradGradGradGradGradGradGradGradGradGrad
 Berny optimization.
 Using GEDIIS/GDIIS optimizer.
 FormGI is forming the generalized inverse of G from B-inverse, IUseBI=4.
 Internal  Forces:  Max     0.002892089 RMS     0.000460660
 Search for a local minimum.
 Step number   2 out of a maximum of   87
 All quantities printed in internal units (Hartrees-Bohrs-Radians)
 Mixed Optimization -- En-DIIS/RFO-DIIS
 Update second derivatives using D2CorX and points    1    2
 DE= -1.03D-03 DEPred=-9.82D-04 R= 1.05D+00
 TightC=F SS=  1.41D+00  RLast= 7.36D-02 DXNew= 5.0454D-01 2.2068D-01
 Trust test= 1.05D+00 RLast= 7.36D-02 DXMaxT set to 3.00D-01
 ITU=  1  0
 Use linear search instead of GDIIS.
     Eigenvalues ---    0.00916   0.01302   0.01438   0.01898   0.02414
     Eigenvalues ---    0.03143   0.03871   0.05243   0.06190   0.06448
     Eigenvalues ---    0.07243   0.08176   0.09240   0.10194   0.10254
     Eigenvalues ---    0.13730   0.15610   0.20329   0.29060   0.29521
     Eigenvalues ---    0.31833   0.33093   0.34716   0.36457   0.90803
     Eigenvalues ---    0.98378   1.03114
 RFO step:  Lambda=-4.60933973D-05 EMin= 9.15948945D-03
 Quartic linear search produced a step of  0.04706.
 Iteration  1 RMS(Cart)=  0.00352877 RMS(Int)=  0.00000625
 Iteration  2 RMS(Cart)=  0.00000554 RMS(Int)=  0.00000156
 Iteration  3 RMS(Cart)=  0.00000000 RMS(Int)=  0.00000156
 Variable       Old X    -DE/DX   Delta X   Delta X   Delta X     New X
                                 (Linear)    (Quad)   (Total)
    R1        2.08378   0.00056  -0.00041   0.00203   0.00162   2.08540
    R2        2.08282   0.00054  -0.00039   0.00187   0.00149   2.08431
    R3        2.26748  -0.00194  -0.00104  -0.00151  -0.00255   2.26493
    R4        6.08530  -0.00043  -0.00075  -0.01491  -0.01566   6.06965
    R5        6.16110  -0.00018  -0.00078  -0.01427  -0.01506   6.14605
    R6        5.96887   0.00007  -0.00074  -0.00693  -0.00766   5.96121
    R7        5.94831  -0.00021  -0.00154  -0.01831  -0.01986   5.92846
    R8        6.00683  -0.00018  -0.00153  -0.01767  -0.01920   5.98763
    R9        2.24698   0.00119  -0.00103   0.00173   0.00070   2.24768
   R10        2.71429  -0.00029  -0.00060  -0.00059  -0.00119   2.71309
   R11        2.21785  -0.00289  -0.00116  -0.00209  -0.00324   2.21461
   R12        2.05332   0.00023  -0.00050   0.00096   0.00046   2.05379
   R13        2.05736  -0.00004  -0.00052  -0.00003  -0.00056   2.05680
   R14        2.05749  -0.00004  -0.00053   0.00001  -0.00052   2.05697
    A1        2.03597  -0.00042   0.00023  -0.00314  -0.00291   2.03306
    A2        2.12257   0.00017  -0.00011   0.00197   0.00186   2.12443
    A3        1.74044  -0.00003  -0.00002  -0.00091  -0.00093   1.73951
    A4        2.12464   0.00025  -0.00012   0.00117   0.00106   2.12570
    A5        1.53621   0.00000  -0.00004   0.00152   0.00148   1.53768
    A6        1.59721  -0.00015   0.00002  -0.00163  -0.00161   1.59560
    A7        2.45906   0.00004  -0.00013   0.00001  -0.00012   2.45894
    A8        2.47144   0.00005  -0.00012   0.00025   0.00012   2.47157
    A9        0.95223   0.00019  -0.00015   0.00213   0.00198   0.95421
   A10        0.95145   0.00019  -0.00015   0.00211   0.00197   0.95341
   A11        0.56738  -0.00001   0.00003   0.00151   0.00154   0.56892
   A12        2.46623   0.00039  -0.00023   0.00104   0.00080   2.46703
   A13        1.65889  -0.00049   0.00010  -0.00340  -0.00331   1.65559
   A14        1.59617  -0.00002  -0.00001  -0.00189  -0.00190   1.59427
   A15        1.55354   0.00017   0.00002   0.00200   0.00203   1.55556
   A16        1.73118   0.00029  -0.00003   0.00261   0.00259   1.73377
   A17        1.89448   0.00047  -0.00018   0.00626   0.00608   1.90056
   A18        1.93083  -0.00006   0.00005  -0.00101  -0.00096   1.92986
   A19        1.92958  -0.00006   0.00004  -0.00093  -0.00089   1.92870
   A20        1.90509  -0.00014  -0.00002  -0.00159  -0.00162   1.90347
   A21        1.90383  -0.00014  -0.00002  -0.00158  -0.00160   1.90224
   A22        1.89971  -0.00007   0.00013  -0.00117  -0.00105   1.89866
   A23        1.66723   0.00006   0.00002   0.00120   0.00122   1.66845
   A24        1.63786   0.00004   0.00001   0.00086   0.00086   1.63873
   A25        3.25506  -0.00051   0.00009  -0.00529  -0.00520   3.24986
   A26        3.13982   0.00003  -0.00002  -0.00021  -0.00022   3.13960
    D1       -1.75338   0.00003   0.00005  -0.00022  -0.00017  -1.75355
    D2       -2.23309  -0.00001   0.00010  -0.00187  -0.00178  -2.23487
    D3       -1.30609   0.00004  -0.00001   0.00086   0.00085  -1.30524
    D4        1.38559   0.00004  -0.00002   0.00024   0.00022   1.38581
    D5        0.90588  -0.00001   0.00003  -0.00141  -0.00139   0.90449
    D6        1.83288   0.00004  -0.00008   0.00132   0.00124   1.83412
    D7       -0.00458   0.00001  -0.00001  -0.00020  -0.00021  -0.00478
    D8       -0.48428  -0.00003   0.00004  -0.00185  -0.00181  -0.48610
    D9        0.44272   0.00001  -0.00007   0.00088   0.00082   0.44353
   D10        2.13726   0.00016  -0.00010   0.00275   0.00265   2.13991
   D11        0.01231  -0.00001   0.00002   0.00054   0.00056   0.01287
   D12       -3.13081   0.00002   0.00001   0.00032   0.00033  -3.13049
   D13        0.01255  -0.00001   0.00002   0.00053   0.00055   0.01310
   D14       -0.35461   0.00006  -0.00006  -0.00031  -0.00037  -0.35498
   D15        2.78876   0.00003  -0.00004  -0.00010  -0.00014   2.78861
   D16        0.34700  -0.00005   0.00005   0.00048   0.00053   0.34753
   D17       -2.79282  -0.00008   0.00007   0.00069   0.00075  -2.79206
   D18        1.45393   0.00004   0.00003   0.00204   0.00207   1.45600
   D19        0.85194   0.00008   0.00002   0.00087   0.00089   0.85283
   D20       -0.50833  -0.00001   0.00010   0.00053   0.00063  -0.50769
   D21       -1.41574  -0.00001   0.00000  -0.00146  -0.00146  -1.41721
   D22       -0.85595  -0.00008  -0.00002  -0.00096  -0.00098  -0.85693
   D23        0.50695   0.00001  -0.00010  -0.00058  -0.00067   0.50628
   D24        0.01297   0.00000   0.00001  -0.00013  -0.00013   0.01285
   D25        0.00804   0.00002  -0.00001  -0.00054  -0.00055   0.00749
   D26       -0.28791  -0.00003  -0.00002  -0.00142  -0.00144  -0.28935
   D27        3.11397  -0.00001  -0.00001  -0.00008  -0.00009   3.11388
   D28        1.02410  -0.00009   0.00010  -0.00143  -0.00133   1.02277
   D29       -1.08164   0.00007  -0.00012   0.00133   0.00121  -1.08043
   D30       -0.00468   0.00001  -0.00001  -0.00021  -0.00021  -0.00489
   D31       -0.29759  -0.00005  -0.00001  -0.00121  -0.00123  -0.29882
   D32       -1.18451   0.00012  -0.00029  -0.00009  -0.00038  -1.18489
   D33        3.01520  -0.00033  -0.00009  -0.00617  -0.00626   3.00894
   D34        0.93893  -0.00004  -0.00012  -0.00266  -0.00278   0.93615
   D35        1.20164  -0.00011   0.00030   0.00021   0.00051   1.20215
   D36       -2.99961   0.00034   0.00009   0.00635   0.00644  -2.99317
   D37       -0.92255   0.00005   0.00013   0.00282   0.00295  -0.91960
         Item               Value     Threshold  Converged?
 Maximum Force            0.002892     0.000450     NO 
 RMS     Force            0.000461     0.000300     NO 
 Maximum Displacement     0.012322     0.001800     NO 
 RMS     Displacement     0.003530     0.001200     NO 
 Predicted change in Energy=-2.632252D-05
 GradGradGradGradGradGradGradGradGradGradGradGradGradGradGradGradGradGrad

                          Input orientation:                          
 ---------------------------------------------------------------------
 Center     Atomic      Atomic             Coordinates (Angstroms)
 Number     Number       Type             X           Y           Z
 ---------------------------------------------------------------------
      1          6           0       -2.404576   -0.235302   -0.011461
      2          1           0       -2.933589    0.078782    0.904677
      3          1           0       -2.668043    0.299452   -0.939448
      4          8           0       -1.585329   -1.110036    0.002413
      5          7           0        1.633495    0.170777    0.006744
      6          6           0        0.769840    0.988595    0.006102
      7          8           0        0.010945    1.881607    0.007956
      8          6           0        1.831184   -1.251205   -0.005181
      9          1           0        2.897948   -1.458064   -0.025033
     10          1           0        1.366725   -1.694567   -0.884017
     11          1           0        1.399149   -1.703728    0.885549
 ---------------------------------------------------------------------
                    Distance matrix (angstroms):
                    1          2          3          4          5
     1  C    0.000000
     2  H    1.103545   0.000000
     3  H    1.102968   1.876169   0.000000
     4  O    1.198549   2.011263   2.011475   0.000000
     5  N    4.058479   4.655428   4.406253   3.464293   0.000000
     6  C    3.402227   3.917983   3.631532   3.154534   1.189422
     7  O    3.211918   3.567151   3.252347   3.390877   2.357883
     8  C    4.355888   5.029888   4.849787   3.419436   1.435708
     9  H    5.441700   6.101892   5.908069   4.496849   2.062274
    10  H    4.136850   4.983663   4.500949   3.137205   2.084258
    11  H    4.174833   4.685118   4.887269   3.168518   2.083504
                    6          7          8          9         10
     6  C    0.000000
     7  O    1.171920   0.000000
     8  C    2.478564   3.623252   0.000000
     9  H    3.242831   4.414666   1.086817   0.000000
    10  H    2.889280   3.927184   1.088414   1.771562   0.000000
    11  H    2.901390   3.943591   1.088499   1.770850   1.769887
                   11
    11  H    0.000000
 Stoichiometry    C3H5NO2
 Framework group  C1[X(C3H5NO2)]
 Deg. of freedom    27
 Full point group                 C1      NOp   1
 Largest Abelian subgroup         C1      NOp   1
 Largest concise Abelian subgroup C1      NOp   1
                         Standard orientation:                         
 ---------------------------------------------------------------------
 Center     Atomic      Atomic             Coordinates (Angstroms)
 Number     Number       Type             X           Y           Z
 ---------------------------------------------------------------------
      1          6           0        2.407937   -0.215848    0.011704
      2          1           0        2.934715    0.102247   -0.904338
      3          1           0        2.667506    0.320576    0.939826
      4          8           0        1.595011   -1.096457   -0.002407
      5          7           0       -1.632953    0.161145   -0.006590
      6          6           0       -0.775210    0.985161   -0.005722
      7          8           0       -0.022764    1.883615   -0.007337
      8          6           0       -1.820396   -1.262227    0.005000
      9          1           0       -2.885645   -1.476766    0.024757
     10          1           0       -1.352796   -1.702434    0.883756
     11          1           0       -1.385076   -1.711423   -0.885814
 ---------------------------------------------------------------------
 Rotational constants (GHZ):           4.2830160           2.2279053           1.4941270
 Standard basis: Aug-CC-pVTZ (5D, 7F)
 There are   455 symmetry adapted cartesian basis functions of A   symmetry.
 There are   391 symmetry adapted basis functions of A   symmetry.
   391 basis functions,   567 primitive gaussians,   455 cartesian basis functions
    23 alpha electrons       23 beta electrons
       nuclear repulsion energy       206.6659898159 Hartrees.
 NAtoms=   11 NActive=   11 NUniq=   11 SFac= 1.00D+00 NAtFMM=   60 NAOKFM=F Big=F
 Integral buffers will be    131072 words long.
 Raffenetti 2 integral format.
 Two-electron integral symmetry is turned on.
 Nuclear repulsion after empirical dispersion term =      206.6626935403 Hartrees.
 One-electron integrals computed using PRISM.
 NBasis=   391 RedAO= T EigKep=  2.88D-05  NBF=   391
 NBsUse=   391 1.00D-06 EigRej= -1.00D+00 NBFU=   391
 Initial guess from the checkpoint file:  "PC2-M0001-b3lyp-wb97L-wb97H.chk"
 B after Tr=     0.000000    0.000000    0.000000
         Rot=    1.000000   -0.000078    0.000003    0.000642 Ang=  -0.07 deg.
 Requested convergence on RMS density matrix=1.00D-08 within 128 cycles.
 Requested convergence on MAX density matrix=1.00D-06.
 Requested convergence on             energy=1.00D-06.
 No special actions if energy rises.
 SCF Done:  E(RwB97XD) =  -322.511832467     A.U. after    9 cycles
            NFock=  9  Conv=0.55D-08     -V/T= 2.0056
 Calling FoFJK, ICntrl=      2127 FMM=F ISym2X=0 I1Cent= 0 IOpClX= 0 NMat=1 NMatS=1 NMatT=0.
 ***** Axes restored to original set *****
 -------------------------------------------------------------------
 Center     Atomic                   Forces (Hartrees/Bohr)
 Number     Number              X              Y              Z
 -------------------------------------------------------------------
      1        6           0.000525253   -0.000018766   -0.000097635
      2        1          -0.000119211    0.000191685    0.000073190
      3        1          -0.000062150    0.000303672   -0.000031117
      4        8           0.000502611   -0.000311440    0.000076888
      5        7           0.000212230   -0.000452233   -0.000017922
      6        6           0.000069205    0.000324273    0.000059918
      7        8          -0.000617032   -0.000235341   -0.000062735
      8        6           0.000117361    0.000346211   -0.000012537
      9        1           0.000070151    0.000042544   -0.000001071
     10        1          -0.000383724   -0.000087477   -0.000051518
     11        1          -0.000314693   -0.000103128    0.000064539
 -------------------------------------------------------------------
 Cartesian Forces:  Max     0.000617032 RMS     0.000246799

 GradGradGradGradGradGradGradGradGradGradGradGradGradGradGradGradGradGrad
 Berny optimization.
 Using GEDIIS/GDIIS optimizer.
 FormGI is forming the generalized inverse of G from B-inverse, IUseBI=4.
 Internal  Forces:  Max     0.000338010 RMS     0.000100703
 Search for a local minimum.
 Step number   3 out of a maximum of   87
 All quantities printed in internal units (Hartrees-Bohrs-Radians)
 Mixed Optimization -- En-DIIS/RFO-DIIS
 Swapping is turned off.
 Update second derivatives using D2CorX and points    1    2    3
 DE= -3.53D-05 DEPred=-2.63D-05 R= 1.34D+00
 TightC=F SS=  1.41D+00  RLast= 3.98D-02 DXNew= 5.0454D-01 1.1929D-01
 Trust test= 1.34D+00 RLast= 3.98D-02 DXMaxT set to 3.00D-01
 ITU=  1  1  0
     Eigenvalues ---    0.00702   0.00920   0.01440   0.01898   0.02405
     Eigenvalues ---    0.03146   0.03869   0.05157   0.06197   0.06421
     Eigenvalues ---    0.07228   0.08475   0.09229   0.10208   0.10287
     Eigenvalues ---    0.13836   0.15255   0.20495   0.29487   0.29612
     Eigenvalues ---    0.31502   0.32917   0.34660   0.36416   0.92176
     Eigenvalues ---    1.00611   1.22268
 En-DIIS/RFO-DIIS/Sim-DIIS IScMMF=       -3 using points:     3    2
 RFO step:  Lambda=-3.40518715D-05.
 DidBck=F Rises=F RFO-DIIS coefs:    2.63184   -1.63184
 Iteration  1 RMS(Cart)=  0.00574349 RMS(Int)=  0.00001106
 Iteration  2 RMS(Cart)=  0.00000780 RMS(Int)=  0.00000702
 Iteration  3 RMS(Cart)=  0.00000000 RMS(Int)=  0.00000702
 Variable       Old X    -DE/DX   Delta X   Delta X   Delta X     New X
                                 (Linear)    (Quad)   (Total)
    R1        2.08540   0.00017   0.00264  -0.00131   0.00134   2.08674
    R2        2.08431   0.00022   0.00243  -0.00104   0.00138   2.08569
    R3        2.26493   0.00016  -0.00416   0.00288  -0.00128   2.26365
    R4        6.06965  -0.00028  -0.02555  -0.00212  -0.02766   6.04198
    R5        6.14605  -0.00020  -0.02457  -0.00414  -0.02872   6.11733
    R6        5.96121   0.00003  -0.01250  -0.00390  -0.01640   5.94481
    R7        5.92846  -0.00025  -0.03240  -0.00269  -0.03508   5.89338
    R8        5.98763  -0.00021  -0.03133  -0.00212  -0.03345   5.95419
    R9        2.24768   0.00034   0.00114  -0.00098   0.00015   2.24784
   R10        2.71309  -0.00014  -0.00195   0.00018  -0.00178   2.71132
   R11        2.21461   0.00019  -0.00529   0.00370  -0.00159   2.21301
   R12        2.05379   0.00006   0.00076  -0.00049   0.00027   2.05405
   R13        2.05680   0.00017  -0.00091   0.00103   0.00010   2.05690
   R14        2.05697   0.00017  -0.00085   0.00093   0.00007   2.05703
    A1        2.03306  -0.00023  -0.00476   0.00138  -0.00338   2.02969
    A2        2.12443   0.00003   0.00303  -0.00149   0.00154   2.12597
    A3        1.73951  -0.00008  -0.00151  -0.00020  -0.00173   1.73778
    A4        2.12570   0.00020   0.00172   0.00011   0.00183   2.12753
    A5        1.53768   0.00010   0.00241   0.00055   0.00298   1.54066
    A6        1.59560  -0.00010  -0.00263  -0.00043  -0.00308   1.59252
    A7        2.45894  -0.00004  -0.00020  -0.00020  -0.00041   2.45854
    A8        2.47157  -0.00003   0.00020  -0.00009   0.00011   2.47168
    A9        0.95421   0.00007   0.00323   0.00042   0.00366   0.95788
   A10        0.95341   0.00007   0.00321   0.00035   0.00357   0.95698
   A11        0.56892   0.00005   0.00251   0.00045   0.00297   0.57189
   A12        2.46703   0.00002   0.00131  -0.00260  -0.00130   2.46573
   A13        1.65559  -0.00011  -0.00540   0.00165  -0.00374   1.65184
   A14        1.59427  -0.00004  -0.00310   0.00118  -0.00191   1.59236
   A15        1.55556   0.00004   0.00331  -0.00129   0.00202   1.55758
   A16        1.73377   0.00011   0.00422  -0.00086   0.00337   1.73714
   A17        1.90056  -0.00006   0.00992  -0.00767   0.00226   1.90282
   A18        1.92986   0.00004  -0.00157   0.00128  -0.00029   1.92957
   A19        1.92870   0.00003  -0.00145   0.00118  -0.00027   1.92843
   A20        1.90347   0.00004  -0.00264   0.00284   0.00019   1.90367
   A21        1.90224   0.00003  -0.00261   0.00278   0.00018   1.90241
   A22        1.89866  -0.00008  -0.00172  -0.00032  -0.00206   1.89660
   A23        1.66845   0.00001   0.00199  -0.00078   0.00121   1.66966
   A24        1.63873  -0.00001   0.00141  -0.00102   0.00038   1.63910
   A25        3.24986  -0.00015  -0.00849   0.00283  -0.00566   3.24420
   A26        3.13960   0.00002  -0.00037   0.00137   0.00101   3.14060
    D1       -1.75355   0.00003  -0.00028   0.00043   0.00014  -1.75341
    D2       -2.23487  -0.00002  -0.00290  -0.00009  -0.00300  -2.23787
    D3       -1.30524   0.00003   0.00139   0.00049   0.00189  -1.30335
    D4        1.38581   0.00004   0.00036  -0.00037  -0.00001   1.38580
    D5        0.90449  -0.00001  -0.00226  -0.00088  -0.00315   0.90134
    D6        1.83412   0.00005   0.00203  -0.00030   0.00174   1.83586
    D7       -0.00478   0.00000  -0.00034   0.00042   0.00008  -0.00470
    D8       -0.48610  -0.00005  -0.00296  -0.00010  -0.00306  -0.48916
    D9        0.44353   0.00000   0.00133   0.00048   0.00183   0.44536
   D10        2.13991   0.00005   0.00433  -0.00258   0.00175   2.14166
   D11        0.01287   0.00000   0.00091  -0.00115  -0.00024   0.01264
   D12       -3.13049   0.00002   0.00054   0.00021   0.00075  -3.12974
   D13        0.01310   0.00000   0.00090  -0.00116  -0.00026   0.01284
   D14       -0.35498  -0.00001  -0.00060  -0.00015  -0.00076  -0.35573
   D15        2.78861  -0.00003  -0.00024  -0.00152  -0.00177   2.78685
   D16        0.34753   0.00002   0.00086   0.00021   0.00108   0.34861
   D17       -2.79206   0.00000   0.00123  -0.00116   0.00007  -2.79199
   D18        1.45600   0.00000   0.00338  -0.00035   0.00304   1.45904
   D19        0.85283  -0.00003   0.00145  -0.00082   0.00064   0.85347
   D20       -0.50769  -0.00003   0.00103  -0.00071   0.00032  -0.50737
   D21       -1.41721   0.00004  -0.00239   0.00070  -0.00170  -1.41891
   D22       -0.85693   0.00001  -0.00160   0.00064  -0.00097  -0.85790
   D23        0.50628   0.00003  -0.00110   0.00074  -0.00036   0.50592
   D24        0.01285  -0.00001  -0.00021  -0.00008  -0.00028   0.01256
   D25        0.00749   0.00001  -0.00090   0.00134   0.00044   0.00793
   D26       -0.28935  -0.00001  -0.00235   0.00142  -0.00094  -0.29029
   D27        3.11388   0.00000  -0.00015  -0.00004  -0.00019   3.11368
   D28        1.02277  -0.00003  -0.00217   0.00051  -0.00167   1.02110
   D29       -1.08043   0.00002   0.00197  -0.00070   0.00127  -1.07916
   D30       -0.00489   0.00000  -0.00035   0.00043   0.00008  -0.00481
   D31       -0.29882  -0.00001  -0.00201   0.00069  -0.00133  -0.30014
   D32       -1.18489  -0.00001  -0.00062  -0.00062  -0.00124  -1.18613
   D33        3.00894   0.00001  -0.01021   0.00625  -0.00396   3.00498
   D34        0.93615   0.00000  -0.00453   0.00144  -0.00309   0.93306
   D35        1.20215   0.00002   0.00083   0.00085   0.00168   1.20383
   D36       -2.99317  -0.00001   0.01051  -0.00611   0.00440  -2.98877
   D37       -0.91960   0.00001   0.00481  -0.00127   0.00354  -0.91606
         Item               Value     Threshold  Converged?
 Maximum Force            0.000338     0.000450     YES
 RMS     Force            0.000101     0.000300     YES
 Maximum Displacement     0.020553     0.001800     NO 
 RMS     Displacement     0.005744     0.001200     NO 
 Predicted change in Energy=-1.707864D-05
 GradGradGradGradGradGradGradGradGradGradGradGradGradGradGradGradGradGrad

                          Input orientation:                          
 ---------------------------------------------------------------------
 Center     Atomic      Atomic             Coordinates (Angstroms)
 Number     Number       Type             X           Y           Z
 ---------------------------------------------------------------------
      1          6           0       -2.393700   -0.237045   -0.011551
      2          1           0       -2.924258    0.078502    0.904044
      3          1           0       -2.658545    0.298882   -0.939340
      4          8           0       -1.574587   -1.110970    0.002799
      5          7           0        1.630331    0.171878    0.006923
      6          6           0        0.766851    0.989998    0.006682
      7          8           0        0.003719    1.878282    0.007750
      8          6           0        1.825638   -1.249483   -0.005223
      9          1           0        2.891727   -1.460459   -0.025717
     10          1           0        1.358570   -1.691956   -0.883188
     11          1           0        1.392004   -1.701320    0.885122
 ---------------------------------------------------------------------
                    Distance matrix (angstroms):
                    1          2          3          4          5
     1  C    0.000000
     2  H    1.104253   0.000000
     3  H    1.103700   1.875429   0.000000
     4  O    1.197872   2.012137   2.012529   0.000000
     5  N    4.044798   4.643040   4.393860   3.452132   0.000000
     6  C    3.390435   3.906452   3.620213   3.145857   1.189504
     7  O    3.197280   3.551845   3.237149   3.380341   2.357474
     8  C    4.339111   5.015158   4.835071   3.403054   1.434768
     9  H    5.425189   6.087572   5.893684   4.480057   2.063179
    10  H    4.117772   4.967024   4.483726   3.118641   2.083274
    11  H    4.156883   4.668858   4.872003   3.150820   2.082524
                    6          7          8          9         10
     6  C    0.000000
     7  O    1.171076   0.000000
     8  C    2.477186   3.619734   0.000000
     9  H    3.243592   4.414623   1.086958   0.000000
    10  H    2.887019   3.921223   1.088466   1.771841   0.000000
    11  H    2.899253   3.938359   1.088535   1.771105   1.768652
                   11
    11  H    0.000000
 Stoichiometry    C3H5NO2
 Framework group  C1[X(C3H5NO2)]
 Deg. of freedom    27
 Full point group                 C1      NOp   1
 Largest Abelian subgroup         C1      NOp   1
 Largest concise Abelian subgroup C1      NOp   1
                         Standard orientation:                         
 ---------------------------------------------------------------------
 Center     Atomic      Atomic             Coordinates (Angstroms)
 Number     Number       Type             X           Y           Z
 ---------------------------------------------------------------------
      1          6           0        2.397177   -0.220291    0.011896
      2          1           0        2.925883    0.098590   -0.903615
      3          1           0        2.658785    0.317023    0.939801
      4          8           0        1.583286   -1.099079   -0.002660
      5          7           0       -1.629219    0.164650   -0.006672
      6          6           0       -0.770629    0.987901   -0.006234
      7          8           0       -0.012804    1.880716   -0.007095
      8          6           0       -1.816053   -1.257852    0.005188
      9          1           0       -2.880867   -1.475181    0.025595
     10          1           0       -1.346393   -1.697706    0.883087
     11          1           0       -1.379697   -1.706923   -0.885227
 ---------------------------------------------------------------------
 Rotational constants (GHZ):           4.2886533           2.2460034           1.5029074
 Standard basis: Aug-CC-pVTZ (5D, 7F)
 There are   455 symmetry adapted cartesian basis functions of A   symmetry.
 There are   391 symmetry adapted basis functions of A   symmetry.
   391 basis functions,   567 primitive gaussians,   455 cartesian basis functions
    23 alpha electrons       23 beta electrons
       nuclear repulsion energy       206.9796512908 Hartrees.
 NAtoms=   11 NActive=   11 NUniq=   11 SFac= 1.00D+00 NAtFMM=   60 NAOKFM=F Big=F
 Integral buffers will be    131072 words long.
 Raffenetti 2 integral format.
 Two-electron integral symmetry is turned on.
 Nuclear repulsion after empirical dispersion term =      206.9763325953 Hartrees.
 One-electron integrals computed using PRISM.
 NBasis=   391 RedAO= T EigKep=  2.88D-05  NBF=   391
 NBsUse=   391 1.00D-06 EigRej= -1.00D+00 NBFU=   391
 Initial guess from the checkpoint file:  "PC2-M0001-b3lyp-wb97L-wb97H.chk"
 B after Tr=     0.000000    0.000000    0.000000
         Rot=    0.999999    0.000000    0.000004    0.001259 Ang=  -0.14 deg.
 ExpMin= 2.53D-02 ExpMax= 1.53D+04 ExpMxC= 5.22D+02 IAcc=3 IRadAn=         7 AccDes= 0.00D+00
 Harris functional with IExCor= 4639 and IRadAn=       7 diagonalized for initial guess.
 HarFok:  IExCor= 4639 AccDes= 0.00D+00 IRadAn=         7 IDoV= 1 UseB2=F ITyADJ=14
 ICtDFT=  3500011 ScaDFX=  1.000000  1.000000  1.000000  1.000000
 FoFCou: FMM=F IPFlag=           0 FMFlag=      100000 FMFlg1=           0
         NFxFlg=           0 DoJE=T BraDBF=F KetDBF=T FulRan=T
         wScrn=  0.000000 ICntrl=       500 IOpCl=  0 I1Cent=   200000004 NGrid=           0
         NMat0=    1 NMatS0=      1 NMatT0=    0 NMatD0=    1 NMtDS0=    0 NMtDT0=    0
 Petite list used in FoFCou.
 Requested convergence on RMS density matrix=1.00D-08 within 128 cycles.
 Requested convergence on MAX density matrix=1.00D-06.
 Requested convergence on             energy=1.00D-06.
 No special actions if energy rises.
 SCF Done:  E(RwB97XD) =  -322.511858314     A.U. after    9 cycles
            NFock=  9  Conv=0.48D-08     -V/T= 2.0055
 Calling FoFJK, ICntrl=      2127 FMM=F ISym2X=0 I1Cent= 0 IOpClX= 0 NMat=1 NMatS=1 NMatT=0.
 ***** Axes restored to original set *****
 -------------------------------------------------------------------
 Center     Atomic                   Forces (Hartrees/Bohr)
 Number     Number              X              Y              Z
 -------------------------------------------------------------------
      1        6          -0.000662042    0.001230823   -0.000103149
      2        1           0.000164031   -0.000072484   -0.000080059
      3        1           0.000194187   -0.000028565    0.000138262
      4        8           0.001084965   -0.001001957    0.000065236
      5        7           0.000307520    0.000630406    0.000041093
      6        6           0.000716027   -0.001620021   -0.000090550
      7        8          -0.001277598    0.001281838    0.000020548
      8        6          -0.000021222   -0.000420759   -0.000010872
      9        1          -0.000007021    0.000206744    0.000002742
     10        1          -0.000283974   -0.000091123   -0.000114906
     11        1          -0.000214872   -0.000114901    0.000131655
 -------------------------------------------------------------------
 Cartesian Forces:  Max     0.001620021 RMS     0.000591851

 GradGradGradGradGradGradGradGradGradGradGradGradGradGradGradGradGradGrad
 Berny optimization.
 Using GEDIIS/GDIIS optimizer.
 FormGI is forming the generalized inverse of G from B-inverse, IUseBI=4.
 Internal  Forces:  Max     0.001679430 RMS     0.000253968
 Search for a local minimum.
 Step number   4 out of a maximum of   87
 All quantities printed in internal units (Hartrees-Bohrs-Radians)
 Mixed Optimization -- En-DIIS/RFO-DIIS
 Swapping is turned off.
 Update second derivatives using D2CorX and points    1    2    3    4
 DE= -2.58D-05 DEPred=-1.71D-05 R= 1.51D+00
 TightC=F SS=  1.41D+00  RLast= 6.71D-02 DXNew= 5.0454D-01 2.0128D-01
 Trust test= 1.51D+00 RLast= 6.71D-02 DXMaxT set to 3.00D-01
 ITU=  1  1  1  0
     Eigenvalues ---    0.00262   0.00925   0.01456   0.01902   0.02407
     Eigenvalues ---    0.03151   0.03876   0.05143   0.06202   0.06458
     Eigenvalues ---    0.07338   0.08482   0.09225   0.10235   0.10336
     Eigenvalues ---    0.14828   0.16081   0.20622   0.29364   0.29494
     Eigenvalues ---    0.31898   0.33584   0.34875   0.38253   0.92891
     Eigenvalues ---    0.99758   1.55371
 En-DIIS/RFO-DIIS/Sim-DIIS IScMMF=       -3 using points:     4    3    2
 RFO step:  Lambda=-3.98433525D-05.
 DidBck=F Rises=F RFO-DIIS coefs:    1.99345   -0.31817   -0.67528
 Iteration  1 RMS(Cart)=  0.00792548 RMS(Int)=  0.00002468
 Iteration  2 RMS(Cart)=  0.00001485 RMS(Int)=  0.00001860
 Iteration  3 RMS(Cart)=  0.00000000 RMS(Int)=  0.00001860
 Variable       Old X    -DE/DX   Delta X   Delta X   Delta X     New X
                                 (Linear)    (Quad)   (Total)
    R1        2.08674  -0.00017   0.00242  -0.00107   0.00135   2.08808
    R2        2.08569  -0.00012   0.00238  -0.00101   0.00136   2.08705
    R3        2.26365   0.00117  -0.00299   0.00206  -0.00092   2.26273
    R4        6.04198  -0.00014  -0.03805  -0.00122  -0.03927   6.00271
    R5        6.11733  -0.00024  -0.03870  -0.00278  -0.04149   6.07583
    R6        5.94481  -0.00006  -0.02146  -0.00336  -0.02480   5.92000
    R7        5.89338  -0.00020  -0.04826   0.00094  -0.04730   5.84608
    R8        5.95419  -0.00016  -0.04619   0.00110  -0.04507   5.90912
    R9        2.24784  -0.00002   0.00062  -0.00021   0.00040   2.24823
   R10        2.71132   0.00042  -0.00257   0.00145  -0.00114   2.71018
   R11        2.21301   0.00168  -0.00377   0.00262  -0.00117   2.21185
   R12        2.05405  -0.00005   0.00058  -0.00023   0.00034   2.05440
   R13        2.05690   0.00019  -0.00028   0.00056   0.00024   2.05715
   R14        2.05703   0.00018  -0.00028   0.00052   0.00019   2.05723
    A1        2.02969   0.00007  -0.00532   0.00192  -0.00341   2.02628
    A2        2.12597  -0.00009   0.00279  -0.00130   0.00149   2.12746
    A3        1.73778  -0.00011  -0.00235  -0.00008  -0.00246   1.73532
    A4        2.12753   0.00002   0.00253  -0.00062   0.00191   2.12944
    A5        1.54066   0.00020   0.00396   0.00042   0.00440   1.54506
    A6        1.59252  -0.00011  -0.00415  -0.00034  -0.00452   1.58801
    A7        2.45854  -0.00005  -0.00049   0.00007  -0.00043   2.45810
    A8        2.47168  -0.00004   0.00019  -0.00019  -0.00001   2.47167
    A9        0.95788   0.00008   0.00498   0.00023   0.00524   0.96312
   A10        0.95698   0.00008   0.00488   0.00033   0.00523   0.96222
   A11        0.57189   0.00006   0.00399   0.00010   0.00412   0.57601
   A12        2.46573  -0.00024  -0.00075  -0.00171  -0.00248   2.46326
   A13        1.65184   0.00011  -0.00595   0.00163  -0.00432   1.64753
   A14        1.59236   0.00005  -0.00318   0.00127  -0.00190   1.59045
   A15        1.55758  -0.00014   0.00337  -0.00135   0.00202   1.55960
   A16        1.73714  -0.00015   0.00509  -0.00158   0.00352   1.74066
   A17        1.90282  -0.00018   0.00635  -0.00342   0.00293   1.90575
   A18        1.92957   0.00005  -0.00094   0.00035  -0.00058   1.92899
   A19        1.92843   0.00005  -0.00087   0.00053  -0.00033   1.92810
   A20        1.90367   0.00006  -0.00090   0.00122   0.00033   1.90399
   A21        1.90241   0.00005  -0.00090   0.00115   0.00025   1.90267
   A22        1.89660  -0.00003  -0.00276   0.00021  -0.00260   1.89400
   A23        1.66966  -0.00003   0.00203  -0.00064   0.00138   1.67104
   A24        1.63910  -0.00004   0.00096  -0.00070   0.00025   1.63936
   A25        3.24420   0.00017  -0.00914   0.00290  -0.00622   3.23798
   A26        3.14060  -0.00002   0.00085  -0.00090  -0.00005   3.14056
    D1       -1.75341   0.00001   0.00002  -0.00018  -0.00016  -1.75358
    D2       -2.23787  -0.00003  -0.00418   0.00022  -0.00401  -2.24187
    D3       -1.30335   0.00002   0.00245   0.00032   0.00279  -1.30056
    D4        1.38580   0.00006   0.00014  -0.00060  -0.00045   1.38534
    D5        0.90134   0.00002  -0.00407  -0.00020  -0.00429   0.89705
    D6        1.83586   0.00007   0.00256  -0.00010   0.00250   1.83836
    D7       -0.00470  -0.00001  -0.00006  -0.00012  -0.00018  -0.00489
    D8       -0.48916  -0.00005  -0.00427   0.00027  -0.00403  -0.49318
    D9        0.44536   0.00000   0.00236   0.00038   0.00277   0.44813
   D10        2.14166  -0.00004   0.00353  -0.00094   0.00258   2.14425
   D11        0.01264   0.00002   0.00014   0.00031   0.00045   0.01308
   D12       -3.12974   0.00001   0.00096  -0.00058   0.00038  -3.12936
   D13        0.01284   0.00003   0.00011   0.00032   0.00043   0.01327
   D14       -0.35573  -0.00003  -0.00100  -0.00019  -0.00121  -0.35695
   D15        2.78685  -0.00001  -0.00185   0.00071  -0.00117   2.78568
   D16        0.34861   0.00001   0.00143  -0.00022   0.00123   0.34984
   D17       -2.79199   0.00003   0.00058   0.00068   0.00128  -2.79071
   D18        1.45904   0.00000   0.00442  -0.00072   0.00372   1.46276
   D19        0.85347  -0.00001   0.00123  -0.00009   0.00116   0.85463
   D20       -0.50737  -0.00002   0.00074  -0.00033   0.00041  -0.50697
   D21       -1.41891   0.00003  -0.00268  -0.00009  -0.00279  -1.42170
   D22       -0.85790   0.00002  -0.00162   0.00042  -0.00121  -0.85911
   D23        0.50592   0.00002  -0.00081   0.00035  -0.00046   0.50546
   D24        0.01256   0.00001  -0.00037   0.00036  -0.00001   0.01256
   D25        0.00793  -0.00002   0.00006  -0.00035  -0.00028   0.00765
   D26       -0.29029  -0.00001  -0.00190  -0.00040  -0.00232  -0.29261
   D27        3.11368  -0.00001  -0.00025  -0.00035  -0.00060   3.11308
   D28        1.02110   0.00000  -0.00256   0.00009  -0.00250   1.01860
   D29       -1.07916  -0.00003   0.00208  -0.00075   0.00135  -1.07781
   D30       -0.00481  -0.00001  -0.00007  -0.00013  -0.00019  -0.00500
   D31       -0.30014   0.00000  -0.00215  -0.00018  -0.00236  -0.30251
   D32       -1.18613  -0.00006  -0.00149   0.00000  -0.00148  -1.18761
   D33        3.00498   0.00010  -0.00816   0.00323  -0.00494   3.00004
   D34        0.93306   0.00002  -0.00494   0.00102  -0.00393   0.92913
   D35        1.20383   0.00007   0.00201  -0.00007   0.00194   1.20577
   D36       -2.98877  -0.00010   0.00872  -0.00322   0.00550  -2.98327
   D37       -0.91606  -0.00001   0.00551  -0.00097   0.00454  -0.91152
         Item               Value     Threshold  Converged?
 Maximum Force            0.001679     0.000450     NO 
 RMS     Force            0.000254     0.000300     YES
 Maximum Displacement     0.028026     0.001800     NO 
 RMS     Displacement     0.007925     0.001200     NO 
 Predicted change in Energy=-1.698914D-05
 GradGradGradGradGradGradGradGradGradGradGradGradGradGradGradGradGradGrad

                          Input orientation:                          
 ---------------------------------------------------------------------
 Center     Atomic      Atomic             Coordinates (Angstroms)
 Number     Number       Type             X           Y           Z
 ---------------------------------------------------------------------
      1          6           0       -2.378869   -0.238819   -0.011677
      2          1           0       -2.911034    0.078017    0.903400
      3          1           0       -2.644946    0.298571   -0.939122
      4          8           0       -1.559789   -1.112101    0.003093
      5          7           0        1.625757    0.173625    0.006951
      6          6           0        0.761677    0.991417    0.006743
      7          8           0       -0.007045    1.874050    0.007880
      8          6           0        1.818240   -1.247510   -0.005192
      9          1           0        2.883456   -1.463697   -0.026417
     10          1           0        1.347824   -1.688871   -0.882090
     11          1           0        1.382478   -1.698372    0.884732
 ---------------------------------------------------------------------
                    Distance matrix (angstroms):
                    1          2          3          4          5
     1  C    0.000000
     2  H    1.104966   0.000000
     3  H    1.104418   1.874656   0.000000
     4  O    1.197386   2.013156   2.013785   0.000000
     5  N    4.025853   4.625498   4.376022   3.435231   0.000000
     6  C    3.372958   3.889357   3.602745   3.132731   1.189713
     7  O    3.176499   3.529992   3.215193   3.365730   2.357432
     8  C    4.316622   4.994857   4.814833   3.380752   1.434163
     9  H    5.403019   6.067747   5.873827   4.457232   2.064884
    10  H    4.092495   4.944465   4.460425   3.093611   2.082434
    11  H    4.132987   4.646520   4.851223   3.126969   2.081840
                    6          7          8          9         10
     6  C    0.000000
     7  O    1.170459   0.000000
     8  C    2.475735   3.616071   0.000000
     9  H    3.245094   4.415510   1.087140   0.000000
    10  H    2.884014   3.914348   1.088595   1.772300   0.000000
    11  H    2.896761   3.932155   1.088637   1.771497   1.767188
                   11
    11  H    0.000000
 Stoichiometry    C3H5NO2
 Framework group  C1[X(C3H5NO2)]
 Deg. of freedom    27
 Full point group                 C1      NOp   1
 Largest Abelian subgroup         C1      NOp   1
 Largest concise Abelian subgroup C1      NOp   1
                         Standard orientation:                         
 ---------------------------------------------------------------------
 Center     Atomic      Atomic             Coordinates (Angstroms)
 Number     Number       Type             X           Y           Z
 ---------------------------------------------------------------------
      1          6           0        2.382075   -0.227494    0.012029
      2          1           0        2.913113    0.091226   -0.903049
      3          1           0        2.646246    0.310836    0.939474
      4          8           0        1.566093   -1.103672   -0.002741
      5          7           0       -1.623988    0.170762   -0.006599
      6          6           0       -0.762810    0.991609   -0.006391
      7          8           0        0.002780    1.876960   -0.007528
      8          6           0       -1.811435   -1.251047    0.005544
      9          1           0       -2.875879   -1.471006    0.026769
     10          1           0       -1.339459   -1.690738    0.882442
     11          1           0       -1.374079   -1.700362   -0.884380
 ---------------------------------------------------------------------
 Rotational constants (GHZ):           4.2953171           2.2715006           1.5150740
 Standard basis: Aug-CC-pVTZ (5D, 7F)
 There are   455 symmetry adapted cartesian basis functions of A   symmetry.
 There are   391 symmetry adapted basis functions of A   symmetry.
   391 basis functions,   567 primitive gaussians,   455 cartesian basis functions
    23 alpha electrons       23 beta electrons
       nuclear repulsion energy       207.3875349560 Hartrees.
 NAtoms=   11 NActive=   11 NUniq=   11 SFac= 1.00D+00 NAtFMM=   60 NAOKFM=F Big=F
 Integral buffers will be    131072 words long.
 Raffenetti 2 integral format.
 Two-electron integral symmetry is turned on.
 Nuclear repulsion after empirical dispersion term =      207.3841854473 Hartrees.
 One-electron integrals computed using PRISM.
 NBasis=   391 RedAO= T EigKep=  2.89D-05  NBF=   391
 NBsUse=   391 1.00D-06 EigRej= -1.00D+00 NBFU=   391
 Initial guess from the checkpoint file:  "PC2-M0001-b3lyp-wb97L-wb97H.chk"
 B after Tr=     0.000000    0.000000    0.000000
         Rot=    0.999998    0.000096   -0.000020    0.002105 Ang=   0.24 deg.
 ExpMin= 2.53D-02 ExpMax= 1.53D+04 ExpMxC= 5.22D+02 IAcc=3 IRadAn=         7 AccDes= 0.00D+00
 Harris functional with IExCor= 4639 and IRadAn=       7 diagonalized for initial guess.
 HarFok:  IExCor= 4639 AccDes= 0.00D+00 IRadAn=         7 IDoV= 1 UseB2=F ITyADJ=14
 ICtDFT=  3500011 ScaDFX=  1.000000  1.000000  1.000000  1.000000
 FoFCou: FMM=F IPFlag=           0 FMFlag=      100000 FMFlg1=           0
         NFxFlg=           0 DoJE=T BraDBF=F KetDBF=T FulRan=T
         wScrn=  0.000000 ICntrl=       500 IOpCl=  0 I1Cent=   200000004 NGrid=           0
         NMat0=    1 NMatS0=      1 NMatT0=    0 NMatD0=    1 NMtDS0=    0 NMtDT0=    0
 Petite list used in FoFCou.
 Requested convergence on RMS density matrix=1.00D-08 within 128 cycles.
 Requested convergence on MAX density matrix=1.00D-06.
 Requested convergence on             energy=1.00D-06.
 No special actions if energy rises.
 SCF Done:  E(RwB97XD) =  -322.511876379     A.U. after    9 cycles
            NFock=  9  Conv=0.71D-08     -V/T= 2.0055
 Calling FoFJK, ICntrl=      2127 FMM=F ISym2X=0 I1Cent= 0 IOpClX= 0 NMat=1 NMatS=1 NMatT=0.
 ***** Axes restored to original set *****
 -------------------------------------------------------------------
 Center     Atomic                   Forces (Hartrees/Bohr)
 Number     Number              X              Y              Z
 -------------------------------------------------------------------
      1        6          -0.001685310    0.002274968   -0.000082061
      2        1           0.000456442   -0.000348957   -0.000243436
      3        1           0.000458596   -0.000380764    0.000305209
      4        8           0.001428255   -0.001491765    0.000039012
      5        7           0.000325967    0.001727870    0.000054753
      6        6           0.001241999   -0.003451820   -0.000085699
      7        8          -0.001612312    0.002525049    0.000020540
      8        6          -0.000306875   -0.001156377   -0.000046460
      9        1          -0.000113067    0.000458337    0.000005147
     10        1          -0.000112249   -0.000074196   -0.000152690
     11        1          -0.000081446   -0.000082345    0.000185686
 -------------------------------------------------------------------
 Cartesian Forces:  Max     0.003451820 RMS     0.001106570

 GradGradGradGradGradGradGradGradGradGradGradGradGradGradGradGradGradGrad
 Berny optimization.
 Using GEDIIS/GDIIS optimizer.
 FormGI is forming the generalized inverse of G from B-inverse, IUseBI=4.
 Internal  Forces:  Max     0.002752222 RMS     0.000433466
 Search for a local minimum.
 Step number   5 out of a maximum of   87
 All quantities printed in internal units (Hartrees-Bohrs-Radians)
 Mixed Optimization -- En-DIIS/RFO-DIIS
 Swapping is turned off.
 Update second derivatives using D2CorX and points    1    2    3    4    5
 DE= -1.81D-05 DEPred=-1.70D-05 R= 1.06D+00
 TightC=F SS=  1.41D+00  RLast= 9.28D-02 DXNew= 5.0454D-01 2.7851D-01
 Trust test= 1.06D+00 RLast= 9.28D-02 DXMaxT set to 3.00D-01
 ITU=  1  1  1  1  0
     Eigenvalues ---    0.00195   0.00933   0.01459   0.01905   0.02413
     Eigenvalues ---    0.03157   0.03878   0.05151   0.06194   0.06470
     Eigenvalues ---    0.07373   0.08484   0.09213   0.10267   0.10352
     Eigenvalues ---    0.14929   0.17742   0.20678   0.29038   0.29481
     Eigenvalues ---    0.32056   0.33957   0.35547   0.39608   0.93186
     Eigenvalues ---    0.99255   1.42679
 En-DIIS/RFO-DIIS/Sim-DIIS IScMMF=       -3 using points:     5    4    3    2
 RFO step:  Lambda=-2.69788258D-05.
 DidBck=F Rises=F RFO-DIIS coefs:    1.86878   -0.78437   -0.17519    0.09078
 Iteration  1 RMS(Cart)=  0.00713784 RMS(Int)=  0.00002101
 Iteration  2 RMS(Cart)=  0.00001183 RMS(Int)=  0.00001669
 Iteration  3 RMS(Cart)=  0.00000000 RMS(Int)=  0.00001669
 Variable       Old X    -DE/DX   Delta X   Delta X   Delta X     New X
                                 (Linear)    (Quad)   (Total)
    R1        2.08808  -0.00052   0.00114  -0.00098   0.00015   2.08824
    R2        2.08705  -0.00047   0.00116  -0.00102   0.00014   2.08719
    R3        2.26273   0.00187  -0.00068   0.00155   0.00088   2.26361
    R4        6.00271   0.00004  -0.03503  -0.00112  -0.03615   5.96656
    R5        6.07583  -0.00025  -0.03710  -0.00318  -0.04030   6.03554
    R6        5.92000  -0.00016  -0.02224  -0.00376  -0.02597   5.89404
    R7        5.84608  -0.00014  -0.04225   0.00191  -0.04032   5.80576
    R8        5.90912  -0.00012  -0.04024   0.00176  -0.03846   5.87065
    R9        2.24823  -0.00059   0.00029   0.00015   0.00042   2.24865
   R10        2.71018   0.00083  -0.00104   0.00191   0.00085   2.71103
   R11        2.21185   0.00275  -0.00085   0.00192   0.00105   2.21290
   R12        2.05440  -0.00020   0.00028  -0.00016   0.00012   2.05451
   R13        2.05715   0.00016   0.00027   0.00023   0.00046   2.05761
   R14        2.05723   0.00017   0.00022   0.00030   0.00048   2.05771
    A1        2.02628   0.00039  -0.00298   0.00241  -0.00058   2.02570
    A2        2.12746  -0.00020   0.00126  -0.00117   0.00009   2.12756
    A3        1.73532  -0.00013  -0.00220   0.00001  -0.00220   1.73312
    A4        2.12944  -0.00019   0.00172  -0.00124   0.00048   2.12993
    A5        1.54506   0.00026   0.00394   0.00052   0.00449   1.54955
    A6        1.58801  -0.00011  -0.00404  -0.00048  -0.00454   1.58347
    A7        2.45810  -0.00010  -0.00040  -0.00007  -0.00047   2.45763
    A8        2.47167  -0.00009  -0.00001  -0.00025  -0.00026   2.47141
    A9        0.96312   0.00003   0.00468   0.00028   0.00499   0.96811
   A10        0.96222   0.00002   0.00467   0.00031   0.00501   0.96723
   A11        0.57601   0.00007   0.00369   0.00006   0.00379   0.57980
   A12        2.46326  -0.00048  -0.00233  -0.00153  -0.00389   2.45937
   A13        1.64753   0.00036  -0.00377   0.00164  -0.00212   1.64540
   A14        1.59045   0.00017  -0.00164   0.00166   0.00002   1.59048
   A15        1.55960  -0.00031   0.00174  -0.00170   0.00003   1.55962
   A16        1.74066  -0.00041   0.00311  -0.00185   0.00125   1.74191
   A17        1.90575  -0.00038   0.00218  -0.00193   0.00026   1.90600
   A18        1.92899   0.00009  -0.00044   0.00014  -0.00030   1.92869
   A19        1.92810   0.00007  -0.00023   0.00002  -0.00021   1.92789
   A20        1.90399   0.00009   0.00045   0.00051   0.00097   1.90496
   A21        1.90267   0.00008   0.00038   0.00052   0.00091   1.90357
   A22        1.89400   0.00005  -0.00234   0.00078  -0.00159   1.89241
   A23        1.67104  -0.00008   0.00119  -0.00076   0.00042   1.67146
   A24        1.63936  -0.00009   0.00017  -0.00068  -0.00051   1.63884
   A25        3.23798   0.00052  -0.00541   0.00330  -0.00210   3.23588
   A26        3.14056  -0.00002   0.00007   0.00016   0.00023   3.14079
    D1       -1.75358  -0.00001  -0.00012  -0.00006  -0.00018  -1.75375
    D2       -2.24187  -0.00002  -0.00357   0.00024  -0.00336  -2.24524
    D3       -1.30056  -0.00002   0.00250   0.00015   0.00268  -1.29789
    D4        1.38534   0.00007  -0.00041  -0.00042  -0.00083   1.38452
    D5        0.89705   0.00005  -0.00387  -0.00012  -0.00401   0.89303
    D6        1.83836   0.00005   0.00221  -0.00022   0.00202   1.84038
    D7       -0.00489  -0.00002  -0.00014   0.00019   0.00005  -0.00483
    D8       -0.49318  -0.00003  -0.00359   0.00049  -0.00313  -0.49632
    D9        0.44813  -0.00003   0.00249   0.00039   0.00291   0.45103
   D10        2.14425  -0.00014   0.00215  -0.00161   0.00053   2.14477
   D11        0.01308   0.00003   0.00032  -0.00052  -0.00021   0.01288
   D12       -3.12936   0.00001   0.00036  -0.00036   0.00000  -3.12936
   D13        0.01327   0.00003   0.00030  -0.00052  -0.00023   0.01304
   D14       -0.35695  -0.00004  -0.00109  -0.00010  -0.00120  -0.35815
   D15        2.78568  -0.00002  -0.00115  -0.00026  -0.00143   2.78424
   D16        0.34984   0.00003   0.00111  -0.00018   0.00095   0.35079
   D17       -2.79071   0.00006   0.00105  -0.00034   0.00072  -2.79000
   D18        1.46276  -0.00002   0.00330  -0.00041   0.00291   1.46566
   D19        0.85463  -0.00002   0.00098   0.00011   0.00110   0.85573
   D20       -0.50697  -0.00001   0.00032  -0.00004   0.00028  -0.50669
   D21       -1.42170   0.00004  -0.00243  -0.00017  -0.00262  -1.42431
   D22       -0.85911   0.00002  -0.00104  -0.00003  -0.00108  -0.86019
   D23        0.50546   0.00000  -0.00037   0.00004  -0.00033   0.50513
   D24        0.01256   0.00001  -0.00002   0.00030   0.00029   0.01284
   D25        0.00765  -0.00002  -0.00016   0.00065   0.00050   0.00815
   D26       -0.29261   0.00001  -0.00197   0.00055  -0.00144  -0.29405
   D27        3.11308   0.00000  -0.00053  -0.00022  -0.00076   3.11232
   D28        1.01860   0.00007  -0.00219   0.00028  -0.00193   1.01667
   D29       -1.07781  -0.00009   0.00117  -0.00079   0.00039  -1.07741
   D30       -0.00500  -0.00002  -0.00014   0.00019   0.00006  -0.00495
   D31       -0.30251   0.00002  -0.00205   0.00018  -0.00190  -0.30440
   D32       -1.18761  -0.00013  -0.00135   0.00016  -0.00119  -1.18880
   D33        3.00004   0.00023  -0.00406   0.00213  -0.00194   2.99811
   D34        0.92913   0.00005  -0.00342   0.00077  -0.00266   0.92648
   D35        1.20577   0.00014   0.00178  -0.00013   0.00164   1.20741
   D36       -2.98327  -0.00023   0.00457  -0.00217   0.00240  -2.98086
   D37       -0.91152  -0.00004   0.00397  -0.00081   0.00316  -0.90836
         Item               Value     Threshold  Converged?
 Maximum Force            0.002752     0.000450     NO 
 RMS     Force            0.000433     0.000300     NO 
 Maximum Displacement     0.025060     0.001800     NO 
 RMS     Displacement     0.007137     0.001200     NO 
 Predicted change in Energy=-1.350554D-05
 GradGradGradGradGradGradGradGradGradGradGradGradGradGradGradGradGradGrad

                          Input orientation:                          
 ---------------------------------------------------------------------
 Center     Atomic      Atomic             Coordinates (Angstroms)
 Number     Number       Type             X           Y           Z
 ---------------------------------------------------------------------
      1          6           0       -2.366004   -0.239302   -0.011751
      2          1           0       -2.898434    0.077667    0.903224
      3          1           0       -2.631685    0.298934   -0.938906
      4          8           0       -1.546762   -1.113071    0.003180
      5          7           0        1.621439    0.175266    0.007157
      6          6           0        0.755369    0.991276    0.006796
      7          8           0       -0.017540    1.870988    0.007507
      8          6           0        1.811639   -1.246630   -0.005153
      9          1           0        2.876492   -1.464852   -0.026933
     10          1           0        1.338833   -1.687118   -0.881509
     11          1           0        1.374403   -1.696849    0.884688
 ---------------------------------------------------------------------
                    Distance matrix (angstroms):
                    1          2          3          4          5
     1  C    0.000000
     2  H    1.105048   0.000000
     3  H    1.104491   1.874449   0.000000
     4  O    1.197853   2.013692   2.014532   0.000000
     5  N    4.008981   4.608874   4.358829   3.420135   0.000000
     6  C    3.355240   3.871504   3.584107   3.118989   1.189937
     7  O    3.157369   3.509681   3.193869   3.353079   2.358331
     8  C    4.297378   4.976314   4.796227   3.361066   1.434613
     9  H    5.383862   6.049325   5.855138   4.437323   2.065504
    10  H    4.071667   4.924853   4.439900   3.072274   2.082802
    11  H    4.113234   4.626704   4.832947   3.106615   2.082282
                    6          7          8          9         10
     6  C    0.000000
     7  O    1.171017   0.000000
     8  C    2.474686   3.614636   0.000000
     9  H    3.245438   4.416382   1.087201   0.000000
    10  H    2.881547   3.910270   1.088841   1.773160   0.000000
    11  H    2.894808   3.928920   1.088893   1.772328   1.766581
                   11
    11  H    0.000000
 Stoichiometry    C3H5NO2
 Framework group  C1[X(C3H5NO2)]
 Deg. of freedom    27
 Full point group                 C1      NOp   1
 Largest Abelian subgroup         C1      NOp   1
 Largest concise Abelian subgroup C1      NOp   1
                         Standard orientation:                         
 ---------------------------------------------------------------------
 Center     Atomic      Atomic             Coordinates (Angstroms)
 Number     Number       Type             X           Y           Z
 ---------------------------------------------------------------------
      1          6           0        2.368297   -0.235129    0.012088
      2          1           0        2.900605    0.082046   -0.902887
      3          1           0        2.633770    0.303209    0.939243
      4          8           0        1.549392   -1.109213   -0.002843
      5          7           0       -1.619306    0.177901   -0.006820
      6          6           0       -0.753551    0.994245   -0.006459
      7          8           0        0.019019    1.874255   -0.007170
      8          6           0       -1.808958   -1.244068    0.005490
      9          1           0       -2.873726   -1.462700    0.027270
     10          1           0       -1.335982   -1.684374    0.881846
     11          1           0       -1.371548   -1.694118   -0.884350
 ---------------------------------------------------------------------
 Rotational constants (GHZ):           4.2993408           2.2949288           1.5259517
 Standard basis: Aug-CC-pVTZ (5D, 7F)
 There are   455 symmetry adapted cartesian basis functions of A   symmetry.
 There are   391 symmetry adapted basis functions of A   symmetry.
   391 basis functions,   567 primitive gaussians,   455 cartesian basis functions
    23 alpha electrons       23 beta electrons
       nuclear repulsion energy       207.7076474831 Hartrees.
 NAtoms=   11 NActive=   11 NUniq=   11 SFac= 1.00D+00 NAtFMM=   60 NAOKFM=F Big=F
 Integral buffers will be    131072 words long.
 Raffenetti 2 integral format.
 Two-electron integral symmetry is turned on.
 Nuclear repulsion after empirical dispersion term =      207.7042703296 Hartrees.
 One-electron integrals computed using PRISM.
 NBasis=   391 RedAO= T EigKep=  2.89D-05  NBF=   391
 NBsUse=   391 1.00D-06 EigRej= -1.00D+00 NBFU=   391
 Initial guess from the checkpoint file:  "PC2-M0001-b3lyp-wb97L-wb97H.chk"
 B after Tr=     0.000000    0.000000    0.000000
         Rot=    0.999997   -0.000040    0.000015    0.002365 Ang=  -0.27 deg.
 ExpMin= 2.53D-02 ExpMax= 1.53D+04 ExpMxC= 5.22D+02 IAcc=3 IRadAn=         7 AccDes= 0.00D+00
 Harris functional with IExCor= 4639 and IRadAn=       7 diagonalized for initial guess.
 HarFok:  IExCor= 4639 AccDes= 0.00D+00 IRadAn=         7 IDoV= 1 UseB2=F ITyADJ=14
 ICtDFT=  3500011 ScaDFX=  1.000000  1.000000  1.000000  1.000000
 FoFCou: FMM=F IPFlag=           0 FMFlag=      100000 FMFlg1=           0
         NFxFlg=           0 DoJE=T BraDBF=F KetDBF=T FulRan=T
         wScrn=  0.000000 ICntrl=       500 IOpCl=  0 I1Cent=   200000004 NGrid=           0
         NMat0=    1 NMatS0=      1 NMatT0=    0 NMatD0=    1 NMtDS0=    0 NMtDT0=    0
 Petite list used in FoFCou.
 Requested convergence on RMS density matrix=1.00D-08 within 128 cycles.
 Requested convergence on MAX density matrix=1.00D-06.
 Requested convergence on             energy=1.00D-06.
 No special actions if energy rises.
 SCF Done:  E(RwB97XD) =  -322.511900326     A.U. after    9 cycles
            NFock=  9  Conv=0.76D-08     -V/T= 2.0056
 Calling FoFJK, ICntrl=      2127 FMM=F ISym2X=0 I1Cent= 0 IOpClX= 0 NMat=1 NMatS=1 NMatT=0.
 ***** Axes restored to original set *****
 -------------------------------------------------------------------
 Center     Atomic                   Forces (Hartrees/Bohr)
 Number     Number              X              Y              Z
 -------------------------------------------------------------------
      1        6          -0.001309314    0.001868419   -0.000030869
      2        1           0.000509498   -0.000424258   -0.000285585
      3        1           0.000515930   -0.000493827    0.000334105
      4        8           0.000843824   -0.000953478   -0.000001662
      5        7           0.000096451    0.001943693    0.000074710
      6        6           0.000656480   -0.003081613   -0.000123674
      7        8          -0.000741583    0.001878070    0.000043175
      8        6          -0.000510222   -0.001255472   -0.000044418
      9        1          -0.000197868    0.000474722    0.000007549
     10        1           0.000049437    0.000021249   -0.000081257
     11        1           0.000087367    0.000022495    0.000107926
 -------------------------------------------------------------------
 Cartesian Forces:  Max     0.003081613 RMS     0.000919766

 GradGradGradGradGradGradGradGradGradGradGradGradGradGradGradGradGradGrad
 Berny optimization.
 Using GEDIIS/GDIIS optimizer.
 FormGI is forming the generalized inverse of G from B-inverse, IUseBI=4.
 Internal  Forces:  Max     0.001695844 RMS     0.000332681
 Search for a local minimum.
 Step number   6 out of a maximum of   87
 All quantities printed in internal units (Hartrees-Bohrs-Radians)
 Mixed Optimization -- En-DIIS/RFO-DIIS
 Swapping is turned off.
 Update second derivatives using D2CorX and points    1    2    3    4    5
                                                      6
 DE= -2.39D-05 DEPred=-1.35D-05 R= 1.77D+00
 TightC=F SS=  1.41D+00  RLast= 8.35D-02 DXNew= 5.0454D-01 2.5059D-01
 Trust test= 1.77D+00 RLast= 8.35D-02 DXMaxT set to 3.00D-01
 ITU=  1  1  1  1  1  0
     Eigenvalues ---    0.00090   0.00937   0.01455   0.01906   0.02419
     Eigenvalues ---    0.03163   0.03879   0.05201   0.06187   0.06471
     Eigenvalues ---    0.07416   0.08459   0.09210   0.10305   0.10340
     Eigenvalues ---    0.14866   0.18821   0.20640   0.28631   0.29474
     Eigenvalues ---    0.32144   0.34010   0.36114   0.38693   0.91868
     Eigenvalues ---    1.03656   1.21642
 En-DIIS/RFO-DIIS/Sim-DIIS IScMMF=       -3 using points:     6    5    4    3    2
 RFO step:  Lambda=-6.56153823D-05.
 DIIS inversion failure, remove point   5.
 RFO-DIIS uses    4 points instead of    5
 DidBck=F Rises=F RFO-DIIS coefs:    2.94667   -2.00000   -0.48187    0.53520    0.00000
 Iteration  1 RMS(Cart)=  0.02072411 RMS(Int)=  0.00011956
 Iteration  2 RMS(Cart)=  0.00009252 RMS(Int)=  0.00006391
 Iteration  3 RMS(Cart)=  0.00000000 RMS(Int)=  0.00006391
 Variable       Old X    -DE/DX   Delta X   Delta X   Delta X     New X
                                 (Linear)    (Quad)   (Total)
    R1        2.08824  -0.00060  -0.00049  -0.00059  -0.00108   2.08716
    R2        2.08719  -0.00056  -0.00054  -0.00062  -0.00118   2.08600
    R3        2.26361   0.00109   0.00245  -0.00065   0.00184   2.26545
    R4        5.96656   0.00010  -0.05348  -0.05014  -0.10367   5.86290
    R5        6.03554  -0.00019  -0.06086  -0.05667  -0.11755   5.91799
    R6        5.89404  -0.00024  -0.04045  -0.03956  -0.07988   5.81415
    R7        5.80576  -0.00013  -0.05719  -0.05497  -0.11210   5.69365
    R8        5.87065  -0.00011  -0.05457  -0.05176  -0.10627   5.76439
    R9        2.24865  -0.00096   0.00072  -0.00046   0.00016   2.24882
   R10        2.71103   0.00076   0.00267   0.00050   0.00305   2.71408
   R11        2.21290   0.00170   0.00297  -0.00105   0.00188   2.21479
   R12        2.05451  -0.00029   0.00007  -0.00060  -0.00054   2.05398
   R13        2.05761   0.00004   0.00084  -0.00047   0.00022   2.05783
   R14        2.05771   0.00004   0.00090  -0.00058   0.00018   2.05789
    A1        2.02570   0.00048   0.00086   0.00091   0.00175   2.02744
    A2        2.12756  -0.00021  -0.00072  -0.00044  -0.00117   2.12639
    A3        1.73312  -0.00009  -0.00323  -0.00277  -0.00603   1.72709
    A4        2.12993  -0.00027  -0.00014  -0.00047  -0.00059   2.12934
    A5        1.54955   0.00020   0.00691   0.00644   0.01347   1.56302
    A6        1.58347  -0.00010  -0.00695  -0.00662  -0.01367   1.56980
    A7        2.45763  -0.00014  -0.00068  -0.00114  -0.00183   2.45580
    A8        2.47141  -0.00014  -0.00056  -0.00109  -0.00166   2.46976
    A9        0.96811  -0.00004   0.00748   0.00661   0.01422   0.98233
   A10        0.96723  -0.00004   0.00756   0.00660   0.01429   0.98152
   A11        0.57980   0.00006   0.00557   0.00527   0.01097   0.59077
   A12        2.45937  -0.00044  -0.00674  -0.00619  -0.01303   2.44633
   A13        1.64540   0.00039  -0.00190  -0.00185  -0.00374   1.64166
   A14        1.59048   0.00024   0.00117   0.00200   0.00321   1.59369
   A15        1.55962  -0.00034  -0.00114  -0.00182  -0.00301   1.55661
   A16        1.74191  -0.00047   0.00045  -0.00041   0.00002   1.74193
   A17        1.90600  -0.00037  -0.00086  -0.00102  -0.00187   1.90414
   A18        1.92869   0.00007  -0.00040  -0.00057  -0.00095   1.92773
   A19        1.92789   0.00005  -0.00024  -0.00064  -0.00089   1.92700
   A20        1.90496   0.00006   0.00176   0.00128   0.00308   1.90804
   A21        1.90357   0.00005   0.00166   0.00110   0.00280   1.90637
   A22        1.89241   0.00015  -0.00186  -0.00010  -0.00206   1.89035
   A23        1.67146  -0.00011   0.00010  -0.00017  -0.00010   1.67136
   A24        1.63884  -0.00012  -0.00122  -0.00177  -0.00302   1.63583
   A25        3.23588   0.00063  -0.00073   0.00015  -0.00053   3.23535
   A26        3.14079  -0.00003  -0.00008  -0.00007  -0.00015   3.14064
    D1       -1.75375  -0.00001  -0.00041  -0.00065  -0.00106  -1.75481
    D2       -2.24524   0.00003  -0.00472  -0.00444  -0.00927  -2.25451
    D3       -1.29789  -0.00006   0.00405   0.00320   0.00734  -1.29054
    D4        1.38452   0.00005  -0.00158  -0.00121  -0.00278   1.38174
    D5        0.89303   0.00008  -0.00590  -0.00500  -0.01099   0.88204
    D6        1.84038   0.00000   0.00288   0.00264   0.00563   1.84601
    D7       -0.00483  -0.00002   0.00007   0.00009   0.00017  -0.00466
    D8       -0.49632   0.00002  -0.00424  -0.00370  -0.00804  -0.50436
    D9        0.45103  -0.00006   0.00453   0.00394   0.00858   0.45961
   D10        2.14477  -0.00015  -0.00005   0.00017   0.00010   2.14488
   D11        0.01288   0.00003  -0.00030  -0.00032  -0.00064   0.01224
   D12       -3.12936   0.00000  -0.00042  -0.00042  -0.00085  -3.13020
   D13        0.01304   0.00003  -0.00033  -0.00035  -0.00069   0.01234
   D14       -0.35815  -0.00005  -0.00187  -0.00194  -0.00388  -0.36203
   D15        2.78424  -0.00002  -0.00178  -0.00187  -0.00373   2.78051
   D16        0.35079   0.00004   0.00120   0.00123   0.00246   0.35326
   D17       -2.79000   0.00007   0.00129   0.00130   0.00261  -2.78738
   D18        1.46566  -0.00005   0.00383   0.00383   0.00772   1.47339
   D19        0.85573  -0.00002   0.00174   0.00200   0.00377   0.85950
   D20       -0.50669   0.00002   0.00035   0.00105   0.00137  -0.50532
   D21       -1.42431   0.00006  -0.00404  -0.00417  -0.00825  -1.43256
   D22       -0.86019   0.00001  -0.00152  -0.00203  -0.00358  -0.86377
   D23        0.50513  -0.00002  -0.00041  -0.00108  -0.00146   0.50368
   D24        0.01284   0.00001   0.00071   0.00085   0.00156   0.01440
   D25        0.00815  -0.00002   0.00075   0.00094   0.00172   0.00986
   D26       -0.29405   0.00001  -0.00217  -0.00181  -0.00407  -0.29811
   D27        3.11232  -0.00001  -0.00134  -0.00157  -0.00291   3.10941
   D28        1.01667   0.00012  -0.00272  -0.00215  -0.00494   1.01173
   D29       -1.07741  -0.00015   0.00001  -0.00125  -0.00119  -1.07861
   D30       -0.00495  -0.00001   0.00007   0.00009   0.00018  -0.00477
   D31       -0.30440   0.00002  -0.00286  -0.00264  -0.00559  -0.30999
   D32       -1.18880  -0.00014  -0.00158  -0.00202  -0.00356  -1.19236
   D33        2.99811   0.00024  -0.00138  -0.00122  -0.00262   2.99549
   D34        0.92648   0.00007  -0.00331  -0.00322  -0.00656   0.91992
   D35        1.20741   0.00015   0.00219   0.00291   0.00509   1.21250
   D36       -2.98086  -0.00025   0.00203   0.00196   0.00400  -2.97686
   D37       -0.90836  -0.00006   0.00402   0.00407   0.00811  -0.90024
         Item               Value     Threshold  Converged?
 Maximum Force            0.001696     0.000450     NO 
 RMS     Force            0.000333     0.000300     NO 
 Maximum Displacement     0.075880     0.001800     NO 
 RMS     Displacement     0.020722     0.001200     NO 
 Predicted change in Energy=-3.297131D-05
 GradGradGradGradGradGradGradGradGradGradGradGradGradGradGradGradGradGrad

                          Input orientation:                          
 ---------------------------------------------------------------------
 Center     Atomic      Atomic             Coordinates (Angstroms)
 Number     Number       Type             X           Y           Z
 ---------------------------------------------------------------------
      1          6           0       -2.329123   -0.239591   -0.011841
      2          1           0       -2.860980    0.076353    0.903134
      3          1           0       -2.591531    0.300159   -0.938302
      4          8           0       -1.510444   -1.115220    0.003119
      5          7           0        1.607915    0.179636    0.007888
      6          6           0        0.734862    0.988296    0.006500
      7          8           0       -0.046640    1.861721    0.006366
      8          6           0        1.791923   -1.244696   -0.005009
      9          1           0        2.855892   -1.465642   -0.028331
     10          1           0        1.313791   -1.682209   -0.880111
     11          1           0        1.352085   -1.692495    0.884887
 ---------------------------------------------------------------------
                    Distance matrix (angstroms):
                    1          2          3          4          5
     1  C    0.000000
     2  H    1.104477   0.000000
     3  H    1.103865   1.874454   0.000000
     4  O    1.198827   2.013410   2.014527   0.000000
     5  N    3.959345   4.558855   4.306408   3.376512   0.000000
     6  C    3.300916   3.816500   3.525772   3.076717   1.190023
     7  O    3.102511   3.451411   3.131667   3.317364   2.359442
     8  C    4.241852   4.921322   4.740494   3.304914   1.436227
     9  H    5.328026   5.993997   5.798320   4.380488   2.065357
    10  H    4.013211   4.868389   4.380035   3.012951   2.083631
    11  H    4.057874   4.569362   4.779832   3.050382   2.083135
                    6          7          8          9         10
     6  C    0.000000
     7  O    1.172014   0.000000
     8  C    2.470580   3.609747   0.000000
     9  H    3.243731   4.415568   1.086918   0.000000
    10  H    2.872774   3.898211   1.088959   1.774966   0.000000
    11  H    2.887762   3.919270   1.088989   1.773941   1.765443
                   11
    11  H    0.000000
 Stoichiometry    C3H5NO2
 Framework group  C1[X(C3H5NO2)]
 Deg. of freedom    27
 Full point group                 C1      NOp   1
 Largest Abelian subgroup         C1      NOp   1
 Largest concise Abelian subgroup C1      NOp   1
                         Standard orientation:                         
 ---------------------------------------------------------------------
 Center     Atomic      Atomic             Coordinates (Angstroms)
 Number     Number       Type             X           Y           Z
 ---------------------------------------------------------------------
      1          6           0        2.327889   -0.257766    0.012223
      2          1           0        2.862837    0.052678   -0.902832
      3          1           0        2.595526    0.279690    0.938522
      4          8           0        1.500696   -1.125360   -0.002489
      5          7           0       -1.604866    0.199891   -0.007781
      6          6           0       -0.723956    0.999985   -0.006617
      7          8           0        0.066041    1.865735   -0.006732
      8          6           0       -1.802778   -1.222572    0.005560
      9          1           0       -2.868855   -1.433107    0.028913
     10          1           0       -1.328971   -1.664456    0.880818
     11          1           0       -1.367305   -1.674927   -0.884178
 ---------------------------------------------------------------------
 Rotational constants (GHZ):           4.3145914           2.3649546           1.5585604
 Standard basis: Aug-CC-pVTZ (5D, 7F)
 There are   455 symmetry adapted cartesian basis functions of A   symmetry.
 There are   391 symmetry adapted basis functions of A   symmetry.
   391 basis functions,   567 primitive gaussians,   455 cartesian basis functions
    23 alpha electrons       23 beta electrons
       nuclear repulsion energy       208.7156278655 Hartrees.
 NAtoms=   11 NActive=   11 NUniq=   11 SFac= 1.00D+00 NAtFMM=   60 NAOKFM=F Big=F
 Integral buffers will be    131072 words long.
 Raffenetti 2 integral format.
 Two-electron integral symmetry is turned on.
 Nuclear repulsion after empirical dispersion term =      208.7121743435 Hartrees.
 One-electron integrals computed using PRISM.
 NBasis=   391 RedAO= T EigKep=  2.89D-05  NBF=   391
 NBsUse=   391 1.00D-06 EigRej= -1.00D+00 NBFU=   391
 Initial guess from the checkpoint file:  "PC2-M0001-b3lyp-wb97L-wb97H.chk"
 B after Tr=     0.000000    0.000000    0.000000
         Rot=    0.999974    0.000039    0.000070    0.007223 Ang=   0.83 deg.
 ExpMin= 2.53D-02 ExpMax= 1.53D+04 ExpMxC= 5.22D+02 IAcc=3 IRadAn=         7 AccDes= 0.00D+00
 Harris functional with IExCor= 4639 and IRadAn=       7 diagonalized for initial guess.
 HarFok:  IExCor= 4639 AccDes= 0.00D+00 IRadAn=         7 IDoV= 1 UseB2=F ITyADJ=14
 ICtDFT=  3500011 ScaDFX=  1.000000  1.000000  1.000000  1.000000
 FoFCou: FMM=F IPFlag=           0 FMFlag=      100000 FMFlg1=           0
         NFxFlg=           0 DoJE=T BraDBF=F KetDBF=T FulRan=T
         wScrn=  0.000000 ICntrl=       500 IOpCl=  0 I1Cent=   200000004 NGrid=           0
         NMat0=    1 NMatS0=      1 NMatT0=    0 NMatD0=    1 NMtDS0=    0 NMtDT0=    0
 Petite list used in FoFCou.
 Requested convergence on RMS density matrix=1.00D-08 within 128 cycles.
 Requested convergence on MAX density matrix=1.00D-06.
 Requested convergence on             energy=1.00D-06.
 No special actions if energy rises.
 SCF Done:  E(RwB97XD) =  -322.511946787     A.U. after   11 cycles
            NFock= 11  Conv=0.32D-08     -V/T= 2.0056
 Calling FoFJK, ICntrl=      2127 FMM=F ISym2X=0 I1Cent= 0 IOpClX= 0 NMat=1 NMatS=1 NMatT=0.
 ***** Axes restored to original set *****
 -------------------------------------------------------------------
 Center     Atomic                   Forces (Hartrees/Bohr)
 Number     Number              X              Y              Z
 -------------------------------------------------------------------
      1        6          -0.000183867    0.000684768    0.000060126
      2        1           0.000298696   -0.000310726   -0.000183700
      3        1           0.000342520   -0.000393387    0.000189177
      4        8          -0.000240173   -0.000145702   -0.000062724
      5        7           0.000046765    0.001131919    0.000080929
      6        6          -0.000667675   -0.001136023   -0.000123060
      7        8           0.000583737    0.000625810    0.000053910
      8        6          -0.000685627   -0.000807337   -0.000059121
      9        1          -0.000164832    0.000223582    0.000001645
     10        1           0.000327836    0.000058725   -0.000057278
     11        1           0.000342620    0.000068373    0.000100096
 -------------------------------------------------------------------
 Cartesian Forces:  Max     0.001136023 RMS     0.000438390

 GradGradGradGradGradGradGradGradGradGradGradGradGradGradGradGradGradGrad
 Berny optimization.
 Using GEDIIS/GDIIS optimizer.
 FormGI is forming the generalized inverse of G from B-inverse, IUseBI=4.
 Internal  Forces:  Max     0.000531419 RMS     0.000174328
 Search for a local minimum.
 Step number   7 out of a maximum of   87
 All quantities printed in internal units (Hartrees-Bohrs-Radians)
 Mixed Optimization -- En-DIIS/RFO-DIIS
 Swapping is turned off.
 Update second derivatives using D2CorX and points    1    2    3    4    5
                                                      6    7
 DE= -4.65D-05 DEPred=-3.30D-05 R= 1.41D+00
 TightC=F SS=  1.41D+00  RLast= 2.39D-01 DXNew= 5.0454D-01 7.1564D-01
 Trust test= 1.41D+00 RLast= 2.39D-01 DXMaxT set to 5.05D-01
 ITU=  1  1  1  1  1  1  0
     Eigenvalues ---    0.00090   0.00948   0.01448   0.01909   0.02438
     Eigenvalues ---    0.03174   0.03882   0.05173   0.06178   0.06432
     Eigenvalues ---    0.07349   0.08448   0.09206   0.10313   0.10380
     Eigenvalues ---    0.14564   0.16570   0.21117   0.28496   0.29452
     Eigenvalues ---    0.31989   0.33566   0.35453   0.36136   0.91460
     Eigenvalues ---    1.03981   1.11380
 En-DIIS/RFO-DIIS/Sim-DIIS IScMMF=       -3 using points:     7    6    5    4    3    2
 RFO step:  Lambda=-1.29794069D-05.
 DIIS inversion failure, remove point   6.
 DIIS inversion failure, remove point   5.
 DIIS inversion failure, remove point   4.
 RFO-DIIS uses    3 points instead of    6
 DidBck=F Rises=F RFO-DIIS coefs:    1.33736   -2.00000    1.66264    0.00000    0.00000
                  RFO-DIIS coefs:    0.00000
 Iteration  1 RMS(Cart)=  0.00415850 RMS(Int)=  0.00006785
 Iteration  2 RMS(Cart)=  0.00000377 RMS(Int)=  0.00006772
 Iteration  3 RMS(Cart)=  0.00000000 RMS(Int)=  0.00006772
 Variable       Old X    -DE/DX   Delta X   Delta X   Delta X     New X
                                 (Linear)    (Quad)   (Total)
    R1        2.08716  -0.00038  -0.00062  -0.00063  -0.00125   2.08591
    R2        2.08600  -0.00037  -0.00063  -0.00070  -0.00131   2.08470
    R3        2.26545  -0.00015  -0.00085   0.00121   0.00032   2.26577
    R4        5.86290   0.00019   0.02514  -0.04376  -0.01859   5.84430
    R5        5.91799  -0.00008   0.02734  -0.05173  -0.02435   5.89364
    R6        5.81415  -0.00021   0.01623  -0.03470  -0.01861   5.79554
    R7        5.69365  -0.00002   0.02922  -0.04483  -0.01569   5.67797
    R8        5.76439  -0.00001   0.02810  -0.04207  -0.01403   5.75035
    R9        2.24882  -0.00053  -0.00065   0.00060   0.00004   2.24886
   R10        2.71408   0.00047  -0.00039   0.00236   0.00209   2.71616
   R11        2.21479  -0.00011  -0.00112   0.00135   0.00027   2.21506
   R12        2.05398  -0.00021  -0.00037  -0.00016  -0.00053   2.05345
   R13        2.05783  -0.00008  -0.00070   0.00025  -0.00029   2.05755
   R14        2.05789  -0.00005  -0.00074   0.00040  -0.00019   2.05770
    A1        2.02744   0.00035   0.00155   0.00129   0.00287   2.03031
    A2        2.12639  -0.00012  -0.00055  -0.00071  -0.00127   2.12512
    A3        1.72709  -0.00005   0.00162  -0.00254  -0.00085   1.72624
    A4        2.12934  -0.00023  -0.00100  -0.00058  -0.00160   2.12774
    A5        1.56302   0.00017  -0.00292   0.00680   0.00376   1.56678
    A6        1.56980  -0.00016   0.00294  -0.00686  -0.00382   1.56598
    A7        2.45580  -0.00015   0.00017  -0.00121  -0.00101   2.45480
    A8        2.46976  -0.00016  -0.00013  -0.00140  -0.00151   2.46824
    A9        0.98233   0.00000  -0.00351   0.00645   0.00282   0.98516
   A10        0.98152   0.00000  -0.00351   0.00646   0.00283   0.98435
   A11        0.59077   0.00003  -0.00260   0.00469   0.00195   0.59272
   A12        2.44633  -0.00018   0.00206  -0.00562  -0.00346   2.44288
   A13        1.64166   0.00015   0.00227  -0.00139   0.00087   1.64254
   A14        1.59369   0.00034   0.00104   0.00292   0.00392   1.59761
   A15        1.55661  -0.00035  -0.00106  -0.00285  -0.00385   1.55277
   A16        1.74193  -0.00045  -0.00208  -0.00147  -0.00354   1.73839
   A17        1.90414  -0.00018  -0.00106  -0.00146  -0.00252   1.90162
   A18        1.92773   0.00003   0.00018   0.00015   0.00031   1.92804
   A19        1.92700   0.00002   0.00004  -0.00007  -0.00003   1.92697
   A20        1.90804  -0.00006  -0.00057   0.00073   0.00012   1.90816
   A21        1.90637  -0.00006  -0.00056   0.00072   0.00011   1.90648
   A22        1.89035   0.00024   0.00196  -0.00004   0.00204   1.89239
   A23        1.67136  -0.00015  -0.00074  -0.00109  -0.00180   1.66956
   A24        1.63583  -0.00016  -0.00016  -0.00249  -0.00262   1.63321
   A25        3.23535   0.00050   0.00331   0.00153   0.00479   3.24015
   A26        3.14064  -0.00002  -0.00044   0.00001  -0.00044   3.14020
    D1       -1.75481  -0.00004  -0.00007  -0.00097  -0.00102  -1.75584
    D2       -2.25451   0.00004   0.00246  -0.00386  -0.00127  -2.25578
    D3       -1.29054  -0.00010  -0.00197   0.00254   0.00048  -1.29007
    D4        1.38174   0.00002   0.00044  -0.00150  -0.00109   1.38065
    D5        0.88204   0.00010   0.00297  -0.00439  -0.00133   0.88071
    D6        1.84601  -0.00004  -0.00147   0.00201   0.00041   1.84643
    D7       -0.00466  -0.00001  -0.00003   0.00023   0.00019  -0.00447
    D8       -0.50436   0.00007   0.00250  -0.00265  -0.00005  -0.50440
    D9        0.45961  -0.00007  -0.00194   0.00374   0.00169   0.46131
   D10        2.14488  -0.00008  -0.00084  -0.00042  -0.00123   2.14365
   D11        0.01224   0.00002   0.00013  -0.00069  -0.00055   0.01169
   D12       -3.13020  -0.00001  -0.00029  -0.00071  -0.00099  -3.13119
   D13        0.01234   0.00002   0.00015  -0.00072  -0.00055   0.01179
   D14       -0.36203  -0.00003   0.00069  -0.00167  -0.00091  -0.36294
   D15        2.78051   0.00000   0.00113  -0.00168  -0.00047   2.78004
   D16        0.35326   0.00002  -0.00075   0.00087   0.00008   0.35334
   D17       -2.78738   0.00004  -0.00031   0.00086   0.00052  -2.78686
   D18        1.47339  -0.00007  -0.00223   0.00210  -0.00019   1.47319
   D19        0.85950   0.00003  -0.00056   0.00141   0.00083   0.86032
   D20       -0.50532   0.00004   0.00000   0.00024   0.00027  -0.50505
   D21       -1.43256   0.00004   0.00157  -0.00315  -0.00152  -1.43408
   D22       -0.86377  -0.00004   0.00059  -0.00143  -0.00082  -0.86459
   D23        0.50368  -0.00005   0.00005  -0.00030  -0.00029   0.50339
   D24        0.01440   0.00001   0.00005   0.00095   0.00099   0.01539
   D25        0.00986  -0.00001  -0.00025   0.00127   0.00100   0.01086
   D26       -0.29811   0.00001   0.00102  -0.00122  -0.00011  -0.29822
   D27        3.10941  -0.00001   0.00028  -0.00163  -0.00135   3.10806
   D28        1.01173   0.00015   0.00154  -0.00171  -0.00009   1.01164
   D29       -1.07861  -0.00018  -0.00106  -0.00171  -0.00281  -1.08142
   D30       -0.00477  -0.00001  -0.00003   0.00024   0.00020  -0.00457
   D31       -0.30999   0.00002   0.00127  -0.00220  -0.00084  -0.31083
   D32       -1.19236  -0.00009   0.00078  -0.00121  -0.00046  -1.19282
   D33        2.99549   0.00014   0.00233   0.00003   0.00239   2.99788
   D34        0.91992   0.00010   0.00220  -0.00123   0.00099   0.92092
   D35        1.21250   0.00010  -0.00101   0.00208   0.00109   1.21359
   D36       -2.97686  -0.00014  -0.00264   0.00070  -0.00196  -2.97883
   D37       -0.90024  -0.00010  -0.00252   0.00197  -0.00057  -0.90081
         Item               Value     Threshold  Converged?
 Maximum Force            0.000531     0.000450     NO 
 RMS     Force            0.000174     0.000300     YES
 Maximum Displacement     0.017811     0.001800     NO 
 RMS     Displacement     0.004159     0.001200     NO 
 Predicted change in Energy=-4.486208D-06
 GradGradGradGradGradGradGradGradGradGradGradGradGradGradGradGradGradGrad

                          Input orientation:                          
 ---------------------------------------------------------------------
 Center     Atomic      Atomic             Coordinates (Angstroms)
 Number     Number       Type             X           Y           Z
 ---------------------------------------------------------------------
      1          6           0       -2.322360   -0.238637   -0.011711
      2          1           0       -2.853174    0.076048    0.903507
      3          1           0       -2.582106    0.301176   -0.938062
      4          8           0       -1.504916   -1.115658    0.002774
      5          7           0        1.604036    0.180297    0.008221
      6          6           0        0.728422    0.986216    0.006124
      7          8           0       -0.051742    1.861029    0.005812
      8          6           0        1.787764   -1.245184   -0.004959
      9          1           0        2.851940   -1.463699   -0.028619
     10          1           0        1.310495   -1.682517   -0.880432
     11          1           0        1.349390   -1.692761    0.885646
 ---------------------------------------------------------------------
                    Distance matrix (angstroms):
                    1          2          3          4          5
     1  C    0.000000
     2  H    1.103818   0.000000
     3  H    1.103174   1.874977   0.000000
     4  O    1.198995   2.012283   2.013188   0.000000
     5  N    3.948733   4.547431   4.293466   3.368251   0.000000
     6  C    3.287531   3.802833   3.510038   3.066870   1.190046
     7  O    3.092671   3.440936   3.118779   3.312460   2.359336
     8  C    4.231584   4.910119   4.728389   3.295236   1.437332
     9  H    5.317373   5.982308   5.785389   4.370849   2.064302
    10  H    4.004636   4.859129   4.369291   3.004651   2.084694
    11  H    4.049873   4.559665   4.770571   3.042955   2.084002
                    6          7          8          9         10
     6  C    0.000000
     7  O    1.172158   0.000000
     8  C    2.470116   3.610049   0.000000
     9  H    3.242317   4.414337   1.086638   0.000000
    10  H    2.871747   3.898441   1.088806   1.774688   0.000000
    11  H    2.887227   3.920039   1.088887   1.773699   1.766536
                   11
    11  H    0.000000
 Stoichiometry    C3H5NO2
 Framework group  C1[X(C3H5NO2)]
 Deg. of freedom    27
 Full point group                 C1      NOp   1
 Largest Abelian subgroup         C1      NOp   1
 Largest concise Abelian subgroup C1      NOp   1
                         Standard orientation:                         
 ---------------------------------------------------------------------
 Center     Atomic      Atomic             Coordinates (Angstroms)
 Number     Number       Type             X           Y           Z
 ---------------------------------------------------------------------
      1          6           0        2.319606   -0.262507    0.011993
      2          1           0        2.854291    0.045154   -0.903359
      3          1           0        2.585988    0.274492    0.938096
      4          8           0        1.491378   -1.129357   -0.002097
      5          7           0       -1.601309    0.204947   -0.008244
      6          6           0       -0.715795    0.999976   -0.006506
      7          8           0        0.075129    1.865073   -0.006588
      8          6           0       -1.802652   -1.218146    0.005608
      9          1           0       -2.869451   -1.423472    0.029343
     10          1           0       -1.330848   -1.660933    0.881302
     11          1           0       -1.369829   -1.671534   -0.884773
 ---------------------------------------------------------------------
 Rotational constants (GHZ):           4.3152747           2.3791582           1.5648263
 Standard basis: Aug-CC-pVTZ (5D, 7F)
 There are   455 symmetry adapted cartesian basis functions of A   symmetry.
 There are   391 symmetry adapted basis functions of A   symmetry.
   391 basis functions,   567 primitive gaussians,   455 cartesian basis functions
    23 alpha electrons       23 beta electrons
       nuclear repulsion energy       208.9073900647 Hartrees.
 NAtoms=   11 NActive=   11 NUniq=   11 SFac= 1.00D+00 NAtFMM=   60 NAOKFM=F Big=F
 Integral buffers will be    131072 words long.
 Raffenetti 2 integral format.
 Two-electron integral symmetry is turned on.
 Nuclear repulsion after empirical dispersion term =      208.9039232908 Hartrees.
 One-electron integrals computed using PRISM.
 NBasis=   391 RedAO= T EigKep=  2.88D-05  NBF=   391
 NBsUse=   391 1.00D-06 EigRej= -1.00D+00 NBFU=   391
 Initial guess from the checkpoint file:  "PC2-M0001-b3lyp-wb97L-wb97H.chk"
 B after Tr=     0.000000    0.000000    0.000000
         Rot=    0.999999    0.000030    0.000017    0.001625 Ang=   0.19 deg.
 Requested convergence on RMS density matrix=1.00D-08 within 128 cycles.
 Requested convergence on MAX density matrix=1.00D-06.
 Requested convergence on             energy=1.00D-06.
 No special actions if energy rises.
 SCF Done:  E(RwB97XD) =  -322.511959441     A.U. after   10 cycles
            NFock= 10  Conv=0.69D-08     -V/T= 2.0056
 Calling FoFJK, ICntrl=      2127 FMM=F ISym2X=0 I1Cent= 0 IOpClX= 0 NMat=1 NMatS=1 NMatT=0.
 ***** Axes restored to original set *****
 -------------------------------------------------------------------
 Center     Atomic                   Forces (Hartrees/Bohr)
 Number     Number              X              Y              Z
 -------------------------------------------------------------------
      1        6           0.000292787    0.000123114    0.000032491
      2        1           0.000021776   -0.000061796   -0.000024084
      3        1           0.000081645   -0.000080784    0.000024194
      4        8          -0.000266186   -0.000176424   -0.000031801
      5        7          -0.000048461    0.000065737    0.000045124
      6        6          -0.000558911   -0.000057290   -0.000073617
      7        8           0.000484987    0.000170640    0.000029273
      8        6          -0.000455003   -0.000073688   -0.000020351
      9        1          -0.000008513    0.000015757   -0.000000286
     10        1           0.000210787    0.000037603   -0.000023817
     11        1           0.000245092    0.000037132    0.000042874
 -------------------------------------------------------------------
 Cartesian Forces:  Max     0.000558911 RMS     0.000185982

 GradGradGradGradGradGradGradGradGradGradGradGradGradGradGradGradGradGrad
 Berny optimization.
 Using GEDIIS/GDIIS optimizer.
 FormGI is forming the generalized inverse of G from B-inverse, IUseBI=4.
 Internal  Forces:  Max     0.000307823 RMS     0.000086621
 Search for a local minimum.
 Step number   8 out of a maximum of   87
 All quantities printed in internal units (Hartrees-Bohrs-Radians)
 Mixed Optimization -- En-DIIS/RFO-DIIS
 Swapping is turned off.
 Update second derivatives using D2CorX and points    2    3    4    5    6
                                                      7    8
 DE= -1.27D-05 DEPred=-4.49D-06 R= 2.82D+00
 TightC=F SS=  1.41D+00  RLast= 4.41D-02 DXNew= 8.4853D-01 1.3222D-01
 Trust test= 2.82D+00 RLast= 4.41D-02 DXMaxT set to 5.05D-01
 ITU=  1  1  1  1  1  1  1  0
     Eigenvalues ---    0.00100   0.00946   0.01335   0.01905   0.02437
     Eigenvalues ---    0.03171   0.03879   0.05139   0.06043   0.06221
     Eigenvalues ---    0.06568   0.08041   0.08601   0.09231   0.10369
     Eigenvalues ---    0.10728   0.15448   0.20834   0.28750   0.29457
     Eigenvalues ---    0.31962   0.33493   0.35397   0.36334   0.91808
     Eigenvalues ---    1.03863   1.16151
 En-DIIS/RFO-DIIS/Sim-DIIS IScMMF=       -3 using points:     8    7    6    5    4    3    2
 RFO step:  Lambda=-6.62988247D-06.
 DIIS inversion failure, remove point   7.
 DIIS inversion failure, remove point   6.
 DIIS inversion failure, remove point   5.
 RFO-DIIS uses    4 points instead of    7
 DidBck=F Rises=F RFO-DIIS coefs:    1.75304   -0.78974    0.05208   -0.01538    0.00000
                  RFO-DIIS coefs:    0.00000    0.00000
 Iteration  1 RMS(Cart)=  0.00275197 RMS(Int)=  0.00000257
 Iteration  2 RMS(Cart)=  0.00000184 RMS(Int)=  0.00000148
 Iteration  3 RMS(Cart)=  0.00000000 RMS(Int)=  0.00000148
 Variable       Old X    -DE/DX   Delta X   Delta X   Delta X     New X
                                 (Linear)    (Quad)   (Total)
    R1        2.08591  -0.00005  -0.00090   0.00041  -0.00049   2.08542
    R2        2.08470  -0.00005  -0.00094   0.00038  -0.00056   2.08413
    R3        2.26577  -0.00017   0.00019  -0.00014   0.00004   2.26582
    R4        5.84430   0.00012  -0.01075   0.00088  -0.00987   5.83443
    R5        5.89364  -0.00004  -0.01464  -0.00060  -0.01524   5.87840
    R6        5.79554  -0.00008  -0.01148   0.00112  -0.01036   5.78518
    R7        5.67797  -0.00002  -0.00832  -0.00073  -0.00905   5.66892
    R8        5.75035   0.00000  -0.00726  -0.00012  -0.00738   5.74297
    R9        2.24886  -0.00007   0.00003   0.00006   0.00009   2.24896
   R10        2.71616   0.00002   0.00147  -0.00068   0.00079   2.71695
   R11        2.21506  -0.00031   0.00015  -0.00032  -0.00017   2.21489
   R12        2.05345  -0.00001  -0.00038   0.00025  -0.00013   2.05332
   R13        2.05755  -0.00005  -0.00022  -0.00017  -0.00038   2.05716
   R14        2.05770  -0.00004  -0.00014  -0.00022  -0.00036   2.05734
    A1        2.03031   0.00006   0.00208  -0.00077   0.00132   2.03163
    A2        2.12512  -0.00002  -0.00091   0.00041  -0.00050   2.12462
    A3        1.72624  -0.00004  -0.00046  -0.00003  -0.00048   1.72576
    A4        2.12774  -0.00004  -0.00118   0.00036  -0.00081   2.12693
    A5        1.56678   0.00013   0.00240   0.00082   0.00322   1.57000
    A6        1.56598  -0.00015  -0.00245  -0.00085  -0.00330   1.56268
    A7        2.45480  -0.00012  -0.00070  -0.00060  -0.00130   2.45350
    A8        2.46824  -0.00012  -0.00108  -0.00074  -0.00183   2.46641
    A9        0.98516   0.00002   0.00168   0.00010   0.00178   0.98694
   A10        0.98435   0.00002   0.00168   0.00012   0.00181   0.98615
   A11        0.59272   0.00002   0.00113   0.00008   0.00120   0.59393
   A12        2.44288   0.00009  -0.00219   0.00089  -0.00130   2.44158
   A13        1.64254  -0.00009   0.00076  -0.00106  -0.00030   1.64224
   A14        1.59761   0.00025   0.00283   0.00077   0.00360   1.60121
   A15        1.55277  -0.00022  -0.00279  -0.00073  -0.00352   1.54925
   A16        1.73839  -0.00024  -0.00265  -0.00055  -0.00320   1.73519
   A17        1.90162  -0.00002  -0.00183   0.00027  -0.00156   1.90006
   A18        1.92804  -0.00001   0.00026   0.00017   0.00043   1.92847
   A19        1.92697   0.00000   0.00001   0.00025   0.00025   1.92722
   A20        1.90816  -0.00007  -0.00001  -0.00054  -0.00055   1.90761
   A21        1.90648  -0.00007  -0.00001  -0.00058  -0.00058   1.90590
   A22        1.89239   0.00016   0.00159   0.00041   0.00200   1.89439
   A23        1.66956  -0.00010  -0.00134  -0.00028  -0.00162   1.66794
   A24        1.63321  -0.00011  -0.00187  -0.00057  -0.00244   1.63077
   A25        3.24015   0.00016   0.00360  -0.00029   0.00331   3.24345
   A26        3.14020  -0.00001  -0.00032  -0.00018  -0.00051   3.13969
    D1       -1.75584  -0.00003  -0.00074  -0.00049  -0.00123  -1.75707
    D2       -2.25578   0.00003  -0.00066   0.00008  -0.00058  -2.25636
    D3       -1.29007  -0.00008   0.00013  -0.00065  -0.00052  -1.29059
    D4        1.38065   0.00001  -0.00073  -0.00036  -0.00109   1.37956
    D5        0.88071   0.00007  -0.00066   0.00022  -0.00044   0.88027
    D6        1.84643  -0.00004   0.00014  -0.00052  -0.00038   1.84604
    D7       -0.00447   0.00000   0.00014   0.00004   0.00018  -0.00429
    D8       -0.50440   0.00007   0.00021   0.00061   0.00082  -0.50358
    D9        0.46131  -0.00005   0.00101  -0.00012   0.00088   0.46219
   D10        2.14365   0.00000  -0.00092   0.00047  -0.00045   2.14320
   D11        0.01169   0.00000  -0.00039  -0.00009  -0.00048   0.01121
   D12       -3.13119  -0.00001  -0.00071  -0.00027  -0.00099  -3.13218
   D13        0.01179   0.00000  -0.00039  -0.00009  -0.00048   0.01131
   D14       -0.36294  -0.00001  -0.00056  -0.00012  -0.00068  -0.36363
   D15        2.78004   0.00000  -0.00024   0.00006  -0.00018   2.77986
   D16        0.35334   0.00001  -0.00001  -0.00008  -0.00010   0.35324
   D17       -2.78686   0.00002   0.00031   0.00010   0.00041  -2.78646
   D18        1.47319  -0.00006  -0.00039  -0.00076  -0.00114   1.47205
   D19        0.86032   0.00003   0.00050   0.00003   0.00053   0.86085
   D20       -0.50505   0.00003   0.00016  -0.00004   0.00012  -0.50493
   D21       -1.43408   0.00004  -0.00088   0.00033  -0.00055  -1.43463
   D22       -0.86459  -0.00003  -0.00050   0.00007  -0.00043  -0.86502
   D23        0.50339  -0.00003  -0.00017   0.00005  -0.00012   0.50327
   D24        0.01539   0.00000   0.00069   0.00023   0.00092   0.01631
   D25        0.01086   0.00000   0.00070   0.00016   0.00086   0.01173
   D26       -0.29822   0.00001   0.00004   0.00025   0.00029  -0.29793
   D27        3.10806  -0.00001  -0.00092  -0.00038  -0.00130   3.10676
   D28        1.01164   0.00009   0.00008   0.00001   0.00010   1.01173
   D29       -1.08142  -0.00011  -0.00207  -0.00077  -0.00283  -1.08425
   D30       -0.00457   0.00000   0.00014   0.00004   0.00018  -0.00439
   D31       -0.31083   0.00001  -0.00045   0.00009  -0.00037  -0.31120
   D32       -1.19282  -0.00002  -0.00023  -0.00014  -0.00037  -1.19319
   D33        2.99788   0.00004   0.00187  -0.00023   0.00163   2.99951
   D34        0.92092   0.00007   0.00095   0.00053   0.00148   0.92240
   D35        1.21359   0.00002   0.00066   0.00026   0.00092   1.21450
   D36       -2.97883  -0.00004  -0.00159   0.00038  -0.00121  -2.98004
   D37       -0.90081  -0.00007  -0.00067  -0.00036  -0.00104  -0.90185
         Item               Value     Threshold  Converged?
 Maximum Force            0.000308     0.000450     YES
 RMS     Force            0.000087     0.000300     YES
 Maximum Displacement     0.012400     0.001800     NO 
 RMS     Displacement     0.002752     0.001200     NO 
 Predicted change in Energy=-3.311079D-06
 GradGradGradGradGradGradGradGradGradGradGradGradGradGradGradGradGradGrad

                          Input orientation:                          
 ---------------------------------------------------------------------
 Center     Atomic      Atomic             Coordinates (Angstroms)
 Number     Number       Type             X           Y           Z
 ---------------------------------------------------------------------
      1          6           0       -2.317820   -0.238300   -0.011570
      2          1           0       -2.848298    0.075742    0.903750
      3          1           0       -2.575544    0.302257   -0.937697
      4          8           0       -1.501787   -1.116673    0.002425
      5          7           0        1.600804    0.180424    0.008488
      6          6           0        0.724046    0.985170    0.005699
      7          8           0       -0.054368    1.861420    0.005298
      8          6           0        1.784714   -1.245452   -0.004876
      9          1           0        2.849178   -1.462195   -0.028860
     10          1           0        1.308665   -1.682932   -0.880687
     11          1           0        1.348161   -1.693153    0.886330
 ---------------------------------------------------------------------
                    Distance matrix (angstroms):
                    1          2          3          4          5
     1  C    0.000000
     2  H    1.103558   0.000000
     3  H    1.102876   1.875268   0.000000
     4  O    1.199018   2.011798   2.012497   0.000000
     5  N    3.940983   4.539489   4.283922   3.362821   0.000000
     6  C    3.278738   3.794101   3.499094   3.061386   1.190096
     7  O    3.087446   3.435391   3.110716   3.311203   2.359100
     8  C    4.224356   4.902648   4.719895   3.289031   1.437750
     9  H    5.309999   5.974634   5.776407   4.364775   2.063499
    10  H    3.999215   4.853606   4.362488   2.999862   2.085203
    11  H    4.045026   4.554071   4.764892   3.039049   2.084400
                    6          7          8          9         10
     6  C    0.000000
     7  O    1.172068   0.000000
     8  C    2.469980   3.610399   0.000000
     9  H    3.241447   4.413407   1.086571   0.000000
    10  H    2.871624   3.899392   1.088603   1.774124   0.000000
    11  H    2.887636   3.921517   1.088697   1.773123   1.767488
                   11
    11  H    0.000000
 Stoichiometry    C3H5NO2
 Framework group  C1[X(C3H5NO2)]
 Deg. of freedom    27
 Full point group                 C1      NOp   1
 Largest Abelian subgroup         C1      NOp   1
 Largest concise Abelian subgroup C1      NOp   1
                         Standard orientation:                         
 ---------------------------------------------------------------------
 Center     Atomic      Atomic             Coordinates (Angstroms)
 Number     Number       Type             X           Y           Z
 ---------------------------------------------------------------------
      1          6           0        2.314070   -0.264942    0.011754
      2          1           0        2.848803    0.041237   -0.903754
      3          1           0        2.579150    0.272626    0.937544
      4          8           0        1.486102   -1.132083   -0.001702
      5          7           0       -1.598462    0.207314   -0.008647
      6          6           0       -0.710782    0.999997   -0.006349
      7          8           0        0.079542    1.865521   -0.006487
      8          6           0       -1.801853   -1.215906    0.005615
      9          1           0       -2.869181   -1.418057    0.029716
     10          1           0       -1.331840   -1.659300    0.881713
     11          1           0       -1.371453   -1.670098   -0.885298
 ---------------------------------------------------------------------
 Rotational constants (GHZ):           4.3130160           2.3887603           1.5686885
 Standard basis: Aug-CC-pVTZ (5D, 7F)
 There are   455 symmetry adapted cartesian basis functions of A   symmetry.
 There are   391 symmetry adapted basis functions of A   symmetry.
   391 basis functions,   567 primitive gaussians,   455 cartesian basis functions
    23 alpha electrons       23 beta electrons
       nuclear repulsion energy       209.0284229874 Hartrees.
 NAtoms=   11 NActive=   11 NUniq=   11 SFac= 1.00D+00 NAtFMM=   60 NAOKFM=F Big=F
 Integral buffers will be    131072 words long.
 Raffenetti 2 integral format.
 Two-electron integral symmetry is turned on.
 Nuclear repulsion after empirical dispersion term =      209.0249480026 Hartrees.
 One-electron integrals computed using PRISM.
 NBasis=   391 RedAO= T EigKep=  2.87D-05  NBF=   391
 NBsUse=   391 1.00D-06 EigRej= -1.00D+00 NBFU=   391
 Initial guess from the checkpoint file:  "PC2-M0001-b3lyp-wb97L-wb97H.chk"
 B after Tr=     0.000000    0.000000    0.000000
         Rot=    1.000000    0.000029    0.000015    0.000855 Ang=   0.10 deg.
 Requested convergence on RMS density matrix=1.00D-08 within 128 cycles.
 Requested convergence on MAX density matrix=1.00D-06.
 Requested convergence on             energy=1.00D-06.
 No special actions if energy rises.
 SCF Done:  E(RwB97XD) =  -322.511963911     A.U. after   10 cycles
            NFock= 10  Conv=0.42D-08     -V/T= 2.0056
 Calling FoFJK, ICntrl=      2127 FMM=F ISym2X=0 I1Cent= 0 IOpClX= 0 NMat=1 NMatS=1 NMatT=0.
 ***** Axes restored to original set *****
 -------------------------------------------------------------------
 Center     Atomic                   Forces (Hartrees/Bohr)
 Number     Number              X              Y              Z
 -------------------------------------------------------------------
      1        6           0.000413735   -0.000066374    0.000003243
      2        1          -0.000088438    0.000048037    0.000034030
      3        1          -0.000040680    0.000069025   -0.000037108
      4        8          -0.000212868   -0.000257524   -0.000001088
      5        7          -0.000195756   -0.000422089    0.000015967
      6        6          -0.000161579    0.000311673   -0.000012422
      7        8           0.000167095    0.000121132   -0.000002110
      8        6          -0.000063414    0.000295597   -0.000018395
      9        1           0.000053983   -0.000078941   -0.000001777
     10        1           0.000043362   -0.000007247   -0.000023223
     11        1           0.000084559   -0.000013288    0.000042885
 -------------------------------------------------------------------
 Cartesian Forces:  Max     0.000422089 RMS     0.000155852

 GradGradGradGradGradGradGradGradGradGradGradGradGradGradGradGradGradGrad
 Berny optimization.
 Using GEDIIS/GDIIS optimizer.
 FormGI is forming the generalized inverse of G from B-inverse, IUseBI=4.
 Internal  Forces:  Max     0.000240847 RMS     0.000068221
 Search for a local minimum.
 Step number   9 out of a maximum of   87
 All quantities printed in internal units (Hartrees-Bohrs-Radians)
 Mixed Optimization -- En-DIIS/RFO-DIIS
 Swapping is turned off.
 Update second derivatives using D2CorX and points    2    3    4    5    6
                                                      7    8    9
 DE= -4.47D-06 DEPred=-3.31D-06 R= 1.35D+00
 TightC=F SS=  1.41D+00  RLast= 2.66D-02 DXNew= 8.4853D-01 7.9709D-02
 Trust test= 1.35D+00 RLast= 2.66D-02 DXMaxT set to 5.05D-01
 ITU=  1  1  1  1  1  1  1  1  0
     Eigenvalues ---    0.00090   0.00935   0.01292   0.01898   0.02376
     Eigenvalues ---    0.03190   0.03767   0.04583   0.05357   0.06293
     Eigenvalues ---    0.06523   0.07635   0.08555   0.09233   0.10374
     Eigenvalues ---    0.10598   0.15507   0.21440   0.28714   0.29467
     Eigenvalues ---    0.32121   0.33838   0.35835   0.38998   0.91890
     Eigenvalues ---    1.05669   1.16822
 En-DIIS/RFO-DIIS/Sim-DIIS IScMMF=       -3 using points:     9    8    7    6    5    4    3    2
 RFO step:  Lambda=-2.97247033D-06.
 DIIS inversion failure, remove point   8.
 DIIS inversion failure, remove point   7.
 DIIS inversion failure, remove point   6.
 DIIS inversion failure, remove point   5.
 DIIS inversion failure, remove point   4.
 RFO-DIIS uses    3 points instead of    8
 DidBck=F Rises=F RFO-DIIS coefs:    2.36604   -2.00000    0.63396    0.00000    0.00000
                  RFO-DIIS coefs:    0.00000    0.00000    0.00000
 Iteration  1 RMS(Cart)=  0.00182488 RMS(Int)=  0.00000260
 Iteration  2 RMS(Cart)=  0.00000164 RMS(Int)=  0.00000186
 Iteration  3 RMS(Cart)=  0.00000000 RMS(Int)=  0.00000186
 Variable       Old X    -DE/DX   Delta X   Delta X   Delta X     New X
                                 (Linear)    (Quad)   (Total)
    R1        2.08542   0.00009   0.00012  -0.00011   0.00001   2.08543
    R2        2.08413   0.00009   0.00006  -0.00008  -0.00002   2.08411
    R3        2.26582  -0.00008  -0.00014   0.00002  -0.00012   2.26570
    R4        5.83443   0.00007  -0.00170   0.00029  -0.00141   5.83302
    R5        5.87840  -0.00003  -0.00538  -0.00223  -0.00761   5.87080
    R6        5.78518   0.00004  -0.00236   0.00072  -0.00164   5.78354
    R7        5.66892  -0.00003  -0.00242  -0.00147  -0.00389   5.66503
    R8        5.74297   0.00000  -0.00119  -0.00059  -0.00177   5.74120
    R9        2.24896   0.00012   0.00010  -0.00002   0.00008   2.24903
   R10        2.71695  -0.00016  -0.00025   0.00007  -0.00018   2.71678
   R11        2.21489  -0.00010  -0.00040   0.00026  -0.00014   2.21474
   R12        2.05332   0.00007   0.00016   0.00002   0.00019   2.05351
   R13        2.05716   0.00002  -0.00034   0.00025  -0.00009   2.05707
   R14        2.05734   0.00003  -0.00037   0.00029  -0.00007   2.05727
    A1        2.03163  -0.00008  -0.00002   0.00006   0.00004   2.03167
    A2        2.12462   0.00002   0.00012  -0.00005   0.00006   2.12469
    A3        1.72576  -0.00004  -0.00011  -0.00010  -0.00021   1.72555
    A4        2.12693   0.00006  -0.00010   0.00000  -0.00010   2.12682
    A5        1.57000   0.00013   0.00202   0.00124   0.00326   1.57326
    A6        1.56268  -0.00013  -0.00209  -0.00121  -0.00329   1.55939
    A7        2.45350  -0.00008  -0.00113  -0.00074  -0.00188   2.45162
    A8        2.46641  -0.00009  -0.00154  -0.00084  -0.00238   2.46403
    A9        0.98694   0.00004   0.00064   0.00037   0.00101   0.98794
   A10        0.98615   0.00004   0.00067   0.00031   0.00098   0.98713
   A11        0.59393   0.00002   0.00040   0.00017   0.00057   0.59450
   A12        2.44158   0.00024   0.00042   0.00103   0.00146   2.44304
   A13        1.64224  -0.00021  -0.00096  -0.00111  -0.00207   1.64017
   A14        1.60121   0.00015   0.00244   0.00104   0.00348   1.60469
   A15        1.54925  -0.00015  -0.00237  -0.00107  -0.00344   1.54581
   A16        1.73519  -0.00012  -0.00213  -0.00081  -0.00294   1.73225
   A17        1.90006   0.00008  -0.00053   0.00017  -0.00036   1.89970
   A18        1.92847  -0.00003   0.00039   0.00018   0.00057   1.92904
   A19        1.92722  -0.00003   0.00036  -0.00001   0.00036   1.92758
   A20        1.90761  -0.00004  -0.00082  -0.00014  -0.00096   1.90665
   A21        1.90590  -0.00005  -0.00087  -0.00013  -0.00100   1.90490
   A22        1.89439   0.00007   0.00143  -0.00007   0.00136   1.89575
   A23        1.66794  -0.00005  -0.00107  -0.00002  -0.00109   1.66685
   A24        1.63077  -0.00006  -0.00167  -0.00046  -0.00213   1.62865
   A25        3.24345  -0.00005   0.00148  -0.00007   0.00141   3.24486
   A26        3.13969   0.00001  -0.00041   0.00065   0.00024   3.13994
    D1       -1.75707  -0.00003  -0.00103  -0.00039  -0.00142  -1.75848
    D2       -2.25636   0.00001   0.00001   0.00000   0.00001  -2.25635
    D3       -1.29059  -0.00006  -0.00101  -0.00073  -0.00175  -1.29233
    D4        1.37956   0.00001  -0.00080  -0.00038  -0.00117   1.37839
    D5        0.88027   0.00005   0.00024   0.00001   0.00025   0.88052
    D6        1.84604  -0.00002  -0.00079  -0.00072  -0.00151   1.84454
    D7       -0.00429   0.00000   0.00012   0.00027   0.00039  -0.00390
    D8       -0.50358   0.00004   0.00116   0.00066   0.00181  -0.50177
    D9        0.46219  -0.00003   0.00013  -0.00007   0.00006   0.46225
   D10        2.14320   0.00003   0.00017  -0.00054  -0.00037   2.14283
   D11        0.01121  -0.00001  -0.00031  -0.00071  -0.00102   0.01019
   D12       -3.13218   0.00000  -0.00072  -0.00006  -0.00078  -3.13297
   D13        0.01131  -0.00001  -0.00031  -0.00071  -0.00103   0.01028
   D14       -0.36363   0.00000  -0.00036  -0.00004  -0.00039  -0.36402
   D15        2.77986  -0.00001   0.00005  -0.00069  -0.00064   2.77923
   D16        0.35324   0.00001  -0.00019   0.00000  -0.00019   0.35305
   D17       -2.78646   0.00000   0.00022  -0.00065  -0.00043  -2.78688
   D18        1.47205  -0.00005  -0.00144  -0.00088  -0.00232   1.46973
   D19        0.86085   0.00002   0.00020  -0.00020   0.00000   0.86085
   D20       -0.50493   0.00001  -0.00001  -0.00019  -0.00019  -0.50512
   D21       -1.43463   0.00004   0.00021   0.00054   0.00075  -1.43388
   D22       -0.86502  -0.00002  -0.00007  -0.00003  -0.00010  -0.86512
   D23        0.50327  -0.00001   0.00002   0.00016   0.00018   0.50344
   D24        0.01631   0.00000   0.00063   0.00019   0.00082   0.01713
   D25        0.01173   0.00001   0.00054   0.00091   0.00145   0.01318
   D26       -0.29793   0.00001   0.00047   0.00098   0.00146  -0.29647
   D27        3.10676   0.00000  -0.00092  -0.00042  -0.00134   3.10543
   D28        1.01173   0.00002   0.00019  -0.00046  -0.00027   1.01146
   D29       -1.08425  -0.00003  -0.00209  -0.00048  -0.00257  -1.08682
   D30       -0.00439   0.00000   0.00012   0.00028   0.00040  -0.00399
   D31       -0.31120   0.00001   0.00003   0.00039   0.00042  -0.31078
   D32       -1.19319   0.00005  -0.00022   0.00038   0.00016  -1.19303
   D33        2.99951   0.00000   0.00072   0.00015   0.00086   3.00037
   D34        0.92240   0.00004   0.00139   0.00043   0.00182   0.92422
   D35        1.21450  -0.00004   0.00056  -0.00001   0.00055   1.21505
   D36       -2.98004   0.00001  -0.00041   0.00011  -0.00030  -2.98034
   D37       -0.90185  -0.00003  -0.00106  -0.00018  -0.00124  -0.90309
         Item               Value     Threshold  Converged?
 Maximum Force            0.000241     0.000450     YES
 RMS     Force            0.000068     0.000300     YES
 Maximum Displacement     0.008503     0.001800     NO 
 RMS     Displacement     0.001825     0.001200     NO 
 Predicted change in Energy=-8.629055D-07
 GradGradGradGradGradGradGradGradGradGradGradGradGradGradGradGradGradGrad

                          Input orientation:                          
 ---------------------------------------------------------------------
 Center     Atomic      Atomic             Coordinates (Angstroms)
 Number     Number       Type             X           Y           Z
 ---------------------------------------------------------------------
      1          6           0       -2.315090   -0.238660   -0.011427
      2          1           0       -2.845773    0.075280    0.903816
      3          1           0       -2.571044    0.303389   -0.937160
      4          8           0       -1.500838   -1.118606    0.002118
      5          7           0        1.597785    0.180116    0.008871
      6          6           0        0.721609    0.985555    0.005586
      7          8           0       -0.054853    1.863433    0.004423
      8          6           0        1.782696   -1.245533   -0.004800
      9          1           0        2.847480   -1.461146   -0.029266
     10          1           0        1.307719   -1.683628   -0.880826
     11          1           0        1.348058   -1.693889    0.886965
 ---------------------------------------------------------------------
                    Distance matrix (angstroms):
                    1          2          3          4          5
     1  C    0.000000
     2  H    1.103565   0.000000
     3  H    1.102865   1.875288   0.000000
     4  O    1.198955   2.011784   2.012375   0.000000
     5  N    3.935273   4.533997   4.276600   3.359791   0.000000
     6  C    3.274223   3.789675   3.492232   3.060519   1.190137
     7  O    3.086700   3.434477   3.106691   3.314126   2.358981
     8  C    4.219678   4.898250   4.714181   3.285993   1.437656
     9  H    5.305367   5.970292   5.770465   4.361902   2.063234
    10  H    3.996064   4.850794   4.358465   2.997805   2.085484
    11  H    4.042703   4.551754   4.761923   3.038110   2.084541
                    6          7          8          9         10
     6  C    0.000000
     7  O    1.171992   0.000000
     8  C    2.470581   3.611418   0.000000
     9  H    3.241433   4.413332   1.086671   0.000000
    10  H    2.872941   3.901527   1.088554   1.773560   0.000000
    11  H    2.889410   3.924485   1.088659   1.772545   1.768281
                   11
    11  H    0.000000
 Stoichiometry    C3H5NO2
 Framework group  C1[X(C3H5NO2)]
 Deg. of freedom    27
 Full point group                 C1      NOp   1
 Largest Abelian subgroup         C1      NOp   1
 Largest concise Abelian subgroup C1      NOp   1
                         Standard orientation:                         
 ---------------------------------------------------------------------
 Center     Atomic      Atomic             Coordinates (Angstroms)
 Number     Number       Type             X           Y           Z
 ---------------------------------------------------------------------
      1          6           0        2.310834   -0.265143    0.011485
      2          1           0        2.845734    0.040749   -0.904029
      3          1           0        2.574174    0.274153    0.936753
      4          8           0        1.484655   -1.133912   -0.001307
      5          7           0       -1.595966    0.206949   -0.009148
      6          6           0       -0.708885    1.000364   -0.006554
      7          8           0        0.079480    1.867570   -0.006143
      8          6           0       -1.800304   -1.216034    0.005739
      9          1           0       -2.867931   -1.417082    0.030395
     10          1           0       -1.331332   -1.659820    0.882135
     11          1           0       -1.371838   -1.671036   -0.885646
 ---------------------------------------------------------------------
 Rotational constants (GHZ):           4.3057791           2.3944552           1.5701852
 Standard basis: Aug-CC-pVTZ (5D, 7F)
 There are   455 symmetry adapted cartesian basis functions of A   symmetry.
 There are   391 symmetry adapted basis functions of A   symmetry.
   391 basis functions,   567 primitive gaussians,   455 cartesian basis functions
    23 alpha electrons       23 beta electrons
       nuclear repulsion energy       209.0699583975 Hartrees.
 NAtoms=   11 NActive=   11 NUniq=   11 SFac= 1.00D+00 NAtFMM=   60 NAOKFM=F Big=F
 Integral buffers will be    131072 words long.
 Raffenetti 2 integral format.
 Two-electron integral symmetry is turned on.
 Nuclear repulsion after empirical dispersion term =      209.0664791279 Hartrees.
 One-electron integrals computed using PRISM.
 NBasis=   391 RedAO= T EigKep=  2.87D-05  NBF=   391
 NBsUse=   391 1.00D-06 EigRej= -1.00D+00 NBFU=   391
 Initial guess from the checkpoint file:  "PC2-M0001-b3lyp-wb97L-wb97H.chk"
 B after Tr=     0.000000    0.000000    0.000000
         Rot=    1.000000    0.000034    0.000012    0.000099 Ang=   0.01 deg.
 Requested convergence on RMS density matrix=1.00D-08 within 128 cycles.
 Requested convergence on MAX density matrix=1.00D-06.
 Requested convergence on             energy=1.00D-06.
 No special actions if energy rises.
 SCF Done:  E(RwB97XD) =  -322.511967641     A.U. after   10 cycles
            NFock= 10  Conv=0.42D-08     -V/T= 2.0056
 Calling FoFJK, ICntrl=      2127 FMM=F ISym2X=0 I1Cent= 0 IOpClX= 0 NMat=1 NMatS=1 NMatT=0.
 ***** Axes restored to original set *****
 -------------------------------------------------------------------
 Center     Atomic                   Forces (Hartrees/Bohr)
 Number     Number              X              Y              Z
 -------------------------------------------------------------------
      1        6           0.000298363   -0.000000536   -0.000023406
      2        1          -0.000081220    0.000054464    0.000035127
      3        1          -0.000049729    0.000086687   -0.000032673
      4        8          -0.000124027   -0.000337590    0.000018492
      5        7          -0.000361293   -0.000416116    0.000025891
      6        6           0.000231616    0.000206241   -0.000062234
      7        8          -0.000061226    0.000169479    0.000026099
      8        6           0.000236440    0.000292226   -0.000004973
      9        1           0.000037268   -0.000048232   -0.000000483
     10        1          -0.000087071    0.000006261    0.000022240
     11        1          -0.000039122   -0.000012885   -0.000004079
 -------------------------------------------------------------------
 Cartesian Forces:  Max     0.000416116 RMS     0.000158930

 GradGradGradGradGradGradGradGradGradGradGradGradGradGradGradGradGradGrad
 Berny optimization.
 Using GEDIIS/GDIIS optimizer.
 FormGI is forming the generalized inverse of G from B-inverse, IUseBI=4.
 Internal  Forces:  Max     0.000280163 RMS     0.000064552
 Search for a local minimum.
 Step number  10 out of a maximum of   87
 All quantities printed in internal units (Hartrees-Bohrs-Radians)
 Mixed Optimization -- En-DIIS/RFO-DIIS
 Swapping is turned off.
 Update second derivatives using D2CorX and points    2    3    4    5    6
                                                      7    8    9   10
 DE= -3.73D-06 DEPred=-8.63D-07 R= 4.32D+00
 TightC=F SS=  1.41D+00  RLast= 1.44D-02 DXNew= 8.4853D-01 4.3117D-02
 Trust test= 4.32D+00 RLast= 1.44D-02 DXMaxT set to 5.05D-01
 ITU=  1  1  1  1  1  1  1  1  1  0
     Eigenvalues ---    0.00086   0.00819   0.01065   0.01596   0.01989
     Eigenvalues ---    0.02888   0.03292   0.04049   0.05653   0.06304
     Eigenvalues ---    0.06821   0.07470   0.08706   0.09247   0.10329
     Eigenvalues ---    0.11317   0.15511   0.18841   0.28709   0.29478
     Eigenvalues ---    0.32015   0.33639   0.35456   0.36441   0.91687
     Eigenvalues ---    1.08069   1.17056
 En-DIIS/RFO-DIIS/Sim-DIIS IScMMF=       -3 using points:    10    9    8    7    6    5    4    3    2
 RFO step:  Lambda=-8.58368826D-06.
 DIIS inversion failure, remove point   9.
 DIIS inversion failure, remove point   8.
 DIIS inversion failure, remove point   7.
 DIIS inversion failure, remove point   6.
 RFO-DIIS uses    5 points instead of    9
 DidBck=F Rises=F RFO-DIIS coefs:    1.42583    0.64233   -2.00000    0.97420   -0.04236
                  RFO-DIIS coefs:    0.00000    0.00000    0.00000    0.00000
 Iteration  1 RMS(Cart)=  0.00501359 RMS(Int)=  0.00001586
 Iteration  2 RMS(Cart)=  0.00001144 RMS(Int)=  0.00000971
 Iteration  3 RMS(Cart)=  0.00000000 RMS(Int)=  0.00000971
 Variable       Old X    -DE/DX   Delta X   Delta X   Delta X     New X
                                 (Linear)    (Quad)   (Total)
    R1        2.08543   0.00008   0.00060  -0.00034   0.00026   2.08569
    R2        2.08411   0.00009   0.00056  -0.00038   0.00018   2.08429
    R3        2.26570   0.00004  -0.00022   0.00002  -0.00019   2.26550
    R4        5.83302   0.00005   0.00179  -0.00546  -0.00367   5.82935
    R5        5.87080  -0.00003  -0.00180  -0.01876  -0.02058   5.85022
    R6        5.78354   0.00009   0.00219  -0.00362  -0.00141   5.78213
    R7        5.66503  -0.00005  -0.00145  -0.01272  -0.01417   5.65086
    R8        5.74120  -0.00002  -0.00006  -0.00805  -0.00811   5.73309
    R9        2.24903   0.00001   0.00010  -0.00023  -0.00014   2.24889
   R10        2.71678  -0.00018  -0.00105  -0.00003  -0.00109   2.71569
   R11        2.21474   0.00011  -0.00042   0.00033  -0.00009   2.21465
   R12        2.05351   0.00005   0.00042   0.00005   0.00047   2.05398
   R13        2.05707   0.00004  -0.00017   0.00018  -0.00001   2.05706
   R14        2.05727   0.00004  -0.00023   0.00023  -0.00002   2.05725
    A1        2.03167  -0.00008  -0.00117   0.00056  -0.00062   2.03105
    A2        2.12469   0.00001   0.00062  -0.00035   0.00027   2.12495
    A3        1.72555  -0.00004  -0.00006  -0.00080  -0.00088   1.72467
    A4        2.12682   0.00007   0.00055  -0.00021   0.00035   2.12718
    A5        1.57326   0.00011   0.00190   0.00714   0.00904   1.58230
    A6        1.55939  -0.00009  -0.00195  -0.00714  -0.00909   1.55029
    A7        2.45162  -0.00007  -0.00132  -0.00385  -0.00519   2.44643
    A8        2.46403  -0.00007  -0.00163  -0.00509  -0.00673   2.45729
    A9        0.98794   0.00001   0.00030   0.00233   0.00262   0.99057
   A10        0.98713   0.00002   0.00031   0.00241   0.00272   0.98985
   A11        0.59450   0.00002   0.00017   0.00144   0.00161   0.59611
   A12        2.44304   0.00028   0.00191   0.00347   0.00538   2.44842
   A13        1.64017  -0.00020  -0.00217  -0.00496  -0.00713   1.63304
   A14        1.60469   0.00008   0.00181   0.00648   0.00829   1.61298
   A15        1.54581  -0.00009  -0.00177  -0.00647  -0.00824   1.53758
   A16        1.73225  -0.00006  -0.00138  -0.00582  -0.00721   1.72503
   A17        1.89970   0.00009   0.00045  -0.00065  -0.00020   1.89950
   A18        1.92904  -0.00006   0.00037   0.00053   0.00090   1.92994
   A19        1.92758  -0.00004   0.00041   0.00043   0.00085   1.92843
   A20        1.90665   0.00000  -0.00098  -0.00076  -0.00173   1.90492
   A21        1.90490  -0.00001  -0.00103  -0.00087  -0.00189   1.90301
   A22        1.89575   0.00001   0.00072   0.00128   0.00199   1.89774
   A23        1.66685  -0.00001  -0.00052  -0.00104  -0.00157   1.66529
   A24        1.62865  -0.00002  -0.00120  -0.00336  -0.00455   1.62410
   A25        3.24486  -0.00012  -0.00036   0.00151   0.00116   3.24602
   A26        3.13994  -0.00001  -0.00003  -0.00129  -0.00131   3.13862
    D1       -1.75848  -0.00002  -0.00100  -0.00320  -0.00420  -1.76269
    D2       -2.25635   0.00001   0.00017  -0.00002   0.00013  -2.25622
    D3       -1.29233  -0.00005  -0.00143  -0.00326  -0.00468  -1.29701
    D4        1.37839   0.00000  -0.00077  -0.00301  -0.00376   1.37463
    D5        0.88052   0.00004   0.00041   0.00017   0.00057   0.88109
    D6        1.84454  -0.00002  -0.00120  -0.00307  -0.00424   1.84030
    D7       -0.00390   0.00000   0.00018   0.00031   0.00050  -0.00340
    D8       -0.50177   0.00004   0.00136   0.00349   0.00483  -0.49694
    D9        0.46225  -0.00002  -0.00025   0.00025   0.00002   0.46227
   D10        2.14283   0.00003   0.00051   0.00006   0.00058   2.14341
   D11        0.01019   0.00000  -0.00047  -0.00083  -0.00130   0.00889
   D12       -3.13297  -0.00001  -0.00050  -0.00212  -0.00262  -3.13559
   D13        0.01028   0.00000  -0.00047  -0.00084  -0.00131   0.00897
   D14       -0.36402  -0.00001  -0.00022  -0.00106  -0.00127  -0.36529
   D15        2.77923   0.00000  -0.00018   0.00023   0.00004   2.77927
   D16        0.35305   0.00001  -0.00016  -0.00047  -0.00062   0.35243
   D17       -2.78688   0.00001  -0.00012   0.00082   0.00069  -2.78619
   D18        1.46973  -0.00005  -0.00170  -0.00497  -0.00665   1.46308
   D19        0.86085   0.00001  -0.00005   0.00024   0.00019   0.86104
   D20       -0.50512   0.00000  -0.00015  -0.00042  -0.00057  -0.50570
   D21       -1.43388   0.00004   0.00080   0.00110   0.00190  -1.43198
   D22       -0.86512   0.00000   0.00010  -0.00005   0.00006  -0.86506
   D23        0.50344   0.00000   0.00015   0.00036   0.00052   0.50396
   D24        0.01713   0.00000   0.00048   0.00199   0.00247   0.01960
   D25        0.01318   0.00000   0.00068   0.00161   0.00229   0.01547
   D26       -0.29647   0.00000   0.00086   0.00145   0.00230  -0.29417
   D27        3.10543  -0.00001  -0.00082  -0.00313  -0.00396   3.10147
   D28        1.01146  -0.00003  -0.00014  -0.00212  -0.00226   1.00920
   D29       -1.08682   0.00002  -0.00155  -0.00434  -0.00589  -1.09272
   D30       -0.00399   0.00000   0.00019   0.00032   0.00051  -0.00349
   D31       -0.31078   0.00000   0.00033  -0.00001   0.00032  -0.31046
   D32       -1.19303   0.00008  -0.00005   0.00072   0.00066  -1.19237
   D33        3.00037   0.00000  -0.00023   0.00167   0.00144   3.00181
   D34        0.92422   0.00000   0.00115   0.00240   0.00356   0.92778
   D35        1.21505  -0.00008   0.00041   0.00063   0.00104   1.21610
   D36       -2.98034   0.00000   0.00058  -0.00044   0.00013  -2.98021
   D37       -0.90309   0.00001  -0.00077  -0.00111  -0.00188  -0.90498
         Item               Value     Threshold  Converged?
 Maximum Force            0.000280     0.000450     YES
 RMS     Force            0.000065     0.000300     YES
 Maximum Displacement     0.023260     0.001800     NO 
 RMS     Displacement     0.005017     0.001200     NO 
 Predicted change in Energy=-3.969259D-06
 GradGradGradGradGradGradGradGradGradGradGradGradGradGradGradGradGradGrad

                          Input orientation:                          
 ---------------------------------------------------------------------
 Center     Atomic      Atomic             Coordinates (Angstroms)
 Number     Number       Type             X           Y           Z
 ---------------------------------------------------------------------
      1          6           0       -2.307287   -0.240194   -0.011161
      2          1           0       -2.838696    0.073484    0.903916
      3          1           0       -2.558735    0.306537   -0.935489
      4          8           0       -1.497804   -1.124409    0.001119
      5          7           0        1.589585    0.179217    0.009474
      6          6           0        0.716194    0.987557    0.004327
      7          8           0       -0.056242    1.868916    0.002858
      8          6           0        1.777320   -1.245479   -0.004457
      9          1           0        2.842799   -1.458750   -0.030163
     10          1           0        1.303998   -1.685202   -0.880557
     11          1           0        1.346618   -1.695368    0.888433
 ---------------------------------------------------------------------
                    Distance matrix (angstroms):
                    1          2          3          4          5
     1  C    0.000000
     2  H    1.103701   0.000000
     3  H    1.102961   1.875128   0.000000
     4  O    1.198853   2.011960   2.012564   0.000000
     5  N    3.919432   4.518947   4.256492   3.351341   0.000000
     6  C    3.263288   3.779158   3.474508   3.059771   1.190064
     7  O    3.084760   3.431841   3.095803   3.322364   2.358787
     8  C    4.206502   4.885941   4.698612   3.277367   1.437080
     9  H    5.292317   5.958157   5.754339   4.353573   2.062778
    10  H    3.985633   4.841408   4.346348   2.990307   2.085611
    11  H    4.034579   4.543780   4.752483   3.033820   2.084627
                    6          7          8          9         10
     6  C    0.000000
     7  O    1.171945   0.000000
     8  C    2.472350   3.614065   0.000000
     9  H    3.241613   4.413490   1.086918   0.000000
    10  H    2.876138   3.906716   1.088550   1.772670   0.000000
    11  H    2.894333   3.931460   1.088649   1.771542   1.769532
                   11
    11  H    0.000000
 Stoichiometry    C3H5NO2
 Framework group  C1[X(C3H5NO2)]
 Deg. of freedom    27
 Full point group                 C1      NOp   1
 Largest Abelian subgroup         C1      NOp   1
 Largest concise Abelian subgroup C1      NOp   1
                         Standard orientation:                         
 ---------------------------------------------------------------------
 Center     Atomic      Atomic             Coordinates (Angstroms)
 Number     Number       Type             X           Y           Z
 ---------------------------------------------------------------------
      1          6           0        2.302021   -0.265125    0.010858
      2          1           0        2.837424    0.040343   -0.904669
      3          1           0        2.560653    0.279523    0.934433
      4          8           0        1.481051   -1.138701   -0.000186
      5          7           0       -1.589039    0.205149   -0.010157
      6          6           0       -0.705158    1.002012   -0.006147
      7          8           0        0.078730    1.873202   -0.005908
      8          6           0       -1.795376   -1.216952    0.005711
      9          1           0       -2.863549   -1.416246    0.031758
     10          1           0       -1.327782   -1.661637    0.882383
     11          1           0       -1.370649   -1.673639   -0.886589
 ---------------------------------------------------------------------
 Rotational constants (GHZ):           4.2852770           2.4102405           1.5741889
 Standard basis: Aug-CC-pVTZ (5D, 7F)
 There are   455 symmetry adapted cartesian basis functions of A   symmetry.
 There are   391 symmetry adapted basis functions of A   symmetry.
   391 basis functions,   567 primitive gaussians,   455 cartesian basis functions
    23 alpha electrons       23 beta electrons
       nuclear repulsion energy       209.1807701328 Hartrees.
 NAtoms=   11 NActive=   11 NUniq=   11 SFac= 1.00D+00 NAtFMM=   60 NAOKFM=F Big=F
 Integral buffers will be    131072 words long.
 Raffenetti 2 integral format.
 Two-electron integral symmetry is turned on.
 Nuclear repulsion after empirical dispersion term =      209.1772781851 Hartrees.
 One-electron integrals computed using PRISM.
 NBasis=   391 RedAO= T EigKep=  2.86D-05  NBF=   391
 NBsUse=   391 1.00D-06 EigRej= -1.00D+00 NBFU=   391
 Initial guess from the checkpoint file:  "PC2-M0001-b3lyp-wb97L-wb97H.chk"
 B after Tr=     0.000000    0.000000    0.000000
         Rot=    1.000000    0.000091    0.000033    0.000078 Ang=   0.01 deg.
 ExpMin= 2.53D-02 ExpMax= 1.53D+04 ExpMxC= 5.22D+02 IAcc=3 IRadAn=         7 AccDes= 0.00D+00
 Harris functional with IExCor= 4639 and IRadAn=       7 diagonalized for initial guess.
 HarFok:  IExCor= 4639 AccDes= 0.00D+00 IRadAn=         7 IDoV= 1 UseB2=F ITyADJ=14
 ICtDFT=  3500011 ScaDFX=  1.000000  1.000000  1.000000  1.000000
 FoFCou: FMM=F IPFlag=           0 FMFlag=      100000 FMFlg1=           0
         NFxFlg=           0 DoJE=T BraDBF=F KetDBF=T FulRan=T
         wScrn=  0.000000 ICntrl=       500 IOpCl=  0 I1Cent=   200000004 NGrid=           0
         NMat0=    1 NMatS0=      1 NMatT0=    0 NMatD0=    1 NMtDS0=    0 NMtDT0=    0
 Petite list used in FoFCou.
 Requested convergence on RMS density matrix=1.00D-08 within 128 cycles.
 Requested convergence on MAX density matrix=1.00D-06.
 Requested convergence on             energy=1.00D-06.
 No special actions if energy rises.
 SCF Done:  E(RwB97XD) =  -322.511974176     A.U. after   11 cycles
            NFock= 11  Conv=0.19D-08     -V/T= 2.0056
 Calling FoFJK, ICntrl=      2127 FMM=F ISym2X=0 I1Cent= 0 IOpClX= 0 NMat=1 NMatS=1 NMatT=0.
 ***** Axes restored to original set *****
 -------------------------------------------------------------------
 Center     Atomic                   Forces (Hartrees/Bohr)
 Number     Number              X              Y              Z
 -------------------------------------------------------------------
      1        6          -0.000003110    0.000199069   -0.000030268
      2        1          -0.000014834    0.000019523    0.000006462
      3        1          -0.000002555    0.000041766   -0.000005521
      4        8          -0.000002990   -0.000427838    0.000022059
      5        7          -0.000588889   -0.000139943   -0.000024952
      6        6           0.000814357   -0.000144261    0.000098199
      7        8          -0.000379135    0.000265975   -0.000055827
      8        6           0.000736560    0.000071301   -0.000050914
      9        1          -0.000024540    0.000039531   -0.000000824
     10        1          -0.000288187    0.000041244    0.000134245
     11        1          -0.000246678    0.000033632   -0.000092658
 -------------------------------------------------------------------
 Cartesian Forces:  Max     0.000814357 RMS     0.000259980

 GradGradGradGradGradGradGradGradGradGradGradGradGradGradGradGradGradGrad
 Berny optimization.
 Using GEDIIS/GDIIS optimizer.
 FormGI is forming the generalized inverse of G from B-inverse, IUseBI=4.
 Internal  Forces:  Max     0.000435994 RMS     0.000088477
 Search for a local minimum.
 Step number  11 out of a maximum of   87
 All quantities printed in internal units (Hartrees-Bohrs-Radians)
 Mixed Optimization -- En-DIIS/RFO-DIIS
 Swapping is turned off.
 Update second derivatives using D2CorX and points    3    4    5    6    7
                                                      8    9   10   11
 DE= -6.53D-06 DEPred=-3.97D-06 R= 1.65D+00
 TightC=F SS=  1.41D+00  RLast= 3.90D-02 DXNew= 8.4853D-01 1.1689D-01
 Trust test= 1.65D+00 RLast= 3.90D-02 DXMaxT set to 5.05D-01
 ITU=  1  1  1  1  1  1  1  1  1  1  0
     Eigenvalues ---    0.00084   0.00576   0.01089   0.01469   0.01994
     Eigenvalues ---    0.02801   0.03282   0.04119   0.05681   0.06316
     Eigenvalues ---    0.06808   0.07438   0.08755   0.09246   0.10304
     Eigenvalues ---    0.12752   0.15097   0.16513   0.28839   0.29486
     Eigenvalues ---    0.31636   0.32948   0.34582   0.35981   0.92082
     Eigenvalues ---    1.07517   1.27478
 En-DIIS/RFO-DIIS/Sim-DIIS IScMMF=       -3 using points:    11   10    9    8    7    6    5    4    3    2
 RFO step:  Lambda=-4.86820615D-06.
 DIIS inversion failure, remove point  10.
 DIIS inversion failure, remove point   9.
 DIIS inversion failure, remove point   8.
 DIIS inversion failure, remove point   7.
 DIIS inversion failure, remove point   6.
 DIIS inversion failure, remove point   5.
 RFO-DIIS uses    4 points instead of   10
 DidBck=F Rises=F RFO-DIIS coefs:    1.30095    1.08253   -1.87877    0.49529    0.00000
                  RFO-DIIS coefs:    0.00000    0.00000    0.00000    0.00000    0.00000
 Iteration  1 RMS(Cart)=  0.00286000 RMS(Int)=  0.00001325
 Iteration  2 RMS(Cart)=  0.00000573 RMS(Int)=  0.00001183
 Iteration  3 RMS(Cart)=  0.00000000 RMS(Int)=  0.00001183
 Variable       Old X    -DE/DX   Delta X   Delta X   Delta X     New X
                                 (Linear)    (Quad)   (Total)
    R1        2.08569   0.00002   0.00034  -0.00015   0.00019   2.08588
    R2        2.08429   0.00003   0.00030  -0.00016   0.00015   2.08445
    R3        2.26550   0.00022  -0.00024   0.00016  -0.00008   2.26543
    R4        5.82935   0.00002   0.00184   0.00060   0.00244   5.83179
    R5        5.85022  -0.00003  -0.00917   0.00019  -0.00900   5.84122
    R6        5.78213   0.00015   0.00244   0.00173   0.00419   5.78632
    R7        5.65086  -0.00007  -0.00516  -0.00151  -0.00667   5.64419
    R8        5.73309  -0.00004  -0.00124  -0.00111  -0.00235   5.73074
    R9        2.24889  -0.00024   0.00002  -0.00040  -0.00038   2.24851
   R10        2.71569  -0.00010  -0.00096   0.00001  -0.00095   2.71473
   R11        2.21465   0.00044  -0.00014   0.00026   0.00011   2.21476
   R12        2.05398  -0.00003   0.00046  -0.00026   0.00020   2.05418
   R13        2.05706   0.00004   0.00006   0.00000   0.00004   2.05711
   R14        2.05725   0.00006   0.00007   0.00001   0.00006   2.05731
    A1        2.03105  -0.00002  -0.00078   0.00037  -0.00041   2.03064
    A2        2.12495   0.00000   0.00042  -0.00015   0.00025   2.12520
    A3        1.72467  -0.00003  -0.00032  -0.00012  -0.00046   1.72421
    A4        2.12718   0.00002   0.00037  -0.00022   0.00016   2.12734
    A5        1.58230   0.00006   0.00564   0.00006   0.00570   1.58801
    A6        1.55029  -0.00002  -0.00565  -0.00004  -0.00570   1.54460
    A7        2.44643  -0.00005  -0.00352  -0.00023  -0.00377   2.44265
    A8        2.45729  -0.00005  -0.00442  -0.00015  -0.00460   2.45270
    A9        0.99057  -0.00003   0.00130  -0.00018   0.00111   0.99168
   A10        0.98985  -0.00003   0.00128  -0.00021   0.00105   0.99090
   A11        0.59611   0.00000   0.00068  -0.00009   0.00058   0.59668
   A12        2.44842   0.00026   0.00428   0.00063   0.00492   2.45334
   A13        1.63304  -0.00012  -0.00486  -0.00045  -0.00530   1.62775
   A14        1.61298  -0.00004   0.00552  -0.00047   0.00505   1.61803
   A15        1.53758   0.00001  -0.00549   0.00045  -0.00504   1.53253
   A16        1.72503   0.00002  -0.00466   0.00035  -0.00433   1.72071
   A17        1.89950   0.00007   0.00021   0.00000   0.00021   1.89971
   A18        1.92994  -0.00007   0.00084  -0.00045   0.00039   1.93032
   A19        1.92843  -0.00008   0.00062  -0.00047   0.00016   1.92859
   A20        1.90492   0.00009  -0.00158   0.00102  -0.00056   1.90437
   A21        1.90301   0.00009  -0.00166   0.00102  -0.00064   1.90237
   A22        1.89774  -0.00010   0.00149  -0.00106   0.00042   1.89815
   A23        1.66529   0.00008  -0.00117   0.00117  -0.00001   1.66528
   A24        1.62410   0.00006  -0.00311   0.00095  -0.00215   1.62195
   A25        3.24602  -0.00016   0.00066  -0.00092  -0.00025   3.24577
   A26        3.13862   0.00003   0.00019   0.00022   0.00042   3.13904
    D1       -1.76269   0.00000  -0.00262   0.00014  -0.00249  -1.76517
    D2       -2.25622   0.00002   0.00034   0.00021   0.00051  -2.25571
    D3       -1.29701  -0.00004  -0.00357  -0.00019  -0.00374  -1.30075
    D4        1.37463   0.00001  -0.00222  -0.00012  -0.00233   1.37230
    D5        0.88109   0.00003   0.00074  -0.00005   0.00067   0.88177
    D6        1.84030  -0.00003  -0.00317  -0.00045  -0.00358   1.83672
    D7       -0.00340   0.00000   0.00060   0.00002   0.00062  -0.00278
    D8       -0.49694   0.00002   0.00355   0.00009   0.00362  -0.49332
    D9        0.46227  -0.00004  -0.00035  -0.00031  -0.00063   0.46164
   D10        2.14341   0.00000  -0.00012  -0.00021  -0.00031   2.14310
   D11        0.00889  -0.00001  -0.00156  -0.00005  -0.00162   0.00728
   D12       -3.13559   0.00002  -0.00138   0.00017  -0.00122  -3.13681
   D13        0.00897  -0.00001  -0.00158  -0.00005  -0.00163   0.00734
   D14       -0.36529   0.00001  -0.00059   0.00007  -0.00051  -0.36580
   D15        2.77927  -0.00003  -0.00078  -0.00015  -0.00093   2.77835
   D16        0.35243   0.00002  -0.00040   0.00005  -0.00034   0.35209
   D17       -2.78619  -0.00001  -0.00059  -0.00017  -0.00076  -2.78695
   D18        1.46308  -0.00004  -0.00464  -0.00002  -0.00464   1.45844
   D19        0.86104  -0.00003  -0.00021  -0.00001  -0.00023   0.86081
   D20       -0.50570  -0.00001  -0.00050   0.00009  -0.00041  -0.50610
   D21       -1.43198   0.00005   0.00189   0.00021   0.00209  -1.42990
   D22       -0.86506   0.00001   0.00009  -0.00012  -0.00002  -0.86509
   D23        0.50396   0.00000   0.00046  -0.00012   0.00034   0.50430
   D24        0.01960  -0.00001   0.00142  -0.00005   0.00137   0.02097
   D25        0.01547   0.00001   0.00227   0.00010   0.00238   0.01785
   D26       -0.29417   0.00001   0.00256   0.00010   0.00267  -0.29150
   D27        3.10147   0.00000  -0.00240  -0.00007  -0.00248   3.09899
   D28        1.00920  -0.00011  -0.00110  -0.00105  -0.00216   1.00704
   D29       -1.09272   0.00011  -0.00393   0.00089  -0.00303  -1.09575
   D30       -0.00349   0.00000   0.00061   0.00002   0.00064  -0.00285
   D31       -0.31046   0.00000   0.00086   0.00001   0.00087  -0.30960
   D32       -1.19237   0.00013   0.00060   0.00042   0.00101  -1.19136
   D33        3.00181   0.00003   0.00081   0.00005   0.00087   3.00268
   D34        0.92778  -0.00007   0.00286  -0.00114   0.00172   0.92950
   D35        1.21610  -0.00012   0.00062  -0.00028   0.00033   1.21643
   D36       -2.98021  -0.00002   0.00022   0.00007   0.00029  -2.97992
   D37       -0.90498   0.00008  -0.00177   0.00126  -0.00052  -0.90549
         Item               Value     Threshold  Converged?
 Maximum Force            0.000436     0.000450     YES
 RMS     Force            0.000088     0.000300     YES
 Maximum Displacement     0.013160     0.001800     NO 
 RMS     Displacement     0.002862     0.001200     NO 
 Predicted change in Energy=-2.377186D-06
 GradGradGradGradGradGradGradGradGradGradGradGradGradGradGradGradGradGrad

                          Input orientation:                          
 ---------------------------------------------------------------------
 Center     Atomic      Atomic             Coordinates (Angstroms)
 Number     Number       Type             X           Y           Z
 ---------------------------------------------------------------------
      1          6           0       -2.303511   -0.241472   -0.010980
      2          1           0       -2.835402    0.072348    0.903890
      3          1           0       -2.551771    0.308226   -0.934505
      4          8           0       -1.497280   -1.128607    0.000623
      5          7           0        1.584590    0.178406    0.010079
      6          6           0        0.713977    0.989435    0.004146
      7          8           0       -0.055853    1.873142    0.001429
      8          6           0        1.774673   -1.245465   -0.004316
      9          1           0        2.840548   -1.457162   -0.031044
     10          1           0        1.301691   -1.686165   -0.880138
     11          1           0        1.346089   -1.696376    0.889115
 ---------------------------------------------------------------------
                    Distance matrix (angstroms):
                    1          2          3          4          5
     1  C    0.000000
     2  H    1.103801   0.000000
     3  H    1.103041   1.875042   0.000000
     4  O    1.198812   2.012151   2.012686   0.000000
     5  N    3.910763   4.510706   4.244829   3.347580   0.000000
     6  C    3.258925   3.774742   3.465577   3.061988   1.189861
     7  O    3.086052   3.432664   3.091043   3.329896   2.358656
     8  C    4.199956   4.879985   4.690131   3.274042   1.436575
     9  H    5.285797   5.952302   5.745428   4.350368   2.062572
    10  H    3.979957   4.836389   4.339323   2.986779   2.085460
    11  H    4.030695   4.540206   4.747351   3.032578   2.084321
                    6          7          8          9         10
     6  C    0.000000
     7  O    1.172000   0.000000
     8  C    2.473848   3.616154   0.000000
     9  H    3.241817   4.413742   1.087023   0.000000
    10  H    2.878577   3.910084   1.088574   1.772423   0.000000
    11  H    2.897640   3.936355   1.088679   1.771249   1.769839
                   11
    11  H    0.000000
 Stoichiometry    C3H5NO2
 Framework group  C1[X(C3H5NO2)]
 Deg. of freedom    27
 Full point group                 C1      NOp   1
 Largest Abelian subgroup         C1      NOp   1
 Largest concise Abelian subgroup C1      NOp   1
                         Standard orientation:                         
 ---------------------------------------------------------------------
 Center     Atomic      Atomic             Coordinates (Angstroms)
 Number     Number       Type             X           Y           Z
 ---------------------------------------------------------------------
      1          6           0        2.297918   -0.263541    0.010454
      2          1           0        2.833387    0.042379   -0.905003
      3          1           0        2.552790    0.284753    0.933012
      4          8           0        1.481216   -1.141066    0.000449
      5          7           0       -1.584930    0.202403   -0.010950
      6          6           0       -0.704755    1.003054   -0.006490
      7          8           0        0.075506    1.877568   -0.005362
      8          6           0       -1.791892   -1.219086    0.005903
      9          1           0       -2.860201   -1.418076    0.033097
     10          1           0       -1.324070   -1.663867    0.882434
     11          1           0       -1.368793   -1.676580   -0.886794
 ---------------------------------------------------------------------
 Rotational constants (GHZ):           4.2700841           2.4177439           1.5753091
 Standard basis: Aug-CC-pVTZ (5D, 7F)
 There are   455 symmetry adapted cartesian basis functions of A   symmetry.
 There are   391 symmetry adapted basis functions of A   symmetry.
   391 basis functions,   567 primitive gaussians,   455 cartesian basis functions
    23 alpha electrons       23 beta electrons
       nuclear repulsion energy       209.2059901563 Hartrees.
 NAtoms=   11 NActive=   11 NUniq=   11 SFac= 1.00D+00 NAtFMM=   60 NAOKFM=F Big=F
 Integral buffers will be    131072 words long.
 Raffenetti 2 integral format.
 Two-electron integral symmetry is turned on.
 Nuclear repulsion after empirical dispersion term =      209.2024922217 Hartrees.
 One-electron integrals computed using PRISM.
 NBasis=   391 RedAO= T EigKep=  2.85D-05  NBF=   391
 NBsUse=   391 1.00D-06 EigRej= -1.00D+00 NBFU=   391
 Initial guess from the checkpoint file:  "PC2-M0001-b3lyp-wb97L-wb97H.chk"
 B after Tr=     0.000000    0.000000    0.000000
         Rot=    1.000000    0.000056    0.000019   -0.000434 Ang=   0.05 deg.
 Requested convergence on RMS density matrix=1.00D-08 within 128 cycles.
 Requested convergence on MAX density matrix=1.00D-06.
 Requested convergence on             energy=1.00D-06.
 No special actions if energy rises.
 SCF Done:  E(RwB97XD) =  -322.511977571     A.U. after   10 cycles
            NFock= 10  Conv=0.88D-08     -V/T= 2.0056
 Calling FoFJK, ICntrl=      2127 FMM=F ISym2X=0 I1Cent= 0 IOpClX= 0 NMat=1 NMatS=1 NMatT=0.
 ***** Axes restored to original set *****
 -------------------------------------------------------------------
 Center     Atomic                   Forces (Hartrees/Bohr)
 Number     Number              X              Y              Z
 -------------------------------------------------------------------
      1        6          -0.000147672    0.000316397   -0.000053255
      2        1           0.000033502   -0.000014759   -0.000014111
      3        1           0.000024394    0.000006561    0.000020951
      4        8           0.000044328   -0.000448578    0.000036183
      5        7          -0.000559433    0.000071012   -0.000000164
      6        6           0.000925358   -0.000325593    0.000014641
      7        8          -0.000464242    0.000291394   -0.000008607
      8        6           0.000845214   -0.000099410   -0.000036835
      9        1          -0.000053369    0.000082108    0.000000869
     10        1          -0.000351245    0.000071447    0.000170433
     11        1          -0.000296833    0.000049421   -0.000130106
 -------------------------------------------------------------------
 Cartesian Forces:  Max     0.000925358 RMS     0.000297113

 GradGradGradGradGradGradGradGradGradGradGradGradGradGradGradGradGradGrad
 Berny optimization.
 Using GEDIIS/GDIIS optimizer.
 FormGI is forming the generalized inverse of G from B-inverse, IUseBI=4.
 Internal  Forces:  Max     0.000527334 RMS     0.000099050
 Search for a local minimum.
 Step number  12 out of a maximum of   87
 All quantities printed in internal units (Hartrees-Bohrs-Radians)
 Mixed Optimization -- En-DIIS/RFO-DIIS
 Swapping is turned off.
 Update second derivatives using D2CorX and points    3    4    5    6    7
                                                      8    9   10   11   12
 DE= -3.40D-06 DEPred=-2.38D-06 R= 1.43D+00
 TightC=F SS=  1.41D+00  RLast= 2.27D-02 DXNew= 8.4853D-01 6.8132D-02
 Trust test= 1.43D+00 RLast= 2.27D-02 DXMaxT set to 5.05D-01
 ITU=  1  1  1  1  1  1  1  1  1  1  1  0
     Eigenvalues ---    0.00088   0.00423   0.01025   0.01402   0.02034
     Eigenvalues ---    0.02824   0.03319   0.04113   0.05605   0.06305
     Eigenvalues ---    0.06580   0.07399   0.08745   0.09251   0.10084
     Eigenvalues ---    0.11629   0.14289   0.15844   0.28933   0.29486
     Eigenvalues ---    0.31653   0.33045   0.34821   0.35908   0.92371
     Eigenvalues ---    1.07048   1.31872
 En-DIIS/RFO-DIIS/Sim-DIIS IScMMF=       -3 using points:    12   11   10    9    8    7    6    5    4    3
 RFO step:  Lambda=-5.33496060D-06.
 DIIS inversion failure, remove point  10.
 DIIS inversion failure, remove point   9.
 DIIS inversion failure, remove point   8.
 DIIS inversion failure, remove point   7.
 DIIS inversion failure, remove point   6.
 DIIS inversion failure, remove point   5.
 RFO-DIIS uses    4 points instead of   10
 DidBck=F Rises=F RFO-DIIS coefs:    2.60083   -1.26523   -1.74921    1.41362    0.00000
                  RFO-DIIS coefs:    0.00000    0.00000    0.00000    0.00000    0.00000
 Iteration  1 RMS(Cart)=  0.00373714 RMS(Int)=  0.00001306
 Iteration  2 RMS(Cart)=  0.00001053 RMS(Int)=  0.00000715
 Iteration  3 RMS(Cart)=  0.00000000 RMS(Int)=  0.00000715
 Variable       Old X    -DE/DX   Delta X   Delta X   Delta X     New X
                                 (Linear)    (Quad)   (Total)
    R1        2.08588  -0.00003   0.00037  -0.00025   0.00012   2.08600
    R2        2.08445  -0.00002   0.00033  -0.00024   0.00010   2.08454
    R3        2.26543   0.00029  -0.00002   0.00015   0.00013   2.26556
    R4        5.83179   0.00000   0.00467   0.00018   0.00485   5.83664
    R5        5.84122  -0.00003  -0.01056   0.00017  -0.01039   5.83083
    R6        5.78632   0.00016   0.00855   0.00098   0.00953   5.79585
    R7        5.64419  -0.00008  -0.00993  -0.00139  -0.01131   5.63288
    R8        5.73074  -0.00004  -0.00397  -0.00077  -0.00474   5.72600
    R9        2.24851  -0.00032  -0.00077  -0.00017  -0.00094   2.24757
   R10        2.71473   0.00000  -0.00164   0.00047  -0.00118   2.71356
   R11        2.21476   0.00053   0.00034   0.00018   0.00052   2.21528
   R12        2.05418  -0.00007   0.00021  -0.00021   0.00000   2.05418
   R13        2.05711   0.00003   0.00020  -0.00003   0.00016   2.05727
   R14        2.05731   0.00005   0.00019  -0.00003   0.00014   2.05745
    A1        2.03064   0.00001  -0.00092   0.00057  -0.00035   2.03029
    A2        2.12520  -0.00002   0.00040  -0.00029   0.00011   2.12532
    A3        1.72421  -0.00002  -0.00072  -0.00012  -0.00085   1.72337
    A4        2.12734   0.00000   0.00052  -0.00028   0.00024   2.12757
    A5        1.58801   0.00003   0.00756  -0.00002   0.00755   1.59555
    A6        1.54460   0.00001  -0.00752   0.00003  -0.00749   1.53711
    A7        2.44265  -0.00004  -0.00513  -0.00024  -0.00539   2.43727
    A8        2.45270  -0.00003  -0.00625  -0.00012  -0.00638   2.44631
    A9        0.99168  -0.00005   0.00123  -0.00021   0.00101   0.99269
   A10        0.99090  -0.00005   0.00121  -0.00026   0.00094   0.99184
   A11        0.59668  -0.00001   0.00065  -0.00005   0.00060   0.59729
   A12        2.45334   0.00018   0.00762  -0.00039   0.00723   2.46056
   A13        1.62775  -0.00004  -0.00795   0.00028  -0.00766   1.62009
   A14        1.61803  -0.00009   0.00595  -0.00040   0.00554   1.62357
   A15        1.53253   0.00004  -0.00598   0.00039  -0.00559   1.52694
   A16        1.72071   0.00004  -0.00519   0.00027  -0.00493   1.71577
   A17        1.89971   0.00004   0.00079  -0.00002   0.00076   1.90047
   A18        1.93032  -0.00008   0.00012  -0.00039  -0.00027   1.93006
   A19        1.92859  -0.00007   0.00003  -0.00045  -0.00041   1.92818
   A20        1.90437   0.00012  -0.00011   0.00079   0.00068   1.90504
   A21        1.90237   0.00012  -0.00025   0.00079   0.00053   1.90290
   A22        1.89815  -0.00013  -0.00059  -0.00068  -0.00127   1.89688
   A23        1.66528   0.00012   0.00100   0.00111   0.00211   1.66739
   A24        1.62195   0.00009  -0.00196   0.00078  -0.00118   1.62077
   A25        3.24577  -0.00013  -0.00200  -0.00012  -0.00211   3.24366
   A26        3.13904   0.00001  -0.00012   0.00029   0.00018   3.13922
    D1       -1.76517   0.00000  -0.00339   0.00020  -0.00319  -1.76836
    D2       -2.25571   0.00003   0.00085   0.00013   0.00097  -2.25474
    D3       -1.30075  -0.00003  -0.00508  -0.00017  -0.00524  -1.30600
    D4        1.37230   0.00000  -0.00333   0.00006  -0.00326   1.36904
    D5        0.88177   0.00003   0.00091  -0.00001   0.00089   0.88265
    D6        1.83672  -0.00003  -0.00502  -0.00032  -0.00532   1.83140
    D7       -0.00278   0.00000   0.00061   0.00001   0.00062  -0.00216
    D8       -0.49332   0.00002   0.00485  -0.00006   0.00478  -0.48854
    D9        0.46164  -0.00004  -0.00109  -0.00036  -0.00144   0.46020
   D10        2.14310  -0.00001   0.00022  -0.00035  -0.00013   2.14297
   D11        0.00728   0.00001  -0.00158  -0.00003  -0.00162   0.00566
   D12       -3.13681   0.00001  -0.00172   0.00026  -0.00145  -3.13826
   D13        0.00734   0.00001  -0.00160  -0.00003  -0.00163   0.00570
   D14       -0.36580   0.00000  -0.00069   0.00005  -0.00063  -0.36643
   D15        2.77835  -0.00001  -0.00057  -0.00025  -0.00082   2.77753
   D16        0.35209   0.00001  -0.00049   0.00010  -0.00038   0.35172
   D17       -2.78695   0.00000  -0.00037  -0.00019  -0.00056  -2.78750
   D18        1.45844  -0.00004  -0.00639   0.00027  -0.00611   1.45234
   D19        0.86081  -0.00003  -0.00030   0.00009  -0.00022   0.86059
   D20       -0.50610  -0.00001  -0.00057   0.00026  -0.00032  -0.50642
   D21       -1.42990   0.00005   0.00291   0.00008   0.00298  -1.42692
   D22       -0.86509   0.00002   0.00012  -0.00029  -0.00015  -0.86524
   D23        0.50430   0.00000   0.00047  -0.00029   0.00018   0.50448
   D24        0.02097   0.00000   0.00187  -0.00009   0.00178   0.02275
   D25        0.01785   0.00000   0.00253   0.00011   0.00264   0.02049
   D26       -0.29150   0.00000   0.00298   0.00006   0.00304  -0.28846
   D27        3.09899  -0.00001  -0.00341  -0.00007  -0.00348   3.09551
   D28        1.00704  -0.00014  -0.00383  -0.00079  -0.00463   1.00241
   D29       -1.09575   0.00012  -0.00320   0.00061  -0.00260  -1.09835
   D30       -0.00285   0.00000   0.00063   0.00001   0.00064  -0.00221
   D31       -0.30960   0.00000   0.00090  -0.00001   0.00090  -0.30869
   D32       -1.19136   0.00012   0.00162   0.00005   0.00168  -1.18968
   D33        3.00268   0.00004   0.00066  -0.00018   0.00048   3.00315
   D34        0.92950  -0.00010   0.00137  -0.00119   0.00019   0.92969
   D35        1.21643  -0.00011   0.00010   0.00015   0.00025   1.21668
   D36       -2.97992  -0.00003   0.00093   0.00034   0.00127  -2.97865
   D37       -0.90549   0.00011   0.00030   0.00135   0.00165  -0.90384
         Item               Value     Threshold  Converged?
 Maximum Force            0.000527     0.000450     NO 
 RMS     Force            0.000099     0.000300     YES
 Maximum Displacement     0.017192     0.001800     NO 
 RMS     Displacement     0.003742     0.001200     NO 
 Predicted change in Energy=-2.080308D-06
 GradGradGradGradGradGradGradGradGradGradGradGradGradGradGradGradGradGrad

                          Input orientation:                          
 ---------------------------------------------------------------------
 Center     Atomic      Atomic             Coordinates (Angstroms)
 Number     Number       Type             X           Y           Z
 ---------------------------------------------------------------------
      1          6           0       -2.298868   -0.243579   -0.010856
      2          1           0       -2.831211    0.070487    0.903740
      3          1           0       -2.542674    0.310000   -0.933311
      4          8           0       -1.496932   -1.134701    0.000033
      5          7           0        1.578581    0.177498    0.010775
      6          6           0        0.712449    0.992576    0.003816
      7          8           0       -0.054953    1.878751   -0.000120
      8          6           0        1.771710   -1.245331   -0.004117
      9          1           0        2.837850   -1.455478   -0.032434
     10          1           0        1.297312   -1.686851   -0.878866
     11          1           0        1.344486   -1.697063    0.889640
 ---------------------------------------------------------------------
                    Distance matrix (angstroms):
                    1          2          3          4          5
     1  C    0.000000
     2  H    1.103862   0.000000
     3  H    1.103093   1.874933   0.000000
     4  O    1.198882   2.012328   2.012925   0.000000
     5  N    3.900306   4.500567   4.230083   3.343765   0.000000
     6  C    3.255199   3.770628   3.455421   3.067032   1.189364
     7  O    3.088617   3.434296   3.085543   3.340687   2.358563
     8  C    4.192035   4.872623   4.679355   3.270516   1.435953
     9  H    5.277787   5.945018   5.733980   4.346756   2.062579
    10  H    3.971018   4.828107   4.328495   2.980794   2.084795
    11  H    4.024616   4.534410   4.739352   3.030067   2.083550
                    6          7          8          9         10
     6  C    0.000000
     7  O    1.172274   0.000000
     8  C    2.475949   3.618923   0.000000
     9  H    3.242162   4.414345   1.087023   0.000000
    10  H    2.881063   3.913353   1.088660   1.772919   0.000000
    11  H    2.901433   3.941643   1.088753   1.771643   1.769164
                   11
    11  H    0.000000
 Stoichiometry    C3H5NO2
 Framework group  C1[X(C3H5NO2)]
 Deg. of freedom    27
 Full point group                 C1      NOp   1
 Largest Abelian subgroup         C1      NOp   1
 Largest concise Abelian subgroup C1      NOp   1
                         Standard orientation:                         
 ---------------------------------------------------------------------
 Center     Atomic      Atomic             Coordinates (Angstroms)
 Number     Number       Type             X           Y           Z
 ---------------------------------------------------------------------
      1          6           0        2.293298   -0.260077    0.010045
      2          1           0        2.828431    0.046983   -0.905302
      3          1           0        2.542515    0.293118    0.931283
      4          8           0        1.482937   -1.143567    0.001176
      5          7           0       -1.579984    0.197740   -0.011850
      6          6           0       -0.706153    1.004573   -0.006761
      7          8           0        0.069627    1.883430   -0.004829
      8          6           0       -1.786607   -1.223156    0.006091
      9          1           0       -2.854688   -1.423113    0.035026
     10          1           0       -1.316261   -1.667305    0.881697
     11          1           0       -1.363853   -1.680816   -0.886775
 ---------------------------------------------------------------------
 Rotational constants (GHZ):           4.2494868           2.4263311           1.5760883
 Standard basis: Aug-CC-pVTZ (5D, 7F)
 There are   455 symmetry adapted cartesian basis functions of A   symmetry.
 There are   391 symmetry adapted basis functions of A   symmetry.
   391 basis functions,   567 primitive gaussians,   455 cartesian basis functions
    23 alpha electrons       23 beta electrons
       nuclear repulsion energy       209.2162363853 Hartrees.
 NAtoms=   11 NActive=   11 NUniq=   11 SFac= 1.00D+00 NAtFMM=   60 NAOKFM=F Big=F
 Integral buffers will be    131072 words long.
 Raffenetti 2 integral format.
 Two-electron integral symmetry is turned on.
 Nuclear repulsion after empirical dispersion term =      209.2127305006 Hartrees.
 One-electron integrals computed using PRISM.
 NBasis=   391 RedAO= T EigKep=  2.84D-05  NBF=   391
 NBsUse=   391 1.00D-06 EigRej= -1.00D+00 NBFU=   391
 Initial guess from the checkpoint file:  "PC2-M0001-b3lyp-wb97L-wb97H.chk"
 B after Tr=     0.000000    0.000000    0.000000
         Rot=    1.000000    0.000066    0.000022   -0.000955 Ang=   0.11 deg.
 Requested convergence on RMS density matrix=1.00D-08 within 128 cycles.
 Requested convergence on MAX density matrix=1.00D-06.
 Requested convergence on             energy=1.00D-06.
 No special actions if energy rises.
 SCF Done:  E(RwB97XD) =  -322.511982598     A.U. after   11 cycles
            NFock= 11  Conv=0.21D-08     -V/T= 2.0056
 Calling FoFJK, ICntrl=      2127 FMM=F ISym2X=0 I1Cent= 0 IOpClX= 0 NMat=1 NMatS=1 NMatT=0.
 ***** Axes restored to original set *****
 -------------------------------------------------------------------
 Center     Atomic                   Forces (Hartrees/Bohr)
 Number     Number              X              Y              Z
 -------------------------------------------------------------------
      1        6          -0.000149923    0.000315135   -0.000051575
      2        1           0.000064031   -0.000043132   -0.000027591
      3        1           0.000048989   -0.000037365    0.000035342
      4        8          -0.000017651   -0.000333480    0.000030415
      5        7          -0.000200406    0.000266634    0.000020691
      6        6           0.000505916   -0.000327582   -0.000040758
      7        8          -0.000278783    0.000176701    0.000023910
      8        6           0.000555578   -0.000269980   -0.000035407
      9        1          -0.000063350    0.000092496    0.000000643
     10        1          -0.000264719    0.000095184    0.000156518
     11        1          -0.000199681    0.000065390   -0.000112187
 -------------------------------------------------------------------
 Cartesian Forces:  Max     0.000555578 RMS     0.000205273

 GradGradGradGradGradGradGradGradGradGradGradGradGradGradGradGradGradGrad
 Berny optimization.
 Using GEDIIS/GDIIS optimizer.
 FormGI is forming the generalized inverse of G from B-inverse, IUseBI=4.
 Internal  Forces:  Max     0.000322775 RMS     0.000067860
 Search for a local minimum.
 Step number  13 out of a maximum of   87
 All quantities printed in internal units (Hartrees-Bohrs-Radians)
 Mixed Optimization -- En-DIIS/RFO-DIIS
 Swapping is turned off.
 Update second derivatives using D2CorX and points    3    4    5    6    7
                                                      8    9   10   11   12
                                                     13
 DE= -5.03D-06 DEPred=-2.08D-06 R= 2.42D+00
 TightC=F SS=  1.41D+00  RLast= 3.16D-02 DXNew= 8.4853D-01 9.4830D-02
 Trust test= 2.42D+00 RLast= 3.16D-02 DXMaxT set to 5.05D-01
 ITU=  1  1  1  1  1  1  1  1  1  1  1  1  0
     Eigenvalues ---    0.00083   0.00370   0.01021   0.01322   0.02028
     Eigenvalues ---    0.02805   0.03312   0.04179   0.05372   0.05995
     Eigenvalues ---    0.06303   0.07275   0.08284   0.08746   0.09251
     Eigenvalues ---    0.10492   0.15439   0.16551   0.28882   0.29485
     Eigenvalues ---    0.31918   0.33434   0.35606   0.36064   0.92214
     Eigenvalues ---    1.06909   1.21324
 En-DIIS/RFO-DIIS/Sim-DIIS IScMMF=       -3 using points:    13   12   11   10    9    8    7    6    5    4
 RFO step:  Lambda=-3.08039144D-06.
 DIIS inversion failure, remove point  10.
 DIIS inversion failure, remove point   9.
 DIIS inversion failure, remove point   8.
 DIIS inversion failure, remove point   7.
 DIIS inversion failure, remove point   6.
 DIIS inversion failure, remove point   5.
 RFO-DIIS uses    4 points instead of   10
 DidBck=F Rises=F RFO-DIIS coefs:    2.06289   -2.00000    1.21109   -0.27398    0.00000
                  RFO-DIIS coefs:    0.00000    0.00000    0.00000    0.00000    0.00000
 Iteration  1 RMS(Cart)=  0.00268581 RMS(Int)=  0.00000805
 Iteration  2 RMS(Cart)=  0.00000427 RMS(Int)=  0.00000664
 Iteration  3 RMS(Cart)=  0.00000000 RMS(Int)=  0.00000664
 Variable       Old X    -DE/DX   Delta X   Delta X   Delta X     New X
                                 (Linear)    (Quad)   (Total)
    R1        2.08600  -0.00007   0.00002  -0.00010  -0.00008   2.08592
    R2        2.08454  -0.00006   0.00001  -0.00010  -0.00009   2.08445
    R3        2.26556   0.00019   0.00016   0.00005   0.00022   2.26578
    R4        5.83664  -0.00001   0.00186  -0.00048   0.00138   5.83802
    R5        5.83083  -0.00002  -0.00825  -0.00011  -0.00837   5.82246
    R6        5.79585   0.00011   0.00582   0.00052   0.00634   5.80219
    R7        5.63288  -0.00006  -0.00966  -0.00200  -0.01166   5.62123
    R8        5.72600  -0.00002  -0.00507  -0.00127  -0.00634   5.71966
    R9        2.24757  -0.00022  -0.00068   0.00001  -0.00067   2.24690
   R10        2.71356   0.00010  -0.00065   0.00031  -0.00034   2.71321
   R11        2.21528   0.00032   0.00043   0.00002   0.00045   2.21572
   R12        2.05418  -0.00008  -0.00006  -0.00015  -0.00021   2.05397
   R13        2.05727   0.00000   0.00013  -0.00006   0.00006   2.05732
   R14        2.05745   0.00001   0.00009  -0.00003   0.00005   2.05749
    A1        2.03029   0.00005  -0.00016   0.00030   0.00014   2.03043
    A2        2.12532  -0.00003  -0.00005  -0.00007  -0.00012   2.12520
    A3        1.72337  -0.00001  -0.00071  -0.00015  -0.00087   1.72250
    A4        2.12757  -0.00002   0.00020  -0.00023  -0.00002   2.12755
    A5        1.59555   0.00001   0.00515  -0.00009   0.00507   1.60063
    A6        1.53711   0.00001  -0.00511   0.00009  -0.00502   1.53209
    A7        2.43727  -0.00003  -0.00361  -0.00027  -0.00389   2.43337
    A8        2.44631  -0.00003  -0.00432  -0.00003  -0.00436   2.44195
    A9        0.99269  -0.00005   0.00076  -0.00017   0.00058   0.99327
   A10        0.99184  -0.00004   0.00076  -0.00027   0.00048   0.99232
   A11        0.59729  -0.00002   0.00054   0.00008   0.00062   0.59790
   A12        2.46056  -0.00001   0.00455  -0.00106   0.00349   2.46405
   A13        1.62009   0.00006  -0.00513   0.00055  -0.00457   1.61552
   A14        1.62357  -0.00007   0.00343  -0.00054   0.00289   1.62645
   A15        1.52694   0.00004  -0.00348   0.00054  -0.00294   1.52400
   A16        1.71577   0.00002  -0.00316   0.00052  -0.00266   1.71312
   A17        1.90047  -0.00002   0.00056  -0.00010   0.00045   1.90093
   A18        1.93006  -0.00004  -0.00040  -0.00018  -0.00058   1.92948
   A19        1.92818  -0.00003  -0.00035  -0.00034  -0.00068   1.92750
   A20        1.90504   0.00011   0.00077   0.00050   0.00127   1.90631
   A21        1.90290   0.00010   0.00064   0.00052   0.00116   1.90406
   A22        1.89688  -0.00010  -0.00119  -0.00037  -0.00157   1.89531
   A23        1.66739   0.00011   0.00182   0.00095   0.00277   1.67017
   A24        1.62077   0.00008  -0.00048   0.00056   0.00008   1.62085
   A25        3.24366  -0.00001  -0.00169   0.00001  -0.00168   3.24198
   A26        3.13922  -0.00001  -0.00055   0.00074   0.00019   3.13942
    D1       -1.76836   0.00000  -0.00221   0.00034  -0.00187  -1.77023
    D2       -2.25474   0.00003   0.00058  -0.00005   0.00051  -2.25422
    D3       -1.30600  -0.00003  -0.00335  -0.00011  -0.00345  -1.30945
    D4        1.36904   0.00001  -0.00232   0.00026  -0.00205   1.36698
    D5        0.88265   0.00003   0.00047  -0.00013   0.00033   0.88299
    D6        1.83140  -0.00003  -0.00346  -0.00019  -0.00363   1.82777
    D7       -0.00216  -0.00001   0.00022   0.00009   0.00031  -0.00186
    D8       -0.48854   0.00002   0.00301  -0.00030   0.00269  -0.48585
    D9        0.46020  -0.00004  -0.00093  -0.00036  -0.00127   0.45893
   D10        2.14297  -0.00002   0.00032  -0.00034  -0.00002   2.14295
   D11        0.00566   0.00001  -0.00056  -0.00024  -0.00080   0.00486
   D12       -3.13826   0.00001  -0.00112   0.00050  -0.00062  -3.13888
   D13        0.00570   0.00001  -0.00057  -0.00024  -0.00081   0.00489
   D14       -0.36643   0.00000  -0.00054   0.00005  -0.00048  -0.36692
   D15        2.77753   0.00001   0.00001  -0.00069  -0.00068   2.77685
   D16        0.35172   0.00000  -0.00025   0.00025   0.00001   0.35173
   D17       -2.78750   0.00001   0.00030  -0.00049  -0.00018  -2.78769
   D18        1.45234  -0.00002  -0.00397   0.00064  -0.00331   1.44902
   D19        0.86059  -0.00001   0.00003   0.00007   0.00010   0.86069
   D20       -0.50642   0.00000  -0.00011   0.00035   0.00024  -0.50619
   D21       -1.42692   0.00004   0.00173   0.00003   0.00175  -1.42516
   D22       -0.86524   0.00001  -0.00013  -0.00042  -0.00055  -0.86579
   D23        0.50448  -0.00001   0.00001  -0.00039  -0.00038   0.50410
   D24        0.02275   0.00000   0.00128  -0.00025   0.00103   0.02378
   D25        0.02049  -0.00001   0.00120   0.00033   0.00152   0.02201
   D26       -0.28846  -0.00001   0.00136   0.00023   0.00159  -0.28687
   D27        3.09551  -0.00001  -0.00246   0.00004  -0.00243   3.09308
   D28        1.00241  -0.00010  -0.00352  -0.00040  -0.00392   0.99849
   D29       -1.09835   0.00008  -0.00153   0.00040  -0.00113  -1.09948
   D30       -0.00221  -0.00001   0.00022   0.00009   0.00031  -0.00190
   D31       -0.30869  -0.00001   0.00023   0.00007   0.00030  -0.30839
   D32       -1.18968   0.00004   0.00102  -0.00037   0.00065  -1.18903
   D33        3.00315   0.00003   0.00009  -0.00045  -0.00036   3.00279
   D34        0.92969  -0.00009  -0.00044  -0.00114  -0.00158   0.92811
   D35        1.21668  -0.00003   0.00024   0.00066   0.00090   1.21758
   D36       -2.97865  -0.00002   0.00112   0.00065   0.00177  -2.97688
   D37       -0.90384   0.00010   0.00173   0.00133   0.00305  -0.90079
         Item               Value     Threshold  Converged?
 Maximum Force            0.000323     0.000450     YES
 RMS     Force            0.000068     0.000300     YES
 Maximum Displacement     0.012719     0.001800     NO 
 RMS     Displacement     0.002688     0.001200     NO 
 Predicted change in Energy=-1.464472D-06
 GradGradGradGradGradGradGradGradGradGradGradGradGradGradGradGradGradGrad

                          Input orientation:                          
 ---------------------------------------------------------------------
 Center     Atomic      Atomic             Coordinates (Angstroms)
 Number     Number       Type             X           Y           Z
 ---------------------------------------------------------------------
      1          6           0       -2.295301   -0.245174   -0.010867
      2          1           0       -2.827785    0.069160    0.903502
      3          1           0       -2.535943    0.310593   -0.932780
      4          8           0       -1.496154   -1.138956   -0.000198
      5          7           0        1.575411    0.177416    0.011254
      6          6           0        0.711795    0.994640    0.003775
      7          8           0       -0.054799    1.881822   -0.000896
      8          6           0        1.769567   -1.245084   -0.004021
      9          1           0        2.835623   -1.454889   -0.033727
     10          1           0        1.292884   -1.686506   -0.877614
     11          1           0        1.342452   -1.696712    0.889872
 ---------------------------------------------------------------------
                    Distance matrix (angstroms):
                    1          2          3          4          5
     1  C    0.000000
     2  H    1.103819   0.000000
     3  H    1.103046   1.874939   0.000000
     4  O    1.198997   2.012327   2.012974   0.000000
     5  N    3.893774   4.493992   4.220447   3.341778   0.000000
     6  C    3.252688   3.767579   3.448603   3.070389   1.189009
     7  O    3.089346   3.434113   3.081111   3.347029   2.358544
     8  C    4.186050   4.866876   4.671204   3.267447   1.435771
     9  H    5.271652   5.939303   5.725290   4.343413   2.062663
    10  H    3.962796   4.820233   4.318722   2.974626   2.084254
    11  H    4.018897   4.528727   4.732154   3.026714   2.082930
                    6          7          8          9         10
     6  C    0.000000
     7  O    1.172510   0.000000
     8  C    2.476955   3.620202   0.000000
     9  H    3.242259   4.414664   1.086912   0.000000
    10  H    2.881502   3.913802   1.088689   1.773651   0.000000
    11  H    2.902804   3.943562   1.088779   1.772308   1.768210
                   11
    11  H    0.000000
 Stoichiometry    C3H5NO2
 Framework group  C1[X(C3H5NO2)]
 Deg. of freedom    27
 Full point group                 C1      NOp   1
 Largest Abelian subgroup         C1      NOp   1
 Largest concise Abelian subgroup C1      NOp   1
                         Standard orientation:                         
 ---------------------------------------------------------------------
 Center     Atomic      Atomic             Coordinates (Angstroms)
 Number     Number       Type             X           Y           Z
 ---------------------------------------------------------------------
      1          6           0        2.290009   -0.257282    0.009904
      2          1           0        2.824669    0.050855   -0.905305
      3          1           0        2.535104    0.298764    0.930475
      4          8           0        1.484054   -1.144954    0.001477
      5          7           0       -1.577365    0.194820   -0.012372
      6          6           0       -0.707529    1.005436   -0.006971
      7          8           0        0.065822    1.886743   -0.004519
      8          6           0       -1.782381   -1.226116    0.006242
      9          1           0       -2.850003   -1.427699    0.036661
     10          1           0       -1.308883   -1.669143    0.880754
     11          1           0       -1.358936   -1.683063   -0.886693
 ---------------------------------------------------------------------
 Rotational constants (GHZ):           4.2373758           2.4323922           1.5769390
 Standard basis: Aug-CC-pVTZ (5D, 7F)
 There are   455 symmetry adapted cartesian basis functions of A   symmetry.
 There are   391 symmetry adapted basis functions of A   symmetry.
   391 basis functions,   567 primitive gaussians,   455 cartesian basis functions
    23 alpha electrons       23 beta electrons
       nuclear repulsion energy       209.2339680774 Hartrees.
 NAtoms=   11 NActive=   11 NUniq=   11 SFac= 1.00D+00 NAtFMM=   60 NAOKFM=F Big=F
 Integral buffers will be    131072 words long.
 Raffenetti 2 integral format.
 Two-electron integral symmetry is turned on.
 Nuclear repulsion after empirical dispersion term =      209.2304554369 Hartrees.
 One-electron integrals computed using PRISM.
 NBasis=   391 RedAO= T EigKep=  2.84D-05  NBF=   391
 NBsUse=   391 1.00D-06 EigRej= -1.00D+00 NBFU=   391
 Initial guess from the checkpoint file:  "PC2-M0001-b3lyp-wb97L-wb97H.chk"
 B after Tr=     0.000000    0.000000    0.000000
         Rot=    1.000000    0.000032    0.000010   -0.000722 Ang=   0.08 deg.
 Requested convergence on RMS density matrix=1.00D-08 within 128 cycles.
 Requested convergence on MAX density matrix=1.00D-06.
 Requested convergence on             energy=1.00D-06.
 No special actions if energy rises.
 SCF Done:  E(RwB97XD) =  -322.511984962     A.U. after   10 cycles
            NFock= 10  Conv=0.82D-08     -V/T= 2.0056
 Calling FoFJK, ICntrl=      2127 FMM=F ISym2X=0 I1Cent= 0 IOpClX= 0 NMat=1 NMatS=1 NMatT=0.
 ***** Axes restored to original set *****
 -------------------------------------------------------------------
 Center     Atomic                   Forces (Hartrees/Bohr)
 Number     Number              X              Y              Z
 -------------------------------------------------------------------
      1        6          -0.000028560    0.000189771   -0.000045562
      2        1           0.000047919   -0.000033029   -0.000020173
      3        1           0.000034491   -0.000034397    0.000026584
      4        8          -0.000119475   -0.000191713    0.000024829
      5        7           0.000136573    0.000254048    0.000035469
      6        6           0.000037261   -0.000154631   -0.000086508
      7        8          -0.000062213    0.000031341    0.000050464
      8        6           0.000172062   -0.000247270   -0.000024056
      9        1          -0.000038193    0.000050317   -0.000000052
     10        1          -0.000120426    0.000084970    0.000095793
     11        1          -0.000059438    0.000050594   -0.000056786
 -------------------------------------------------------------------
 Cartesian Forces:  Max     0.000254048 RMS     0.000104096

 GradGradGradGradGradGradGradGradGradGradGradGradGradGradGradGradGradGrad
 Berny optimization.
 Using GEDIIS/GDIIS optimizer.
 FormGI is forming the generalized inverse of G from B-inverse, IUseBI=4.
 Internal  Forces:  Max     0.000136172 RMS     0.000039000
 Search for a local minimum.
 Step number  14 out of a maximum of   87
 All quantities printed in internal units (Hartrees-Bohrs-Radians)
 Mixed Optimization -- En-DIIS/RFO-DIIS
 Swapping is turned off.
 Update second derivatives using D2CorX and points    4    5    6    7    8
                                                      9   10   11   12   13
                                                     14
 DE= -2.36D-06 DEPred=-1.46D-06 R= 1.61D+00
 TightC=F SS=  1.41D+00  RLast= 2.35D-02 DXNew= 8.4853D-01 7.0622D-02
 Trust test= 1.61D+00 RLast= 2.35D-02 DXMaxT set to 5.05D-01
 ITU=  1  1  1  1  1  1  1  1  1  1  1  1  1  0
     Eigenvalues ---    0.00087   0.00332   0.00998   0.01200   0.02038
     Eigenvalues ---    0.02800   0.03270   0.03989   0.04805   0.05625
     Eigenvalues ---    0.06310   0.07244   0.08213   0.08757   0.09249
     Eigenvalues ---    0.10450   0.15580   0.17709   0.28835   0.29475
     Eigenvalues ---    0.31968   0.33523   0.35434   0.36312   0.91889
     Eigenvalues ---    1.07066   1.16686
 En-DIIS/RFO-DIIS/Sim-DIIS IScMMF=       -3 using points:    14   13   12   11   10    9    8    7    6    5
 RFO step:  Lambda=-1.33711002D-06.
 DIIS inversion failure, remove point  10.
 DIIS inversion failure, remove point   9.
 DIIS inversion failure, remove point   8.
 DIIS inversion failure, remove point   7.
 DIIS inversion failure, remove point   6.
 RFO-DIIS uses    5 points instead of   10
 DidBck=F Rises=F RFO-DIIS coefs:    0.91523    0.99141   -1.87656    1.00188   -0.03196
                  RFO-DIIS coefs:    0.00000    0.00000    0.00000    0.00000    0.00000
 Iteration  1 RMS(Cart)=  0.00076675 RMS(Int)=  0.00000416
 Iteration  2 RMS(Cart)=  0.00000054 RMS(Int)=  0.00000412
 Variable       Old X    -DE/DX   Delta X   Delta X   Delta X     New X
                                 (Linear)    (Quad)   (Total)
    R1        2.08592  -0.00005  -0.00006  -0.00007  -0.00013   2.08578
    R2        2.08445  -0.00005  -0.00005  -0.00008  -0.00013   2.08432
    R3        2.26578   0.00005   0.00017  -0.00002   0.00015   2.26593
    R4        5.83802  -0.00002   0.00179   0.00005   0.00184   5.83986
    R5        5.82246  -0.00002  -0.00064   0.00009  -0.00055   5.82190
    R6        5.80219   0.00006   0.00400   0.00020   0.00419   5.80638
    R7        5.62123  -0.00002  -0.00325  -0.00027  -0.00353   5.61770
    R8        5.71966   0.00002  -0.00175   0.00039  -0.00136   5.71830
    R9        2.24690  -0.00003  -0.00043   0.00018  -0.00025   2.24665
   R10        2.71321   0.00012  -0.00015   0.00031   0.00016   2.71338
   R11        2.21572   0.00007   0.00033  -0.00010   0.00023   2.21596
   R12        2.05397  -0.00005  -0.00016  -0.00004  -0.00020   2.05376
   R13        2.05732  -0.00001   0.00010  -0.00009   0.00001   2.05734
   R14        2.05749   0.00000   0.00007  -0.00006   0.00002   2.05751
    A1        2.03043   0.00004   0.00005   0.00023   0.00028   2.03071
    A2        2.12520  -0.00003  -0.00013  -0.00007  -0.00019   2.12501
    A3        1.72250  -0.00001  -0.00028  -0.00008  -0.00035   1.72214
    A4        2.12755  -0.00002   0.00008  -0.00016  -0.00009   2.12746
    A5        1.60063   0.00001   0.00117   0.00010   0.00126   1.60189
    A6        1.53209  -0.00001  -0.00112  -0.00011  -0.00123   1.53086
    A7        2.43337  -0.00003  -0.00106  -0.00033  -0.00138   2.43199
    A8        2.44195  -0.00002  -0.00117  -0.00028  -0.00144   2.44051
    A9        0.99327  -0.00003  -0.00012  -0.00019  -0.00031   0.99297
   A10        0.99232  -0.00002  -0.00012  -0.00022  -0.00033   0.99199
   A11        0.59790  -0.00001  -0.00001   0.00005   0.00004   0.59795
   A12        2.46405  -0.00014   0.00166  -0.00122   0.00044   2.46449
   A13        1.61552   0.00010  -0.00164   0.00074  -0.00091   1.61461
   A14        1.62645  -0.00003   0.00015   0.00005   0.00020   1.62665
   A15        1.52400   0.00003  -0.00019  -0.00004  -0.00023   1.52377
   A16        1.71312   0.00001  -0.00028  -0.00014  -0.00041   1.71271
   A17        1.90093  -0.00005   0.00044  -0.00032   0.00012   1.90105
   A18        1.92948   0.00000  -0.00054   0.00007  -0.00047   1.92901
   A19        1.92750   0.00001  -0.00044   0.00001  -0.00043   1.92707
   A20        1.90631   0.00006   0.00099  -0.00008   0.00091   1.90722
   A21        1.90406   0.00004   0.00094  -0.00007   0.00088   1.90494
   A22        1.89531  -0.00005  -0.00136   0.00038  -0.00098   1.89433
   A23        1.67017   0.00007   0.00163   0.00023   0.00186   1.67203
   A24        1.62085   0.00005   0.00087  -0.00011   0.00075   1.62160
   A25        3.24198   0.00007  -0.00149   0.00079  -0.00071   3.24127
   A26        3.13942  -0.00002  -0.00030  -0.00001  -0.00030   3.13911
    D1       -1.77023   0.00000  -0.00045   0.00000  -0.00045  -1.77068
    D2       -2.25422   0.00003   0.00034   0.00004   0.00039  -2.25383
    D3       -1.30945  -0.00003  -0.00098  -0.00024  -0.00123  -1.31068
    D4        1.36698   0.00001  -0.00065   0.00006  -0.00059   1.36639
    D5        0.88299   0.00003   0.00014   0.00010   0.00025   0.88324
    D6        1.82777  -0.00002  -0.00118  -0.00018  -0.00137   1.82640
    D7       -0.00186  -0.00001  -0.00005  -0.00005  -0.00009  -0.00195
    D8       -0.48585   0.00002   0.00075  -0.00001   0.00075  -0.48510
    D9        0.45893  -0.00003  -0.00058  -0.00029  -0.00088   0.45805
   D10        2.14295  -0.00001   0.00021   0.00006   0.00026   2.14321
   D11        0.00486   0.00002   0.00013   0.00012   0.00025   0.00511
   D12       -3.13888   0.00000  -0.00017   0.00011  -0.00006  -3.13893
   D13        0.00489   0.00002   0.00013   0.00012   0.00025   0.00514
   D14       -0.36692   0.00000  -0.00008  -0.00006  -0.00014  -0.36705
   D15        2.77685   0.00002   0.00022  -0.00005   0.00017   2.77702
   D16        0.35173  -0.00001  -0.00003   0.00011   0.00007   0.35180
   D17       -2.78769   0.00001   0.00026   0.00012   0.00038  -2.78731
   D18        1.44902  -0.00001  -0.00097   0.00016  -0.00081   1.44821
   D19        0.86069   0.00001   0.00002   0.00013   0.00016   0.86085
   D20       -0.50619   0.00001   0.00007   0.00029   0.00036  -0.50583
   D21       -1.42516   0.00003   0.00059  -0.00003   0.00056  -1.42461
   D22       -0.86579   0.00000  -0.00007  -0.00025  -0.00033  -0.86611
   D23        0.50410  -0.00001  -0.00012  -0.00031  -0.00044   0.50366
   D24        0.02378   0.00001   0.00027  -0.00004   0.00024   0.02401
   D25        0.02201  -0.00001   0.00002  -0.00008  -0.00006   0.02195
   D26       -0.28687  -0.00001   0.00011  -0.00014  -0.00003  -0.28691
   D27        3.09308  -0.00001  -0.00068  -0.00014  -0.00082   3.09227
   D28        0.99849  -0.00005  -0.00184   0.00011  -0.00173   0.99676
   D29       -1.09948   0.00002   0.00049  -0.00042   0.00008  -1.09941
   D30       -0.00190  -0.00001  -0.00005  -0.00005  -0.00010  -0.00200
   D31       -0.30839  -0.00001  -0.00004  -0.00009  -0.00012  -0.30851
   D32       -1.18903  -0.00003   0.00050  -0.00060  -0.00009  -1.18913
   D33        3.00279   0.00000  -0.00033  -0.00020  -0.00053   3.00226
   D34        0.92811  -0.00006  -0.00125  -0.00030  -0.00155   0.92657
   D35        1.21758   0.00003  -0.00014   0.00080   0.00066   1.21824
   D36       -2.97688   0.00001   0.00073   0.00037   0.00110  -2.97578
   D37       -0.90079   0.00007   0.00168   0.00046   0.00214  -0.89865
         Item               Value     Threshold  Converged?
 Maximum Force            0.000136     0.000450     YES
 RMS     Force            0.000039     0.000300     YES
 Maximum Displacement     0.003344     0.001800     NO 
 RMS     Displacement     0.000767     0.001200     YES
 Predicted change in Energy=-6.267137D-07
 GradGradGradGradGradGradGradGradGradGradGradGradGradGradGradGradGradGrad

                          Input orientation:                          
 ---------------------------------------------------------------------
 Center     Atomic      Atomic             Coordinates (Angstroms)
 Number     Number       Type             X           Y           Z
 ---------------------------------------------------------------------
      1          6           0       -2.294869   -0.245798   -0.010949
      2          1           0       -2.827257    0.068659    0.903349
      3          1           0       -2.534465    0.310408   -0.932788
      4          8           0       -1.496525   -1.140401   -0.000195
      5          7           0        1.575426    0.177670    0.011316
      6          6           0        0.712424    0.995346    0.003689
      7          8           0       -0.054320    1.882562   -0.000776
      8          6           0        1.769324   -1.244953   -0.003992
      9          1           0        2.835195   -1.455066   -0.034292
     10          1           0        1.291114   -1.685984   -0.876956
     11          1           0        1.341702   -1.696135    0.889894
 ---------------------------------------------------------------------
                    Distance matrix (angstroms):
                    1          2          3          4          5
     1  C    0.000000
     2  H    1.103748   0.000000
     3  H    1.102977   1.874985   0.000000
     4  O    1.199077   2.012229   2.012933   0.000000
     5  N    3.893457   4.493465   4.219024   3.342803   0.000000
     6  C    3.253378   3.767955   3.447959   3.072603   1.188875
     7  O    3.090321   3.434658   3.080818   3.349368   2.358575
     8  C    4.185216   4.865944   4.669520   3.267525   1.435857
     9  H    5.270714   5.938373   5.723412   4.343267   2.062747
    10  H    3.960225   4.817597   4.315525   2.972760   2.084003
    11  H    4.017418   4.527130   4.730017   3.025993   2.082708
                    6          7          8          9         10
     6  C    0.000000
     7  O    1.172633   0.000000
     8  C    2.477102   3.620364   0.000000
     9  H    3.242239   4.414768   1.086805   0.000000
    10  H    2.880963   3.913107   1.088696   1.774145   0.000000
    11  H    2.902657   3.943253   1.088787   1.772781   1.767603
                   11
    11  H    0.000000
 Stoichiometry    C3H5NO2
 Framework group  C1[X(C3H5NO2)]
 Deg. of freedom    27
 Full point group                 C1      NOp   1
 Largest Abelian subgroup         C1      NOp   1
 Largest concise Abelian subgroup C1      NOp   1
                         Standard orientation:                         
 ---------------------------------------------------------------------
 Center     Atomic      Atomic             Coordinates (Angstroms)
 Number     Number       Type             X           Y           Z
 ---------------------------------------------------------------------
      1          6           0        2.289957   -0.255395    0.009964
      2          1           0        2.824177    0.053453   -0.905177
      3          1           0        2.533423    0.301345    0.930465
      4          8           0        1.485752   -1.144758    0.001451
      5          7           0       -1.577480    0.193432   -0.012398
      6          6           0       -0.709125    1.005437   -0.006850
      7          8           0        0.063430    1.887606   -0.004602
      8          6           0       -1.780713   -1.227848    0.006230
      9          1           0       -2.847933   -1.430886    0.037255
     10          1           0       -1.305198   -1.670001    0.880098
     11          1           0       -1.356280   -1.683885   -0.886712
 ---------------------------------------------------------------------
 Rotational constants (GHZ):           4.2342232           2.4324453           1.5765114
 Standard basis: Aug-CC-pVTZ (5D, 7F)
 There are   455 symmetry adapted cartesian basis functions of A   symmetry.
 There are   391 symmetry adapted basis functions of A   symmetry.
   391 basis functions,   567 primitive gaussians,   455 cartesian basis functions
    23 alpha electrons       23 beta electrons
       nuclear repulsion energy       209.2169285015 Hartrees.
 NAtoms=   11 NActive=   11 NUniq=   11 SFac= 1.00D+00 NAtFMM=   60 NAOKFM=F Big=F
 Integral buffers will be    131072 words long.
 Raffenetti 2 integral format.
 Two-electron integral symmetry is turned on.
 Nuclear repulsion after empirical dispersion term =      209.2134146723 Hartrees.
 One-electron integrals computed using PRISM.
 NBasis=   391 RedAO= T EigKep=  2.84D-05  NBF=   391
 NBsUse=   391 1.00D-06 EigRej= -1.00D+00 NBFU=   391
 Initial guess from the checkpoint file:  "PC2-M0001-b3lyp-wb97L-wb97H.chk"
 B after Tr=     0.000000    0.000000    0.000000
         Rot=    1.000000    0.000001   -0.000001   -0.000495 Ang=   0.06 deg.
 Requested convergence on RMS density matrix=1.00D-08 within 128 cycles.
 Requested convergence on MAX density matrix=1.00D-06.
 Requested convergence on             energy=1.00D-06.
 No special actions if energy rises.
 SCF Done:  E(RwB97XD) =  -322.511985850     A.U. after    8 cycles
            NFock=  8  Conv=0.99D-08     -V/T= 2.0056
 Calling FoFJK, ICntrl=      2127 FMM=F ISym2X=0 I1Cent= 0 IOpClX= 0 NMat=1 NMatS=1 NMatT=0.
 ***** Axes restored to original set *****
 -------------------------------------------------------------------
 Center     Atomic                   Forces (Hartrees/Bohr)
 Number     Number              X              Y              Z
 -------------------------------------------------------------------
      1        6           0.000097252    0.000068483   -0.000031143
      2        1           0.000016656   -0.000008764   -0.000006150
      3        1           0.000012902   -0.000012617    0.000007851
      4        8          -0.000184154   -0.000102597    0.000015506
      5        7           0.000314139    0.000153977    0.000022571
      6        6          -0.000261432    0.000025893   -0.000044403
      7        8           0.000084488   -0.000081434    0.000028062
      8        6          -0.000087754   -0.000153751   -0.000026577
      9        1          -0.000009956    0.000006309   -0.000001089
     10        1          -0.000017541    0.000065634    0.000051464
     11        1           0.000035401    0.000038868   -0.000016092
 -------------------------------------------------------------------
 Cartesian Forces:  Max     0.000314139 RMS     0.000097156

 GradGradGradGradGradGradGradGradGradGradGradGradGradGradGradGradGradGrad
 Berny optimization.
 Using GEDIIS/GDIIS optimizer.
 FormGI is forming the generalized inverse of G from B-inverse, IUseBI=4.
 Internal  Forces:  Max     0.000174597 RMS     0.000038995
 Search for a local minimum.
 Step number  15 out of a maximum of   87
 All quantities printed in internal units (Hartrees-Bohrs-Radians)
 Mixed Optimization -- En-DIIS/RFO-DIIS
 Swapping is turned off.
 Update second derivatives using D2CorX and points    4    5    6    7    8
                                                      9   10   11   12   13
                                                     14   15
 DE= -8.88D-07 DEPred=-6.27D-07 R= 1.42D+00
 Trust test= 1.42D+00 RLast= 8.50D-03 DXMaxT set to 5.05D-01
 ITU=  0  1  1  1  1  1  1  1  1  1  1  1  1  1  0
     Eigenvalues ---    0.00086   0.00305   0.00962   0.01106   0.02052
     Eigenvalues ---    0.02767   0.03073   0.03550   0.04731   0.05698
     Eigenvalues ---    0.06327   0.07257   0.08660   0.08945   0.09248
     Eigenvalues ---    0.10429   0.15235   0.17476   0.28820   0.29466
     Eigenvalues ---    0.31847   0.33224   0.34605   0.36070   0.92112
     Eigenvalues ---    1.07555   1.22539
 En-DIIS/RFO-DIIS/Sim-DIIS IScMMF=       -3 using points:    15   14   13   12   11   10    9    8    7    6
 RFO step:  Lambda=-1.08222373D-06.
 DIIS inversion failure, remove point  10.
 DIIS inversion failure, remove point   9.
 DIIS inversion failure, remove point   8.
 DIIS inversion failure, remove point   7.
 DIIS inversion failure, remove point   6.
 DIIS inversion failure, remove point   5.
 RFO-DIIS uses    4 points instead of   10
 DidBck=F Rises=F RFO-DIIS coefs:    2.58421   -2.00000    0.45827   -0.04248    0.00000
                  RFO-DIIS coefs:    0.00000    0.00000    0.00000    0.00000    0.00000
 Iteration  1 RMS(Cart)=  0.00082512 RMS(Int)=  0.00000098
 Iteration  2 RMS(Cart)=  0.00000058 RMS(Int)=  0.00000080
 Variable       Old X    -DE/DX   Delta X   Delta X   Delta X     New X
                                 (Linear)    (Quad)   (Total)
    R1        2.08578  -0.00002  -0.00017   0.00004  -0.00013   2.08565
    R2        2.08432  -0.00002  -0.00017   0.00004  -0.00012   2.08420
    R3        2.26593  -0.00005   0.00015  -0.00006   0.00009   2.26601
    R4        5.83986  -0.00002   0.00255   0.00001   0.00256   5.84242
    R5        5.82190  -0.00001   0.00216   0.00013   0.00230   5.82420
    R6        5.80638   0.00004   0.00440   0.00039   0.00478   5.81116
    R7        5.61770  -0.00001  -0.00122  -0.00005  -0.00127   5.61643
    R8        5.71830   0.00003   0.00027   0.00047   0.00074   5.71904
    R9        2.24665   0.00010  -0.00016   0.00018   0.00002   2.24667
   R10        2.71338   0.00009   0.00035   0.00009   0.00044   2.71382
   R11        2.21596  -0.00012   0.00020  -0.00015   0.00005   2.21601
   R12        2.05376  -0.00001  -0.00023   0.00005  -0.00018   2.05358
   R13        2.05734  -0.00003   0.00001  -0.00008  -0.00008   2.05726
   R14        2.05751  -0.00001   0.00001  -0.00005  -0.00004   2.05747
    A1        2.03071   0.00002   0.00038  -0.00005   0.00033   2.03104
    A2        2.12501  -0.00001  -0.00025   0.00008  -0.00017   2.12484
    A3        1.72214  -0.00001  -0.00024  -0.00009  -0.00032   1.72182
    A4        2.12746  -0.00001  -0.00013  -0.00003  -0.00016   2.12730
    A5        1.60189   0.00001   0.00021   0.00007   0.00028   1.60217
    A6        1.53086  -0.00002  -0.00018  -0.00008  -0.00027   1.53059
    A7        2.43199  -0.00003  -0.00080  -0.00035  -0.00115   2.43083
    A8        2.44051  -0.00002  -0.00074  -0.00019  -0.00093   2.43958
    A9        0.99297  -0.00001  -0.00068  -0.00016  -0.00084   0.99213
   A10        0.99199  -0.00001  -0.00069  -0.00023  -0.00092   0.99108
   A11        0.59795  -0.00001  -0.00016   0.00003  -0.00013   0.59782
   A12        2.46449  -0.00017  -0.00045  -0.00102  -0.00147   2.46302
   A13        1.61461   0.00010   0.00013   0.00058   0.00072   1.61533
   A14        1.62665   0.00000  -0.00065  -0.00008  -0.00073   1.62593
   A15        1.52377   0.00001   0.00062   0.00009   0.00071   1.52448
   A16        1.71271   0.00000   0.00025   0.00017   0.00042   1.71312
   A17        1.90105  -0.00005   0.00004  -0.00008  -0.00004   1.90101
   A18        1.92901   0.00002  -0.00052   0.00019  -0.00033   1.92868
   A19        1.92707   0.00002  -0.00042   0.00006  -0.00036   1.92671
   A20        1.90722   0.00001   0.00095  -0.00028   0.00067   1.90789
   A21        1.90494   0.00001   0.00093  -0.00026   0.00067   1.90561
   A22        1.89433  -0.00001  -0.00094   0.00036  -0.00059   1.89375
   A23        1.67203   0.00004   0.00189   0.00011   0.00199   1.67402
   A24        1.62160   0.00002   0.00110  -0.00016   0.00094   1.62254
   A25        3.24127   0.00010  -0.00051   0.00050  -0.00001   3.24126
   A26        3.13911  -0.00001  -0.00055   0.00066   0.00010   3.13922
    D1       -1.77068   0.00000  -0.00007   0.00016   0.00009  -1.77059
    D2       -2.25383   0.00002   0.00045  -0.00001   0.00044  -2.25339
    D3       -1.31068  -0.00003  -0.00074  -0.00028  -0.00102  -1.31170
    D4        1.36639   0.00001  -0.00022   0.00023   0.00001   1.36641
    D5        0.88324   0.00003   0.00030   0.00006   0.00036   0.88361
    D6        1.82640  -0.00002  -0.00089  -0.00021  -0.00110   1.82530
    D7       -0.00195   0.00000  -0.00025   0.00012  -0.00013  -0.00208
    D8       -0.48510   0.00002   0.00027  -0.00005   0.00022  -0.48488
    D9        0.45805  -0.00003  -0.00092  -0.00032  -0.00124   0.45681
   D10        2.14321   0.00000   0.00042  -0.00022   0.00020   2.14341
   D11        0.00511   0.00001   0.00066  -0.00030   0.00036   0.00546
   D12       -3.13893   0.00000   0.00011   0.00035   0.00046  -3.13847
   D13        0.00514   0.00001   0.00066  -0.00031   0.00036   0.00550
   D14       -0.36705   0.00000  -0.00004   0.00003  -0.00001  -0.36706
   D15        2.77702   0.00001   0.00051  -0.00063  -0.00012   2.77690
   D16        0.35180   0.00000   0.00009   0.00017   0.00026   0.35206
   D17       -2.78731   0.00000   0.00065  -0.00049   0.00016  -2.78715
   D18        1.44821  -0.00001  -0.00017   0.00027   0.00011   1.44832
   D19        0.86085   0.00001   0.00020  -0.00001   0.00020   0.86104
   D20       -0.50583   0.00001   0.00046   0.00021   0.00067  -0.50516
   D21       -1.42461   0.00002   0.00028   0.00022   0.00050  -1.42411
   D22       -0.86611  -0.00001  -0.00030  -0.00024  -0.00054  -0.86665
   D23        0.50366  -0.00001  -0.00053  -0.00023  -0.00076   0.50290
   D24        0.02401   0.00000   0.00002  -0.00017  -0.00015   0.02386
   D25        0.02195  -0.00001  -0.00062   0.00039  -0.00023   0.02172
   D26       -0.28691  -0.00001  -0.00058   0.00035  -0.00023  -0.28714
   D27        3.09227  -0.00001  -0.00043   0.00003  -0.00040   3.09187
   D28        0.99676   0.00000  -0.00131   0.00030  -0.00100   0.99576
   D29       -1.09941  -0.00002   0.00048  -0.00030   0.00018  -1.09923
   D30       -0.00200   0.00000  -0.00026   0.00012  -0.00014  -0.00213
   D31       -0.30851  -0.00001  -0.00028   0.00016  -0.00012  -0.30864
   D32       -1.18913  -0.00006  -0.00035  -0.00055  -0.00090  -1.19002
   D33        3.00226  -0.00002  -0.00068  -0.00039  -0.00107   3.00119
   D34        0.92657  -0.00003  -0.00179  -0.00013  -0.00192   0.92465
   D35        1.21824   0.00007   0.00069   0.00076   0.00145   1.21969
   D36       -2.97578   0.00003   0.00106   0.00054   0.00160  -2.97418
   D37       -0.89865   0.00004   0.00219   0.00026   0.00245  -0.89619
         Item               Value     Threshold  Converged?
 Maximum Force            0.000175     0.000450     YES
 RMS     Force            0.000039     0.000300     YES
 Maximum Displacement     0.003117     0.001800     NO 
 RMS     Displacement     0.000825     0.001200     YES
 Predicted change in Energy=-5.164781D-07
 GradGradGradGradGradGradGradGradGradGradGradGradGradGradGradGradGradGrad

                          Input orientation:                          
 ---------------------------------------------------------------------
 Center     Atomic      Atomic             Coordinates (Angstroms)
 Number     Number       Type             X           Y           Z
 ---------------------------------------------------------------------
      1          6           0       -2.295529   -0.246302   -0.011084
      2          1           0       -2.827770    0.068524    0.903088
      3          1           0       -2.534518    0.309697   -0.933127
      4          8           0       -1.497616   -1.141348    0.000029
      5          7           0        1.577076    0.178338    0.011385
      6          6           0        0.713678    0.995616    0.003948
      7          8           0       -0.053514    1.882484   -0.000451
      8          6           0        1.769581   -1.244709   -0.004027
      9          1           0        2.835135   -1.455820   -0.034991
     10          1           0        1.289774   -1.685011   -0.876433
     11          1           0        1.341453   -1.695159    0.889964
 ---------------------------------------------------------------------
                    Distance matrix (angstroms):
                    1          2          3          4          5
     1  C    0.000000
     2  H    1.103678   0.000000
     3  H    1.102912   1.875059   0.000000
     4  O    1.199123   2.012117   2.012829   0.000000
     5  N    3.895882   4.495538   4.220731   3.345957   0.000000
     6  C    3.255444   3.769590   3.449547   3.075134   1.188888
     7  O    3.091678   3.435597   3.082033   3.350968   2.358617
     8  C    4.185927   4.866525   4.669548   3.268833   1.436092
     9  H    5.271358   5.939032   5.723362   4.344289   2.062847
    10  H    3.958928   4.816196   4.313617   2.972086   2.083947
    11  H    4.017302   4.526938   4.729298   3.026384   2.082645
                    6          7          8          9         10
     6  C    0.000000
     7  O    1.172662   0.000000
     8  C    2.476702   3.619810   0.000000
     9  H    3.242165   4.414720   1.086707   0.000000
    10  H    2.879709   3.911366   1.088656   1.774456   0.000000
    11  H    2.901619   3.941865   1.088769   1.773107   1.767182
                   11
    11  H    0.000000
 Stoichiometry    C3H5NO2
 Framework group  C1[X(C3H5NO2)]
 Deg. of freedom    27
 Full point group                 C1      NOp   1
 Largest Abelian subgroup         C1      NOp   1
 Largest concise Abelian subgroup C1      NOp   1
                         Standard orientation:                         
 ---------------------------------------------------------------------
 Center     Atomic      Atomic             Coordinates (Angstroms)
 Number     Number       Type             X           Y           Z
 ---------------------------------------------------------------------
      1          6           0        2.291199   -0.252941    0.010141
      2          1           0        2.824869    0.057038   -0.904854
      3          1           0        2.533369    0.303817    0.930896
      4          8           0        1.488548   -1.143765    0.001200
      5          7           0       -1.579105    0.192182   -0.012323
      6          6           0       -0.711383    1.004883   -0.006902
      7          8           0        0.060502    1.887677   -0.004648
      8          6           0       -1.779149   -1.229787    0.006280
      9          1           0       -2.845800   -1.435175    0.037969
     10          1           0       -1.301462   -1.670701    0.879539
     11          1           0       -1.353645   -1.684474   -0.886818
 ---------------------------------------------------------------------
 Rotational constants (GHZ):           4.2339690           2.4299414           1.5754192
 Standard basis: Aug-CC-pVTZ (5D, 7F)
 There are   455 symmetry adapted cartesian basis functions of A   symmetry.
 There are   391 symmetry adapted basis functions of A   symmetry.
   391 basis functions,   567 primitive gaussians,   455 cartesian basis functions
    23 alpha electrons       23 beta electrons
       nuclear repulsion energy       209.1806592845 Hartrees.
 NAtoms=   11 NActive=   11 NUniq=   11 SFac= 1.00D+00 NAtFMM=   60 NAOKFM=F Big=F
 Integral buffers will be    131072 words long.
 Raffenetti 2 integral format.
 Two-electron integral symmetry is turned on.
 Nuclear repulsion after empirical dispersion term =      209.1771461897 Hartrees.
 One-electron integrals computed using PRISM.
 NBasis=   391 RedAO= T EigKep=  2.84D-05  NBF=   391
 NBsUse=   391 1.00D-06 EigRej= -1.00D+00 NBFU=   391
 Initial guess from the checkpoint file:  "PC2-M0001-b3lyp-wb97L-wb97H.chk"
 B after Tr=     0.000000    0.000000    0.000000
         Rot=    1.000000   -0.000015   -0.000007   -0.000636 Ang=  -0.07 deg.
 Requested convergence on RMS density matrix=1.00D-08 within 128 cycles.
 Requested convergence on MAX density matrix=1.00D-06.
 Requested convergence on             energy=1.00D-06.
 No special actions if energy rises.
 SCF Done:  E(RwB97XD) =  -322.511986932     A.U. after    7 cycles
            NFock=  7  Conv=0.94D-08     -V/T= 2.0056
 Calling FoFJK, ICntrl=      2127 FMM=F ISym2X=0 I1Cent= 0 IOpClX= 0 NMat=1 NMatS=1 NMatT=0.
 ***** Axes restored to original set *****
 -------------------------------------------------------------------
 Center     Atomic                   Forces (Hartrees/Bohr)
 Number     Number              X              Y              Z
 -------------------------------------------------------------------
      1        6           0.000197677   -0.000026073   -0.000026794
      2        1          -0.000015513    0.000017002    0.000008155
      3        1          -0.000011821    0.000017927   -0.000007873
      4        8          -0.000209593   -0.000051453    0.000013433
      5        7           0.000378814    0.000018992    0.000023826
      6        6          -0.000396523    0.000173932   -0.000056524
      7        8           0.000144591   -0.000147371    0.000034490
      8        6          -0.000250567   -0.000023381   -0.000009157
      9        1           0.000019018   -0.000032453   -0.000000508
     10        1           0.000043506    0.000038189    0.000000692
     11        1           0.000100412    0.000014688    0.000020261
 -------------------------------------------------------------------
 Cartesian Forces:  Max     0.000396523 RMS     0.000128648

 GradGradGradGradGradGradGradGradGradGradGradGradGradGradGradGradGradGrad
 Berny optimization.
 Using GEDIIS/GDIIS optimizer.
 FormGI is forming the generalized inverse of G from B-inverse, IUseBI=4.
 Internal  Forces:  Max     0.000211323 RMS     0.000046679
 Search for a local minimum.
 Step number  16 out of a maximum of   87
 All quantities printed in internal units (Hartrees-Bohrs-Radians)
 Mixed Optimization -- En-DIIS/RFO-DIIS
 Swapping is turned off.
 Update second derivatives using D2CorX and points    4    5    6    7    8
                                                      9   10   11   12   13
                                                     14   15   16
 DE= -1.08D-06 DEPred=-5.16D-07 R= 2.10D+00
 TightC=F SS=  1.41D+00  RLast= 8.70D-03 DXNew= 8.4853D-01 2.6091D-02
 Trust test= 2.10D+00 RLast= 8.70D-03 DXMaxT set to 5.05D-01
 ITU=  1  0  1  1  1  1  1  1  1  1  1  1  1  1  1  0
     Eigenvalues ---    0.00087   0.00259   0.00737   0.01106   0.02062
     Eigenvalues ---    0.02391   0.02840   0.03448   0.04615   0.05680
     Eigenvalues ---    0.06328   0.07280   0.08723   0.09231   0.09914
     Eigenvalues ---    0.10366   0.11946   0.16818   0.28854   0.29461
     Eigenvalues ---    0.31967   0.33384   0.34990   0.36077   0.92598
     Eigenvalues ---    1.07773   1.36936
 En-DIIS/RFO-DIIS/Sim-DIIS IScMMF=       -3 using points:    16   15   14   13   12   11   10    9    8    7
 RFO step:  Lambda=-2.16375406D-06.
 DIIS inversion failure, remove point  10.
 DIIS inversion failure, remove point   9.
 DIIS inversion failure, remove point   8.
 DIIS inversion failure, remove point   7.
 DIIS inversion failure, remove point   6.
 RFO-DIIS uses    5 points instead of   10
 DidBck=F Rises=F RFO-DIIS coefs:    1.65132    0.51765   -0.99367   -0.41336    0.23806
                  RFO-DIIS coefs:    0.00000    0.00000    0.00000    0.00000    0.00000
 Iteration  1 RMS(Cart)=  0.00127815 RMS(Int)=  0.00000397
 Iteration  2 RMS(Cart)=  0.00000163 RMS(Int)=  0.00000364
 Iteration  3 RMS(Cart)=  0.00000000 RMS(Int)=  0.00000364
 Variable       Old X    -DE/DX   Delta X   Delta X   Delta X     New X
                                 (Linear)    (Quad)   (Total)
    R1        2.08565   0.00002  -0.00028   0.00006  -0.00022   2.08543
    R2        2.08420   0.00002  -0.00027   0.00006  -0.00021   2.08399
    R3        2.26601  -0.00010   0.00024  -0.00009   0.00014   2.26616
    R4        5.84242  -0.00002   0.00291  -0.00031   0.00260   5.84502
    R5        5.82420  -0.00001   0.00185  -0.00047   0.00138   5.82558
    R6        5.81116   0.00002   0.00685  -0.00009   0.00675   5.81792
    R7        5.61643   0.00000  -0.00430   0.00027  -0.00403   5.61240
    R8        5.71904   0.00004  -0.00109   0.00078  -0.00032   5.71872
    R9        2.24667   0.00019  -0.00017   0.00024   0.00007   2.24674
   R10        2.71382   0.00003   0.00070   0.00004   0.00074   2.71456
   R11        2.21601  -0.00021   0.00026  -0.00018   0.00008   2.21609
   R12        2.05358   0.00003  -0.00039   0.00011  -0.00028   2.05330
   R13        2.05726  -0.00001  -0.00006  -0.00005  -0.00010   2.05716
   R14        2.05747  -0.00001  -0.00003  -0.00004  -0.00006   2.05741
    A1        2.03104  -0.00002   0.00065  -0.00013   0.00052   2.03156
    A2        2.12484   0.00000  -0.00038   0.00008  -0.00029   2.12455
    A3        1.72182  -0.00001  -0.00057  -0.00010  -0.00067   1.72116
    A4        2.12730   0.00002  -0.00027   0.00005  -0.00022   2.12707
    A5        1.60217   0.00002   0.00076   0.00027   0.00102   1.60319
    A6        1.53059  -0.00004  -0.00071  -0.00028  -0.00099   1.52960
    A7        2.43083  -0.00003  -0.00177  -0.00036  -0.00213   2.42871
    A8        2.43958  -0.00003  -0.00154  -0.00034  -0.00187   2.43771
    A9        0.99213   0.00000  -0.00104  -0.00007  -0.00111   0.99101
   A10        0.99108   0.00001  -0.00112  -0.00009  -0.00121   0.98987
   A11        0.59782   0.00000  -0.00007   0.00008   0.00001   0.59783
   A12        2.46302  -0.00016  -0.00156  -0.00096  -0.00252   2.46050
   A13        1.61533   0.00007   0.00043   0.00052   0.00094   1.61627
   A14        1.62593   0.00002  -0.00105   0.00019  -0.00086   1.62506
   A15        1.52448   0.00000   0.00101  -0.00017   0.00083   1.52532
   A16        1.71312   0.00000   0.00050  -0.00016   0.00034   1.71346
   A17        1.90101  -0.00004   0.00002  -0.00015  -0.00014   1.90087
   A18        1.92868   0.00003  -0.00080   0.00029  -0.00051   1.92817
   A19        1.92671   0.00003  -0.00076   0.00027  -0.00049   1.92621
   A20        1.90789  -0.00002   0.00157  -0.00055   0.00102   1.90891
   A21        1.90561  -0.00003   0.00154  -0.00055   0.00099   1.90659
   A22        1.89375   0.00002  -0.00150   0.00067  -0.00083   1.89291
   A23        1.67402   0.00001   0.00346  -0.00029   0.00317   1.67719
   A24        1.62254  -0.00001   0.00178  -0.00053   0.00124   1.62379
   A25        3.24126   0.00009  -0.00063   0.00071   0.00008   3.24133
   A26        3.13922  -0.00001  -0.00030  -0.00001  -0.00031   3.13891
    D1       -1.77059   0.00000  -0.00004  -0.00009  -0.00013  -1.77072
    D2       -2.25339   0.00001   0.00061   0.00000   0.00062  -2.25277
    D3       -1.31170  -0.00002  -0.00146  -0.00029  -0.00175  -1.31345
    D4        1.36641   0.00001  -0.00026   0.00003  -0.00023   1.36617
    D5        0.88361   0.00003   0.00038   0.00013   0.00051   0.88412
    D6        1.82530  -0.00001  -0.00169  -0.00017  -0.00186   1.82344
    D7       -0.00208   0.00000  -0.00029  -0.00002  -0.00031  -0.00240
    D8       -0.48488   0.00001   0.00035   0.00007   0.00043  -0.48445
    D9        0.45681  -0.00002  -0.00172  -0.00022  -0.00194   0.45487
   D10        2.14341   0.00001   0.00046   0.00018   0.00065   2.14405
   D11        0.00546   0.00001   0.00077   0.00006   0.00083   0.00629
   D12       -3.13847   0.00000   0.00047   0.00005   0.00052  -3.13795
   D13        0.00550   0.00001   0.00077   0.00006   0.00083   0.00633
   D14       -0.36706   0.00000  -0.00010  -0.00006  -0.00017  -0.36723
   D15        2.77690   0.00001   0.00020  -0.00006   0.00014   2.77705
   D16        0.35206  -0.00001   0.00035   0.00007   0.00042   0.35248
   D17       -2.78715   0.00000   0.00064   0.00008   0.00072  -2.78643
   D18        1.44832  -0.00001  -0.00001  -0.00005  -0.00006   1.44826
   D19        0.86104   0.00002   0.00038   0.00004   0.00043   0.86148
   D20       -0.50516   0.00001   0.00097   0.00013   0.00111  -0.50405
   D21       -1.42411   0.00002   0.00057   0.00012   0.00069  -1.42342
   D22       -0.86665  -0.00001  -0.00079  -0.00010  -0.00089  -0.86754
   D23        0.50290  -0.00001  -0.00112  -0.00013  -0.00126   0.50164
   D24        0.02386   0.00000  -0.00007  -0.00002  -0.00008   0.02378
   D25        0.02172  -0.00001  -0.00058  -0.00003  -0.00062   0.02110
   D26       -0.28714  -0.00001  -0.00064  -0.00008  -0.00072  -0.28786
   D27        3.09187  -0.00001  -0.00081  -0.00011  -0.00092   3.09095
   D28        0.99576   0.00002  -0.00226   0.00048  -0.00178   0.99398
   D29       -1.09923  -0.00004   0.00062  -0.00072  -0.00010  -1.09933
   D30       -0.00213   0.00000  -0.00030  -0.00002  -0.00032  -0.00245
   D31       -0.30864  -0.00001  -0.00039  -0.00005  -0.00044  -0.30908
   D32       -1.19002  -0.00008  -0.00098  -0.00061  -0.00159  -1.19162
   D33        3.00119  -0.00004  -0.00150  -0.00026  -0.00176   2.99944
   D34        0.92465   0.00000  -0.00338   0.00033  -0.00304   0.92160
   D35        1.21969   0.00008   0.00182   0.00075   0.00257   1.22226
   D36       -2.97418   0.00004   0.00234   0.00038   0.00272  -2.97146
   D37       -0.89619   0.00001   0.00424  -0.00021   0.00403  -0.89217
         Item               Value     Threshold  Converged?
 Maximum Force            0.000211     0.000450     YES
 RMS     Force            0.000047     0.000300     YES
 Maximum Displacement     0.005009     0.001800     NO 
 RMS     Displacement     0.001278     0.001200     NO 
 Predicted change in Energy=-7.840722D-07
 GradGradGradGradGradGradGradGradGradGradGradGradGradGradGradGradGradGrad

                          Input orientation:                          
 ---------------------------------------------------------------------
 Center     Atomic      Atomic             Coordinates (Angstroms)
 Number     Number       Type             X           Y           Z
 ---------------------------------------------------------------------
      1          6           0       -2.295820   -0.247179   -0.011311
      2          1           0       -2.827843    0.068192    0.902658
      3          1           0       -2.533599    0.308725   -0.933590
      4          8           0       -1.498842   -1.143154    0.000317
      5          7           0        1.579348    0.179487    0.011449
      6          6           0        0.715241    0.996067    0.004124
      7          8           0       -0.052654    1.882385    0.000189
      8          6           0        1.769507   -1.244271   -0.004045
      9          1           0        2.834555   -1.456991   -0.036157
     10          1           0        1.287124   -1.683432   -0.875536
     11          1           0        1.340734   -1.693517    0.890202
 ---------------------------------------------------------------------
                    Distance matrix (angstroms):
                    1          2          3          4          5
     1  C    0.000000
     2  H    1.103562   0.000000
     3  H    1.102799   1.875165   0.000000
     4  O    1.199199   2.011920   2.012673   0.000000
     5  N    3.898652   4.497774   4.222100   3.350337   0.000000
     6  C    3.257666   3.771175   3.450610   3.078708   1.188922
     7  O    3.093052   3.436193   3.082765   3.353408   2.358690
     8  C    4.185824   4.866240   4.668251   3.269916   1.436484
     9  H    5.271149   5.938881   5.721907   4.344900   2.062976
    10  H    3.955653   4.812807   4.309290   2.969954   2.083891
    11  H    4.016111   4.525573   4.727118   3.026217   2.082615
                    6          7          8          9         10
     6  C    0.000000
     7  O    1.172705   0.000000
     8  C    2.476016   3.618876   0.000000
     9  H    3.242007   4.414604   1.086558   0.000000
    10  H    2.877597   3.908573   1.088601   1.774930   0.000000
    11  H    2.900041   3.939635   1.088736   1.773580   1.766580
                   11
    11  H    0.000000
 Stoichiometry    C3H5NO2
 Framework group  C1[X(C3H5NO2)]
 Deg. of freedom    27
 Full point group                 C1      NOp   1
 Largest Abelian subgroup         C1      NOp   1
 Largest concise Abelian subgroup C1      NOp   1
                         Standard orientation:                         
 ---------------------------------------------------------------------
 Center     Atomic      Atomic             Coordinates (Angstroms)
 Number     Number       Type             X           Y           Z
 ---------------------------------------------------------------------
      1          6           0        2.292348   -0.249218    0.010423
      2          1           0        2.825176    0.062489   -0.904334
      3          1           0        2.532242    0.307778    0.931494
      4          8           0        1.492366   -1.142535    0.000848
      5          7           0       -1.581373    0.190400   -0.012183
      6          6           0       -0.714530    1.004089   -0.006766
      7          8           0        0.056335    1.887833   -0.004856
      8          6           0       -1.776303   -1.232677    0.006287
      9          1           0       -2.842050   -1.441756    0.039119
     10          1           0       -1.295158   -1.671663    0.878550
     11          1           0       -1.349284   -1.685194   -0.887150
 ---------------------------------------------------------------------
 Rotational constants (GHZ):           4.2331414           2.4273976           1.5742266
 Standard basis: Aug-CC-pVTZ (5D, 7F)
 There are   455 symmetry adapted cartesian basis functions of A   symmetry.
 There are   391 symmetry adapted basis functions of A   symmetry.
   391 basis functions,   567 primitive gaussians,   455 cartesian basis functions
    23 alpha electrons       23 beta electrons
       nuclear repulsion energy       209.1395275474 Hartrees.
 NAtoms=   11 NActive=   11 NUniq=   11 SFac= 1.00D+00 NAtFMM=   60 NAOKFM=F Big=F
 Integral buffers will be    131072 words long.
 Raffenetti 2 integral format.
 Two-electron integral symmetry is turned on.
 Nuclear repulsion after empirical dispersion term =      209.1360142337 Hartrees.
 One-electron integrals computed using PRISM.
 NBasis=   391 RedAO= T EigKep=  2.84D-05  NBF=   391
 NBsUse=   391 1.00D-06 EigRej= -1.00D+00 NBFU=   391
 Initial guess from the checkpoint file:  "PC2-M0001-b3lyp-wb97L-wb97H.chk"
 B after Tr=     0.000000    0.000000    0.000000
         Rot=    1.000000   -0.000021   -0.000010   -0.000937 Ang=  -0.11 deg.
 Requested convergence on RMS density matrix=1.00D-08 within 128 cycles.
 Requested convergence on MAX density matrix=1.00D-06.
 Requested convergence on             energy=1.00D-06.
 No special actions if energy rises.
 SCF Done:  E(RwB97XD) =  -322.511987817     A.U. after    8 cycles
            NFock=  8  Conv=0.51D-08     -V/T= 2.0056
 Calling FoFJK, ICntrl=      2127 FMM=F ISym2X=0 I1Cent= 0 IOpClX= 0 NMat=1 NMatS=1 NMatT=0.
 ***** Axes restored to original set *****
 -------------------------------------------------------------------
 Center     Atomic                   Forces (Hartrees/Bohr)
 Number     Number              X              Y              Z
 -------------------------------------------------------------------
      1        6           0.000351171   -0.000180542   -0.000012425
      2        1          -0.000067827    0.000061914    0.000032156
      3        1          -0.000051409    0.000066410   -0.000037139
      4        8          -0.000252619    0.000027692    0.000005397
      5        7           0.000457618   -0.000201432    0.000004751
      6        6          -0.000583148    0.000412391   -0.000006443
      7        8           0.000232046   -0.000253866    0.000007743
      8        6          -0.000477887    0.000184500   -0.000000330
      9        1           0.000062840   -0.000095041   -0.000000672
     10        1           0.000137506   -0.000004727   -0.000068298
     11        1           0.000191708   -0.000017298    0.000075261
 -------------------------------------------------------------------
 Cartesian Forces:  Max     0.000583148 RMS     0.000210254

 GradGradGradGradGradGradGradGradGradGradGradGradGradGradGradGradGradGrad
 Berny optimization.
 Using GEDIIS/GDIIS optimizer.
 FormGI is forming the generalized inverse of G from B-inverse, IUseBI=4.
 Internal  Forces:  Max     0.000352964 RMS     0.000071021
 Search for a local minimum.
 Step number  17 out of a maximum of   87
 All quantities printed in internal units (Hartrees-Bohrs-Radians)
 Mixed Optimization -- En-DIIS/RFO-DIIS
 Swapping is turned off.
 Update second derivatives using D2CorX and points    4    5    6    7    8
                                                      9   10   11   12   13
                                                     14   15   16   17
 DE= -8.84D-07 DEPred=-7.84D-07 R= 1.13D+00
 Trust test= 1.13D+00 RLast= 1.33D-02 DXMaxT set to 5.05D-01
 ITU=  0  1  0  1  1  1  1  1  1  1  1  1  1  1  1  1  0
     Eigenvalues ---    0.00092   0.00287   0.00722   0.01114   0.02040
     Eigenvalues ---    0.02247   0.02838   0.03417   0.04641   0.05381
     Eigenvalues ---    0.06291   0.07258   0.07818   0.08728   0.09258
     Eigenvalues ---    0.10482   0.10912   0.16369   0.28862   0.29456
     Eigenvalues ---    0.32036   0.33550   0.35445   0.36132   0.92449
     Eigenvalues ---    1.07647   1.28028
 En-DIIS/RFO-DIIS/Sim-DIIS IScMMF=       -3 using points:    17   16   15   14   13   12   11   10    9    8
 RFO step:  Lambda=-1.42507051D-06.
 DIIS inversion failure, remove point  10.
 DIIS inversion failure, remove point   9.
 DIIS inversion failure, remove point   8.
 DIIS inversion failure, remove point   7.
 DIIS inversion failure, remove point   6.
 RFO-DIIS uses    5 points instead of   10
 DidBck=F Rises=F RFO-DIIS coefs:    2.27997   -2.00000   -0.21292    1.21367   -0.28072
                  RFO-DIIS coefs:    0.00000    0.00000    0.00000    0.00000    0.00000
 Iteration  1 RMS(Cart)=  0.00116812 RMS(Int)=  0.00000285
 Iteration  2 RMS(Cart)=  0.00000149 RMS(Int)=  0.00000250
 Iteration  3 RMS(Cart)=  0.00000000 RMS(Int)=  0.00000250
 Variable       Old X    -DE/DX   Delta X   Delta X   Delta X     New X
                                 (Linear)    (Quad)   (Total)
    R1        2.08543   0.00008  -0.00008   0.00005  -0.00003   2.08540
    R2        2.08399   0.00008  -0.00009   0.00005  -0.00004   2.08395
    R3        2.26616  -0.00018   0.00004  -0.00011  -0.00006   2.26610
    R4        5.84502  -0.00003   0.00015  -0.00005   0.00009   5.84511
    R5        5.82558  -0.00001  -0.00172  -0.00074  -0.00246   5.82312
    R6        5.81792   0.00001   0.00308   0.00088   0.00396   5.82188
    R7        5.61240   0.00002  -0.00422  -0.00007  -0.00430   5.60810
    R8        5.71872   0.00006  -0.00144   0.00123  -0.00022   5.71851
    R9        2.24674   0.00033   0.00011   0.00026   0.00038   2.24712
   R10        2.71456  -0.00006   0.00038   0.00007   0.00045   2.71501
   R11        2.21609  -0.00035  -0.00003  -0.00019  -0.00022   2.21587
   R12        2.05330   0.00008  -0.00010   0.00012   0.00002   2.05332
   R13        2.05716   0.00000  -0.00008  -0.00002  -0.00010   2.05705
   R14        2.05741   0.00000  -0.00005  -0.00003  -0.00009   2.05732
    A1        2.03156  -0.00007   0.00020  -0.00012   0.00008   2.03164
    A2        2.12455   0.00002  -0.00011   0.00008  -0.00003   2.12452
    A3        1.72116  -0.00002  -0.00054  -0.00023  -0.00077   1.72039
    A4        2.12707   0.00004  -0.00009   0.00004  -0.00006   2.12702
    A5        1.60319   0.00003   0.00134   0.00066   0.00201   1.60520
    A6        1.52960  -0.00006  -0.00134  -0.00067  -0.00201   1.52759
    A7        2.42871  -0.00003  -0.00169  -0.00081  -0.00251   2.42619
    A8        2.43771  -0.00003  -0.00160  -0.00079  -0.00240   2.43531
    A9        0.99101   0.00003  -0.00037  -0.00017  -0.00055   0.99046
   A10        0.98987   0.00003  -0.00044  -0.00021  -0.00065   0.98921
   A11        0.59783   0.00001   0.00023   0.00009   0.00033   0.59815
   A12        2.46050  -0.00013  -0.00160  -0.00110  -0.00269   2.45781
   A13        1.61627   0.00002   0.00025   0.00047   0.00072   1.61699
   A14        1.62506   0.00005   0.00005   0.00026   0.00031   1.62537
   A15        1.52532  -0.00002  -0.00005  -0.00025  -0.00031   1.52501
   A16        1.71346   0.00000  -0.00023  -0.00031  -0.00054   1.71292
   A17        1.90087  -0.00002  -0.00013  -0.00019  -0.00033   1.90055
   A18        1.92817   0.00005  -0.00013   0.00030   0.00017   1.92835
   A19        1.92621   0.00004  -0.00016   0.00031   0.00014   1.92636
   A20        1.90891  -0.00007   0.00032  -0.00058  -0.00026   1.90865
   A21        1.90659  -0.00007   0.00029  -0.00062  -0.00033   1.90626
   A22        1.89291   0.00006  -0.00017   0.00077   0.00060   1.89351
   A23        1.67719  -0.00003   0.00167  -0.00004   0.00163   1.67882
   A24        1.62379  -0.00005   0.00024  -0.00068  -0.00044   1.62335
   A25        3.24133   0.00006   0.00030   0.00073   0.00103   3.24236
   A26        3.13891   0.00001  -0.00013  -0.00014  -0.00027   3.13864
    D1       -1.77072   0.00000  -0.00033  -0.00023  -0.00057  -1.77129
    D2       -2.25277   0.00000   0.00025   0.00009   0.00034  -2.25243
    D3       -1.31345  -0.00002  -0.00133  -0.00070  -0.00203  -1.31548
    D4        1.36617   0.00001  -0.00034  -0.00007  -0.00040   1.36577
    D5        0.88412   0.00002   0.00025   0.00026   0.00050   0.88462
    D6        1.82344   0.00000  -0.00133  -0.00054  -0.00186   1.82158
    D7       -0.00240   0.00000  -0.00013  -0.00008  -0.00021  -0.00260
    D8       -0.48445   0.00000   0.00045   0.00025   0.00070  -0.48375
    D9        0.45487  -0.00002  -0.00113  -0.00055  -0.00167   0.45320
   D10        2.14405   0.00003   0.00043   0.00039   0.00082   2.14487
   D11        0.00629   0.00000   0.00035   0.00020   0.00055   0.00684
   D12       -3.13795   0.00001   0.00022   0.00006   0.00028  -3.13767
   D13        0.00633   0.00000   0.00035   0.00020   0.00055   0.00687
   D14       -0.36723   0.00000  -0.00021  -0.00010  -0.00031  -0.36754
   D15        2.77705   0.00000  -0.00008   0.00003  -0.00005   2.77700
   D16        0.35248   0.00000   0.00028   0.00010   0.00038   0.35286
   D17       -2.78643  -0.00001   0.00041   0.00024   0.00065  -2.78578
   D18        1.44826   0.00000  -0.00032  -0.00030  -0.00062   1.44764
   D19        0.86148   0.00002   0.00029   0.00006   0.00035   0.86182
   D20       -0.50405   0.00001   0.00067   0.00023   0.00090  -0.50315
   D21       -1.42342   0.00001   0.00050   0.00035   0.00085  -1.42257
   D22       -0.86754  -0.00002  -0.00060  -0.00018  -0.00078  -0.86832
   D23        0.50164  -0.00001  -0.00076  -0.00025  -0.00101   0.50063
   D24        0.02378   0.00000   0.00007   0.00002   0.00010   0.02387
   D25        0.02110   0.00000  -0.00014  -0.00013  -0.00027   0.02083
   D26       -0.28786  -0.00001  -0.00027  -0.00020  -0.00048  -0.28834
   D27        3.09095   0.00000  -0.00081  -0.00035  -0.00117   3.08978
   D28        0.99398   0.00006  -0.00104   0.00030  -0.00074   0.99324
   D29       -1.09933  -0.00007  -0.00064  -0.00105  -0.00169  -1.10102
   D30       -0.00245   0.00000  -0.00013  -0.00008  -0.00021  -0.00267
   D31       -0.30908   0.00000  -0.00028  -0.00014  -0.00042  -0.30950
   D32       -1.19162  -0.00009  -0.00112  -0.00079  -0.00191  -1.19353
   D33        2.99944  -0.00006  -0.00108  -0.00037  -0.00145   2.99799
   D34        0.92160   0.00003  -0.00151   0.00027  -0.00125   0.92036
   D35        1.22226   0.00010   0.00188   0.00112   0.00300   1.22526
   D36       -2.97146   0.00006   0.00179   0.00068   0.00248  -2.96898
   D37       -0.89217  -0.00002   0.00225   0.00007   0.00232  -0.88985
         Item               Value     Threshold  Converged?
 Maximum Force            0.000353     0.000450     YES
 RMS     Force            0.000071     0.000300     YES
 Maximum Displacement     0.004398     0.001800     NO 
 RMS     Displacement     0.001169     0.001200     YES
 Predicted change in Energy=-6.581993D-07
 GradGradGradGradGradGradGradGradGradGradGradGradGradGradGradGradGradGrad

                          Input orientation:                          
 ---------------------------------------------------------------------
 Center     Atomic      Atomic             Coordinates (Angstroms)
 Number     Number       Type             X           Y           Z
 ---------------------------------------------------------------------
      1          6           0       -2.294910   -0.247959   -0.011471
      2          1           0       -2.826970    0.068106    0.902218
      3          1           0       -2.531272    0.308334   -0.933855
      4          8           0       -1.499423   -1.145209    0.000512
      5          7           0        1.580517    0.180525    0.011597
      6          6           0        0.715370    0.996294    0.004250
      7          8           0       -0.052506    1.882475    0.000603
      8          6           0        1.768437   -1.243767   -0.004031
      9          1           0        2.833191   -1.457829   -0.037337
     10          1           0        1.284816   -1.682313   -0.875077
     11          1           0        1.340500   -1.692346    0.890893
 ---------------------------------------------------------------------
                    Distance matrix (angstroms):
                    1          2          3          4          5
     1  C    0.000000
     2  H    1.103545   0.000000
     3  H    1.102778   1.875182   0.000000
     4  O    1.199167   2.011862   2.012595   0.000000
     5  N    3.899111   4.497976   4.221021   3.353166   0.000000
     6  C    3.257331   3.770419   3.448770   3.080805   1.189123
     7  O    3.093101   3.435476   3.081462   3.355657   2.358711
     8  C    4.183597   4.864161   4.664878   3.269349   1.436721
     9  H    5.268954   5.937059   5.718438   4.344043   2.062957
    10  H    3.951914   4.809317   4.304492   2.967680   2.084177
    11  H    4.014564   4.524061   4.724726   3.026103   2.082886
                    6          7          8          9         10
     6  C    0.000000
     7  O    1.172588   0.000000
     8  C    2.475257   3.617906   0.000000
     9  H    3.241854   4.414331   1.086569   0.000000
    10  H    2.876181   3.906783   1.088546   1.774729   0.000000
    11  H    2.899260   3.938582   1.088688   1.773340   1.766876
                   11
    11  H    0.000000
 Stoichiometry    C3H5NO2
 Framework group  C1[X(C3H5NO2)]
 Deg. of freedom    27
 Full point group                 C1      NOp   1
 Largest Abelian subgroup         C1      NOp   1
 Largest concise Abelian subgroup C1      NOp   1
                         Standard orientation:                         
 ---------------------------------------------------------------------
 Center     Atomic      Atomic             Coordinates (Angstroms)
 Number     Number       Type             X           Y           Z
 ---------------------------------------------------------------------
      1          6           0        2.291891   -0.246392    0.010612
      2          1           0        2.824267    0.066896   -0.903848
      3          1           0        2.529557    0.311264    0.931837
      4          8           0        1.494736   -1.142185    0.000618
      5          7           0       -1.582741    0.189241   -0.012165
      6          6           0       -0.716079    1.003415   -0.006667
      7          8           0        0.053442    1.888174   -0.004978
      8          6           0       -1.773299   -1.234667    0.006305
      9          1           0       -2.838439   -1.446686    0.040341
     10          1           0       -1.290237   -1.672404    0.878067
     11          1           0       -1.346460   -1.685790   -0.887863
 ---------------------------------------------------------------------
 Rotational constants (GHZ):           4.2315398           2.4275481           1.5740715
 Standard basis: Aug-CC-pVTZ (5D, 7F)
 There are   455 symmetry adapted cartesian basis functions of A   symmetry.
 There are   391 symmetry adapted basis functions of A   symmetry.
   391 basis functions,   567 primitive gaussians,   455 cartesian basis functions
    23 alpha electrons       23 beta electrons
       nuclear repulsion energy       209.1317030259 Hartrees.
 NAtoms=   11 NActive=   11 NUniq=   11 SFac= 1.00D+00 NAtFMM=   60 NAOKFM=F Big=F
 Integral buffers will be    131072 words long.
 Raffenetti 2 integral format.
 Two-electron integral symmetry is turned on.
 Nuclear repulsion after empirical dispersion term =      209.1281878898 Hartrees.
 One-electron integrals computed using PRISM.
 NBasis=   391 RedAO= T EigKep=  2.85D-05  NBF=   391
 NBsUse=   391 1.00D-06 EigRej= -1.00D+00 NBFU=   391
 Initial guess from the checkpoint file:  "PC2-M0001-b3lyp-wb97L-wb97H.chk"
 B after Tr=     0.000000    0.000000    0.000000
         Rot=    1.000000   -0.000013   -0.000006   -0.000660 Ang=  -0.08 deg.
 Requested convergence on RMS density matrix=1.00D-08 within 128 cycles.
 Requested convergence on MAX density matrix=1.00D-06.
 Requested convergence on             energy=1.00D-06.
 No special actions if energy rises.
 SCF Done:  E(RwB97XD) =  -322.511989267     A.U. after    8 cycles
            NFock=  8  Conv=0.87D-08     -V/T= 2.0056
 Calling FoFJK, ICntrl=      2127 FMM=F ISym2X=0 I1Cent= 0 IOpClX= 0 NMat=1 NMatS=1 NMatT=0.
 ***** Axes restored to original set *****
 -------------------------------------------------------------------
 Center     Atomic                   Forces (Hartrees/Bohr)
 Number     Number              X              Y              Z
 -------------------------------------------------------------------
      1        6           0.000303322   -0.000165582   -0.000017120
      2        1          -0.000072803    0.000074854    0.000037672
      3        1          -0.000059427    0.000083420   -0.000042037
      4        8          -0.000195426   -0.000004625    0.000009361
      5        7           0.000282725   -0.000266341   -0.000011618
      6        6          -0.000331653    0.000384378    0.000036452
      7        8           0.000098430   -0.000208198   -0.000014073
      8        6          -0.000320920    0.000243971   -0.000007170
      9        1           0.000063881   -0.000093969   -0.000001315
     10        1           0.000091863   -0.000019915   -0.000062173
     11        1           0.000140008   -0.000027992    0.000072021
 -------------------------------------------------------------------
 Cartesian Forces:  Max     0.000384378 RMS     0.000161400

 GradGradGradGradGradGradGradGradGradGradGradGradGradGradGradGradGradGrad
 Berny optimization.
 Using GEDIIS/GDIIS optimizer.
 FormGI is forming the generalized inverse of G from B-inverse, IUseBI=4.
 Internal  Forces:  Max     0.000262788 RMS     0.000053522
 Search for a local minimum.
 Step number  18 out of a maximum of   87
 All quantities printed in internal units (Hartrees-Bohrs-Radians)
 Mixed Optimization -- En-DIIS/RFO-DIIS
 Swapping is turned off.
 Update second derivatives using D2CorX and points    4    5    6    7    8
                                                      9   10   11   12   13
                                                     14   15   16   17   18
 DE= -1.45D-06 DEPred=-6.58D-07 R= 2.20D+00
 TightC=F SS=  1.41D+00  RLast= 1.12D-02 DXNew= 8.4853D-01 3.3636D-02
 Trust test= 2.20D+00 RLast= 1.12D-02 DXMaxT set to 5.05D-01
 ITU=  1  0  1  0  1  1  1  1  1  1  1  1  1  1  1  1  1  0
     Eigenvalues ---    0.00093   0.00168   0.00691   0.01093   0.01779
     Eigenvalues ---    0.02133   0.02893   0.03388   0.04590   0.05201
     Eigenvalues ---    0.06115   0.06482   0.07287   0.08717   0.09256
     Eigenvalues ---    0.10509   0.12629   0.16704   0.28858   0.29462
     Eigenvalues ---    0.32120   0.33740   0.35797   0.38200   0.92018
     Eigenvalues ---    1.08246   1.16774
 En-DIIS/RFO-DIIS/Sim-DIIS IScMMF=       -3 using points:    18   17   16   15   14   13   12   11   10    9
 RFO step:  Lambda=-2.52265507D-06.
 DIIS inversion failure, remove point  10.
 DIIS inversion failure, remove point   9.
 DIIS inversion failure, remove point   8.
 DIIS inversion failure, remove point   7.
 DIIS inversion failure, remove point   6.
 DIIS inversion failure, remove point   5.
 RFO-DIIS uses    4 points instead of   10
 DidBck=F Rises=F RFO-DIIS coefs:    2.67640   -2.00000    1.09919   -0.77560    0.00000
                  RFO-DIIS coefs:    0.00000    0.00000    0.00000    0.00000    0.00000
 Iteration  1 RMS(Cart)=  0.00296155 RMS(Int)=  0.00001626
 Iteration  2 RMS(Cart)=  0.00001043 RMS(Int)=  0.00001280
 Iteration  3 RMS(Cart)=  0.00000000 RMS(Int)=  0.00001280
 Variable       Old X    -DE/DX   Delta X   Delta X   Delta X     New X
                                 (Linear)    (Quad)   (Total)
    R1        2.08540   0.00009  -0.00008   0.00016   0.00007   2.08547
    R2        2.08395   0.00009  -0.00009   0.00015   0.00006   2.08401
    R3        2.26610  -0.00012  -0.00008  -0.00003  -0.00010   2.26599
    R4        5.84511  -0.00004   0.00130   0.00195   0.00325   5.84836
    R5        5.82312  -0.00002  -0.00279  -0.00296  -0.00577   5.81735
    R6        5.82188   0.00003   0.00817   0.00535   0.01353   5.83541
    R7        5.60810   0.00002  -0.00689  -0.00301  -0.00989   5.59821
    R8        5.71851   0.00005   0.00032   0.00069   0.00102   5.71953
    R9        2.24712   0.00026   0.00063  -0.00010   0.00053   2.24764
   R10        2.71501  -0.00010   0.00086  -0.00040   0.00045   2.71546
   R11        2.21587  -0.00022  -0.00036   0.00004  -0.00032   2.21555
   R12        2.05332   0.00008  -0.00002   0.00011   0.00009   2.05341
   R13        2.05705   0.00001  -0.00020   0.00009  -0.00013   2.05693
   R14        2.05732   0.00002  -0.00016   0.00008  -0.00010   2.05722
    A1        2.03164  -0.00008   0.00023  -0.00039  -0.00017   2.03147
    A2        2.12452   0.00003  -0.00008   0.00018   0.00010   2.12462
    A3        1.72039  -0.00002  -0.00132  -0.00062  -0.00195   1.71843
    A4        2.12702   0.00005  -0.00015   0.00021   0.00007   2.12709
    A5        1.60520   0.00002   0.00325   0.00282   0.00609   1.61129
    A6        1.52759  -0.00004  -0.00325  -0.00279  -0.00605   1.52154
    A7        2.42619  -0.00002  -0.00442  -0.00257  -0.00702   2.41918
    A8        2.43531  -0.00002  -0.00414  -0.00272  -0.00688   2.42842
    A9        0.99046   0.00002  -0.00121  -0.00008  -0.00130   0.98916
   A10        0.98921   0.00002  -0.00141  -0.00019  -0.00161   0.98760
   A11        0.59815   0.00001   0.00045   0.00011   0.00054   0.59869
   A12        2.45781  -0.00005  -0.00484   0.00147  -0.00337   2.45444
   A13        1.61699  -0.00002   0.00147  -0.00196  -0.00049   1.61650
   A14        1.62537   0.00002   0.00023   0.00131   0.00155   1.62692
   A15        1.52501   0.00000  -0.00024  -0.00135  -0.00159   1.52341
   A16        1.71292   0.00003  -0.00069  -0.00124  -0.00195   1.71098
   A17        1.90055   0.00001  -0.00053   0.00032  -0.00022   1.90033
   A18        1.92835   0.00003   0.00020   0.00011   0.00033   1.92867
   A19        1.92636   0.00003   0.00012   0.00002   0.00013   1.92649
   A20        1.90865  -0.00005  -0.00025  -0.00014  -0.00039   1.90827
   A21        1.90626  -0.00006  -0.00036  -0.00021  -0.00056   1.90570
   A22        1.89351   0.00004   0.00081  -0.00010   0.00069   1.89420
   A23        1.67882  -0.00002   0.00325   0.00117   0.00443   1.68326
   A24        1.62335  -0.00004  -0.00041  -0.00069  -0.00110   1.62225
   A25        3.24236  -0.00001   0.00170  -0.00065   0.00105   3.24342
   A26        3.13864   0.00002  -0.00026   0.00020  -0.00006   3.13858
    D1       -1.77129   0.00000  -0.00084  -0.00099  -0.00184  -1.77312
    D2       -2.25243   0.00000   0.00071   0.00047   0.00115  -2.25128
    D3       -1.31548  -0.00001  -0.00362  -0.00245  -0.00605  -1.32153
    D4        1.36577   0.00002  -0.00059  -0.00092  -0.00151   1.36426
    D5        0.88462   0.00001   0.00096   0.00054   0.00148   0.88610
    D6        1.82158   0.00000  -0.00337  -0.00238  -0.00572   1.81586
    D7       -0.00260   0.00000  -0.00035   0.00009  -0.00026  -0.00286
    D8       -0.48375   0.00000   0.00120   0.00156   0.00274  -0.48102
    D9        0.45320  -0.00001  -0.00313  -0.00137  -0.00446   0.44874
   D10        2.14487   0.00003   0.00132   0.00042   0.00174   2.14661
   D11        0.00684   0.00000   0.00092  -0.00024   0.00069   0.00753
   D12       -3.13767   0.00001   0.00066  -0.00005   0.00061  -3.13705
   D13        0.00687   0.00000   0.00092  -0.00025   0.00068   0.00755
   D14       -0.36754   0.00000  -0.00048  -0.00013  -0.00060  -0.36815
   D15        2.77700  -0.00001  -0.00022  -0.00032  -0.00054   2.77646
   D16        0.35286   0.00001   0.00071   0.00007   0.00078   0.35364
   D17       -2.78578  -0.00001   0.00097  -0.00012   0.00084  -2.78494
   D18        1.44764   0.00000  -0.00094  -0.00209  -0.00300   1.44464
   D19        0.86182   0.00000   0.00059  -0.00018   0.00042   0.86224
   D20       -0.50315   0.00000   0.00167   0.00011   0.00177  -0.50139
   D21       -1.42257   0.00001   0.00159   0.00156   0.00314  -1.41943
   D22       -0.86832  -0.00001  -0.00143  -0.00027  -0.00169  -0.87001
   D23        0.50063   0.00000  -0.00187  -0.00019  -0.00206   0.49857
   D24        0.02387  -0.00001   0.00007   0.00038   0.00045   0.02432
   D25        0.02083   0.00001  -0.00043   0.00062   0.00019   0.02103
   D26       -0.28834   0.00000  -0.00075   0.00067  -0.00008  -0.28842
   D27        3.08978   0.00000  -0.00197  -0.00136  -0.00332   3.08646
   D28        0.99324   0.00004  -0.00145  -0.00145  -0.00291   0.99033
   D29       -1.10102  -0.00005  -0.00267  -0.00140  -0.00406  -1.10508
   D30       -0.00267   0.00000  -0.00036   0.00010  -0.00026  -0.00293
   D31       -0.30950   0.00000  -0.00066   0.00012  -0.00053  -0.31003
   D32       -1.19353  -0.00005  -0.00338   0.00000  -0.00339  -1.19691
   D33        2.99799  -0.00005  -0.00269  -0.00037  -0.00307   2.99491
   D34        0.92036   0.00003  -0.00259   0.00002  -0.00258   0.91778
   D35        1.22526   0.00006   0.00532   0.00108   0.00640   1.23166
   D36       -2.96898   0.00006   0.00451   0.00135   0.00586  -2.96312
   D37       -0.88985  -0.00002   0.00449   0.00100   0.00547  -0.88438
         Item               Value     Threshold  Converged?
 Maximum Force            0.000263     0.000450     YES
 RMS     Force            0.000054     0.000300     YES
 Maximum Displacement     0.012290     0.001800     NO 
 RMS     Displacement     0.002968     0.001200     NO 
 Predicted change in Energy=-1.254905D-06
 GradGradGradGradGradGradGradGradGradGradGradGradGradGradGradGradGradGrad

                          Input orientation:                          
 ---------------------------------------------------------------------
 Center     Atomic      Atomic             Coordinates (Angstroms)
 Number     Number       Type             X           Y           Z
 ---------------------------------------------------------------------
      1          6           0       -2.292575   -0.250224   -0.011828
      2          1           0       -2.824891    0.067770    0.901088
      3          1           0       -2.524768    0.307819   -0.934252
      4          8           0       -1.501515   -1.151296    0.000921
      5          7           0        1.581809    0.182411    0.012134
      6          6           0        0.715906    0.997785    0.004741
      7          8           0       -0.051526    1.884125    0.001132
      8          6           0        1.765937   -1.242610   -0.003998
      9          1           0        2.830111   -1.459267   -0.040480
     10          1           0        1.279047   -1.680151   -0.873643
     11          1           0        1.340216   -1.690051    0.892486
 ---------------------------------------------------------------------
                    Distance matrix (angstroms):
                    1          2          3          4          5
     1  C    0.000000
     2  H    1.103583   0.000000
     3  H    1.102811   1.875145   0.000000
     4  O    1.199112   2.011901   2.012613   0.000000
     5  N    3.898538   4.496930   4.216082   3.359433   0.000000
     6  C    3.257109   3.769033   3.443796   3.087964   1.189401
     7  O    3.094821   3.435203   3.078410   3.363964   2.358757
     8  C    4.178087   4.859215   4.656109   3.268732   1.436958
     9  H    5.263508   5.932742   5.709304   4.342758   2.063040
    10  H    3.942576   4.800751   4.292401   2.962445   2.084563
    11  H    4.010992   4.520854   4.718745   3.026645   2.083148
                    6          7          8          9         10
     6  C    0.000000
     7  O    1.172418   0.000000
     8  C    2.474270   3.616583   0.000000
     9  H    3.241761   4.414050   1.086617   0.000000
    10  H    2.874026   3.903809   1.088479   1.774471   0.000000
    11  H    2.898675   3.937791   1.088635   1.772984   1.767216
                   11
    11  H    0.000000
 Stoichiometry    C3H5NO2
 Framework group  C1[X(C3H5NO2)]
 Deg. of freedom    27
 Full point group                 C1      NOp   1
 Largest Abelian subgroup         C1      NOp   1
 Largest concise Abelian subgroup C1      NOp   1
                         Standard orientation:                         
 ---------------------------------------------------------------------
 Center     Atomic      Atomic             Coordinates (Angstroms)
 Number     Number       Type             X           Y           Z
 ---------------------------------------------------------------------
      1          6           0        2.290612   -0.238680    0.010992
      2          1           0        2.821853    0.078893   -0.902696
      3          1           0        2.521841    0.321578    0.932316
      4          8           0        1.501649   -1.141614    0.000172
      5          7           0       -1.584778    0.184886   -0.012326
      6          6           0       -0.720774    1.002286   -0.006733
      7          8           0        0.044592    1.890417   -0.005017
      8          6           0       -1.765579   -1.240529    0.006463
      9          1           0       -2.829232   -1.459598    0.043730
     10          1           0       -1.277355   -1.675353    0.876721
     11          1           0       -1.339144   -1.688606   -0.889365
 ---------------------------------------------------------------------
 Rotational constants (GHZ):           4.2228938           2.4281726           1.5731317
 Standard basis: Aug-CC-pVTZ (5D, 7F)
 There are   455 symmetry adapted cartesian basis functions of A   symmetry.
 There are   391 symmetry adapted basis functions of A   symmetry.
   391 basis functions,   567 primitive gaussians,   455 cartesian basis functions
    23 alpha electrons       23 beta electrons
       nuclear repulsion energy       209.0924905858 Hartrees.
 NAtoms=   11 NActive=   11 NUniq=   11 SFac= 1.00D+00 NAtFMM=   60 NAOKFM=F Big=F
 Integral buffers will be    131072 words long.
 Raffenetti 2 integral format.
 Two-electron integral symmetry is turned on.
 Nuclear repulsion after empirical dispersion term =      209.0889710835 Hartrees.
 One-electron integrals computed using PRISM.
 NBasis=   391 RedAO= T EigKep=  2.85D-05  NBF=   391
 NBsUse=   391 1.00D-06 EigRej= -1.00D+00 NBFU=   391
 Initial guess from the checkpoint file:  "PC2-M0001-b3lyp-wb97L-wb97H.chk"
 B after Tr=     0.000000    0.000000    0.000000
         Rot=    0.999998   -0.000019   -0.000010   -0.001878 Ang=  -0.22 deg.
 Requested convergence on RMS density matrix=1.00D-08 within 128 cycles.
 Requested convergence on MAX density matrix=1.00D-06.
 Requested convergence on             energy=1.00D-06.
 No special actions if energy rises.
 SCF Done:  E(RwB97XD) =  -322.511990965     A.U. after   10 cycles
            NFock= 10  Conv=0.62D-08     -V/T= 2.0056
 Calling FoFJK, ICntrl=      2127 FMM=F ISym2X=0 I1Cent= 0 IOpClX= 0 NMat=1 NMatS=1 NMatT=0.
 ***** Axes restored to original set *****
 -------------------------------------------------------------------
 Center     Atomic                   Forces (Hartrees/Bohr)
 Number     Number              X              Y              Z
 -------------------------------------------------------------------
      1        6           0.000178351   -0.000092913   -0.000029042
      2        1          -0.000051626    0.000070052    0.000032024
      3        1          -0.000047426    0.000079740   -0.000032349
      4        8          -0.000102033   -0.000034987    0.000015414
      5        7           0.000027032   -0.000260661   -0.000023017
      6        6           0.000047044    0.000253413    0.000048451
      7        8          -0.000098954   -0.000120695   -0.000017101
      8        6          -0.000098235    0.000247897   -0.000006015
      9        1           0.000048469   -0.000067662   -0.000000807
     10        1           0.000021348   -0.000031070   -0.000053256
     11        1           0.000076028   -0.000043114    0.000065699
 -------------------------------------------------------------------
 Cartesian Forces:  Max     0.000260661 RMS     0.000099746

 GradGradGradGradGradGradGradGradGradGradGradGradGradGradGradGradGradGrad
 Berny optimization.
 Using GEDIIS/GDIIS optimizer.
 FormGI is forming the generalized inverse of G from B-inverse, IUseBI=4.
 Internal  Forces:  Max     0.000121502 RMS     0.000033676
 Search for a local minimum.
 Step number  19 out of a maximum of   87
 All quantities printed in internal units (Hartrees-Bohrs-Radians)
 Mixed Optimization -- En-DIIS/RFO-DIIS
 Swapping is turned off.
 Update second derivatives using D2CorX and points    4    5    6    7    8
                                                      9   10   11   12   13
                                                     14   15   16   17   18
                                                     19
 DE= -1.70D-06 DEPred=-1.25D-06 R= 1.35D+00
 TightC=F SS=  1.41D+00  RLast= 2.93D-02 DXNew= 8.4853D-01 8.7951D-02
 Trust test= 1.35D+00 RLast= 2.93D-02 DXMaxT set to 5.05D-01
 ITU=  1  1  0  1  0  1  1  1  1  1  1  1  1  1  1  1  1  1  0
     Eigenvalues ---    0.00087   0.00117   0.00711   0.01110   0.01686
     Eigenvalues ---    0.02141   0.02889   0.03378   0.04590   0.05514
     Eigenvalues ---    0.05953   0.06409   0.07285   0.08738   0.09256
     Eigenvalues ---    0.10507   0.13197   0.16053   0.28909   0.29472
     Eigenvalues ---    0.32072   0.33599   0.35751   0.36147   0.91381
     Eigenvalues ---    1.08776   1.11635
 En-DIIS/RFO-DIIS/Sim-DIIS IScMMF=       -3 using points:    19   18   17   16   15   14   13   12   11   10
 RFO step:  Lambda=-9.71989901D-07.
 DIIS inversion failure, remove point  10.
 DIIS inversion failure, remove point   9.
 DIIS inversion failure, remove point   8.
 DIIS inversion failure, remove point   7.
 DIIS inversion failure, remove point   6.
 DIIS inversion failure, remove point   5.
 RFO-DIIS uses    4 points instead of   10
 DidBck=F Rises=F RFO-DIIS coefs:    1.93155   -2.00000    1.00463    0.06382    0.00000
                  RFO-DIIS coefs:    0.00000    0.00000    0.00000    0.00000    0.00000
 Iteration  1 RMS(Cart)=  0.00266401 RMS(Int)=  0.00001353
 Iteration  2 RMS(Cart)=  0.00000967 RMS(Int)=  0.00000985
 Iteration  3 RMS(Cart)=  0.00000000 RMS(Int)=  0.00000985
 Variable       Old X    -DE/DX   Delta X   Delta X   Delta X     New X
                                 (Linear)    (Quad)   (Total)
    R1        2.08547   0.00007   0.00011   0.00007   0.00019   2.08566
    R2        2.08401   0.00008   0.00011   0.00007   0.00019   2.08420
    R3        2.26599  -0.00002  -0.00004  -0.00005  -0.00008   2.26591
    R4        5.84836  -0.00005   0.00276   0.00118   0.00395   5.85231
    R5        5.81735  -0.00002  -0.00283  -0.00247  -0.00531   5.81204
    R6        5.83541   0.00005   0.00794   0.00638   0.01433   5.84974
    R7        5.59821   0.00001  -0.00437  -0.00301  -0.00737   5.59084
    R8        5.71953   0.00005   0.00120   0.00219   0.00340   5.72293
    R9        2.24764   0.00012   0.00008   0.00011   0.00019   2.24783
   R10        2.71546  -0.00011  -0.00011  -0.00002  -0.00014   2.71532
   R11        2.21555  -0.00002  -0.00007  -0.00006  -0.00013   2.21542
   R12        2.05341   0.00006   0.00008   0.00006   0.00014   2.05355
   R13        2.05693   0.00003   0.00000   0.00007   0.00006   2.05698
   R14        2.05722   0.00004   0.00001   0.00004   0.00003   2.05726
    A1        2.03147  -0.00007  -0.00028  -0.00021  -0.00049   2.03098
    A2        2.12462   0.00002   0.00014   0.00009   0.00022   2.12484
    A3        1.71843  -0.00002  -0.00096  -0.00099  -0.00196   1.71647
    A4        2.12709   0.00004   0.00014   0.00012   0.00027   2.12735
    A5        1.61129   0.00002   0.00347   0.00263   0.00611   1.61740
    A6        1.52154  -0.00002  -0.00343  -0.00259  -0.00602   1.51552
    A7        2.41918  -0.00001  -0.00371  -0.00300  -0.00673   2.41245
    A8        2.42842  -0.00001  -0.00373  -0.00292  -0.00667   2.42176
    A9        0.98916   0.00001  -0.00056  -0.00059  -0.00115   0.98801
   A10        0.98760   0.00001  -0.00073  -0.00073  -0.00146   0.98614
   A11        0.59869   0.00001   0.00015   0.00006   0.00020   0.59889
   A12        2.45444   0.00005  -0.00010  -0.00050  -0.00060   2.45384
   A13        1.61650  -0.00006  -0.00129  -0.00057  -0.00186   1.61464
   A14        1.62692  -0.00003   0.00117   0.00030   0.00147   1.62839
   A15        1.52341   0.00003  -0.00121  -0.00034  -0.00156   1.52186
   A16        1.71098   0.00005  -0.00126  -0.00059  -0.00187   1.70911
   A17        1.90033   0.00003   0.00015   0.00007   0.00022   1.90055
   A18        1.92867   0.00001   0.00015   0.00003   0.00019   1.92887
   A19        1.92649   0.00001   0.00000   0.00011   0.00011   1.92660
   A20        1.90827  -0.00003  -0.00015  -0.00011  -0.00026   1.90801
   A21        1.90570  -0.00003  -0.00023  -0.00023  -0.00046   1.90525
   A22        1.89420   0.00002   0.00006   0.00012   0.00017   1.89437
   A23        1.68326  -0.00001   0.00219   0.00196   0.00416   1.68741
   A24        1.62225  -0.00003  -0.00064  -0.00066  -0.00129   1.62095
   A25        3.24342  -0.00008  -0.00013  -0.00027  -0.00039   3.24302
   A26        3.13858   0.00002   0.00024  -0.00033  -0.00008   3.13850
    D1       -1.77312   0.00001  -0.00110  -0.00077  -0.00187  -1.77500
    D2       -2.25128   0.00000   0.00067   0.00060   0.00124  -2.25004
    D3       -1.32153   0.00000  -0.00335  -0.00271  -0.00605  -1.32757
    D4        1.36426   0.00002  -0.00096  -0.00067  -0.00163   1.36262
    D5        0.88610   0.00000   0.00081   0.00069   0.00148   0.88758
    D6        1.81586   0.00001  -0.00322  -0.00262  -0.00581   1.81005
    D7       -0.00286   0.00000   0.00000  -0.00025  -0.00025  -0.00311
    D8       -0.48102  -0.00001   0.00177   0.00112   0.00287  -0.47815
    D9        0.44874  -0.00001  -0.00225  -0.00220  -0.00442   0.44432
   D10        2.14661   0.00002   0.00071   0.00115   0.00186   2.14847
   D11        0.00753   0.00000   0.00000   0.00067   0.00067   0.00820
   D12       -3.13705   0.00002   0.00024   0.00034   0.00058  -3.13647
   D13        0.00755   0.00000   0.00000   0.00066   0.00066   0.00821
   D14       -0.36815   0.00000  -0.00022  -0.00011  -0.00032  -0.36847
   D15        2.77646  -0.00002  -0.00046   0.00021  -0.00024   2.77622
   D16        0.35364   0.00001   0.00029   0.00028   0.00057   0.35420
   D17       -2.78494  -0.00001   0.00005   0.00061   0.00065  -2.78429
   D18        1.44464   0.00001  -0.00213  -0.00157  -0.00368   1.44096
   D19        0.86224  -0.00001  -0.00001  -0.00001  -0.00001   0.86223
   D20       -0.50139   0.00000   0.00061   0.00053   0.00114  -0.50025
   D21       -1.41943   0.00001   0.00197   0.00168   0.00363  -1.41580
   D22       -0.87001   0.00000  -0.00069  -0.00056  -0.00124  -0.87125
   D23        0.49857   0.00000  -0.00076  -0.00066  -0.00142   0.49715
   D24        0.02432  -0.00001   0.00032   0.00011   0.00043   0.02475
   D25        0.02103   0.00000   0.00051  -0.00036   0.00015   0.02118
   D26       -0.28842   0.00000   0.00048  -0.00051  -0.00003  -0.28844
   D27        3.08646   0.00000  -0.00179  -0.00148  -0.00327   3.08319
   D28        0.99033   0.00001  -0.00180  -0.00141  -0.00322   0.98711
   D29       -1.10508  -0.00002  -0.00197  -0.00166  -0.00362  -1.10871
   D30       -0.00293   0.00000   0.00000  -0.00026  -0.00025  -0.00318
   D31       -0.31003  -0.00001  -0.00002  -0.00045  -0.00047  -0.31050
   D32       -1.19691   0.00000  -0.00101  -0.00086  -0.00187  -1.19878
   D33        2.99491  -0.00003  -0.00120  -0.00090  -0.00210   2.99281
   D34        0.91778   0.00002  -0.00088  -0.00063  -0.00150   0.91628
   D35        1.23166   0.00001   0.00259   0.00221   0.00480   1.23646
   D36       -2.96312   0.00003   0.00264   0.00222   0.00486  -2.95827
   D37       -0.88438  -0.00001   0.00237   0.00202   0.00438  -0.87999
         Item               Value     Threshold  Converged?
 Maximum Force            0.000122     0.000450     YES
 RMS     Force            0.000034     0.000300     YES
 Maximum Displacement     0.011487     0.001800     NO 
 RMS     Displacement     0.002670     0.001200     NO 
 Predicted change in Energy=-4.175282D-07
 GradGradGradGradGradGradGradGradGradGradGradGradGradGradGradGradGradGrad

                          Input orientation:                          
 ---------------------------------------------------------------------
 Center     Atomic      Atomic             Coordinates (Angstroms)
 Number     Number       Type             X           Y           Z
 ---------------------------------------------------------------------
      1          6           0       -2.290603   -0.252274   -0.012179
      2          1           0       -2.823243    0.067748    0.899958
      3          1           0       -2.518689    0.307768   -0.934535
      4          8           0       -1.504023   -1.157189    0.001280
      5          7           0        1.581824    0.183517    0.012596
      6          6           0        0.716469    0.999618    0.005173
      7          8           0       -0.050592    1.886186    0.001632
      8          6           0        1.764015   -1.241674   -0.003946
      9          1           0        2.827815   -1.459991   -0.043519
     10          1           0        1.274111   -1.678843   -0.872121
     11          1           0        1.340666   -1.688556    0.893961
 ---------------------------------------------------------------------
                    Distance matrix (angstroms):
                    1          2          3          4          5
     1  C    0.000000
     2  H    1.103682   0.000000
     3  H    1.102910   1.875028   0.000000
     4  O    1.199067   2.012072   2.012809   0.000000
     5  N    3.896950   4.495045   4.210309   3.364532   0.000000
     6  C    3.257302   3.768101   3.439180   3.095548   1.189501
     7  O    3.096910   3.435303   3.075600   3.372625   2.358809
     8  C    4.173596   4.855364   4.648475   3.269134   1.436885
     9  H    5.259065   5.929468   5.701227   4.342639   2.063192
    10  H    3.934690   4.793658   4.282038   2.958544   2.084658
    11  H    4.008755   4.519157   4.714163   3.028447   2.083175
                    6          7          8          9         10
     6  C    0.000000
     7  O    1.172348   0.000000
     8  C    2.474030   3.616122   0.000000
     9  H    3.241886   4.414087   1.086692   0.000000
    10  H    2.873109   3.902270   1.088508   1.774394   0.000000
    11  H    2.899284   3.938354   1.088653   1.772772   1.767362
                   11
    11  H    0.000000
 Stoichiometry    C3H5NO2
 Framework group  C1[X(C3H5NO2)]
 Deg. of freedom    27
 Full point group                 C1      NOp   1
 Largest Abelian subgroup         C1      NOp   1
 Largest concise Abelian subgroup C1      NOp   1
                         Standard orientation:                         
 ---------------------------------------------------------------------
 Center     Atomic      Atomic             Coordinates (Angstroms)
 Number     Number       Type             X           Y           Z
 ---------------------------------------------------------------------
      1          6           0        2.289367   -0.231716    0.011359
      2          1           0        2.819649    0.090011   -0.901553
      3          1           0        2.514422    0.331270    0.932667
      4          8           0        1.508328   -1.141444   -0.000226
      5          7           0       -1.585661    0.180356   -0.012448
      6          6           0       -0.725309    1.001742   -0.006784
      7          8           0        0.036320    1.892987   -0.005080
      8          6           0       -1.759130   -1.245892    0.006583
      9          1           0       -2.821559   -1.470639    0.046993
     10          1           0       -1.266190   -1.678588    0.875279
     11          1           0       -1.333444   -1.691697   -0.890754
 ---------------------------------------------------------------------
 Rotational constants (GHZ):           4.2130278           2.4285936           1.5719271
 Standard basis: Aug-CC-pVTZ (5D, 7F)
 There are   455 symmetry adapted cartesian basis functions of A   symmetry.
 There are   391 symmetry adapted basis functions of A   symmetry.
   391 basis functions,   567 primitive gaussians,   455 cartesian basis functions
    23 alpha electrons       23 beta electrons
       nuclear repulsion energy       209.0454043195 Hartrees.
 NAtoms=   11 NActive=   11 NUniq=   11 SFac= 1.00D+00 NAtFMM=   60 NAOKFM=F Big=F
 Integral buffers will be    131072 words long.
 Raffenetti 2 integral format.
 Two-electron integral symmetry is turned on.
 Nuclear repulsion after empirical dispersion term =      209.0418813650 Hartrees.
 One-electron integrals computed using PRISM.
 NBasis=   391 RedAO= T EigKep=  2.85D-05  NBF=   391
 NBsUse=   391 1.00D-06 EigRej= -1.00D+00 NBFU=   391
 Initial guess from the checkpoint file:  "PC2-M0001-b3lyp-wb97L-wb97H.chk"
 B after Tr=     0.000000    0.000000    0.000000
         Rot=    0.999999   -0.000015   -0.000008   -0.001708 Ang=  -0.20 deg.
 Requested convergence on RMS density matrix=1.00D-08 within 128 cycles.
 Requested convergence on MAX density matrix=1.00D-06.
 Requested convergence on             energy=1.00D-06.
 No special actions if energy rises.
 SCF Done:  E(RwB97XD) =  -322.511991960     A.U. after   10 cycles
            NFock= 10  Conv=0.74D-08     -V/T= 2.0056
 Calling FoFJK, ICntrl=      2127 FMM=F ISym2X=0 I1Cent= 0 IOpClX= 0 NMat=1 NMatS=1 NMatT=0.
 ***** Axes restored to original set *****
 -------------------------------------------------------------------
 Center     Atomic                   Forces (Hartrees/Bohr)
 Number     Number              X              Y              Z
 -------------------------------------------------------------------
      1        6           0.000038353    0.000016167   -0.000034608
      2        1          -0.000004136    0.000036403    0.000012412
      3        1          -0.000009527    0.000036348   -0.000008537
      4        8          -0.000039647   -0.000034850    0.000014534
      5        7          -0.000082706   -0.000090923   -0.000027638
      6        6           0.000196965    0.000038066    0.000062248
      7        8          -0.000164511   -0.000041413   -0.000021561
      8        6          -0.000001981    0.000114452   -0.000022646
      9        1           0.000016973   -0.000021993   -0.000001749
     10        1          -0.000001289   -0.000020168   -0.000021908
     11        1           0.000051505   -0.000032089    0.000049453
 -------------------------------------------------------------------
 Cartesian Forces:  Max     0.000196965 RMS     0.000060189

 GradGradGradGradGradGradGradGradGradGradGradGradGradGradGradGradGradGrad
 Berny optimization.
 Using GEDIIS/GDIIS optimizer.
 FormGI is forming the generalized inverse of G from B-inverse, IUseBI=4.
 Internal  Forces:  Max     0.000084885 RMS     0.000022428
 Search for a local minimum.
 Step number  20 out of a maximum of   87
 All quantities printed in internal units (Hartrees-Bohrs-Radians)
 Mixed Optimization -- En-DIIS/RFO-DIIS
 Swapping is turned off.
 Update second derivatives using D2CorX and points    4    5    6    7    8
                                                      9   10   11   12   13
                                                     14   15   16   17   18
                                                     19   20
 DE= -9.96D-07 DEPred=-4.18D-07 R= 2.38D+00
 Trust test= 2.38D+00 RLast= 2.78D-02 DXMaxT set to 5.05D-01
 ITU=  0  1  1  0  1  0  1  1  1  1  1  1  1  1  1  1  1  1  1  0
     Eigenvalues ---    0.00075   0.00105   0.00695   0.01105   0.01540
     Eigenvalues ---    0.02154   0.02853   0.03369   0.04628   0.05691
     Eigenvalues ---    0.06089   0.06464   0.07277   0.08801   0.09255
     Eigenvalues ---    0.10419   0.11220   0.15264   0.28967   0.29493
     Eigenvalues ---    0.31644   0.32942   0.34318   0.35821   0.91924
     Eigenvalues ---    1.07765   1.16862
 En-DIIS/RFO-DIIS/Sim-DIIS IScMMF=       -3 using points:    20   19   18   17   16   15   14   13   12   11
 RFO step:  Lambda=-5.56508857D-07.
 DIIS inversion failure, remove point  10.
 DIIS inversion failure, remove point   9.
 DIIS inversion failure, remove point   8.
 DIIS inversion failure, remove point   7.
 DIIS inversion failure, remove point   6.
 DIIS inversion failure, remove point   5.
 DIIS inversion failure, remove point   4.
 RFO-DIIS uses    3 points instead of   10
 DidBck=F Rises=F RFO-DIIS coefs:    1.51253   -0.54358    0.03105    0.00000    0.00000
                  RFO-DIIS coefs:    0.00000    0.00000    0.00000    0.00000    0.00000
 Iteration  1 RMS(Cart)=  0.00124397 RMS(Int)=  0.00000690
 Iteration  2 RMS(Cart)=  0.00000260 RMS(Int)=  0.00000641
 Iteration  3 RMS(Cart)=  0.00000000 RMS(Int)=  0.00000641
 Variable       Old X    -DE/DX   Delta X   Delta X   Delta X     New X
                                 (Linear)    (Quad)   (Total)
    R1        2.08566   0.00002   0.00009   0.00003   0.00012   2.08578
    R2        2.08420   0.00003   0.00009   0.00003   0.00013   2.08433
    R3        2.26591   0.00004  -0.00004  -0.00001  -0.00004   2.26587
    R4        5.85231  -0.00005   0.00192  -0.00112   0.00081   5.85312
    R5        5.81204  -0.00002  -0.00254  -0.00030  -0.00285   5.80919
    R6        5.84974   0.00003   0.00693   0.00013   0.00707   5.85681
    R7        5.59084   0.00000  -0.00347   0.00156  -0.00191   5.58893
    R8        5.72293   0.00004   0.00171   0.00266   0.00438   5.72731
    R9        2.24783  -0.00002   0.00008   0.00002   0.00010   2.24793
   R10        2.71532  -0.00005  -0.00009  -0.00002  -0.00011   2.71521
   R11        2.21542   0.00008  -0.00006   0.00001  -0.00006   2.21536
   R12        2.05355   0.00002   0.00007   0.00003   0.00010   2.05365
   R13        2.05698   0.00002   0.00003   0.00003   0.00006   2.05704
   R14        2.05726   0.00003   0.00002   0.00005   0.00006   2.05731
    A1        2.03098  -0.00002  -0.00025  -0.00006  -0.00031   2.03067
    A2        2.12484   0.00001   0.00011   0.00006   0.00017   2.12501
    A3        1.71647  -0.00002  -0.00094  -0.00031  -0.00126   1.71521
    A4        2.12735   0.00001   0.00014   0.00000   0.00014   2.12750
    A5        1.61740   0.00001   0.00294  -0.00007   0.00288   1.62028
    A6        1.51552   0.00000  -0.00290   0.00008  -0.00283   1.51269
    A7        2.41245  -0.00001  -0.00323  -0.00019  -0.00343   2.40902
    A8        2.42176   0.00000  -0.00320   0.00004  -0.00317   2.41858
    A9        0.98801   0.00000  -0.00055  -0.00014  -0.00070   0.98731
   A10        0.98614  -0.00001  -0.00070  -0.00027  -0.00097   0.98517
   A11        0.59889   0.00001   0.00009  -0.00021  -0.00013   0.59876
   A12        2.45384   0.00005  -0.00020  -0.00009  -0.00029   2.45355
   A13        1.61464  -0.00003  -0.00094   0.00049  -0.00045   1.61419
   A14        1.62839  -0.00004   0.00070  -0.00065   0.00006   1.62845
   A15        1.52186   0.00003  -0.00075   0.00063  -0.00012   1.52174
   A16        1.70911   0.00004  -0.00090   0.00060  -0.00031   1.70880
   A17        1.90055   0.00002   0.00012   0.00006   0.00019   1.90073
   A18        1.92887   0.00000   0.00009   0.00006   0.00015   1.92902
   A19        1.92660  -0.00001   0.00005  -0.00002   0.00003   1.92663
   A20        1.90801  -0.00001  -0.00012  -0.00009  -0.00021   1.90780
   A21        1.90525  -0.00001  -0.00022  -0.00008  -0.00030   1.90495
   A22        1.89437   0.00001   0.00007   0.00006   0.00012   1.89449
   A23        1.68741   0.00000   0.00199   0.00022   0.00222   1.68964
   A24        1.62095  -0.00002  -0.00063  -0.00033  -0.00095   1.62000
   A25        3.24302  -0.00007  -0.00023  -0.00016  -0.00039   3.24263
   A26        3.13850   0.00002  -0.00004   0.00050   0.00046   3.13896
    D1       -1.77500   0.00002  -0.00090   0.00037  -0.00054  -1.77553
    D2       -2.25004   0.00000   0.00060   0.00012   0.00070  -2.24933
    D3       -1.32757   0.00001  -0.00291  -0.00031  -0.00320  -1.33077
    D4        1.36262   0.00001  -0.00079   0.00034  -0.00045   1.36217
    D5        0.88758   0.00000   0.00071   0.00009   0.00079   0.88837
    D6        1.81005   0.00000  -0.00280  -0.00033  -0.00311   1.80693
    D7       -0.00311   0.00000  -0.00012  -0.00004  -0.00016  -0.00327
    D8       -0.47815  -0.00002   0.00138  -0.00029   0.00108  -0.47707
    D9        0.44432  -0.00001  -0.00213  -0.00071  -0.00282   0.44149
   D10        2.14847   0.00001   0.00090   0.00010   0.00100   2.14947
   D11        0.00820   0.00000   0.00032   0.00011   0.00043   0.00864
   D12       -3.13647   0.00002   0.00028   0.00060   0.00089  -3.13559
   D13        0.00821   0.00000   0.00032   0.00011   0.00042   0.00864
   D14       -0.36847   0.00000  -0.00015   0.00030   0.00015  -0.36832
   D15        2.77622  -0.00002  -0.00011  -0.00020  -0.00031   2.77591
   D16        0.35420   0.00001   0.00027   0.00014   0.00041   0.35461
   D17       -2.78429  -0.00001   0.00031  -0.00036  -0.00006  -2.78435
   D18        1.44096   0.00001  -0.00179   0.00006  -0.00172   1.43924
   D19        0.86223  -0.00001  -0.00002  -0.00032  -0.00034   0.86189
   D20       -0.50025   0.00000   0.00053  -0.00010   0.00042  -0.49982
   D21       -1.41580   0.00001   0.00176   0.00062   0.00237  -1.41343
   D22       -0.87125   0.00000  -0.00058  -0.00012  -0.00070  -0.87195
   D23        0.49715   0.00000  -0.00066   0.00007  -0.00059   0.49656
   D24        0.02475  -0.00001   0.00021  -0.00036  -0.00015   0.02460
   D25        0.02118   0.00000   0.00007  -0.00010  -0.00003   0.02115
   D26       -0.28844   0.00000  -0.00001  -0.00024  -0.00025  -0.28870
   D27        3.08319   0.00000  -0.00157   0.00005  -0.00152   3.08166
   D28        0.98711   0.00000  -0.00156   0.00008  -0.00148   0.98563
   D29       -1.10871  -0.00001  -0.00173  -0.00003  -0.00175  -1.11046
   D30       -0.00318   0.00000  -0.00012  -0.00004  -0.00016  -0.00334
   D31       -0.31050   0.00000  -0.00023  -0.00013  -0.00036  -0.31086
   D32       -1.19878   0.00002  -0.00085   0.00038  -0.00047  -1.19925
   D33        2.99281   0.00000  -0.00098   0.00032  -0.00066   2.99215
   D34        0.91628   0.00001  -0.00069   0.00043  -0.00026   0.91602
   D35        1.23646   0.00000   0.00226  -0.00003   0.00223   1.23869
   D36       -2.95827   0.00001   0.00231  -0.00001   0.00229  -2.95597
   D37       -0.87999   0.00000   0.00208  -0.00013   0.00195  -0.87805
         Item               Value     Threshold  Converged?
 Maximum Force            0.000085     0.000450     YES
 RMS     Force            0.000022     0.000300     YES
 Maximum Displacement     0.005056     0.001800     NO 
 RMS     Displacement     0.001245     0.001200     NO 
 Predicted change in Energy=-2.780524D-07
 GradGradGradGradGradGradGradGradGradGradGradGradGradGradGradGradGradGrad

                          Input orientation:                          
 ---------------------------------------------------------------------
 Center     Atomic      Atomic             Coordinates (Angstroms)
 Number     Number       Type             X           Y           Z
 ---------------------------------------------------------------------
      1          6           0       -2.290089   -0.252990   -0.012447
      2          1           0       -2.822841    0.068507    0.899184
      3          1           0       -2.516133    0.307708   -0.934989
      4          8           0       -1.505815   -1.159865    0.001688
      5          7           0        1.581979    0.183961    0.012854
      6          6           0        0.716703    1.000224    0.005798
      7          8           0       -0.050554    1.886581    0.002088
      8          6           0        1.763536   -1.241250   -0.003979
      9          1           0        2.827182   -1.460221   -0.045450
     10          1           0        1.271972   -1.678394   -0.871265
     11          1           0        1.341809   -1.687952    0.894818
 ---------------------------------------------------------------------
                    Distance matrix (angstroms):
                    1          2          3          4          5
     1  C    0.000000
     2  H    1.103747   0.000000
     3  H    1.102979   1.874961   0.000000
     4  O    1.199045   2.012202   2.012927   0.000000
     5  N    3.896727   4.494590   4.208116   3.367560   0.000000
     6  C    3.257557   3.767573   3.437425   3.099288   1.189553
     7  O    3.097337   3.434494   3.074090   3.376184   2.358855
     8  C    4.172363   4.854484   4.645602   3.270368   1.436828
     9  H    5.257848   5.928921   5.698058   4.343650   2.063314
    10  H    3.931619   4.790996   4.277663   2.957535   2.084739
    11  H    4.009107   4.519898   4.713234   3.030762   2.083170
                    6          7          8          9         10
     6  C    0.000000
     7  O    1.172317   0.000000
     8  C    2.473896   3.615839   0.000000
     9  H    3.241996   4.414149   1.086744   0.000000
    10  H    2.872726   3.901393   1.088538   1.774331   0.000000
    11  H    2.899552   3.938646   1.088684   1.772653   1.767489
                   11
    11  H    0.000000
 Stoichiometry    C3H5NO2
 Framework group  C1[X(C3H5NO2)]
 Deg. of freedom    27
 Full point group                 C1      NOp   1
 Largest Abelian subgroup         C1      NOp   1
 Largest concise Abelian subgroup C1      NOp   1
                         Standard orientation:                         
 ---------------------------------------------------------------------
 Center     Atomic      Atomic             Coordinates (Angstroms)
 Number     Number       Type             X           Y           Z
 ---------------------------------------------------------------------
      1          6           0        2.288987   -0.228730    0.011693
      2          1           0        2.818842    0.095406   -0.900693
      3          1           0        2.511186    0.335102    0.933258
      4          8           0        1.511640   -1.141576   -0.000662
      5          7           0       -1.586310    0.178662   -0.012410
      6          6           0       -0.727278    1.001504   -0.007033
      7          8           0        0.033204    1.893688   -0.005063
      8          6           0       -1.756992   -1.247864    0.006713
      9          1           0       -2.818919   -1.474869    0.049037
     10          1           0       -1.261701   -1.679906    0.874434
     11          1           0       -1.332298   -1.692730   -0.891598
 ---------------------------------------------------------------------
 Rotational constants (GHZ):           4.2097293           2.4278478           1.5711547
 Standard basis: Aug-CC-pVTZ (5D, 7F)
 There are   455 symmetry adapted cartesian basis functions of A   symmetry.
 There are   391 symmetry adapted basis functions of A   symmetry.
   391 basis functions,   567 primitive gaussians,   455 cartesian basis functions
    23 alpha electrons       23 beta electrons
       nuclear repulsion energy       209.0175146351 Hartrees.
 NAtoms=   11 NActive=   11 NUniq=   11 SFac= 1.00D+00 NAtFMM=   60 NAOKFM=F Big=F
 Integral buffers will be    131072 words long.
 Raffenetti 2 integral format.
 Two-electron integral symmetry is turned on.
 Nuclear repulsion after empirical dispersion term =      209.0139908104 Hartrees.
 One-electron integrals computed using PRISM.
 NBasis=   391 RedAO= T EigKep=  2.85D-05  NBF=   391
 NBsUse=   391 1.00D-06 EigRej= -1.00D+00 NBFU=   391
 Initial guess from the checkpoint file:  "PC2-M0001-b3lyp-wb97L-wb97H.chk"
 B after Tr=     0.000000    0.000000    0.000000
         Rot=    1.000000   -0.000022   -0.000009   -0.000676 Ang=  -0.08 deg.
 Requested convergence on RMS density matrix=1.00D-08 within 128 cycles.
 Requested convergence on MAX density matrix=1.00D-06.
 Requested convergence on             energy=1.00D-06.
 No special actions if energy rises.
 SCF Done:  E(RwB97XD) =  -322.511992447     A.U. after    9 cycles
            NFock=  9  Conv=0.60D-08     -V/T= 2.0056
 Calling FoFJK, ICntrl=      2127 FMM=F ISym2X=0 I1Cent= 0 IOpClX= 0 NMat=1 NMatS=1 NMatT=0.
 ***** Axes restored to original set *****
 -------------------------------------------------------------------
 Center     Atomic                   Forces (Hartrees/Bohr)
 Number     Number              X              Y              Z
 -------------------------------------------------------------------
      1        6          -0.000034542    0.000078370   -0.000043331
      2        1           0.000026245    0.000011488   -0.000000988
      3        1           0.000012222    0.000006886    0.000009851
      4        8          -0.000012390   -0.000029677    0.000017118
      5        7          -0.000136461    0.000020754   -0.000009315
      6        6           0.000249025   -0.000093264   -0.000000327
      7        8          -0.000173482    0.000003755    0.000013323
      8        6           0.000047033    0.000021258   -0.000014285
      9        1          -0.000005141    0.000011037   -0.000001071
     10        1          -0.000013468   -0.000005388    0.000001553
     11        1           0.000040958   -0.000025219    0.000027471
 -------------------------------------------------------------------
 Cartesian Forces:  Max     0.000249025 RMS     0.000064689

 GradGradGradGradGradGradGradGradGradGradGradGradGradGradGradGradGradGrad
 Berny optimization.
 Using GEDIIS/GDIIS optimizer.
 FormGI is forming the generalized inverse of G from B-inverse, IUseBI=4.
 Internal  Forces:  Max     0.000123410 RMS     0.000024426
 Search for a local minimum.
 Step number  21 out of a maximum of   87
 All quantities printed in internal units (Hartrees-Bohrs-Radians)
 Mixed Optimization -- En-DIIS/RFO-DIIS
 Swapping is turned off.
 Update second derivatives using D2CorX and points    4    5    6    7    8
                                                      9   10   11   12   13
                                                     14   15   16   17   18
                                                     19   20   21
 DE= -4.87D-07 DEPred=-2.78D-07 R= 1.75D+00
 Trust test= 1.75D+00 RLast= 1.40D-02 DXMaxT set to 5.05D-01
 ITU=  0  0  1  1  0  1  0  1  1  1  1  1  1  1  1  1  1  1  1  1
 ITU=  0
     Eigenvalues ---    0.00077   0.00101   0.00655   0.00870   0.01226
     Eigenvalues ---    0.02274   0.02835   0.03341   0.04638   0.05256
     Eigenvalues ---    0.06135   0.06888   0.07333   0.08145   0.09107
     Eigenvalues ---    0.09320   0.10715   0.15659   0.28973   0.29487
     Eigenvalues ---    0.31890   0.33337   0.34427   0.35936   0.92608
     Eigenvalues ---    1.08758   1.24873
 En-DIIS/RFO-DIIS/Sim-DIIS IScMMF=       -3 using points:    21   20   19   18   17   16   15   14   13   12
 RFO step:  Lambda=-8.93342603D-07.
 DIIS inversion failure, remove point  10.
 DIIS inversion failure, remove point   9.
 DIIS inversion failure, remove point   8.
 DIIS inversion failure, remove point   7.
 DIIS inversion failure, remove point   6.
 DIIS inversion failure, remove point   5.
 RFO-DIIS uses    4 points instead of   10
 DidBck=F Rises=F RFO-DIIS coefs:    2.49938   -2.00000    0.47289    0.02773    0.00000
                  RFO-DIIS coefs:    0.00000    0.00000    0.00000    0.00000    0.00000
 Iteration  1 RMS(Cart)=  0.00162889 RMS(Int)=  0.00000579
 Iteration  2 RMS(Cart)=  0.00000356 RMS(Int)=  0.00000444
 Iteration  3 RMS(Cart)=  0.00000000 RMS(Int)=  0.00000444
 Variable       Old X    -DE/DX   Delta X   Delta X   Delta X     New X
                                 (Linear)    (Quad)   (Total)
    R1        2.08578  -0.00001   0.00009   0.00011   0.00020   2.08598
    R2        2.08433  -0.00001   0.00010   0.00012   0.00021   2.08454
    R3        2.26587   0.00006  -0.00002  -0.00002  -0.00004   2.26582
    R4        5.85312  -0.00005  -0.00086  -0.00193  -0.00279   5.85033
    R5        5.80919  -0.00002  -0.00146  -0.00244  -0.00390   5.80529
    R6        5.85681   0.00001   0.00305   0.00340   0.00644   5.86325
    R7        5.58893   0.00000   0.00111   0.00119   0.00230   5.59123
    R8        5.72731   0.00004   0.00483   0.00609   0.01092   5.73823
    R9        2.24793  -0.00010   0.00004   0.00008   0.00012   2.24805
   R10        2.71521  -0.00001  -0.00010  -0.00013  -0.00023   2.71498
   R11        2.21536   0.00012  -0.00001  -0.00003  -0.00004   2.21532
   R12        2.05365  -0.00001   0.00007   0.00009   0.00016   2.05381
   R13        2.05704   0.00001   0.00006   0.00008   0.00014   2.05718
   R14        2.05731   0.00002   0.00007   0.00005   0.00013   2.05744
    A1        2.03067   0.00000  -0.00021  -0.00034  -0.00055   2.03012
    A2        2.12501  -0.00001   0.00013   0.00007   0.00021   2.12522
    A3        1.71521  -0.00002  -0.00086  -0.00121  -0.00207   1.71315
    A4        2.12750   0.00000   0.00008   0.00027   0.00034   2.12784
    A5        1.62028   0.00000   0.00110   0.00148   0.00257   1.62285
    A6        1.51269   0.00001  -0.00105  -0.00143  -0.00248   1.51021
    A7        2.40902  -0.00001  -0.00158  -0.00195  -0.00352   2.40550
    A8        2.41858   0.00000  -0.00123  -0.00174  -0.00296   2.41562
    A9        0.98731  -0.00001  -0.00043  -0.00059  -0.00102   0.98629
   A10        0.98517  -0.00001  -0.00068  -0.00078  -0.00145   0.98371
   A11        0.59876   0.00000  -0.00031  -0.00039  -0.00069   0.59806
   A12        2.45355   0.00004  -0.00004  -0.00029  -0.00034   2.45321
   A13        1.61419  -0.00001   0.00027   0.00052   0.00080   1.61498
   A14        1.62845  -0.00004  -0.00069  -0.00095  -0.00164   1.62681
   A15        1.52174   0.00003   0.00064   0.00089   0.00154   1.52328
   A16        1.70880   0.00002   0.00053   0.00043   0.00097   1.70977
   A17        1.90073   0.00001   0.00017   0.00013   0.00030   1.90103
   A18        1.92902  -0.00001   0.00013   0.00001   0.00013   1.92915
   A19        1.92663  -0.00001  -0.00001   0.00020   0.00019   1.92682
   A20        1.90780   0.00001  -0.00017  -0.00019  -0.00036   1.90744
   A21        1.90495   0.00000  -0.00020  -0.00028  -0.00048   1.90447
   A22        1.89449   0.00000   0.00008   0.00013   0.00021   1.89470
   A23        1.68964   0.00001   0.00113   0.00144   0.00256   1.69219
   A24        1.62000  -0.00002  -0.00075  -0.00102  -0.00178   1.61822
   A25        3.24263  -0.00005  -0.00042  -0.00042  -0.00084   3.24179
   A26        3.13896   0.00000   0.00073  -0.00090  -0.00017   3.13879
    D1       -1.77553   0.00002   0.00018  -0.00013   0.00005  -1.77549
    D2       -2.24933   0.00001   0.00040   0.00068   0.00109  -2.24824
    D3       -1.33077   0.00001  -0.00161  -0.00199  -0.00361  -1.33438
    D4        1.36217   0.00001   0.00019  -0.00009   0.00009   1.36227
    D5        0.88837   0.00000   0.00041   0.00072   0.00113   0.88951
    D6        1.80693   0.00000  -0.00160  -0.00195  -0.00357   1.80337
    D7       -0.00327   0.00000  -0.00011  -0.00062  -0.00073  -0.00399
    D8       -0.47707  -0.00001   0.00011   0.00019   0.00031  -0.47675
    D9        0.44149  -0.00001  -0.00190  -0.00248  -0.00439   0.43711
   D10        2.14947   0.00000   0.00052   0.00182   0.00235   2.15182
   D11        0.00864   0.00001   0.00029   0.00163   0.00193   0.01056
   D12       -3.13559   0.00001   0.00102   0.00072   0.00174  -3.13384
   D13        0.00864   0.00001   0.00029   0.00162   0.00191   0.01055
   D14       -0.36832   0.00000   0.00041   0.00034   0.00074  -0.36757
   D15        2.77591   0.00000  -0.00032   0.00124   0.00091   2.77682
   D16        0.35461   0.00001   0.00030   0.00021   0.00051   0.35512
   D17       -2.78435   0.00001  -0.00043   0.00111   0.00068  -2.78367
   D18        1.43924   0.00001  -0.00066  -0.00126  -0.00193   1.43731
   D19        0.86189  -0.00001  -0.00051  -0.00043  -0.00095   0.86094
   D20       -0.49982   0.00000   0.00002   0.00003   0.00005  -0.49978
   D21       -1.41343   0.00001   0.00165   0.00183   0.00349  -1.40994
   D22       -0.87195   0.00001  -0.00038  -0.00026  -0.00064  -0.87260
   D23        0.49656   0.00000  -0.00012  -0.00014  -0.00026   0.49630
   D24        0.02460   0.00000  -0.00046  -0.00032  -0.00077   0.02383
   D25        0.02115  -0.00001  -0.00012  -0.00157  -0.00169   0.01946
   D26       -0.28870  -0.00001  -0.00036  -0.00196  -0.00232  -0.29102
   D27        3.08166   0.00000  -0.00056  -0.00102  -0.00157   3.08009
   D28        0.98563  -0.00001  -0.00053  -0.00086  -0.00139   0.98424
   D29       -1.11046   0.00000  -0.00070  -0.00116  -0.00187  -1.11233
   D30       -0.00334   0.00000  -0.00011  -0.00063  -0.00074  -0.00408
   D31       -0.31086  -0.00001  -0.00029  -0.00110  -0.00139  -0.31225
   D32       -1.19925   0.00002   0.00033   0.00028   0.00061  -1.19864
   D33        2.99215   0.00002   0.00015   0.00024   0.00039   2.99254
   D34        0.91602   0.00001   0.00044   0.00062   0.00106   0.91708
   D35        1.23869  -0.00001   0.00077   0.00094   0.00171   1.24040
   D36       -2.95597  -0.00001   0.00085   0.00104   0.00189  -2.95409
   D37       -0.87805   0.00000   0.00057   0.00072   0.00130  -0.87675
         Item               Value     Threshold  Converged?
 Maximum Force            0.000123     0.000450     YES
 RMS     Force            0.000024     0.000300     YES
 Maximum Displacement     0.006356     0.001800     NO 
 RMS     Displacement     0.001629     0.001200     NO 
 Predicted change in Energy=-3.755452D-07
 GradGradGradGradGradGradGradGradGradGradGradGradGradGradGradGradGradGrad

                          Input orientation:                          
 ---------------------------------------------------------------------
 Center     Atomic      Atomic             Coordinates (Angstroms)
 Number     Number       Type             X           Y           Z
 ---------------------------------------------------------------------
      1          6           0       -2.290613   -0.252885   -0.013003
      2          1           0       -2.823312    0.071013    0.897936
      3          1           0       -2.514718    0.307933   -0.936079
      4          8           0       -1.508868   -1.161890    0.002451
      5          7           0        1.582437    0.184117    0.012827
      6          6           0        0.716682    0.999972    0.006527
      7          8           0       -0.051774    1.885264    0.003755
      8          6           0        1.764222   -1.240943   -0.004030
      9          1           0        2.827822   -1.460048   -0.048148
     10          1           0        1.270699   -1.678590   -0.870043
     11          1           0        1.345173   -1.687633    0.896105
 ---------------------------------------------------------------------
                    Distance matrix (angstroms):
                    1          2          3          4          5
     1  C    0.000000
     2  H    1.103851   0.000000
     3  H    1.103091   1.874825   0.000000
     4  O    1.199022   2.012388   2.013194   0.000000
     5  N    3.897711   4.495201   4.207425   3.371647   0.000000
     6  C    3.257892   3.766846   3.436476   3.102698   1.189618
     7  O    3.095862   3.431106   3.072028   3.377613   2.358947
     8  C    4.173491   4.855949   4.645111   3.274051   1.436706
     9  H    5.258978   5.930812   5.697096   4.347222   2.063487
    10  H    3.930661   4.790385   4.275513   2.958752   2.084782
    11  H    4.012969   4.524279   4.715711   3.036539   2.083248
                    6          7          8          9         10
     6  C    0.000000
     7  O    1.172295   0.000000
     8  C    2.473691   3.615394   0.000000
     9  H    3.242159   4.414282   1.086829   0.000000
    10  H    2.872282   3.900451   1.088613   1.774234   0.000000
    11  H    2.899926   3.938698   1.088751   1.772472   1.767741
                   11
    11  H    0.000000
 Stoichiometry    C3H5NO2
 Framework group  C1[X(C3H5NO2)]
 Deg. of freedom    27
 Full point group                 C1      NOp   1
 Largest Abelian subgroup         C1      NOp   1
 Largest concise Abelian subgroup C1      NOp   1
                         Standard orientation:                         
 ---------------------------------------------------------------------
 Center     Atomic      Atomic             Coordinates (Angstroms)
 Number     Number       Type             X           Y           Z
 ---------------------------------------------------------------------
      1          6           0        2.289026   -0.227219    0.012437
      2          1           0        2.818639    0.099924   -0.899141
      3          1           0        2.509092    0.336417    0.934768
      4          8           0        1.514599   -1.142489   -0.001592
      5          7           0       -1.587422    0.178634   -0.011863
      6          6           0       -0.728245    1.001423   -0.006927
      7          8           0        0.033078    1.892861   -0.005547
      8          6           0       -1.757747   -1.247819    0.006684
      9          1           0       -2.819530   -1.475410    0.051601
     10          1           0       -1.260281   -1.680516    0.872928
     11          1           0       -1.335584   -1.692140   -0.893170
 ---------------------------------------------------------------------
 Rotational constants (GHZ):           4.2106141           2.4250259           1.5701014
 Standard basis: Aug-CC-pVTZ (5D, 7F)
 There are   455 symmetry adapted cartesian basis functions of A   symmetry.
 There are   391 symmetry adapted basis functions of A   symmetry.
   391 basis functions,   567 primitive gaussians,   455 cartesian basis functions
    23 alpha electrons       23 beta electrons
       nuclear repulsion energy       208.9835320292 Hartrees.
 NAtoms=   11 NActive=   11 NUniq=   11 SFac= 1.00D+00 NAtFMM=   60 NAOKFM=F Big=F
 Integral buffers will be    131072 words long.
 Raffenetti 2 integral format.
 Two-electron integral symmetry is turned on.
 Nuclear repulsion after empirical dispersion term =      208.9800091991 Hartrees.
 One-electron integrals computed using PRISM.
 NBasis=   391 RedAO= T EigKep=  2.85D-05  NBF=   391
 NBsUse=   391 1.00D-06 EigRej= -1.00D+00 NBFU=   391
 Initial guess from the checkpoint file:  "PC2-M0001-b3lyp-wb97L-wb97H.chk"
 B after Tr=     0.000000    0.000000    0.000000
         Rot=    1.000000   -0.000057   -0.000021   -0.000153 Ang=  -0.02 deg.
 Requested convergence on RMS density matrix=1.00D-08 within 128 cycles.
 Requested convergence on MAX density matrix=1.00D-06.
 Requested convergence on             energy=1.00D-06.
 No special actions if energy rises.
 SCF Done:  E(RwB97XD) =  -322.511993326     A.U. after    8 cycles
            NFock=  8  Conv=0.52D-08     -V/T= 2.0056
 Calling FoFJK, ICntrl=      2127 FMM=F ISym2X=0 I1Cent= 0 IOpClX= 0 NMat=1 NMatS=1 NMatT=0.
 ***** Axes restored to original set *****
 -------------------------------------------------------------------
 Center     Atomic                   Forces (Hartrees/Bohr)
 Number     Number              X              Y              Z
 -------------------------------------------------------------------
      1        6          -0.000127703    0.000165846   -0.000030340
      2        1           0.000070614   -0.000030261   -0.000025474
      3        1           0.000055307   -0.000051244    0.000033661
      4        8           0.000007616   -0.000014732    0.000003343
      5        7          -0.000205798    0.000213785   -0.000018750
      6        6           0.000257822   -0.000284146    0.000043532
      7        8          -0.000126854    0.000064287   -0.000009374
      8        6           0.000114002   -0.000143118   -0.000036711
      9        1          -0.000042410    0.000060901   -0.000001313
     10        1          -0.000020331    0.000014138    0.000053569
     11        1           0.000017735    0.000004545   -0.000012143
 -------------------------------------------------------------------
 Cartesian Forces:  Max     0.000284146 RMS     0.000104522

 GradGradGradGradGradGradGradGradGradGradGradGradGradGradGradGradGradGrad
 Berny optimization.
 Using GEDIIS/GDIIS optimizer.
 FormGI is forming the generalized inverse of G from B-inverse, IUseBI=4.
 Internal  Forces:  Max     0.000230776 RMS     0.000038103
 Search for a local minimum.
 Step number  22 out of a maximum of   87
 All quantities printed in internal units (Hartrees-Bohrs-Radians)
 Mixed Optimization -- En-DIIS/RFO-DIIS
 Swapping is turned off.
 Update second derivatives using D2CorX and points    4    5    6    7    8
                                                      9   10   11   12   13
                                                     14   15   16   17   18
                                                     19   20   21   22
 DE= -8.79D-07 DEPred=-3.76D-07 R= 2.34D+00
 Trust test= 2.34D+00 RLast= 1.90D-02 DXMaxT set to 5.05D-01
 ITU=  0  0  0  1  1  0  1  0  1  1  1  1  1  1  1  1  1  1  1  1
 ITU=  1  0
     Eigenvalues ---    0.00070   0.00088   0.00303   0.00762   0.01260
     Eigenvalues ---    0.02332   0.02824   0.03340   0.04676   0.05015
     Eigenvalues ---    0.06173   0.06655   0.07220   0.08553   0.09272
     Eigenvalues ---    0.10284   0.10980   0.16815   0.29026   0.29519
     Eigenvalues ---    0.32149   0.33778   0.35532   0.38128   0.92679
     Eigenvalues ---    1.10179   1.32243
 En-DIIS/RFO-DIIS/Sim-DIIS IScMMF=       -3 using points:    22   21   20   19   18   17   16   15   14   13
 RFO step:  Lambda=-1.54762502D-06.
 DIIS inversion failure, remove point  10.
 DIIS inversion failure, remove point   9.
 DIIS inversion failure, remove point   8.
 DIIS inversion failure, remove point   7.
 DIIS inversion failure, remove point   6.
 RFO-DIIS uses    5 points instead of   10
 DidBck=F Rises=F RFO-DIIS coefs:    1.20354    0.75739   -2.00000    1.31021   -0.27114
                  RFO-DIIS coefs:    0.00000    0.00000    0.00000    0.00000    0.00000
 Iteration  1 RMS(Cart)=  0.00290661 RMS(Int)=  0.00000990
 Iteration  2 RMS(Cart)=  0.00000793 RMS(Int)=  0.00000569
 Iteration  3 RMS(Cart)=  0.00000000 RMS(Int)=  0.00000569
 Variable       Old X    -DE/DX   Delta X   Delta X   Delta X     New X
                                 (Linear)    (Quad)   (Total)
    R1        2.08598  -0.00006  -0.00002   0.00016   0.00015   2.08612
    R2        2.08454  -0.00006  -0.00001   0.00017   0.00016   2.08470
    R3        2.26582   0.00006   0.00001  -0.00002  -0.00001   2.26581
    R4        5.85033  -0.00003  -0.00301  -0.00765  -0.01066   5.83967
    R5        5.80529  -0.00002   0.00042  -0.01123  -0.01080   5.79449
    R6        5.86325  -0.00002  -0.00312   0.00681   0.00368   5.86693
    R7        5.59123   0.00000   0.00362   0.00049   0.00410   5.59534
    R8        5.73823   0.00003   0.00317   0.01450   0.01766   5.75589
    R9        2.24805  -0.00023   0.00007  -0.00002   0.00005   2.24810
   R10        2.71498   0.00006   0.00012  -0.00030  -0.00018   2.71480
   R11        2.21532   0.00013  -0.00001   0.00001   0.00000   2.21532
   R12        2.05381  -0.00005   0.00001   0.00013   0.00013   2.05394
   R13        2.05718  -0.00003  -0.00001   0.00010   0.00010   2.05728
   R14        2.05744   0.00000   0.00002   0.00010   0.00013   2.05757
    A1        2.03012   0.00006   0.00006  -0.00052  -0.00046   2.02967
    A2        2.12522  -0.00002   0.00000   0.00023   0.00023   2.12545
    A3        1.71315  -0.00001  -0.00013  -0.00342  -0.00354   1.70961
    A4        2.12784  -0.00004  -0.00005   0.00029   0.00023   2.12807
    A5        1.62285   0.00000  -0.00140   0.00507   0.00365   1.62650
    A6        1.51021   0.00002   0.00140  -0.00493  -0.00353   1.50668
    A7        2.40550  -0.00001   0.00108  -0.00582  -0.00473   2.40076
    A8        2.41562  -0.00001   0.00141  -0.00502  -0.00362   2.41200
    A9        0.98629  -0.00002  -0.00003  -0.00088  -0.00091   0.98538
   A10        0.98371  -0.00003  -0.00015  -0.00163  -0.00177   0.98194
   A11        0.59806  -0.00001  -0.00033  -0.00087  -0.00119   0.59687
   A12        2.45321   0.00003  -0.00064   0.00034  -0.00030   2.45291
   A13        1.61498   0.00003   0.00153   0.00052   0.00205   1.61703
   A14        1.62681  -0.00002  -0.00138  -0.00150  -0.00288   1.62393
   A15        1.52328   0.00001   0.00139   0.00135   0.00274   1.52602
   A16        1.70977  -0.00001   0.00131   0.00071   0.00203   1.71179
   A17        1.90103  -0.00001  -0.00005   0.00030   0.00025   1.90128
   A18        1.92915  -0.00001   0.00006   0.00016   0.00021   1.92937
   A19        1.92682  -0.00002  -0.00001   0.00006   0.00005   1.92687
   A20        1.90744   0.00002  -0.00011  -0.00023  -0.00034   1.90710
   A21        1.90447   0.00002  -0.00006  -0.00039  -0.00046   1.90401
   A22        1.89470   0.00000   0.00017   0.00009   0.00027   1.89497
   A23        1.69219   0.00002  -0.00046   0.00391   0.00345   1.69564
   A24        1.61822  -0.00001  -0.00023  -0.00314  -0.00337   1.61485
   A25        3.24179   0.00001   0.00015  -0.00098  -0.00084   3.24095
   A26        3.13879   0.00001   0.00048   0.00046   0.00094   3.13973
    D1       -1.77549   0.00002   0.00094  -0.00010   0.00084  -1.77464
    D2       -2.24824   0.00002  -0.00008   0.00151   0.00144  -2.24680
    D3       -1.33438   0.00000   0.00083  -0.00584  -0.00502  -1.33941
    D4        1.36227   0.00001   0.00087  -0.00007   0.00080   1.36307
    D5        0.88951   0.00001  -0.00015   0.00154   0.00140   0.89091
    D6        1.80337  -0.00001   0.00077  -0.00581  -0.00506   1.79830
    D7       -0.00399   0.00000  -0.00011  -0.00086  -0.00098  -0.00497
    D8       -0.47675   0.00000  -0.00113   0.00074  -0.00038  -0.47713
    D9        0.43711  -0.00002  -0.00022  -0.00661  -0.00684   0.43026
   D10        2.15182  -0.00002  -0.00002   0.00304   0.00302   2.15484
   D11        0.01056   0.00000   0.00030   0.00230   0.00260   0.01316
   D12       -3.13384   0.00002   0.00077   0.00273   0.00350  -3.13034
   D13        0.01055   0.00000   0.00029   0.00227   0.00256   0.01311
   D14       -0.36757   0.00001   0.00047   0.00121   0.00167  -0.36590
   D15        2.77682  -0.00001   0.00000   0.00074   0.00073   2.77755
   D16        0.35512   0.00001   0.00011   0.00076   0.00088   0.35600
   D17       -2.78367   0.00000  -0.00036   0.00030  -0.00006  -2.78373
   D18        1.43731   0.00000   0.00096  -0.00350  -0.00255   1.43476
   D19        0.86094  -0.00002  -0.00039  -0.00164  -0.00203   0.85891
   D20       -0.49978   0.00000  -0.00028  -0.00019  -0.00048  -0.50025
   D21       -1.40994   0.00002   0.00006   0.00568   0.00575  -1.40419
   D22       -0.87260   0.00000   0.00003  -0.00110  -0.00108  -0.87367
   D23        0.49630   0.00000   0.00030  -0.00015   0.00015   0.49645
   D24        0.02383  -0.00001  -0.00063  -0.00108  -0.00170   0.02212
   D25        0.01946   0.00000  -0.00047  -0.00174  -0.00221   0.01726
   D26       -0.29102   0.00000  -0.00071  -0.00289  -0.00360  -0.29462
   D27        3.08009   0.00000   0.00071  -0.00274  -0.00202   3.07806
   D28        0.98424  -0.00001   0.00084  -0.00274  -0.00190   0.98234
   D29       -1.11233   0.00001   0.00060  -0.00300  -0.00240  -1.11473
   D30       -0.00408   0.00000  -0.00012  -0.00088  -0.00100  -0.00508
   D31       -0.31225   0.00000  -0.00028  -0.00199  -0.00228  -0.31453
   D32       -1.19864   0.00004   0.00070   0.00184   0.00254  -1.19610
   D33        2.99254   0.00004   0.00079   0.00152   0.00231   2.99486
   D34        0.91708   0.00000   0.00083   0.00207   0.00290   0.91998
   D35        1.24040  -0.00002  -0.00076   0.00207   0.00131   1.24171
   D36       -2.95409  -0.00003  -0.00087   0.00223   0.00136  -2.95273
   D37       -0.87675   0.00001  -0.00094   0.00178   0.00084  -0.87591
         Item               Value     Threshold  Converged?
 Maximum Force            0.000231     0.000450     YES
 RMS     Force            0.000038     0.000300     YES
 Maximum Displacement     0.011494     0.001800     NO 
 RMS     Displacement     0.002907     0.001200     NO 
 Predicted change in Energy=-6.933241D-07
 GradGradGradGradGradGradGradGradGradGradGradGradGradGradGradGradGradGrad

                          Input orientation:                          
 ---------------------------------------------------------------------
 Center     Atomic      Atomic             Coordinates (Angstroms)
 Number     Number       Type             X           Y           Z
 ---------------------------------------------------------------------
      1          6           0       -2.290985   -0.251695   -0.013919
      2          1           0       -2.823332    0.076222    0.895879
      3          1           0       -2.512185    0.308517   -0.938162
      4          8           0       -1.512907   -1.163787    0.003906
      5          7           0        1.582108    0.183904    0.012914
      6          6           0        0.715036    0.998407    0.008392
      7          8           0       -0.055567    1.881836    0.006281
      8          6           0        1.765665   -1.240829   -0.004226
      9          1           0        2.829374   -1.458843   -0.052675
     10          1           0        1.269288   -1.679624   -0.868091
     11          1           0        1.351255   -1.687799    0.898001
 ---------------------------------------------------------------------
                    Distance matrix (angstroms):
                    1          2          3          4          5
     1  C    0.000000
     2  H    1.103928   0.000000
     3  H    1.103173   1.874695   0.000000
     4  O    1.199014   2.012574   2.013388   0.000000
     5  N    3.897603   4.494343   4.205152   3.375717   0.000000
     6  C    3.255674   3.762726   3.433200   3.104647   1.189642
     7  O    3.090219   3.422302   3.066313   3.376339   2.359024
     8  C    4.175511   4.858365   4.644643   3.279487   1.436611
     9  H    5.260872   5.933739   5.695603   4.352661   2.063635
    10  H    3.929902   4.790003   4.272839   2.960924   2.084889
    11  H    4.019938   4.531992   4.720481   3.045885   2.083253
                    6          7          8          9         10
     6  C    0.000000
     7  O    1.172297   0.000000
     8  C    2.473491   3.614973   0.000000
     9  H    3.242257   4.414351   1.086900   0.000000
    10  H    2.871806   3.899200   1.088667   1.774124   0.000000
    11  H    2.900325   3.939112   1.088822   1.772298   1.768012
                   11
    11  H    0.000000
 Stoichiometry    C3H5NO2
 Framework group  C1[X(C3H5NO2)]
 Deg. of freedom    27
 Full point group                 C1      NOp   1
 Largest Abelian subgroup         C1      NOp   1
 Largest concise Abelian subgroup C1      NOp   1
                         Standard orientation:                         
 ---------------------------------------------------------------------
 Center     Atomic      Atomic             Coordinates (Angstroms)
 Number     Number       Type             X           Y           Z
 ---------------------------------------------------------------------
      1          6           0        2.287798   -0.228081    0.013718
      2          1           0        2.817381    0.103057   -0.896527
      3          1           0        2.505747    0.333992    0.937603
      4          8           0        1.515896   -1.145422   -0.003278
      5          7           0       -1.588167    0.181304   -0.011004
      6          6           0       -0.726621    1.001655   -0.007323
      7          8           0        0.037991    1.890275   -0.006025
      8          6           0       -1.762075   -1.244630    0.006821
      9          1           0       -2.824256   -1.469813    0.055986
     10          1           0       -1.262233   -1.679705    0.870570
     11          1           0       -1.345181   -1.689156   -0.895470
 ---------------------------------------------------------------------
 Rotational constants (GHZ):           4.2157466           2.4224550           1.5697507
 Standard basis: Aug-CC-pVTZ (5D, 7F)
 There are   455 symmetry adapted cartesian basis functions of A   symmetry.
 There are   391 symmetry adapted basis functions of A   symmetry.
   391 basis functions,   567 primitive gaussians,   455 cartesian basis functions
    23 alpha electrons       23 beta electrons
       nuclear repulsion energy       208.9758044768 Hartrees.
 NAtoms=   11 NActive=   11 NUniq=   11 SFac= 1.00D+00 NAtFMM=   60 NAOKFM=F Big=F
 Integral buffers will be    131072 words long.
 Raffenetti 2 integral format.
 Two-electron integral symmetry is turned on.
 Nuclear repulsion after empirical dispersion term =      208.9722821805 Hartrees.
 One-electron integrals computed using PRISM.
 NBasis=   391 RedAO= T EigKep=  2.85D-05  NBF=   391
 NBsUse=   391 1.00D-06 EigRej= -1.00D+00 NBFU=   391
 Initial guess from the checkpoint file:  "PC2-M0001-b3lyp-wb97L-wb97H.chk"
 B after Tr=     0.000000    0.000000    0.000000
         Rot=    1.000000   -0.000102   -0.000035    0.000735 Ang=  -0.09 deg.
 Requested convergence on RMS density matrix=1.00D-08 within 128 cycles.
 Requested convergence on MAX density matrix=1.00D-06.
 Requested convergence on             energy=1.00D-06.
 No special actions if energy rises.
 SCF Done:  E(RwB97XD) =  -322.511994563     A.U. after   10 cycles
            NFock= 10  Conv=0.55D-08     -V/T= 2.0056
 Calling FoFJK, ICntrl=      2127 FMM=F ISym2X=0 I1Cent= 0 IOpClX= 0 NMat=1 NMatS=1 NMatT=0.
 ***** Axes restored to original set *****
 -------------------------------------------------------------------
 Center     Atomic                   Forces (Hartrees/Bohr)
 Number     Number              X              Y              Z
 -------------------------------------------------------------------
      1        6          -0.000199952    0.000222147   -0.000030172
      2        1           0.000106106   -0.000067710   -0.000042871
      3        1           0.000079965   -0.000097954    0.000053030
      4        8           0.000021906   -0.000004852   -0.000001845
      5        7          -0.000244874    0.000351237    0.000015950
      6        6           0.000222763   -0.000407295   -0.000063258
      7        8          -0.000051425    0.000118947    0.000049111
      8        6           0.000177603   -0.000279154   -0.000017259
      9        1          -0.000072774    0.000102682    0.000001151
     10        1          -0.000038017    0.000039657    0.000092789
     11        1          -0.000001302    0.000022295   -0.000056625
 -------------------------------------------------------------------
 Cartesian Forces:  Max     0.000407295 RMS     0.000144650

 GradGradGradGradGradGradGradGradGradGradGradGradGradGradGradGradGradGrad
 Berny optimization.
 Using GEDIIS/GDIIS optimizer.
 FormGI is forming the generalized inverse of G from B-inverse, IUseBI=4.
 Internal  Forces:  Max     0.000309605 RMS     0.000052207
 Search for a local minimum.
 Step number  23 out of a maximum of   87
 All quantities printed in internal units (Hartrees-Bohrs-Radians)
 Mixed Optimization -- En-DIIS/RFO-DIIS
 Swapping is turned off.
 Update second derivatives using D2CorX and points    4    5    6    7    8
                                                      9   10   11   12   13
                                                     14   15   16   17   18
                                                     19   20   21   22   23
 DE= -1.24D-06 DEPred=-6.93D-07 R= 1.78D+00
 TightC=F SS=  1.41D+00  RLast= 3.09D-02 DXNew= 8.4853D-01 9.2700D-02
 Trust test= 1.78D+00 RLast= 3.09D-02 DXMaxT set to 5.05D-01
 ITU=  1  0  0  0  1  1  0  1  0  1  1  1  1  1  1  1  1  1  1  1
 ITU=  1  1  0
     Eigenvalues ---    0.00061   0.00081   0.00176   0.00772   0.01285
     Eigenvalues ---    0.02423   0.02881   0.03344   0.04636   0.04933
     Eigenvalues ---    0.06134   0.06623   0.07206   0.08665   0.09287
     Eigenvalues ---    0.10458   0.11824   0.17187   0.29121   0.29514
     Eigenvalues ---    0.32192   0.33770   0.35593   0.39808   0.92171
     Eigenvalues ---    1.09897   1.29289
 En-DIIS/RFO-DIIS/Sim-DIIS IScMMF=       -3 using points:    23   22   21   20   19   18   17   16   15   14
 RFO step:  Lambda=-1.52315291D-06.
 DIIS inversion failure, remove point  10.
 DIIS inversion failure, remove point   9.
 DIIS inversion failure, remove point   8.
 DIIS inversion failure, remove point   7.
 DIIS inversion failure, remove point   6.
 RFO-DIIS uses    5 points instead of   10
 DidBck=F Rises=F RFO-DIIS coefs:    2.38195   -1.36367   -2.00000    2.72239   -0.74067
                  RFO-DIIS coefs:    0.00000    0.00000    0.00000    0.00000    0.00000
 Iteration  1 RMS(Cart)=  0.00379438 RMS(Int)=  0.00002094
 Iteration  2 RMS(Cart)=  0.00001252 RMS(Int)=  0.00001661
 Iteration  3 RMS(Cart)=  0.00000000 RMS(Int)=  0.00001661
 Variable       Old X    -DE/DX   Delta X   Delta X   Delta X     New X
                                 (Linear)    (Quad)   (Total)
    R1        2.08612  -0.00011   0.00010  -0.00013  -0.00003   2.08610
    R2        2.08470  -0.00011   0.00010  -0.00012  -0.00002   2.08468
    R3        2.26581   0.00006   0.00000   0.00009   0.00010   2.26591
    R4        5.83967   0.00000  -0.01346  -0.00158  -0.01505   5.82462
    R5        5.79449  -0.00001  -0.01327  -0.00218  -0.01546   5.77903
    R6        5.86693  -0.00004   0.00182   0.00030   0.00214   5.86907
    R7        5.59534  -0.00001   0.00403   0.00098   0.00502   5.60036
    R8        5.75589   0.00002   0.01845   0.00375   0.02221   5.77810
    R9        2.24810  -0.00031   0.00001  -0.00013  -0.00013   2.24797
   R10        2.71480   0.00012  -0.00014   0.00011  -0.00004   2.71476
   R11        2.21532   0.00012   0.00002   0.00011   0.00012   2.21544
   R12        2.05394  -0.00009   0.00010  -0.00009   0.00001   2.05395
   R13        2.05728  -0.00004   0.00007  -0.00003   0.00002   2.05730
   R14        2.05757  -0.00004   0.00010  -0.00004   0.00003   2.05760
    A1        2.02967   0.00010  -0.00040   0.00030  -0.00010   2.02956
    A2        2.12545  -0.00004   0.00015  -0.00015   0.00000   2.12545
    A3        1.70961  -0.00001  -0.00388  -0.00067  -0.00456   1.70505
    A4        2.12807  -0.00006   0.00024  -0.00015   0.00010   2.12817
    A5        1.62650  -0.00001   0.00391   0.00092   0.00484   1.63134
    A6        1.50668   0.00002  -0.00379  -0.00090  -0.00470   1.50197
    A7        2.40076  -0.00001  -0.00479  -0.00088  -0.00571   2.39505
    A8        2.41200  -0.00001  -0.00370  -0.00084  -0.00458   2.40743
    A9        0.98538  -0.00003  -0.00074  -0.00006  -0.00082   0.98457
   A10        0.98194  -0.00003  -0.00164  -0.00023  -0.00187   0.98007
   A11        0.59687  -0.00001  -0.00125  -0.00032  -0.00159   0.59528
   A12        2.45291   0.00001  -0.00029   0.00060   0.00031   2.45322
   A13        1.61703   0.00005   0.00235   0.00012   0.00248   1.61951
   A14        1.62393   0.00000  -0.00305   0.00006  -0.00299   1.62094
   A15        1.52602  -0.00001   0.00290  -0.00009   0.00280   1.52882
   A16        1.71179  -0.00004   0.00204  -0.00030   0.00172   1.71351
   A17        1.90128  -0.00003   0.00015  -0.00015   0.00000   1.90128
   A18        1.92937  -0.00003   0.00013  -0.00008   0.00006   1.92942
   A19        1.92687  -0.00002   0.00009  -0.00011  -0.00001   1.92686
   A20        1.90710   0.00004  -0.00025   0.00027   0.00002   1.90712
   A21        1.90401   0.00004  -0.00039   0.00024  -0.00015   1.90385
   A22        1.89497  -0.00001   0.00026  -0.00016   0.00009   1.89506
   A23        1.69564   0.00002   0.00348   0.00073   0.00422   1.69986
   A24        1.61485   0.00001  -0.00376  -0.00067  -0.00442   1.61043
   A25        3.24095   0.00005  -0.00069   0.00018  -0.00051   3.24045
   A26        3.13973  -0.00002   0.00032  -0.00012   0.00021   3.13995
    D1       -1.77464   0.00001   0.00084   0.00002   0.00086  -1.77379
    D2       -2.24680   0.00003   0.00154   0.00043   0.00193  -2.24487
    D3       -1.33941   0.00000  -0.00514  -0.00101  -0.00611  -1.34552
    D4        1.36307   0.00000   0.00079  -0.00002   0.00077   1.36384
    D5        0.89091   0.00002   0.00149   0.00039   0.00184   0.89275
    D6        1.79830  -0.00002  -0.00519  -0.00105  -0.00620   1.79211
    D7       -0.00497  -0.00001  -0.00123  -0.00021  -0.00145  -0.00643
    D8       -0.47713   0.00001  -0.00054   0.00020  -0.00038  -0.47751
    D9        0.43026  -0.00002  -0.00722  -0.00125  -0.00842   0.42184
   D10        2.15484  -0.00002   0.00361   0.00050   0.00410   2.15894
   D11        0.01316   0.00002   0.00326   0.00057   0.00385   0.01701
   D12       -3.13034   0.00000   0.00355   0.00044   0.00400  -3.12634
   D13        0.01311   0.00002   0.00322   0.00056   0.00378   0.01689
   D14       -0.36590   0.00000   0.00178   0.00036   0.00215  -0.36375
   D15        2.77755   0.00002   0.00146   0.00048   0.00194   2.77949
   D16        0.35600   0.00000   0.00084   0.00003   0.00086   0.35686
   D17       -2.78373   0.00002   0.00052   0.00015   0.00065  -2.78308
   D18        1.43476  -0.00001  -0.00287  -0.00099  -0.00384   1.43092
   D19        0.85891  -0.00001  -0.00216  -0.00046  -0.00263   0.85629
   D20       -0.50025   0.00000  -0.00066  -0.00024  -0.00091  -0.50117
   D21       -1.40419   0.00002   0.00600   0.00110   0.00707  -1.39712
   D22       -0.87367   0.00001  -0.00104  -0.00015  -0.00117  -0.87485
   D23        0.49645   0.00000   0.00032   0.00018   0.00051   0.49696
   D24        0.02212   0.00000  -0.00175  -0.00018  -0.00193   0.02019
   D25        0.01726  -0.00001  -0.00292  -0.00049  -0.00341   0.01385
   D26       -0.29462  -0.00001  -0.00454  -0.00072  -0.00526  -0.29988
   D27        3.07806  -0.00001  -0.00223  -0.00058  -0.00281   3.07525
   D28        0.98234  -0.00003  -0.00209  -0.00076  -0.00287   0.97947
   D29       -1.11473   0.00001  -0.00256  -0.00045  -0.00301  -1.11774
   D30       -0.00508  -0.00001  -0.00126  -0.00022  -0.00148  -0.00656
   D31       -0.31453   0.00000  -0.00281  -0.00046  -0.00328  -0.31781
   D32       -1.19610   0.00004   0.00306   0.00106   0.00412  -1.19198
   D33        2.99486   0.00006   0.00296   0.00112   0.00408   2.99894
   D34        0.91998   0.00000   0.00343   0.00077   0.00421   0.92419
   D35        1.24171  -0.00004   0.00097  -0.00025   0.00071   1.24242
   D36       -2.95273  -0.00006   0.00096  -0.00036   0.00060  -2.95213
   D37       -0.87591   0.00001   0.00058   0.00001   0.00059  -0.87532
         Item               Value     Threshold  Converged?
 Maximum Force            0.000310     0.000450     YES
 RMS     Force            0.000052     0.000300     YES
 Maximum Displacement     0.014654     0.001800     NO 
 RMS     Displacement     0.003794     0.001200     NO 
 Predicted change in Energy=-7.012889D-07
 GradGradGradGradGradGradGradGradGradGradGradGradGradGradGradGradGradGrad

                          Input orientation:                          
 ---------------------------------------------------------------------
 Center     Atomic      Atomic             Coordinates (Angstroms)
 Number     Number       Type             X           Y           Z
 ---------------------------------------------------------------------
      1          6           0       -2.291072   -0.249796   -0.015097
      2          1           0       -2.822703    0.082839    0.893391
      3          1           0       -2.508359    0.309670   -0.940709
      4          8           0       -1.517724   -1.165912    0.005559
      5          7           0        1.580709    0.183307    0.012863
      6          6           0        0.712048    0.996024    0.010253
      7          8           0       -0.060818    1.877558    0.009782
      8          6           0        1.767517   -1.240978   -0.004410
      9          1           0        2.831474   -1.456522   -0.058249
     10          1           0        1.267667   -1.681512   -0.865398
     11          1           0        1.359009   -1.688367    0.900316
 ---------------------------------------------------------------------
                    Distance matrix (angstroms):
                    1          2          3          4          5
     1  C    0.000000
     2  H    1.103915   0.000000
     3  H    1.103165   1.874617   0.000000
     4  O    1.199068   2.012610   2.013485   0.000000
     5  N    3.896030   4.491710   4.200683   3.379457   0.000000
     6  C    3.251375   3.756102   3.427307   3.105780   1.189574
     7  O    3.082254   3.410248   3.058130   3.374211   2.359048
     8  C    4.177883   4.860932   4.643736   3.286113   1.436588
     9  H    5.262940   5.936748   5.693153   4.359363   2.063616
    10  H    3.929052   4.789301   4.269526   2.963581   2.084919
    11  H    4.028718   4.541359   4.726316   3.057637   2.083240
                    6          7          8          9         10
     6  C    0.000000
     7  O    1.172359   0.000000
     8  C    2.473541   3.615007   0.000000
     9  H    3.242166   4.414303   1.086905   0.000000
    10  H    2.871354   3.898434   1.088678   1.774148   0.000000
    11  H    2.901159   3.940150   1.088837   1.772217   1.768089
                   11
    11  H    0.000000
 Stoichiometry    C3H5NO2
 Framework group  C1[X(C3H5NO2)]
 Deg. of freedom    27
 Full point group                 C1      NOp   1
 Largest Abelian subgroup         C1      NOp   1
 Largest concise Abelian subgroup C1      NOp   1
                         Standard orientation:                         
 ---------------------------------------------------------------------
 Center     Atomic      Atomic             Coordinates (Angstroms)
 Number     Number       Type             X           Y           Z
 ---------------------------------------------------------------------
      1          6           0        2.285510   -0.230215    0.015328
      2          1           0        2.815023    0.105299   -0.893338
      3          1           0        2.500885    0.329738    0.941092
      4          8           0        1.516295   -1.149806   -0.005299
      5          7           0       -1.588207    0.185399   -0.009820
      6          6           0       -0.723227    1.002032   -0.007357
      7          8           0        0.045648    1.887050   -0.006933
      8          6           0       -1.768566   -1.239725    0.006822
      9          1           0       -2.831501   -1.460104    0.061256
     10          1           0       -1.266153   -1.678450    0.867242
     11          1           0       -1.358646   -1.684785   -0.898415
 ---------------------------------------------------------------------
 Rotational constants (GHZ):           4.2221323           2.4204912           1.5698260
 Standard basis: Aug-CC-pVTZ (5D, 7F)
 There are   455 symmetry adapted cartesian basis functions of A   symmetry.
 There are   391 symmetry adapted basis functions of A   symmetry.
   391 basis functions,   567 primitive gaussians,   455 cartesian basis functions
    23 alpha electrons       23 beta electrons
       nuclear repulsion energy       208.9832368656 Hartrees.
 NAtoms=   11 NActive=   11 NUniq=   11 SFac= 1.00D+00 NAtFMM=   60 NAOKFM=F Big=F
 Integral buffers will be    131072 words long.
 Raffenetti 2 integral format.
 Two-electron integral symmetry is turned on.
 Nuclear repulsion after empirical dispersion term =      208.9797145413 Hartrees.
 One-electron integrals computed using PRISM.
 NBasis=   391 RedAO= T EigKep=  2.85D-05  NBF=   391
 NBsUse=   391 1.00D-06 EigRej= -1.00D+00 NBFU=   391
 Initial guess from the checkpoint file:  "PC2-M0001-b3lyp-wb97L-wb97H.chk"
 B after Tr=     0.000000    0.000000    0.000000
         Rot=    0.999999   -0.000125   -0.000040    0.001249 Ang=  -0.14 deg.
 Requested convergence on RMS density matrix=1.00D-08 within 128 cycles.
 Requested convergence on MAX density matrix=1.00D-06.
 Requested convergence on             energy=1.00D-06.
 No special actions if energy rises.
 SCF Done:  E(RwB97XD) =  -322.511995769     A.U. after   10 cycles
            NFock= 10  Conv=0.55D-08     -V/T= 2.0056
 Calling FoFJK, ICntrl=      2127 FMM=F ISym2X=0 I1Cent= 0 IOpClX= 0 NMat=1 NMatS=1 NMatT=0.
 ***** Axes restored to original set *****
 -------------------------------------------------------------------
 Center     Atomic                   Forces (Hartrees/Bohr)
 Number     Number              X              Y              Z
 -------------------------------------------------------------------
      1        6          -0.000179108    0.000152013   -0.000014069
      2        1           0.000103461   -0.000069822   -0.000042274
      3        1           0.000076145   -0.000110819    0.000048232
      4        8          -0.000004740    0.000050401   -0.000017822
      5        7          -0.000211898    0.000340511    0.000015876
      6        6           0.000105170   -0.000351733   -0.000054864
      7        8           0.000050582    0.000107157    0.000045873
      8        6           0.000183207   -0.000294373   -0.000023226
      9        1          -0.000077243    0.000098778    0.000000702
     10        1          -0.000039481    0.000046410    0.000099702
     11        1          -0.000006098    0.000031477   -0.000058128
 -------------------------------------------------------------------
 Cartesian Forces:  Max     0.000351733 RMS     0.000130919

 GradGradGradGradGradGradGradGradGradGradGradGradGradGradGradGradGradGrad
 Berny optimization.
 Using GEDIIS/GDIIS optimizer.
 FormGI is forming the generalized inverse of G from B-inverse, IUseBI=4.
 Internal  Forces:  Max     0.000275479 RMS     0.000048664
 Search for a local minimum.
 Step number  24 out of a maximum of   87
 All quantities printed in internal units (Hartrees-Bohrs-Radians)
 Mixed Optimization -- En-DIIS/RFO-DIIS
 Swapping is turned off.
 Update second derivatives using D2CorX and points    4    5    6    7    8
                                                      9   10   11   12   13
                                                     14   15   16   17   18
                                                     19   20   21   22   23
                                                     24
 DE= -1.21D-06 DEPred=-7.01D-07 R= 1.72D+00
 TightC=F SS=  1.41D+00  RLast= 4.02D-02 DXNew= 8.4853D-01 1.2058D-01
 Trust test= 1.72D+00 RLast= 4.02D-02 DXMaxT set to 5.05D-01
 ITU=  1  1  0  0  0  1  1  0  1  0  1  1  1  1  1  1  1  1  1  1
 ITU=  1  1  1  0
     Eigenvalues ---    0.00043   0.00103   0.00152   0.00739   0.01298
     Eigenvalues ---    0.02424   0.02837   0.03323   0.04654   0.04875
     Eigenvalues ---    0.06150   0.06572   0.07182   0.08745   0.09278
     Eigenvalues ---    0.10528   0.11684   0.16535   0.29228   0.29525
     Eigenvalues ---    0.32154   0.33630   0.35551   0.37593   0.91431
     Eigenvalues ---    1.09035   1.20207
 En-DIIS/RFO-DIIS/Sim-DIIS IScMMF=       -3 using points:    24   23   22   21   20   19   18   17   16   15
 RFO step:  Lambda=-1.15420055D-06.
 DIIS inversion failure, remove point  10.
 DIIS inversion failure, remove point   9.
 DIIS inversion failure, remove point   8.
 DIIS inversion failure, remove point   7.
 DIIS inversion failure, remove point   6.
 RFO-DIIS uses    5 points instead of   10
 DidBck=F Rises=F RFO-DIIS coefs:    1.12427    0.71739   -0.69777   -0.93436    0.79047
                  RFO-DIIS coefs:    0.00000    0.00000    0.00000    0.00000    0.00000
 Iteration  1 RMS(Cart)=  0.00271536 RMS(Int)=  0.00000868
 Iteration  2 RMS(Cart)=  0.00000439 RMS(Int)=  0.00000744
 Iteration  3 RMS(Cart)=  0.00000000 RMS(Int)=  0.00000744
 Variable       Old X    -DE/DX   Delta X   Delta X   Delta X     New X
                                 (Linear)    (Quad)   (Total)
    R1        2.08610  -0.00011   0.00005  -0.00017  -0.00012   2.08598
    R2        2.08468  -0.00011   0.00006  -0.00018  -0.00012   2.08456
    R3        2.26591  -0.00001   0.00003   0.00006   0.00008   2.26599
    R4        5.82462   0.00002  -0.01188   0.00086  -0.01103   5.81359
    R5        5.77903   0.00001  -0.00932  -0.00012  -0.00942   5.76961
    R6        5.86907  -0.00005  -0.00129  -0.00072  -0.00202   5.86706
    R7        5.60036  -0.00001   0.00592   0.00047   0.00639   5.60675
    R8        5.77810   0.00001   0.01574   0.00052   0.01625   5.79434
    R9        2.24797  -0.00028  -0.00004  -0.00015  -0.00018   2.24779
   R10        2.71476   0.00012  -0.00011   0.00011   0.00001   2.71477
   R11        2.21544   0.00003   0.00006   0.00009   0.00015   2.21559
   R12        2.05395  -0.00010   0.00006  -0.00011  -0.00005   2.05390
   R13        2.05730  -0.00005   0.00006  -0.00006   0.00000   2.05731
   R14        2.05760  -0.00004   0.00009  -0.00007   0.00003   2.05763
    A1        2.02956   0.00010  -0.00023   0.00043   0.00019   2.02976
    A2        2.12545  -0.00003   0.00009  -0.00019  -0.00010   2.12535
    A3        1.70505   0.00000  -0.00284   0.00009  -0.00275   1.70230
    A4        2.12817  -0.00007   0.00014  -0.00024  -0.00010   2.12808
    A5        1.63134  -0.00001   0.00177   0.00033   0.00208   1.63342
    A6        1.50197   0.00001  -0.00168  -0.00033  -0.00201   1.49997
    A7        2.39505  -0.00001  -0.00249   0.00005  -0.00244   2.39260
    A8        2.40743  -0.00001  -0.00153  -0.00019  -0.00174   2.40568
    A9        0.98457  -0.00003  -0.00046   0.00021  -0.00025   0.98431
   A10        0.98007  -0.00003  -0.00117   0.00021  -0.00096   0.97911
   A11        0.59528  -0.00002  -0.00120  -0.00008  -0.00127   0.59401
   A12        2.45322   0.00001  -0.00003   0.00092   0.00089   2.45410
   A13        1.61951   0.00005   0.00250  -0.00044   0.00205   1.62156
   A14        1.62094   0.00002  -0.00308   0.00105  -0.00204   1.61890
   A15        1.52882  -0.00003   0.00297  -0.00105   0.00193   1.53075
   A16        1.71351  -0.00006   0.00230  -0.00107   0.00123   1.71473
   A17        1.90128  -0.00003   0.00011  -0.00028  -0.00017   1.90111
   A18        1.92942  -0.00003   0.00008  -0.00005   0.00001   1.92943
   A19        1.92686  -0.00002   0.00004  -0.00008  -0.00002   1.92684
   A20        1.90712   0.00004  -0.00017   0.00021   0.00005   1.90717
   A21        1.90385   0.00004  -0.00024   0.00022  -0.00003   1.90383
   A22        1.89506  -0.00001   0.00017  -0.00002   0.00016   1.89522
   A23        1.69986   0.00003   0.00204  -0.00021   0.00181   1.70167
   A24        1.61043   0.00001  -0.00289  -0.00023  -0.00312   1.60731
   A25        3.24045   0.00007  -0.00058   0.00061   0.00002   3.24046
   A26        3.13995  -0.00001   0.00043  -0.00022   0.00022   3.14017
    D1       -1.77379   0.00001   0.00125  -0.00023   0.00101  -1.77277
    D2       -2.24487   0.00003   0.00105   0.00014   0.00120  -2.24367
    D3       -1.34552   0.00000  -0.00297  -0.00004  -0.00302  -1.34854
    D4        1.36384   0.00000   0.00114  -0.00024   0.00089   1.36472
    D5        0.89275   0.00001   0.00095   0.00013   0.00107   0.89382
    D6        1.79211  -0.00002  -0.00308  -0.00006  -0.00315   1.78896
    D7       -0.00643  -0.00001  -0.00098   0.00005  -0.00094  -0.00737
    D8       -0.47751   0.00001  -0.00118   0.00042  -0.00076  -0.47827
    D9        0.42184  -0.00002  -0.00520   0.00024  -0.00497   0.41687
   D10        2.15894  -0.00002   0.00260  -0.00025   0.00235   2.16129
   D11        0.01701   0.00001   0.00260  -0.00014   0.00247   0.01948
   D12       -3.12634   0.00000   0.00299  -0.00035   0.00265  -3.12369
   D13        0.01689   0.00001   0.00256  -0.00013   0.00243   0.01932
   D14       -0.36375   0.00000   0.00166   0.00002   0.00168  -0.36207
   D15        2.77949   0.00002   0.00123   0.00024   0.00145   2.78094
   D16        0.35686   0.00000   0.00060  -0.00018   0.00042   0.35728
   D17       -2.78308   0.00001   0.00017   0.00004   0.00019  -2.78289
   D18        1.43092  -0.00001  -0.00154  -0.00067  -0.00222   1.42871
   D19        0.85629   0.00000  -0.00190  -0.00009  -0.00200   0.85429
   D20       -0.50117   0.00000  -0.00084  -0.00021  -0.00105  -0.50222
   D21       -1.39712   0.00001   0.00435  -0.00004   0.00429  -1.39283
   D22       -0.87485   0.00000  -0.00059   0.00009  -0.00050  -0.87535
   D23        0.49696  -0.00001   0.00062   0.00022   0.00084   0.49781
   D24        0.02019   0.00000  -0.00166   0.00022  -0.00145   0.01874
   D25        0.01385  -0.00001  -0.00250   0.00015  -0.00235   0.01150
   D26       -0.29988  -0.00001  -0.00382   0.00024  -0.00359  -0.30347
   D27        3.07525  -0.00001  -0.00107  -0.00024  -0.00132   3.07394
   D28        0.97947  -0.00003  -0.00098  -0.00029  -0.00128   0.97819
   D29       -1.11774   0.00001  -0.00128  -0.00019  -0.00147  -1.11921
   D30       -0.00656  -0.00001  -0.00100   0.00005  -0.00096  -0.00752
   D31       -0.31781   0.00000  -0.00224   0.00012  -0.00213  -0.31994
   D32       -1.19198   0.00004   0.00311   0.00066   0.00377  -1.18821
   D33        2.99894   0.00006   0.00303   0.00090   0.00394   3.00288
   D34        0.92419  -0.00001   0.00332   0.00052   0.00385   0.92804
   D35        1.24242  -0.00003  -0.00033  -0.00061  -0.00095   1.24147
   D36       -2.95213  -0.00005  -0.00033  -0.00086  -0.00118  -2.95331
   D37       -0.87532   0.00002  -0.00057  -0.00048  -0.00104  -0.87636
         Item               Value     Threshold  Converged?
 Maximum Force            0.000275     0.000450     YES
 RMS     Force            0.000049     0.000300     YES
 Maximum Displacement     0.010940     0.001800     NO 
 RMS     Displacement     0.002715     0.001200     NO 
 Predicted change in Energy=-5.330404D-07
 GradGradGradGradGradGradGradGradGradGradGradGradGradGradGradGradGradGrad

                          Input orientation:                          
 ---------------------------------------------------------------------
 Center     Atomic      Atomic             Coordinates (Angstroms)
 Number     Number       Type             X           Y           Z
 ---------------------------------------------------------------------
      1          6           0       -2.291743   -0.247837   -0.015846
      2          1           0       -2.822719    0.087621    0.891909
      3          1           0       -2.507063    0.310640   -0.942437
      4          8           0       -1.520801   -1.165994    0.006603
      5          7           0        1.579302    0.182414    0.012748
      6          6           0        0.709540    0.993818    0.011488
      7          8           0       -0.064630    1.874316    0.012093
      8          6           0        1.769387   -1.241445   -0.004545
      9          1           0        2.833687   -1.454338   -0.061531
     10          1           0        1.267991   -1.683488   -0.863862
     11          1           0        1.364799   -1.689397    0.901679
 ---------------------------------------------------------------------
                    Distance matrix (angstroms):
                    1          2          3          4          5
     1  C    0.000000
     2  H    1.103850   0.000000
     3  H    1.103100   1.874620   0.000000
     4  O    1.199111   2.012537   2.013414   0.000000
     5  N    3.894986   4.489955   4.198476   3.380663   0.000000
     6  C    3.248100   3.751426   3.423922   3.104712   1.189480
     7  O    3.076418   3.401973   3.053145   3.371046   2.359034
     8  C    4.180929   4.863897   4.645066   3.291072   1.436596
     9  H    5.265716   5.939834   5.693396   4.364557   2.063482
    10  H    3.930895   4.790978   4.270100   2.966963   2.084935
    11  H    4.036118   4.548978   4.732042   3.066235   2.083240
                    6          7          8          9         10
     6  C    0.000000
     7  O    1.172440   0.000000
     8  C    2.473850   3.615503   0.000000
     9  H    3.242037   4.414250   1.086879   0.000000
    10  H    2.871598   3.898865   1.088680   1.774162   0.000000
    11  H    2.901973   3.941406   1.088851   1.772191   1.768202
                   11
    11  H    0.000000
 Stoichiometry    C3H5NO2
 Framework group  C1[X(C3H5NO2)]
 Deg. of freedom    27
 Full point group                 C1      NOp   1
 Largest Abelian subgroup         C1      NOp   1
 Largest concise Abelian subgroup C1      NOp   1
                         Standard orientation:                         
 ---------------------------------------------------------------------
 Center     Atomic      Atomic             Coordinates (Angstroms)
 Number     Number       Type             X           Y           Z
 ---------------------------------------------------------------------
      1          6           0        2.284200   -0.233471    0.016359
      2          1           0        2.813877    0.104065   -0.891384
      3          1           0        2.499101    0.324348    0.943443
      4          8           0        1.515022   -1.153093   -0.006605
      5          7           0       -1.587690    0.189313   -0.008978
      6          6           0       -0.719501    1.002399   -0.007397
      7          8           0        0.052962    1.884395   -0.007533
      8          6           0       -1.775005   -1.234931    0.006801
      9          1           0       -2.838850   -1.449951    0.064298
     10          1           0       -1.272140   -1.676997    0.865247
     11          1           0       -1.370198   -1.681049   -0.900230
 ---------------------------------------------------------------------
 Rotational constants (GHZ):           4.2283598           2.4189475           1.5700527
 Standard basis: Aug-CC-pVTZ (5D, 7F)
 There are   455 symmetry adapted cartesian basis functions of A   symmetry.
 There are   391 symmetry adapted basis functions of A   symmetry.
   391 basis functions,   567 primitive gaussians,   455 cartesian basis functions
    23 alpha electrons       23 beta electrons
       nuclear repulsion energy       208.9956885636 Hartrees.
 NAtoms=   11 NActive=   11 NUniq=   11 SFac= 1.00D+00 NAtFMM=   60 NAOKFM=F Big=F
 Integral buffers will be    131072 words long.
 Raffenetti 2 integral format.
 Two-electron integral symmetry is turned on.
 Nuclear repulsion after empirical dispersion term =      208.9921674220 Hartrees.
 One-electron integrals computed using PRISM.
 NBasis=   391 RedAO= T EigKep=  2.85D-05  NBF=   391
 NBsUse=   391 1.00D-06 EigRej= -1.00D+00 NBFU=   391
 Initial guess from the checkpoint file:  "PC2-M0001-b3lyp-wb97L-wb97H.chk"
 B after Tr=     0.000000    0.000000    0.000000
         Rot=    0.999999   -0.000084   -0.000027    0.001318 Ang=  -0.15 deg.
 Requested convergence on RMS density matrix=1.00D-08 within 128 cycles.
 Requested convergence on MAX density matrix=1.00D-06.
 Requested convergence on             energy=1.00D-06.
 No special actions if energy rises.
 SCF Done:  E(RwB97XD) =  -322.511996376     A.U. after   10 cycles
            NFock= 10  Conv=0.39D-08     -V/T= 2.0056
 Calling FoFJK, ICntrl=      2127 FMM=F ISym2X=0 I1Cent= 0 IOpClX= 0 NMat=1 NMatS=1 NMatT=0.
 ***** Axes restored to original set *****
 -------------------------------------------------------------------
 Center     Atomic                   Forces (Hartrees/Bohr)
 Number     Number              X              Y              Z
 -------------------------------------------------------------------
      1        6          -0.000113932    0.000065363   -0.000005470
      2        1           0.000077355   -0.000050506   -0.000029322
      3        1           0.000050336   -0.000089788    0.000030134
      4        8          -0.000029473    0.000070599   -0.000024283
      5        7          -0.000163504    0.000254999    0.000019640
      6        6          -0.000001925   -0.000212207   -0.000059699
      7        8           0.000128764    0.000040989    0.000048682
      8        6           0.000163205   -0.000240560   -0.000019159
      9        1          -0.000064376    0.000075212    0.000000031
     10        1          -0.000040372    0.000048618    0.000104001
     11        1          -0.000006079    0.000037281   -0.000064555
 -------------------------------------------------------------------
 Cartesian Forces:  Max     0.000254999 RMS     0.000098638

 GradGradGradGradGradGradGradGradGradGradGradGradGradGradGradGradGradGrad
 Berny optimization.
 Using GEDIIS/GDIIS optimizer.
 FormGI is forming the generalized inverse of G from B-inverse, IUseBI=4.
 Internal  Forces:  Max     0.000205310 RMS     0.000039609
 Search for a local minimum.
 Step number  25 out of a maximum of   87
 All quantities printed in internal units (Hartrees-Bohrs-Radians)
 Mixed Optimization -- En-DIIS/RFO-DIIS
 Swapping is turned off.
 Update second derivatives using D2CorX and points    4    5    6    7    8
                                                      9   10   11   12   13
                                                     14   15   16   17   18
                                                     19   20   21   22   23
                                                     24   25
 DE= -6.06D-07 DEPred=-5.33D-07 R= 1.14D+00
 Trust test= 1.14D+00 RLast= 2.76D-02 DXMaxT set to 5.05D-01
 ITU=  0  1  1  0  0  0  1  1  0  1  0  1  1  1  1  1  1  1  1  1
 ITU=  1  1  1  1  0
     Eigenvalues ---    0.00034   0.00103   0.00160   0.00690   0.01275
     Eigenvalues ---    0.02428   0.02850   0.03317   0.04618   0.04872
     Eigenvalues ---    0.06138   0.06450   0.07179   0.08770   0.09281
     Eigenvalues ---    0.10339   0.10618   0.15413   0.29367   0.29506
     Eigenvalues ---    0.31849   0.33098   0.34703   0.35814   0.91172
     Eigenvalues ---    1.06820   1.15086
 En-DIIS/RFO-DIIS/Sim-DIIS IScMMF=       -3 using points:    25   24   23   22   21   20   19   18   17   16
 RFO step:  Lambda=-8.39845352D-07.
 DIIS inversion failure, remove point  10.
 DIIS inversion failure, remove point   9.
 DIIS inversion failure, remove point   8.
 DIIS inversion failure, remove point   7.
 DIIS inversion failure, remove point   6.
 RFO-DIIS uses    5 points instead of   10
 DidBck=F Rises=F RFO-DIIS coefs:    2.13209   -2.00000    0.94152    0.67646   -0.75007
                  RFO-DIIS coefs:    0.00000    0.00000    0.00000    0.00000    0.00000
 Iteration  1 RMS(Cart)=  0.00280526 RMS(Int)=  0.00001192
 Iteration  2 RMS(Cart)=  0.00000475 RMS(Int)=  0.00001082
 Iteration  3 RMS(Cart)=  0.00000000 RMS(Int)=  0.00001082
 Variable       Old X    -DE/DX   Delta X   Delta X   Delta X     New X
                                 (Linear)    (Quad)   (Total)
    R1        2.08598  -0.00008   0.00004  -0.00022  -0.00017   2.08580
    R2        2.08456  -0.00008   0.00004  -0.00021  -0.00016   2.08440
    R3        2.26599  -0.00006  -0.00003   0.00008   0.00006   2.26605
    R4        5.81359   0.00003  -0.00230  -0.00409  -0.00639   5.80720
    R5        5.76961   0.00002  -0.00096  -0.00361  -0.00458   5.76503
    R6        5.86706  -0.00005   0.00096  -0.00021   0.00077   5.86783
    R7        5.60675  -0.00002   0.00491   0.00477   0.00969   5.61643
    R8        5.79434   0.00001   0.00861   0.01108   0.01969   5.81403
    R9        2.24779  -0.00021   0.00001  -0.00028  -0.00028   2.24751
   R10        2.71477   0.00009  -0.00013   0.00012  -0.00002   2.71475
   R11        2.21559  -0.00006   0.00004   0.00007   0.00010   2.21570
   R12        2.05390  -0.00008   0.00007  -0.00018  -0.00011   2.05379
   R13        2.05731  -0.00005   0.00010  -0.00017  -0.00009   2.05722
   R14        2.05763  -0.00005   0.00011  -0.00017  -0.00008   2.05755
    A1        2.02976   0.00008  -0.00014   0.00050   0.00036   2.03012
    A2        2.12535  -0.00002   0.00006  -0.00022  -0.00016   2.12518
    A3        1.70230   0.00000  -0.00097  -0.00154  -0.00251   1.69979
    A4        2.12808  -0.00005   0.00007  -0.00028  -0.00020   2.12788
    A5        1.63342  -0.00001   0.00035   0.00133   0.00169   1.63511
    A6        1.49997   0.00001  -0.00032  -0.00131  -0.00164   1.49833
    A7        2.39260  -0.00001  -0.00080  -0.00155  -0.00237   2.39024
    A8        2.40568  -0.00001  -0.00048  -0.00132  -0.00183   2.40386
    A9        0.98431  -0.00002  -0.00041  -0.00027  -0.00069   0.98363
   A10        0.97911  -0.00002  -0.00068  -0.00076  -0.00144   0.97766
   A11        0.59401  -0.00002  -0.00066  -0.00099  -0.00167   0.59234
   A12        2.45410   0.00001   0.00046   0.00115   0.00160   2.45570
   A13        1.62156   0.00004   0.00092   0.00104   0.00197   1.62353
   A14        1.61890   0.00003  -0.00116  -0.00043  -0.00158   1.61732
   A15        1.53075  -0.00002   0.00111   0.00038   0.00149   1.53224
   A16        1.71473  -0.00005   0.00077  -0.00013   0.00063   1.71537
   A17        1.90111  -0.00002   0.00005  -0.00029  -0.00023   1.90088
   A18        1.92943  -0.00003   0.00007  -0.00006   0.00001   1.92945
   A19        1.92684  -0.00002   0.00012  -0.00026  -0.00014   1.92670
   A20        1.90717   0.00004  -0.00025   0.00039   0.00014   1.90731
   A21        1.90383   0.00003  -0.00029   0.00039   0.00010   1.90392
   A22        1.89522  -0.00001   0.00029  -0.00015   0.00013   1.89534
   A23        1.70167   0.00003   0.00056   0.00143   0.00200   1.70367
   A24        1.60731   0.00001  -0.00128  -0.00174  -0.00301   1.60430
   A25        3.24046   0.00007  -0.00023   0.00061   0.00039   3.24085
   A26        3.14017  -0.00001   0.00001   0.00012   0.00014   3.14031
    D1       -1.77277   0.00001   0.00050   0.00050   0.00099  -1.77178
    D2       -2.24367   0.00003   0.00061   0.00100   0.00158  -2.24209
    D3       -1.34854  -0.00001  -0.00119  -0.00206  -0.00323  -1.35176
    D4        1.36472  -0.00001   0.00046   0.00047   0.00094   1.36566
    D5        0.89382   0.00001   0.00057   0.00098   0.00153   0.89535
    D6        1.78896  -0.00002  -0.00123  -0.00209  -0.00328   1.78568
    D7       -0.00737   0.00000  -0.00042  -0.00052  -0.00094  -0.00831
    D8       -0.47827   0.00002  -0.00031  -0.00001  -0.00035  -0.47862
    D9        0.41687  -0.00002  -0.00211  -0.00308  -0.00516   0.41171
   D10        2.16129  -0.00002   0.00108   0.00116   0.00225   2.16354
   D11        0.01948   0.00001   0.00110   0.00137   0.00249   0.02197
   D12       -3.12369   0.00000   0.00110   0.00147   0.00258  -3.12111
   D13        0.01932   0.00001   0.00109   0.00135   0.00244   0.02176
   D14       -0.36207   0.00000   0.00071   0.00113   0.00185  -0.36022
   D15        2.78094   0.00002   0.00070   0.00101   0.00171   2.78265
   D16        0.35728   0.00000   0.00017   0.00016   0.00033   0.35761
   D17       -2.78289   0.00001   0.00016   0.00004   0.00019  -2.78270
   D18        1.42871  -0.00001  -0.00081  -0.00194  -0.00273   1.42598
   D19        0.85429   0.00000  -0.00084  -0.00135  -0.00220   0.85209
   D20       -0.50222   0.00000  -0.00040  -0.00069  -0.00110  -0.50332
   D21       -1.39283   0.00001   0.00176   0.00260   0.00434  -1.38849
   D22       -0.87535   0.00000  -0.00011  -0.00039  -0.00050  -0.87585
   D23        0.49781  -0.00001   0.00033   0.00055   0.00089   0.49870
   D24        0.01874   0.00000  -0.00067  -0.00079  -0.00146   0.01728
   D25        0.01150  -0.00001  -0.00113  -0.00129  -0.00242   0.00908
   D26       -0.30347  -0.00001  -0.00150  -0.00187  -0.00336  -0.30683
   D27        3.07394  -0.00001  -0.00038  -0.00099  -0.00138   3.07256
   D28        0.97819  -0.00003  -0.00015  -0.00125  -0.00141   0.97679
   D29       -1.11921   0.00001  -0.00063  -0.00086  -0.00149  -1.12069
   D30       -0.00752   0.00000  -0.00043  -0.00053  -0.00096  -0.00848
   D31       -0.31994   0.00000  -0.00078  -0.00107  -0.00185  -0.32179
   D32       -1.18821   0.00003   0.00133   0.00277   0.00411  -1.18410
   D33        3.00288   0.00004   0.00138   0.00292   0.00430   3.00718
   D34        0.92804  -0.00001   0.00171   0.00232   0.00403   0.93207
   D35        1.24147  -0.00003  -0.00031  -0.00084  -0.00115   1.24032
   D36       -2.95331  -0.00004  -0.00035  -0.00111  -0.00146  -2.95477
   D37       -0.87636   0.00002  -0.00066  -0.00051  -0.00117  -0.87753
         Item               Value     Threshold  Converged?
 Maximum Force            0.000205     0.000450     YES
 RMS     Force            0.000040     0.000300     YES
 Maximum Displacement     0.012227     0.001800     NO 
 RMS     Displacement     0.002804     0.001200     NO 
 Predicted change in Energy=-4.088595D-07
 GradGradGradGradGradGradGradGradGradGradGradGradGradGradGradGradGradGrad

                          Input orientation:                          
 ---------------------------------------------------------------------
 Center     Atomic      Atomic             Coordinates (Angstroms)
 Number     Number       Type             X           Y           Z
 ---------------------------------------------------------------------
      1          6           0       -2.293621   -0.245941   -0.016611
      2          1           0       -2.823874    0.092212    0.890455
      3          1           0       -2.506967    0.311487   -0.944189
      4          8           0       -1.525100   -1.166124    0.007555
      5          7           0        1.578117    0.181310    0.012625
      6          6           0        0.707671    0.991763    0.012703
      7          8           0       -0.067056    1.871843    0.014474
      8          6           0        1.771843   -1.242047   -0.004679
      9          1           0        2.836503   -1.451944   -0.064838
     10          1           0        1.268966   -1.685739   -0.862220
     11          1           0        1.371269   -1.690510    0.903024
 ---------------------------------------------------------------------
                    Distance matrix (angstroms):
                    1          2          3          4          5
     1  C    0.000000
     2  H    1.103759   0.000000
     3  H    1.103015   1.874681   0.000000
     4  O    1.199143   2.012395   2.013259   0.000000
     5  N    3.895351   4.489549   4.197660   3.383129   0.000000
     6  C    3.246617   3.748526   3.422325   3.105119   1.189332
     7  O    3.073038   3.396245   3.050722   3.369745   2.358919
     8  C    4.185733   4.868483   4.648049   3.297840   1.436584
     9  H    5.270194   5.944483   5.695228   4.371558   2.063263
    10  H    3.934476   4.794196   4.272388   2.972089   2.084899
    11  H    4.045235   4.558232   4.739293   3.076654   2.083100
                    6          7          8          9         10
     6  C    0.000000
     7  O    1.172495   0.000000
     8  C    2.474403   3.616383   0.000000
     9  H    3.241858   4.414126   1.086820   0.000000
    10  H    2.872205   3.899992   1.088635   1.774162   0.000000
    11  H    2.903037   3.943179   1.088808   1.772169   1.768213
                   11
    11  H    0.000000
 Stoichiometry    C3H5NO2
 Framework group  C1[X(C3H5NO2)]
 Deg. of freedom    27
 Full point group                 C1      NOp   1
 Largest Abelian subgroup         C1      NOp   1
 Largest concise Abelian subgroup C1      NOp   1
                         Standard orientation:                         
 ---------------------------------------------------------------------
 Center     Atomic      Atomic             Coordinates (Angstroms)
 Number     Number       Type             X           Y           Z
 ---------------------------------------------------------------------
      1          6           0        2.284289   -0.235549    0.017364
      2          1           0        2.813867    0.104214   -0.889495
      3          1           0        2.498389    0.320178    0.945788
      4          8           0        1.515685   -1.155633   -0.007881
      5          7           0       -1.587441    0.192023   -0.008111
      6          6           0       -0.716937    1.002414   -0.007388
      7          8           0        0.057850    1.882442   -0.008157
      8          6           0       -1.781253   -1.231350    0.006756
      9          1           0       -2.845882   -1.441282    0.067356
     10          1           0       -1.277747   -1.676634    0.863103
     11          1           0       -1.381411   -1.678191   -0.902068
 ---------------------------------------------------------------------
 Rotational constants (GHZ):           4.2331113           2.4150713           1.5690892
 Standard basis: Aug-CC-pVTZ (5D, 7F)
 There are   455 symmetry adapted cartesian basis functions of A   symmetry.
 There are   391 symmetry adapted basis functions of A   symmetry.
   391 basis functions,   567 primitive gaussians,   455 cartesian basis functions
    23 alpha electrons       23 beta electrons
       nuclear repulsion energy       208.9715780094 Hartrees.
 NAtoms=   11 NActive=   11 NUniq=   11 SFac= 1.00D+00 NAtFMM=   60 NAOKFM=F Big=F
 Integral buffers will be    131072 words long.
 Raffenetti 2 integral format.
 Two-electron integral symmetry is turned on.
 Nuclear repulsion after empirical dispersion term =      208.9680606077 Hartrees.
 One-electron integrals computed using PRISM.
 NBasis=   391 RedAO= T EigKep=  2.85D-05  NBF=   391
 NBsUse=   391 1.00D-06 EigRej= -1.00D+00 NBFU=   391
 Initial guess from the checkpoint file:  "PC2-M0001-b3lyp-wb97L-wb97H.chk"
 B after Tr=     0.000000    0.000000    0.000000
         Rot=    1.000000   -0.000087   -0.000029    0.000942 Ang=  -0.11 deg.
 Requested convergence on RMS density matrix=1.00D-08 within 128 cycles.
 Requested convergence on MAX density matrix=1.00D-06.
 Requested convergence on             energy=1.00D-06.
 No special actions if energy rises.
 SCF Done:  E(RwB97XD) =  -322.511996890     A.U. after   10 cycles
            NFock= 10  Conv=0.53D-08     -V/T= 2.0056
 Calling FoFJK, ICntrl=      2127 FMM=F ISym2X=0 I1Cent= 0 IOpClX= 0 NMat=1 NMatS=1 NMatT=0.
 ***** Axes restored to original set *****
 -------------------------------------------------------------------
 Center     Atomic                   Forces (Hartrees/Bohr)
 Number     Number              X              Y              Z
 -------------------------------------------------------------------
      1        6          -0.000033564   -0.000029245   -0.000001946
      2        1           0.000039377   -0.000015447   -0.000010287
      3        1           0.000015539   -0.000049218    0.000008759
      4        8          -0.000031948    0.000077425   -0.000027427
      5        7          -0.000060741    0.000100519    0.000012211
      6        6          -0.000084163   -0.000041313   -0.000052309
      7        8           0.000126528   -0.000007148    0.000044037
      8        6           0.000118882   -0.000125694   -0.000011826
      9        1          -0.000034536    0.000035485   -0.000000156
     10        1          -0.000045543    0.000036906    0.000077615
     11        1          -0.000009831    0.000017729   -0.000038671
 -------------------------------------------------------------------
 Cartesian Forces:  Max     0.000126528 RMS     0.000055527

 GradGradGradGradGradGradGradGradGradGradGradGradGradGradGradGradGradGrad
 Berny optimization.
 Using GEDIIS/GDIIS optimizer.
 FormGI is forming the generalized inverse of G from B-inverse, IUseBI=4.
 Internal  Forces:  Max     0.000094242 RMS     0.000023404
 Search for a local minimum.
 Step number  26 out of a maximum of   87
 All quantities printed in internal units (Hartrees-Bohrs-Radians)
 Mixed Optimization -- En-DIIS/RFO-DIIS
 Swapping is turned off.
 Update second derivatives using D2CorX and points    4    5    6    7    8
                                                      9   10   11   12   13
                                                     14   15   16   17   18
                                                     19   20   21   22   23
                                                     24   25   26
 DE= -5.14D-07 DEPred=-4.09D-07 R= 1.26D+00
 Trust test= 1.26D+00 RLast= 2.83D-02 DXMaxT set to 5.05D-01
 ITU=  0  0  1  1  0  0  0  1  1  0  1  0  1  1  1  1  1  1  1  1
 ITU=  1  1  1  1  1  0
     Eigenvalues ---    0.00034   0.00092   0.00147   0.00713   0.01241
     Eigenvalues ---    0.02377   0.02866   0.03266   0.04542   0.04841
     Eigenvalues ---    0.06018   0.06201   0.07164   0.08482   0.09213
     Eigenvalues ---    0.09314   0.10614   0.15098   0.29232   0.29474
     Eigenvalues ---    0.31355   0.32786   0.34237   0.35745   0.91675
     Eigenvalues ---    1.05542   1.13456
[truncated: 121,980 more chars]
