# Supplementary material for: An Experimental and Master Equation Investigation of Kinetics of the CH2OO + RCN Reactions (R = H, CH3, C2H5) and Their Atmospheric Relevance
Source: J Phys Chem A. 2023 Jan 5;127(2):477–88. doi: 10.1021/acs.jpca.2c07073 (PMC9869398; doi:10.1021/acs.jpca.2c07073)
Supplement: Supplementary file 2 — jp2c07073_si_002.zip [file jp2c07073_si_002.zip › wb97XD/Optimization+Freq/PC3.log]

 Entering Gaussian System, Link 0=/appl/soft/chem/gaussian/G16RevB.01/g16/g16
 Initial command:
 /appl/soft/chem/gaussian/G16RevB.01/g16/l1.exe "/scratch/kurten/scratch_lauri/Cyan/Complex/PC/10264627.GAUSS_SCRDIR/Gau-54727.inp" -scrdir="/scratch/kurten/scratch_lauri/Cyan/Complex/PC/10264627.GAUSS_SCRDIR/"
 Entering Link 1 = /appl/soft/chem/gaussian/G16RevB.01/g16/l1.exe PID=     54731.
  
 Copyright (c) 1988-2017, Gaussian, Inc.  All Rights Reserved.
  
 This is part of the Gaussian(R) 16 program.  It is based on
 the Gaussian(R) 09 system (copyright 2009, Gaussian, Inc.),
 the Gaussian(R) 03 system (copyright 2003, Gaussian, Inc.),
 the Gaussian(R) 98 system (copyright 1998, Gaussian, Inc.),
 the Gaussian(R) 94 system (copyright 1995, Gaussian, Inc.),
 the Gaussian 92(TM) system (copyright 1992, Gaussian, Inc.),
 the Gaussian 90(TM) system (copyright 1990, Gaussian, Inc.),
 the Gaussian 88(TM) system (copyright 1988, Gaussian, Inc.),
 the Gaussian 86(TM) system (copyright 1986, Carnegie Mellon
 University), and the Gaussian 82(TM) system (copyright 1983,
 Carnegie Mellon University). Gaussian is a federally registered
 trademark of Gaussian, Inc.
  
 This software contains proprietary and confidential information,
 including trade secrets, belonging to Gaussian, Inc.
  
 This software is provided under written license and may be
 used, copied, transmitted, or stored only in accord with that
 written license.
  
 The following legend is applicable only to US Government
 contracts under FAR:
  
                    RESTRICTED RIGHTS LEGEND
  
 Use, reproduction and disclosure by the US Government is
 subject to restrictions as set forth in subparagraphs (a)
 and (c) of the Commercial Computer Software - Restricted
 Rights clause in FAR 52.227-19.
  
 Gaussian, Inc.
 340 Quinnipiac St., Bldg. 40, Wallingford CT 06492
  
  
 ---------------------------------------------------------------
 Warning -- This program may not be used in any manner that
 competes with the business of Gaussian, Inc. or will provide
 assistance to any competitor of Gaussian, Inc.  The licensee
 of this program is prohibited from giving any competitor of
 Gaussian, Inc. access to this program.  By using this program,
 the user acknowledges that Gaussian, Inc. is engaged in the
 business of creating and licensing software in the field of
 computational chemistry and represents and warrants to the
 licensee that it is not a competitor of Gaussian, Inc. and that
 it will not use this program in any manner prohibited above.
 ---------------------------------------------------------------
  

 Cite this work as:
 Gaussian 16, Revision B.01,
 M. J. Frisch, G. W. Trucks, H. B. Schlegel, G. E. Scuseria, 
 M. A. Robb, J. R. Cheeseman, G. Scalmani, V. Barone, 
 G. A. Petersson, H. Nakatsuji, X. Li, M. Caricato, A. V. Marenich, 
 J. Bloino, B. G. Janesko, R. Gomperts, B. Mennucci, H. P. Hratchian, 
 J. V. Ortiz, A. F. Izmaylov, J. L. Sonnenberg, D. Williams-Young, 
 F. Ding, F. Lipparini, F. Egidi, J. Goings, B. Peng, A. Petrone, 
 T. Henderson, D. Ranasinghe, V. G. Zakrzewski, J. Gao, N. Rega, 
 G. Zheng, W. Liang, M. Hada, M. Ehara, K. Toyota, R. Fukuda, 
 J. Hasegawa, M. Ishida, T. Nakajima, Y. Honda, O. Kitao, H. Nakai, 
 T. Vreven, K. Throssell, J. A. Montgomery, Jr., J. E. Peralta, 
 F. Ogliaro, M. J. Bearpark, J. J. Heyd, E. N. Brothers, K. N. Kudin, 
 V. N. Staroverov, T. A. Keith, R. Kobayashi, J. Normand, 
 K. Raghavachari, A. P. Rendell, J. C. Burant, S. S. Iyengar, 
 J. Tomasi, M. Cossi, J. M. Millam, M. Klene, C. Adamo, R. Cammi, 
 J. W. Ochterski, R. L. Martin, K. Morokuma, O. Farkas, 
 J. B. Foresman, and D. J. Fox, Gaussian, Inc., Wallingford CT, 2016.
 
 ******************************************
 Gaussian 16:  ES64L-G16RevB.01 20-Dec-2017
                19-Jan-2022 
 ******************************************
 %mem=12GB
 %NProcShared=16
 Will use up to   16 processors via shared memory.
 %chk=PC3-wb97L-wb97H
 ----------------------------------------------------------------------
 #wB97XD Aug-cc-pVTZ Opt Integral(Grid=SuperFineGrid) Freq MaxDisk=32GB
 ----------------------------------------------------------------------
 1/18=20,19=15,26=5,38=1/1,3;
 2/9=110,12=2,17=6,18=5,40=1/2;
 3/5=16,6=1,7=10,11=2,25=1,30=1,71=1,74=-58,75=-7/1,2,3;
 4//1;
 5/5=2,38=5/2;
 6/7=2,8=2,9=2,10=2,28=1/1;
 7//1,2,3,16;
 1/18=20,19=15,26=5/3(2);
 2/9=110/2;
 99//99;
 2/9=110/2;
 3/5=16,6=1,7=10,11=2,25=1,30=1,71=1,74=-58,75=-7/1,2,3;
 4/5=5,16=3,69=1/1;
 5/5=2,38=5/2;
 7//1,2,3,16;
 1/18=20,19=15,26=5/3(-5);
 2/9=110/2;
 6/7=2,8=2,9=2,10=2,19=2,28=1/1;
 99/9=1/99;
 -----
 Title
 -----
 Symbolic Z-matrix:
 Charge =  0 Multiplicity = 1
 O                    -2.10812   1.60251  -0.48493 
 O                     2.59522   0.26899  -0.42218 
 C                     2.05002   1.08482   0.26436 
 N                    -0.73769   0.05933   0.66207 
 C                    -1.45827   0.79142   0.04782 
 H                     1.89319   0.93063   1.35179 
 H                     1.7028    2.05468  -0.14537 
 C                    -0.47495  -1.37025   0.69969 
 H                     0.41424  -1.51839   1.32763 
 H                    -1.30418  -1.86139   1.21156 
 C                    -0.2564   -1.95278  -0.68488 
 H                    -1.1447   -1.82325  -1.30408 
 H                    -0.04652  -3.01985  -0.61144 
 H                     0.58988  -1.46903  -1.16964 
 
 Add virtual bond connecting atoms N4         and H6         Dist= 5.40D+00.
 Add virtual bond connecting atoms H9         and H6         Dist= 5.41D+00.
 Add virtual bond connecting atoms H14        and O2         Dist= 5.21D+00.

 GradGradGradGradGradGradGradGradGradGradGradGradGradGradGradGradGradGrad
 Berny optimization.
 Initialization pass.
                           ----------------------------
                           !    Initial Parameters    !
                           ! (Angstroms and Degrees)  !
 --------------------------                            --------------------------
 ! Name  Definition              Value          Derivative Info.                !
 --------------------------------------------------------------------------------
 ! R1    R(1,5)                  1.1679         estimate D2E/DX2                !
 ! R2    R(2,3)                  1.1976         estimate D2E/DX2                !
 ! R3    R(2,14)                 2.757          estimate D2E/DX2                !
 ! R4    R(3,6)                  1.1094         estimate D2E/DX2                !
 ! R5    R(3,7)                  1.1086         estimate D2E/DX2                !
 ! R6    R(4,5)                  1.1969         estimate D2E/DX2                !
 ! R7    R(4,6)                  2.8559         estimate D2E/DX2                !
 ! R8    R(4,8)                  1.454          estimate D2E/DX2                !
 ! R9    R(6,9)                  2.861          estimate D2E/DX2                !
 ! R10   R(8,9)                  1.0986         estimate D2E/DX2                !
 ! R11   R(8,10)                 1.0913         estimate D2E/DX2                !
 ! R12   R(8,11)                 1.5179         estimate D2E/DX2                !
 ! R13   R(11,12)                1.0905         estimate D2E/DX2                !
 ! R14   R(11,13)                1.09           estimate D2E/DX2                !
 ! R15   R(11,14)                1.0887         estimate D2E/DX2                !
 ! A1    A(3,2,14)             104.6994         estimate D2E/DX2                !
 ! A2    A(2,3,6)              122.1123         estimate D2E/DX2                !
 ! A3    A(2,3,7)              121.7813         estimate D2E/DX2                !
 ! A4    A(6,3,7)              116.0755         estimate D2E/DX2                !
 ! A5    A(5,4,6)              119.4683         estimate D2E/DX2                !
 ! A6    A(5,4,8)              136.3412         estimate D2E/DX2                !
 ! A7    A(6,4,8)               97.3106         estimate D2E/DX2                !
 ! A8    A(3,6,4)               86.3253         estimate D2E/DX2                !
 ! A9    A(3,6,9)              100.5888         estimate D2E/DX2                !
 ! A10   A(4,6,9)               42.3216         estimate D2E/DX2                !
 ! A11   A(4,8,9)              107.0751         estimate D2E/DX2                !
 ! A12   A(4,8,10)             108.5015         estimate D2E/DX2                !
 ! A13   A(4,8,11)             112.3171         estimate D2E/DX2                !
 ! A14   A(9,8,10)             106.6331         estimate D2E/DX2                !
 ! A15   A(9,8,11)             110.6759         estimate D2E/DX2                !
 ! A16   A(10,8,11)            111.3791         estimate D2E/DX2                !
 ! A17   A(6,9,8)              107.9264         estimate D2E/DX2                !
 ! A18   A(8,11,12)            110.7964         estimate D2E/DX2                !
 ! A19   A(8,11,13)            109.9963         estimate D2E/DX2                !
 ! A20   A(8,11,14)            110.3376         estimate D2E/DX2                !
 ! A21   A(12,11,13)           108.1424         estimate D2E/DX2                !
 ! A22   A(12,11,14)           109.1227         estimate D2E/DX2                !
 ! A23   A(13,11,14)           108.3805         estimate D2E/DX2                !
 ! A24   A(2,14,11)            136.4547         estimate D2E/DX2                !
 ! A25   L(1,5,4,7,-1)         175.8511         estimate D2E/DX2                !
 ! A26   L(1,5,4,7,-2)         175.0359         estimate D2E/DX2                !
 ! D1    D(14,2,3,6)            85.8294         estimate D2E/DX2                !
 ! D2    D(14,2,3,7)           -96.2732         estimate D2E/DX2                !
 ! D3    D(3,2,14,11)          -42.6179         estimate D2E/DX2                !
 ! D4    D(2,3,6,4)            -97.2838         estimate D2E/DX2                !
 ! D5    D(2,3,6,9)            -57.2568         estimate D2E/DX2                !
 ! D6    D(7,3,6,4)             84.706          estimate D2E/DX2                !
 ! D7    D(7,3,6,9)            124.733          estimate D2E/DX2                !
 ! D8    D(5,4,6,3)            -57.1414         estimate D2E/DX2                !
 ! D9    D(5,4,6,9)           -167.2632         estimate D2E/DX2                !
 ! D10   D(8,4,6,3)             98.4011         estimate D2E/DX2                !
 ! D11   D(8,4,6,9)            -11.7207         estimate D2E/DX2                !
 ! D12   D(5,4,8,9)            170.4023         estimate D2E/DX2                !
 ! D13   D(5,4,8,10)           -74.8549         estimate D2E/DX2                !
 ! D14   D(5,4,8,11)            48.7103         estimate D2E/DX2                !
 ! D15   D(6,4,8,9)             21.8773         estimate D2E/DX2                !
 ! D16   D(6,4,8,10)           136.6201         estimate D2E/DX2                !
 ! D17   D(6,4,8,11)           -99.8147         estimate D2E/DX2                !
 ! D18   D(3,6,9,8)            -56.1372         estimate D2E/DX2                !
 ! D19   D(4,6,9,8)             16.2771         estimate D2E/DX2                !
 ! D20   D(4,8,9,6)            -22.815          estimate D2E/DX2                !
 ! D21   D(10,8,9,6)          -138.8055         estimate D2E/DX2                !
 ! D22   D(11,8,9,6)            99.9033         estimate D2E/DX2                !
 ! D23   D(4,8,11,12)          -61.4377         estimate D2E/DX2                !
 ! D24   D(4,8,11,13)          179.0472         estimate D2E/DX2                !
 ! D25   D(4,8,11,14)           59.5259         estimate D2E/DX2                !
 ! D26   D(9,8,11,12)          178.948          estimate D2E/DX2                !
 ! D27   D(9,8,11,13)           59.4329         estimate D2E/DX2                !
 ! D28   D(9,8,11,14)          -60.0883         estimate D2E/DX2                !
 ! D29   D(10,8,11,12)          60.5045         estimate D2E/DX2                !
 ! D30   D(10,8,11,13)         -59.0106         estimate D2E/DX2                !
 ! D31   D(10,8,11,14)        -178.5319         estimate D2E/DX2                !
 ! D32   D(8,11,14,2)            9.8719         estimate D2E/DX2                !
 ! D33   D(12,11,14,2)         131.829          estimate D2E/DX2                !
 ! D34   D(13,11,14,2)        -110.623          estimate D2E/DX2                !
 --------------------------------------------------------------------------------
 Trust Radius=3.00D-01 FncErr=1.00D-07 GrdErr=1.00D-07 EigMax=2.50D+02 EigMin=1.00D-04
 Number of steps in this run=     85 maximum allowed number of steps=    100.
 GradGradGradGradGradGradGradGradGradGradGradGradGradGradGradGradGradGrad

                          Input orientation:                          
 ---------------------------------------------------------------------
 Center     Atomic      Atomic             Coordinates (Angstroms)
 Number     Number       Type             X           Y           Z
 ---------------------------------------------------------------------
      1          8           0       -2.108120    1.602510   -0.484930
      2          8           0        2.595220    0.268990   -0.422180
      3          6           0        2.050020    1.084820    0.264360
      4          7           0       -0.737690    0.059330    0.662070
      5          6           0       -1.458270    0.791420    0.047820
      6          1           0        1.893190    0.930630    1.351790
      7          1           0        1.702800    2.054680   -0.145370
      8          6           0       -0.474950   -1.370250    0.699690
      9          1           0        0.414240   -1.518390    1.327630
     10          1           0       -1.304180   -1.861390    1.211560
     11          6           0       -0.256400   -1.952780   -0.684880
     12          1           0       -1.144700   -1.823250   -1.304080
     13          1           0       -0.046520   -3.019850   -0.611440
     14          1           0        0.589880   -1.469030   -1.169640
 ---------------------------------------------------------------------
                    Distance matrix (angstroms):
                    1          2          3          4          5
     1  O    0.000000
     2  O    4.889133   0.000000
     3  C    4.256708   1.197564   0.000000
     4  N    2.361163   3.511103   2.996853   0.000000
     5  C    1.167902   4.113954   3.527190   1.196869   0.000000
     6  H    4.453700   2.019303   1.109448   2.855942   3.598889
     7  H    3.852645   2.015372   1.108634   3.254132   3.409620
     8  C    3.592753   3.656726   3.548571   1.454011   2.462655
     9  H    4.403146   3.318620   3.253156   2.063762   3.237195
    10  H    3.939924   4.734231   4.563770   2.076539   2.900937
    11  C    4.013594   3.624501   3.930349   2.468704   3.084149
    12  H    3.651714   4.375182   4.595989   2.752365   2.960145
    13  H    5.062846   4.222686   4.691569   3.403071   4.117456
    14  H    4.145165   2.756955   3.272692   2.730108   3.284321
                    6          7          8          9         10
     6  H    0.000000
     7  H    1.881814   0.000000
     8  C    3.365616   4.145705   0.000000
     9  H    2.861045   4.073935   1.098596   0.000000
    10  H    4.247142   5.120429   1.091262   1.756157   0.000000
    11  C    4.133136   4.493247   1.517939   2.165329   2.168566
    12  H    4.885312   4.948657   2.160756   3.073944   2.520979
    13  H    4.819029   5.387782   2.150301   2.495331   2.499413
    14  H    3.716799   3.834612   2.153605   2.503926   3.067821
                   11         12         13         14
    11  C    0.000000
    12  H    1.090534   0.000000
    13  H    1.089991   1.765673   0.000000
    14  H    1.088667   1.775476   1.766815   0.000000
 Stoichiometry    C4H7NO2
 Framework group  C1[X(C4H7NO2)]
 Deg. of freedom    36
 Full point group                 C1      NOp   1
 Largest Abelian subgroup         C1      NOp   1
 Largest concise Abelian subgroup C1      NOp   1
                         Standard orientation:                         
 ---------------------------------------------------------------------
 Center     Atomic      Atomic             Coordinates (Angstroms)
 Number     Number       Type             X           Y           Z
 ---------------------------------------------------------------------
      1          8           0        2.108121   -1.602511   -0.484930
      2          8           0       -2.595219   -0.268990   -0.422180
      3          6           0       -2.050019   -1.084820    0.264360
      4          7           0        0.737691   -0.059331    0.662070
      5          6           0        1.458271   -0.791421    0.047820
      6          1           0       -1.893189   -0.930630    1.351790
      7          1           0       -1.702799   -2.054680   -0.145370
      8          6           0        0.474952    1.370249    0.699690
      9          1           0       -0.414238    1.518389    1.327630
     10          1           0        1.304182    1.861389    1.211560
     11          6           0        0.256402    1.952779   -0.684880
     12          1           0        1.144702    1.823249   -1.304080
     13          1           0        0.046522    3.019849   -0.611440
     14          1           0       -0.589878    1.469029   -1.169640
 ---------------------------------------------------------------------
 Rotational constants (GHZ):           2.6521147           1.6295203           1.1659772
 Standard basis: Aug-CC-pVTZ (5D, 7F)
 There are   560 symmetry adapted cartesian basis functions of A   symmetry.
 There are   483 symmetry adapted basis functions of A   symmetry.
   483 basis functions,   693 primitive gaussians,   560 cartesian basis functions
    27 alpha electrons       27 beta electrons
       nuclear repulsion energy       274.9301107111 Hartrees.
 NAtoms=   14 NActive=   14 NUniq=   14 SFac= 1.00D+00 NAtFMM=   60 NAOKFM=F Big=F
 Integral buffers will be    131072 words long.
 Raffenetti 2 integral format.
 Two-electron integral symmetry is turned on.
 Nuclear repulsion after empirical dispersion term =      274.9237714088 Hartrees.
 One-electron integrals computed using PRISM.
 NBasis=   483 RedAO= T EigKep=  9.89D-06  NBF=   483
 NBsUse=   483 1.00D-06 EigRej= -1.00D+00 NBFU=   483
 ExpMin= 2.53D-02 ExpMax= 1.53D+04 ExpMxC= 5.22D+02 IAcc=3 IRadAn=         7 AccDes= 0.00D+00
 Harris functional with IExCor= 4639 and IRadAn=       7 diagonalized for initial guess.
 HarFok:  IExCor= 4639 AccDes= 0.00D+00 IRadAn=         7 IDoV= 1 UseB2=F ITyADJ=14
 ICtDFT=  3500011 ScaDFX=  1.000000  1.000000  1.000000  1.000000
 FoFCou: FMM=F IPFlag=           0 FMFlag=      100000 FMFlg1=           0
         NFxFlg=           0 DoJE=T BraDBF=F KetDBF=T FulRan=T
         wScrn=  0.000000 ICntrl=       500 IOpCl=  0 I1Cent=   200000004 NGrid=           0
         NMat0=    1 NMatS0=      1 NMatT0=    0 NMatD0=    1 NMtDS0=    0 NMtDT0=    0
 Petite list used in FoFCou.
 Requested convergence on RMS density matrix=1.00D-08 within 128 cycles.
 Requested convergence on MAX density matrix=1.00D-06.
 Requested convergence on             energy=1.00D-06.
 No special actions if energy rises.
 SCF Done:  E(RwB97XD) =  -361.830221578     A.U. after   13 cycles
            NFock= 13  Conv=0.53D-08     -V/T= 2.0058

 **********************************************************************

            Population analysis using the SCF Density.

 **********************************************************************

 Orbital symmetries:
       Occupied  (A) (A) (A) (A) (A) (A) (A) (A) (A) (A) (A) (A)
                 (A) (A) (A) (A) (A) (A) (A) (A) (A) (A) (A) (A)
                 (A) (A) (A)
       Virtual   (A) (A) (A) (A) (A) (A) (A) (A) (A) (A) (A) (A)
                 (A) (A) (A) (A) (A) (A) (A) (A) (A) (A) (A) (A)
                 (A) (A) (A) (A) (A) (A) (A) (A) (A) (A) (A) (A)
                 (A) (A) (A) (A) (A) (A) (A) (A) (A) (A) (A) (A)
                 (A) (A) (A) (A) (A) (A) (A) (A) (A) (A) (A) (A)
                 (A) (A) (A) (A) (A) (A) (A) (A) (A) (A) (A) (A)
                 (A) (A) (A) (A) (A) (A) (A) (A) (A) (A) (A) (A)
                 (A) (A) (A) (A) (A) (A) (A) (A) (A) (A) (A) (A)
                 (A) (A) (A) (A) (A) (A) (A) (A) (A) (A) (A) (A)
                 (A) (A) (A) (A) (A) (A) (A) (A) (A) (A) (A) (A)
                 (A) (A) (A) (A) (A) (A) (A) (A) (A) (A) (A) (A)
                 (A) (A) (A) (A) (A) (A) (A) (A) (A) (A) (A) (A)
                 (A) (A) (A) (A) (A) (A) (A) (A) (A) (A) (A) (A)
                 (A) (A) (A) (A) (A) (A) (A) (A) (A) (A) (A) (A)
                 (A) (A) (A) (A) (A) (A) (A) (A) (A) (A) (A) (A)
                 (A) (A) (A) (A) (A) (A) (A) (A) (A) (A) (A) (A)
                 (A) (A) (A) (A) (A) (A) (A) (A) (A) (A) (A) (A)
                 (A) (A) (A) (A) (A) (A) (A) (A) (A) (A) (A) (A)
                 (A) (A) (A) (A) (A) (A) (A) (A) (A) (A) (A) (A)
                 (A) (A) (A) (A) (A) (A) (A) (A) (A) (A) (A) (A)
                 (A) (A) (A) (A) (A) (A) (A) (A) (A) (A) (A) (A)
                 (A) (A) (A) (A) (A) (A) (A) (A) (A) (A) (A) (A)
                 (A) (A) (A) (A) (A) (A) (A) (A) (A) (A) (A) (A)
                 (A) (A) (A) (A) (A) (A) (A) (A) (A) (A) (A) (A)
                 (A) (A) (A) (A) (A) (A) (A) (A) (A) (A) (A) (A)
                 (A) (A) (A) (A) (A) (A) (A) (A) (A) (A) (A) (A)
                 (A) (A) (A) (A) (A) (A) (A) (A) (A) (A) (A) (A)
                 (A) (A) (A) (A) (A) (A) (A) (A) (A) (A) (A) (A)
                 (A) (A) (A) (A) (A) (A) (A) (A) (A) (A) (A) (A)
                 (A) (A) (A) (A) (A) (A) (A) (A) (A) (A) (A) (A)
                 (A) (A) (A) (A) (A) (A) (A) (A) (A) (A) (A) (A)
                 (A) (A) (A) (A) (A) (A) (A) (A) (A) (A) (A) (A)
                 (A) (A) (A) (A) (A) (A) (A) (A) (A) (A) (A) (A)
                 (A) (A) (A) (A) (A) (A) (A) (A) (A) (A) (A) (A)
                 (A) (A) (A) (A) (A) (A) (A) (A) (A) (A) (A) (A)
                 (A) (A) (A) (A) (A) (A) (A) (A) (A) (A) (A) (A)
                 (A) (A) (A) (A) (A) (A) (A) (A) (A) (A) (A) (A)
                 (A) (A) (A) (A) (A) (A) (A) (A) (A) (A) (A) (A)
 The electronic state is 1-A.
 Alpha  occ. eigenvalues --  -19.29767 -19.27009 -14.46477 -10.42396 -10.38643
 Alpha  occ. eigenvalues --  -10.35211 -10.29022  -1.21129  -1.16981  -1.06436
 Alpha  occ. eigenvalues --   -0.88608  -0.76621  -0.72997  -0.62496  -0.59496
 Alpha  occ. eigenvalues --   -0.59251  -0.58508  -0.56289  -0.54502  -0.53588
 Alpha  occ. eigenvalues --   -0.50892  -0.49340  -0.47509  -0.46205  -0.38623
 Alpha  occ. eigenvalues --   -0.37028  -0.35628
 Alpha virt. eigenvalues --    0.02366   0.02708   0.03952   0.04134   0.04624
 Alpha virt. eigenvalues --    0.05701   0.06508   0.07182   0.07311   0.08268
 Alpha virt. eigenvalues --    0.08829   0.09976   0.10891   0.11443   0.11602
 Alpha virt. eigenvalues --    0.11880   0.12007   0.12320   0.12704   0.13618
 Alpha virt. eigenvalues --    0.14263   0.14620   0.15036   0.16025   0.17392
 Alpha virt. eigenvalues --    0.17841   0.18988   0.19235   0.19601   0.21308
 Alpha virt. eigenvalues --    0.21590   0.22033   0.22664   0.23881   0.24210
 Alpha virt. eigenvalues --    0.24735   0.25149   0.25554   0.26199   0.26700
 Alpha virt. eigenvalues --    0.27625   0.28115   0.28710   0.28971   0.29773
 Alpha virt. eigenvalues --    0.30803   0.31590   0.32614   0.32995   0.33534
 Alpha virt. eigenvalues --    0.33746   0.34630   0.35892   0.36305   0.36794
 Alpha virt. eigenvalues --    0.36843   0.37606   0.38537   0.38905   0.39443
 Alpha virt. eigenvalues --    0.39899   0.40951   0.41115   0.41488   0.41901
 Alpha virt. eigenvalues --    0.42438   0.43704   0.44234   0.45066   0.46043
 Alpha virt. eigenvalues --    0.46419   0.47234   0.47409   0.48139   0.48827
 Alpha virt. eigenvalues --    0.49226   0.50140   0.51507   0.51901   0.52450
 Alpha virt. eigenvalues --    0.53376   0.53977   0.54144   0.54730   0.55657
 Alpha virt. eigenvalues --    0.56042   0.56649   0.57481   0.58901   0.59847
 Alpha virt. eigenvalues --    0.59878   0.61243   0.62459   0.64880   0.65924
 Alpha virt. eigenvalues --    0.66215   0.68525   0.69364   0.70318   0.70844
 Alpha virt. eigenvalues --    0.72467   0.73652   0.74356   0.75051   0.75888
 Alpha virt. eigenvalues --    0.76420   0.77316   0.77600   0.78231   0.79269
 Alpha virt. eigenvalues --    0.79617   0.80551   0.80969   0.82105   0.82215
 Alpha virt. eigenvalues --    0.82923   0.84071   0.84760   0.85357   0.85916
 Alpha virt. eigenvalues --    0.86925   0.88580   0.89468   0.89970   0.90816
 Alpha virt. eigenvalues --    0.92147   0.92661   0.92964   0.93544   0.95050
 Alpha virt. eigenvalues --    0.95364   0.97091   0.97379   0.98660   0.99015
 Alpha virt. eigenvalues --    0.99486   1.00032   1.01089   1.01277   1.02153
 Alpha virt. eigenvalues --    1.03233   1.03597   1.03819   1.05081   1.06660
 Alpha virt. eigenvalues --    1.07856   1.09373   1.09787   1.10212   1.10397
 Alpha virt. eigenvalues --    1.11651   1.13577   1.14637   1.14746   1.15135
 Alpha virt. eigenvalues --    1.16152   1.16375   1.17128   1.18551   1.19569
 Alpha virt. eigenvalues --    1.19732   1.21139   1.21875   1.22934   1.24658
 Alpha virt. eigenvalues --    1.25202   1.26550   1.27256   1.27775   1.29362
 Alpha virt. eigenvalues --    1.30406   1.31404   1.32364   1.33491   1.34381
 Alpha virt. eigenvalues --    1.35492   1.35950   1.37337   1.38750   1.40643
 Alpha virt. eigenvalues --    1.41187   1.41241   1.43332   1.44503   1.45199
 Alpha virt. eigenvalues --    1.45887   1.46076   1.48182   1.48445   1.49565
 Alpha virt. eigenvalues --    1.50305   1.51351   1.52535   1.53163   1.54929
 Alpha virt. eigenvalues --    1.55747   1.56716   1.58952   1.59078   1.60668
 Alpha virt. eigenvalues --    1.60995   1.61501   1.62401   1.63475   1.64869
 Alpha virt. eigenvalues --    1.66292   1.67016   1.67766   1.67866   1.69554
 Alpha virt. eigenvalues --    1.70670   1.73389   1.73900   1.76195   1.77575
 Alpha virt. eigenvalues --    1.78961   1.80179   1.81744   1.83287   1.86748
 Alpha virt. eigenvalues --    1.87116   1.88316   1.88917   1.91111   1.92966
 Alpha virt. eigenvalues --    1.96077   1.96607   1.98134   1.99153   2.00999
 Alpha virt. eigenvalues --    2.01989   2.03962   2.04882   2.07127   2.07503
 Alpha virt. eigenvalues --    2.08962   2.11614   2.12949   2.13161   2.13511
 Alpha virt. eigenvalues --    2.15737   2.18289   2.20442   2.21575   2.22631
 Alpha virt. eigenvalues --    2.22921   2.24850   2.27327   2.27935   2.29391
 Alpha virt. eigenvalues --    2.30390   2.31960   2.34738   2.34924   2.36719
 Alpha virt. eigenvalues --    2.37301   2.40804   2.41117   2.42993   2.44563
 Alpha virt. eigenvalues --    2.47508   2.50643   2.51351   2.54616   2.58357
 Alpha virt. eigenvalues --    2.59464   2.60562   2.62497   2.64967   2.65844
 Alpha virt. eigenvalues --    2.68048   2.70333   2.73722   2.77231   2.78071
 Alpha virt. eigenvalues --    2.81557   2.84570   2.87882   2.89923   2.91399
 Alpha virt. eigenvalues --    2.96243   2.98695   3.00604   3.03704   3.05357
 Alpha virt. eigenvalues --    3.08268   3.12735   3.16532   3.18344   3.18556
 Alpha virt. eigenvalues --    3.23185   3.25911   3.26832   3.31599   3.33263
 Alpha virt. eigenvalues --    3.34207   3.34933   3.35419   3.37666   3.38790
 Alpha virt. eigenvalues --    3.39558   3.43183   3.44262   3.44783   3.47507
 Alpha virt. eigenvalues --    3.48119   3.48822   3.49676   3.50753   3.53233
 Alpha virt. eigenvalues --    3.54701   3.56393   3.56977   3.59319   3.61216
 Alpha virt. eigenvalues --    3.62620   3.64954   3.65599   3.68773   3.70362
 Alpha virt. eigenvalues --    3.70544   3.72978   3.73545   3.75439   3.77668
 Alpha virt. eigenvalues --    3.79981   3.81850   3.83639   3.86285   3.87429
 Alpha virt. eigenvalues --    3.88880   3.91412   3.92332   3.96354   3.97515
 Alpha virt. eigenvalues --    3.98326   3.98688   3.99231   4.02526   4.03455
 Alpha virt. eigenvalues --    4.03741   4.07246   4.08097   4.10197   4.11209
 Alpha virt. eigenvalues --    4.12631   4.18967   4.19900   4.22517   4.24898
 Alpha virt. eigenvalues --    4.27907   4.32514   4.33722   4.35824   4.36858
 Alpha virt. eigenvalues --    4.43310   4.43625   4.48793   4.50481   4.53621
 Alpha virt. eigenvalues --    4.54829   4.57404   4.58871   4.59341   4.61414
 Alpha virt. eigenvalues --    4.63449   4.66198   4.69088   4.74384   4.75526
 Alpha virt. eigenvalues --    4.77400   4.78960   4.79806   4.82562   4.85804
 Alpha virt. eigenvalues --    4.87088   4.91615   4.92027   4.94382   4.97092
 Alpha virt. eigenvalues --    4.99357   5.00469   5.01614   5.04689   5.05608
 Alpha virt. eigenvalues --    5.07287   5.09096   5.09746   5.10438   5.13709
 Alpha virt. eigenvalues --    5.16082   5.17501   5.21494   5.23833   5.26815
 Alpha virt. eigenvalues --    5.32833   5.34800   5.38858   5.39757   5.44721
 Alpha virt. eigenvalues --    5.50155   5.54124   5.58545   5.60293   5.62076
 Alpha virt. eigenvalues --    5.72846   5.74545   5.75796   5.86114   5.88412
 Alpha virt. eigenvalues --    5.90974   5.91775   5.95198   5.97746   6.01919
 Alpha virt. eigenvalues --    6.03627   6.13059   6.19846   6.20645   6.23820
 Alpha virt. eigenvalues --    6.26408   6.27495   6.35433   6.36559   6.41009
 Alpha virt. eigenvalues --    6.47298   6.52021   6.53471   6.57662   6.58735
 Alpha virt. eigenvalues --    6.61686   6.63377   6.77053   6.79879   6.82308
 Alpha virt. eigenvalues --    6.83637   6.85201   6.90766   7.06394   7.22553
 Alpha virt. eigenvalues --    7.26173   7.27315   7.30645   7.32968   7.35935
 Alpha virt. eigenvalues --    7.39464   7.50669   7.52950   7.61322  14.78989
 Alpha virt. eigenvalues --   15.03916  16.22649  17.04588  17.56124  18.61713
 Alpha virt. eigenvalues --   21.46359
          Condensed to atoms (all electrons):
               1          2          3          4          5          6
     1  O    8.354406  -0.000010  -0.001533  -0.294396   0.466324   0.000008
     2  O   -0.000010   8.334725   0.347125  -0.001433   0.000497  -0.045743
     3  C   -0.001533   0.347125   5.146943   0.022460  -0.008886   0.309399
     4  N   -0.294396  -0.001433   0.022460   7.039600   0.410689  -0.017185
     5  C    0.466324   0.000497  -0.008886   0.410689   5.242944  -0.000810
     6  H    0.000008  -0.045743   0.309399  -0.017185  -0.000810   0.355519
     7  H    0.001814  -0.047653   0.333480   0.004769   0.002292   0.009387
     8  C   -0.000656   0.009264  -0.006529  -0.117912  -0.113264   0.006350
     9  H    0.002301  -0.001202  -0.000666   0.013163  -0.002481  -0.001909
    10  H   -0.001200   0.003375  -0.002151  -0.084856   0.018935   0.002641
    11  C    0.002457  -0.014964   0.004223   0.058912  -0.023086  -0.004146
    12  H    0.000830  -0.001509   0.000280  -0.009333  -0.005280  -0.000223
    13  H    0.000390  -0.001155   0.000358   0.020433   0.000729  -0.000949
    14  H   -0.003952   0.000897  -0.000554  -0.054103  -0.003239   0.003579
               7          8          9         10         11         12
     1  O    0.001814  -0.000656   0.002301  -0.001200   0.002457   0.000830
     2  O   -0.047653   0.009264  -0.001202   0.003375  -0.014964  -0.001509
     3  C    0.333480  -0.006529  -0.000666  -0.002151   0.004223   0.000280
     4  N    0.004769  -0.117912   0.013163  -0.084856   0.058912  -0.009333
     5  C    0.002292  -0.113264  -0.002481   0.018935  -0.023086  -0.005280
     6  H    0.009387   0.006350  -0.001909   0.002641  -0.004146  -0.000223
     7  H    0.348087  -0.001996   0.000510  -0.000965   0.001624   0.000188
     8  C   -0.001996   5.406294   0.357439   0.465530  -0.014905   0.006249
     9  H    0.000510   0.357439   0.380584  -0.046206   0.012022   0.006907
    10  H   -0.000965   0.465530  -0.046206   0.501161  -0.062115  -0.010828
    11  C    0.001624  -0.014905   0.012022  -0.062115   5.704021   0.410825
    12  H    0.000188   0.006249   0.006907  -0.010828   0.410825   0.379538
    13  H    0.000337  -0.050965   0.002322  -0.015682   0.450318  -0.001162
    14  H   -0.001449   0.069405  -0.008209   0.021266   0.280164  -0.004260
              13         14
     1  O    0.000390  -0.003952
     2  O   -0.001155   0.000897
     3  C    0.000358  -0.000554
     4  N    0.020433  -0.054103
     5  C    0.000729  -0.003239
     6  H   -0.000949   0.003579
     7  H    0.000337  -0.001449
     8  C   -0.050965   0.069405
     9  H    0.002322  -0.008209
    10  H   -0.015682   0.021266
    11  C    0.450318   0.280164
    12  H   -0.001162  -0.004260
    13  H    0.371512  -0.025602
    14  H   -0.025602   0.384360
 Mulliken charges:
               1
     1  O   -0.526782
     2  O   -0.582215
     3  C   -0.143951
     4  N    0.009194
     5  C    0.014638
     6  H    0.384082
     7  H    0.349577
     8  C   -0.014303
     9  H    0.285425
    10  H    0.211095
    11  C   -0.805348
    12  H    0.227778
    13  H    0.249115
    14  H    0.341696
 Sum of Mulliken charges =   0.00000
 Mulliken charges with hydrogens summed into heavy atoms:
               1
     1  O   -0.526782
     2  O   -0.582215
     3  C    0.589708
     4  N    0.009194
     5  C    0.014638
     8  C    0.482217
    11  C    0.013241
 Electronic spatial extent (au):  <R**2>=           1009.4867
 Charge=              0.0000 electrons
 Dipole moment (field-independent basis, Debye):
    X=              0.2519    Y=              1.2814    Z=              1.6571  Tot=              2.1098
 Quadrupole moment (field-independent basis, Debye-Ang):
   XX=            -49.2199   YY=            -38.8432   ZZ=            -41.8521
   XY=              7.1220   XZ=             -2.0798   YZ=             -0.9813
 Traceless Quadrupole moment (field-independent basis, Debye-Ang):
   XX=             -5.9148   YY=              4.4618   ZZ=              1.4529
   XY=              7.1220   XZ=             -2.0798   YZ=             -0.9813
 Octapole moment (field-independent basis, Debye-Ang**2):
  XXX=              9.1608  YYY=              0.3667  ZZZ=             -0.9040  XYY=            -11.1302
  XXY=              1.4392  XXZ=             11.3504  XZZ=             -1.0552  YZZ=              0.0737
  YYZ=              2.9469  XYZ=             -0.6848
 Hexadecapole moment (field-independent basis, Debye-Ang**3):
 XXXX=           -735.6837 YYYY=           -452.7921 ZZZZ=           -139.9797 XXXY=             26.6556
 XXXZ=            -11.8998 YYYX=             12.3449 YYYZ=              2.0178 ZZZX=             -3.8907
 ZZZY=              4.4407 XXYY=           -193.4466 XXZZ=           -135.1318 YYZZ=           -100.2799
 XXYZ=             -8.2659 YYXZ=              5.5252 ZZXY=             -0.1397
 N-N= 2.749237714088D+02 E-N=-1.395747871192D+03  KE= 3.597575865427D+02
 Calling FoFJK, ICntrl=      2127 FMM=F ISym2X=0 I1Cent= 0 IOpClX= 0 NMat=1 NMatS=1 NMatT=0.
 ***** Axes restored to original set *****
 -------------------------------------------------------------------
 Center     Atomic                   Forces (Hartrees/Bohr)
 Number     Number              X              Y              Z
 -------------------------------------------------------------------
      1        8           0.000842203   -0.000944634    0.000551848
      2        8          -0.001083053   -0.001234330   -0.000007147
      3        6           0.001874475    0.003283299    0.003042446
      4        7           0.000916599   -0.004080948    0.000990203
      5        6          -0.001911136    0.002563487   -0.001107575
      6        1          -0.000176818    0.000181748   -0.003475348
      7        1          -0.000763731   -0.002635933    0.000870760
      8        6           0.004619078    0.001734179    0.004225865
      9        1          -0.004302405    0.001336385   -0.004560065
     10        1          -0.000389311    0.000315299   -0.000743801
     11        6           0.000313624   -0.000840937    0.000379504
     12        1           0.000329482    0.000172782   -0.000063875
     13        1           0.000029698    0.000176116    0.000277438
     14        1          -0.000298704   -0.000026513   -0.000380252
 -------------------------------------------------------------------
 Cartesian Forces:  Max     0.004619078 RMS     0.001976300

 GradGradGradGradGradGradGradGradGradGradGradGradGradGradGradGradGradGrad
 Berny optimization.
 FormGI is forming the generalized inverse of G from B-inverse, IUseBI=4.
 Internal  Forces:  Max     0.005634490 RMS     0.001001913
 Search for a local minimum.
 Step number   1 out of a maximum of   85
 All quantities printed in internal units (Hartrees-Bohrs-Radians)
 Mixed Optimization -- RFO/linear search
 Second derivative matrix not updated -- first step.
 ITU=  0
     Eigenvalues ---    0.00374   0.00896   0.01044   0.01316   0.01432
     Eigenvalues ---    0.01920   0.03047   0.03910   0.04379   0.04379
     Eigenvalues ---    0.04442   0.04615   0.05202   0.05972   0.07029
     Eigenvalues ---    0.07331   0.08880   0.11173   0.11789   0.12811
     Eigenvalues ---    0.15463   0.15993   0.16452   0.18771   0.29590
     Eigenvalues ---    0.31389   0.32144   0.32745   0.34036   0.34667
     Eigenvalues ---    0.34751   0.34814   0.34912   1.02256   1.06412
     Eigenvalues ---    1.22759
 RFO step:  Lambda=-4.28948094D-04 EMin= 3.73828071D-03
 Linear search not attempted -- first point.
 Iteration  1 RMS(Cart)=  0.01464588 RMS(Int)=  0.00036063
 Iteration  2 RMS(Cart)=  0.00028139 RMS(Int)=  0.00013827
 Iteration  3 RMS(Cart)=  0.00000004 RMS(Int)=  0.00013827
 Variable       Old X    -DE/DX   Delta X   Delta X   Delta X     New X
                                 (Linear)    (Quad)   (Total)
    R1        2.20701  -0.00138   0.00000  -0.00112  -0.00112   2.20589
    R2        2.26307   0.00046   0.00000   0.00057   0.00057   2.26364
    R3        5.20989  -0.00034   0.00000  -0.00518  -0.00517   5.20471
    R4        2.09655  -0.00357   0.00000  -0.01049  -0.01045   2.08610
    R5        2.09501  -0.00239   0.00000  -0.00729  -0.00729   2.08772
    R6        2.26175   0.00192   0.00000   0.00180   0.00180   2.26356
    R7        5.39695  -0.00015   0.00000  -0.00769  -0.00772   5.38923
    R8        2.74768  -0.00210   0.00000  -0.00647  -0.00646   2.74122
    R9        5.40659  -0.00017   0.00000  -0.01453  -0.01451   5.39208
   R10        2.07605  -0.00563   0.00000  -0.01806  -0.01806   2.05798
   R11        2.06219  -0.00019   0.00000  -0.00056  -0.00056   2.06162
   R12        2.86849  -0.00012   0.00000  -0.00105  -0.00108   2.86741
   R13        2.06081  -0.00021   0.00000  -0.00061  -0.00061   2.06020
   R14        2.05979  -0.00015   0.00000  -0.00042  -0.00042   2.05936
   R15        2.05728  -0.00057   0.00000  -0.00131  -0.00132   2.05596
    A1        1.82735   0.00093   0.00000   0.00747   0.00748   1.83482
    A2        2.13126  -0.00031   0.00000   0.00234   0.00189   2.13315
    A3        2.12548   0.00052   0.00000   0.00216   0.00142   2.12691
    A4        2.02590  -0.00017   0.00000  -0.00246  -0.00320   2.02270
    A5        2.08512  -0.00050   0.00000  -0.00015  -0.00018   2.08494
    A6        2.37960   0.00068   0.00000   0.00526   0.00530   2.38490
    A7        1.69839  -0.00012   0.00000  -0.00220  -0.00223   1.69617
    A8        1.50666   0.00041   0.00000   0.00099   0.00100   1.50766
    A9        1.75561  -0.00029   0.00000   0.00178   0.00186   1.75747
   A10        0.73865  -0.00112   0.00000  -0.00187  -0.00187   0.73678
   A11        1.86881   0.00016   0.00000   0.00105   0.00106   1.86988
   A12        1.89371  -0.00052   0.00000  -0.00329  -0.00333   1.89038
   A13        1.96030   0.00103   0.00000   0.00745   0.00755   1.96785
   A14        1.86110   0.00062   0.00000   0.00730   0.00732   1.86842
   A15        1.93166  -0.00083   0.00000  -0.00871  -0.00880   1.92286
   A16        1.94393  -0.00044   0.00000  -0.00355  -0.00354   1.94039
   A17        1.88367   0.00114   0.00000   0.00530   0.00529   1.88896
   A18        1.93376   0.00007   0.00000   0.00175   0.00177   1.93554
   A19        1.91980  -0.00015   0.00000  -0.00203  -0.00203   1.91776
   A20        1.92576   0.00000   0.00000  -0.00094  -0.00098   1.92477
   A21        1.88744   0.00014   0.00000   0.00216   0.00216   1.88960
   A22        1.90455  -0.00015   0.00000  -0.00196  -0.00191   1.90264
   A23        1.89160   0.00009   0.00000   0.00106   0.00104   1.89264
   A24        2.38158  -0.00078   0.00000  -0.00101  -0.00106   2.38053
   A25        3.06918  -0.00018   0.00000  -0.00407  -0.00407   3.06511
   A26        3.05495   0.00015   0.00000   0.00348   0.00348   3.05844
    D1        1.49801  -0.00035   0.00000  -0.01302  -0.01300   1.48500
    D2       -1.68028   0.00099   0.00000   0.05624   0.05635  -1.62394
    D3       -0.74382   0.00042   0.00000   0.02079   0.02065  -0.72317
    D4       -1.69792   0.00080   0.00000   0.00470   0.00470  -1.69323
    D5       -0.99932  -0.00015   0.00000   0.00249   0.00247  -0.99685
    D6        1.47840  -0.00048   0.00000  -0.06094  -0.06086   1.41754
    D7        2.17700  -0.00143   0.00000  -0.06314  -0.06309   2.11391
    D8       -0.99731  -0.00040   0.00000  -0.00037  -0.00026  -0.99757
    D9       -2.91929   0.00002   0.00000  -0.00284  -0.00286  -2.92215
   D10        1.71742  -0.00005   0.00000   0.00593   0.00605   1.72347
   D11       -0.20457   0.00037   0.00000   0.00346   0.00345  -0.20111
   D12        2.97408  -0.00025   0.00000   0.00008   0.00009   2.97417
   D13       -1.30647   0.00029   0.00000   0.00750   0.00751  -1.29895
   D14        0.85015   0.00005   0.00000   0.00564   0.00569   0.85584
   D15        0.38183  -0.00010   0.00000  -0.00498  -0.00497   0.37687
   D16        2.38447   0.00044   0.00000   0.00243   0.00245   2.38693
   D17       -1.74210   0.00019   0.00000   0.00058   0.00063  -1.74146
   D18       -0.97978  -0.00022   0.00000  -0.00083  -0.00074  -0.98051
   D19        0.28409   0.00017   0.00000  -0.00244  -0.00244   0.28165
   D20       -0.39820  -0.00005   0.00000   0.00385   0.00384  -0.39435
   D21       -2.42261   0.00017   0.00000   0.00357   0.00358  -2.41903
   D22        1.74364   0.00081   0.00000   0.00838   0.00845   1.75209
   D23       -1.07229   0.00034   0.00000   0.00162   0.00162  -1.07067
   D24        3.12496   0.00021   0.00000  -0.00088  -0.00088   3.12409
   D25        1.03892   0.00020   0.00000  -0.00031  -0.00026   1.03866
   D26        3.12323   0.00002   0.00000   0.00130   0.00132   3.12455
   D27        1.03730  -0.00010   0.00000  -0.00119  -0.00118   1.03612
   D28       -1.04874  -0.00011   0.00000  -0.00063  -0.00056  -1.04930
   D29        1.05600   0.00007   0.00000   0.00010   0.00012   1.05612
   D30       -1.02993  -0.00005   0.00000  -0.00239  -0.00238  -1.03231
   D31       -3.11597  -0.00006   0.00000  -0.00183  -0.00177  -3.11774
   D32        0.17230   0.00021   0.00000  -0.00584  -0.00589   0.16641
   D33        2.30085   0.00020   0.00000  -0.00555  -0.00556   2.29529
   D34       -1.93074   0.00034   0.00000  -0.00346  -0.00345  -1.93419
         Item               Value     Threshold  Converged?
 Maximum Force            0.005634     0.000450     NO 
 RMS     Force            0.001002     0.000300     NO 
 Maximum Displacement     0.092030     0.001800     NO 
 RMS     Displacement     0.014685     0.001200     NO 
 Predicted change in Energy=-2.166832D-04
 GradGradGradGradGradGradGradGradGradGradGradGradGradGradGradGradGradGrad

                          Input orientation:                          
 ---------------------------------------------------------------------
 Center     Atomic      Atomic             Coordinates (Angstroms)
 Number     Number       Type             X           Y           Z
 ---------------------------------------------------------------------
      1          8           0       -2.097259    1.617656   -0.478179
      2          8           0        2.591793    0.270962   -0.426869
      3          6           0        2.053155    1.083762    0.268906
      4          7           0       -0.732295    0.062563    0.659921
      5          6           0       -1.453082    0.801091    0.051790
      6          1           0        1.897717    0.922823    1.349911
      7          1           0        1.654100    2.029156   -0.140382
      8          6           0       -0.471917   -1.364004    0.696356
      9          1           0        0.412243   -1.513119    1.314440
     10          1           0       -1.304374   -1.851450    1.205880
     11          6           0       -0.251638   -1.955692   -0.683422
     12          1           0       -1.136679   -1.828079   -1.307105
     13          1           0       -0.043188   -3.022107   -0.600361
     14          1           0        0.595946   -1.476123   -1.168486
 ---------------------------------------------------------------------
                    Distance matrix (angstroms):
                    1          2          3          4          5
     1  O    0.000000
     2  O    4.878876   0.000000
     3  C    4.250778   1.197864   0.000000
     4  N    2.361506   3.503442   2.992402   0.000000
     5  C    1.167309   4.107453   3.524307   1.197823   0.000000
     6  H    4.447982   2.015840   1.103917   2.851859   3.595524
     7  H    3.788949   2.013105   1.104776   3.194191   3.346589
     8  C    3.593267   3.649803   3.542635   1.450593   2.462882
     9  H    4.394637   3.311425   3.244922   2.054541   3.229441
    10  H    3.936930   4.727644   4.557015   2.070940   2.896551
    11  C    4.027065   3.620623   3.931575   2.471630   3.095781
    12  H    3.671909   4.368328   4.597572   2.758123   2.976448
    13  H    5.075582   4.221081   4.691315   3.402701   4.126736
    14  H    4.159488   2.754216   3.277586   2.734017   3.297468
                    6          7          8          9         10
     6  H    0.000000
     7  H    1.871976   0.000000
     8  C    3.357362   4.090674   0.000000
     9  H    2.853367   4.025720   1.089037   0.000000
    10  H    4.239189   5.062024   1.090964   1.753005   0.000000
    11  C    4.127956   4.450365   1.517367   2.151293   2.165313
    12  H    4.882085   4.901831   2.161279   3.061185   2.518682
    13  H    4.809693   5.348610   2.148159   2.480106   2.494702
    14  H    3.713741   3.803113   2.151868   2.489987   3.064261
                   11         12         13         14
    11  C    0.000000
    12  H    1.090212   0.000000
    13  H    1.089767   1.766611   0.000000
    14  H    1.087967   1.773436   1.766727   0.000000
 Stoichiometry    C4H7NO2
 Framework group  C1[X(C4H7NO2)]
 Deg. of freedom    36
 Full point group                 C1      NOp   1
 Largest Abelian subgroup         C1      NOp   1
 Largest concise Abelian subgroup C1      NOp   1
                         Standard orientation:                         
 ---------------------------------------------------------------------
 Center     Atomic      Atomic             Coordinates (Angstroms)
 Number     Number       Type             X           Y           Z
 ---------------------------------------------------------------------
      1          8           0        2.113499   -1.594651   -0.485502
      2          8           0       -2.586949   -0.288710   -0.424384
      3          6           0       -2.040282   -1.098383    0.268772
      4          7           0        0.736796   -0.053997    0.658082
      5          6           0        1.463057   -0.784887    0.047243
      6          1           0       -1.884664   -0.938539    1.349912
      7          1           0       -1.633662   -2.039364   -0.143230
      8          6           0        0.464139    1.370178    0.698122
      9          1           0       -0.420374    1.510242    1.317816
     10          1           0        1.293091    1.863662    1.207548
     11          6           0        0.236734    1.963042   -0.679994
     12          1           0        1.121933    1.844498   -1.305239
     13          1           0        0.019186    3.027423   -0.594218
     14          1           0       -0.607377    1.477248   -1.164920
 ---------------------------------------------------------------------
 Rotational constants (GHZ):           2.6464640           1.6370710           1.1677400
 Standard basis: Aug-CC-pVTZ (5D, 7F)
 There are   560 symmetry adapted cartesian basis functions of A   symmetry.
 There are   483 symmetry adapted basis functions of A   symmetry.
   483 basis functions,   693 primitive gaussians,   560 cartesian basis functions
    27 alpha electrons       27 beta electrons
       nuclear repulsion energy       275.1672487785 Hartrees.
 NAtoms=   14 NActive=   14 NUniq=   14 SFac= 1.00D+00 NAtFMM=   60 NAOKFM=F Big=F
 Integral buffers will be    131072 words long.
 Raffenetti 2 integral format.
 Two-electron integral symmetry is turned on.
 Nuclear repulsion after empirical dispersion term =      275.1608760502 Hartrees.
 One-electron integrals computed using PRISM.
 NBasis=   483 RedAO= T EigKep=  9.63D-06  NBF=   483
 NBsUse=   483 1.00D-06 EigRej= -1.00D+00 NBFU=   483
 Initial guess from the checkpoint file:  "PC3-wb97L-wb97H.chk"
 B after Tr=     0.000000    0.000000    0.000000
         Rot=    0.999994   -0.000568   -0.000279   -0.003511 Ang=  -0.41 deg.
 ExpMin= 2.53D-02 ExpMax= 1.53D+04 ExpMxC= 5.22D+02 IAcc=3 IRadAn=         7 AccDes= 0.00D+00
 Harris functional with IExCor= 4639 and IRadAn=       7 diagonalized for initial guess.
 HarFok:  IExCor= 4639 AccDes= 0.00D+00 IRadAn=         7 IDoV= 1 UseB2=F ITyADJ=14
 ICtDFT=  3500011 ScaDFX=  1.000000  1.000000  1.000000  1.000000
 FoFCou: FMM=F IPFlag=           0 FMFlag=      100000 FMFlg1=           0
         NFxFlg=           0 DoJE=T BraDBF=F KetDBF=T FulRan=T
         wScrn=  0.000000 ICntrl=       500 IOpCl=  0 I1Cent=   200000004 NGrid=           0
         NMat0=    1 NMatS0=      1 NMatT0=    0 NMatD0=    1 NMtDS0=    0 NMtDT0=    0
 Petite list used in FoFCou.
 Requested convergence on RMS density matrix=1.00D-08 within 128 cycles.
 Requested convergence on MAX density matrix=1.00D-06.
 Requested convergence on             energy=1.00D-06.
 No special actions if energy rises.
 SCF Done:  E(RwB97XD) =  -361.830384428     A.U. after   11 cycles
            NFock= 11  Conv=0.93D-08     -V/T= 2.0057
 Calling FoFJK, ICntrl=      2127 FMM=F ISym2X=0 I1Cent= 0 IOpClX= 0 NMat=1 NMatS=1 NMatT=0.
 ***** Axes restored to original set *****
 -------------------------------------------------------------------
 Center     Atomic                   Forces (Hartrees/Bohr)
 Number     Number              X              Y              Z
 -------------------------------------------------------------------
      1        8          -0.000000692   -0.000244886    0.000414946
      2        8           0.001026742   -0.000196622    0.000561357
      3        6          -0.003659758   -0.000844697   -0.000541586
      4        7          -0.000510182   -0.000895781   -0.000411673
      5        6           0.000380250    0.000513135   -0.000305880
      6        1           0.001629889    0.000374024    0.000190592
      7        1           0.000879014    0.000310123    0.000169102
      8        6           0.000234414    0.000623627    0.001356647
      9        1           0.000043015    0.000532036   -0.000371416
     10        1          -0.000126173   -0.000182489   -0.000212505
     11        6          -0.000174074   -0.000129439   -0.000211394
     12        1           0.000095946    0.000006553   -0.000152222
     13        1          -0.000008309    0.000074795    0.000164160
     14        1           0.000189918    0.000059620   -0.000650129
 -------------------------------------------------------------------
 Cartesian Forces:  Max     0.003659758 RMS     0.000770363

 GradGradGradGradGradGradGradGradGradGradGradGradGradGradGradGradGradGrad
 Berny optimization.
 Using GEDIIS/GDIIS optimizer.
 FormGI is forming the generalized inverse of G from B-inverse, IUseBI=4.
 Internal  Forces:  Max     0.001006167 RMS     0.000297152
 Search for a local minimum.
 Step number   2 out of a maximum of   85
 All quantities printed in internal units (Hartrees-Bohrs-Radians)
 Mixed Optimization -- En-DIIS/RFO-DIIS
 Update second derivatives using D2CorX and points    1    2
 DE= -1.63D-04 DEPred=-2.17D-04 R= 7.52D-01
 TightC=F SS=  1.41D+00  RLast= 1.14D-01 DXNew= 5.0454D-01 3.4331D-01
 Trust test= 7.52D-01 RLast= 1.14D-01 DXMaxT set to 3.43D-01
 ITU=  1  0
 Use linear search instead of GDIIS.
     Eigenvalues ---    0.00375   0.00974   0.01038   0.01333   0.01422
     Eigenvalues ---    0.02120   0.03454   0.03941   0.04378   0.04419
     Eigenvalues ---    0.04540   0.04721   0.05305   0.06016   0.07039
     Eigenvalues ---    0.07389   0.09044   0.11160   0.11764   0.12633
     Eigenvalues ---    0.14645   0.15995   0.16459   0.18738   0.28011
     Eigenvalues ---    0.29861   0.31877   0.32677   0.34105   0.34670
     Eigenvalues ---    0.34725   0.34762   0.34815   1.02230   1.06341
     Eigenvalues ---    1.22527
 RFO step:  Lambda=-8.39747395D-05 EMin= 3.75468974D-03
 Quartic linear search produced a step of -0.19520.
 Iteration  1 RMS(Cart)=  0.00911421 RMS(Int)=  0.00007355
 Iteration  2 RMS(Cart)=  0.00006873 RMS(Int)=  0.00001086
 Iteration  3 RMS(Cart)=  0.00000000 RMS(Int)=  0.00001086
 Variable       Old X    -DE/DX   Delta X   Delta X   Delta X     New X
                                 (Linear)    (Quad)   (Total)
    R1        2.20589  -0.00036   0.00022  -0.00068  -0.00046   2.20543
    R2        2.26364   0.00028  -0.00011   0.00033   0.00022   2.26385
    R3        5.20471  -0.00012   0.00101  -0.01547  -0.01445   5.19026
    R4        2.08610  -0.00031   0.00204  -0.00544  -0.00341   2.08269
    R5        2.08772  -0.00011   0.00142  -0.00315  -0.00172   2.08600
    R6        2.26356  -0.00012  -0.00035   0.00062   0.00027   2.26383
    R7        5.38923   0.00011   0.00151  -0.00167  -0.00016   5.38907
    R8        2.74122  -0.00045   0.00126  -0.00388  -0.00261   2.73861
    R9        5.39208  -0.00030   0.00283  -0.01200  -0.00918   5.38290
   R10        2.05798  -0.00026   0.00353  -0.00727  -0.00374   2.05424
   R11        2.06162   0.00008   0.00011  -0.00004   0.00007   2.06169
   R12        2.86741   0.00067   0.00021   0.00193   0.00214   2.86955
   R13        2.06020   0.00001   0.00012  -0.00022  -0.00010   2.06010
   R14        2.05936  -0.00006   0.00008  -0.00031  -0.00023   2.05913
   R15        2.05596   0.00024   0.00026   0.00012   0.00039   2.05635
    A1        1.83482   0.00004  -0.00146  -0.00197  -0.00348   1.83135
    A2        2.13315  -0.00042  -0.00037  -0.00414  -0.00454   2.12862
    A3        2.12691   0.00019  -0.00028   0.00304   0.00276   2.12966
    A4        2.02270   0.00027   0.00062   0.00159   0.00220   2.02490
    A5        2.08494  -0.00035   0.00003  -0.00054  -0.00050   2.08444
    A6        2.38490   0.00044  -0.00103   0.00509   0.00406   2.38896
    A7        1.69617  -0.00002   0.00043  -0.00241  -0.00198   1.69418
    A8        1.50766  -0.00046  -0.00020  -0.00162  -0.00183   1.50583
    A9        1.75747  -0.00038  -0.00036  -0.00720  -0.00758   1.74989
   A10        0.73678  -0.00010   0.00036  -0.00100  -0.00064   0.73615
   A11        1.86988   0.00001  -0.00021  -0.00091  -0.00111   1.86877
   A12        1.89038   0.00003   0.00065  -0.00071  -0.00006   1.89032
   A13        1.96785   0.00012  -0.00147   0.00322   0.00174   1.96959
   A14        1.86842   0.00019  -0.00143   0.00414   0.00272   1.87114
   A15        1.92286  -0.00016   0.00172  -0.00254  -0.00083   1.92203
   A16        1.94039  -0.00018   0.00069  -0.00303  -0.00233   1.93806
   A17        1.88896   0.00015  -0.00103   0.00394   0.00291   1.89187
   A18        1.93554   0.00015  -0.00035   0.00202   0.00168   1.93721
   A19        1.91776  -0.00026   0.00040  -0.00261  -0.00221   1.91555
   A20        1.92477   0.00024   0.00019   0.00091   0.00109   1.92586
   A21        1.88960   0.00005  -0.00042   0.00101   0.00059   1.89019
   A22        1.90264  -0.00013   0.00037  -0.00127  -0.00090   1.90174
   A23        1.89264  -0.00006  -0.00020  -0.00009  -0.00028   1.89235
   A24        2.38053  -0.00059   0.00021  -0.00367  -0.00347   2.37705
   A25        3.06511   0.00045   0.00079   0.00659   0.00738   3.07249
   A26        3.05844  -0.00053  -0.00068  -0.00844  -0.00912   3.04932
    D1        1.48500   0.00101   0.00254   0.01443   0.01699   1.50199
    D2       -1.62394  -0.00038  -0.01100  -0.00424  -0.01523  -1.63917
    D3       -0.72317  -0.00015  -0.00403  -0.01179  -0.01581  -0.73898
    D4       -1.69323  -0.00055  -0.00092  -0.00675  -0.00763  -1.70085
    D5       -0.99685  -0.00070  -0.00048  -0.00609  -0.00654  -1.00339
    D6        1.41754   0.00076   0.01188   0.01091   0.02279   1.44033
    D7        2.11391   0.00061   0.01232   0.01157   0.02388   2.13779
    D8       -0.99757  -0.00023   0.00005  -0.01392  -0.01388  -1.01145
    D9       -2.92215  -0.00023   0.00056  -0.00510  -0.00453  -2.92668
   D10        1.72347   0.00004  -0.00118  -0.00887  -0.01006   1.71341
   D11       -0.20111   0.00004  -0.00067  -0.00005  -0.00072  -0.20183
   D12        2.97417  -0.00013  -0.00002   0.00345   0.00343   2.97760
   D13       -1.29895   0.00012  -0.00147   0.00746   0.00599  -1.29296
   D14        0.85584  -0.00002  -0.00111   0.00525   0.00415   0.85999
   D15        0.37687  -0.00009   0.00097   0.00006   0.00103   0.37789
   D16        2.38693   0.00015  -0.00048   0.00407   0.00359   2.39052
   D17       -1.74146   0.00002  -0.00012   0.00186   0.00175  -1.73972
   D18       -0.98051   0.00026   0.00014  -0.00450  -0.00434  -0.98486
   D19        0.28165  -0.00005   0.00048   0.00114   0.00162   0.28327
   D20       -0.39435   0.00005  -0.00075  -0.00153  -0.00228  -0.39664
   D21       -2.41903  -0.00009  -0.00070  -0.00231  -0.00301  -2.42204
   D22        1.75209   0.00011  -0.00165   0.00030  -0.00136   1.75073
   D23       -1.07067   0.00003  -0.00032   0.00435   0.00403  -1.06664
   D24        3.12409   0.00004   0.00017   0.00350   0.00367   3.12775
   D25        1.03866   0.00013   0.00005   0.00468   0.00473   1.04339
   D26        3.12455   0.00005  -0.00026   0.00513   0.00486   3.12942
   D27        1.03612   0.00005   0.00023   0.00428   0.00450   1.04062
   D28       -1.04930   0.00014   0.00011   0.00546   0.00556  -1.04374
   D29        1.05612   0.00002  -0.00002   0.00351   0.00349   1.05961
   D30       -1.03231   0.00002   0.00047   0.00266   0.00312  -1.02919
   D31       -3.11774   0.00012   0.00035   0.00384   0.00419  -3.11355
   D32        0.16641  -0.00011   0.00115   0.00317   0.00432   0.17073
   D33        2.29529   0.00015   0.00108   0.00543   0.00651   2.30180
   D34       -1.93419   0.00010   0.00067   0.00588   0.00655  -1.92764
         Item               Value     Threshold  Converged?
 Maximum Force            0.001006     0.000450     NO 
 RMS     Force            0.000297     0.000300     YES
 Maximum Displacement     0.032833     0.001800     NO 
 RMS     Displacement     0.009119     0.001200     NO 
 Predicted change in Energy=-5.246671D-05
 GradGradGradGradGradGradGradGradGradGradGradGradGradGradGradGradGradGrad

                          Input orientation:                          
 ---------------------------------------------------------------------
 Center     Atomic      Atomic             Coordinates (Angstroms)
 Number     Number       Type             X           Y           Z
 ---------------------------------------------------------------------
      1          8           0       -2.114634    1.620118   -0.461356
      2          8           0        2.594158    0.257575   -0.416158
      3          6           0        2.048249    1.077435    0.265728
      4          7           0       -0.736815    0.063282    0.658278
      5          6           0       -1.460223    0.802838    0.054243
      6          1           0        1.892367    0.927300    1.346383
      7          1           0        1.671109    2.027722   -0.150488
      8          6           0       -0.471782   -1.361018    0.694848
      9          1           0        0.411186   -1.505585    1.312230
     10          1           0       -1.303994   -1.851550    1.201884
     11          6           0       -0.247586   -1.954678   -0.684698
     12          1           0       -1.129896   -1.828281   -1.312394
     13          1           0       -0.039602   -3.020731   -0.597503
     14          1           0        0.601984   -1.476987   -1.168599
 ---------------------------------------------------------------------
                    Distance matrix (angstroms):
                    1          2          3          4          5
     1  O    0.000000
     2  O    4.902172   0.000000
     3  C    4.260604   1.197980   0.000000
     4  N    2.361293   3.505360   2.989847   0.000000
     5  C    1.167066   4.117839   3.525550   1.197965   0.000000
     6  H    4.450166   2.011863   1.102114   2.851775   3.595133
     7  H    3.820291   2.013957   1.103864   3.211110   3.368605
     8  C    3.594849   3.640627   3.532811   1.449210   2.463668
     9  H    4.392652   3.295668   3.232202   2.051074   3.226998
    10  H    3.933953   4.718269   4.548942   2.069730   2.896077
    11  C    4.039173   3.611328   3.920189   2.472871   3.101680
    12  H    3.685842   4.361492   4.586312   2.759722   2.983219
    13  H    5.085447   4.209141   4.679663   3.402091   4.130691
    14  H    4.179984   2.746567   3.267116   2.739031   3.308420
                    6          7          8          9         10
     6  H    0.000000
     7  H    1.870964   0.000000
     8  C    3.354117   4.097576   0.000000
     9  H    2.848507   4.026314   1.087057   0.000000
    10  H    4.237879   5.072366   1.091002   1.753200   0.000000
    11  C    4.124378   4.452671   1.518501   2.150207   2.164677
    12  H    4.878155   4.905549   2.163439   3.060672   2.520406
    13  H    4.806053   5.349133   2.147463   2.479104   2.490675
    14  H    3.710906   3.802968   2.153800   2.488319   3.064676
                   11         12         13         14
    11  C    0.000000
    12  H    1.090160   0.000000
    13  H    1.089646   1.766846   0.000000
    14  H    1.088171   1.772989   1.766614   0.000000
 Stoichiometry    C4H7NO2
 Framework group  C1[X(C4H7NO2)]
 Deg. of freedom    36
 Full point group                 C1      NOp   1
 Largest Abelian subgroup         C1      NOp   1
 Largest concise Abelian subgroup C1      NOp   1
                         Standard orientation:                         
 ---------------------------------------------------------------------
 Center     Atomic      Atomic             Coordinates (Angstroms)
 Number     Number       Type             X           Y           Z
 ---------------------------------------------------------------------
      1          8           0        2.150295   -1.565205   -0.480808
      2          8           0       -2.588752   -0.312851   -0.414988
      3          6           0       -2.022125   -1.124140    0.260215
      4          7           0        0.739654   -0.048026    0.652313
      5          6           0        1.478443   -0.766679    0.041701
      6          1           0       -1.866901   -0.977339    1.341423
      7          1           0       -1.624112   -2.062717   -0.163075
      8          6           0        0.441691    1.369461    0.698748
      9          1           0       -0.442752    1.489502    1.319265
     10          1           0        1.263626    1.875960    1.206850
     11          6           0        0.200091    1.966562   -0.676369
     12          1           0        1.083427    1.864737   -1.307081
     13          1           0       -0.032377    3.026910   -0.581767
     14          1           0       -0.639433    1.472350   -1.161209
 ---------------------------------------------------------------------
 Rotational constants (GHZ):           2.6597886           1.6304884           1.1645715
 Standard basis: Aug-CC-pVTZ (5D, 7F)
 There are   560 symmetry adapted cartesian basis functions of A   symmetry.
 There are   483 symmetry adapted basis functions of A   symmetry.
   483 basis functions,   693 primitive gaussians,   560 cartesian basis functions
    27 alpha electrons       27 beta electrons
       nuclear repulsion energy       275.1426290513 Hartrees.
 NAtoms=   14 NActive=   14 NUniq=   14 SFac= 1.00D+00 NAtFMM=   60 NAOKFM=F Big=F
 Integral buffers will be    131072 words long.
 Raffenetti 2 integral format.
 Two-electron integral symmetry is turned on.
 Nuclear repulsion after empirical dispersion term =      275.1362577752 Hartrees.
 One-electron integrals computed using PRISM.
 NBasis=   483 RedAO= T EigKep=  9.53D-06  NBF=   483
 NBsUse=   483 1.00D-06 EigRej= -1.00D+00 NBFU=   483
 Initial guess from the checkpoint file:  "PC3-wb97L-wb97H.chk"
 B after Tr=     0.000000    0.000000    0.000000
         Rot=    0.999974   -0.001246   -0.000246   -0.007129 Ang=  -0.83 deg.
 ExpMin= 2.53D-02 ExpMax= 1.53D+04 ExpMxC= 5.22D+02 IAcc=3 IRadAn=         7 AccDes= 0.00D+00
 Harris functional with IExCor= 4639 and IRadAn=       7 diagonalized for initial guess.
 HarFok:  IExCor= 4639 AccDes= 0.00D+00 IRadAn=         7 IDoV= 1 UseB2=F ITyADJ=14
 ICtDFT=  3500011 ScaDFX=  1.000000  1.000000  1.000000  1.000000
 FoFCou: FMM=F IPFlag=           0 FMFlag=      100000 FMFlg1=           0
         NFxFlg=           0 DoJE=T BraDBF=F KetDBF=T FulRan=T
         wScrn=  0.000000 ICntrl=       500 IOpCl=  0 I1Cent=   200000004 NGrid=           0
         NMat0=    1 NMatS0=      1 NMatT0=    0 NMatD0=    1 NMtDS0=    0 NMtDT0=    0
 Petite list used in FoFCou.
 Requested convergence on RMS density matrix=1.00D-08 within 128 cycles.
 Requested convergence on MAX density matrix=1.00D-06.
 Requested convergence on             energy=1.00D-06.
 No special actions if energy rises.
 SCF Done:  E(RwB97XD) =  -361.830433405     A.U. after   11 cycles
            NFock= 11  Conv=0.39D-08     -V/T= 2.0057
 Calling FoFJK, ICntrl=      2127 FMM=F ISym2X=0 I1Cent= 0 IOpClX= 0 NMat=1 NMatS=1 NMatT=0.
 ***** Axes restored to original set *****
 -------------------------------------------------------------------
 Center     Atomic                   Forces (Hartrees/Bohr)
 Number     Number              X              Y              Z
 -------------------------------------------------------------------
      1        8           0.000257347    0.000110758   -0.000507848
      2        8           0.000017578   -0.000385711   -0.000203758
      3        6          -0.000198245   -0.000280841   -0.000037803
      4        7          -0.000484637    0.000099443   -0.001309947
      5        6          -0.000118656   -0.000154932    0.001394491
      6        1           0.000306477    0.000181149    0.001041039
      7        1          -0.000234938    0.000150695   -0.000381219
      8        6          -0.000622207    0.000186846   -0.000044971
      9        1           0.000975864    0.000093945    0.000419409
     10        1          -0.000009985   -0.000184551   -0.000041533
     11        6           0.000031341    0.000148026    0.000098099
     12        1          -0.000025402    0.000005541    0.000007485
     13        1          -0.000005365   -0.000026213    0.000046953
     14        1           0.000110827    0.000055842   -0.000480398
 -------------------------------------------------------------------
 Cartesian Forces:  Max     0.001394491 RMS     0.000433785

 GradGradGradGradGradGradGradGradGradGradGradGradGradGradGradGradGradGrad
 Berny optimization.
 Using GEDIIS/GDIIS optimizer.
 FormGI is forming the generalized inverse of G from B-inverse, IUseBI=4.
 Internal  Forces:  Max     0.000917001 RMS     0.000258299
 Search for a local minimum.
 Step number   3 out of a maximum of   85
 All quantities printed in internal units (Hartrees-Bohrs-Radians)
 Mixed Optimization -- En-DIIS/RFO-DIIS
 Swapping is turned off.
 Update second derivatives using D2CorX and points    1    2    3
 DE= -4.90D-05 DEPred=-5.25D-05 R= 9.33D-01
 TightC=F SS=  1.41D+00  RLast= 5.76D-02 DXNew= 5.7737D-01 1.7267D-01
 Trust test= 9.33D-01 RLast= 5.76D-02 DXMaxT set to 3.43D-01
 ITU=  1  1  0
     Eigenvalues ---    0.00375   0.00803   0.01040   0.01279   0.01338
     Eigenvalues ---    0.02107   0.03194   0.03900   0.04219   0.04379
     Eigenvalues ---    0.04599   0.04876   0.05720   0.07026   0.07139
     Eigenvalues ---    0.07672   0.09156   0.11143   0.11630   0.11913
     Eigenvalues ---    0.15124   0.16250   0.16396   0.18277   0.29613
     Eigenvalues ---    0.31546   0.32658   0.33938   0.34606   0.34668
     Eigenvalues ---    0.34754   0.34815   0.36244   1.02093   1.07121
     Eigenvalues ---    1.22740
 En-DIIS/RFO-DIIS/Sim-DIIS IScMMF=       -3 using points:     3    2
 RFO step:  Lambda=-5.09189693D-05.
 DidBck=F Rises=F RFO-DIIS coefs:    1.57502   -0.57502
 Iteration  1 RMS(Cart)=  0.00677414 RMS(Int)=  0.00004494
 Iteration  2 RMS(Cart)=  0.00005418 RMS(Int)=  0.00002494
 Iteration  3 RMS(Cart)=  0.00000000 RMS(Int)=  0.00002494
 Variable       Old X    -DE/DX   Delta X   Delta X   Delta X     New X
                                 (Linear)    (Quad)   (Total)
    R1        2.20543   0.00016  -0.00026  -0.00002  -0.00028   2.20515
    R2        2.26385   0.00039   0.00013   0.00043   0.00055   2.26441
    R3        5.19026  -0.00019  -0.00831  -0.01069  -0.01899   5.17127
    R4        2.08269   0.00067  -0.00196   0.00074  -0.00121   2.08149
    R5        2.08600   0.00035  -0.00099   0.00012  -0.00087   2.08513
    R6        2.26383  -0.00056   0.00015  -0.00028  -0.00012   2.26370
    R7        5.38907   0.00027  -0.00009   0.00177   0.00168   5.39075
    R8        2.73861   0.00016  -0.00150  -0.00068  -0.00217   2.73644
    R9        5.38290  -0.00027  -0.00528  -0.00966  -0.01495   5.36795
   R10        2.05424   0.00090  -0.00215   0.00089  -0.00127   2.05297
   R11        2.06169   0.00007   0.00004   0.00013   0.00017   2.06187
   R12        2.86955   0.00018   0.00123   0.00037   0.00160   2.87115
   R13        2.06010   0.00002  -0.00006  -0.00003  -0.00008   2.06002
   R14        2.05913   0.00003  -0.00013   0.00002  -0.00011   2.05902
   R15        2.05635   0.00007   0.00022   0.00005   0.00028   2.05663
    A1        1.83135   0.00009  -0.00200   0.00076  -0.00132   1.83003
    A2        2.12862   0.00016  -0.00261   0.00125  -0.00143   2.12719
    A3        2.12966  -0.00034   0.00159  -0.00187  -0.00039   2.12928
    A4        2.02490   0.00018   0.00127   0.00062   0.00178   2.02669
    A5        2.08444  -0.00020  -0.00029  -0.00005  -0.00035   2.08409
    A6        2.38896   0.00032   0.00233   0.00374   0.00609   2.39505
    A7        1.69418  -0.00005  -0.00114  -0.00253  -0.00369   1.69049
    A8        1.50583  -0.00039  -0.00105  -0.00073  -0.00179   1.50404
    A9        1.74989  -0.00030  -0.00436  -0.00442  -0.00879   1.74110
   A10        0.73615   0.00016  -0.00037   0.00062   0.00025   0.73640
   A11        1.86877  -0.00001  -0.00064   0.00015  -0.00047   1.86830
   A12        1.89032   0.00014  -0.00003   0.00085   0.00081   1.89113
   A13        1.96959  -0.00008   0.00100   0.00035   0.00136   1.97095
   A14        1.87114   0.00003   0.00156   0.00098   0.00254   1.87368
   A15        1.92203   0.00008  -0.00048  -0.00076  -0.00127   1.92075
   A16        1.93806  -0.00015  -0.00134  -0.00145  -0.00278   1.93527
   A17        1.89187  -0.00004   0.00167   0.00244   0.00411   1.89598
   A18        1.93721  -0.00010   0.00097   0.00004   0.00102   1.93823
   A19        1.91555  -0.00010  -0.00127  -0.00082  -0.00208   1.91347
   A20        1.92586   0.00031   0.00062   0.00057   0.00116   1.92702
   A21        1.89019   0.00005   0.00034   0.00024   0.00058   1.89077
   A22        1.90174  -0.00008  -0.00052  -0.00002  -0.00053   1.90121
   A23        1.89235  -0.00008  -0.00016  -0.00002  -0.00017   1.89218
   A24        2.37705  -0.00037  -0.00200  -0.00238  -0.00441   2.37264
   A25        3.07249  -0.00079   0.00424  -0.01693  -0.01268   3.05981
   A26        3.04932   0.00092  -0.00524   0.01947   0.01422   3.06354
    D1        1.50199   0.00033   0.00977   0.00458   0.01437   1.51636
    D2       -1.63917   0.00033  -0.00876   0.01380   0.00508  -1.63409
    D3       -0.73898   0.00001  -0.00909  -0.00791  -0.01699  -0.75597
    D4       -1.70085  -0.00009  -0.00439   0.00037  -0.00396  -1.70481
    D5       -1.00339   0.00003  -0.00376   0.00216  -0.00158  -1.00497
    D6        1.44033  -0.00009   0.01311  -0.00834   0.00481   1.44514
    D7        2.13779   0.00003   0.01373  -0.00654   0.00719   2.14498
    D8       -1.01145  -0.00031  -0.00798  -0.00854  -0.01650  -1.02795
    D9       -2.92668  -0.00022  -0.00261  -0.00224  -0.00483  -2.93152
   D10        1.71341  -0.00009  -0.00579  -0.00555  -0.01133   1.70208
   D11       -0.20183   0.00000  -0.00041   0.00075   0.00034  -0.20149
   D12        2.97760  -0.00010   0.00197  -0.00041   0.00155   2.97915
   D13       -1.29296   0.00000   0.00345   0.00123   0.00468  -1.28828
   D14        0.85999  -0.00014   0.00238   0.00022   0.00262   0.86261
   D15        0.37789  -0.00013   0.00059  -0.00205  -0.00146   0.37643
   D16        2.39052  -0.00003   0.00207  -0.00041   0.00166   2.39218
   D17       -1.73972  -0.00017   0.00100  -0.00142  -0.00039  -1.74011
   D18       -0.98486   0.00005  -0.00250  -0.00547  -0.00793  -0.99279
   D19        0.28327  -0.00011   0.00093  -0.00094   0.00000   0.28327
   D20       -0.39664   0.00009  -0.00131   0.00081  -0.00051  -0.39715
   D21       -2.42204  -0.00008  -0.00173  -0.00074  -0.00248  -2.42452
   D22        1.75073   0.00004  -0.00078   0.00087   0.00008   1.75081
   D23       -1.06664  -0.00004   0.00232   0.00173   0.00404  -1.06259
   D24        3.12775   0.00003   0.00211   0.00193   0.00403   3.13178
   D25        1.04339   0.00000   0.00272   0.00211   0.00483   1.04822
   D26        3.12942  -0.00003   0.00280   0.00183   0.00463   3.13404
   D27        1.04062   0.00004   0.00259   0.00203   0.00461   1.04523
   D28       -1.04374   0.00001   0.00320   0.00222   0.00541  -1.03833
   D29        1.05961  -0.00002   0.00201   0.00201   0.00402   1.06363
   D30       -1.02919   0.00005   0.00180   0.00221   0.00401  -1.02518
   D31       -3.11355   0.00002   0.00241   0.00240   0.00481  -3.10874
   D32        0.17073   0.00003   0.00248   0.00466   0.00714   0.17787
   D33        2.30180   0.00005   0.00374   0.00506   0.00880   2.31060
   D34       -1.92764   0.00001   0.00377   0.00533   0.00910  -1.91854
         Item               Value     Threshold  Converged?
 Maximum Force            0.000917     0.000450     NO 
 RMS     Force            0.000258     0.000300     YES
 Maximum Displacement     0.023210     0.001800     NO 
 RMS     Displacement     0.006773     0.001200     NO 
 Predicted change in Energy=-2.549424D-05
 GradGradGradGradGradGradGradGradGradGradGradGradGradGradGradGradGradGrad

                          Input orientation:                          
 ---------------------------------------------------------------------
 Center     Atomic      Atomic             Coordinates (Angstroms)
 Number     Number       Type             X           Y           Z
 ---------------------------------------------------------------------
      1          8           0       -2.112855    1.624655   -0.461404
      2          8           0        2.592488    0.245293   -0.407733
      3          6           0        2.043305    1.071025    0.264892
      4          7           0       -0.742287    0.063174    0.660406
      5          6           0       -1.469558    0.804966    0.063928
      6          1           0        1.887326    0.930647    1.346193
      7          1           0        1.671957    2.019012   -0.160457
      8          6           0       -0.469777   -1.358603    0.694674
      9          1           0        0.415305   -1.498499    1.308914
     10          1           0       -1.299006   -1.855261    1.200828
     11          6           0       -0.244745   -1.951564   -0.685967
     12          1           0       -1.126797   -1.826763   -1.314268
     13          1           0       -0.035271   -3.017124   -0.597073
     14          1           0        0.604437   -1.473519   -1.170532
 ---------------------------------------------------------------------
                    Distance matrix (angstroms):
                    1          2          3          4          5
     1  O    0.000000
     2  O    4.903649   0.000000
     3  C    4.255312   1.198273   0.000000
     4  N    2.361173   3.506395   2.988598   0.000000
     5  C    1.166917   4.127459   3.528652   1.197901   0.000000
     6  H    4.444154   2.010775   1.101475   2.852661   3.595646
     7  H    3.817183   2.013604   1.103404   3.213672   3.375407
     8  C    3.596672   3.628395   3.521844   1.448062   2.465448
     9  H    4.390867   3.275334   3.216025   2.049244   3.226244
    10  H    3.941470   4.705690   4.539843   2.069393   2.898006
    11  C    4.040991   3.599094   3.908369   2.473749   3.108210
    12  H    3.689441   4.352964   4.576075   2.760262   2.990470
    13  H    5.087326   4.193367   4.666522   3.401377   4.135515
    14  H    4.181534   2.736517   3.256607   2.743615   3.319163
                    6          7          8          9         10
     6  H    0.000000
     7  H    1.871073   0.000000
     8  C    3.349788   4.089811   0.000000
     9  H    2.840596   4.013865   1.086385   0.000000
    10  H    4.234989   5.068502   1.091092   1.754373   0.000000
    11  C    4.120988   4.440200   1.519346   2.149532   2.163501
    12  H    4.875069   4.894311   2.164878   3.060543   2.521146
    13  H    4.801829   5.335535   2.146649   2.478312   2.485840
    14  H    3.709410   3.789146   2.155490   2.486775   3.064665
                   11         12         13         14
    11  C    0.000000
    12  H    1.090116   0.000000
    13  H    1.089588   1.767133   0.000000
    14  H    1.088320   1.772741   1.766578   0.000000
 Stoichiometry    C4H7NO2
 Framework group  C1[X(C4H7NO2)]
 Deg. of freedom    36
 Full point group                 C1      NOp   1
 Largest Abelian subgroup         C1      NOp   1
 Largest concise Abelian subgroup C1      NOp   1
                         Standard orientation:                         
 ---------------------------------------------------------------------
 Center     Atomic      Atomic             Coordinates (Angstroms)
 Number     Number       Type             X           Y           Z
 ---------------------------------------------------------------------
      1          8           0        2.165003   -1.545547   -0.484442
      2          8           0       -2.585149   -0.330576   -0.409104
      3          6           0       -2.005910   -1.141792    0.255929
      4          7           0        0.744124   -0.040972    0.652439
      5          6           0        1.495082   -0.752613    0.048622
      6          1           0       -1.852031   -1.004202    1.337889
      7          1           0       -1.603064   -2.073120   -0.177481
      8          6           0        0.422608    1.370206    0.698138
      9          1           0       -0.465163    1.474726    1.315528
     10          1           0        1.235466    1.891505    1.206067
     11          6           0        0.173517    1.965343   -0.677426
     12          1           0        1.057700    1.875910   -1.308755
     13          1           0       -0.072516    3.022305   -0.579955
     14          1           0       -0.659869    1.461794   -1.163579
 ---------------------------------------------------------------------
 Rotational constants (GHZ):           2.6670986           1.6303446           1.1656872
 Standard basis: Aug-CC-pVTZ (5D, 7F)
 There are   560 symmetry adapted cartesian basis functions of A   symmetry.
 There are   483 symmetry adapted basis functions of A   symmetry.
   483 basis functions,   693 primitive gaussians,   560 cartesian basis functions
    27 alpha electrons       27 beta electrons
       nuclear repulsion energy       275.2207312095 Hartrees.
 NAtoms=   14 NActive=   14 NUniq=   14 SFac= 1.00D+00 NAtFMM=   60 NAOKFM=F Big=F
 Integral buffers will be    131072 words long.
 Raffenetti 2 integral format.
 Two-electron integral symmetry is turned on.
 Nuclear repulsion after empirical dispersion term =      275.2143444264 Hartrees.
 One-electron integrals computed using PRISM.
 NBasis=   483 RedAO= T EigKep=  9.45D-06  NBF=   483
 NBsUse=   483 1.00D-06 EigRej= -1.00D+00 NBFU=   483
 Initial guess from the checkpoint file:  "PC3-wb97L-wb97H.chk"
 B after Tr=     0.000000    0.000000    0.000000
         Rot=    0.999987   -0.000314   -0.000262   -0.005090 Ang=  -0.59 deg.
 ExpMin= 2.53D-02 ExpMax= 1.53D+04 ExpMxC= 5.22D+02 IAcc=3 IRadAn=         7 AccDes= 0.00D+00
 Harris functional with IExCor= 4639 and IRadAn=       7 diagonalized for initial guess.
 HarFok:  IExCor= 4639 AccDes= 0.00D+00 IRadAn=         7 IDoV= 1 UseB2=F ITyADJ=14
 ICtDFT=  3500011 ScaDFX=  1.000000  1.000000  1.000000  1.000000
 FoFCou: FMM=F IPFlag=           0 FMFlag=      100000 FMFlg1=           0
         NFxFlg=           0 DoJE=T BraDBF=F KetDBF=T FulRan=T
         wScrn=  0.000000 ICntrl=       500 IOpCl=  0 I1Cent=   200000004 NGrid=           0
         NMat0=    1 NMatS0=      1 NMatT0=    0 NMatD0=    1 NMtDS0=    0 NMtDT0=    0
 Petite list used in FoFCou.
 Requested convergence on RMS density matrix=1.00D-08 within 128 cycles.
 Requested convergence on MAX density matrix=1.00D-06.
 Requested convergence on             energy=1.00D-06.
 No special actions if energy rises.
 SCF Done:  E(RwB97XD) =  -361.830443419     A.U. after   10 cycles
            NFock= 10  Conv=0.89D-08     -V/T= 2.0056
 Calling FoFJK, ICntrl=      2127 FMM=F ISym2X=0 I1Cent= 0 IOpClX= 0 NMat=1 NMatS=1 NMatT=0.
 ***** Axes restored to original set *****
 -------------------------------------------------------------------
 Center     Atomic                   Forces (Hartrees/Bohr)
 Number     Number              X              Y              Z
 -------------------------------------------------------------------
      1        8          -0.000988797    0.000387293    0.000481357
      2        8          -0.000414892   -0.000279675   -0.000153903
      3        6           0.001033590   -0.000389833   -0.000291936
      4        7          -0.001426155    0.000906237   -0.000708102
      5        6           0.002239185   -0.000796106   -0.000470349
      6        1          -0.000103686    0.000164596    0.001333386
      7        1          -0.000626210    0.000212899   -0.000449962
      8        6          -0.001173372   -0.000380772   -0.000667645
      9        1           0.001195048   -0.000105734    0.000797331
     10        1           0.000180451   -0.000131361    0.000166523
     11        6           0.000147960    0.000450927    0.000279717
     12        1          -0.000096858   -0.000012969    0.000093079
     13        1          -0.000003672   -0.000077790   -0.000043118
     14        1           0.000037407    0.000052288   -0.000366379
 -------------------------------------------------------------------
 Cartesian Forces:  Max     0.002239185 RMS     0.000676270

 GradGradGradGradGradGradGradGradGradGradGradGradGradGradGradGradGradGrad
 Berny optimization.
 Using GEDIIS/GDIIS optimizer.
 FormGI is forming the generalized inverse of G from B-inverse, IUseBI=4.
 Internal  Forces:  Max     0.001543984 RMS     0.000390614
 Search for a local minimum.
 Step number   4 out of a maximum of   85
 All quantities printed in internal units (Hartrees-Bohrs-Radians)
 Mixed Optimization -- En-DIIS/RFO-DIIS
 Swapping is turned off.
 Update second derivatives using D2CorX and points    1    2    3    4
 DE= -1.00D-05 DEPred=-2.55D-05 R= 3.93D-01
 Trust test= 3.93D-01 RLast= 5.20D-02 DXMaxT set to 3.43D-01
 ITU=  0  1  1  0
     Eigenvalues ---    0.00338   0.00455   0.01039   0.01184   0.01348
     Eigenvalues ---    0.01977   0.03639   0.03993   0.04209   0.04393
     Eigenvalues ---    0.04628   0.05383   0.05976   0.06953   0.07058
     Eigenvalues ---    0.08903   0.10704   0.11211   0.11908   0.14186
     Eigenvalues ---    0.16202   0.16329   0.17080   0.18334   0.29687
     Eigenvalues ---    0.31684   0.32657   0.34065   0.34614   0.34677
     Eigenvalues ---    0.34754   0.34815   0.44282   1.01932   1.09031
     Eigenvalues ---    1.23965
 En-DIIS/RFO-DIIS/Sim-DIIS IScMMF=       -3 using points:     4    3    2
 RFO step:  Lambda=-6.06297677D-05.
 DidBck=F Rises=F RFO-DIIS coefs:    1.19558    0.27270   -0.46828
 Iteration  1 RMS(Cart)=  0.00671028 RMS(Int)=  0.00004192
 Iteration  2 RMS(Cart)=  0.00002909 RMS(Int)=  0.00003061
 Iteration  3 RMS(Cart)=  0.00000000 RMS(Int)=  0.00003061
 Variable       Old X    -DE/DX   Delta X   Delta X   Delta X     New X
                                 (Linear)    (Quad)   (Total)
    R1        2.20515   0.00060  -0.00027   0.00020  -0.00007   2.20509
    R2        2.26441   0.00010   0.00021   0.00020   0.00041   2.26482
    R3        5.17127  -0.00018  -0.01048  -0.00284  -0.01331   5.15796
    R4        2.08149   0.00094  -0.00183   0.00153  -0.00029   2.08119
    R5        2.08513   0.00058  -0.00098   0.00065  -0.00033   2.08480
    R6        2.26370  -0.00102   0.00010  -0.00041  -0.00031   2.26339
    R7        5.39075   0.00027   0.00025   0.00038   0.00063   5.39138
    R8        2.73644   0.00048  -0.00165   0.00029  -0.00133   2.73511
    R9        5.36795  -0.00017  -0.00722  -0.00484  -0.01209   5.35586
   R10        2.05297   0.00129  -0.00200   0.00169  -0.00032   2.05266
   R11        2.06187   0.00000   0.00007   0.00000   0.00007   2.06194
   R12        2.87115  -0.00017   0.00132  -0.00067   0.00064   2.87179
   R13        2.06002   0.00002  -0.00006   0.00000  -0.00006   2.05996
   R14        2.05902   0.00007  -0.00013   0.00010  -0.00003   2.05900
   R15        2.05663  -0.00002   0.00024  -0.00012   0.00012   2.05675
    A1        1.83003   0.00010  -0.00189   0.00213   0.00014   1.83017
    A2        2.12719   0.00034  -0.00240   0.00245  -0.00004   2.12715
    A3        2.12928  -0.00028   0.00122  -0.00175  -0.00065   2.12863
    A4        2.02669  -0.00006   0.00138  -0.00057   0.00070   2.02739
    A5        2.08409  -0.00005  -0.00030   0.00067   0.00035   2.08444
    A6        2.39505   0.00021   0.00309   0.00199   0.00510   2.40015
    A7        1.69049  -0.00004  -0.00165  -0.00092  -0.00260   1.68789
    A8        1.50404  -0.00042  -0.00121  -0.00047  -0.00168   1.50236
    A9        1.74110  -0.00024  -0.00527  -0.00103  -0.00631   1.73479
   A10        0.73640   0.00026  -0.00025   0.00074   0.00049   0.73689
   A11        1.86830  -0.00001  -0.00061   0.00044  -0.00015   1.86815
   A12        1.89113   0.00026   0.00013   0.00102   0.00114   1.89227
   A13        1.97095  -0.00036   0.00108  -0.00089   0.00020   1.97114
   A14        1.87368  -0.00015   0.00177  -0.00039   0.00137   1.87505
   A15        1.92075   0.00028  -0.00064  -0.00036  -0.00103   1.91972
   A16        1.93527  -0.00001  -0.00164   0.00022  -0.00140   1.93388
   A17        1.89598  -0.00012   0.00217   0.00119   0.00336   1.89934
   A18        1.93823  -0.00020   0.00098  -0.00061   0.00039   1.93862
   A19        1.91347   0.00001  -0.00144   0.00029  -0.00115   1.91232
   A20        1.92702   0.00028   0.00074  -0.00024   0.00045   1.92747
   A21        1.89077   0.00002   0.00039   0.00003   0.00041   1.89118
   A22        1.90121  -0.00003  -0.00053   0.00036  -0.00015   1.90106
   A23        1.89218  -0.00009  -0.00017   0.00020   0.00005   1.89223
   A24        2.37264  -0.00025  -0.00249  -0.00096  -0.00349   2.36916
   A25        3.05981   0.00153   0.00098   0.00666   0.00764   3.06744
   A26        3.06354  -0.00154  -0.00149  -0.00574  -0.00723   3.05631
    D1        1.51636   0.00011   0.01077  -0.00228   0.00852   1.52487
    D2       -1.63409   0.00053  -0.00614   0.01726   0.01118  -1.62291
    D3       -0.75597  -0.00003  -0.01073  -0.00156  -0.01227  -0.76824
    D4       -1.70481   0.00007  -0.00435   0.00336  -0.00091  -1.70573
    D5       -1.00497   0.00028  -0.00337   0.00430   0.00095  -1.00402
    D6        1.44514  -0.00032   0.01161  -0.01509  -0.00342   1.44172
    D7        2.14498  -0.00012   0.01259  -0.01415  -0.00156   2.14343
    D8       -1.02795  -0.00026  -0.00973  -0.00329  -0.01299  -1.04094
    D9       -2.93152  -0.00025  -0.00307  -0.00191  -0.00496  -2.93647
   D10        1.70208   0.00002  -0.00693   0.00013  -0.00679   1.69529
   D11       -0.20149   0.00003  -0.00027   0.00151   0.00124  -0.20025
   D12        2.97915   0.00003   0.00191   0.00039   0.00230   2.98145
   D13       -1.28828  -0.00003   0.00372   0.00067   0.00440  -1.28389
   D14        0.86261  -0.00009   0.00245   0.00109   0.00357   0.86618
   D15        0.37643  -0.00020   0.00019  -0.00323  -0.00304   0.37339
   D16        2.39218  -0.00026   0.00201  -0.00296  -0.00094   2.39123
   D17       -1.74011  -0.00032   0.00074  -0.00254  -0.00177  -1.74188
   D18       -0.99279   0.00005  -0.00358  -0.00310  -0.00664  -0.99943
   D19        0.28327  -0.00018   0.00076  -0.00221  -0.00145   0.28182
   D20       -0.39715   0.00019  -0.00117   0.00281   0.00163  -0.39552
   D21       -2.42452  -0.00002  -0.00189   0.00160  -0.00030  -2.42481
   D22        1.75081  -0.00008  -0.00062   0.00178   0.00116   1.75197
   D23       -1.06259  -0.00011   0.00268  -0.00072   0.00196  -1.06063
   D24        3.13178  -0.00001   0.00250  -0.00055   0.00195   3.13373
   D25        1.04822  -0.00009   0.00316  -0.00083   0.00233   1.05055
   D26        3.13404  -0.00005   0.00318  -0.00044   0.00274   3.13678
   D27        1.04523   0.00005   0.00301  -0.00028   0.00272   1.04795
   D28       -1.03833  -0.00003   0.00366  -0.00055   0.00311  -1.03522
   D29        1.06363  -0.00003   0.00242   0.00013   0.00256   1.06619
   D30       -1.02518   0.00006   0.00225   0.00030   0.00254  -1.02264
   D31       -3.10874  -0.00001   0.00290   0.00002   0.00293  -3.10581
   D32        0.17787   0.00006   0.00342   0.00295   0.00635   0.18422
   D33        2.31060  -0.00003   0.00477   0.00227   0.00703   2.31763
   D34       -1.91854  -0.00006   0.00485   0.00262   0.00746  -1.91108
         Item               Value     Threshold  Converged?
 Maximum Force            0.001544     0.000450     NO 
 RMS     Force            0.000391     0.000300     NO 
 Maximum Displacement     0.023568     0.001800     NO 
 RMS     Displacement     0.006706     0.001200     NO 
 Predicted change in Energy=-2.719234D-05
 GradGradGradGradGradGradGradGradGradGradGradGradGradGradGradGradGradGrad

                          Input orientation:                          
 ---------------------------------------------------------------------
 Center     Atomic      Atomic             Coordinates (Angstroms)
 Number     Number       Type             X           Y           Z
 ---------------------------------------------------------------------
      1          8           0       -2.125327    1.628675   -0.449321
      2          8           0        2.593514    0.234069   -0.399732
      3          6           0        2.042990    1.065301    0.265365
      4          7           0       -0.744389    0.065135    0.656443
      5          6           0       -1.472910    0.808523    0.063820
      6          1           0        1.884139    0.933110    1.347123
      7          1           0        1.671444    2.008867   -0.169091
      8          6           0       -0.468488   -1.355213    0.692910
      9          1           0        0.417370   -1.491685    1.306507
     10          1           0       -1.296508   -1.854390    1.198645
     11          6           0       -0.241435   -1.950078   -0.686953
     12          1           0       -1.122635   -1.826966   -1.316728
     13          1           0       -0.031425   -3.015268   -0.595088
     14          1           0        0.608182   -1.472640   -1.171500
 ---------------------------------------------------------------------
                    Distance matrix (angstroms):
                    1          2          3          4          5
     1  O    0.000000
     2  O    4.920858   0.000000
     3  C    4.266501   1.198490   0.000000
     4  N    2.361009   3.505088   2.987098   0.000000
     5  C    1.166881   4.132878   3.531021   1.197735   0.000000
     6  H    4.448240   2.010815   1.101321   2.852995   3.596132
     7  H    3.826035   2.013286   1.103230   3.208715   3.373727
     8  C    3.599083   3.618776   3.514144   1.447356   2.467057
     9  H    4.391456   3.259614   3.203872   2.048403   3.226203
    10  H    3.941379   4.695609   4.532974   2.069636   2.900008
    11  C    4.051295   3.590254   3.901027   2.473613   3.112888
    12  H    3.701249   4.347241   4.570493   2.759804   2.995731
    13  H    5.096261   4.181705   4.657748   3.400519   4.139252
    14  H    4.196638   2.729473   3.250292   2.745100   3.325757
                    6          7          8          9         10
     6  H    0.000000
     7  H    1.871202   0.000000
     8  C    3.346532   4.079141   0.000000
     9  H    2.834201   4.000495   1.086218   0.000000
    10  H    4.231869   5.060059   1.091129   1.755154   0.000000
    11  C    4.119260   4.427249   1.519683   2.148960   2.162826
    12  H    4.873891   4.882373   2.165433   3.060292   2.521524
    13  H    4.799089   5.321952   2.146099   2.477657   2.483053
    14  H    3.709334   3.775744   2.156161   2.485415   3.064501
                   11         12         13         14
    11  C    0.000000
    12  H    1.090086   0.000000
    13  H    1.089574   1.767361   0.000000
    14  H    1.088385   1.772672   1.766649   0.000000
 Stoichiometry    C4H7NO2
 Framework group  C1[X(C4H7NO2)]
 Deg. of freedom    36
 Full point group                 C1      NOp   1
 Largest Abelian subgroup         C1      NOp   1
 Largest concise Abelian subgroup C1      NOp   1
                         Standard orientation:                         
 ---------------------------------------------------------------------
 Center     Atomic      Atomic             Coordinates (Angstroms)
 Number     Number       Type             X           Y           Z
 ---------------------------------------------------------------------
      1          8           0        2.195906   -1.519825   -0.479446
      2          8           0       -2.583814   -0.352163   -0.404002
      3          6           0       -1.992497   -1.163328    0.250776
      4          7           0        0.745192   -0.035799    0.646368
      5          6           0        1.506620   -0.737236    0.044053
      6          1           0       -1.837108   -1.035350    1.333543
      7          1           0       -1.577669   -2.083407   -0.194746
      8          6           0        0.402097    1.369323    0.698887
      9          1           0       -0.487541    1.456849    1.315939
     10          1           0        1.206822    1.901908    1.208134
     11          6           0        0.143143    1.967487   -0.673913
     12          1           0        1.027448    1.893256   -1.306987
     13          1           0       -0.117075    3.020417   -0.570007
     14          1           0       -0.684130    1.455358   -1.161688
 ---------------------------------------------------------------------
 Rotational constants (GHZ):           2.6786606           1.6255418           1.1635340
 Standard basis: Aug-CC-pVTZ (5D, 7F)
 There are   560 symmetry adapted cartesian basis functions of A   symmetry.
 There are   483 symmetry adapted basis functions of A   symmetry.
   483 basis functions,   693 primitive gaussians,   560 cartesian basis functions
    27 alpha electrons       27 beta electrons
       nuclear repulsion energy       275.2231219391 Hartrees.
 NAtoms=   14 NActive=   14 NUniq=   14 SFac= 1.00D+00 NAtFMM=   60 NAOKFM=F Big=F
 Integral buffers will be    131072 words long.
 Raffenetti 2 integral format.
 Two-electron integral symmetry is turned on.
 Nuclear repulsion after empirical dispersion term =      275.2167255910 Hartrees.
 One-electron integrals computed using PRISM.
 NBasis=   483 RedAO= T EigKep=  9.39D-06  NBF=   483
 NBsUse=   483 1.00D-06 EigRej= -1.00D+00 NBFU=   483
 Initial guess from the checkpoint file:  "PC3-wb97L-wb97H.chk"
 B after Tr=     0.000000    0.000000    0.000000
         Rot=    0.999981   -0.000992    0.000081   -0.006121 Ang=  -0.71 deg.
 ExpMin= 2.53D-02 ExpMax= 1.53D+04 ExpMxC= 5.22D+02 IAcc=3 IRadAn=         7 AccDes= 0.00D+00
 Harris functional with IExCor= 4639 and IRadAn=       7 diagonalized for initial guess.
 HarFok:  IExCor= 4639 AccDes= 0.00D+00 IRadAn=         7 IDoV= 1 UseB2=F ITyADJ=14
 ICtDFT=  3500011 ScaDFX=  1.000000  1.000000  1.000000  1.000000
 FoFCou: FMM=F IPFlag=           0 FMFlag=      100000 FMFlg1=           0
         NFxFlg=           0 DoJE=T BraDBF=F KetDBF=T FulRan=T
         wScrn=  0.000000 ICntrl=       500 IOpCl=  0 I1Cent=   200000004 NGrid=           0
         NMat0=    1 NMatS0=      1 NMatT0=    0 NMatD0=    1 NMtDS0=    0 NMtDT0=    0
 Petite list used in FoFCou.
 Requested convergence on RMS density matrix=1.00D-08 within 128 cycles.
 Requested convergence on MAX density matrix=1.00D-06.
 Requested convergence on             energy=1.00D-06.
 No special actions if energy rises.
 SCF Done:  E(RwB97XD) =  -361.830475933     A.U. after   11 cycles
            NFock= 11  Conv=0.42D-08     -V/T= 2.0056
 Calling FoFJK, ICntrl=      2127 FMM=F ISym2X=0 I1Cent= 0 IOpClX= 0 NMat=1 NMatS=1 NMatT=0.
 ***** Axes restored to original set *****
 -------------------------------------------------------------------
 Center     Atomic                   Forces (Hartrees/Bohr)
 Number     Number              X              Y              Z
 -------------------------------------------------------------------
      1        8          -0.000535917    0.000577031   -0.000185479
      2        8          -0.000456557   -0.000055655    0.000082007
      3        6           0.000999330   -0.000765813   -0.000662439
      4        7          -0.001124111    0.001272625   -0.001080982
      5        6           0.001346924   -0.001206740    0.000722749
      6        1          -0.000047028    0.000227434    0.001416506
      7        1          -0.000584051    0.000343108   -0.000391105
      8        6          -0.001082766   -0.000581928   -0.001178709
      9        1           0.001213468   -0.000205415    0.000945325
     10        1           0.000201747    0.000009150    0.000271919
     11        6           0.000213266    0.000481703    0.000366566
     12        1          -0.000135798   -0.000027990    0.000132805
     13        1           0.000000445   -0.000100418   -0.000125610
     14        1          -0.000008952    0.000032908   -0.000313554
 -------------------------------------------------------------------
 Cartesian Forces:  Max     0.001416506 RMS     0.000679830

 GradGradGradGradGradGradGradGradGradGradGradGradGradGradGradGradGradGrad
 Berny optimization.
 Using GEDIIS/GDIIS optimizer.
 FormGI is forming the generalized inverse of G from B-inverse, IUseBI=4.
 Internal  Forces:  Max     0.001391878 RMS     0.000325752
 Search for a local minimum.
 Step number   5 out of a maximum of   85
 All quantities printed in internal units (Hartrees-Bohrs-Radians)
 Mixed Optimization -- En-DIIS/RFO-DIIS
 Swapping is turned off.
 Update second derivatives using D2CorX and points    1    2    3    4    5
 DE= -3.25D-05 DEPred=-2.72D-05 R= 1.20D+00
 TightC=F SS=  1.41D+00  RLast= 3.82D-02 DXNew= 5.7737D-01 1.1447D-01
 Trust test= 1.20D+00 RLast= 3.82D-02 DXMaxT set to 3.43D-01
 ITU=  1  0  1  1  0
     Eigenvalues ---    0.00231   0.00438   0.01039   0.01206   0.01343
     Eigenvalues ---    0.01878   0.03620   0.03990   0.04251   0.04460
     Eigenvalues ---    0.04611   0.05409   0.06027   0.06839   0.07282
     Eigenvalues ---    0.08894   0.10921   0.11194   0.12028   0.15862
     Eigenvalues ---    0.16108   0.16282   0.17552   0.18353   0.29692
     Eigenvalues ---    0.31696   0.32647   0.34101   0.34416   0.34679
     Eigenvalues ---    0.34752   0.34815   0.41080   1.02539   1.08571
     Eigenvalues ---    1.24883
 En-DIIS/RFO-DIIS/Sim-DIIS IScMMF=       -3 using points:     5    4    3    2
 RFO step:  Lambda=-8.22791842D-05.
 DidBck=F Rises=F RFO-DIIS coefs:    3.00000   -1.45968   -0.39244   -0.14788
 Iteration  1 RMS(Cart)=  0.02268950 RMS(Int)=  0.00033372
 Iteration  2 RMS(Cart)=  0.00031558 RMS(Int)=  0.00012936
 Iteration  3 RMS(Cart)=  0.00000008 RMS(Int)=  0.00012936
 Variable       Old X    -DE/DX   Delta X   Delta X   Delta X     New X
                                 (Linear)    (Quad)   (Total)
    R1        2.20509   0.00079  -0.00035   0.00068   0.00032   2.20541
    R2        2.26482  -0.00020   0.00115  -0.00025   0.00090   2.26572
    R3        5.15796  -0.00016  -0.03902  -0.01430  -0.05330   5.10466
    R4        2.08119   0.00103  -0.00174   0.00221   0.00051   2.08170
    R5        2.08480   0.00065  -0.00138   0.00132  -0.00006   2.08474
    R6        2.26339  -0.00115  -0.00065  -0.00133  -0.00198   2.26141
    R7        5.39138   0.00028   0.00214   0.00347   0.00569   5.39707
    R8        2.73511   0.00062  -0.00423   0.00054  -0.00357   2.73154
    R9        5.35586  -0.00015  -0.03361  -0.01173  -0.04549   5.31037
   R10        2.05266   0.00139  -0.00187   0.00304   0.00115   2.05380
   R11        2.06194  -0.00003   0.00024  -0.00022   0.00002   2.06195
   R12        2.87179  -0.00025   0.00245  -0.00085   0.00158   2.87337
   R13        2.05996   0.00003  -0.00017   0.00003  -0.00015   2.05982
   R14        2.05900   0.00009  -0.00014   0.00022   0.00008   2.05908
   R15        2.05675  -0.00007   0.00045  -0.00032   0.00013   2.05688
    A1        1.83017   0.00009  -0.00094   0.00089  -0.00062   1.82955
    A2        2.12715   0.00031  -0.00151   0.00085  -0.00066   2.12649
    A3        2.12863  -0.00021  -0.00110  -0.00021  -0.00136   2.12727
    A4        2.02739  -0.00010   0.00269  -0.00061   0.00202   2.02941
    A5        2.08444   0.00005   0.00043   0.00150   0.00171   2.08614
    A6        2.40015   0.00011   0.01409   0.00480   0.01893   2.41907
    A7        1.68789  -0.00007  -0.00748  -0.00325  -0.01087   1.67702
    A8        1.50236  -0.00041  -0.00460  -0.00248  -0.00703   1.49533
    A9        1.73479  -0.00026  -0.01849  -0.00893  -0.02759   1.70720
   A10        0.73689   0.00030   0.00102   0.00129   0.00229   0.73918
   A11        1.86815  -0.00001  -0.00072   0.00065   0.00002   1.86817
   A12        1.89227   0.00016   0.00271  -0.00034   0.00239   1.89467
   A13        1.97114  -0.00032   0.00138  -0.00156  -0.00024   1.97091
   A14        1.87505  -0.00021   0.00452  -0.00190   0.00256   1.87762
   A15        1.91972   0.00030  -0.00287   0.00119  -0.00179   1.91794
   A16        1.93388   0.00008  -0.00464   0.00188  -0.00267   1.93121
   A17        1.89934  -0.00017   0.00937   0.00318   0.01258   1.91193
   A18        1.93862  -0.00024   0.00158  -0.00163   0.00007   1.93869
   A19        1.91232   0.00009  -0.00375   0.00166  -0.00206   1.91026
   A20        1.92747   0.00024   0.00169  -0.00093   0.00043   1.92790
   A21        1.89118  -0.00001   0.00122  -0.00027   0.00092   1.89210
   A22        1.90106   0.00002  -0.00073   0.00116   0.00050   1.90155
   A23        1.89223  -0.00011  -0.00004   0.00006   0.00016   1.89239
   A24        2.36916  -0.00022  -0.00987  -0.00507  -0.01526   2.35389
   A25        3.06744   0.00021   0.00951  -0.00788   0.00163   3.06908
   A26        3.05631  -0.00035  -0.00813  -0.00027  -0.00840   3.04790
    D1        1.52487   0.00016   0.02731   0.01119   0.03858   1.56345
    D2       -1.62291   0.00047   0.02285   0.01686   0.03992  -1.58299
    D3       -0.76824  -0.00010  -0.03606  -0.02487  -0.06081  -0.82905
    D4       -1.70573   0.00000  -0.00510   0.00220  -0.00253  -1.70826
    D5       -1.00402   0.00026   0.00009   0.00542   0.00561  -0.99841
    D6        1.44172  -0.00029  -0.00088  -0.00316  -0.00379   1.43792
    D7        2.14343  -0.00003   0.00431   0.00006   0.00435   2.14777
    D8       -1.04094  -0.00023  -0.03695  -0.01589  -0.05272  -1.09365
    D9       -2.93647  -0.00018  -0.01320  -0.00439  -0.01737  -2.95384
   D10        1.69529  -0.00005  -0.02119  -0.00950  -0.03078   1.66451
   D11       -0.20025  -0.00001   0.00257   0.00200   0.00457  -0.19567
   D12        2.98145   0.00005   0.00595   0.00153   0.00754   2.98900
   D13       -1.28389  -0.00012   0.01221  -0.00053   0.01174  -1.27214
   D14        0.86618  -0.00012   0.00917   0.00057   0.00990   0.87608
   D15        0.37339  -0.00014  -0.00671  -0.00466  -0.01131   0.36208
   D16        2.39123  -0.00030  -0.00046  -0.00672  -0.00711   2.38412
   D17       -1.74188  -0.00030  -0.00349  -0.00562  -0.00896  -1.75084
   D18       -0.99943   0.00005  -0.01822  -0.01026  -0.02833  -1.02776
   D19        0.28182  -0.00013  -0.00266  -0.00280  -0.00546   0.27635
   D20       -0.39552   0.00013   0.00265   0.00317   0.00587  -0.38964
   D21       -2.42481   0.00005  -0.00238   0.00419   0.00181  -2.42301
   D22        1.75197  -0.00009   0.00216   0.00238   0.00452   1.75649
   D23       -1.06063  -0.00010   0.00671   0.00101   0.00771  -1.05292
   D24        3.13373   0.00000   0.00661   0.00130   0.00785   3.14157
   D25        1.05055  -0.00007   0.00798   0.00076   0.00867   1.05922
   D26        3.13678  -0.00008   0.00869   0.00039   0.00907  -3.13733
   D27        1.04795   0.00002   0.00860   0.00069   0.00921   1.05717
   D28       -1.03522  -0.00006   0.00996   0.00014   0.01004  -1.02518
   D29        1.06619  -0.00006   0.00781   0.00083   0.00868   1.07487
   D30       -1.02264   0.00004   0.00771   0.00113   0.00882  -1.01382
   D31       -3.10581  -0.00004   0.00908   0.00058   0.00965  -3.09617
   D32        0.18422   0.00006   0.01720   0.01487   0.03198   0.21620
   D33        2.31763  -0.00007   0.01977   0.01301   0.03267   2.35030
   D34       -1.91108  -0.00013   0.02081   0.01336   0.03414  -1.87693
         Item               Value     Threshold  Converged?
 Maximum Force            0.001392     0.000450     NO 
 RMS     Force            0.000326     0.000300     NO 
 Maximum Displacement     0.082225     0.001800     NO 
 RMS     Displacement     0.022722     0.001200     NO 
 Predicted change in Energy=-4.165122D-05
 GradGradGradGradGradGradGradGradGradGradGradGradGradGradGradGradGradGrad

                          Input orientation:                          
 ---------------------------------------------------------------------
 Center     Atomic      Atomic             Coordinates (Angstroms)
 Number     Number       Type             X           Y           Z
 ---------------------------------------------------------------------
      1          8           0       -2.152911    1.644463   -0.420213
      2          8           0        2.592413    0.190557   -0.366890
      3          6           0        2.037876    1.043797    0.267137
      4          7           0       -0.755620    0.069704    0.645822
      5          6           0       -1.491688    0.817001    0.069789
      6          1           0        1.869666    0.945411    1.351354
      7          1           0        1.671695    1.972917   -0.201579
      8          6           0       -0.461686   -1.344945    0.687581
      9          1           0        0.429681   -1.467126    1.297276
     10          1           0       -1.281287   -1.855035    1.196154
     11          6           0       -0.231242   -1.942945   -0.691285
     12          1           0       -1.113173   -1.826997   -1.321262
     13          1           0       -0.015247   -3.006501   -0.594026
     14          1           0        0.616043   -1.462862   -1.177459
 ---------------------------------------------------------------------
                    Distance matrix (angstroms):
                    1          2          3          4          5
     1  O    0.000000
     2  O    4.963344   0.000000
     3  C    4.289049   1.198966   0.000000
     4  N    2.359813   3.499930   2.982596   0.000000
     5  C    1.167053   4.154877   3.542344   1.196688   0.000000
     6  H    4.450646   2.011101   1.101590   2.856005   3.599667
     7  H    3.844905   2.012922   1.103198   3.198776   3.378872
     8  C    3.608880   3.577317   3.482912   1.445466   2.473173
     9  H    4.393351   3.192925   3.154712   2.047236   3.227324
    10  H    3.952070   4.651139   4.503681   2.069736   2.907360
    11  C    4.078699   3.553884   3.871446   2.472566   3.128140
    12  H    3.734164   4.325819   4.549019   2.755855   3.011481
    13  H    5.121649   4.131908   4.621886   3.398295   4.152071
    14  H    4.230366   2.701269   3.223633   2.748558   3.346032
                    6          7          8          9         10
     6  H    0.000000
     7  H    1.872582   0.000000
     8  C    3.334896   4.043530   0.000000
     9  H    2.810127   3.952602   1.086826   0.000000
    10  H    4.218422   5.032591   1.091138   1.757302   0.000000
    11  C    4.114461   4.381205   1.520520   2.148860   2.161654
    12  H    4.870980   4.842368   2.166162   3.060498   2.523179
    13  H    4.791139   5.272039   2.145365   2.478843   2.476586
    14  H    3.710289   3.724423   2.157262   2.481746   3.063935
                   11         12         13         14
    11  C    0.000000
    12  H    1.090007   0.000000
    13  H    1.089617   1.767921   0.000000
    14  H    1.088456   1.772980   1.766845   0.000000
 Stoichiometry    C4H7NO2
 Framework group  C1[X(C4H7NO2)]
 Deg. of freedom    36
 Full point group                 C1      NOp   1
 Largest Abelian subgroup         C1      NOp   1
 Largest concise Abelian subgroup C1      NOp   1
                         Standard orientation:                         
 ---------------------------------------------------------------------
 Center     Atomic      Atomic             Coordinates (Angstroms)
 Number     Number       Type             X           Y           Z
 ---------------------------------------------------------------------
      1          8           0        2.282765   -1.437326   -0.468026
      2          8           0       -2.574090   -0.418115   -0.384672
      3          6           0       -1.943732   -1.230523    0.231900
      4          7           0        0.751433   -0.016593    0.629818
      5          6           0        1.550676   -0.682812    0.038695
      6          1           0       -1.782944   -1.139222    1.317862
      7          1           0       -1.496290   -2.113264   -0.255552
      8          6           0        0.331386    1.364703    0.700207
      9          1           0       -0.566167    1.393808    1.312369
     10          1           0        1.102717    1.936205    1.218876
     11          6           0        0.045331    1.967139   -0.666257
     12          1           0        0.932885    1.943798   -1.298569
     13          1           0       -0.265369    3.004744   -0.547487
     14          1           0       -0.756230    1.422571   -1.161921
 ---------------------------------------------------------------------
 Rotational constants (GHZ):           2.7189417           1.6136741           1.1597313
 Standard basis: Aug-CC-pVTZ (5D, 7F)
 There are   560 symmetry adapted cartesian basis functions of A   symmetry.
 There are   483 symmetry adapted basis functions of A   symmetry.
   483 basis functions,   693 primitive gaussians,   560 cartesian basis functions
    27 alpha electrons       27 beta electrons
       nuclear repulsion energy       275.3478158050 Hartrees.
 NAtoms=   14 NActive=   14 NUniq=   14 SFac= 1.00D+00 NAtFMM=   60 NAOKFM=F Big=F
 Integral buffers will be    131072 words long.
 Raffenetti 2 integral format.
 Two-electron integral symmetry is turned on.
 Nuclear repulsion after empirical dispersion term =      275.3413785262 Hartrees.
 One-electron integrals computed using PRISM.
 NBasis=   483 RedAO= T EigKep=  9.19D-06  NBF=   483
 NBsUse=   483 1.00D-06 EigRej= -1.00D+00 NBFU=   483
 Initial guess from the checkpoint file:  "PC3-wb97L-wb97H.chk"
 B after Tr=     0.000000    0.000000    0.000000
         Rot=    0.999804   -0.002806    0.000246   -0.019591 Ang=  -2.27 deg.
 ExpMin= 2.53D-02 ExpMax= 1.53D+04 ExpMxC= 5.22D+02 IAcc=3 IRadAn=         7 AccDes= 0.00D+00
 Harris functional with IExCor= 4639 and IRadAn=       7 diagonalized for initial guess.
 HarFok:  IExCor= 4639 AccDes= 0.00D+00 IRadAn=         7 IDoV= 1 UseB2=F ITyADJ=14
 ICtDFT=  3500011 ScaDFX=  1.000000  1.000000  1.000000  1.000000
 FoFCou: FMM=F IPFlag=           0 FMFlag=      100000 FMFlg1=           0
         NFxFlg=           0 DoJE=T BraDBF=F KetDBF=T FulRan=T
         wScrn=  0.000000 ICntrl=       500 IOpCl=  0 I1Cent=   200000004 NGrid=           0
         NMat0=    1 NMatS0=      1 NMatT0=    0 NMatD0=    1 NMtDS0=    0 NMtDT0=    0
 Petite list used in FoFCou.
 Requested convergence on RMS density matrix=1.00D-08 within 128 cycles.
 Requested convergence on MAX density matrix=1.00D-06.
 Requested convergence on             energy=1.00D-06.
 No special actions if energy rises.
 SCF Done:  E(RwB97XD) =  -361.830535673     A.U. after   12 cycles
            NFock= 12  Conv=0.63D-08     -V/T= 2.0056
 Calling FoFJK, ICntrl=      2127 FMM=F ISym2X=0 I1Cent= 0 IOpClX= 0 NMat=1 NMatS=1 NMatT=0.
 ***** Axes restored to original set *****
 -------------------------------------------------------------------
 Center     Atomic                   Forces (Hartrees/Bohr)
 Number     Number              X              Y              Z
 -------------------------------------------------------------------
      1        8          -0.000624935    0.000535345   -0.000871901
      2        8          -0.000698227    0.000393354    0.000518909
      3        6           0.001257865   -0.001280961   -0.001076434
      4        7          -0.000588203    0.001243084   -0.000881256
      5        6           0.000958101   -0.000853161    0.001490310
      6        1          -0.000054431    0.000410850    0.001211390
      7        1          -0.000560580    0.000362454   -0.000180122
      8        6          -0.000746359   -0.001136906   -0.001849472
      9        1           0.000791648   -0.000299787    0.000866866
     10        1           0.000237647    0.000242141    0.000488702
     11        6           0.000298067    0.000546605    0.000668794
     12        1          -0.000179176   -0.000068989    0.000166419
     13        1           0.000020925   -0.000082556   -0.000265908
     14        1          -0.000112342   -0.000011472   -0.000286298
 -------------------------------------------------------------------
 Cartesian Forces:  Max     0.001849472 RMS     0.000748760

 GradGradGradGradGradGradGradGradGradGradGradGradGradGradGradGradGradGrad
 Berny optimization.
 Using GEDIIS/GDIIS optimizer.
 FormGI is forming the generalized inverse of G from B-inverse, IUseBI=4.
 Internal  Forces:  Max     0.001099970 RMS     0.000342813
 Search for a local minimum.
 Step number   6 out of a maximum of   85
 All quantities printed in internal units (Hartrees-Bohrs-Radians)
 Mixed Optimization -- En-DIIS/RFO-DIIS
 Swapping is turned off.
 Update second derivatives using D2CorX and points    1    2    3    4    5
                                                      6
 DE= -5.97D-05 DEPred=-4.17D-05 R= 1.43D+00
 TightC=F SS=  1.41D+00  RLast= 1.52D-01 DXNew= 5.7737D-01 4.5564D-01
 Trust test= 1.43D+00 RLast= 1.52D-01 DXMaxT set to 4.56D-01
 ITU=  1  1  0  1  1  0
     Eigenvalues ---    0.00103   0.00444   0.01027   0.01217   0.01329
     Eigenvalues ---    0.01837   0.03659   0.04001   0.04251   0.04618
     Eigenvalues ---    0.05418   0.05684   0.06048   0.06789   0.07747
     Eigenvalues ---    0.08870   0.10952   0.11246   0.12244   0.15920
     Eigenvalues ---    0.16198   0.16620   0.17348   0.20019   0.29890
     Eigenvalues ---    0.31739   0.32636   0.34048   0.34177   0.34694
     Eigenvalues ---    0.34753   0.34819   0.41023   1.04261   1.07629
     Eigenvalues ---    1.27003
 En-DIIS/RFO-DIIS/Sim-DIIS IScMMF=       -3 using points:     6    5    4    3    2
 RFO step:  Lambda=-1.03298495D-04.
 DidBck=F Rises=F RFO-DIIS coefs:    1.42225    1.56465   -1.27382   -0.53347   -0.17962
 Iteration  1 RMS(Cart)=  0.02548101 RMS(Int)=  0.00053981
 Iteration  2 RMS(Cart)=  0.00040519 RMS(Int)=  0.00036007
 Iteration  3 RMS(Cart)=  0.00000018 RMS(Int)=  0.00036007
 Variable       Old X    -DE/DX   Delta X   Delta X   Delta X     New X
                                 (Linear)    (Quad)   (Total)
    R1        2.20541   0.00110  -0.00028   0.00071   0.00043   2.20584
    R2        2.26572  -0.00082   0.00163  -0.00075   0.00087   2.26659
    R3        5.10466  -0.00008  -0.06509   0.00379  -0.06123   5.04343
    R4        2.08170   0.00083  -0.00184   0.00213   0.00040   2.08210
    R5        2.08474   0.00056  -0.00161   0.00142  -0.00018   2.08456
    R6        2.26141  -0.00070  -0.00149  -0.00061  -0.00210   2.25931
    R7        5.39707   0.00020   0.00482   0.00189   0.00692   5.40399
    R8        2.73154   0.00082  -0.00617   0.00210  -0.00375   2.72778
    R9        5.31037  -0.00001  -0.05553   0.00436  -0.05159   5.25878
   R10        2.05380   0.00108  -0.00172   0.00270   0.00091   2.05472
   R11        2.06195  -0.00006   0.00028  -0.00026   0.00003   2.06198
   R12        2.87337  -0.00050   0.00346  -0.00169   0.00169   2.87505
   R13        2.05982   0.00004  -0.00025   0.00010  -0.00016   2.05966
   R14        2.05908   0.00006  -0.00014   0.00018   0.00005   2.05912
   R15        2.05688  -0.00013   0.00057  -0.00043   0.00013   2.05701
    A1        1.82955   0.00014  -0.00154   0.00120  -0.00196   1.82759
    A2        2.12649   0.00032  -0.00218   0.00115  -0.00095   2.12554
    A3        2.12727  -0.00002  -0.00164   0.00057  -0.00116   2.12611
    A4        2.02941  -0.00030   0.00391  -0.00170   0.00211   2.03152
    A5        2.08614   0.00034   0.00107   0.00125   0.00172   2.08786
    A6        2.41907  -0.00022   0.02319  -0.00215   0.02114   2.44022
    A7        1.67702  -0.00008  -0.01274   0.00055  -0.01257   1.66445
    A8        1.49533  -0.00035  -0.00791  -0.00039  -0.00819   1.48714
    A9        1.70720  -0.00028  -0.03182  -0.00029  -0.03256   1.67464
   A10        0.73918   0.00028   0.00200   0.00049   0.00244   0.74161
   A11        1.86817  -0.00004  -0.00082   0.00063   0.00004   1.86821
   A12        1.89467   0.00003   0.00385  -0.00154   0.00236   1.89703
   A13        1.97091  -0.00030   0.00157  -0.00170  -0.00027   1.97064
   A14        1.87762  -0.00032   0.00611  -0.00337   0.00259   1.88021
   A15        1.91794   0.00035  -0.00386   0.00212  -0.00201   1.91593
   A16        1.93121   0.00025  -0.00631   0.00360  -0.00244   1.92876
   A17        1.91193  -0.00014   0.01544  -0.00105   0.01449   1.92642
   A18        1.93869  -0.00026   0.00183  -0.00184   0.00033   1.93902
   A19        1.91026   0.00024  -0.00504   0.00294  -0.00200   1.90825
   A20        1.92790   0.00015   0.00210  -0.00149  -0.00032   1.92758
   A21        1.89210  -0.00007   0.00173  -0.00070   0.00094   1.89305
   A22        1.90155   0.00006  -0.00063   0.00118   0.00073   1.90228
   A23        1.89239  -0.00013  -0.00001  -0.00004   0.00036   1.89275
   A24        2.35389  -0.00021  -0.01714  -0.00054  -0.01856   2.33533
   A25        3.06908   0.00012   0.00814  -0.00429   0.00386   3.07293
   A26        3.04790   0.00101  -0.00942   0.00986   0.00044   3.04834
    D1        1.56345   0.00017   0.04651  -0.00118   0.04552   1.60897
    D2       -1.58299   0.00042   0.03995   0.00377   0.04431  -1.53868
    D3       -0.82905  -0.00020  -0.06501  -0.00694  -0.07158  -0.90063
    D4       -1.70826  -0.00001  -0.00708   0.00375  -0.00230  -1.71056
    D5       -0.99841   0.00025   0.00196   0.00422   0.00647  -0.99194
    D6        1.43792  -0.00025  -0.00088  -0.00095  -0.00115   1.43677
    D7        2.14777   0.00001   0.00816  -0.00047   0.00762   2.15540
    D8       -1.09365  -0.00011  -0.06233   0.00174  -0.06024  -1.15390
    D9       -2.95384   0.00002  -0.02144   0.00192  -0.01892  -2.97276
   D10        1.66451  -0.00014  -0.03637   0.00043  -0.03618   1.62833
   D11       -0.19567  -0.00001   0.00452   0.00061   0.00515  -0.19052
   D12        2.98900   0.00014   0.00948  -0.00113   0.00853   2.99753
   D13       -1.27214  -0.00023   0.01811  -0.00551   0.01278  -1.25936
   D14        0.87608  -0.00009   0.01389  -0.00316   0.01118   0.88726
   D15        0.36208  -0.00006  -0.01167  -0.00108  -0.01258   0.34949
   D16        2.38412  -0.00043  -0.00305  -0.00546  -0.00834   2.37579
   D17       -1.75084  -0.00029  -0.00727  -0.00312  -0.00994  -1.76078
   D18       -1.02776   0.00005  -0.03160  -0.00110  -0.03230  -1.06006
   D19        0.27635  -0.00006  -0.00490  -0.00116  -0.00606   0.27029
   D20       -0.38964   0.00007   0.00495   0.00154   0.00663  -0.38302
   D21       -2.42301   0.00021  -0.00213   0.00470   0.00256  -2.42044
   D22        1.75649  -0.00011   0.00402   0.00114   0.00512   1.76161
   D23       -1.05292  -0.00010   0.01076  -0.00231   0.00843  -1.04449
   D24        3.14157  -0.00002   0.01071  -0.00218   0.00835  -3.13327
   D25        1.05922  -0.00010   0.01259  -0.00306   0.00935   1.06858
   D26       -3.13733  -0.00010   0.01344  -0.00346   0.00994  -3.12739
   D27        1.05717  -0.00002   0.01339  -0.00333   0.00986   1.06702
   D28       -1.02518  -0.00010   0.01527  -0.00421   0.01086  -1.01432
   D29        1.07487  -0.00009   0.01225  -0.00286   0.00951   1.08438
   D30       -1.01382   0.00000   0.01220  -0.00273   0.00942  -1.00439
   D31       -3.09617  -0.00009   0.01408  -0.00361   0.01043  -3.08574
   D32        0.21620   0.00007   0.03199   0.00592   0.03765   0.25385
   D33        2.35030  -0.00012   0.03521   0.00344   0.03834   2.38864
   D34       -1.87693  -0.00024   0.03691   0.00324   0.04007  -1.83686
         Item               Value     Threshold  Converged?
 Maximum Force            0.001100     0.000450     NO 
 RMS     Force            0.000343     0.000300     NO 
 Maximum Displacement     0.094456     0.001800     NO 
 RMS     Displacement     0.025560     0.001200     NO 
 Predicted change in Energy=-3.410986D-05
 GradGradGradGradGradGradGradGradGradGradGradGradGradGradGradGradGradGrad

                          Input orientation:                          
 ---------------------------------------------------------------------
 Center     Atomic      Atomic             Coordinates (Angstroms)
 Number     Number       Type             X           Y           Z
 ---------------------------------------------------------------------
      1          8           0       -2.185410    1.655870   -0.393304
      2          8           0        2.588955    0.140573   -0.328645
      3          6           0        2.032134    1.018550    0.269465
      4          7           0       -0.768102    0.075205    0.635419
      5          6           0       -1.513111    0.826758    0.079061
      6          1           0        1.854554    0.959091    1.355234
      7          1           0        1.675228    1.931433   -0.236591
      8          6           0       -0.453511   -1.332810    0.681892
      9          1           0        0.444299   -1.438931    1.285976
     10          1           0       -1.262686   -1.855169    1.194717
     11          6           0       -0.220494   -1.933403   -0.696399
     12          1           0       -1.103836   -1.825739   -1.325724
     13          1           0        0.003143   -2.994945   -0.594251
     14          1           0        0.623357   -1.449042   -1.184451
 ---------------------------------------------------------------------
                    Distance matrix (angstroms):
                    1          2          3          4          5
     1  O    0.000000
     2  O    5.009478   0.000000
     3  C    4.316610   1.199428   0.000000
     4  N    2.359139   3.493354   2.977438   0.000000
     5  C    1.167280   4.178998   3.555531   1.195577   0.000000
     6  H    4.456927   2.011160   1.101800   2.859669   3.603789
     7  H    3.873632   2.012598   1.103101   3.189960   3.389019
     8  C    3.617697   3.528263   3.446363   1.443480   2.479897
     9  H    4.394673   3.114705   3.097374   2.045911   3.228226
    10  H    3.962402   4.597690   4.468801   2.069728   2.915499
    11  C    4.103127   3.511357   3.836828   2.471462   3.144946
    12  H    3.763086   4.300845   4.524259   2.751798   3.029301
    13  H    5.143951   4.072892   4.579405   3.395987   4.166268
    14  H    4.260935   2.668868   3.191791   2.751621   3.367525
                    6          7          8          9         10
     6  H    0.000000
     7  H    1.873904   0.000000
     8  C    3.321650   4.003801   0.000000
     9  H    2.782827   3.897789   1.087309   0.000000
    10  H    4.202738   5.001833   1.091152   1.759369   0.000000
    11  C    4.108715   4.329220   1.521412   2.148549   2.160694
    12  H    4.867739   4.798516   2.167124   3.060608   2.525613
    13  H    4.781486   5.214690   2.144707   2.480131   2.470185
    14  H    3.710114   3.665035   2.157868   2.476929   3.063093
                   11         12         13         14
    11  C    0.000000
    12  H    1.089925   0.000000
    13  H    1.089642   1.768474   0.000000
    14  H    1.088525   1.773431   1.767150   0.000000
 Stoichiometry    C4H7NO2
 Framework group  C1[X(C4H7NO2)]
 Deg. of freedom    36
 Full point group                 C1      NOp   1
 Largest Abelian subgroup         C1      NOp   1
 Largest concise Abelian subgroup C1      NOp   1
                         Standard orientation:                         
 ---------------------------------------------------------------------
 Center     Atomic      Atomic             Coordinates (Angstroms)
 Number     Number       Type             X           Y           Z
 ---------------------------------------------------------------------
      1          8           0        2.369953   -1.346975   -0.457728
      2          8           0       -2.562676   -0.477961   -0.363621
      3          6           0       -1.894433   -1.292595    0.209486
      4          7           0        0.756901    0.000567    0.613592
      5          6           0        1.594318   -0.628699    0.037258
      6          1           0       -1.725631   -1.243406    1.297167
      7          1           0       -1.420384   -2.134480   -0.322811
      8          6           0        0.259139    1.352641    0.701695
      9          1           0       -0.644472    1.320799    1.305612
     10          1           0        0.992536    1.961348    1.232936
     11          6           0       -0.051955    1.959033   -0.658527
     12          1           0        0.837504    1.988207   -1.287771
     13          1           0       -0.413769    2.978137   -0.524978
     14          1           0       -0.824729    1.382638   -1.163974
 ---------------------------------------------------------------------
 Rotational constants (GHZ):           2.7726943           1.5986038           1.1564457
 Standard basis: Aug-CC-pVTZ (5D, 7F)
 There are   560 symmetry adapted cartesian basis functions of A   symmetry.
 There are   483 symmetry adapted basis functions of A   symmetry.
   483 basis functions,   693 primitive gaussians,   560 cartesian basis functions
    27 alpha electrons       27 beta electrons
       nuclear repulsion energy       275.5342453263 Hartrees.
 NAtoms=   14 NActive=   14 NUniq=   14 SFac= 1.00D+00 NAtFMM=   60 NAOKFM=F Big=F
 Integral buffers will be    131072 words long.
 Raffenetti 2 integral format.
 Two-electron integral symmetry is turned on.
 Nuclear repulsion after empirical dispersion term =      275.5277602255 Hartrees.
 One-electron integrals computed using PRISM.
 NBasis=   483 RedAO= T EigKep=  8.96D-06  NBF=   483
 NBsUse=   483 1.00D-06 EigRej= -1.00D+00 NBFU=   483
 Initial guess from the checkpoint file:  "PC3-wb97L-wb97H.chk"
 B after Tr=     0.000000    0.000000    0.000000
         Rot=    0.999806   -0.003292    0.000468   -0.019404 Ang=  -2.26 deg.
 ExpMin= 2.53D-02 ExpMax= 1.53D+04 ExpMxC= 5.22D+02 IAcc=3 IRadAn=         7 AccDes= 0.00D+00
 Harris functional with IExCor= 4639 and IRadAn=       7 diagonalized for initial guess.
 HarFok:  IExCor= 4639 AccDes= 0.00D+00 IRadAn=         7 IDoV= 1 UseB2=F ITyADJ=14
 ICtDFT=  3500011 ScaDFX=  1.000000  1.000000  1.000000  1.000000
 FoFCou: FMM=F IPFlag=           0 FMFlag=      100000 FMFlg1=           0
         NFxFlg=           0 DoJE=T BraDBF=F KetDBF=T FulRan=T
         wScrn=  0.000000 ICntrl=       500 IOpCl=  0 I1Cent=   200000004 NGrid=           0
         NMat0=    1 NMatS0=      1 NMatT0=    0 NMatD0=    1 NMtDS0=    0 NMtDT0=    0
 Petite list used in FoFCou.
 Requested convergence on RMS density matrix=1.00D-08 within 128 cycles.
 Requested convergence on MAX density matrix=1.00D-06.
 Requested convergence on             energy=1.00D-06.
 No special actions if energy rises.
 SCF Done:  E(RwB97XD) =  -361.830568349     A.U. after   12 cycles
            NFock= 12  Conv=0.67D-08     -V/T= 2.0057
 Calling FoFJK, ICntrl=      2127 FMM=F ISym2X=0 I1Cent= 0 IOpClX= 0 NMat=1 NMatS=1 NMatT=0.
 ***** Axes restored to original set *****
 -------------------------------------------------------------------
 Center     Atomic                   Forces (Hartrees/Bohr)
 Number     Number              X              Y              Z
 -------------------------------------------------------------------
      1        8          -0.000617145    0.000837750   -0.000949339
      2        8          -0.000995308    0.000822916    0.000840957
      3        6           0.001786847   -0.001704513   -0.001334065
      4        7          -0.000207056    0.001971195   -0.000455100
      5        6           0.000671015   -0.001555710    0.001348032
      6        1          -0.000176588    0.000562726    0.001013231
      7        1          -0.000622307    0.000378787   -0.000019123
      8        6          -0.000506944   -0.001784708   -0.002483694
      9        1           0.000434002   -0.000442756    0.000843752
     10        1           0.000264574    0.000477960    0.000688805
     11        6           0.000362076    0.000702996    0.000985655
     12        1          -0.000219886   -0.000102013    0.000210354
     13        1           0.000055285   -0.000063072   -0.000392066
     14        1          -0.000228566   -0.000101558   -0.000297399
 -------------------------------------------------------------------
 Cartesian Forces:  Max     0.002483694 RMS     0.000931684

 GradGradGradGradGradGradGradGradGradGradGradGradGradGradGradGradGradGrad
 Berny optimization.
 Using GEDIIS/GDIIS optimizer.
 FormGI is forming the generalized inverse of G from B-inverse, IUseBI=4.
 Internal  Forces:  Max     0.001361232 RMS     0.000404554
 Search for a local minimum.
 Step number   7 out of a maximum of   85
 All quantities printed in internal units (Hartrees-Bohrs-Radians)
 Mixed Optimization -- En-DIIS/RFO-DIIS
 Swapping is turned off.
 Update second derivatives using D2CorX and points    1    2    3    4    5
                                                      6    7
 DE= -3.27D-05 DEPred=-3.41D-05 R= 9.58D-01
 TightC=F SS=  1.41D+00  RLast= 1.75D-01 DXNew= 7.6629D-01 5.2467D-01
 Trust test= 9.58D-01 RLast= 1.75D-01 DXMaxT set to 5.25D-01
 ITU=  1  1  1  0  1  1  0
     Eigenvalues ---    0.00114   0.00462   0.01012   0.01226   0.01316
     Eigenvalues ---    0.01831   0.03699   0.04053   0.04269   0.04624
     Eigenvalues ---    0.05371   0.05569   0.06014   0.06752   0.07543
     Eigenvalues ---    0.08846   0.10970   0.11253   0.12190   0.15540
     Eigenvalues ---    0.16261   0.16610   0.17233   0.20144   0.30265
     Eigenvalues ---    0.31321   0.32393   0.32745   0.34253   0.34700
     Eigenvalues ---    0.34751   0.34820   0.36277   1.04432   1.06658
     Eigenvalues ---    1.24452
 En-DIIS/RFO-DIIS/Sim-DIIS IScMMF=       -3 using points:     7    6    5    4    3    2
 RFO step:  Lambda=-4.96115621D-05.
 DidBck=F Rises=F RFO-DIIS coefs:    1.95155   -1.29655   -2.00000    1.05979    1.35225
                  RFO-DIIS coefs:   -0.06705
 Iteration  1 RMS(Cart)=  0.01491971 RMS(Int)=  0.00040430
 Iteration  2 RMS(Cart)=  0.00020439 RMS(Int)=  0.00034337
 Iteration  3 RMS(Cart)=  0.00000007 RMS(Int)=  0.00034337
 Variable       Old X    -DE/DX   Delta X   Delta X   Delta X     New X
                                 (Linear)    (Quad)   (Total)
    R1        2.20584   0.00133   0.00079   0.00054   0.00133   2.20717
    R2        2.26659  -0.00136  -0.00114   0.00023  -0.00082   2.26577
    R3        5.04343   0.00002   0.01478  -0.04294  -0.02826   5.01517
    R4        2.08210   0.00067   0.00221   0.00025   0.00233   2.08443
    R5        2.08456   0.00052   0.00162  -0.00018   0.00144   2.08600
    R6        2.25931  -0.00067  -0.00041  -0.00141  -0.00182   2.25750
    R7        5.40399   0.00011   0.00098   0.00659   0.00748   5.41147
    R8        2.72778   0.00104   0.00340  -0.00171   0.00133   2.72911
    R9        5.25878   0.00016   0.01354  -0.03382  -0.01994   5.23884
   R10        2.05472   0.00085   0.00259   0.00031   0.00292   2.05763
   R11        2.06198  -0.00010  -0.00036   0.00022  -0.00014   2.06184
   R12        2.87505  -0.00079  -0.00234   0.00038  -0.00190   2.87315
   R13        2.05966   0.00005   0.00014  -0.00005   0.00008   2.05974
   R14        2.05912   0.00004   0.00020  -0.00024  -0.00004   2.05908
   R15        2.05701  -0.00019  -0.00054   0.00017  -0.00037   2.05665
    A1        1.82759   0.00019  -0.00053  -0.00018   0.00076   1.82835
    A2        2.12554   0.00038   0.00094   0.00067   0.00145   2.12699
    A3        2.12611   0.00014   0.00156  -0.00091   0.00072   2.12683
    A4        2.03152  -0.00051  -0.00247   0.00026  -0.00215   2.02937
    A5        2.08786   0.00065   0.00065   0.00260   0.00396   2.09182
    A6        2.44022  -0.00058  -0.00592   0.01313   0.00710   2.44731
    A7        1.66445  -0.00008   0.00249  -0.00810  -0.00528   1.65917
    A8        1.48714  -0.00028   0.00075  -0.00740  -0.00683   1.48031
    A9        1.67464  -0.00027   0.00412  -0.02711  -0.02259   1.65205
   A10        0.74161   0.00027   0.00002   0.00139   0.00149   0.74310
   A11        1.86821  -0.00006   0.00091  -0.00028   0.00040   1.86860
   A12        1.89703  -0.00006  -0.00231   0.00085  -0.00144   1.89559
   A13        1.97064  -0.00035  -0.00226  -0.00143  -0.00360   1.96704
   A14        1.88021  -0.00043  -0.00472   0.00120  -0.00338   1.87683
   A15        1.91593   0.00045   0.00270  -0.00056   0.00238   1.91831
   A16        1.92876   0.00043   0.00529   0.00033   0.00540   1.93416
   A17        1.92642  -0.00013  -0.00352   0.01123   0.00759   1.93401
   A18        1.93902  -0.00029  -0.00182   0.00031  -0.00170   1.93732
   A19        1.90825   0.00037   0.00403  -0.00053   0.00336   1.91161
   A20        1.92758   0.00011  -0.00293  -0.00055  -0.00276   1.92481
   A21        1.89305  -0.00011  -0.00109   0.00061  -0.00042   1.89263
   A22        1.90228   0.00008   0.00150   0.00071   0.00200   1.90428
   A23        1.89275  -0.00016   0.00038  -0.00054  -0.00041   1.89234
   A24        2.33533  -0.00021   0.00122  -0.01742  -0.01555   2.31979
   A25        3.07293  -0.00033   0.00199  -0.00461  -0.00262   3.07032
   A26        3.04834   0.00090   0.00139   0.00009   0.00148   3.04983
    D1        1.60897   0.00010  -0.00729   0.03587   0.02828   1.63724
    D2       -1.53868   0.00043  -0.00537   0.03915   0.03314  -1.50554
    D3       -0.90063  -0.00028   0.00242  -0.06176  -0.05990  -0.96053
    D4       -1.71056   0.00003   0.00541   0.00187   0.00620  -1.70436
    D5       -0.99194   0.00030   0.00357   0.00811   0.01147  -0.98047
    D6        1.43677  -0.00028   0.00359  -0.00124   0.00159   1.43836
    D7        2.15540   0.00000   0.00176   0.00500   0.00686   2.16225
    D8       -1.15390   0.00002   0.01161  -0.04567  -0.03456  -1.18846
    D9       -2.97276   0.00020   0.00552  -0.01233  -0.00750  -2.98025
   D10        1.62833  -0.00019   0.00600  -0.02834  -0.02216   1.60618
   D11       -0.19052  -0.00002  -0.00008   0.00500   0.00491  -0.18562
   D12        2.99753   0.00025  -0.00165   0.00593   0.00402   3.00155
   D13       -1.25936  -0.00032  -0.00781   0.00762  -0.00045  -1.25982
   D14        0.88726  -0.00005  -0.00425   0.00769   0.00298   0.89024
   D15        0.34949  -0.00001   0.00100  -0.01133  -0.01049   0.33900
   D16        2.37579  -0.00058  -0.00516  -0.00964  -0.01496   2.36082
   D17       -1.76078  -0.00031  -0.00159  -0.00957  -0.01153  -1.77231
   D18       -1.06006   0.00003   0.00452  -0.02642  -0.02234  -1.08240
   D19        0.27029   0.00000  -0.00037  -0.00603  -0.00640   0.26389
   D20       -0.38302   0.00003   0.00096   0.00745   0.00826  -0.37476
   D21       -2.42044   0.00035   0.00549   0.00600   0.01143  -2.40902
   D22        1.76161  -0.00017   0.00040   0.00520   0.00555   1.76716
   D23       -1.04449  -0.00012  -0.00417   0.00225  -0.00198  -1.04647
   D24       -3.13327  -0.00005  -0.00427   0.00164  -0.00255  -3.13582
   D25        1.06858  -0.00014  -0.00546   0.00297  -0.00245   1.06613
   D26       -3.12739  -0.00013  -0.00571   0.00391  -0.00177  -3.12916
   D27        1.06702  -0.00005  -0.00581   0.00331  -0.00235   1.06467
   D28       -1.01432  -0.00014  -0.00700   0.00464  -0.00224  -1.01656
   D29        1.08438  -0.00014  -0.00489   0.00258  -0.00243   1.08195
   D30       -1.00439  -0.00006  -0.00499   0.00198  -0.00301  -1.00740
   D31       -3.08574  -0.00016  -0.00618   0.00331  -0.00290  -3.08864
   D32        0.25385   0.00006   0.00101   0.03451   0.03556   0.28941
   D33        2.38864  -0.00018  -0.00215   0.03500   0.03298   2.42161
   D34       -1.83686  -0.00035  -0.00240   0.03582   0.03336  -1.80350
         Item               Value     Threshold  Converged?
 Maximum Force            0.001361     0.000450     NO 
 RMS     Force            0.000405     0.000300     NO 
 Maximum Displacement     0.056411     0.001800     NO 
 RMS     Displacement     0.015018     0.001200     NO 
 Predicted change in Energy=-1.492458D-05
 GradGradGradGradGradGradGradGradGradGradGradGradGradGradGradGradGradGrad

                          Input orientation:                          
 ---------------------------------------------------------------------
 Center     Atomic      Atomic             Coordinates (Angstroms)
 Number     Number       Type             X           Y           Z
 ---------------------------------------------------------------------
      1          8           0       -2.200476    1.656150   -0.388932
      2          8           0        2.583085    0.110722   -0.302923
      3          6           0        2.031624    1.005226    0.274427
      4          7           0       -0.772247    0.078166    0.628095
      5          6           0       -1.523877    0.827372    0.079599
      6          1           0        1.847952    0.970922    1.361518
      7          1           0        1.680387    1.909559   -0.252192
      8          6           0       -0.446569   -1.327914    0.678487
      9          1           0        0.456410   -1.425393    1.279093
     10          1           0       -1.247602   -1.852309    1.201748
     11          6           0       -0.218694   -1.927258   -0.700099
     12          1           0       -1.108817   -1.827848   -1.321254
     13          1           0        0.016771   -2.986627   -0.602294
     14          1           0        0.616575   -1.433329   -1.192872
 ---------------------------------------------------------------------
                    Distance matrix (angstroms):
                    1          2          3          4          5
     1  O    0.000000
     2  O    5.027744   0.000000
     3  C    4.332946   1.198992   0.000000
     4  N    2.358859   3.482257   2.974259   0.000000
     5  C    1.167981   4.186532   3.565274   1.194615   0.000000
     6  H    4.463562   2.012643   1.103031   2.863629   3.610146
     7  H    3.891531   2.013269   1.103863   3.185015   3.398311
     8  C    3.622183   3.494516   3.427571   1.444183   2.482844
     9  H    4.397415   3.063523   3.065707   2.047947   3.230367
    10  H    3.968315   4.559791   4.447331   2.069245   2.918260
    11  C    4.106714   3.487274   3.822708   2.468247   3.146334
    12  H    3.768181   4.292458   4.520495   2.747022   3.030653
    13  H    5.149475   4.033504   4.556661   3.395491   4.169552
    14  H    4.257579   2.653915   3.178345   2.743969   3.363255
                    6          7          8          9         10
     6  H    0.000000
     7  H    1.874347   0.000000
     8  C    3.319037   3.983884   0.000000
     9  H    2.772275   3.868444   1.088853   0.000000
    10  H    4.192686   4.983846   1.091076   1.758379   0.000000
    11  C    4.113483   4.304450   1.520408   2.150543   2.163630
    12  H    4.875743   4.784430   2.165056   3.061651   2.526934
    13  H    4.782465   5.182936   2.146255   2.484019   2.477879
    14  H    3.717744   3.632007   2.154848   2.477160   3.063479
                   11         12         13         14
    11  C    0.000000
    12  H    1.089970   0.000000
    13  H    1.089621   1.768225   0.000000
    14  H    1.088331   1.774572   1.766715   0.000000
 Stoichiometry    C4H7NO2
 Framework group  C1[X(C4H7NO2)]
 Deg. of freedom    36
 Full point group                 C1      NOp   1
 Largest Abelian subgroup         C1      NOp   1
 Largest concise Abelian subgroup C1      NOp   1
                         Standard orientation:                         
 ---------------------------------------------------------------------
 Center     Atomic      Atomic             Coordinates (Angstroms)
 Number     Number       Type             X           Y           Z
 ---------------------------------------------------------------------
      1          8           0        2.407417   -1.304993   -0.452229
      2          8           0       -2.553731   -0.495208   -0.354930
      3          6           0       -1.876814   -1.317602    0.195554
      4          7           0        0.755610    0.004316    0.606761
      5          6           0        1.612803   -0.603980    0.039046
      6          1           0       -1.704283   -1.295522    1.284785
      7          1           0       -1.392394   -2.139753   -0.359349
      8          6           0        0.223163    1.343265    0.703616
      9          1           0       -0.686413    1.283091    1.299141
     10          1           0        0.934874    1.962146    1.252160
     11          6           0       -0.086765    1.951236   -0.655044
     12          1           0        0.810464    2.008325   -1.271287
     13          1           0       -0.478343    2.959347   -0.522183
     14          1           0       -0.836993    1.356248   -1.172356
 ---------------------------------------------------------------------
 Rotational constants (GHZ):           2.8057536           1.5922289           1.1567469
 Standard basis: Aug-CC-pVTZ (5D, 7F)
 There are   560 symmetry adapted cartesian basis functions of A   symmetry.
 There are   483 symmetry adapted basis functions of A   symmetry.
   483 basis functions,   693 primitive gaussians,   560 cartesian basis functions
    27 alpha electrons       27 beta electrons
       nuclear repulsion energy       275.7245115911 Hartrees.
 NAtoms=   14 NActive=   14 NUniq=   14 SFac= 1.00D+00 NAtFMM=   60 NAOKFM=F Big=F
 Integral buffers will be    131072 words long.
 Raffenetti 2 integral format.
 Two-electron integral symmetry is turned on.
 Nuclear repulsion after empirical dispersion term =      275.7180016698 Hartrees.
 One-electron integrals computed using PRISM.
 NBasis=   483 RedAO= T EigKep=  8.89D-06  NBF=   483
 NBsUse=   483 1.00D-06 EigRej= -1.00D+00 NBFU=   483
 Initial guess from the checkpoint file:  "PC3-wb97L-wb97H.chk"
 B after Tr=     0.000000    0.000000    0.000000
         Rot=    0.999966   -0.002030    0.001094   -0.007870 Ang=  -0.94 deg.
 ExpMin= 2.53D-02 ExpMax= 1.53D+04 ExpMxC= 5.22D+02 IAcc=3 IRadAn=         7 AccDes= 0.00D+00
 Harris functional with IExCor= 4639 and IRadAn=       7 diagonalized for initial guess.
 HarFok:  IExCor= 4639 AccDes= 0.00D+00 IRadAn=         7 IDoV= 1 UseB2=F ITyADJ=14
 ICtDFT=  3500011 ScaDFX=  1.000000  1.000000  1.000000  1.000000
 FoFCou: FMM=F IPFlag=           0 FMFlag=      100000 FMFlg1=           0
         NFxFlg=           0 DoJE=T BraDBF=F KetDBF=T FulRan=T
         wScrn=  0.000000 ICntrl=       500 IOpCl=  0 I1Cent=   200000004 NGrid=           0
         NMat0=    1 NMatS0=      1 NMatT0=    0 NMatD0=    1 NMtDS0=    0 NMtDT0=    0
 Petite list used in FoFCou.
 Requested convergence on RMS density matrix=1.00D-08 within 128 cycles.
 Requested convergence on MAX density matrix=1.00D-06.
 Requested convergence on             energy=1.00D-06.
 No special actions if energy rises.
 SCF Done:  E(RwB97XD) =  -361.830622169     A.U. after   11 cycles
            NFock= 11  Conv=0.92D-08     -V/T= 2.0057
 Calling FoFJK, ICntrl=      2127 FMM=F ISym2X=0 I1Cent= 0 IOpClX= 0 NMat=1 NMatS=1 NMatT=0.
 ***** Axes restored to original set *****
 -------------------------------------------------------------------
 Center     Atomic                   Forces (Hartrees/Bohr)
 Number     Number              X              Y              Z
 -------------------------------------------------------------------
      1        8          -0.000300056    0.000077677   -0.000434428
      2        8          -0.000528039    0.000525684    0.000662893
      3        6           0.000726013   -0.000912585   -0.000645202
      4        7           0.000584346    0.000847181    0.000445778
      5        6          -0.000113017   -0.000133709    0.000201097
      6        1           0.000145789    0.000493600    0.000369058
      7        1          -0.000285494    0.000069558    0.000104189
      8        6          -0.000057851   -0.001074945   -0.001260918
      9        1          -0.000204331   -0.000248907    0.000055426
     10        1           0.000103433    0.000263817    0.000294379
     11        6           0.000203720    0.000357366    0.000878151
     12        1          -0.000070459   -0.000069286    0.000074479
     13        1           0.000047326   -0.000037051   -0.000197634
     14        1          -0.000251379   -0.000158401   -0.000547267
 -------------------------------------------------------------------
 Cartesian Forces:  Max     0.001260918 RMS     0.000470347

 GradGradGradGradGradGradGradGradGradGradGradGradGradGradGradGradGradGrad
 Berny optimization.
 Using GEDIIS/GDIIS optimizer.
 FormGI is forming the generalized inverse of G from B-inverse, IUseBI=4.
 Internal  Forces:  Max     0.000779638 RMS     0.000239182
 Search for a local minimum.
 Step number   8 out of a maximum of   85
 All quantities printed in internal units (Hartrees-Bohrs-Radians)
 Mixed Optimization -- En-DIIS/RFO-DIIS
 Swapping is turned off.
 Update second derivatives using D2CorX and points    1    2    3    4    5
                                                      6    7    8
 DE= -5.38D-05 DEPred=-1.49D-05 R= 3.61D+00
 TightC=F SS=  1.41D+00  RLast= 1.21D-01 DXNew= 8.8239D-01 3.6233D-01
 Trust test= 3.61D+00 RLast= 1.21D-01 DXMaxT set to 5.25D-01
 ITU=  1  1  1  1  0  1  1  0
     Eigenvalues ---    0.00104   0.00488   0.00992   0.01237   0.01285
     Eigenvalues ---    0.01710   0.03514   0.04077   0.04255   0.04588
     Eigenvalues ---    0.05343   0.05677   0.05809   0.06207   0.06961
     Eigenvalues ---    0.08821   0.10857   0.11170   0.12006   0.14065
     Eigenvalues ---    0.16169   0.16680   0.17533   0.17967   0.29263
     Eigenvalues ---    0.31530   0.32660   0.33943   0.34276   0.34689
     Eigenvalues ---    0.34750   0.34822   0.36283   1.01727   1.08681
     Eigenvalues ---    1.22959
 En-DIIS/RFO-DIIS/Sim-DIIS IScMMF=       -3 using points:     8    7    6    5    4    3    2
 RFO step:  Lambda=-7.23817557D-05.
 DIIS inversion failure, remove point   7.
 DIIS inversion failure, remove point   6.
 RFO-DIIS uses    5 points instead of    7
 DidBck=F Rises=F RFO-DIIS coefs:    2.65039   -1.51688   -1.05965    1.68000   -0.75385
                  RFO-DIIS coefs:    0.00000    0.00000
 Iteration  1 RMS(Cart)=  0.01448670 RMS(Int)=  0.00030697
 Iteration  2 RMS(Cart)=  0.00024285 RMS(Int)=  0.00016413
 Iteration  3 RMS(Cart)=  0.00000009 RMS(Int)=  0.00016413
 Variable       Old X    -DE/DX   Delta X   Delta X   Delta X     New X
                                 (Linear)    (Quad)   (Total)
    R1        2.20717   0.00040   0.00189  -0.00084   0.00105   2.20822
    R2        2.26577  -0.00078  -0.00177   0.00047  -0.00117   2.26460
    R3        5.01517   0.00015  -0.01549   0.00843  -0.00713   5.00804
    R4        2.08443   0.00009   0.00320  -0.00162   0.00151   2.08594
    R5        2.08600   0.00010   0.00216  -0.00116   0.00100   2.08700
    R6        2.25750   0.00033  -0.00168   0.00092  -0.00076   2.25673
    R7        5.41147  -0.00003   0.00848   0.00217   0.01073   5.42220
    R8        2.72911   0.00057   0.00399  -0.00071   0.00310   2.73222
    R9        5.23884   0.00022  -0.00677   0.00518  -0.00153   5.23731
   R10        2.05763  -0.00001   0.00363  -0.00268   0.00093   2.05857
   R11        2.06184  -0.00006  -0.00020   0.00000  -0.00019   2.06164
   R12        2.87315  -0.00048  -0.00389   0.00081  -0.00307   2.87009
   R13        2.05974   0.00001   0.00021  -0.00016   0.00005   2.05980
   R14        2.05908   0.00003  -0.00015   0.00016   0.00001   2.05909
   R15        2.05665  -0.00006  -0.00062   0.00031  -0.00033   2.05632
    A1        1.82835   0.00027   0.00168   0.00031   0.00246   1.83082
    A2        2.12699   0.00016   0.00284  -0.00115   0.00158   2.12857
    A3        2.12683   0.00014   0.00180  -0.00020   0.00164   2.12846
    A4        2.02937  -0.00030  -0.00461   0.00135  -0.00323   2.02614
    A5        2.09182   0.00062   0.00545   0.00065   0.00653   2.09835
    A6        2.44731  -0.00067   0.00085  -0.00212  -0.00134   2.44598
    A7        1.65917   0.00001  -0.00228   0.00121  -0.00102   1.65814
    A8        1.48031  -0.00023  -0.00712  -0.00188  -0.00906   1.47125
    A9        1.65205  -0.00030  -0.02084  -0.00324  -0.02390   1.62815
   A10        0.74310   0.00005   0.00103  -0.00110  -0.00004   0.74306
   A11        1.86860  -0.00012   0.00053  -0.00023   0.00018   1.86878
   A12        1.89559  -0.00004  -0.00341   0.00096  -0.00238   1.89321
   A13        1.96704  -0.00002  -0.00560   0.00280  -0.00278   1.96427
   A14        1.87683  -0.00018  -0.00657   0.00274  -0.00382   1.87301
   A15        1.91831   0.00021   0.00454  -0.00221   0.00241   1.92072
   A16        1.93416   0.00014   0.01001  -0.00388   0.00604   1.94021
   A17        1.93401   0.00005   0.00535   0.00073   0.00607   1.94008
   A18        1.93732  -0.00011  -0.00253   0.00133  -0.00113   1.93619
   A19        1.91161   0.00015   0.00632  -0.00187   0.00432   1.91593
   A20        1.92481   0.00014  -0.00466   0.00119  -0.00333   1.92149
   A21        1.89263  -0.00005  -0.00111   0.00043  -0.00066   1.89196
   A22        1.90428  -0.00005   0.00282  -0.00132   0.00134   1.90562
   A23        1.89234  -0.00008  -0.00075   0.00020  -0.00048   1.89186
   A24        2.31979  -0.00039  -0.01662  -0.00373  -0.02016   2.29963
   A25        3.07032   0.00024   0.00044   0.00092   0.00136   3.07168
   A26        3.04983   0.00070   0.00484   0.00017   0.00500   3.05483
    D1        1.63724   0.00021   0.02344   0.00439   0.02766   1.66490
    D2       -1.50554   0.00031   0.03206   0.00214   0.03392  -1.47162
    D3       -0.96053  -0.00014  -0.06134  -0.00001  -0.06172  -1.02225
    D4       -1.70436   0.00003   0.01158  -0.00206   0.00903  -1.69533
    D5       -0.98047   0.00011   0.01532  -0.00288   0.01237  -0.96810
    D6        1.43836  -0.00006   0.00340   0.00006   0.00311   1.44147
    D7        2.16225   0.00001   0.00714  -0.00075   0.00645   2.16870
    D8       -1.18846   0.00011  -0.02605  -0.00051  -0.02691  -1.21537
    D9       -2.98025   0.00032  -0.00255   0.00190  -0.00101  -2.98126
   D10        1.60618  -0.00019  -0.01801  -0.00160  -0.01960   1.58658
   D11       -0.18562   0.00001   0.00549   0.00082   0.00631  -0.17931
   D12        3.00155   0.00017   0.00253  -0.00121   0.00113   3.00268
   D13       -1.25982  -0.00013  -0.00660   0.00236  -0.00443  -1.26424
   D14        0.89024   0.00000  -0.00006  -0.00002  -0.00030   0.88994
   D15        0.33900   0.00000  -0.01081  -0.00117  -0.01207   0.32693
   D16        2.36082  -0.00030  -0.01993   0.00240  -0.01763   2.34319
   D17       -1.77231  -0.00017  -0.01340   0.00002  -0.01350  -1.78581
   D18       -1.08240   0.00003  -0.01995  -0.00131  -0.02157  -1.10396
   D19        0.26389   0.00004  -0.00740  -0.00085  -0.00826   0.25563
   D20       -0.37476   0.00002   0.01031   0.00147   0.01168  -0.36307
   D21       -2.40902   0.00022   0.01730  -0.00090   0.01626  -2.39276
   D22        1.76716   0.00004   0.00652   0.00342   0.00985   1.77701
   D23       -1.04647  -0.00010  -0.00779  -0.00073  -0.00865  -1.05512
   D24       -3.13582  -0.00006  -0.00890  -0.00091  -0.00989   3.13747
   D25        1.06613  -0.00014  -0.00906  -0.00071  -0.00994   1.05619
   D26       -3.12916  -0.00008  -0.00793  -0.00076  -0.00871  -3.13787
   D27        1.06467  -0.00004  -0.00904  -0.00093  -0.00996   1.05471
   D28       -1.01656  -0.00012  -0.00920  -0.00074  -0.01000  -1.02657
   D29        1.08195  -0.00007  -0.00886  -0.00035  -0.00929   1.07266
   D30       -1.00740  -0.00003  -0.00996  -0.00052  -0.01054  -1.01794
   D31       -3.08864  -0.00011  -0.01012  -0.00033  -0.01058  -3.09922
   D32        0.28941   0.00001   0.03888  -0.00032   0.03834   0.32775
   D33        2.42161  -0.00007   0.03458   0.00124   0.03567   2.45728
   D34       -1.80350  -0.00021   0.03441   0.00113   0.03535  -1.76815
         Item               Value     Threshold  Converged?
 Maximum Force            0.000780     0.000450     NO 
 RMS     Force            0.000239     0.000300     YES
 Maximum Displacement     0.047695     0.001800     NO 
 RMS     Displacement     0.014603     0.001200     NO 
 Predicted change in Energy=-2.947689D-05
 GradGradGradGradGradGradGradGradGradGradGradGradGradGradGradGradGradGrad

                          Input orientation:                          
 ---------------------------------------------------------------------
 Center     Atomic      Atomic             Coordinates (Angstroms)
 Number     Number       Type             X           Y           Z
 ---------------------------------------------------------------------
      1          8           0       -2.215330    1.646407   -0.394071
      2          8           0        2.576814    0.086346   -0.277685
      3          6           0        2.034667    0.996418    0.282624
      4          7           0       -0.770838    0.082487    0.622793
      5          6           0       -1.529896    0.825831    0.077437
      6          1           0        1.848223    0.984891    1.370532
      7          1           0        1.688121    1.893686   -0.260051
      8          6           0       -0.439345   -1.323858    0.674935
      9          1           0        0.468501   -1.416618    1.269818
     10          1           0       -1.233260   -1.846529    1.210413
     11          6           0       -0.221765   -1.922338   -0.703900
     12          1           0       -1.121163   -1.833767   -1.313271
     13          1           0        0.028715   -2.978782   -0.611886
     14          1           0        0.601075   -1.416735   -1.205287
 ---------------------------------------------------------------------
                    Distance matrix (angstroms):
                    1          2          3          4          5
     1  O    0.000000
     2  O    5.041029   0.000000
     3  C    4.352341   1.198374   0.000000
     4  N    2.359325   3.466648   2.970158   0.000000
     5  C    1.168540   4.187841   3.574536   1.194212   0.000000
     6  H    4.479273   2.013665   1.103830   2.869307   3.620646
     7  H    3.913571   2.014091   1.104391   3.179046   3.407323
     8  C    3.622067   3.463145   3.414429   1.445826   2.483439
     9  H    4.399272   3.016396   3.041409   2.049858   3.231708
    10  H    3.967295   4.524059   4.429728   2.068873   2.917727
    11  C    4.099541   3.471097   3.818881   2.465952   3.142312
    12  H    3.762146   4.293519   4.529469   2.746471   3.028959
    13  H    5.145440   3.999939   4.541609   3.396334   4.168874
    14  H    4.239463   2.650140   3.176849   2.733439   3.348958
                    6          7          8          9         10
     6  H    0.000000
     7  H    1.873591   0.000000
     8  C    3.323724   3.968993   0.000000
     9  H    2.771465   3.845267   1.089346   0.000000
    10  H    4.187853   4.968495   1.090974   1.756230   0.000000
    11  C    4.127965   4.290304   1.518784   2.151228   2.166441
    12  H    4.895394   4.784899   2.162833   3.061600   2.526205
    13  H    4.790751   5.159299   2.147966   2.484870   2.489047
    14  H    3.736045   3.610267   2.150892   2.478653   3.063514
                   11         12         13         14
    11  C    0.000000
    12  H    1.089997   0.000000
    13  H    1.089625   1.767829   0.000000
    14  H    1.088159   1.775297   1.766271   0.000000
 Stoichiometry    C4H7NO2
 Framework group  C1[X(C4H7NO2)]
 Deg. of freedom    36
 Full point group                 C1      NOp   1
 Largest Abelian subgroup         C1      NOp   1
 Largest concise Abelian subgroup C1      NOp   1
                         Standard orientation:                         
 ---------------------------------------------------------------------
 Center     Atomic      Atomic             Coordinates (Angstroms)
 Number     Number       Type             X           Y           Z
 ---------------------------------------------------------------------
      1          8           0        2.432000   -1.275946   -0.449093
      2          8           0       -2.546955   -0.493374   -0.351267
      3          6           0       -1.874061   -1.329623    0.181651
      4          7           0        0.748883   -0.001752    0.604455
      5          6           0        1.621092   -0.593432    0.042931
      6          1           0       -1.702959   -1.334270    1.272129
      7          1           0       -1.384986   -2.138026   -0.390163
      8          6           0        0.199558    1.331753    0.706537
      9          1           0       -0.717640    1.256071    1.289371
     10          1           0        0.895716    1.949781    1.275422
     11          6           0       -0.095350    1.945537   -0.651035
     12          1           0        0.812994    2.024630   -1.248319
     13          1           0       -0.509991    2.944835   -0.521578
     14          1           0       -0.823109    1.338393   -1.185668
 ---------------------------------------------------------------------
 Rotational constants (GHZ):           2.8357343           1.5869836           1.1579580
 Standard basis: Aug-CC-pVTZ (5D, 7F)
 There are   560 symmetry adapted cartesian basis functions of A   symmetry.
 There are   483 symmetry adapted basis functions of A   symmetry.
   483 basis functions,   693 primitive gaussians,   560 cartesian basis functions
    27 alpha electrons       27 beta electrons
       nuclear repulsion energy       275.9143700674 Hartrees.
 NAtoms=   14 NActive=   14 NUniq=   14 SFac= 1.00D+00 NAtFMM=   60 NAOKFM=F Big=F
 Integral buffers will be    131072 words long.
 Raffenetti 2 integral format.
 Two-electron integral symmetry is turned on.
 Nuclear repulsion after empirical dispersion term =      275.9078449831 Hartrees.
 One-electron integrals computed using PRISM.
 NBasis=   483 RedAO= T EigKep=  8.83D-06  NBF=   483
 NBsUse=   483 1.00D-06 EigRej= -1.00D+00 NBFU=   483
 Initial guess from the checkpoint file:  "PC3-wb97L-wb97H.chk"
 B after Tr=     0.000000    0.000000    0.000000
         Rot=    0.999989   -0.002482    0.001745   -0.003506 Ang=  -0.53 deg.
 ExpMin= 2.53D-02 ExpMax= 1.53D+04 ExpMxC= 5.22D+02 IAcc=3 IRadAn=         7 AccDes= 0.00D+00
 Harris functional with IExCor= 4639 and IRadAn=       7 diagonalized for initial guess.
 HarFok:  IExCor= 4639 AccDes= 0.00D+00 IRadAn=         7 IDoV= 1 UseB2=F ITyADJ=14
 ICtDFT=  3500011 ScaDFX=  1.000000  1.000000  1.000000  1.000000
 FoFCou: FMM=F IPFlag=           0 FMFlag=      100000 FMFlg1=           0
         NFxFlg=           0 DoJE=T BraDBF=F KetDBF=T FulRan=T
         wScrn=  0.000000 ICntrl=       500 IOpCl=  0 I1Cent=   200000004 NGrid=           0
         NMat0=    1 NMatS0=      1 NMatT0=    0 NMatD0=    1 NMtDS0=    0 NMtDT0=    0
 Petite list used in FoFCou.
 Requested convergence on RMS density matrix=1.00D-08 within 128 cycles.
 Requested convergence on MAX density matrix=1.00D-06.
 Requested convergence on             energy=1.00D-06.
 No special actions if energy rises.
 SCF Done:  E(RwB97XD) =  -361.830675061     A.U. after   11 cycles
            NFock= 11  Conv=0.77D-08     -V/T= 2.0057
 Calling FoFJK, ICntrl=      2127 FMM=F ISym2X=0 I1Cent= 0 IOpClX= 0 NMat=1 NMatS=1 NMatT=0.
 ***** Axes restored to original set *****
 -------------------------------------------------------------------
 Center     Atomic                   Forces (Hartrees/Bohr)
 Number     Number              X              Y              Z
 -------------------------------------------------------------------
      1        8           0.000327728   -0.000375083    0.000278372
      2        8           0.000086985    0.000015328    0.000306536
      3        6          -0.000606372   -0.000041569    0.000093949
      4        7           0.001173587    0.000081129    0.001070971
      5        6          -0.001093358    0.000406609   -0.001010132
      6        1           0.000510480    0.000360142    0.000022828
      7        1           0.000088377   -0.000128413    0.000047358
      8        6          -0.000100301   -0.000103014    0.000094420
      9        1          -0.000225951   -0.000019077   -0.000411474
     10        1          -0.000089260   -0.000017771   -0.000128270
     11        6           0.000070651    0.000056959    0.000437542
     12        1           0.000040032   -0.000010187   -0.000073204
     13        1           0.000015560    0.000017419    0.000064581
     14        1          -0.000198158   -0.000242472   -0.000793477
 -------------------------------------------------------------------
 Cartesian Forces:  Max     0.001173587 RMS     0.000418305

 GradGradGradGradGradGradGradGradGradGradGradGradGradGradGradGradGradGrad
 Berny optimization.
 Using GEDIIS/GDIIS optimizer.
 FormGI is forming the generalized inverse of G from B-inverse, IUseBI=4.
 Internal  Forces:  Max     0.000840562 RMS     0.000209556
 Search for a local minimum.
 Step number   9 out of a maximum of   85
 All quantities printed in internal units (Hartrees-Bohrs-Radians)
 Mixed Optimization -- En-DIIS/RFO-DIIS
 Swapping is turned off.
 Update second derivatives using D2CorX and points    4    5    6    7    8
                                                      9
 DE= -5.29D-05 DEPred=-2.95D-05 R= 1.79D+00
 TightC=F SS=  1.41D+00  RLast= 1.23D-01 DXNew= 8.8239D-01 3.6970D-01
 Trust test= 1.79D+00 RLast= 1.23D-01 DXMaxT set to 5.25D-01
 ITU=  1  1  1  1  1  0  1  1  0
     Eigenvalues ---    0.00063   0.00445   0.00921   0.01058   0.01261
     Eigenvalues ---    0.01567   0.03204   0.04024   0.04253   0.04603
     Eigenvalues ---    0.05232   0.05542   0.06129   0.06881   0.07161
     Eigenvalues ---    0.08875   0.10652   0.11177   0.12194   0.12959
     Eigenvalues ---    0.16019   0.16759   0.17683   0.19878   0.29711
     Eigenvalues ---    0.31687   0.32659   0.34281   0.34583   0.34745
     Eigenvalues ---    0.34806   0.34845   0.40336   1.02164   1.10986
     Eigenvalues ---    1.31486
 En-DIIS/RFO-DIIS/Sim-DIIS IScMMF=       -3 using points:     9    8    7    6    5    4    3    2
 RFO step:  Lambda=-7.81846684D-05.
 DIIS inversion failure, remove point   8.
 DIIS inversion failure, remove point   7.
 DIIS inversion failure, remove point   6.
 RFO-DIIS uses    5 points instead of    8
 DidBck=F Rises=F RFO-DIIS coefs:    1.31934    0.84683   -0.88472   -0.69156    0.41012
                  RFO-DIIS coefs:    0.00000    0.00000    0.00000
 Iteration  1 RMS(Cart)=  0.02109774 RMS(Int)=  0.00068376
 Iteration  2 RMS(Cart)=  0.00044568 RMS(Int)=  0.00049938
 Iteration  3 RMS(Cart)=  0.00000049 RMS(Int)=  0.00049938
 Variable       Old X    -DE/DX   Delta X   Delta X   Delta X     New X
                                 (Linear)    (Quad)   (Total)
    R1        2.20822  -0.00057   0.00187  -0.00074   0.00113   2.20935
    R2        2.26460   0.00008  -0.00146   0.00047  -0.00056   2.26403
    R3        5.00804   0.00024  -0.03061   0.00632  -0.02442   4.98362
    R4        2.08594  -0.00022   0.00310  -0.00149   0.00162   2.08756
    R5        2.08700  -0.00016   0.00197  -0.00106   0.00091   2.08791
    R6        2.25673   0.00084  -0.00214   0.00084  -0.00131   2.25543
    R7        5.42220  -0.00007   0.01177   0.00128   0.01375   5.43596
    R8        2.73222  -0.00004   0.00295  -0.00098   0.00200   2.73421
    R9        5.23731   0.00015  -0.01960   0.00297  -0.01725   5.22006
   R10        2.05857  -0.00027   0.00348  -0.00211   0.00117   2.05973
   R11        2.06164   0.00001  -0.00023   0.00006  -0.00016   2.06148
   R12        2.87009   0.00007  -0.00337   0.00102  -0.00249   2.86760
   R13        2.05980   0.00001   0.00013  -0.00009   0.00004   2.05984
   R14        2.05909  -0.00001  -0.00006   0.00003  -0.00003   2.05906
   R15        2.05632   0.00008  -0.00055   0.00027  -0.00038   2.05594
    A1        1.83082   0.00027   0.00138   0.00038   0.00000   1.83081
    A2        2.12857  -0.00002   0.00219  -0.00091   0.00122   2.12979
    A3        2.12846  -0.00003   0.00159  -0.00043   0.00117   2.12963
    A4        2.02614   0.00005  -0.00377   0.00134  -0.00242   2.02372
    A5        2.09835   0.00047   0.00649   0.00048   0.00720   2.10556
    A6        2.44598  -0.00066   0.00604  -0.00166   0.00439   2.45036
    A7        1.65814   0.00012  -0.00556   0.00093  -0.00514   1.65301
    A8        1.47125  -0.00023  -0.01028  -0.00151  -0.01189   1.45936
    A9        1.62815  -0.00032  -0.03183  -0.00295  -0.03522   1.59293
   A10        0.74306  -0.00009   0.00147  -0.00085   0.00059   0.74365
   A11        1.86878  -0.00014   0.00052  -0.00025   0.00034   1.86912
   A12        1.89321   0.00001  -0.00275   0.00091  -0.00150   1.89171
   A13        1.96427   0.00021  -0.00506   0.00209  -0.00317   1.96109
   A14        1.87301   0.00009  -0.00548   0.00276  -0.00291   1.87011
   A15        1.92072  -0.00001   0.00371  -0.00199   0.00142   1.92214
   A16        1.94021  -0.00016   0.00863  -0.00334   0.00558   1.94579
   A17        1.94008   0.00013   0.00971   0.00084   0.01066   1.95074
   A18        1.93619   0.00006  -0.00228   0.00127  -0.00005   1.93614
   A19        1.91593  -0.00016   0.00558  -0.00206   0.00327   1.91920
   A20        1.92149   0.00025  -0.00455   0.00129  -0.00480   1.91668
   A21        1.89196   0.00003  -0.00082   0.00044  -0.00051   1.89145
   A22        1.90562  -0.00018   0.00276  -0.00105   0.00164   1.90726
   A23        1.89186  -0.00001  -0.00060   0.00007   0.00053   1.89239
   A24        2.29963  -0.00058  -0.02353  -0.00316  -0.02785   2.27178
   A25        3.07168   0.00000  -0.00220   0.00294   0.00074   3.07242
   A26        3.05483  -0.00012   0.00690  -0.00340   0.00350   3.05833
    D1        1.66490   0.00040   0.03880   0.00383   0.04222   1.70712
    D2       -1.47162   0.00022   0.04558   0.00219   0.04780  -1.42382
    D3       -1.02225   0.00003  -0.08477   0.00145  -0.08364  -1.10588
    D4       -1.69533   0.00001   0.01051  -0.00178   0.00920  -1.68612
    D5       -0.96810  -0.00006   0.01685  -0.00232   0.01485  -0.95325
    D6        1.44147   0.00018   0.00408  -0.00023   0.00395   1.44542
    D7        2.16870   0.00011   0.01042  -0.00076   0.00960   2.17830
    D8       -1.21537   0.00015  -0.04423  -0.00070  -0.04533  -1.26070
    D9       -2.98126   0.00035  -0.00726   0.00180  -0.00540  -2.98666
   D10        1.58658  -0.00018  -0.02966  -0.00162  -0.03172   1.55486
   D11       -0.17931   0.00002   0.00731   0.00088   0.00821  -0.17111
   D12        3.00268   0.00004   0.00436  -0.00161   0.00249   3.00517
   D13       -1.26424   0.00008  -0.00316   0.00194  -0.00147  -1.26571
   D14        0.88994   0.00003   0.00247  -0.00025   0.00243   0.89238
   D15        0.32693  -0.00003  -0.01499  -0.00144  -0.01632   0.31060
   D16        2.34319   0.00001  -0.02251   0.00211  -0.02029   2.32290
   D17       -1.78581  -0.00004  -0.01688  -0.00008  -0.01638  -1.80219
   D18       -1.10396   0.00003  -0.03041  -0.00184  -0.03232  -1.13629
   D19        0.25563   0.00002  -0.00957  -0.00103  -0.01063   0.24501
   D20       -0.36307   0.00003   0.01282   0.00165   0.01450  -0.34857
   D21       -2.39276   0.00004   0.01850  -0.00065   0.01751  -2.37525
   D22        1.77701   0.00019   0.00920   0.00286   0.01168   1.78870
   D23       -1.05512  -0.00007  -0.00585   0.00040  -0.00588  -1.06100
   D24        3.13747  -0.00005  -0.00701   0.00037  -0.00733   3.13014
   D25        1.05619  -0.00009  -0.00695   0.00077  -0.00704   1.04915
   D26       -3.13787  -0.00001  -0.00577   0.00070  -0.00521   3.14010
   D27        1.05471   0.00001  -0.00692   0.00067  -0.00666   1.04805
   D28       -1.02657  -0.00004  -0.00687   0.00107  -0.00637  -1.03294
   D29        1.07266  -0.00002  -0.00669   0.00063  -0.00603   1.06662
   D30       -1.01794   0.00001  -0.00784   0.00061  -0.00748  -1.02543
   D31       -3.09922  -0.00004  -0.00779   0.00101  -0.00719  -3.10642
   D32        0.32775  -0.00009   0.05119  -0.00221   0.04765   0.37539
   D33        2.45728   0.00003   0.04723  -0.00048   0.04558   2.50286
   D34       -1.76815  -0.00004   0.04746  -0.00050   0.04619  -1.72196
         Item               Value     Threshold  Converged?
 Maximum Force            0.000841     0.000450     NO 
 RMS     Force            0.000210     0.000300     YES
 Maximum Displacement     0.076097     0.001800     NO 
 RMS     Displacement     0.021309     0.001200     NO 
 Predicted change in Energy=-2.098393D-05
 GradGradGradGradGradGradGradGradGradGradGradGradGradGradGradGradGradGrad

                          Input orientation:                          
 ---------------------------------------------------------------------
 Center     Atomic      Atomic             Coordinates (Angstroms)
 Number     Number       Type             X           Y           Z
 ---------------------------------------------------------------------
      1          8           0       -2.239497    1.639944   -0.390970
      2          8           0        2.566943    0.046077   -0.239213
      3          6           0        2.035455    0.979345    0.291745
      4          7           0       -0.773548    0.088414    0.614372
      5          6           0       -1.543012    0.826140    0.077549
      6          1           0        1.844053    1.003598    1.379455
      7          1           0        1.698160    1.863627   -0.278363
      8          6           0       -0.429311   -1.315834    0.669648
      9          1           0        0.485718   -1.398530    1.256083
     10          1           0       -1.212053   -1.840637    1.219130
     11          6           0       -0.221673   -1.914085   -0.709370
     12          1           0       -1.130196   -1.839574   -1.307016
     13          1           0        0.046415   -2.966557   -0.621752
     14          1           0        0.587064   -1.394488   -1.218897
 ---------------------------------------------------------------------
                    Distance matrix (angstroms):
                    1          2          3          4          5
     1  O    0.000000
     2  O    5.066094   0.000000
     3  C    4.379236   1.198075   0.000000
     4  N    2.359442   3.448083   2.964514   0.000000
     5  C    1.169136   4.195303   3.588144   1.193521   0.000000
     6  H    4.496078   2.014821   1.104688   2.876586   3.632996
     7  H    3.945613   2.014895   1.104873   3.171387   3.421732
     8  C    3.624681   3.414435   3.389060   1.446882   2.485752
     9  H    4.401353   2.941819   2.997652   2.051474   3.233240
    10  H    3.970203   4.468475   4.399846   2.068637   2.919664
    11  C    4.099282   3.440881   3.803786   2.463100   3.142293
    12  H    3.765201   4.285407   4.530307   2.745190   3.032073
    13  H    5.147670   3.946563   4.512305   3.396055   4.171312
    14  H    4.228793   2.637220   3.164641   2.722341   3.339039
                    6          7          8          9         10
     6  H    0.000000
     7  H    1.873311   0.000000
     8  C    3.324421   3.941298   0.000000
     9  H    2.762338   3.803447   1.089965   0.000000
    10  H    4.177937   4.943015   1.090887   1.754779   0.000000
    11  C    4.140445   4.259417   1.517468   2.151559   2.169185
    12  H    4.913950   4.771941   2.161653   3.061890   2.527472
    13  H    4.795671   5.116332   2.149166   2.485550   2.498056
    14  H    3.752635   3.568536   2.146115   2.477058   3.062654
                   11         12         13         14
    11  C    0.000000
    12  H    1.090021   0.000000
    13  H    1.089608   1.767509   0.000000
    14  H    1.087959   1.776189   1.766433   0.000000
 Stoichiometry    C4H7NO2
 Framework group  C1[X(C4H7NO2)]
 Deg. of freedom    36
 Full point group                 C1      NOp   1
 Largest Abelian subgroup         C1      NOp   1
 Largest concise Abelian subgroup C1      NOp   1
                         Standard orientation:                         
 ---------------------------------------------------------------------
 Center     Atomic      Atomic             Coordinates (Angstroms)
 Number     Number       Type             X           Y           Z
 ---------------------------------------------------------------------
      1          8           0        2.476794   -1.223465   -0.442087
      2          8           0       -2.536681   -0.502391   -0.339970
      3          6           0       -1.858882   -1.354475    0.159955
      4          7           0        0.744136   -0.004799    0.597005
      5          6           0        1.640295   -0.568618    0.046098
      6          1           0       -1.685005   -1.400415    1.249905
      7          1           0       -1.361818   -2.136106   -0.442313
      8          6           0        0.157862    1.313186    0.709548
      9          1           0       -0.767464    1.204962    1.275306
     10          1           0        0.826730    1.937773    1.303300
     11          6           0       -0.127716    1.935588   -0.644620
     12          1           0        0.789962    2.051299   -1.221354
     13          1           0       -0.577848    2.919291   -0.514409
     14          1           0       -0.823776    1.309548   -1.198902
 ---------------------------------------------------------------------
 Rotational constants (GHZ):           2.8864019           1.5776175           1.1585903
 Standard basis: Aug-CC-pVTZ (5D, 7F)
 There are   560 symmetry adapted cartesian basis functions of A   symmetry.
 There are   483 symmetry adapted basis functions of A   symmetry.
   483 basis functions,   693 primitive gaussians,   560 cartesian basis functions
    27 alpha electrons       27 beta electrons
       nuclear repulsion energy       276.2001010360 Hartrees.
 NAtoms=   14 NActive=   14 NUniq=   14 SFac= 1.00D+00 NAtFMM=   60 NAOKFM=F Big=F
 Integral buffers will be    131072 words long.
 Raffenetti 2 integral format.
 Two-electron integral symmetry is turned on.
 Nuclear repulsion after empirical dispersion term =      276.1935470521 Hartrees.
 One-electron integrals computed using PRISM.
 NBasis=   483 RedAO= T EigKep=  8.71D-06  NBF=   483
 NBsUse=   483 1.00D-06 EigRej= -1.00D+00 NBFU=   483
 Initial guess from the checkpoint file:  "PC3-wb97L-wb97H.chk"
 B after Tr=     0.000000    0.000000    0.000000
         Rot=    0.999959   -0.003638    0.001874   -0.008086 Ang=  -1.04 deg.
 ExpMin= 2.53D-02 ExpMax= 1.53D+04 ExpMxC= 5.22D+02 IAcc=3 IRadAn=         7 AccDes= 0.00D+00
 Harris functional with IExCor= 4639 and IRadAn=       7 diagonalized for initial guess.
 HarFok:  IExCor= 4639 AccDes= 0.00D+00 IRadAn=         7 IDoV= 1 UseB2=F ITyADJ=14
 ICtDFT=  3500011 ScaDFX=  1.000000  1.000000  1.000000  1.000000
 FoFCou: FMM=F IPFlag=           0 FMFlag=      100000 FMFlg1=           0
         NFxFlg=           0 DoJE=T BraDBF=F KetDBF=T FulRan=T
         wScrn=  0.000000 ICntrl=       500 IOpCl=  0 I1Cent=   200000004 NGrid=           0
         NMat0=    1 NMatS0=      1 NMatT0=    0 NMatD0=    1 NMtDS0=    0 NMtDT0=    0
 Petite list used in FoFCou.
 Requested convergence on RMS density matrix=1.00D-08 within 128 cycles.
 Requested convergence on MAX density matrix=1.00D-06.
 Requested convergence on             energy=1.00D-06.
 No special actions if energy rises.
 SCF Done:  E(RwB97XD) =  -361.830688098     A.U. after   12 cycles
            NFock= 12  Conv=0.43D-08     -V/T= 2.0057
 Calling FoFJK, ICntrl=      2127 FMM=F ISym2X=0 I1Cent= 0 IOpClX= 0 NMat=1 NMatS=1 NMatT=0.
 ***** Axes restored to original set *****
 -------------------------------------------------------------------
 Center     Atomic                   Forces (Hartrees/Bohr)
 Number     Number              X              Y              Z
 -------------------------------------------------------------------
      1        8           0.000837983   -0.000826665    0.000855453
      2        8           0.000518960   -0.000117594    0.000179552
      3        6          -0.001565396    0.000591608    0.000569821
      4        7           0.001872183   -0.000643741    0.001807780
      5        6          -0.002023419    0.001044592   -0.002096073
      6        1           0.000832629    0.000228256   -0.000392706
      7        1           0.000426681   -0.000330139    0.000063094
      8        6          -0.000169193    0.000669590    0.001190471
      9        1          -0.000467946    0.000086827   -0.000821346
     10        1          -0.000277986   -0.000224989   -0.000482711
     11        6          -0.000025926   -0.000190339    0.000188560
     12        1           0.000118935    0.000082855   -0.000142145
     13        1           0.000063326    0.000074205    0.000229244
     14        1          -0.000140832   -0.000444466   -0.001148995
 -------------------------------------------------------------------
 Cartesian Forces:  Max     0.002096073 RMS     0.000822142

 GradGradGradGradGradGradGradGradGradGradGradGradGradGradGradGradGradGrad
 Berny optimization.
 Using GEDIIS/GDIIS optimizer.
 FormGI is forming the generalized inverse of G from B-inverse, IUseBI=4.
 Internal  Forces:  Max     0.001454739 RMS     0.000375972
 Search for a local minimum.
 Step number  10 out of a maximum of   85
 All quantities printed in internal units (Hartrees-Bohrs-Radians)
 Mixed Optimization -- En-DIIS/RFO-DIIS
 Swapping is turned off.
 Update second derivatives using D2CorX and points    6    7    8    9   10
 DE= -1.30D-05 DEPred=-2.10D-05 R= 6.21D-01
 TightC=F SS=  1.41D+00  RLast= 1.67D-01 DXNew= 8.8239D-01 5.0077D-01
 Trust test= 6.21D-01 RLast= 1.67D-01 DXMaxT set to 5.25D-01
 ITU=  1  1  1  1  1  1  0  1  1  0
     Eigenvalues ---    0.00128   0.00426   0.00878   0.01020   0.01241
     Eigenvalues ---    0.01551   0.03193   0.04000   0.04253   0.04606
     Eigenvalues ---    0.05232   0.05561   0.06097   0.06611   0.07010
     Eigenvalues ---    0.08796   0.10578   0.11146   0.12176   0.12782
     Eigenvalues ---    0.15851   0.16722   0.17346   0.18651   0.29592
     Eigenvalues ---    0.31669   0.32658   0.34310   0.34486   0.34744
     Eigenvalues ---    0.34790   0.34811   0.35887   1.02139   1.09516
     Eigenvalues ---    1.26873
 En-DIIS/RFO-DIIS/Sim-DIIS IScMMF=       -3 using points:    10    9    8    7    6    5    4    3    2
 RFO step:  Lambda=-4.11798337D-05.
 DIIS inversion failure, remove point   9.
 DIIS inversion failure, remove point   8.
 RFO-DIIS uses    7 points instead of    9
 DidBck=T Rises=F RFO-DIIS coefs:    0.45236   -0.10665    2.20795   -1.69388   -0.76810
                  RFO-DIIS coefs:    1.56172   -0.65340    0.00000    0.00000
 Iteration  1 RMS(Cart)=  0.01516840 RMS(Int)=  0.00037528
 Iteration  2 RMS(Cart)=  0.00016531 RMS(Int)=  0.00033565
 Iteration  3 RMS(Cart)=  0.00000005 RMS(Int)=  0.00033565
 Variable       Old X    -DE/DX   Delta X   Delta X   Delta X     New X
                                 (Linear)    (Quad)   (Total)
    R1        2.20935  -0.00142   0.00035  -0.00096  -0.00061   2.20874
    R2        2.26403   0.00053  -0.00088   0.00046  -0.00039   2.26365
    R3        4.98362   0.00042   0.02243   0.00651   0.02886   5.01248
    R4        2.08756  -0.00053   0.00103  -0.00191  -0.00099   2.08657
    R5        2.08791  -0.00042   0.00095  -0.00135  -0.00040   2.08751
    R6        2.25543   0.00145   0.00028   0.00097   0.00125   2.25668
    R7        5.43596  -0.00012  -0.00865   0.00260  -0.00623   5.42973
    R8        2.73421  -0.00057   0.00184  -0.00114   0.00038   2.73459
    R9        5.22006   0.00018   0.02013   0.00441   0.02491   5.24497
   R10        2.05973  -0.00064   0.00190  -0.00289  -0.00091   2.05882
   R11        2.06148   0.00006   0.00002   0.00003   0.00005   2.06152
   R12        2.86760   0.00053  -0.00083   0.00118   0.00043   2.86803
   R13        2.05984  -0.00002   0.00019  -0.00018   0.00001   2.05985
   R14        2.05906  -0.00004  -0.00015   0.00016   0.00002   2.05908
   R15        2.05594   0.00027  -0.00021   0.00039   0.00020   2.05615
    A1        1.83081   0.00030   0.00051   0.00098   0.00301   1.83382
    A2        2.12979  -0.00017   0.00125  -0.00135  -0.00026   2.12952
    A3        2.12963  -0.00014   0.00038  -0.00034   0.00009   2.12972
    A4        2.02372   0.00032  -0.00158   0.00171   0.00018   2.02391
    A5        2.10556   0.00041  -0.00363   0.00049  -0.00258   2.10298
    A6        2.45036  -0.00072  -0.00733  -0.00162  -0.00905   2.44131
    A7        1.65301   0.00021   0.00522   0.00101   0.00657   1.65957
    A8        1.45936  -0.00015   0.00826  -0.00233   0.00588   1.46524
    A9        1.59293  -0.00028   0.02533  -0.00379   0.02195   1.61488
   A10        0.74365  -0.00024  -0.00008  -0.00125  -0.00128   0.74237
   A11        1.86912  -0.00017   0.00019  -0.00045  -0.00045   1.86867
   A12        1.89171   0.00004  -0.00161   0.00119  -0.00045   1.89126
   A13        1.96109   0.00043  -0.00165   0.00328   0.00178   1.96287
   A14        1.87011   0.00032  -0.00296   0.00350   0.00061   1.87071
   A15        1.92214  -0.00025   0.00257  -0.00257   0.00022   1.92237
   A16        1.94579  -0.00036   0.00323  -0.00471  -0.00171   1.94408
   A17        1.95074   0.00021  -0.00928   0.00113  -0.00822   1.94252
   A18        1.93614   0.00013  -0.00173   0.00128  -0.00073   1.93541
   A19        1.91920  -0.00038   0.00200  -0.00231  -0.00041   1.91879
   A20        1.91668   0.00041   0.00046   0.00195   0.00324   1.91992
   A21        1.89145   0.00013  -0.00064   0.00070   0.00014   1.89159
   A22        1.90726  -0.00031   0.00068  -0.00141  -0.00096   1.90630
   A23        1.89239   0.00000  -0.00078  -0.00026  -0.00136   1.89102
   A24        2.27178  -0.00078   0.01848  -0.00408   0.01510   2.28688
   A25        3.07242  -0.00003  -0.00240   0.00123  -0.00117   3.07126
   A26        3.05833  -0.00069  -0.00004  -0.00160  -0.00164   3.05669
    D1        1.70712   0.00054  -0.03314   0.00524  -0.02811   1.67901
    D2       -1.42382   0.00010  -0.03206   0.00288  -0.02971  -1.45352
    D3       -1.10588   0.00022   0.05038   0.00213   0.05202  -1.05386
    D4       -1.68612  -0.00001   0.00071  -0.00238  -0.00267  -1.68879
    D5       -0.95325  -0.00023  -0.00378  -0.00329  -0.00737  -0.96062
    D6        1.44542   0.00040  -0.00036  -0.00017  -0.00117   1.44425
    D7        2.17830   0.00018  -0.00485  -0.00108  -0.00586   2.17243
    D8       -1.26070   0.00024   0.03658  -0.00141   0.03478  -1.22592
    D9       -2.98666   0.00042   0.00716   0.00133   0.00791  -2.97876
   D10        1.55486  -0.00018   0.02436  -0.00208   0.02248   1.57734
   D11       -0.17111   0.00000  -0.00506   0.00066  -0.00439  -0.17550
   D12        3.00517  -0.00006  -0.00240  -0.00085  -0.00345   3.00172
   D13       -1.26571   0.00025  -0.00659   0.00358  -0.00320  -1.26892
   D14        0.89238   0.00010  -0.00473   0.00064  -0.00451   0.88787
   D15        0.31060   0.00000   0.01060  -0.00099   0.00938   0.31999
   D16        2.32290   0.00031   0.00641   0.00344   0.00963   2.33253
   D17       -1.80219   0.00016   0.00826   0.00050   0.00833  -1.79387
   D18       -1.13629   0.00001   0.02302  -0.00106   0.02156  -1.11473
   D19        0.24501   0.00004   0.00615  -0.00062   0.00553   0.25054
   D20       -0.34857   0.00000  -0.00795   0.00112  -0.00700  -0.35557
   D21       -2.37525  -0.00012  -0.00467  -0.00176  -0.00655  -2.38180
   D22        1.78870   0.00027  -0.00830   0.00331  -0.00498   1.78371
   D23       -1.06100  -0.00007  -0.00109   0.00015  -0.00094  -1.06194
   D24        3.13014  -0.00008  -0.00050  -0.00004  -0.00039   3.12975
   D25        1.04915  -0.00010  -0.00111   0.00050  -0.00046   1.04869
   D26        3.14010   0.00003  -0.00204   0.00032  -0.00168   3.13843
   D27        1.04805   0.00002  -0.00146   0.00013  -0.00112   1.04693
   D28       -1.03294   0.00000  -0.00206   0.00067  -0.00120  -1.03413
   D29        1.06662   0.00002  -0.00194   0.00062  -0.00149   1.06513
   D30       -1.02543   0.00001  -0.00135   0.00043  -0.00094  -1.02637
   D31       -3.10642  -0.00001  -0.00196   0.00097  -0.00102  -3.10743
   D32        0.37539  -0.00018  -0.02611  -0.00252  -0.02844   0.34696
   D33        2.50286   0.00004  -0.02752  -0.00060  -0.02789   2.47497
   D34       -1.72196   0.00003  -0.02836  -0.00070  -0.02903  -1.75099
         Item               Value     Threshold  Converged?
 Maximum Force            0.001455     0.000450     NO 
 RMS     Force            0.000376     0.000300     NO 
 Maximum Displacement     0.056586     0.001800     NO 
 RMS     Displacement     0.015189     0.001200     NO 
 Predicted change in Energy=-7.987876D-06
 GradGradGradGradGradGradGradGradGradGradGradGradGradGradGradGradGradGrad

                          Input orientation:                          
 ---------------------------------------------------------------------
 Center     Atomic      Atomic             Coordinates (Angstroms)
 Number     Number       Type             X           Y           Z
 ---------------------------------------------------------------------
      1          8           0       -2.220924    1.638525   -0.400376
      2          8           0        2.572482    0.076022   -0.264702
      3          6           0        2.037291    0.994039    0.288208
      4          7           0       -0.767922    0.084854    0.620805
      5          6           0       -1.531299    0.823086    0.074600
      6          1           0        1.850985    0.993695    1.376540
      7          1           0        1.692785    1.888387   -0.261099
      8          6           0       -0.435364   -1.322529    0.673087
      9          1           0        0.475119   -1.414191    1.264348
     10          1           0       -1.225923   -1.842504    1.215980
     11          6           0       -0.225402   -1.920423   -0.705985
     12          1           0       -1.130799   -1.837995   -1.307329
     13          1           0        0.033909   -2.975087   -0.618184
     14          1           0        0.589582   -1.408438   -1.213493
 ---------------------------------------------------------------------
                    Distance matrix (angstroms):
                    1          2          3          4          5
     1  O    0.000000
     2  O    5.043467   0.000000
     3  C    4.361411   1.197871   0.000000
     4  N    2.359644   3.455792   2.967568   0.000000
     5  C    1.168814   4.185002   3.579062   1.194182   0.000000
     6  H    4.489284   2.014040   1.104163   2.873291   3.628222
     7  H    3.924149   2.014584   1.104663   3.175777   3.412078
     8  C    3.620551   3.447105   3.410080   1.447085   2.482523
     9  H    4.399889   2.992935   3.031964   2.050959   3.232123
    10  H    3.964871   4.505667   4.422138   2.068504   2.915711
    11  C    4.091653   3.465353   3.821294   2.464922   3.137120
    12  H    3.754615   4.297071   4.539048   2.747132   3.025142
    13  H    5.139760   3.984792   4.537516   3.397244   4.166046
    14  H    4.224226   2.652492   3.181645   2.727157   3.337217
                    6          7          8          9         10
     6  H    0.000000
     7  H    1.872795   0.000000
     8  C    3.329735   3.963799   0.000000
     9  H    2.775520   3.836238   1.089482   0.000000
    10  H    4.187740   4.961871   1.090912   1.754803   0.000000
    11  C    4.140094   4.287703   1.517696   2.151560   2.168194
    12  H    4.910464   4.790944   2.161339   3.061390   2.525106
    13  H    4.799158   5.150996   2.149081   2.484953   2.496814
    14  H    3.750953   3.604604   2.148739   2.480490   3.063790
                   11         12         13         14
    11  C    0.000000
    12  H    1.090025   0.000000
    13  H    1.089617   1.767609   0.000000
    14  H    1.088067   1.775679   1.765659   0.000000
 Stoichiometry    C4H7NO2
 Framework group  C1[X(C4H7NO2)]
 Deg. of freedom    36
 Full point group                 C1      NOp   1
 Largest Abelian subgroup         C1      NOp   1
 Largest concise Abelian subgroup C1      NOp   1
                         Standard orientation:                         
 ---------------------------------------------------------------------
 Center     Atomic      Atomic             Coordinates (Angstroms)
 Number     Number       Type             X           Y           Z
 ---------------------------------------------------------------------
      1          8           0        2.438456   -1.267167   -0.448051
      2          8           0       -2.543128   -0.485495   -0.351245
      3          6           0       -1.877804   -1.331516    0.174576
      4          7           0        0.743233   -0.008136    0.605028
      5          6           0        1.621678   -0.592189    0.045309
      6          1           0       -1.709997   -1.350113    1.265754
      7          1           0       -1.388199   -2.135322   -0.403753
      8          6           0        0.191687    1.325719    0.708390
      9          1           0       -0.730477    1.246759    1.283151
     10          1           0        0.882018    1.938970    1.289298
     11          6           0       -0.089730    1.943680   -0.648935
     12          1           0        0.826102    2.031396   -1.233496
     13          1           0       -0.513737    2.939500   -0.523128
     14          1           0       -0.805963    1.332902   -1.194693
 ---------------------------------------------------------------------
 Rotational constants (GHZ):           2.8485354           1.5859479           1.1593558
 Standard basis: Aug-CC-pVTZ (5D, 7F)
 There are   560 symmetry adapted cartesian basis functions of A   symmetry.
 There are   483 symmetry adapted basis functions of A   symmetry.
   483 basis functions,   693 primitive gaussians,   560 cartesian basis functions
    27 alpha electrons       27 beta electrons
       nuclear repulsion energy       276.0290064032 Hartrees.
 NAtoms=   14 NActive=   14 NUniq=   14 SFac= 1.00D+00 NAtFMM=   60 NAOKFM=F Big=F
 Integral buffers will be    131072 words long.
 Raffenetti 2 integral format.
 Two-electron integral symmetry is turned on.
 Nuclear repulsion after empirical dispersion term =      276.0224774240 Hartrees.
 One-electron integrals computed using PRISM.
 NBasis=   483 RedAO= T EigKep=  8.82D-06  NBF=   483
 NBsUse=   483 1.00D-06 EigRej= -1.00D+00 NBFU=   483
 Initial guess from the checkpoint file:  "PC3-wb97L-wb97H.chk"
 B after Tr=     0.000000    0.000000    0.000000
         Rot=    0.999966    0.002249   -0.000732    0.007925 Ang=   0.95 deg.
 ExpMin= 2.53D-02 ExpMax= 1.53D+04 ExpMxC= 5.22D+02 IAcc=3 IRadAn=         7 AccDes= 0.00D+00
 Harris functional with IExCor= 4639 and IRadAn=       7 diagonalized for initial guess.
 HarFok:  IExCor= 4639 AccDes= 0.00D+00 IRadAn=         7 IDoV= 1 UseB2=F ITyADJ=14
 ICtDFT=  3500011 ScaDFX=  1.000000  1.000000  1.000000  1.000000
 FoFCou: FMM=F IPFlag=           0 FMFlag=      100000 FMFlg1=           0
         NFxFlg=           0 DoJE=T BraDBF=F KetDBF=T FulRan=T
         wScrn=  0.000000 ICntrl=       500 IOpCl=  0 I1Cent=   200000004 NGrid=           0
         NMat0=    1 NMatS0=      1 NMatT0=    0 NMatD0=    1 NMtDS0=    0 NMtDT0=    0
 Petite list used in FoFCou.
 Requested convergence on RMS density matrix=1.00D-08 within 128 cycles.
 Requested convergence on MAX density matrix=1.00D-06.
 Requested convergence on             energy=1.00D-06.
 No special actions if energy rises.
 SCF Done:  E(RwB97XD) =  -361.830697654     A.U. after   11 cycles
            NFock= 11  Conv=0.86D-08     -V/T= 2.0057
 Calling FoFJK, ICntrl=      2127 FMM=F ISym2X=0 I1Cent= 0 IOpClX= 0 NMat=1 NMatS=1 NMatT=0.
 ***** Axes restored to original set *****
 -------------------------------------------------------------------
 Center     Atomic                   Forces (Hartrees/Bohr)
 Number     Number              X              Y              Z
 -------------------------------------------------------------------
      1        8           0.000643932   -0.000722336    0.000656035
      2        8           0.000568381   -0.000448013   -0.000028998
      3        6          -0.001506792    0.000621022    0.000588591
      4        7           0.001431807   -0.000523657    0.001320650
      5        6          -0.001562414    0.000959102   -0.001623910
      6        1           0.000726419    0.000265703   -0.000081624
      7        1           0.000316813   -0.000227093   -0.000036155
      8        6          -0.000144991    0.000572739    0.000963414
      9        1          -0.000190776    0.000085529   -0.000630292
     10        1          -0.000185876   -0.000243431   -0.000392745
     11        6          -0.000004538   -0.000151732    0.000099136
     12        1           0.000110890    0.000019321   -0.000178405
     13        1          -0.000038270    0.000031039    0.000250124
     14        1          -0.000164585   -0.000238193   -0.000905820
 -------------------------------------------------------------------
 Cartesian Forces:  Max     0.001623910 RMS     0.000667825

 GradGradGradGradGradGradGradGradGradGradGradGradGradGradGradGradGradGrad
 Berny optimization.
 Using GEDIIS/GDIIS optimizer.
 FormGI is forming the generalized inverse of G from B-inverse, IUseBI=4.
 Internal  Forces:  Max     0.001175062 RMS     0.000309078
 Search for a local minimum.
 Step number  11 out of a maximum of   85
 All quantities printed in internal units (Hartrees-Bohrs-Radians)
 Mixed Optimization -- En-DIIS/RFO-DIIS
 Swapping is turned off.
 Update second derivatives using D2CorX and points    5    6    7    8    9
                                                     10   11
 DE= -9.56D-06 DEPred=-7.99D-06 R= 1.20D+00
 TightC=F SS=  1.41D+00  RLast= 1.10D-01 DXNew= 8.8239D-01 3.2992D-01
 Trust test= 1.20D+00 RLast= 1.10D-01 DXMaxT set to 5.25D-01
 ITU=  1  1  1  1  1  1  1  0  1  1  0
     Eigenvalues ---    0.00142   0.00411   0.00788   0.01002   0.01241
     Eigenvalues ---    0.01550   0.02830   0.03952   0.04260   0.04588
     Eigenvalues ---    0.05123   0.05486   0.06187   0.06694   0.07046
     Eigenvalues ---    0.08767   0.10122   0.11088   0.12116   0.12732
     Eigenvalues ---    0.15589   0.16724   0.17289   0.18845   0.29834
     Eigenvalues ---    0.31690   0.32655   0.33841   0.34303   0.34703
     Eigenvalues ---    0.34751   0.34819   0.35646   1.02354   1.09975
     Eigenvalues ---    1.27951
 En-DIIS/RFO-DIIS/Sim-DIIS IScMMF=       -3 using points:    11   10    9    8    7    6    5    4    3    2
 RFO step:  Lambda=-5.30659541D-05.
 DIIS inversion failure, remove point  10.
 DIIS inversion failure, remove point   9.
 DIIS inversion failure, remove point   8.
 DIIS inversion failure, remove point   7.
 RFO-DIIS uses    6 points instead of   10
 DidBck=F Rises=F RFO-DIIS coefs:    2.20260    0.22642   -2.00000    0.71335   -0.35105
                  RFO-DIIS coefs:    0.20868    0.00000    0.00000    0.00000    0.00000
 Iteration  1 RMS(Cart)=  0.00980789 RMS(Int)=  0.00019121
 Iteration  2 RMS(Cart)=  0.00008073 RMS(Int)=  0.00017176
 Iteration  3 RMS(Cart)=  0.00000002 RMS(Int)=  0.00017176
 Variable       Old X    -DE/DX   Delta X   Delta X   Delta X     New X
                                 (Linear)    (Quad)   (Total)
    R1        2.20874  -0.00115   0.00038  -0.00064  -0.00026   2.20848
    R2        2.26365   0.00079  -0.00090   0.00019  -0.00079   2.26286
    R3        5.01248   0.00028   0.01264   0.00899   0.02166   5.03414
    R4        2.08657  -0.00031   0.00051  -0.00077  -0.00029   2.08628
    R5        2.08751  -0.00026   0.00050  -0.00060  -0.00010   2.08741
    R6        2.25668   0.00118   0.00025   0.00097   0.00122   2.25789
    R7        5.42973  -0.00009   0.00566   0.00812   0.01360   5.44333
    R8        2.73459  -0.00039   0.00251  -0.00012   0.00231   2.73690
    R9        5.24497   0.00012   0.01411   0.01029   0.02461   5.26958
   R10        2.05882  -0.00036   0.00027  -0.00117  -0.00086   2.05796
   R11        2.06152   0.00006  -0.00009   0.00004  -0.00005   2.06147
   R12        2.86803   0.00045  -0.00191   0.00087  -0.00099   2.86704
   R13        2.05985   0.00001   0.00009  -0.00001   0.00008   2.05993
   R14        2.05908  -0.00002  -0.00004   0.00002  -0.00002   2.05906
   R15        2.05615   0.00018  -0.00019   0.00036   0.00021   2.05636
    A1        1.83382   0.00023   0.00273   0.00284   0.00630   1.84012
    A2        2.12952  -0.00012   0.00093  -0.00062   0.00031   2.12983
    A3        2.12972  -0.00017   0.00119  -0.00047   0.00072   2.13045
    A4        2.02391   0.00029  -0.00214   0.00111  -0.00103   2.02287
    A5        2.10298   0.00033   0.00368   0.00283   0.00663   2.10961
    A6        2.44131  -0.00058  -0.00725  -0.00461  -0.01188   2.42944
    A7        1.65957   0.00018   0.00301   0.00196   0.00514   1.66471
    A8        1.46524  -0.00025  -0.00401  -0.00529  -0.00931   1.45593
    A9        1.61488  -0.00033  -0.00670  -0.01053  -0.01703   1.59785
   A10        0.74237  -0.00016  -0.00097  -0.00160  -0.00255   0.73982
   A11        1.86867  -0.00015  -0.00011  -0.00028  -0.00046   1.86820
   A12        1.89126   0.00008  -0.00203   0.00044  -0.00167   1.88959
   A13        1.96287   0.00033  -0.00127   0.00148   0.00032   1.96319
   A14        1.87071   0.00025  -0.00227   0.00204  -0.00016   1.87055
   A15        1.92237  -0.00014   0.00168  -0.00104   0.00074   1.92311
   A16        1.94408  -0.00037   0.00375  -0.00250   0.00113   1.94521
   A17        1.94252   0.00015  -0.00006   0.00175   0.00164   1.94415
   A18        1.93541   0.00017  -0.00061   0.00067  -0.00021   1.93520
   A19        1.91879  -0.00036   0.00262  -0.00156   0.00106   1.91986
   A20        1.91992   0.00032  -0.00139   0.00193   0.00111   1.92103
   A21        1.89159   0.00008  -0.00044   0.00031  -0.00008   1.89152
   A22        1.90630  -0.00026   0.00057  -0.00082  -0.00032   1.90598
   A23        1.89102   0.00006  -0.00074  -0.00058  -0.00163   1.88939
   A24        2.28688  -0.00065  -0.00847  -0.01005  -0.01800   2.26888
   A25        3.07126   0.00006  -0.00230   0.00257   0.00027   3.07153
   A26        3.05669  -0.00043   0.00029   0.00001   0.00030   3.05699
    D1        1.67901   0.00051   0.00526   0.01218   0.01751   1.69652
    D2       -1.45352   0.00015   0.00869   0.00953   0.01811  -1.43541
    D3       -1.05386   0.00015  -0.01531  -0.01028  -0.02566  -1.07952
    D4       -1.68879  -0.00002   0.00615   0.00111   0.00692  -1.68188
    D5       -0.96062  -0.00017   0.00558   0.00070   0.00617  -0.95444
    D6        1.44425   0.00032   0.00293   0.00360   0.00636   1.45062
    D7        2.17243   0.00017   0.00237   0.00319   0.00562   2.17805
    D8       -1.22592   0.00017   0.00007  -0.00617  -0.00612  -1.23204
    D9       -2.97876   0.00033   0.00524   0.00328   0.00834  -2.97041
   D10        1.57734  -0.00014  -0.00271  -0.00714  -0.00969   1.56765
   D11       -0.17550   0.00002   0.00247   0.00231   0.00477  -0.17073
   D12        3.00172  -0.00004  -0.00245  -0.00192  -0.00438   2.99734
   D13       -1.26892   0.00022  -0.00616   0.00053  -0.00564  -1.27456
   D14        0.88787   0.00003  -0.00369  -0.00135  -0.00519   0.88268
   D15        0.31999  -0.00005  -0.00402  -0.00409  -0.00820   0.31178
   D16        2.33253   0.00021  -0.00773  -0.00164  -0.00946   2.32307
   D17       -1.79387   0.00002  -0.00526  -0.00351  -0.00901  -1.80287
   D18       -1.11473   0.00004  -0.00439  -0.00650  -0.01098  -1.12571
   D19        0.25054  -0.00001  -0.00346  -0.00307  -0.00652   0.24402
   D20       -0.35557   0.00005   0.00542   0.00457   0.00991  -0.34566
   D21       -2.38180  -0.00009   0.00895   0.00319   0.01216  -2.36965
   D22        1.78371   0.00028   0.00480   0.00558   0.01045   1.79417
   D23       -1.06194  -0.00004  -0.00664  -0.00091  -0.00747  -1.06941
   D24        3.12975  -0.00001  -0.00740  -0.00071  -0.00793   3.12182
   D25        1.04869  -0.00005  -0.00725  -0.00022  -0.00727   1.04141
   D26        3.13843   0.00002  -0.00681  -0.00082  -0.00760   3.13083
   D27        1.04693   0.00005  -0.00757  -0.00062  -0.00806   1.03887
   D28       -1.03413   0.00001  -0.00742  -0.00013  -0.00740  -1.04153
   D29        1.06513   0.00003  -0.00744  -0.00110  -0.00859   1.05653
   D30       -1.02637   0.00006  -0.00820  -0.00090  -0.00905  -1.03542
   D31       -3.10743   0.00002  -0.00805  -0.00042  -0.00839  -3.11583
   D32        0.34696  -0.00013   0.00921   0.00247   0.01198   0.35893
   D33        2.47497   0.00012   0.00793   0.00400   0.01222   2.48719
   D34       -1.75099   0.00009   0.00730   0.00358   0.01102  -1.73997
         Item               Value     Threshold  Converged?
 Maximum Force            0.001175     0.000450     NO 
 RMS     Force            0.000309     0.000300     NO 
 Maximum Displacement     0.027840     0.001800     NO 
 RMS     Displacement     0.009823     0.001200     NO 
 Predicted change in Energy=-2.516699D-05
 GradGradGradGradGradGradGradGradGradGradGradGradGradGradGradGradGradGrad

                          Input orientation:                          
 ---------------------------------------------------------------------
 Center     Atomic      Atomic             Coordinates (Angstroms)
 Number     Number       Type             X           Y           Z
 ---------------------------------------------------------------------
      1          8           0       -2.226658    1.624641   -0.409729
      2          8           0        2.568235    0.069374   -0.249970
      3          6           0        2.041413    0.995761    0.296071
      4          7           0       -0.761679    0.088061    0.621402
      5          6           0       -1.530893    0.817731    0.070493
      6          1           0        1.859268    1.007252    1.384893
      7          1           0        1.699859    1.887154   -0.259737
      8          6           0       -0.431225   -1.321163    0.671195
      9          1           0        0.482347   -1.414235    1.256605
     10          1           0       -1.219614   -1.838025    1.220126
     11          6           0       -0.232011   -1.919459   -0.708721
     12          1           0       -1.143805   -1.842010   -1.301071
     13          1           0        0.033767   -2.972705   -0.623420
     14          1           0        0.575515   -1.404936   -1.225739
 ---------------------------------------------------------------------
                    Distance matrix (angstroms):
                    1          2          3          4          5
     1  O    0.000000
     2  O    5.043350   0.000000
     3  C    4.371507   1.197453   0.000000
     4  N    2.360185   3.442088   2.964302   0.000000
     5  C    1.168677   4.179185   3.583845   1.194826   0.000000
     6  H    4.505178   2.013709   1.104011   2.880485   3.640983
     7  H    3.938140   2.014571   1.104610   3.173690   3.419133
     8  C    3.615209   3.432041   3.409222   1.448307   2.478908
     9  H    4.398880   2.970151   3.026779   2.051335   3.231357
    10  H    3.957350   4.488559   4.417977   2.068328   2.910600
    11  C    4.077825   3.465154   3.831001   2.465748   3.128335
    12  H    3.739616   4.305514   4.555153   2.750836   3.017490
    13  H    5.127452   3.977089   4.541456   3.398618   4.158976
    14  H    4.206706   2.663954   3.198141   2.725629   3.325270
                    6          7          8          9         10
     6  H    0.000000
     7  H    1.872016   0.000000
     8  C    3.343238   3.962506   0.000000
     9  H    2.788542   3.831553   1.089027   0.000000
    10  H    4.195506   4.958859   1.090884   1.754309   0.000000
    11  C    4.162007   4.292320   1.517173   2.151294   2.168512
    12  H    4.934688   4.803902   2.160761   3.060894   2.522339
    13  H    4.817243   5.150374   2.149380   2.482851   2.501424
    14  H    3.779163   3.610425   2.149163   2.484109   3.064687
                   11         12         13         14
    11  C    0.000000
    12  H    1.090067   0.000000
    13  H    1.089606   1.767585   0.000000
    14  H    1.088181   1.775604   1.764703   0.000000
 Stoichiometry    C4H7NO2
 Framework group  C1[X(C4H7NO2)]
 Deg. of freedom    36
 Full point group                 C1      NOp   1
 Largest Abelian subgroup         C1      NOp   1
 Largest concise Abelian subgroup C1      NOp   1
                         Standard orientation:                         
 ---------------------------------------------------------------------
 Center     Atomic      Atomic             Coordinates (Angstroms)
 Number     Number       Type             X           Y           Z
 ---------------------------------------------------------------------
      1          8           0        2.437785   -1.266277   -0.447912
      2          8           0       -2.540825   -0.466392   -0.353004
      3          6           0       -1.889942   -1.326999    0.166226
      4          7           0        0.734012   -0.020792    0.608687
      5          6           0        1.617009   -0.598148    0.047806
      6          1           0       -1.730764   -1.362546    1.258124
      7          1           0       -1.404647   -2.128712   -0.418504
      8          6           0        0.190967    1.317938    0.711132
      9          1           0       -0.738014    1.243245    1.274512
     10          1           0        0.879500    1.921765    1.303874
     11          6           0       -0.068792    1.944084   -0.646174
     12          1           0        0.856187    2.034261   -1.215847
     13          1           0       -0.494230    2.939499   -0.522107
     14          1           0       -0.777250    1.338141   -1.207474
 ---------------------------------------------------------------------
 Rotational constants (GHZ):           2.8584837           1.5856095           1.1610739
 Standard basis: Aug-CC-pVTZ (5D, 7F)
 There are   560 symmetry adapted cartesian basis functions of A   symmetry.
 There are   483 symmetry adapted basis functions of A   symmetry.
   483 basis functions,   693 primitive gaussians,   560 cartesian basis functions
    27 alpha electrons       27 beta electrons
       nuclear repulsion energy       276.1240447880 Hartrees.
 NAtoms=   14 NActive=   14 NUniq=   14 SFac= 1.00D+00 NAtFMM=   60 NAOKFM=F Big=F
 Integral buffers will be    131072 words long.
 Raffenetti 2 integral format.
 Two-electron integral symmetry is turned on.
 Nuclear repulsion after empirical dispersion term =      276.1175201679 Hartrees.
 One-electron integrals computed using PRISM.
 NBasis=   483 RedAO= T EigKep=  8.82D-06  NBF=   483
 NBsUse=   483 1.00D-06 EigRej= -1.00D+00 NBFU=   483
 Initial guess from the checkpoint file:  "PC3-wb97L-wb97H.chk"
 B after Tr=     0.000000    0.000000    0.000000
         Rot=    0.999994   -0.001864    0.001525    0.002370 Ang=  -0.39 deg.
 ExpMin= 2.53D-02 ExpMax= 1.53D+04 ExpMxC= 5.22D+02 IAcc=3 IRadAn=         7 AccDes= 0.00D+00
 Harris functional with IExCor= 4639 and IRadAn=       7 diagonalized for initial guess.
 HarFok:  IExCor= 4639 AccDes= 0.00D+00 IRadAn=         7 IDoV= 1 UseB2=F ITyADJ=14
 ICtDFT=  3500011 ScaDFX=  1.000000  1.000000  1.000000  1.000000
 FoFCou: FMM=F IPFlag=           0 FMFlag=      100000 FMFlg1=           0
         NFxFlg=           0 DoJE=T BraDBF=F KetDBF=T FulRan=T
         wScrn=  0.000000 ICntrl=       500 IOpCl=  0 I1Cent=   200000004 NGrid=           0
         NMat0=    1 NMatS0=      1 NMatT0=    0 NMatD0=    1 NMtDS0=    0 NMtDT0=    0
 Petite list used in FoFCou.
 Requested convergence on RMS density matrix=1.00D-08 within 128 cycles.
 Requested convergence on MAX density matrix=1.00D-06.
 Requested convergence on             energy=1.00D-06.
 No special actions if energy rises.
 SCF Done:  E(RwB97XD) =  -361.830740384     A.U. after   11 cycles
            NFock= 11  Conv=0.48D-08     -V/T= 2.0057
 Calling FoFJK, ICntrl=      2127 FMM=F ISym2X=0 I1Cent= 0 IOpClX= 0 NMat=1 NMatS=1 NMatT=0.
 ***** Axes restored to original set *****
 -------------------------------------------------------------------
 Center     Atomic                   Forces (Hartrees/Bohr)
 Number     Number              X              Y              Z
 -------------------------------------------------------------------
      1        8           0.000746963   -0.000728991    0.000755570
      2        8           0.000935468   -0.000944707   -0.000390798
      3        6          -0.001916472    0.001118851    0.000885837
      4        7           0.001212349   -0.000670193    0.001044480
      5        6          -0.001507374    0.000946282   -0.001598464
      6        1           0.000731288    0.000204504    0.000045564
      7        1           0.000356010   -0.000201142   -0.000151959
      8        6          -0.000257722    0.000968651    0.001238940
      9        1           0.000022223    0.000067840   -0.000538104
     10        1          -0.000160028   -0.000402252   -0.000464246
     11        6           0.000016462   -0.000246063   -0.000197559
     12        1           0.000129512    0.000017998   -0.000226540
     13        1          -0.000140182   -0.000004230    0.000350330
     14        1          -0.000168496   -0.000126547   -0.000753050
 -------------------------------------------------------------------
 Cartesian Forces:  Max     0.001916472 RMS     0.000739224

 GradGradGradGradGradGradGradGradGradGradGradGradGradGradGradGradGradGrad
 Berny optimization.
 Using GEDIIS/GDIIS optimizer.
 FormGI is forming the generalized inverse of G from B-inverse, IUseBI=4.
 Internal  Forces:  Max     0.001422661 RMS     0.000337426
 Search for a local minimum.
 Step number  12 out of a maximum of   85
 All quantities printed in internal units (Hartrees-Bohrs-Radians)
 Mixed Optimization -- En-DIIS/RFO-DIIS
 Swapping is turned off.
 Update second derivatives using D2CorX and points    6    7    8    9   10
                                                     11   12
 DE= -4.27D-05 DEPred=-2.52D-05 R= 1.70D+00
 TightC=F SS=  1.41D+00  RLast= 7.58D-02 DXNew= 8.8239D-01 2.2730D-01
 Trust test= 1.70D+00 RLast= 7.58D-02 DXMaxT set to 5.25D-01
 ITU=  1  1  1  1  1  1  1  1  0  1  1  0
     Eigenvalues ---    0.00107   0.00345   0.00581   0.00988   0.01232
     Eigenvalues ---    0.01509   0.02657   0.03908   0.04245   0.04592
     Eigenvalues ---    0.04940   0.05450   0.06166   0.06792   0.07315
     Eigenvalues ---    0.08579   0.09722   0.11153   0.11712   0.13174
     Eigenvalues ---    0.15492   0.16746   0.17550   0.19551   0.30157
     Eigenvalues ---    0.31684   0.32701   0.33615   0.34351   0.34705
     Eigenvalues ---    0.34750   0.34828   0.36532   1.04174   1.13416
     Eigenvalues ---    1.33457
 En-DIIS/RFO-DIIS/Sim-DIIS IScMMF=       -3 using points:    12   11   10    9    8    7    6    5    4    3
 RFO step:  Lambda=-1.22320830D-04.
 DIIS inversion failure, remove point  10.
 DIIS inversion failure, remove point   9.
 DIIS inversion failure, remove point   8.
 DIIS inversion failure, remove point   7.
 DIIS inversion failure, remove point   6.
 RFO-DIIS uses    5 points instead of   10
 DidBck=F Rises=F RFO-DIIS coefs:    2.52583   -2.00000    0.55189   -0.88529    0.80756
                  RFO-DIIS coefs:    0.00000    0.00000    0.00000    0.00000    0.00000
 Iteration  1 RMS(Cart)=  0.02745488 RMS(Int)=  0.00064133
 Iteration  2 RMS(Cart)=  0.00064717 RMS(Int)=  0.00014246
 Iteration  3 RMS(Cart)=  0.00000031 RMS(Int)=  0.00014246
 Variable       Old X    -DE/DX   Delta X   Delta X   Delta X     New X
                                 (Linear)    (Quad)   (Total)
    R1        2.20848  -0.00126  -0.00087  -0.00057  -0.00144   2.20704
    R2        2.26286   0.00142  -0.00012  -0.00001  -0.00012   2.26274
    R3        5.03414   0.00025   0.02323   0.03764   0.06104   5.09518
    R4        2.08628  -0.00018  -0.00106   0.00059  -0.00046   2.08582
    R5        2.08741  -0.00019  -0.00070   0.00034  -0.00036   2.08705
    R6        2.25789   0.00101   0.00178   0.00173   0.00351   2.26141
    R7        5.44333  -0.00008   0.01610   0.02828   0.04433   5.48766
    R8        2.73690  -0.00049   0.00099   0.00353   0.00444   2.74134
    R9        5.26958   0.00011   0.02563   0.04120   0.06678   5.33636
   R10        2.05796  -0.00016  -0.00154  -0.00020  -0.00192   2.05605
   R11        2.06147   0.00007   0.00004  -0.00008  -0.00003   2.06144
   R12        2.86704   0.00060   0.00057  -0.00099  -0.00045   2.86659
   R13        2.05993   0.00002   0.00008   0.00016   0.00024   2.06016
   R14        2.05906   0.00000  -0.00005   0.00016   0.00011   2.05917
   R15        2.05636   0.00017   0.00046   0.00042   0.00103   2.05739
    A1        1.84012   0.00010   0.00619   0.00908   0.01525   1.85537
    A2        2.12983  -0.00014  -0.00059   0.00018  -0.00020   2.12963
    A3        2.13045  -0.00027  -0.00017   0.00013  -0.00014   2.13031
    A4        2.02287   0.00041   0.00075  -0.00030   0.00036   2.02323
    A5        2.10961   0.00014   0.00662   0.01127   0.01818   2.12778
    A6        2.42944  -0.00038  -0.01241  -0.01720  -0.02955   2.39989
    A7        1.66471   0.00020   0.00515   0.00779   0.01280   1.67751
    A8        1.45593  -0.00027  -0.01060  -0.01834  -0.02925   1.42668
    A9        1.59785  -0.00029  -0.01982  -0.03640  -0.05613   1.54173
   A10        0.73982  -0.00014  -0.00320  -0.00433  -0.00749   0.73234
   A11        1.86820  -0.00012  -0.00061   0.00008  -0.00061   1.86759
   A12        1.88959   0.00014  -0.00053  -0.00032  -0.00092   1.88867
   A13        1.96319   0.00032   0.00164   0.00047   0.00232   1.96550
   A14        1.87055   0.00028   0.00232  -0.00073   0.00172   1.87227
   A15        1.92311  -0.00015  -0.00081   0.00059  -0.00038   1.92273
   A16        1.94521  -0.00046  -0.00192  -0.00015  -0.00209   1.94312
   A17        1.94415   0.00009   0.00232   0.00405   0.00618   1.95034
   A18        1.93520   0.00021   0.00094  -0.00008   0.00082   1.93603
   A19        1.91986  -0.00045  -0.00142   0.00021  -0.00131   1.91854
   A20        1.92103   0.00028   0.00247   0.00174   0.00451   1.92554
   A21        1.89152   0.00007   0.00031  -0.00080  -0.00046   1.89106
   A22        1.90598  -0.00025  -0.00099  -0.00078  -0.00188   1.90411
   A23        1.88939   0.00013  -0.00141  -0.00035  -0.00185   1.88755
   A24        2.26888  -0.00053  -0.02051  -0.03456  -0.05445   2.21443
   A25        3.07153  -0.00004  -0.00007  -0.00280  -0.00287   3.06866
   A26        3.05699  -0.00058  -0.00253  -0.00228  -0.00481   3.05218
    D1        1.69652   0.00049   0.02100   0.03905   0.06020   1.75673
    D2       -1.43541   0.00010   0.01804   0.03911   0.05733  -1.37808
    D3       -1.07952   0.00019  -0.02049  -0.05111  -0.07180  -1.15133
    D4       -1.68188  -0.00004   0.00524   0.01034   0.01556  -1.66632
    D5       -0.95444  -0.00018   0.00408   0.01022   0.01463  -0.93981
    D6        1.45062   0.00032   0.00806   0.01029   0.01826   1.46888
    D7        2.17805   0.00019   0.00689   0.01017   0.01733   2.19539
    D8       -1.23204   0.00012  -0.00761  -0.02217  -0.02984  -1.26187
    D9       -2.97041   0.00022   0.00938   0.01089   0.02000  -2.95041
   D10        1.56765  -0.00008  -0.01208  -0.02335  -0.03525   1.53239
   D11       -0.17073   0.00002   0.00491   0.00972   0.01458  -0.15615
   D12        2.99734  -0.00008  -0.00577  -0.00568  -0.01161   2.98573
   D13       -1.27456   0.00026  -0.00362  -0.00664  -0.01038  -1.28493
   D14        0.88268  -0.00001  -0.00535  -0.00675  -0.01214   0.87054
   D15        0.31178  -0.00007  -0.00848  -0.01713  -0.02569   0.28609
   D16        2.32307   0.00027  -0.00633  -0.01810  -0.02446   2.29862
   D17       -1.80287   0.00000  -0.00806  -0.01820  -0.02622  -1.82909
   D18       -1.12571   0.00006  -0.01207  -0.02571  -0.03769  -1.16340
   D19        0.24402  -0.00005  -0.00674  -0.01348  -0.02019   0.22382
   D20       -0.34566   0.00008   0.01014   0.01978   0.02977  -0.31589
   D21       -2.36965  -0.00016   0.00989   0.02047   0.03029  -2.33936
   D22        1.79417   0.00031   0.01127   0.02076   0.03198   1.82615
   D23       -1.06941  -0.00001  -0.00443  -0.00778  -0.01230  -1.08171
   D24        3.12182   0.00006  -0.00450  -0.00687  -0.01140   3.11042
   D25        1.04141   0.00000  -0.00340  -0.00766  -0.01111   1.03030
   D26        3.13083   0.00003  -0.00417  -0.00859  -0.01278   3.11805
   D27        1.03887   0.00010  -0.00424  -0.00768  -0.01188   1.02699
   D28       -1.04153   0.00004  -0.00314  -0.00847  -0.01159  -1.05313
   D29        1.05653   0.00007  -0.00537  -0.00797  -0.01335   1.04318
   D30       -1.03542   0.00014  -0.00544  -0.00706  -0.01246  -1.04788
   D31       -3.11583   0.00008  -0.00434  -0.00785  -0.01216  -3.12799
   D32        0.35893  -0.00010   0.00450   0.02017   0.02458   0.38351
   D33        2.48719   0.00017   0.00661   0.02067   0.02726   2.51445
   D34       -1.73997   0.00020   0.00563   0.01909   0.02463  -1.71534
         Item               Value     Threshold  Converged?
 Maximum Force            0.001423     0.000450     NO 
 RMS     Force            0.000337     0.000300     NO 
 Maximum Displacement     0.096939     0.001800     NO 
 RMS     Displacement     0.027571     0.001200     NO 
 Predicted change in Energy=-5.639854D-05
 GradGradGradGradGradGradGradGradGradGradGradGradGradGradGradGradGradGrad

                          Input orientation:                          
 ---------------------------------------------------------------------
 Center     Atomic      Atomic             Coordinates (Angstroms)
 Number     Number       Type             X           Y           Z
 ---------------------------------------------------------------------
      1          8           0       -2.246944    1.591450   -0.425010
      2          8           0        2.556676    0.044185   -0.198672
      3          6           0        2.050379    0.998112    0.318466
      4          7           0       -0.747509    0.097725    0.621260
      5          6           0       -1.535360    0.803429    0.061502
      6          1           0        1.880067    1.051805    1.407692
      7          1           0        1.719638    1.875080   -0.265726
      8          6           0       -0.418393   -1.314447    0.664306
      9          1           0        0.505654   -1.408689    1.230899
     10          1           0       -1.197810   -1.829155    1.227842
     11          6           0       -0.248009   -1.916079   -0.717755
     12          1           0       -1.174589   -1.849565   -1.288319
     13          1           0        0.028535   -2.966724   -0.633876
     14          1           0        0.542185   -1.399686   -1.260208
 ---------------------------------------------------------------------
                    Distance matrix (angstroms):
                    1          2          3          4          5
     1  O    0.000000
     2  O    5.051734   0.000000
     3  C    4.401340   1.197391   0.000000
     4  N    2.360975   3.404819   2.954752   0.000000
     5  C    1.167914   4.170000   3.600203   1.196685   0.000000
     6  H    4.547773   2.013331   1.103767   2.903946   3.679546
     7  H    3.979898   2.014276   1.104420   3.167420   3.442459
     8  C    3.602006   3.382550   3.400349   1.450655   2.469086
     9  H    4.395414   2.891575   3.001900   2.052160   3.229039
    10  H    3.941211   4.431761   4.401266   2.069681   2.899101
    11  C    4.047741   3.460973   3.853421   2.469387   3.108093
    12  H    3.706188   4.323882   4.592542   2.760584   2.998424
    13  H    5.098861   3.955562   4.551344   3.401244   4.140456
    14  H    4.174169   2.696256   3.242884   2.728639   3.304062
                    6          7          8          9         10
     6  H    0.000000
     7  H    1.871857   0.000000
     8  C    3.381522   3.950850   0.000000
     9  H    2.823880   3.807464   1.088013   0.000000
    10  H    4.219669   4.946070   1.090866   1.754591   0.000000
    11  C    4.225467   4.295213   1.516933   2.150048   2.166802
    12  H    5.001734   4.826513   2.161233   3.060073   2.516351
    13  H    4.872858   5.141831   2.148265   2.476388   2.502795
    14  H    3.862309   3.619321   2.152610   2.491391   3.066337
                   11         12         13         14
    11  C    0.000000
    12  H    1.090192   0.000000
    13  H    1.089664   1.767442   0.000000
    14  H    1.088725   1.774963   1.764012   0.000000
 Stoichiometry    C4H7NO2
 Framework group  C1[X(C4H7NO2)]
 Deg. of freedom    36
 Full point group                 C1      NOp   1
 Largest Abelian subgroup         C1      NOp   1
 Largest concise Abelian subgroup C1      NOp   1
                         Standard orientation:                         
 ---------------------------------------------------------------------
 Center     Atomic      Atomic             Coordinates (Angstroms)
 Number     Number       Type             X           Y           Z
 ---------------------------------------------------------------------
      1          8           0        2.447683   -1.252803   -0.443193
      2          8           0       -2.534418   -0.422139   -0.349986
      3          6           0       -1.914639   -1.323351    0.137288
      4          7           0        0.710318   -0.053169    0.613519
      5          6           0        1.612090   -0.604700    0.052559
      6          1           0       -1.778465   -1.417184    1.228597
      7          1           0       -1.439144   -2.107768   -0.477804
      8          6           0        0.178790    1.292576    0.717674
      9          1           0       -0.769342    1.220173    1.246423
     10          1           0        0.854216    1.878511    1.342549
     11          6           0       -0.026059    1.945248   -0.636262
     12          1           0        0.920708    2.045644   -1.167365
     13          1           0       -0.454745    2.938860   -0.508468
     14          1           0       -0.712671    1.354852   -1.240679
 ---------------------------------------------------------------------
 Rotational constants (GHZ):           2.8942764           1.5821445           1.1640236
 Standard basis: Aug-CC-pVTZ (5D, 7F)
 There are   560 symmetry adapted cartesian basis functions of A   symmetry.
 There are   483 symmetry adapted basis functions of A   symmetry.
   483 basis functions,   693 primitive gaussians,   560 cartesian basis functions
    27 alpha electrons       27 beta electrons
       nuclear repulsion energy       276.3673100815 Hartrees.
 NAtoms=   14 NActive=   14 NUniq=   14 SFac= 1.00D+00 NAtFMM=   60 NAOKFM=F Big=F
 Integral buffers will be    131072 words long.
 Raffenetti 2 integral format.
 Two-electron integral symmetry is turned on.
 Nuclear repulsion after empirical dispersion term =      276.3607948649 Hartrees.
 One-electron integrals computed using PRISM.
 NBasis=   483 RedAO= T EigKep=  8.77D-06  NBF=   483
 NBsUse=   483 1.00D-06 EigRej= -1.00D+00 NBFU=   483
 Initial guess from the checkpoint file:  "PC3-wb97L-wb97H.chk"
 B after Tr=     0.000000    0.000000    0.000000
         Rot=    0.999967   -0.005895    0.004107    0.003788 Ang=  -0.93 deg.
 ExpMin= 2.53D-02 ExpMax= 1.53D+04 ExpMxC= 5.22D+02 IAcc=3 IRadAn=         7 AccDes= 0.00D+00
 Harris functional with IExCor= 4639 and IRadAn=       7 diagonalized for initial guess.
 HarFok:  IExCor= 4639 AccDes= 0.00D+00 IRadAn=         7 IDoV= 1 UseB2=F ITyADJ=14
 ICtDFT=  3500011 ScaDFX=  1.000000  1.000000  1.000000  1.000000
 FoFCou: FMM=F IPFlag=           0 FMFlag=      100000 FMFlg1=           0
         NFxFlg=           0 DoJE=T BraDBF=F KetDBF=T FulRan=T
         wScrn=  0.000000 ICntrl=       500 IOpCl=  0 I1Cent=   200000004 NGrid=           0
         NMat0=    1 NMatS0=      1 NMatT0=    0 NMatD0=    1 NMtDS0=    0 NMtDT0=    0
 Petite list used in FoFCou.
 Requested convergence on RMS density matrix=1.00D-08 within 128 cycles.
 Requested convergence on MAX density matrix=1.00D-06.
 Requested convergence on             energy=1.00D-06.
 No special actions if energy rises.
 SCF Done:  E(RwB97XD) =  -361.830836198     A.U. after   12 cycles
            NFock= 12  Conv=0.48D-08     -V/T= 2.0057
 Calling FoFJK, ICntrl=      2127 FMM=F ISym2X=0 I1Cent= 0 IOpClX= 0 NMat=1 NMatS=1 NMatT=0.
 ***** Axes restored to original set *****
 -------------------------------------------------------------------
 Center     Atomic                   Forces (Hartrees/Bohr)
 Number     Number              X              Y              Z
 -------------------------------------------------------------------
      1        8           0.000339156   -0.000612332    0.000407822
      2        8           0.001074107   -0.001138301   -0.000505877
      3        6          -0.001756539    0.001273905    0.000836130
      4        7           0.000344481   -0.001259446    0.000093649
      5        6          -0.000484533    0.001194783   -0.000649901
      6        1           0.000541836    0.000142759    0.000140786
      7        1           0.000260881   -0.000159993   -0.000197387
      8        6          -0.000366592    0.001226707    0.001128744
      9        1           0.000431304    0.000080604   -0.000243328
     10        1          -0.000077023   -0.000419401   -0.000338557
     11        6           0.000138774   -0.000280926   -0.000609013
     12        1           0.000079774    0.000024232   -0.000197482
     13        1          -0.000230585   -0.000029445    0.000311278
     14        1          -0.000295040   -0.000043146   -0.000176865
 -------------------------------------------------------------------
 Cartesian Forces:  Max     0.001756539 RMS     0.000641451

 GradGradGradGradGradGradGradGradGradGradGradGradGradGradGradGradGradGrad
 Berny optimization.
 Using GEDIIS/GDIIS optimizer.
 FormGI is forming the generalized inverse of G from B-inverse, IUseBI=4.
 Internal  Forces:  Max     0.001562596 RMS     0.000282811
 Search for a local minimum.
 Step number  13 out of a maximum of   85
 All quantities printed in internal units (Hartrees-Bohrs-Radians)
 Mixed Optimization -- En-DIIS/RFO-DIIS
 Swapping is turned off.
 Update second derivatives using D2CorX and points    7    8    9   10   11
                                                     12   13
 DE= -9.58D-05 DEPred=-5.64D-05 R= 1.70D+00
 TightC=F SS=  1.41D+00  RLast= 2.12D-01 DXNew= 8.8239D-01 6.3713D-01
 Trust test= 1.70D+00 RLast= 2.12D-01 DXMaxT set to 6.37D-01
 ITU=  1  1  1  1  1  1  1  1  1  0  1  1  0
     Eigenvalues ---    0.00076   0.00323   0.00576   0.00977   0.01209
     Eigenvalues ---    0.01488   0.02843   0.03861   0.04253   0.04572
     Eigenvalues ---    0.04850   0.05483   0.06345   0.06883   0.07405
     Eigenvalues ---    0.08141   0.09876   0.11232   0.11716   0.13496
     Eigenvalues ---    0.15382   0.16711   0.17488   0.19396   0.30096
     Eigenvalues ---    0.31489   0.32723   0.33578   0.34454   0.34727
     Eigenvalues ---    0.34750   0.34830   0.37001   1.04372   1.14438
     Eigenvalues ---    1.30105
 En-DIIS/RFO-DIIS/Sim-DIIS IScMMF=       -3 using points:    13   12   11   10    9    8    7    6    5    4
 RFO step:  Lambda=-8.24322956D-05.
 DIIS inversion failure, remove point  10.
 DIIS inversion failure, remove point   9.
 DIIS inversion failure, remove point   8.
 DIIS inversion failure, remove point   7.
 DIIS inversion failure, remove point   6.
 DIIS inversion failure, remove point   5.
 RFO-DIIS uses    4 points instead of   10
 DidBck=F Rises=F RFO-DIIS coefs:    0.96997    1.55358   -2.00000    0.47645    0.00000
                  RFO-DIIS coefs:    0.00000    0.00000    0.00000    0.00000    0.00000
 Iteration  1 RMS(Cart)=  0.02684439 RMS(Int)=  0.00100379
 Iteration  2 RMS(Cart)=  0.00067996 RMS(Int)=  0.00076298
 Iteration  3 RMS(Cart)=  0.00000095 RMS(Int)=  0.00076298
 Variable       Old X    -DE/DX   Delta X   Delta X   Delta X     New X
                                 (Linear)    (Quad)   (Total)
    R1        2.20704  -0.00079  -0.00006  -0.00057  -0.00063   2.20641
    R2        2.26274   0.00156  -0.00102   0.00085   0.00055   2.26329
    R3        5.09518   0.00021   0.01742   0.01789   0.03537   5.13056
    R4        2.08582  -0.00006   0.00005  -0.00032  -0.00021   2.08561
    R5        2.08705  -0.00010   0.00005  -0.00032  -0.00027   2.08678
    R6        2.26141   0.00055   0.00116   0.00073   0.00188   2.26329
    R7        5.48766  -0.00001   0.02235   0.01420   0.03758   5.52524
    R8        2.74134  -0.00057   0.00320  -0.00043   0.00269   2.74403
    R9        5.33636   0.00001   0.02362   0.01328   0.03583   5.37219
   R10        2.05605   0.00025  -0.00082   0.00020  -0.00124   2.05480
   R11        2.06144   0.00008  -0.00010   0.00007  -0.00003   2.06141
   R12        2.86659   0.00058  -0.00170   0.00110  -0.00086   2.86573
   R13        2.06016   0.00004   0.00011   0.00007   0.00018   2.06035
   R14        2.05917  -0.00001  -0.00005   0.00005   0.00001   2.05917
   R15        2.05739  -0.00010   0.00020  -0.00005   0.00027   2.05766
    A1        1.85537  -0.00011   0.00770   0.00206   0.00715   1.86251
    A2        2.12963  -0.00014   0.00060  -0.00104  -0.00018   2.12944
    A3        2.13031  -0.00025   0.00106  -0.00070   0.00023   2.13054
    A4        2.02323   0.00040  -0.00167   0.00175  -0.00005   2.02318
    A5        2.12778  -0.00030   0.01078   0.00345   0.01513   2.14291
    A6        2.39989   0.00014  -0.01289  -0.00327  -0.01605   2.38383
    A7        1.67751   0.00019   0.00432   0.00230   0.00556   1.68307
    A8        1.42668  -0.00026  -0.01611  -0.00884  -0.02555   1.40114
    A9        1.54173  -0.00019  -0.03471  -0.01974  -0.05485   1.48688
   A10        0.73234  -0.00007  -0.00304  -0.00197  -0.00503   0.72731
   A11        1.86759  -0.00005  -0.00047   0.00011  -0.00046   1.86713
   A12        1.88867   0.00017  -0.00230   0.00140  -0.00051   1.88816
   A13        1.96550   0.00017  -0.00043   0.00098   0.00070   1.96620
   A14        1.87227   0.00023  -0.00059   0.00163   0.00100   1.87327
   A15        1.92273  -0.00010   0.00103  -0.00127  -0.00097   1.92175
   A16        1.94312  -0.00040   0.00259  -0.00267   0.00025   1.94337
   A17        1.95034  -0.00002   0.00622   0.00326   0.00943   1.95977
   A18        1.93603   0.00017   0.00001   0.00047   0.00190   1.93793
   A19        1.91854  -0.00033   0.00185  -0.00174  -0.00062   1.91792
   A20        1.92554   0.00007   0.00001   0.00112  -0.00038   1.92517
   A21        1.89106   0.00002  -0.00017  -0.00005  -0.00036   1.89070
   A22        1.90411  -0.00011   0.00002  -0.00057  -0.00096   1.90314
   A23        1.88755   0.00018  -0.00178   0.00077   0.00038   1.88793
   A24        2.21443  -0.00015  -0.03298  -0.01616  -0.04928   2.16515
   A25        3.06866   0.00039   0.00106   0.00060   0.00166   3.07032
   A26        3.05218  -0.00009   0.00138  -0.00101   0.00038   3.05256
    D1        1.75673   0.00036   0.03827   0.02224   0.06024   1.81696
    D2       -1.37808   0.00006   0.04003   0.01978   0.06016  -1.31792
    D3       -1.15133   0.00011  -0.06173  -0.02017  -0.08248  -1.23381
    D4       -1.66632  -0.00007   0.01134   0.00194   0.01390  -1.65242
    D5       -0.93981  -0.00014   0.01248   0.00255   0.01599  -0.92382
    D6        1.46888   0.00021   0.00970   0.00426   0.01398   1.48286
    D7        2.19539   0.00014   0.01083   0.00487   0.01606   2.21145
    D8       -1.26187  -0.00006  -0.02499  -0.01850  -0.04427  -1.30615
    D9       -2.95041  -0.00009   0.00835   0.00092   0.00887  -2.94154
   D10        1.53239   0.00005  -0.02442  -0.01426  -0.03911   1.49328
   D11       -0.15615   0.00002   0.00892   0.00517   0.01404  -0.14211
   D12        2.98573  -0.00013  -0.00468  -0.00133  -0.00673   2.97900
   D13       -1.28493   0.00020  -0.00675   0.00131  -0.00606  -1.29099
   D14        0.87054  -0.00008  -0.00539  -0.00043  -0.00564   0.86491
   D15        0.28609  -0.00011  -0.01620  -0.00958  -0.02575   0.26034
   D16        2.29862   0.00021  -0.01826  -0.00694  -0.02508   2.27354
   D17       -1.82909  -0.00006  -0.01690  -0.00868  -0.02466  -1.85375
   D18       -1.16340   0.00007  -0.02586  -0.01585  -0.04181  -1.20521
   D19        0.22382  -0.00012  -0.01197  -0.00729  -0.01928   0.20454
   D20       -0.31589   0.00013   0.01755   0.01027   0.02760  -0.28829
   D21       -2.33936  -0.00015   0.02074   0.00779   0.02793  -2.31143
   D22        1.82615   0.00025   0.01734   0.01078   0.02758   1.85373
   D23       -1.08171   0.00005  -0.01057   0.00345  -0.00798  -1.08969
   D24        3.11042   0.00012  -0.01156   0.00435  -0.00834   3.10208
   D25        1.03030   0.00007  -0.01053   0.00380  -0.00819   1.02211
   D26        3.11805   0.00006  -0.01040   0.00354  -0.00719   3.11086
   D27        1.02699   0.00014  -0.01139   0.00443  -0.00755   1.01944
   D28       -1.05313   0.00008  -0.01036   0.00388  -0.00740  -1.06053
   D29        1.04318   0.00009  -0.01198   0.00403  -0.00797   1.03522
   D30       -1.04788   0.00017  -0.01297   0.00492  -0.00832  -1.05620
   D31       -3.12799   0.00012  -0.01194   0.00437  -0.00817  -3.13616
   D32        0.38351  -0.00002   0.03106   0.00198   0.03060   0.41411
   D33        2.51445   0.00016   0.03108   0.00291   0.03209   2.54654
   D34       -1.71534   0.00023   0.02988   0.00297   0.03134  -1.68400
         Item               Value     Threshold  Converged?
 Maximum Force            0.001563     0.000450     NO 
 RMS     Force            0.000283     0.000300     YES
 Maximum Displacement     0.104638     0.001800     NO 
 RMS     Displacement     0.027024     0.001200     NO 
 Predicted change in Energy=-3.499960D-05
 GradGradGradGradGradGradGradGradGradGradGradGradGradGradGradGradGradGrad

                          Input orientation:                          
 ---------------------------------------------------------------------
 Center     Atomic      Atomic             Coordinates (Angstroms)
 Number     Number       Type             X           Y           Z
 ---------------------------------------------------------------------
      1          8           0       -2.275096    1.564595   -0.431236
      2          8           0        2.543110    0.008247   -0.143300
      3          6           0        2.056535    0.991186    0.337860
      4          7           0       -0.739656    0.107464    0.616206
      5          6           0       -1.545038    0.795160    0.056855
      6          1           0        1.892504    1.090745    1.424707
      7          1           0        1.738996    1.850355   -0.278923
      8          6           0       -0.405064   -1.304971    0.656360
      9          1           0        0.529644   -1.394398    1.204687
     10          1           0       -1.172311   -1.820215    1.235848
     11          6           0       -0.258277   -1.910029   -0.726413
     12          1           0       -1.196760   -1.856238   -1.278759
     13          1           0        0.031280   -2.957281   -0.643974
     14          1           0        0.514652   -1.387178   -1.287518
 ---------------------------------------------------------------------
                    Distance matrix (angstroms):
                    1          2          3          4          5
     1  O    0.000000
     2  O    5.071513   0.000000
     3  C    4.436591   1.197681   0.000000
     4  N    2.361766   3.370942   2.945697   0.000000
     5  C    1.167582   4.168003   3.617833   1.197681   0.000000
     6  H    4.586715   2.013389   1.103656   2.923831   3.711480
     7  H    4.027133   2.014536   1.104275   3.159532   3.465697
     8  C    3.593646   3.325015   3.381309   1.452080   2.463635
     9  H    4.393000   2.799737   2.962060   2.052565   3.227382
    10  H    3.930934   4.364594   4.374450   2.070530   2.892946
    11  C    4.028362   3.444934   3.861098   2.470754   3.096338
    12  H    3.685540   4.330381   4.615756   2.766940   2.989160
    13  H    5.080550   3.918459   4.544893   3.402214   4.129983
    14  H    4.150768   2.714974   3.267395   2.726061   3.288200
                    6          7          8          9         10
     6  H    0.000000
     7  H    1.871611   0.000000
     8  C    3.407144   3.927827   0.000000
     9  H    2.842839   3.767234   1.087355   0.000000
    10  H    4.231129   4.923751   1.090849   1.754692   0.000000
    11  C    4.272917   4.281335   1.516477   2.148451   2.166562
    12  H    5.053413   4.832925   2.162259   3.059619   2.514984
    13  H    4.912241   5.114970   2.147416   2.471542   2.505051
    14  H    3.923613   3.605260   2.152045   2.492260   3.066063
                   11         12         13         14
    11  C    0.000000
    12  H    1.090289   0.000000
    13  H    1.089668   1.767294   0.000000
    14  H    1.088867   1.774549   1.764376   0.000000
 Stoichiometry    C4H7NO2
 Framework group  C1[X(C4H7NO2)]
 Deg. of freedom    36
 Full point group                 C1      NOp   1
 Largest Abelian subgroup         C1      NOp   1
 Largest concise Abelian subgroup C1      NOp   1
                         Standard orientation:                         
 ---------------------------------------------------------------------
 Center     Atomic      Atomic             Coordinates (Angstroms)
 Number     Number       Type             X           Y           Z
 ---------------------------------------------------------------------
      1          8           0        2.477430   -1.217696   -0.435022
      2          8           0       -2.526231   -0.396477   -0.339066
      3          6           0       -1.924618   -1.331760    0.105621
      4          7           0        0.692561   -0.077567    0.610103
      5          6           0        1.617952   -0.599265    0.057000
      6          1           0       -1.802752   -1.486129    1.191611
      7          1           0       -1.452834   -2.088687   -0.545458
      8          6           0        0.151257    1.265203    0.721878
      9          1           0       -0.812879    1.178684    1.217152
     10          1           0        0.803666    1.841610    1.379198
     11          6           0       -0.013363    1.942622   -0.624861
     12          1           0        0.949435    2.065148   -1.121587
     13          1           0       -0.458336    2.928388   -0.492044
     14          1           0       -0.671187    1.356542   -1.264712
 ---------------------------------------------------------------------
 Rotational constants (GHZ):           2.9460758           1.5748182           1.1654340
 Standard basis: Aug-CC-pVTZ (5D, 7F)
 There are   560 symmetry adapted cartesian basis functions of A   symmetry.
 There are   483 symmetry adapted basis functions of A   symmetry.
   483 basis functions,   693 primitive gaussians,   560 cartesian basis functions
    27 alpha electrons       27 beta electrons
       nuclear repulsion energy       276.6709132042 Hartrees.
 NAtoms=   14 NActive=   14 NUniq=   14 SFac= 1.00D+00 NAtFMM=   60 NAOKFM=F Big=F
 Integral buffers will be    131072 words long.
 Raffenetti 2 integral format.
 Two-electron integral symmetry is turned on.
 Nuclear repulsion after empirical dispersion term =      276.6643951806 Hartrees.
 One-electron integrals computed using PRISM.
 NBasis=   483 RedAO= T EigKep=  8.65D-06  NBF=   483
 NBsUse=   483 1.00D-06 EigRej= -1.00D+00 NBFU=   483
 Initial guess from the checkpoint file:  "PC3-wb97L-wb97H.chk"
 B after Tr=     0.000000    0.000000    0.000000
         Rot=    0.999975   -0.006019    0.003587   -0.001260 Ang=  -0.82 deg.
 ExpMin= 2.53D-02 ExpMax= 1.53D+04 ExpMxC= 5.22D+02 IAcc=3 IRadAn=         7 AccDes= 0.00D+00
 Harris functional with IExCor= 4639 and IRadAn=       7 diagonalized for initial guess.
 HarFok:  IExCor= 4639 AccDes= 0.00D+00 IRadAn=         7 IDoV= 1 UseB2=F ITyADJ=14
 ICtDFT=  3500011 ScaDFX=  1.000000  1.000000  1.000000  1.000000
 FoFCou: FMM=F IPFlag=           0 FMFlag=      100000 FMFlg1=           0
         NFxFlg=           0 DoJE=T BraDBF=F KetDBF=T FulRan=T
         wScrn=  0.000000 ICntrl=       500 IOpCl=  0 I1Cent=   200000004 NGrid=           0
         NMat0=    1 NMatS0=      1 NMatT0=    0 NMatD0=    1 NMtDS0=    0 NMtDT0=    0
 Petite list used in FoFCou.
 Requested convergence on RMS density matrix=1.00D-08 within 128 cycles.
 Requested convergence on MAX density matrix=1.00D-06.
 Requested convergence on             energy=1.00D-06.
 No special actions if energy rises.
 SCF Done:  E(RwB97XD) =  -361.830861593     A.U. after   12 cycles
            NFock= 12  Conv=0.45D-08     -V/T= 2.0057
 Calling FoFJK, ICntrl=      2127 FMM=F ISym2X=0 I1Cent= 0 IOpClX= 0 NMat=1 NMatS=1 NMatT=0.
 ***** Axes restored to original set *****
 -------------------------------------------------------------------
 Center     Atomic                   Forces (Hartrees/Bohr)
 Number     Number              X              Y              Z
 -------------------------------------------------------------------
      1        8           0.000379174   -0.000394207    0.000440738
      2        8           0.001099452   -0.000729542   -0.000395441
      3        6          -0.001623277    0.000999251    0.000609110
      4        7          -0.000145196   -0.001255657   -0.000333401
      5        6          -0.000211567    0.000852306   -0.000412752
      6        1           0.000492278    0.000096401    0.000167453
      7        1           0.000292881   -0.000158929   -0.000254206
      8        6          -0.000581808    0.001359182    0.001315645
      9        1           0.000616609    0.000019751   -0.000043529
     10        1          -0.000085459   -0.000433100   -0.000335640
     11        6           0.000130283   -0.000275982   -0.000834956
     12        1           0.000034393    0.000078000   -0.000104828
     13        1          -0.000192280   -0.000015932    0.000247704
     14        1          -0.000205486   -0.000141544   -0.000065897
 -------------------------------------------------------------------
 Cartesian Forces:  Max     0.001623277 RMS     0.000599240

 GradGradGradGradGradGradGradGradGradGradGradGradGradGradGradGradGradGrad
 Berny optimization.
 Using GEDIIS/GDIIS optimizer.
 FormGI is forming the generalized inverse of G from B-inverse, IUseBI=4.
 Internal  Forces:  Max     0.001202303 RMS     0.000264927
 Search for a local minimum.
 Step number  14 out of a maximum of   85
 All quantities printed in internal units (Hartrees-Bohrs-Radians)
 Mixed Optimization -- En-DIIS/RFO-DIIS
 Swapping is turned off.
 Update second derivatives using D2CorX and points    9   10   11   12   13
                                                     14
 DE= -2.54D-05 DEPred=-3.50D-05 R= 7.26D-01
 TightC=F SS=  1.41D+00  RLast= 1.99D-01 DXNew= 1.0715D+00 5.9556D-01
 Trust test= 7.26D-01 RLast= 1.99D-01 DXMaxT set to 6.37D-01
 ITU=  1  1  1  1  1  1  1  1  1  1  0  1  1  0
     Eigenvalues ---    0.00124   0.00287   0.00570   0.00969   0.01184
     Eigenvalues ---    0.01483   0.02989   0.03812   0.04253   0.04562
     Eigenvalues ---    0.04828   0.05460   0.06286   0.07083   0.07433
     Eigenvalues ---    0.08042   0.10059   0.11228   0.11714   0.13532
     Eigenvalues ---    0.15231   0.16673   0.17302   0.19000   0.29796
     Eigenvalues ---    0.31453   0.32721   0.33561   0.34491   0.34734
     Eigenvalues ---    0.34752   0.34830   0.36604   1.04581   1.12117
     Eigenvalues ---    1.26578
 En-DIIS/RFO-DIIS/Sim-DIIS IScMMF=       -3 using points:    14   13   12   11   10    9    8    7    6    5
 RFO step:  Lambda=-2.09451184D-05.
 DIIS inversion failure, remove point  10.
 DIIS inversion failure, remove point   9.
 DIIS inversion failure, remove point   8.
 DIIS inversion failure, remove point   7.
 DIIS inversion failure, remove point   6.
 RFO-DIIS uses    5 points instead of   10
 DidBck=F Rises=F RFO-DIIS coefs:    1.44272   -1.27310   -1.17656    3.00000   -0.99307
                  RFO-DIIS coefs:    0.00000    0.00000    0.00000    0.00000    0.00000
 Iteration  1 RMS(Cart)=  0.01610509 RMS(Int)=  0.00187168
 Iteration  2 RMS(Cart)=  0.00027483 RMS(Int)=  0.00185638
 Iteration  3 RMS(Cart)=  0.00000089 RMS(Int)=  0.00185638
 Variable       Old X    -DE/DX   Delta X   Delta X   Delta X     New X
                                 (Linear)    (Quad)   (Total)
    R1        2.20641  -0.00068   0.00083  -0.00139  -0.00056   2.20585
    R2        2.26329   0.00120   0.00154  -0.00014  -0.00030   2.26299
    R3        5.13056   0.00027  -0.04984   0.07960   0.02947   5.16003
    R4        2.08561   0.00009  -0.00012  -0.00038  -0.00056   2.08505
    R5        2.08678  -0.00006  -0.00002  -0.00060  -0.00061   2.08617
    R6        2.26329   0.00014  -0.00329   0.00316  -0.00013   2.26316
    R7        5.52524   0.00007  -0.05365   0.05058  -0.00555   5.51969
    R8        2.74403  -0.00061  -0.00674   0.00377  -0.00278   2.74125
    R9        5.37219  -0.00001  -0.06424   0.06856   0.00699   5.37918
   R10        2.05480   0.00049   0.00186  -0.00079   0.00265   2.05746
   R11        2.06141   0.00009   0.00017   0.00005   0.00022   2.06162
   R12        2.86573   0.00069   0.00241   0.00069   0.00371   2.86944
   R13        2.06035   0.00003  -0.00027   0.00027   0.00000   2.06035
   R14        2.05917  -0.00002  -0.00002  -0.00004  -0.00007   2.05911
   R15        2.05766  -0.00004  -0.00096   0.00094  -0.00039   2.05728
    A1        1.86251  -0.00025  -0.01914   0.00812  -0.00469   1.85782
    A2        2.12944  -0.00013  -0.00079  -0.00001  -0.00142   2.12802
    A3        2.13054  -0.00032  -0.00115  -0.00126  -0.00210   2.12844
    A4        2.02318   0.00045   0.00194   0.00130   0.00354   2.02672
    A5        2.14291  -0.00061  -0.02425   0.01595  -0.01055   2.13236
    A6        2.38383   0.00049   0.03228  -0.02492   0.00710   2.39093
    A7        1.68307   0.00015  -0.01196   0.01174   0.00243   1.68550
    A8        1.40114  -0.00014   0.03750  -0.03055   0.00858   1.40971
    A9        1.48688  -0.00005   0.07829  -0.05729   0.02204   1.50892
   A10        0.72731  -0.00003   0.00783  -0.00781   0.00004   0.72735
   A11        1.86713   0.00004   0.00079  -0.00049   0.00053   1.86766
   A12        1.88816   0.00019   0.00344  -0.00047   0.00201   1.89016
   A13        1.96620   0.00004  -0.00049   0.00177   0.00095   1.96715
   A14        1.87327   0.00022  -0.00006   0.00278   0.00283   1.87610
   A15        1.92175  -0.00014  -0.00138  -0.00155  -0.00118   1.92057
   A16        1.94337  -0.00031  -0.00211  -0.00190  -0.00479   1.93858
   A17        1.95977  -0.00012  -0.01241   0.00647  -0.00576   1.95401
   A18        1.93793   0.00007  -0.00015   0.00049  -0.00305   1.93488
   A19        1.91792  -0.00026  -0.00172  -0.00146  -0.00141   1.91651
   A20        1.92517   0.00006  -0.00292   0.00479   0.00538   1.93055
   A21        1.89070   0.00005   0.00051  -0.00071   0.00012   1.89082
   A22        1.90314  -0.00004   0.00083  -0.00189   0.00002   1.90316
   A23        1.88793   0.00013   0.00362  -0.00138  -0.00110   1.88683
   A24        2.16515   0.00000   0.07451  -0.05378   0.02110   2.18625
   A25        3.07032   0.00010   0.00141  -0.00363  -0.00222   3.06810
   A26        3.05256  -0.00034   0.00193  -0.00572  -0.00379   3.04876
    D1        1.81696   0.00028  -0.08639   0.06238  -0.02344   1.79352
    D2       -1.31792  -0.00006  -0.08683   0.05728  -0.03056  -1.34848
    D3       -1.23381   0.00014   0.12628  -0.06431   0.06358  -1.17023
    D4       -1.65242  -0.00017  -0.02330   0.00982  -0.01507  -1.66748
    D5       -0.92382  -0.00020  -0.02477   0.00921  -0.01809  -0.94191
    D6        1.48286   0.00015  -0.02290   0.01461  -0.00836   1.47449
    D7        2.21145   0.00012  -0.02438   0.01400  -0.01138   2.20007
    D8       -1.30615  -0.00014   0.05198  -0.03477   0.01916  -1.28699
    D9       -2.94154  -0.00023  -0.02158   0.01588  -0.00468  -2.94622
   D10        1.49328   0.00011   0.05373  -0.03541   0.01938   1.51266
   D11       -0.14211   0.00001  -0.01983   0.01524  -0.00446  -0.14657
   D12        2.97900  -0.00019   0.01203  -0.01159   0.00218   2.98117
   D13       -1.29099   0.00017   0.01407  -0.00884   0.00673  -1.28426
   D14        0.86491  -0.00006   0.01352  -0.01041   0.00271   0.86761
   D15        0.26034  -0.00009   0.03572  -0.02726   0.00837   0.26871
   D16        2.27354   0.00027   0.03775  -0.02451   0.01293   2.28647
   D17       -1.85375   0.00004   0.03720  -0.02608   0.00890  -1.84485
   D18       -1.20521   0.00004   0.05622  -0.03908   0.01732  -1.18789
   D19        0.20454  -0.00013   0.02682  -0.02146   0.00542   0.20996
   D20       -0.28829   0.00012  -0.03935   0.03102  -0.00782  -0.29611
   D21       -2.31143  -0.00022  -0.04369   0.03044  -0.01180  -2.32323
   D22        1.85373   0.00010  -0.04028   0.03195  -0.00703   1.84670
   D23       -1.08969   0.00004   0.02074  -0.00805   0.01481  -1.07488
   D24        3.10208   0.00011   0.02131  -0.00653   0.01750   3.11958
   D25        1.02211   0.00007   0.01974  -0.00690   0.01641   1.03853
   D26        3.11086   0.00007   0.02101  -0.00752   0.01433   3.12518
   D27        1.01944   0.00013   0.02158  -0.00600   0.01702   1.03646
   D28       -1.06053   0.00010   0.02001  -0.00637   0.01593  -1.04460
   D29        1.03522   0.00008   0.02332  -0.00878   0.01459   1.04981
   D30       -1.05620   0.00015   0.02389  -0.00726   0.01728  -1.03892
   D31       -3.13616   0.00012   0.02232  -0.00763   0.01619  -3.11997
   D32        0.41411  -0.00002  -0.05914   0.01460  -0.03869   0.37541
   D33        2.54654   0.00007  -0.06065   0.01704  -0.03902   2.50752
   D34       -1.68400   0.00018  -0.05753   0.01438  -0.03949  -1.72348
         Item               Value     Threshold  Converged?
 Maximum Force            0.001202     0.000450     NO 
 RMS     Force            0.000265     0.000300     YES
 Maximum Displacement     0.055551     0.001800     NO 
 RMS     Displacement     0.016184     0.001200     NO 
 Predicted change in Energy=-1.352389D-05
 GradGradGradGradGradGradGradGradGradGradGradGradGradGradGradGradGradGrad

                          Input orientation:                          
 ---------------------------------------------------------------------
 Center     Atomic      Atomic             Coordinates (Angstroms)
 Number     Number       Type             X           Y           Z
 ---------------------------------------------------------------------
      1          8           0       -2.259209    1.579093   -0.424071
      2          8           0        2.560591    0.037643   -0.164397
      3          6           0        2.054736    1.003313    0.331238
      4          7           0       -0.741415    0.100755    0.617878
      5          6           0       -1.538971    0.797773    0.058997
      6          1           0        1.890283    1.082245    1.419417
      7          1           0        1.726254    1.866265   -0.273842
      8          6           0       -0.411689   -1.311275    0.659329
      9          1           0        0.520367   -1.404526    1.214283
     10          1           0       -1.185740   -1.827176    1.229326
     11          6           0       -0.256568   -1.917885   -0.724010
     12          1           0       -1.188154   -1.846471   -1.285952
     13          1           0        0.011849   -2.970406   -0.637671
     14          1           0        0.532185   -1.411907   -1.278125
 ---------------------------------------------------------------------
                    Distance matrix (angstroms):
                    1          2          3          4          5
     1  O    0.000000
     2  O    5.066949   0.000000
     3  C    4.417254   1.197523   0.000000
     4  N    2.361110   3.393992   2.952158   0.000000
     5  C    1.167287   4.175417   3.609860   1.197613   0.000000
     6  H    4.567668   2.012206   1.103362   2.920894   3.700196
     7  H    3.998619   2.012946   1.103951   3.162528   3.451688
     8  C    3.597403   3.366386   3.398266   1.450609   2.465613
     9  H    4.394567   2.853616   2.988602   2.052720   3.228882
    10  H    3.935572   4.410783   4.395328   2.070799   2.895652
    11  C    4.040964   3.474714   3.871572   2.471973   3.103620
    12  H    3.691136   4.342909   4.610088   2.759680   2.987304
    13  H    5.089329   3.970948   4.571937   3.402328   4.133952
    14  H    4.179397   2.730570   3.277422   2.739531   3.310629
                    6          7          8          9         10
     6  H    0.000000
     7  H    1.873157   0.000000
     8  C    3.406721   3.941874   0.000000
     9  H    2.846538   3.790349   1.088760   0.000000
    10  H    4.238252   4.937684   1.090965   1.757742   0.000000
    11  C    4.266618   4.295815   1.518442   2.150383   2.164974
    12  H    5.037179   4.827272   2.161817   3.060316   2.515354
    13  H    4.917733   5.144408   2.148094   2.477963   2.495370
    14  H    3.916881   3.630536   2.157488   2.492447   3.067739
                   11         12         13         14
    11  C    0.000000
    12  H    1.090290   0.000000
    13  H    1.089634   1.767345   0.000000
    14  H    1.088663   1.774394   1.763477   0.000000
 Stoichiometry    C4H7NO2
 Framework group  C1[X(C4H7NO2)]
 Deg. of freedom    36
 Full point group                 C1      NOp   1
 Largest Abelian subgroup         C1      NOp   1
 Largest concise Abelian subgroup C1      NOp   1
                         Standard orientation:                         
 ---------------------------------------------------------------------
 Center     Atomic      Atomic             Coordinates (Angstroms)
 Number     Number       Type             X           Y           Z
 ---------------------------------------------------------------------
      1          8           0        2.453234   -1.252886   -0.437049
      2          8           0       -2.540688   -0.400957   -0.342554
      3          6           0       -1.928280   -1.320406    0.119650
      4          7           0        0.699775   -0.068272    0.610286
      5          6           0        1.610590   -0.611100    0.053481
      6          1           0       -1.803270   -1.449882    1.208234
      7          1           0       -1.456407   -2.087771   -0.518469
      8          6           0        0.175605    1.279860    0.720066
      9          1           0       -0.784237    1.207921    1.228914
     10          1           0        0.844236    1.856189    1.361145
     11          6           0       -0.000268    1.952185   -0.630013
     12          1           0        0.956388    2.046117   -1.144520
     13          1           0       -0.415859    2.950245   -0.494138
     14          1           0       -0.685532    1.382591   -1.255444
 ---------------------------------------------------------------------
 Rotational constants (GHZ):           2.9051919           1.5767896           1.1609449
 Standard basis: Aug-CC-pVTZ (5D, 7F)
 There are   560 symmetry adapted cartesian basis functions of A   symmetry.
 There are   483 symmetry adapted basis functions of A   symmetry.
   483 basis functions,   693 primitive gaussians,   560 cartesian basis functions
    27 alpha electrons       27 beta electrons
       nuclear repulsion energy       276.2880534930 Hartrees.
 NAtoms=   14 NActive=   14 NUniq=   14 SFac= 1.00D+00 NAtFMM=   60 NAOKFM=F Big=F
 Integral buffers will be    131072 words long.
 Raffenetti 2 integral format.
 Two-electron integral symmetry is turned on.
 Nuclear repulsion after empirical dispersion term =      276.2815579863 Hartrees.
 One-electron integrals computed using PRISM.
 NBasis=   483 RedAO= T EigKep=  8.76D-06  NBF=   483
 NBsUse=   483 1.00D-06 EigRej= -1.00D+00 NBFU=   483
 Initial guess from the checkpoint file:  "PC3-wb97L-wb97H.chk"
 B after Tr=     0.000000    0.000000    0.000000
         Rot=    0.999987    0.002725   -0.001703    0.003894 Ang=   0.58 deg.
 ExpMin= 2.53D-02 ExpMax= 1.53D+04 ExpMxC= 5.22D+02 IAcc=3 IRadAn=         7 AccDes= 0.00D+00
 Harris functional with IExCor= 4639 and IRadAn=       7 diagonalized for initial guess.
 HarFok:  IExCor= 4639 AccDes= 0.00D+00 IRadAn=         7 IDoV= 1 UseB2=F ITyADJ=14
 ICtDFT=  3500011 ScaDFX=  1.000000  1.000000  1.000000  1.000000
 FoFCou: FMM=F IPFlag=           0 FMFlag=      100000 FMFlg1=           0
         NFxFlg=           0 DoJE=T BraDBF=F KetDBF=T FulRan=T
         wScrn=  0.000000 ICntrl=       500 IOpCl=  0 I1Cent=   200000004 NGrid=           0
         NMat0=    1 NMatS0=      1 NMatT0=    0 NMatD0=    1 NMtDS0=    0 NMtDT0=    0
 Petite list used in FoFCou.
 Requested convergence on RMS density matrix=1.00D-08 within 128 cycles.
 Requested convergence on MAX density matrix=1.00D-06.
 Requested convergence on             energy=1.00D-06.
 No special actions if energy rises.
 SCF Done:  E(RwB97XD) =  -361.830880600     A.U. after   11 cycles
            NFock= 11  Conv=0.81D-08     -V/T= 2.0057
 Calling FoFJK, ICntrl=      2127 FMM=F ISym2X=0 I1Cent= 0 IOpClX= 0 NMat=1 NMatS=1 NMatT=0.
 ***** Axes restored to original set *****
 -------------------------------------------------------------------
 Center     Atomic                   Forces (Hartrees/Bohr)
 Number     Number              X              Y              Z
 -------------------------------------------------------------------
      1        8          -0.000150569   -0.000181094   -0.000112495
      2        8           0.000896221   -0.001311827   -0.000549913
      3        6          -0.000869626    0.001043130    0.000554372
      4        7          -0.000271788   -0.000947157   -0.000556083
      5        6           0.000502455    0.000640365    0.000415715
      6        1           0.000134316    0.000290047    0.000254052
      7        1          -0.000101292    0.000051414   -0.000080480
      8        6           0.000475062    0.000570167    0.000374174
      9        1          -0.000249984    0.000031565   -0.000267823
     10        1           0.000125982   -0.000204715   -0.000075028
     11        6          -0.000173053   -0.000153204   -0.000151889
     12        1           0.000088335   -0.000055546   -0.000211202
     13        1          -0.000223064   -0.000080028    0.000254806
     14        1          -0.000182996    0.000306883    0.000151795
 -------------------------------------------------------------------
 Cartesian Forces:  Max     0.001311827 RMS     0.000453588

 GradGradGradGradGradGradGradGradGradGradGradGradGradGradGradGradGradGrad
 Berny optimization.
 Using GEDIIS/GDIIS optimizer.
 FormGI is forming the generalized inverse of G from B-inverse, IUseBI=4.
 Internal  Forces:  Max     0.001502959 RMS     0.000230091
 Search for a local minimum.
 Step number  15 out of a maximum of   85
 All quantities printed in internal units (Hartrees-Bohrs-Radians)
 Mixed Optimization -- En-DIIS/RFO-DIIS
 Swapping is turned off.
 Update second derivatives using D2CorX and points    8    9   10   11   12
                                                     13   14   15
 DE= -1.90D-05 DEPred=-1.35D-05 R= 1.41D+00
 TightC=F SS=  1.41D+00  RLast= 1.31D-01 DXNew= 1.0715D+00 3.9385D-01
 Trust test= 1.41D+00 RLast= 1.31D-01 DXMaxT set to 6.37D-01
 ITU=  1  1  1  1  1  1  1  1  1  1  1  0  1  1  0
     Eigenvalues ---    0.00104   0.00225   0.00493   0.00941   0.01217
     Eigenvalues ---    0.01392   0.02775   0.03772   0.04272   0.04529
     Eigenvalues ---    0.04946   0.05213   0.06009   0.07242   0.07413
     Eigenvalues ---    0.08122   0.10146   0.10426   0.11359   0.13523
     Eigenvalues ---    0.15203   0.16626   0.17335   0.18375   0.30124
     Eigenvalues ---    0.31654   0.32940   0.33582   0.34379   0.34544
     Eigenvalues ---    0.34756   0.34835   0.35168   1.05805   1.08127
     Eigenvalues ---    1.24282
 En-DIIS/RFO-DIIS/Sim-DIIS IScMMF=       -3 using points:    15   14   13   12   11   10    9    8    7    6
 RFO step:  Lambda=-6.01046033D-05.
 DIIS inversion failure, remove point  10.
 DIIS inversion failure, remove point   9.
 DIIS inversion failure, remove point   8.
 DIIS inversion failure, remove point   7.
 DIIS inversion failure, remove point   6.
 RFO-DIIS uses    5 points instead of   10
 DidBck=F Rises=F RFO-DIIS coefs:    1.75741    0.85079   -2.00000   -0.28653    0.67833
                  RFO-DIIS coefs:    0.00000    0.00000    0.00000    0.00000    0.00000
 Iteration  1 RMS(Cart)=  0.02040528 RMS(Int)=  0.00051974
 Iteration  2 RMS(Cart)=  0.00040255 RMS(Int)=  0.00037827
 Iteration  3 RMS(Cart)=  0.00000014 RMS(Int)=  0.00037827
 Variable       Old X    -DE/DX   Delta X   Delta X   Delta X     New X
                                 (Linear)    (Quad)   (Total)
    R1        2.20585   0.00002  -0.00069   0.00025  -0.00044   2.20541
    R2        2.26299   0.00150   0.00124   0.00053   0.00135   2.26434
    R3        5.16003   0.00002   0.04060   0.01369   0.05428   5.21431
    R4        2.08505   0.00006  -0.00038   0.00045  -0.00001   2.08505
    R5        2.08617   0.00011  -0.00070   0.00038  -0.00031   2.08585
    R6        2.26316  -0.00011   0.00073  -0.00051   0.00022   2.26338
    R7        5.51969  -0.00009   0.02964   0.00521   0.03435   5.55404
    R8        2.74125  -0.00036  -0.00108  -0.00051  -0.00154   2.73971
    R9        5.37918   0.00016   0.02005   0.00679   0.02734   5.40652
   R10        2.05746  -0.00024   0.00135  -0.00161   0.00000   2.05746
   R11        2.06162  -0.00003   0.00016  -0.00021  -0.00005   2.06158
   R12        2.86944  -0.00003   0.00227  -0.00073   0.00171   2.87115
   R13        2.06035   0.00003   0.00015   0.00002   0.00016   2.06051
   R14        2.05911   0.00004  -0.00006   0.00008   0.00001   2.05912
   R15        2.05728  -0.00005  -0.00041   0.00060   0.00020   2.05748
    A1        1.85782  -0.00023  -0.00231  -0.00330  -0.00459   1.85323
    A2        2.12802  -0.00005  -0.00150   0.00043  -0.00141   2.12662
    A3        2.12844   0.00001  -0.00166   0.00039  -0.00111   2.12733
    A4        2.02672   0.00003   0.00316  -0.00081   0.00251   2.02923
    A5        2.13236  -0.00039   0.00472  -0.00194   0.00223   2.13459
    A6        2.39093   0.00032  -0.00081   0.00306   0.00210   2.39303
    A7        1.68550   0.00015   0.00227   0.00114   0.00375   1.68924
    A8        1.40971  -0.00018  -0.01682  -0.00288  -0.01969   1.39003
    A9        1.50892  -0.00012  -0.03797  -0.00590  -0.04390   1.46502
   A10        0.72735  -0.00011  -0.00339  -0.00111  -0.00449   0.72286
   A11        1.86766  -0.00004   0.00022   0.00012   0.00036   1.86802
   A12        1.89016   0.00011   0.00219   0.00045   0.00250   1.89266
   A13        1.96715   0.00004   0.00072  -0.00040   0.00012   1.96727
   A14        1.87610   0.00003   0.00319  -0.00091   0.00225   1.87835
   A15        1.92057   0.00012  -0.00281   0.00055  -0.00181   1.91876
   A16        1.93858  -0.00025  -0.00317   0.00015  -0.00314   1.93545
   A17        1.95401   0.00004   0.00727   0.00104   0.00815   1.96215
   A18        1.93488   0.00021   0.00056   0.00108   0.00089   1.93577
   A19        1.91651  -0.00020  -0.00228  -0.00074  -0.00259   1.91391
   A20        1.93055  -0.00012   0.00095  -0.00092   0.00072   1.93127
   A21        1.89082  -0.00005  -0.00026  -0.00013  -0.00032   1.89050
   A22        1.90316  -0.00004  -0.00058  -0.00030  -0.00064   1.90252
   A23        1.88683   0.00020   0.00161   0.00103   0.00195   1.88878
   A24        2.18625   0.00010  -0.02973  -0.00338  -0.03305   2.15321
   A25        3.06810   0.00043   0.00193   0.00007   0.00200   3.07010
   A26        3.04876   0.00036  -0.00058   0.00146   0.00087   3.04964
    D1        1.79352   0.00008   0.04365   0.00712   0.05072   1.84424
    D2       -1.34848   0.00007   0.03886   0.00880   0.04747  -1.30100
    D3       -1.17023   0.00003  -0.03895  -0.00598  -0.04440  -1.21463
    D4       -1.66748   0.00000   0.00016  -0.00256  -0.00253  -1.67001
    D5       -0.94191  -0.00010   0.00210  -0.00292  -0.00117  -0.94308
    D6        1.47449   0.00002   0.00467  -0.00414   0.00055   1.47504
    D7        2.20007  -0.00009   0.00661  -0.00450   0.00190   2.20197
    D8       -1.28699  -0.00016  -0.04085  -0.00943  -0.04995  -1.33694
    D9       -2.94622  -0.00021  -0.00278  -0.00399  -0.00648  -2.95270
   D10        1.51266   0.00011  -0.02783  -0.00360  -0.03135   1.48131
   D11       -0.14657   0.00005   0.01025   0.00184   0.01212  -0.13445
   D12        2.98117  -0.00002  -0.00165   0.00223   0.00096   2.98213
   D13       -1.28426   0.00004   0.00325   0.00147   0.00502  -1.27923
   D14        0.86761  -0.00017   0.00126   0.00171   0.00290   0.87051
   D15        0.26871  -0.00009  -0.01944  -0.00320  -0.02254   0.24617
   D16        2.28647  -0.00003  -0.01454  -0.00397  -0.01847   2.26800
   D17       -1.84485  -0.00024  -0.01653  -0.00373  -0.02060  -1.86545
   D18       -1.18789   0.00008  -0.03191  -0.00464  -0.03643  -1.22432
   D19        0.20996  -0.00008  -0.01457  -0.00246  -0.01703   0.19293
   D20       -0.29611   0.00011   0.02008   0.00355   0.02383  -0.27228
   D21       -2.32323   0.00000   0.01587   0.00342   0.01963  -2.30360
   D22        1.84670   0.00021   0.01941   0.00347   0.02312   1.86983
   D23       -1.07488   0.00010   0.00826   0.00084   0.00953  -1.06536
   D24        3.11958   0.00015   0.00969   0.00079   0.01103   3.13061
   D25        1.03853   0.00010   0.00855   0.00056   0.00980   1.04832
   D26        3.12518   0.00004   0.00944   0.00056   0.01023   3.13541
   D27        1.03646   0.00010   0.01087   0.00052   0.01173   1.04819
   D28       -1.04460   0.00005   0.00973   0.00029   0.01050  -1.03409
   D29        1.04981   0.00008   0.00930   0.00124   0.01056   1.06037
   D30       -1.03892   0.00014   0.01073   0.00119   0.01206  -1.02686
   D31       -3.11997   0.00009   0.00958   0.00096   0.01083  -3.10914
   D32        0.37541   0.00007   0.00215   0.00172   0.00520   0.38062
   D33        2.50752   0.00023   0.00308   0.00227   0.00636   2.51388
   D34       -1.72348   0.00026   0.00337   0.00253   0.00672  -1.71676
         Item               Value     Threshold  Converged?
 Maximum Force            0.001503     0.000450     NO 
 RMS     Force            0.000230     0.000300     YES
 Maximum Displacement     0.092973     0.001800     NO 
 RMS     Displacement     0.020529     0.001200     NO 
 Predicted change in Energy=-2.833284D-05
 GradGradGradGradGradGradGradGradGradGradGradGradGradGradGradGradGradGrad

                          Input orientation:                          
 ---------------------------------------------------------------------
 Center     Atomic      Atomic             Coordinates (Angstroms)
 Number     Number       Type             X           Y           Z
 ---------------------------------------------------------------------
      1          8           0       -2.281119    1.571551   -0.414412
      2          8           0        2.563355    0.016134   -0.115198
      3          6           0        2.057442    0.999952    0.345164
      4          7           0       -0.738842    0.104835    0.607917
      5          6           0       -1.548186    0.796968    0.059768
      6          1           0        1.894828    1.117714    1.430101
      7          1           0        1.731169    1.840344   -0.291727
      8          6           0       -0.401589   -1.304515    0.651405
      9          1           0        0.539528   -1.390640    1.192037
     10          1           0       -1.164895   -1.824254    1.232254
     11          6           0       -0.262420   -1.917461   -0.731833
     12          1           0       -1.198978   -1.845292   -1.285523
     13          1           0        0.001533   -2.970756   -0.641190
     14          1           0        0.522695   -1.417140   -1.296363
 ---------------------------------------------------------------------
                    Distance matrix (angstroms):
                    1          2          3          4          5
     1  O    0.000000
     2  O    5.096840   0.000000
     3  C    4.441486   1.198239   0.000000
     4  N    2.361150   3.381607   2.947792   0.000000
     5  C    1.167055   4.188685   3.622597   1.197728   0.000000
     6  H    4.587671   2.012053   1.103358   2.939070   3.719548
     7  H    4.023153   2.012818   1.103786   3.149969   3.459241
     8  C    3.597271   3.335069   3.383960   1.449793   2.465958
     9  H    4.394463   2.789937   2.955704   2.052284   3.228964
    10  H    3.935601   4.370640   4.375673   2.071883   2.896970
    11  C    4.043403   3.479085   3.879817   2.472163   3.106114
    12  H    3.688452   4.357719   4.621561   2.756780   2.985513
    13  H    5.088662   3.970026   4.578883   3.401129   4.133849
    14  H    4.191835   2.759296   3.300362   2.744843   3.321130
                    6          7          8          9         10
     6  H    0.000000
     7  H    1.874478   0.000000
     8  C    3.427404   3.915137   0.000000
     9  H    2.861005   3.749776   1.088762   0.000000
    10  H    4.249261   4.913143   1.090939   1.759175   0.000000
    11  C    4.305806   4.276586   1.519348   2.149869   2.163512
    12  H    5.072047   4.812204   2.163321   3.060623   2.518095
    13  H    4.958871   5.124494   2.147013   2.479300   2.486928
    14  H    3.967599   3.616753   2.158885   2.488598   3.067181
                   11         12         13         14
    11  C    0.000000
    12  H    1.090377   0.000000
    13  H    1.089641   1.767218   0.000000
    14  H    1.088770   1.774145   1.764818   0.000000
 Stoichiometry    C4H7NO2
 Framework group  C1[X(C4H7NO2)]
 Deg. of freedom    36
 Full point group                 C1      NOp   1
 Largest Abelian subgroup         C1      NOp   1
 Largest concise Abelian subgroup C1      NOp   1
                         Standard orientation:                         
 ---------------------------------------------------------------------
 Center     Atomic      Atomic             Coordinates (Angstroms)
 Number     Number       Type             X           Y           Z
 ---------------------------------------------------------------------
      1          8           0        2.481213   -1.229427   -0.425753
      2          8           0       -2.545753   -0.394301   -0.325986
      3          6           0       -1.928562   -1.331518    0.094105
      4          7           0        0.691727   -0.078815    0.598386
      5          6           0        1.620247   -0.605143    0.054896
      6          1           0       -1.808473   -1.511821    1.175987
      7          1           0       -1.451327   -2.064496   -0.579195
      8          6           0        0.153178    1.261637    0.721072
      9          1           0       -0.817874    1.172058    1.205257
     10          1           0        0.801767    1.834683    1.385226
     11          6           0        0.000763    1.957803   -0.620770
     12          1           0        0.965993    2.061564   -1.117244
     13          1           0       -0.416575    2.953295   -0.471966
     14          1           0       -0.673039    1.399573   -1.268682
 ---------------------------------------------------------------------
 Rotational constants (GHZ):           2.9343146           1.5671275           1.1562089
 Standard basis: Aug-CC-pVTZ (5D, 7F)
 There are   560 symmetry adapted cartesian basis functions of A   symmetry.
 There are   483 symmetry adapted basis functions of A   symmetry.
   483 basis functions,   693 primitive gaussians,   560 cartesian basis functions
    27 alpha electrons       27 beta electrons
       nuclear repulsion energy       276.2764892042 Hartrees.
 NAtoms=   14 NActive=   14 NUniq=   14 SFac= 1.00D+00 NAtFMM=   60 NAOKFM=F Big=F
 Integral buffers will be    131072 words long.
 Raffenetti 2 integral format.
 Two-electron integral symmetry is turned on.
 Nuclear repulsion after empirical dispersion term =      276.2700020730 Hartrees.
 One-electron integrals computed using PRISM.
 NBasis=   483 RedAO= T EigKep=  8.66D-06  NBF=   483
 NBsUse=   483 1.00D-06 EigRej= -1.00D+00 NBFU=   483
 Initial guess from the checkpoint file:  "PC3-wb97L-wb97H.chk"
 B after Tr=     0.000000    0.000000    0.000000
         Rot=    0.999986   -0.004318    0.002069   -0.002275 Ang=  -0.61 deg.
 ExpMin= 2.53D-02 ExpMax= 1.53D+04 ExpMxC= 5.22D+02 IAcc=3 IRadAn=         7 AccDes= 0.00D+00
 Harris functional with IExCor= 4639 and IRadAn=       7 diagonalized for initial guess.
 HarFok:  IExCor= 4639 AccDes= 0.00D+00 IRadAn=         7 IDoV= 1 UseB2=F ITyADJ=14
 ICtDFT=  3500011 ScaDFX=  1.000000  1.000000  1.000000  1.000000
 FoFCou: FMM=F IPFlag=           0 FMFlag=      100000 FMFlg1=           0
         NFxFlg=           0 DoJE=T BraDBF=F KetDBF=T FulRan=T
         wScrn=  0.000000 ICntrl=       500 IOpCl=  0 I1Cent=   200000004 NGrid=           0
         NMat0=    1 NMatS0=      1 NMatT0=    0 NMatD0=    1 NMtDS0=    0 NMtDT0=    0
 Petite list used in FoFCou.
 Requested convergence on RMS density matrix=1.00D-08 within 128 cycles.
 Requested convergence on MAX density matrix=1.00D-06.
 Requested convergence on             energy=1.00D-06.
 No special actions if energy rises.
 SCF Done:  E(RwB97XD) =  -361.830918664     A.U. after   12 cycles
            NFock= 12  Conv=0.45D-08     -V/T= 2.0057
 Calling FoFJK, ICntrl=      2127 FMM=F ISym2X=0 I1Cent= 0 IOpClX= 0 NMat=1 NMatS=1 NMatT=0.
 ***** Axes restored to original set *****
 -------------------------------------------------------------------
 Center     Atomic                   Forces (Hartrees/Bohr)
 Number     Number              X              Y              Z
 -------------------------------------------------------------------
      1        8          -0.000292954    0.000256046   -0.000267258
      2        8           0.000422616   -0.000504663   -0.000172211
      3        6          -0.000034374    0.000173869    0.000059577
      4        7          -0.000491034   -0.000248187   -0.000588703
      5        6           0.000831521   -0.000232210    0.000737094
      6        1          -0.000080774    0.000393335    0.000128419
      7        1          -0.000213300    0.000092579    0.000061323
      8        6           0.000563123   -0.000045151   -0.000339164
      9        1          -0.000441215   -0.000079242   -0.000143328
     10        1           0.000094726    0.000058067    0.000128657
     11        6          -0.000221828    0.000006295    0.000192029
     12        1           0.000070570   -0.000054874   -0.000085999
     13        1          -0.000054159   -0.000050185    0.000049409
     14        1          -0.000152919    0.000234321    0.000240153
 -------------------------------------------------------------------
 Cartesian Forces:  Max     0.000831521 RMS     0.000301747

 GradGradGradGradGradGradGradGradGradGradGradGradGradGradGradGradGradGrad
 Berny optimization.
 Using GEDIIS/GDIIS optimizer.
 FormGI is forming the generalized inverse of G from B-inverse, IUseBI=4.
 Internal  Forces:  Max     0.000564051 RMS     0.000159299
 Search for a local minimum.
 Step number  16 out of a maximum of   85
 All quantities printed in internal units (Hartrees-Bohrs-Radians)
 Mixed Optimization -- En-DIIS/RFO-DIIS
 Swapping is turned off.
 Update second derivatives using D2CorX and points    9   10   11   12   13
                                                     14   15   16
 DE= -3.81D-05 DEPred=-2.83D-05 R= 1.34D+00
 TightC=F SS=  1.41D+00  RLast= 1.57D-01 DXNew= 1.0715D+00 4.6965D-01
 Trust test= 1.34D+00 RLast= 1.57D-01 DXMaxT set to 6.37D-01
 ITU=  1  1  1  1  1  1  1  1  1  1  1  1  0  1  1  0
     Eigenvalues ---    0.00087   0.00214   0.00450   0.00927   0.01180
     Eigenvalues ---    0.01338   0.02553   0.03708   0.04317   0.04512
     Eigenvalues ---    0.04975   0.05221   0.05925   0.07224   0.07708
     Eigenvalues ---    0.08287   0.09753   0.10548   0.11422   0.12625
     Eigenvalues ---    0.15167   0.16556   0.17516   0.18770   0.30762
     Eigenvalues ---    0.31631   0.33077   0.33719   0.34255   0.34608
     Eigenvalues ---    0.34757   0.34833   0.36102   1.02898   1.07540
     Eigenvalues ---    1.26664
 En-DIIS/RFO-DIIS/Sim-DIIS IScMMF=       -3 using points:    16   15   14   13   12   11   10    9    8    7
 RFO step:  Lambda=-2.64918864D-05.
 DIIS inversion failure, remove point  10.
 DIIS inversion failure, remove point   9.
 DIIS inversion failure, remove point   8.
 DIIS inversion failure, remove point   7.
 RFO-DIIS uses    6 points instead of   10
 DidBck=F Rises=F RFO-DIIS coefs:    1.33923    0.03434    0.24792   -0.61055   -0.47981
                  RFO-DIIS coefs:    0.46888    0.00000    0.00000    0.00000    0.00000
 Iteration  1 RMS(Cart)=  0.01472922 RMS(Int)=  0.00022501
 Iteration  2 RMS(Cart)=  0.00021208 RMS(Int)=  0.00012760
 Iteration  3 RMS(Cart)=  0.00000003 RMS(Int)=  0.00012760
 Variable       Old X    -DE/DX   Delta X   Delta X   Delta X     New X
                                 (Linear)    (Quad)   (Total)
    R1        2.20541   0.00046  -0.00064   0.00048  -0.00017   2.20525
    R2        2.26434   0.00055   0.00106   0.00010   0.00102   2.26536
    R3        5.21431   0.00000   0.04192   0.00437   0.04637   5.26069
    R4        2.08505   0.00004  -0.00021   0.00037   0.00011   2.08515
    R5        2.08585   0.00010  -0.00046   0.00028  -0.00018   2.08568
    R6        2.26338  -0.00056   0.00066  -0.00078  -0.00011   2.26326
    R7        5.55404  -0.00010   0.02704  -0.00178   0.02517   5.57920
    R8        2.73971  -0.00014  -0.00092  -0.00022  -0.00113   2.73858
    R9        5.40652   0.00024   0.02334   0.00076   0.02414   5.43066
   R10        2.05746  -0.00030   0.00060  -0.00067  -0.00012   2.05735
   R11        2.06158  -0.00003   0.00007  -0.00003   0.00004   2.06162
   R12        2.87115  -0.00037   0.00189  -0.00116   0.00079   2.87195
   R13        2.06051  -0.00002   0.00014  -0.00008   0.00006   2.06057
   R14        2.05912   0.00004   0.00000   0.00003   0.00003   2.05915
   R15        2.05748  -0.00008   0.00000  -0.00003   0.00007   2.05755
    A1        1.85323  -0.00020  -0.00165  -0.00338  -0.00516   1.84807
    A2        2.12662   0.00004  -0.00127   0.00081  -0.00063   2.12598
    A3        2.12733   0.00015  -0.00136   0.00057  -0.00071   2.12662
    A4        2.02923  -0.00018   0.00263  -0.00138   0.00133   2.03057
    A5        2.13459  -0.00036   0.00331  -0.00297   0.00015   2.13474
    A6        2.39303   0.00030  -0.00137   0.00371   0.00224   2.39527
    A7        1.68924   0.00011   0.00336   0.00058   0.00377   1.69301
    A8        1.39003  -0.00006  -0.01531   0.00096  -0.01477   1.37526
    A9        1.46502  -0.00005  -0.03338   0.00155  -0.03208   1.43294
   A10        0.72286  -0.00009  -0.00352  -0.00007  -0.00357   0.71930
   A11        1.86802  -0.00004   0.00024  -0.00010   0.00012   1.86814
   A12        1.89266   0.00000   0.00205  -0.00053   0.00152   1.89418
   A13        1.96727  -0.00003   0.00071  -0.00053   0.00010   1.96737
   A14        1.87835  -0.00007   0.00254  -0.00123   0.00129   1.87965
   A15        1.91876   0.00015  -0.00201   0.00064  -0.00129   1.91747
   A16        1.93545  -0.00001  -0.00325   0.00163  -0.00159   1.93386
   A17        1.96215   0.00003   0.00577  -0.00042   0.00506   1.96722
   A18        1.93577   0.00012   0.00045   0.00073   0.00100   1.93678
   A19        1.91391   0.00001  -0.00231   0.00064  -0.00153   1.91239
   A20        1.93127  -0.00017   0.00155  -0.00195  -0.00032   1.93095
   A21        1.89050  -0.00005  -0.00026   0.00003  -0.00022   1.89028
   A22        1.90252   0.00000  -0.00068   0.00008  -0.00051   1.90201
   A23        1.88878   0.00009   0.00123   0.00050   0.00160   1.89039
   A24        2.15321   0.00020  -0.02611   0.00286  -0.02327   2.12994
   A25        3.07010   0.00002   0.00072  -0.00102  -0.00030   3.06981
   A26        3.04964   0.00019  -0.00108   0.00064  -0.00044   3.04920
    D1        1.84424  -0.00006   0.03833  -0.00183   0.03627   1.88052
    D2       -1.30100   0.00002   0.03421   0.00024   0.03444  -1.26657
    D3       -1.21463  -0.00003  -0.03132  -0.00033  -0.03136  -1.24599
    D4       -1.67001  -0.00001  -0.00092  -0.00204  -0.00280  -1.67282
    D5       -0.94308  -0.00009   0.00005  -0.00232  -0.00210  -0.94518
    D6        1.47504  -0.00009   0.00296  -0.00401  -0.00106   1.47399
    D7        2.20197  -0.00017   0.00393  -0.00428  -0.00035   2.20162
    D8       -1.33694  -0.00017  -0.03476  -0.00286  -0.03761  -1.37455
    D9       -2.95270  -0.00019  -0.00213  -0.00415  -0.00617  -2.95887
   D10        1.48131   0.00004  -0.02354   0.00127  -0.02235   1.45896
   D11       -0.13445   0.00002   0.00909  -0.00002   0.00908  -0.12536
   D12        2.98213   0.00001  -0.00112   0.00289   0.00184   2.98397
   D13       -1.27923  -0.00009   0.00298   0.00114   0.00418  -1.27506
   D14        0.87051  -0.00012   0.00079   0.00248   0.00330   0.87381
   D15        0.24617  -0.00003  -0.01696   0.00012  -0.01673   0.22944
   D16        2.26800  -0.00013  -0.01285  -0.00163  -0.01440   2.25360
   D17       -1.86545  -0.00016  -0.01505  -0.00029  -0.01527  -1.88071
   D18       -1.22432   0.00003  -0.02714   0.00032  -0.02665  -1.25098
   D19        0.19293  -0.00002  -0.01290   0.00002  -0.01287   0.18005
   D20       -0.27228   0.00005   0.01799   0.00006   0.01814  -0.25414
   D21       -2.30360   0.00011   0.01424   0.00134   0.01567  -2.28793
   D22        1.86983   0.00007   0.01781  -0.00026   0.01757   1.88739
   D23       -1.06536   0.00006   0.00717  -0.00120   0.00604  -1.05932
   D24        3.13061   0.00004   0.00869  -0.00211   0.00666   3.13727
   D25        1.04832   0.00003   0.00765  -0.00192   0.00585   1.05417
   D26        3.13541   0.00003   0.00777  -0.00118   0.00670  -3.14107
   D27        1.04819   0.00002   0.00930  -0.00208   0.00733   1.05552
   D28       -1.03409   0.00000   0.00826  -0.00190   0.00652  -1.02758
   D29        1.06037   0.00002   0.00796  -0.00107   0.00691   1.06728
   D30       -1.02686   0.00001   0.00949  -0.00198   0.00754  -1.01932
   D31       -3.10914  -0.00001   0.00845  -0.00179   0.00672  -3.10242
   D32        0.38062   0.00007   0.00098   0.00239   0.00374   0.38435
   D33        2.51388   0.00012   0.00209   0.00210   0.00444   2.51832
   D34       -1.71676   0.00010   0.00211   0.00246   0.00480  -1.71196
         Item               Value     Threshold  Converged?
 Maximum Force            0.000564     0.000450     NO 
 RMS     Force            0.000159     0.000300     YES
 Maximum Displacement     0.068479     0.001800     NO 
 RMS     Displacement     0.014795     0.001200     NO 
 Predicted change in Energy=-1.182334D-05
 GradGradGradGradGradGradGradGradGradGradGradGradGradGradGradGradGradGrad

                          Input orientation:                          
 ---------------------------------------------------------------------
 Center     Atomic      Atomic             Coordinates (Angstroms)
 Number     Number       Type             X           Y           Z
 ---------------------------------------------------------------------
      1          8           0       -2.294171    1.568781   -0.406051
      2          8           0        2.565861    0.002762   -0.078961
      3          6           0        2.059075    0.998486    0.355512
      4          7           0       -0.736329    0.107210    0.599541
      5          6           0       -1.553814    0.796564    0.060173
      6          1           0        1.897797    1.144615    1.437252
      7          1           0        1.732941    1.821308   -0.303833
      8          6           0       -0.394466   -1.300349    0.645008
      9          1           0        0.552960   -1.381517    1.175163
     10          1           0       -1.150035   -1.821752    1.234459
     11          6           0       -0.267168   -1.918486   -0.737525
     12          1           0       -1.207258   -1.846403   -1.285266
     13          1           0       -0.005716   -2.972134   -0.643613
     14          1           0        0.514844   -1.421646   -1.309460
 ---------------------------------------------------------------------
                    Distance matrix (angstroms):
                    1          2          3          4          5
     1  O    0.000000
     2  O    5.116573   0.000000
     3  C    4.456004   1.198776   0.000000
     4  N    2.360991   3.372793   2.944181   0.000000
     5  C    1.166967   4.197762   3.630560   1.197668   0.000000
     6  H    4.598943   2.012223   1.103416   2.952387   3.732439
     7  H    4.036316   2.012818   1.103692   3.138711   3.461987
     8  C    3.597988   3.314479   3.374658   1.449193   2.466407
     9  H    4.394389   2.746056   2.933363   2.051807   3.228891
    10  H    3.936501   4.343018   4.361729   2.072479   2.897856
    11  C    4.047178   3.485822   3.887784   2.472104   3.108581
    12  H    3.690242   4.371615   4.631898   2.755154   2.985897
    13  H    5.090518   3.972638   4.585568   3.400233   4.134611
    14  H    4.201116   2.783836   3.318708   2.747202   3.328017
                    6          7          8          9         10
     6  H    0.000000
     7  H    1.875225   0.000000
     8  C    3.443831   3.894985   0.000000
     9  H    2.873781   3.719929   1.088700   0.000000
    10  H    4.257903   4.893851   1.090962   1.759976   0.000000
    11  C    4.335818   4.263166   1.519768   2.149260   2.162760
    12  H    5.098986   4.802092   2.164432   3.060751   2.520495
    13  H    4.990089   5.110330   2.146285   2.479945   2.481935
    14  H    4.005332   3.607187   2.159052   2.485239   3.066501
                   11         12         13         14
    11  C    0.000000
    12  H    1.090406   0.000000
    13  H    1.089656   1.767114   0.000000
    14  H    1.088808   1.773877   1.765884   0.000000
 Stoichiometry    C4H7NO2
 Framework group  C1[X(C4H7NO2)]
 Deg. of freedom    36
 Full point group                 C1      NOp   1
 Largest Abelian subgroup         C1      NOp   1
 Largest concise Abelian subgroup C1      NOp   1
                         Standard orientation:                         
 ---------------------------------------------------------------------
 Center     Atomic      Atomic             Coordinates (Angstroms)
 Number     Number       Type             X           Y           Z
 ---------------------------------------------------------------------
      1          8           0        2.498349   -1.216799   -0.416540
      2          8           0       -2.549911   -0.389945   -0.313085
      3          6           0       -1.928673   -1.338471    0.076049
      4          7           0        0.685916   -0.085590    0.588314
      5          6           0        1.626270   -0.601640    0.055552
      6          1           0       -1.811707   -1.555711    1.151526
      7          1           0       -1.446754   -2.045035   -0.621561
      8          6           0        0.138644    1.249740    0.720778
      9          1           0       -0.840003    1.148574    1.186914
     10          1           0        0.773219    1.818480    1.401988
     11          6           0        0.003531    1.963855   -0.613943
     12          1           0        0.974635    2.074500   -1.097368
     13          1           0       -0.415143    2.957337   -0.455645
     14          1           0       -0.661799    1.414035   -1.277672
 ---------------------------------------------------------------------
 Rotational constants (GHZ):           2.9510073           1.5614884           1.1525304
 Standard basis: Aug-CC-pVTZ (5D, 7F)
 There are   560 symmetry adapted cartesian basis functions of A   symmetry.
 There are   483 symmetry adapted basis functions of A   symmetry.
   483 basis functions,   693 primitive gaussians,   560 cartesian basis functions
    27 alpha electrons       27 beta electrons
       nuclear repulsion energy       276.2570956760 Hartrees.
 NAtoms=   14 NActive=   14 NUniq=   14 SFac= 1.00D+00 NAtFMM=   60 NAOKFM=F Big=F
 Integral buffers will be    131072 words long.
 Raffenetti 2 integral format.
 Two-electron integral symmetry is turned on.
 Nuclear repulsion after empirical dispersion term =      276.2506189567 Hartrees.
 One-electron integrals computed using PRISM.
 NBasis=   483 RedAO= T EigKep=  8.60D-06  NBF=   483
 NBsUse=   483 1.00D-06 EigRej= -1.00D+00 NBFU=   483
 Initial guess from the checkpoint file:  "PC3-wb97L-wb97H.chk"
 B after Tr=     0.000000    0.000000    0.000000
         Rot=    0.999994   -0.002966    0.001413   -0.001242 Ang=  -0.40 deg.
 ExpMin= 2.53D-02 ExpMax= 1.53D+04 ExpMxC= 5.22D+02 IAcc=3 IRadAn=         7 AccDes= 0.00D+00
 Harris functional with IExCor= 4639 and IRadAn=       7 diagonalized for initial guess.
 HarFok:  IExCor= 4639 AccDes= 0.00D+00 IRadAn=         7 IDoV= 1 UseB2=F ITyADJ=14
 ICtDFT=  3500011 ScaDFX=  1.000000  1.000000  1.000000  1.000000
 FoFCou: FMM=F IPFlag=           0 FMFlag=      100000 FMFlg1=           0
         NFxFlg=           0 DoJE=T BraDBF=F KetDBF=T FulRan=T
         wScrn=  0.000000 ICntrl=       500 IOpCl=  0 I1Cent=   200000004 NGrid=           0
         NMat0=    1 NMatS0=      1 NMatT0=    0 NMatD0=    1 NMtDS0=    0 NMtDT0=    0
 Petite list used in FoFCou.
 Requested convergence on RMS density matrix=1.00D-08 within 128 cycles.
 Requested convergence on MAX density matrix=1.00D-06.
 Requested convergence on             energy=1.00D-06.
 No special actions if energy rises.
 SCF Done:  E(RwB97XD) =  -361.830931712     A.U. after   11 cycles
            NFock= 11  Conv=0.86D-08     -V/T= 2.0057
 Calling FoFJK, ICntrl=      2127 FMM=F ISym2X=0 I1Cent= 0 IOpClX= 0 NMat=1 NMatS=1 NMatT=0.
 ***** Axes restored to original set *****
 -------------------------------------------------------------------
 Center     Atomic                   Forces (Hartrees/Bohr)
 Number     Number              X              Y              Z
 -------------------------------------------------------------------
      1        8          -0.000429763    0.000381371   -0.000385510
      2        8           0.000063715    0.000134594    0.000103982
      3        6           0.000514647   -0.000442345   -0.000269287
      4        7          -0.000527983   -0.000034350   -0.000541272
      5        6           0.000997376   -0.000386612    0.000886765
      6        1          -0.000186798    0.000418393    0.000013595
      7        1          -0.000262794    0.000113768    0.000145374
      8        6           0.000513090   -0.000447555   -0.000668403
      9        1          -0.000551644   -0.000166179   -0.000035860
     10        1           0.000081162    0.000220465    0.000222672
     11        6          -0.000227022    0.000112202    0.000369978
     12        1           0.000037692   -0.000041535    0.000008264
     13        1           0.000069324   -0.000013995   -0.000090641
     14        1          -0.000091001    0.000151779    0.000240343
 -------------------------------------------------------------------
 Cartesian Forces:  Max     0.000997376 RMS     0.000362413

 GradGradGradGradGradGradGradGradGradGradGradGradGradGradGradGradGradGrad
 Berny optimization.
 Using GEDIIS/GDIIS optimizer.
 FormGI is forming the generalized inverse of G from B-inverse, IUseBI=4.
 Internal  Forces:  Max     0.000678642 RMS     0.000172154
 Search for a local minimum.
 Step number  17 out of a maximum of   85
 All quantities printed in internal units (Hartrees-Bohrs-Radians)
 Mixed Optimization -- En-DIIS/RFO-DIIS
 Swapping is turned off.
 Update second derivatives using D2CorX and points   12   13   14   15   16
                                                     17
 DE= -1.30D-05 DEPred=-1.18D-05 R= 1.10D+00
 TightC=F SS=  1.41D+00  RLast= 1.17D-01 DXNew= 1.0715D+00 3.5200D-01
 Trust test= 1.10D+00 RLast= 1.17D-01 DXMaxT set to 6.37D-01
 ITU=  1  1  1  1  1  1  1  1  1  1  1  1  1  0  1  1  0
     Eigenvalues ---    0.00094   0.00195   0.00463   0.00928   0.01127
     Eigenvalues ---    0.01312   0.02427   0.03662   0.04322   0.04504
     Eigenvalues ---    0.04941   0.05175   0.05861   0.07235   0.07698
     Eigenvalues ---    0.08315   0.09464   0.10620   0.11450   0.12586
     Eigenvalues ---    0.15012   0.16567   0.17445   0.18713   0.30647
     Eigenvalues ---    0.31507   0.32969   0.33663   0.34319   0.34612
     Eigenvalues ---    0.34760   0.34834   0.35963   1.03119   1.07753
     Eigenvalues ---    1.26923
 En-DIIS/RFO-DIIS/Sim-DIIS IScMMF=       -3 using points:    17   16   15   14   13   12   11   10    9    8
 RFO step:  Lambda=-1.30053604D-05.
 DIIS inversion failure, remove point  10.
 DIIS inversion failure, remove point   9.
 DIIS inversion failure, remove point   8.
 DIIS inversion failure, remove point   7.
 RFO-DIIS uses    6 points instead of   10
 DidBck=F Rises=F RFO-DIIS coefs:    1.37191   -0.17183   -0.16958   -0.37168    0.57150
                  RFO-DIIS coefs:   -0.23031    0.00000    0.00000    0.00000    0.00000
 Iteration  1 RMS(Cart)=  0.00643101 RMS(Int)=  0.00011375
 Iteration  2 RMS(Cart)=  0.00003729 RMS(Int)=  0.00010946
 Iteration  3 RMS(Cart)=  0.00000001 RMS(Int)=  0.00010946
 Variable       Old X    -DE/DX   Delta X   Delta X   Delta X     New X
                                 (Linear)    (Quad)   (Total)
    R1        2.20525   0.00068  -0.00028   0.00043   0.00014   2.20539
    R2        2.26536  -0.00018   0.00043   0.00010   0.00060   2.26596
    R3        5.26069   0.00000   0.03100   0.00453   0.03558   5.29627
    R4        2.08515   0.00002  -0.00001   0.00020   0.00020   2.08535
    R5        2.08568   0.00008  -0.00014   0.00015   0.00002   2.08569
    R6        2.26326  -0.00062   0.00016  -0.00058  -0.00041   2.26285
    R7        5.57920  -0.00009   0.01345  -0.00202   0.01155   5.59075
    R8        2.73858   0.00000  -0.00071  -0.00014  -0.00088   2.73769
    R9        5.43066   0.00028   0.01782   0.00255   0.02023   5.45089
   R10        2.05735  -0.00032   0.00002  -0.00025  -0.00037   2.05698
   R11        2.06162  -0.00004   0.00002   0.00002   0.00004   2.06166
   R12        2.87195  -0.00051   0.00094  -0.00102  -0.00012   2.87182
   R13        2.06057  -0.00004   0.00005  -0.00008  -0.00003   2.06054
   R14        2.05915   0.00002   0.00003  -0.00001   0.00002   2.05917
   R15        2.05755  -0.00005   0.00020  -0.00029  -0.00004   2.05751
    A1        1.84807  -0.00016  -0.00191  -0.00314  -0.00543   1.84264
    A2        2.12598   0.00007  -0.00054   0.00057   0.00008   2.12607
    A3        2.12662   0.00023  -0.00066   0.00062  -0.00007   2.12655
    A4        2.03057  -0.00030   0.00121  -0.00119  -0.00001   2.03055
    A5        2.13474  -0.00033  -0.00080  -0.00298  -0.00368   2.13106
    A6        2.39527   0.00029   0.00014   0.00304   0.00318   2.39845
    A7        1.69301   0.00007   0.00328   0.00116   0.00424   1.69725
    A8        1.37526   0.00004  -0.00719   0.00118  -0.00626   1.36900
    A9        1.43294   0.00002  -0.01426   0.00192  -0.01243   1.42051
   A10        0.71930  -0.00006  -0.00223  -0.00011  -0.00233   0.71697
   A11        1.86814  -0.00003   0.00015  -0.00018  -0.00007   1.86806
   A12        1.89418  -0.00006   0.00109  -0.00061   0.00050   1.89468
   A13        1.96737  -0.00009   0.00039  -0.00049  -0.00003   1.96734
   A14        1.87965  -0.00012   0.00107  -0.00104   0.00007   1.87971
   A15        1.91747   0.00014  -0.00063   0.00043  -0.00035   1.91712
   A16        1.93386   0.00016  -0.00193   0.00178  -0.00010   1.93376
   A17        1.96722   0.00002   0.00154  -0.00093   0.00049   1.96771
   A18        1.93678   0.00004   0.00000   0.00071   0.00088   1.93765
   A19        1.91239   0.00014  -0.00122   0.00075  -0.00055   1.91184
   A20        1.93095  -0.00016   0.00136  -0.00196  -0.00081   1.93014
   A21        1.89028  -0.00004  -0.00012   0.00007  -0.00008   1.89020
   A22        1.90201   0.00003  -0.00042   0.00009  -0.00036   1.90164
   A23        1.89039  -0.00001   0.00040   0.00039   0.00094   1.89133
   A24        2.12994   0.00024  -0.01035   0.00318  -0.00720   2.12274
   A25        3.06981   0.00002  -0.00101   0.00204   0.00103   3.07084
   A26        3.04920   0.00027  -0.00134   0.00320   0.00186   3.05106
    D1        1.88052  -0.00014   0.01624  -0.00224   0.01390   1.89442
    D2       -1.26657  -0.00001   0.01405  -0.00060   0.01350  -1.25307
    D3       -1.24599  -0.00007  -0.00700  -0.00043  -0.00748  -1.25347
    D4       -1.67282  -0.00002  -0.00317  -0.00162  -0.00472  -1.67754
    D5       -0.94518  -0.00009  -0.00366  -0.00199  -0.00541  -0.95059
    D6        1.47399  -0.00014  -0.00110  -0.00318  -0.00434   1.46965
    D7        2.20162  -0.00021  -0.00159  -0.00355  -0.00503   2.19659
    D8       -1.37455  -0.00016  -0.01516  -0.00237  -0.01763  -1.39218
    D9       -2.95887  -0.00017  -0.00215  -0.00399  -0.00622  -2.96509
   D10        1.45896   0.00001  -0.00877   0.00148  -0.00732   1.45163
   D11       -0.12536   0.00000   0.00424  -0.00014   0.00408  -0.12128
   D12        2.98397   0.00003   0.00056   0.00318   0.00363   2.98760
   D13       -1.27506  -0.00016   0.00244   0.00156   0.00392  -1.27114
   D14        0.87381  -0.00007   0.00102   0.00307   0.00413   0.87795
   D15        0.22944   0.00002  -0.00761   0.00035  -0.00729   0.22215
   D16        2.25360  -0.00017  -0.00573  -0.00126  -0.00699   2.24661
   D17       -1.88071  -0.00008  -0.00715   0.00024  -0.00678  -1.88749
   D18       -1.25098  -0.00001  -0.01109   0.00051  -0.01055  -1.26152
   D19        0.18005   0.00002  -0.00610   0.00012  -0.00598   0.17408
   D20       -0.25414  -0.00001   0.00872  -0.00004   0.00860  -0.24554
   D21       -2.28793   0.00014   0.00684   0.00128   0.00802  -2.27991
   D22        1.88739  -0.00006   0.00890  -0.00049   0.00830   1.89569
   D23       -1.05932   0.00001   0.00449  -0.00185   0.00253  -1.05679
   D24        3.13727  -0.00005   0.00544  -0.00286   0.00243   3.13970
   D25        1.05417  -0.00003   0.00487  -0.00259   0.00211   1.05628
   D26       -3.14107   0.00002   0.00449  -0.00160   0.00288  -3.13818
   D27        1.05552  -0.00004   0.00543  -0.00260   0.00278   1.05830
   D28       -1.02758  -0.00002   0.00487  -0.00233   0.00247  -1.02511
   D29        1.06728  -0.00002   0.00477  -0.00169   0.00308   1.07036
   D30       -1.01932  -0.00008   0.00571  -0.00269   0.00299  -1.01633
   D31       -3.10242  -0.00006   0.00515  -0.00242   0.00267  -3.09975
   D32        0.38435   0.00005  -0.00353   0.00241  -0.00140   0.38295
   D33        2.51832   0.00001  -0.00293   0.00209  -0.00107   2.51726
   D34       -1.71196  -0.00002  -0.00310   0.00243  -0.00083  -1.71280
         Item               Value     Threshold  Converged?
 Maximum Force            0.000679     0.000450     NO 
 RMS     Force            0.000172     0.000300     YES
 Maximum Displacement     0.027901     0.001800     NO 
 RMS     Displacement     0.006441     0.001200     NO 
 Predicted change in Energy=-6.142806D-06
 GradGradGradGradGradGradGradGradGradGradGradGradGradGradGradGradGradGrad

                          Input orientation:                          
 ---------------------------------------------------------------------
 Center     Atomic      Atomic             Coordinates (Angstroms)
 Number     Number       Type             X           Y           Z
 ---------------------------------------------------------------------
      1          8           0       -2.296501    1.570054   -0.401031
      2          8           0        2.572221    0.002905   -0.064196
      3          6           0        2.060381    1.000853    0.360010
      4          7           0       -0.733797    0.106771    0.594461
      5          6           0       -1.553355    0.797878    0.060998
      6          1           0        1.899127    1.157934    1.440324
      7          1           0        1.729744    1.814878   -0.307970
      8          6           0       -0.392462   -1.300379    0.641626
      9          1           0        0.556940   -1.380691    1.167965
     10          1           0       -1.145733   -1.820676    1.235020
     11          6           0       -0.270452   -1.921400   -0.740020
     12          1           0       -1.211354   -1.848224   -1.286185
     13          1           0       -0.011516   -2.975512   -0.644228
     14          1           0        0.511275   -1.426950   -1.314373
 ---------------------------------------------------------------------
                    Distance matrix (angstroms):
                    1          2          3          4          5
     1  O    0.000000
     2  O    5.125804   0.000000
     3  C    4.459326   1.199096   0.000000
     4  N    2.360984   3.372591   2.943090   0.000000
     5  C    1.167044   4.203336   3.631762   1.197451   0.000000
     6  H    4.600405   2.012642   1.103520   2.958499   3.735213
     7  H    4.034754   2.013067   1.103700   3.130661   3.456756
     8  C    3.598873   3.314526   3.375117   1.448725   2.467283
     9  H    4.394402   2.737502   2.929997   2.051207   3.228759
    10  H    3.936748   4.340114   4.359568   2.072453   2.898502
    11  C    4.050931   3.498639   3.896461   2.471640   3.111583
    12  H    3.694005   4.385816   4.640200   2.754432   2.988934
    13  H    5.093375   3.985361   4.594859   3.399486   4.136796
    14  H    4.207117   2.802664   3.331293   2.747026   3.332297
                    6          7          8          9         10
     6  H    0.000000
     7  H    1.875313   0.000000
     8  C    3.454359   3.887199   0.000000
     9  H    2.884486   3.710190   1.088506   0.000000
    10  H    4.264438   4.885328   1.090982   1.759880   0.000000
    11  C    4.352386   4.259955   1.519704   2.148801   2.162648
    12  H    5.113309   4.798466   2.164989   3.060769   2.522210
    13  H    5.008121   5.108119   2.145835   2.480047   2.480255
    14  H    4.024439   3.606516   2.158401   2.483189   3.065959
                   11         12         13         14
    11  C    0.000000
    12  H    1.090390   0.000000
    13  H    1.089667   1.767059   0.000000
    14  H    1.088788   1.773618   1.766479   0.000000
 Stoichiometry    C4H7NO2
 Framework group  C1[X(C4H7NO2)]
 Deg. of freedom    36
 Full point group                 C1      NOp   1
 Largest Abelian subgroup         C1      NOp   1
 Largest concise Abelian subgroup C1      NOp   1
                         Standard orientation:                         
 ---------------------------------------------------------------------
 Center     Atomic      Atomic             Coordinates (Angstroms)
 Number     Number       Type             X           Y           Z
 ---------------------------------------------------------------------
      1          8           0        2.500546   -1.219990   -0.412073
      2          8           0       -2.556040   -0.386994   -0.307537
      3          6           0       -1.931099   -1.338288    0.069717
      4          7           0        0.683196   -0.087544    0.582437
      5          6           0        1.625873   -0.605174    0.055838
      6          1           0       -1.815110   -1.569989    1.142385
      7          1           0       -1.445032   -2.033115   -0.636759
      8          6           0        0.138089    1.247658    0.719917
      9          1           0       -0.843299    1.145607    1.179598
     10          1           0        0.769686    1.811384    1.408059
     11          6           0        0.011651    1.969964   -0.611168
     12          1           0        0.984821    2.079685   -1.090595
     13          1           0       -0.403593    2.964162   -0.448330
     14          1           0       -0.652979    1.425987   -1.280359
 ---------------------------------------------------------------------
 Rotational constants (GHZ):           2.9488646           1.5593702           1.1495168
 Standard basis: Aug-CC-pVTZ (5D, 7F)
 There are   560 symmetry adapted cartesian basis functions of A   symmetry.
 There are   483 symmetry adapted basis functions of A   symmetry.
   483 basis functions,   693 primitive gaussians,   560 cartesian basis functions
    27 alpha electrons       27 beta electrons
       nuclear repulsion energy       276.1594744298 Hartrees.
 NAtoms=   14 NActive=   14 NUniq=   14 SFac= 1.00D+00 NAtFMM=   60 NAOKFM=F Big=F
 Integral buffers will be    131072 words long.
 Raffenetti 2 integral format.
 Two-electron integral symmetry is turned on.
 Nuclear repulsion after empirical dispersion term =      276.1530092277 Hartrees.
 One-electron integrals computed using PRISM.
 NBasis=   483 RedAO= T EigKep=  8.58D-06  NBF=   483
 NBsUse=   483 1.00D-06 EigRej= -1.00D+00 NBFU=   483
 Initial guess from the checkpoint file:  "PC3-wb97L-wb97H.chk"
 B after Tr=     0.000000    0.000000    0.000000
         Rot=    0.999999   -0.000958    0.000460    0.000723 Ang=  -0.15 deg.
 ExpMin= 2.53D-02 ExpMax= 1.53D+04 ExpMxC= 5.22D+02 IAcc=3 IRadAn=         7 AccDes= 0.00D+00
 Harris functional with IExCor= 4639 and IRadAn=       7 diagonalized for initial guess.
 HarFok:  IExCor= 4639 AccDes= 0.00D+00 IRadAn=         7 IDoV= 1 UseB2=F ITyADJ=14
 ICtDFT=  3500011 ScaDFX=  1.000000  1.000000  1.000000  1.000000
 FoFCou: FMM=F IPFlag=           0 FMFlag=      100000 FMFlg1=           0
         NFxFlg=           0 DoJE=T BraDBF=F KetDBF=T FulRan=T
         wScrn=  0.000000 ICntrl=       500 IOpCl=  0 I1Cent=   200000004 NGrid=           0
         NMat0=    1 NMatS0=      1 NMatT0=    0 NMatD0=    1 NMtDS0=    0 NMtDT0=    0
 Petite list used in FoFCou.
 Requested convergence on RMS density matrix=1.00D-08 within 128 cycles.
 Requested convergence on MAX density matrix=1.00D-06.
 Requested convergence on             energy=1.00D-06.
 No special actions if energy rises.
 SCF Done:  E(RwB97XD) =  -361.830941294     A.U. after   10 cycles
            NFock= 10  Conv=0.85D-08     -V/T= 2.0057
 Calling FoFJK, ICntrl=      2127 FMM=F ISym2X=0 I1Cent= 0 IOpClX= 0 NMat=1 NMatS=1 NMatT=0.
 ***** Axes restored to original set *****
 -------------------------------------------------------------------
 Center     Atomic                   Forces (Hartrees/Bohr)
 Number     Number              X              Y              Z
 -------------------------------------------------------------------
      1        8          -0.000310593    0.000466691   -0.000306721
      2        8          -0.000199264    0.000562289    0.000300590
      3        6           0.000740996   -0.000797347   -0.000432029
      4        7          -0.000452926    0.000263098   -0.000417677
      5        6           0.000779627   -0.000630449    0.000722542
      6        1          -0.000192047    0.000371415   -0.000064617
      7        1          -0.000243639    0.000087115    0.000159942
      8        6           0.000375148   -0.000575634   -0.000691644
      9        1          -0.000458039   -0.000216069    0.000040897
     10        1           0.000056765    0.000265564    0.000220959
     11        6          -0.000189976    0.000130584    0.000369698
     12        1           0.000005057   -0.000023697    0.000070177
     13        1           0.000131377    0.000009298   -0.000156999
     14        1          -0.000042487    0.000087144    0.000184883
 -------------------------------------------------------------------
 Cartesian Forces:  Max     0.000797347 RMS     0.000380659

 GradGradGradGradGradGradGradGradGradGradGradGradGradGradGradGradGradGrad
 Berny optimization.
 Using GEDIIS/GDIIS optimizer.
 FormGI is forming the generalized inverse of G from B-inverse, IUseBI=4.
 Internal  Forces:  Max     0.000668416 RMS     0.000178965
 Search for a local minimum.
 Step number  18 out of a maximum of   85
 All quantities printed in internal units (Hartrees-Bohrs-Radians)
 Mixed Optimization -- En-DIIS/RFO-DIIS
 Swapping is turned off.
 Update second derivatives using D2CorX and points   13   14   15   16   17
                                                     18
 DE= -9.58D-06 DEPred=-6.14D-06 R= 1.56D+00
 TightC=F SS=  1.41D+00  RLast= 6.08D-02 DXNew= 1.0715D+00 1.8254D-01
 Trust test= 1.56D+00 RLast= 6.08D-02 DXMaxT set to 6.37D-01
 ITU=  1  1  1  1  1  1  1  1  1  1  1  1  1  1  0  1  1  0
     Eigenvalues ---    0.00058   0.00188   0.00480   0.00795   0.01104
     Eigenvalues ---    0.01296   0.02394   0.03583   0.04181   0.04496
     Eigenvalues ---    0.04813   0.05215   0.05686   0.07247   0.07783
     Eigenvalues ---    0.08262   0.09698   0.10699   0.11256   0.13604
     Eigenvalues ---    0.14699   0.16527   0.17210   0.18602   0.29505
     Eigenvalues ---    0.31641   0.32791   0.33523   0.34480   0.34647
     Eigenvalues ---    0.34776   0.34846   0.35230   1.04006   1.15036
     Eigenvalues ---    1.25773
 En-DIIS/RFO-DIIS/Sim-DIIS IScMMF=       -3 using points:    18   17   16   15   14   13   12   11   10    9
 RFO step:  Lambda=-3.11765350D-05.
 DIIS inversion failure, remove point  10.
 DIIS inversion failure, remove point   9.
 DIIS inversion failure, remove point   8.
 DIIS inversion failure, remove point   7.
 RFO-DIIS uses    6 points instead of   10
 DidBck=F Rises=F RFO-DIIS coefs:    3.00000   -1.50465   -1.41024    0.97342    0.00747
                  RFO-DIIS coefs:   -0.06600    0.00000    0.00000    0.00000    0.00000
 Iteration  1 RMS(Cart)=  0.01594562 RMS(Int)=  0.00025048
 Iteration  2 RMS(Cart)=  0.00019822 RMS(Int)=  0.00018528
 Iteration  3 RMS(Cart)=  0.00000004 RMS(Int)=  0.00018528
 Variable       Old X    -DE/DX   Delta X   Delta X   Delta X     New X
                                 (Linear)    (Quad)   (Total)
    R1        2.20539   0.00063   0.00053   0.00030   0.00083   2.20623
    R2        2.26596  -0.00067   0.00049  -0.00005   0.00039   2.26635
    R3        5.29627   0.00001   0.04853   0.05073   0.09919   5.39546
    R4        2.08535  -0.00001   0.00041   0.00014   0.00059   2.08594
    R5        2.08569   0.00004   0.00018   0.00001   0.00018   2.08587
    R6        2.26285  -0.00060  -0.00096  -0.00074  -0.00170   2.26115
    R7        5.59075  -0.00008   0.00630   0.01646   0.02263   5.61338
    R8        2.73769   0.00011  -0.00090  -0.00066  -0.00155   2.73614
    R9        5.45089   0.00026   0.03018   0.03431   0.06468   5.51556
   R10        2.05698  -0.00023  -0.00072  -0.00016  -0.00073   2.05625
   R11        2.06166  -0.00005   0.00015  -0.00011   0.00005   2.06170
   R12        2.87182  -0.00048  -0.00126  -0.00010  -0.00136   2.87047
   R13        2.06054  -0.00004  -0.00017  -0.00002  -0.00019   2.06034
   R14        2.05917   0.00001   0.00004  -0.00004   0.00000   2.05917
   R15        2.05751  -0.00003  -0.00023   0.00001  -0.00033   2.05718
    A1        1.84264  -0.00011  -0.00901  -0.00909  -0.01738   1.82526
    A2        2.12607   0.00006   0.00104  -0.00031   0.00084   2.12691
    A3        2.12655   0.00023   0.00041   0.00036   0.00073   2.12728
    A4        2.03055  -0.00028  -0.00146  -0.00006  -0.00156   2.02899
    A5        2.13106  -0.00027  -0.00893  -0.00797  -0.01718   2.11388
    A6        2.39845   0.00026   0.00490   0.00637   0.01129   2.40974
    A7        1.69725   0.00004   0.00742   0.00725   0.01501   1.71226
    A8        1.36900   0.00008  -0.00300  -0.00870  -0.01124   1.35777
    A9        1.42051   0.00004  -0.00291  -0.01771  -0.02032   1.40019
   A10        0.71697  -0.00003  -0.00265  -0.00350  -0.00615   0.71082
   A11        1.86806  -0.00001  -0.00042  -0.00011  -0.00049   1.86757
   A12        1.89468  -0.00008  -0.00044   0.00060   0.00003   1.89471
   A13        1.96734  -0.00012  -0.00002  -0.00082  -0.00076   1.96658
   A14        1.87971  -0.00012  -0.00105  -0.00018  -0.00121   1.87851
   A15        1.91712   0.00011   0.00018  -0.00008   0.00019   1.91730
   A16        1.93376   0.00021   0.00162   0.00059   0.00212   1.93588
   A17        1.96771  -0.00002  -0.00368  -0.00079  -0.00433   1.96338
   A18        1.93765  -0.00001   0.00138   0.00036   0.00156   1.93922
   A19        1.91184   0.00019   0.00039   0.00017   0.00064   1.91247
   A20        1.93014  -0.00014  -0.00215  -0.00122  -0.00313   1.92701
   A21        1.89020  -0.00003   0.00001   0.00022   0.00025   1.89045
   A22        1.90164   0.00005  -0.00045   0.00020  -0.00020   1.90144
   A23        1.89133  -0.00005   0.00085   0.00029   0.00094   1.89227
   A24        2.12274   0.00021   0.00230  -0.00978  -0.00744   2.11530
   A25        3.07084  -0.00025   0.00007  -0.00392  -0.00385   3.06699
   A26        3.05106   0.00006   0.00250  -0.00144   0.00107   3.05212
    D1        1.89442  -0.00012   0.00197   0.02119   0.02344   1.91786
    D2       -1.25307   0.00000   0.00281   0.02168   0.02446  -1.22861
    D3       -1.25347  -0.00011   0.00840  -0.01377  -0.00553  -1.25900
    D4       -1.67754  -0.00004  -0.00848  -0.00690  -0.01569  -1.69322
    D5       -0.95059  -0.00007  -0.01079  -0.00805  -0.01916  -0.96975
    D6        1.46965  -0.00015  -0.00927  -0.00737  -0.01665   1.45300
    D7        2.19659  -0.00018  -0.01158  -0.00852  -0.02012   2.17647
    D8       -1.39218  -0.00014  -0.00998  -0.02768  -0.03730  -1.42948
    D9       -2.96509  -0.00013  -0.00926  -0.01119  -0.02020  -2.98529
   D10        1.45163  -0.00002   0.00152  -0.01144  -0.00979   1.44184
   D11       -0.12128  -0.00001   0.00224   0.00505   0.00730  -0.11398
   D12        2.98760   0.00002   0.00697   0.00735   0.01456   3.00215
   D13       -1.27114  -0.00017   0.00531   0.00739   0.01290  -1.25824
   D14        0.87795  -0.00003   0.00704   0.00802   0.01512   0.89306
   D15        0.22215   0.00004  -0.00345  -0.00884  -0.01248   0.20967
   D16        2.24661  -0.00015  -0.00511  -0.00880  -0.01414   2.23247
   D17       -1.88749  -0.00001  -0.00338  -0.00817  -0.01192  -1.89942
   D18       -1.26152  -0.00003  -0.00272  -0.01442  -0.01732  -1.27884
   D19        0.17408   0.00003  -0.00370  -0.00754  -0.01120   0.16288
   D20       -0.24554  -0.00003   0.00574   0.01096   0.01656  -0.22898
   D21       -2.27991   0.00013   0.00699   0.01040   0.01739  -2.26253
   D22        1.89569  -0.00012   0.00556   0.00984   0.01543   1.91113
   D23       -1.05679  -0.00002  -0.00033   0.00177   0.00160  -1.05519
   D24        3.13970  -0.00009  -0.00145   0.00115  -0.00010   3.13960
   D25        1.05628  -0.00006  -0.00142   0.00144   0.00028   1.05656
   D26       -3.13818   0.00000   0.00009   0.00249   0.00259  -3.13560
   D27        1.05830  -0.00008  -0.00103   0.00188   0.00089   1.05920
   D28       -1.02511  -0.00004  -0.00100   0.00216   0.00127  -1.02384
   D29        1.07036  -0.00004   0.00026   0.00239   0.00264   1.07300
   D30       -1.01633  -0.00012  -0.00086   0.00178   0.00094  -1.01539
   D31       -3.09975  -0.00008  -0.00083   0.00207   0.00132  -3.09843
   D32        0.38295   0.00001  -0.00596  -0.00078  -0.00645   0.37650
   D33        2.51726  -0.00007  -0.00592  -0.00098  -0.00665   2.51061
   D34       -1.71280  -0.00010  -0.00568  -0.00044  -0.00594  -1.71873
         Item               Value     Threshold  Converged?
 Maximum Force            0.000668     0.000450     NO 
 RMS     Force            0.000179     0.000300     YES
 Maximum Displacement     0.058988     0.001800     NO 
 RMS     Displacement     0.015988     0.001200     NO 
 Predicted change in Energy=-1.036946D-05
 GradGradGradGradGradGradGradGradGradGradGradGradGradGradGradGradGradGrad

                          Input orientation:                          
 ---------------------------------------------------------------------
 Center     Atomic      Atomic             Coordinates (Angstroms)
 Number     Number       Type             X           Y           Z
 ---------------------------------------------------------------------
      1          8           0       -2.286253    1.586336   -0.385057
      2          8           0        2.594314    0.016663   -0.037270
      3          6           0        2.062531    1.012511    0.367478
      4          7           0       -0.726675    0.101299    0.581313
      5          6           0       -1.546426    0.802476    0.063539
      6          1           0        1.899114    1.189148    1.444760
      7          1           0        1.713155    1.805820   -0.315868
      8          6           0       -0.391783   -1.306356    0.634081
      9          1           0        0.559343   -1.387806    1.156320
     10          1           0       -1.143751   -1.819897    1.235010
     11          6           0       -0.278567   -1.933470   -0.744768
     12          1           0       -1.220182   -1.857638   -1.289136
     13          1           0       -0.023978   -2.988393   -0.646291
     14          1           0        0.503679   -1.443254   -1.321711
 ---------------------------------------------------------------------
                    Distance matrix (angstroms):
                    1          2          3          4          5
     1  O    0.000000
     2  O    5.138557   0.000000
     3  C    4.450563   1.199303   0.000000
     4  N    2.360401   3.379167   2.942057   0.000000
     5  C    1.167485   4.215850   3.627818   1.196550   0.000000
     6  H    4.585116   2.013564   1.103830   2.970475   3.732162
     7  H    4.006024   2.013738   1.103796   3.108552   3.431548
     8  C    3.604904   3.334346   3.387016   1.447905   2.471010
     9  H    4.395314   2.745596   2.939960   2.049856   3.228896
    10  H    3.941111   4.354857   4.365247   2.071778   2.900229
    11  C    4.068075   3.543589   3.923855   2.469732   3.121895
    12  H    3.716830   4.430638   4.664582   2.753100   3.002061
    13  H    5.110214   4.031962   4.624768   3.398087   4.146372
    14  H    4.223678   2.855154   3.363653   2.742428   3.341430
                    6          7          8          9         10
     6  H    0.000000
     7  H    1.874747   0.000000
     8  C    3.483238   3.875411   0.000000
     9  H    2.918711   3.701063   1.088122   0.000000
    10  H    4.284550   4.869595   1.091006   1.758813   0.000000
    11  C    4.391705   4.258310   1.518985   2.148018   2.163553
    12  H    5.146562   4.792978   2.165392   3.060672   2.525585
    13  H    5.051993   5.109921   2.145666   2.480232   2.481647
    14  H    4.065728   3.609853   2.155392   2.479276   3.064751
                   11         12         13         14
    11  C    0.000000
    12  H    1.090287   0.000000
    13  H    1.089667   1.767134   0.000000
    14  H    1.088615   1.773265   1.766937   0.000000
 Stoichiometry    C4H7NO2
 Framework group  C1[X(C4H7NO2)]
 Deg. of freedom    36
 Full point group                 C1      NOp   1
 Largest Abelian subgroup         C1      NOp   1
 Largest concise Abelian subgroup C1      NOp   1
                         Standard orientation:                         
 ---------------------------------------------------------------------
 Center     Atomic      Atomic             Coordinates (Angstroms)
 Number     Number       Type             X           Y           Z
 ---------------------------------------------------------------------
      1          8           0        2.489596   -1.249041   -0.401422
      2          8           0       -2.574472   -0.383775   -0.295157
      3          6           0       -1.936022   -1.334371    0.061323
      4          7           0        0.679075   -0.085016    0.567366
      5          6           0        1.620276   -0.617593    0.055280
      6          1           0       -1.819184   -1.590828    1.128572
      7          1           0       -1.436094   -2.004443   -0.659400
      8          6           0        0.148257    1.253830    0.716208
      9          1           0       -0.836530    1.157197    1.168829
     10          1           0        0.780943    1.802457    1.415502
     11          6           0        0.037535    1.990422   -0.607608
     12          1           0        1.013563    2.093465   -1.082453
     13          1           0       -0.367633    2.987609   -0.437808
     14          1           0       -0.629867    1.458458   -1.283383
 ---------------------------------------------------------------------
 Rotational constants (GHZ):           2.9170321           1.5594408           1.1412993
 Standard basis: Aug-CC-pVTZ (5D, 7F)
 There are   560 symmetry adapted cartesian basis functions of A   symmetry.
 There are   483 symmetry adapted basis functions of A   symmetry.
   483 basis functions,   693 primitive gaussians,   560 cartesian basis functions
    27 alpha electrons       27 beta electrons
       nuclear repulsion energy       275.7995191225 Hartrees.
 NAtoms=   14 NActive=   14 NUniq=   14 SFac= 1.00D+00 NAtFMM=   60 NAOKFM=F Big=F
 Integral buffers will be    131072 words long.
 Raffenetti 2 integral format.
 Two-electron integral symmetry is turned on.
 Nuclear repulsion after empirical dispersion term =      275.7930914643 Hartrees.
 One-electron integrals computed using PRISM.
 NBasis=   483 RedAO= T EigKep=  8.60D-06  NBF=   483
 NBsUse=   483 1.00D-06 EigRej= -1.00D+00 NBFU=   483
 Initial guess from the checkpoint file:  "PC3-wb97L-wb97H.chk"
 B after Tr=     0.000000    0.000000    0.000000
         Rot=    0.999994   -0.000599    0.000320    0.003479 Ang=  -0.41 deg.
 ExpMin= 2.53D-02 ExpMax= 1.53D+04 ExpMxC= 5.22D+02 IAcc=3 IRadAn=         7 AccDes= 0.00D+00
 Harris functional with IExCor= 4639 and IRadAn=       7 diagonalized for initial guess.
 HarFok:  IExCor= 4639 AccDes= 0.00D+00 IRadAn=         7 IDoV= 1 UseB2=F ITyADJ=14
 ICtDFT=  3500011 ScaDFX=  1.000000  1.000000  1.000000  1.000000
 FoFCou: FMM=F IPFlag=           0 FMFlag=      100000 FMFlg1=           0
         NFxFlg=           0 DoJE=T BraDBF=F KetDBF=T FulRan=T
         wScrn=  0.000000 ICntrl=       500 IOpCl=  0 I1Cent=   200000004 NGrid=           0
         NMat0=    1 NMatS0=      1 NMatT0=    0 NMatD0=    1 NMtDS0=    0 NMtDT0=    0
 Petite list used in FoFCou.
 Requested convergence on RMS density matrix=1.00D-08 within 128 cycles.
 Requested convergence on MAX density matrix=1.00D-06.
 Requested convergence on             energy=1.00D-06.
 No special actions if energy rises.
 SCF Done:  E(RwB97XD) =  -361.830968745     A.U. after   11 cycles
            NFock= 11  Conv=0.78D-08     -V/T= 2.0057
 Calling FoFJK, ICntrl=      2127 FMM=F ISym2X=0 I1Cent= 0 IOpClX= 0 NMat=1 NMatS=1 NMatT=0.
 ***** Axes restored to original set *****
 -------------------------------------------------------------------
 Center     Atomic                   Forces (Hartrees/Bohr)
 Number     Number              X              Y              Z
 -------------------------------------------------------------------
      1        8          -0.000188803    0.000053578   -0.000161824
      2        8          -0.000522260    0.000859097    0.000466659
      3        6           0.000677879   -0.000947459   -0.000446187
      4        7           0.000013744   -0.000017621    0.000055686
      5        6           0.000253521    0.000164171    0.000202224
      6        1          -0.000101076    0.000207012   -0.000191145
      7        1          -0.000102021    0.000004547    0.000100415
      8        6          -0.000032433   -0.000416478   -0.000297451
      9        1          -0.000125755   -0.000239758    0.000104235
     10        1          -0.000019825    0.000200008    0.000074076
     11        6          -0.000049734    0.000076368    0.000209873
     12        1          -0.000042099    0.000015255    0.000133824
     13        1           0.000172715    0.000041095   -0.000168631
     14        1           0.000066147    0.000000183   -0.000081753
 -------------------------------------------------------------------
 Cartesian Forces:  Max     0.000947459 RMS     0.000294057

 GradGradGradGradGradGradGradGradGradGradGradGradGradGradGradGradGradGrad
 Berny optimization.
 Using GEDIIS/GDIIS optimizer.
 FormGI is forming the generalized inverse of G from B-inverse, IUseBI=4.
 Internal  Forces:  Max     0.001039896 RMS     0.000149406
 Search for a local minimum.
 Step number  19 out of a maximum of   85
 All quantities printed in internal units (Hartrees-Bohrs-Radians)
 Mixed Optimization -- En-DIIS/RFO-DIIS
 Swapping is turned off.
 Update second derivatives using D2CorX and points   13   14   15   16   17
                                                     18   19
 DE= -2.75D-05 DEPred=-1.04D-05 R= 2.65D+00
 TightC=F SS=  1.41D+00  RLast= 1.52D-01 DXNew= 1.0715D+00 4.5590D-01
 Trust test= 2.65D+00 RLast= 1.52D-01 DXMaxT set to 6.37D-01
 ITU=  1  1  1  1  1  1  1  1  1  1  1  1  1  1  1  0  1  1  0
     Eigenvalues ---    0.00040   0.00191   0.00506   0.00639   0.01166
     Eigenvalues ---    0.01277   0.02571   0.03487   0.03931   0.04500
     Eigenvalues ---    0.04679   0.05175   0.05566   0.06984   0.07461
     Eigenvalues ---    0.08283   0.09902   0.10794   0.11162   0.13633
     Eigenvalues ---    0.14460   0.16255   0.17213   0.18257   0.29144
     Eigenvalues ---    0.31775   0.32813   0.33533   0.34502   0.34708
     Eigenvalues ---    0.34805   0.34878   0.34945   1.04259   1.17572
     Eigenvalues ---    1.22454
 En-DIIS/RFO-DIIS/Sim-DIIS IScMMF=       -3 using points:    19   18   17   16   15   14   13   12   11   10
 RFO step:  Lambda=-1.93929518D-05.
 DIIS inversion failure, remove point  10.
 DIIS inversion failure, remove point   9.
 DIIS inversion failure, remove point   8.
 DIIS inversion failure, remove point   7.
 DIIS inversion failure, remove point   6.
 RFO-DIIS uses    5 points instead of   10
 DidBck=T Rises=F RFO-DIIS coefs:    0.25484    3.00000   -1.61444   -1.89761    1.25721
                  RFO-DIIS coefs:    0.00000    0.00000    0.00000    0.00000    0.00000
 Iteration  1 RMS(Cart)=  0.01092446 RMS(Int)=  0.00029908
 Iteration  2 RMS(Cart)=  0.00008879 RMS(Int)=  0.00028901
 Iteration  3 RMS(Cart)=  0.00000003 RMS(Int)=  0.00028901
 Variable       Old X    -DE/DX   Delta X   Delta X   Delta X     New X
                                 (Linear)    (Quad)   (Total)
    R1        2.20623   0.00022   0.00015   0.00033   0.00048   2.20671
    R2        2.26635  -0.00104   0.00002  -0.00053  -0.00057   2.26579
    R3        5.39546  -0.00001  -0.03223   0.10234   0.06999   5.46545
    R4        2.08594  -0.00007   0.00008  -0.00006   0.00011   2.08604
    R5        2.08587  -0.00003   0.00018  -0.00019  -0.00001   2.08586
    R6        2.26115   0.00007   0.00000  -0.00063  -0.00063   2.26052
    R7        5.61338  -0.00009  -0.01788   0.03517   0.01705   5.63043
    R8        2.73614   0.00015   0.00038  -0.00045  -0.00004   2.73610
    R9        5.51556   0.00014  -0.02149   0.07827   0.05709   5.57265
   R10        2.05625   0.00000  -0.00037  -0.00036  -0.00044   2.05581
   R11        2.06170  -0.00004   0.00014  -0.00015  -0.00001   2.06169
   R12        2.87047  -0.00016  -0.00091  -0.00009  -0.00102   2.86944
   R13        2.06034  -0.00003  -0.00010  -0.00006  -0.00016   2.06018
   R14        2.05917  -0.00001   0.00005  -0.00011  -0.00006   2.05911
   R15        2.05718   0.00007  -0.00005   0.00008  -0.00017   2.05701
    A1        1.82526   0.00003   0.00318  -0.01496  -0.01069   1.81457
    A2        2.12691   0.00002   0.00092  -0.00048   0.00071   2.12762
    A3        2.12728   0.00011   0.00024   0.00068   0.00079   2.12806
    A4        2.02899  -0.00013  -0.00116  -0.00020  -0.00149   2.02750
    A5        2.11388  -0.00010   0.00181  -0.01402  -0.01229   2.10159
    A6        2.40974   0.00008  -0.00245   0.00647   0.00414   2.41388
    A7        1.71226   0.00001  -0.00393   0.01654   0.01327   1.72552
    A8        1.35777   0.00008   0.00956  -0.01883  -0.00833   1.34943
    A9        1.40019   0.00002   0.02177  -0.03771  -0.01532   1.38487
   A10        0.71082   0.00003   0.00269  -0.00769  -0.00505   0.70577
   A11        1.86757   0.00003  -0.00018  -0.00069  -0.00077   1.86681
   A12        1.89471  -0.00004  -0.00105   0.00035  -0.00087   1.89383
   A13        1.96658  -0.00012   0.00041  -0.00114  -0.00062   1.96596
   A14        1.87851  -0.00006  -0.00095   0.00031  -0.00061   1.87790
   A15        1.91730   0.00000   0.00052  -0.00011   0.00049   1.91779
   A16        1.93588   0.00018   0.00112   0.00129   0.00226   1.93814
   A17        1.96338  -0.00008  -0.00267  -0.00295  -0.00521   1.95817
   A18        1.93922  -0.00009   0.00033   0.00017   0.00025   1.93947
   A19        1.91247   0.00014   0.00057   0.00071   0.00135   1.91382
   A20        1.92701   0.00000  -0.00061  -0.00105  -0.00127   1.92575
   A21        1.89045   0.00002  -0.00010   0.00055   0.00048   1.89093
   A22        1.90144   0.00004  -0.00019   0.00019   0.00006   1.90150
   A23        1.89227  -0.00010   0.00000  -0.00057  -0.00088   1.89139
   A24        2.11530   0.00001   0.01597  -0.02372  -0.00764   2.10766
   A25        3.06699   0.00016   0.00250  -0.00187   0.00063   3.06761
   A26        3.05212   0.00023   0.00202   0.00158   0.00359   3.05572
    D1        1.91786   0.00004  -0.02667   0.04406   0.01799   1.93585
    D2       -1.22861   0.00006  -0.02541   0.04418   0.01880  -1.20981
    D3       -1.25900  -0.00015   0.02299  -0.03328  -0.01064  -1.26963
    D4       -1.69322  -0.00003   0.00243  -0.00964  -0.00764  -1.70086
    D5       -0.96975  -0.00001   0.00221  -0.01226  -0.01064  -0.98039
    D6        1.45300  -0.00006   0.00126  -0.00976  -0.00841   1.44459
    D7        2.17647  -0.00003   0.00104  -0.01238  -0.01141   2.16505
    D8       -1.42948  -0.00007   0.02677  -0.05206  -0.02490  -1.45437
    D9       -2.98529   0.00000   0.00522  -0.01712  -0.01183  -2.99712
   D10        1.44184  -0.00008   0.01588  -0.02510  -0.00887   1.43297
   D11       -0.11398  -0.00002  -0.00566   0.00984   0.00420  -0.10978
   D12        3.00215  -0.00002  -0.00270   0.01254   0.01004   3.01219
   D13       -1.25824  -0.00010  -0.00441   0.01271   0.00849  -1.24975
   D14        0.89306   0.00002  -0.00347   0.01384   0.01032   0.90339
   D15        0.20967   0.00005   0.01049  -0.01718  -0.00690   0.20277
   D16        2.23247  -0.00002   0.00878  -0.01701  -0.00845   2.22402
   D17       -1.89942   0.00010   0.00972  -0.01588  -0.00661  -1.90603
   D18       -1.27884  -0.00006   0.01785  -0.02935  -0.01168  -1.29052
   D19        0.16288   0.00003   0.00804  -0.01471  -0.00664   0.15624
   D20       -0.22898  -0.00004  -0.01130   0.02150   0.01010  -0.21888
   D21       -2.26253   0.00003  -0.00953   0.02129   0.01181  -2.25072
   D22        1.91113  -0.00016  -0.01060   0.01960   0.00915   1.92028
   D23       -1.05519  -0.00006  -0.00360  -0.00087  -0.00424  -1.05943
   D24        3.13960  -0.00012  -0.00404  -0.00212  -0.00587   3.13373
   D25        1.05656  -0.00008  -0.00402  -0.00122  -0.00485   1.05172
   D26       -3.13560  -0.00003  -0.00400   0.00082  -0.00320  -3.13880
   D27        1.05920  -0.00009  -0.00444  -0.00043  -0.00483   1.05437
   D28       -1.02384  -0.00005  -0.00441   0.00047  -0.00381  -1.02765
   D29        1.07300  -0.00007  -0.00386  -0.00028  -0.00416   1.06884
   D30       -1.01539  -0.00013  -0.00430  -0.00154  -0.00579  -1.02118
   D31       -3.09843  -0.00009  -0.00428  -0.00064  -0.00477  -3.10320
   D32        0.37650  -0.00006  -0.00250   0.00118  -0.00097   0.37554
   D33        2.51061  -0.00016  -0.00260   0.00085  -0.00142   2.50919
   D34       -1.71873  -0.00017  -0.00283   0.00129  -0.00131  -1.72004
         Item               Value     Threshold  Converged?
 Maximum Force            0.001040     0.000450     NO 
 RMS     Force            0.000149     0.000300     YES
 Maximum Displacement     0.046575     0.001800     NO 
 RMS     Displacement     0.010943     0.001200     NO 
 Predicted change in Energy=-7.530260D-06
 GradGradGradGradGradGradGradGradGradGradGradGradGradGradGradGradGradGrad

                          Input orientation:                          
 ---------------------------------------------------------------------
 Center     Atomic      Atomic             Coordinates (Angstroms)
 Number     Number       Type             X           Y           Z
 ---------------------------------------------------------------------
      1          8           0       -2.280080    1.592101   -0.377090
      2          8           0        2.607573    0.025552   -0.016869
      3          6           0        2.065476    1.021438    0.372937
      4          7           0       -0.719884    0.097905    0.574304
      5          6           0       -1.539815    0.804948    0.065641
      6          1           0        1.901151    1.213795    1.447443
      7          1           0        1.705519    1.800166   -0.321587
      8          6           0       -0.391942   -1.311272    0.629400
      9          1           0        0.559899   -1.395488    1.149408
     10          1           0       -1.144525   -1.818587    1.234820
     11          6           0       -0.285210   -1.940888   -0.748229
     12          1           0       -1.228789   -1.865096   -1.289016
     13          1           0       -0.029857   -2.995647   -0.650330
     14          1           0        0.495005   -1.451486   -1.328432
 ---------------------------------------------------------------------
                    Distance matrix (angstroms):
                    1          2          3          4          5
     1  O    0.000000
     2  O    5.145191   0.000000
     3  C    4.446577   1.199003   0.000000
     4  N    2.360505   3.380339   2.941375   0.000000
     5  C    1.167739   4.220793   3.624833   1.196216   0.000000
     6  H    4.577633   2.013744   1.103887   2.979498   3.730519
     7  H    3.991412   2.013905   1.103789   3.095624   3.416518
     8  C    3.606613   3.346917   3.397971   1.447882   2.472614
     9  H    4.395607   2.751822   2.951474   2.049100   3.228818
    10  H    3.939611   4.364152   4.371806   2.071122   2.899340
    11  C    4.074220   3.573509   3.944377   2.468747   3.126665
    12  H    3.726799   4.462127   4.684692   2.753964   3.010144
    13  H    5.117186   4.060167   4.644832   3.397930   4.151760
    14  H    4.227241   2.892193   3.387681   2.738060   3.342967
                    6          7          8          9         10
     6  H    0.000000
     7  H    1.873918   0.000000
     8  C    3.507624   3.871016   0.000000
     9  H    2.948921   3.699794   1.087889   0.000000
    10  H    4.303103   4.862153   1.091001   1.758230   0.000000
    11  C    4.421897   4.259168   1.518444   2.147719   2.164686
    12  H    5.173422   4.793769   2.165030   3.060367   2.525670
    13  H    5.084176   5.110717   2.146144   2.479391   2.486312
    14  H    4.097127   3.612800   2.153937   2.479322   3.064814
                   11         12         13         14
    11  C    0.000000
    12  H    1.090200   0.000000
    13  H    1.089635   1.767343   0.000000
    14  H    1.088524   1.773159   1.766277   0.000000
 Stoichiometry    C4H7NO2
 Framework group  C1[X(C4H7NO2)]
 Deg. of freedom    36
 Full point group                 C1      NOp   1
 Largest Abelian subgroup         C1      NOp   1
 Largest concise Abelian subgroup C1      NOp   1
                         Standard orientation:                         
 ---------------------------------------------------------------------
 Center     Atomic      Atomic             Coordinates (Angstroms)
 Number     Number       Type             X           Y           Z
 ---------------------------------------------------------------------
      1          8           0        2.478995   -1.270985   -0.395074
      2          8           0       -2.586295   -0.374280   -0.286691
      3          6           0       -1.944466   -1.327956    0.054141
      4          7           0        0.673844   -0.086528    0.559113
      5          6           0        1.612721   -0.630941    0.056065
      6          1           0       -1.828948   -1.603934    1.116712
      7          1           0       -1.438399   -1.982434   -0.676547
      8          6           0        0.158970    1.257805    0.714144
      9          1           0       -0.828525    1.169734    1.162028
     10          1           0        0.795063    1.792950    1.420748
     11          6           0        0.062868    2.002746   -0.605515
     12          1           0        1.042478    2.100158   -1.073930
     13          1           0       -0.336114    3.002099   -0.434015
     14          1           0       -0.604625    1.479308   -1.287681
 ---------------------------------------------------------------------
 Rotational constants (GHZ):           2.8969866           1.5598802           1.1365108
 Standard basis: Aug-CC-pVTZ (5D, 7F)
 There are   560 symmetry adapted cartesian basis functions of A   symmetry.
 There are   483 symmetry adapted basis functions of A   symmetry.
   483 basis functions,   693 primitive gaussians,   560 cartesian basis functions
    27 alpha electrons       27 beta electrons
       nuclear repulsion energy       275.5815536367 Hartrees.
 NAtoms=   14 NActive=   14 NUniq=   14 SFac= 1.00D+00 NAtFMM=   60 NAOKFM=F Big=F
 Integral buffers will be    131072 words long.
 Raffenetti 2 integral format.
 Two-electron integral symmetry is turned on.
 Nuclear repulsion after empirical dispersion term =      275.5751545214 Hartrees.
 One-electron integrals computed using PRISM.
 NBasis=   483 RedAO= T EigKep=  8.64D-06  NBF=   483
 NBsUse=   483 1.00D-06 EigRej= -1.00D+00 NBFU=   483
 Initial guess from the checkpoint file:  "PC3-wb97L-wb97H.chk"
 B after Tr=     0.000000    0.000000    0.000000
         Rot=    0.999993   -0.000544    0.000402    0.003645 Ang=  -0.42 deg.
 ExpMin= 2.53D-02 ExpMax= 1.53D+04 ExpMxC= 5.22D+02 IAcc=3 IRadAn=         7 AccDes= 0.00D+00
 Harris functional with IExCor= 4639 and IRadAn=       7 diagonalized for initial guess.
 HarFok:  IExCor= 4639 AccDes= 0.00D+00 IRadAn=         7 IDoV= 1 UseB2=F ITyADJ=14
 ICtDFT=  3500011 ScaDFX=  1.000000  1.000000  1.000000  1.000000
 FoFCou: FMM=F IPFlag=           0 FMFlag=      100000 FMFlg1=           0
         NFxFlg=           0 DoJE=T BraDBF=F KetDBF=T FulRan=T
         wScrn=  0.000000 ICntrl=       500 IOpCl=  0 I1Cent=   200000004 NGrid=           0
         NMat0=    1 NMatS0=      1 NMatT0=    0 NMatD0=    1 NMtDS0=    0 NMtDT0=    0
 Petite list used in FoFCou.
 Requested convergence on RMS density matrix=1.00D-08 within 128 cycles.
 Requested convergence on MAX density matrix=1.00D-06.
 Requested convergence on             energy=1.00D-06.
 No special actions if energy rises.
 SCF Done:  E(RwB97XD) =  -361.830980641     A.U. after   11 cycles
            NFock= 11  Conv=0.51D-08     -V/T= 2.0057
 Calling FoFJK, ICntrl=      2127 FMM=F ISym2X=0 I1Cent= 0 IOpClX= 0 NMat=1 NMatS=1 NMatT=0.
 ***** Axes restored to original set *****
 -------------------------------------------------------------------
 Center     Atomic                   Forces (Hartrees/Bohr)
 Number     Number              X              Y              Z
 -------------------------------------------------------------------
      1        8           0.000110216    0.000002315    0.000081686
      2        8          -0.000377345    0.000479855    0.000316296
      3        6           0.000305395   -0.000537697   -0.000233858
      4        7           0.000158008    0.000128996    0.000226859
      5        6          -0.000204454    0.000027824   -0.000218614
      6        1          -0.000043979    0.000106719   -0.000150737
      7        1          -0.000020554   -0.000006660   -0.000015247
      8        6          -0.000134829   -0.000088431    0.000067186
      9        1           0.000091842   -0.000258943    0.000123808
     10        1          -0.000038572    0.000055084   -0.000069419
     11        6           0.000001823    0.000015105    0.000045753
     12        1          -0.000048197    0.000016221    0.000091543
     13        1           0.000092845    0.000019640   -0.000071665
     14        1           0.000107802    0.000039971   -0.000193591
 -------------------------------------------------------------------
 Cartesian Forces:  Max     0.000537697 RMS     0.000179787

 GradGradGradGradGradGradGradGradGradGradGradGradGradGradGradGradGradGrad
 Berny optimization.
 Using GEDIIS/GDIIS optimizer.
 FormGI is forming the generalized inverse of G from B-inverse, IUseBI=4.
 Internal  Forces:  Max     0.000628229 RMS     0.000100518
 Search for a local minimum.
 Step number  20 out of a maximum of   85
 All quantities printed in internal units (Hartrees-Bohrs-Radians)
 Mixed Optimization -- En-DIIS/RFO-DIIS
 Swapping is turned off.
 Update second derivatives using D2CorX and points   14   15   16   17   18
                                                     19   20
 DE= -1.19D-05 DEPred=-7.53D-06 R= 1.58D+00
 TightC=F SS=  1.41D+00  RLast= 1.12D-01 DXNew= 1.0715D+00 3.3571D-01
 Trust test= 1.58D+00 RLast= 1.12D-01 DXMaxT set to 6.37D-01
 ITU=  1  1  1  1  1  1  1  1  1  1  1  1  1  1  1  1  0  1  1  0
     Eigenvalues ---    0.00033   0.00202   0.00432   0.00593   0.01173
     Eigenvalues ---    0.01260   0.02532   0.02939   0.03888   0.04507
     Eigenvalues ---    0.04646   0.05203   0.05586   0.06977   0.07439
     Eigenvalues ---    0.08301   0.10815   0.11029   0.11304   0.13172
     Eigenvalues ---    0.14702   0.16127   0.17546   0.18316   0.29481
     Eigenvalues ---    0.31809   0.32894   0.33652   0.34413   0.34714
     Eigenvalues ---    0.34751   0.34837   0.35524   1.03291   1.09308
     Eigenvalues ---    1.23285
 En-DIIS/RFO-DIIS/Sim-DIIS IScMMF=       -3 using points:    20   19   18   17   16   15   14   13   12   11
 RFO step:  Lambda=-1.41712247D-05.
 DIIS inversion failure, remove point  10.
 DIIS inversion failure, remove point   9.
 DIIS inversion failure, remove point   8.
 DIIS inversion failure, remove point   7.
 DIIS inversion failure, remove point   6.
 DIIS inversion failure, remove point   5.
 RFO-DIIS uses    4 points instead of   10
 DidBck=F Rises=F RFO-DIIS coefs:    1.83778   -1.78784    2.95005   -2.00000    0.00000
                  RFO-DIIS coefs:    0.00000    0.00000    0.00000    0.00000    0.00000
 Iteration  1 RMS(Cart)=  0.01831399 RMS(Int)=  0.00036686
 Iteration  2 RMS(Cart)=  0.00036456 RMS(Int)=  0.00016945
 Iteration  3 RMS(Cart)=  0.00000016 RMS(Int)=  0.00016945
 Variable       Old X    -DE/DX   Delta X   Delta X   Delta X     New X
                                 (Linear)    (Quad)   (Total)
    R1        2.20671  -0.00010  -0.00010   0.00069   0.00059   2.20730
    R2        2.26579  -0.00063   0.00036  -0.00078  -0.00033   2.26546
    R3        5.46545  -0.00003   0.03556   0.04524   0.08082   5.54627
    R4        2.08604  -0.00002  -0.00007   0.00055   0.00042   2.08647
    R5        2.08586   0.00001  -0.00015   0.00042   0.00027   2.08613
    R6        2.26052   0.00014   0.00027  -0.00131  -0.00104   2.25948
    R7        5.63043  -0.00012   0.01588   0.01441   0.03048   5.66091
    R8        2.73610   0.00011  -0.00033   0.00050   0.00016   2.73626
    R9        5.57265   0.00009   0.02684   0.04487   0.07150   5.64416
   R10        2.05581   0.00015  -0.00041   0.00009  -0.00045   2.05536
   R11        2.06169  -0.00004   0.00003  -0.00016  -0.00013   2.06156
   R12        2.86944   0.00005   0.00019  -0.00132  -0.00112   2.86833
   R13        2.06018   0.00000  -0.00002  -0.00012  -0.00013   2.06005
   R14        2.05911   0.00000  -0.00001   0.00001   0.00000   2.05911
   R15        2.05701   0.00013   0.00009  -0.00005   0.00013   2.05714
    A1        1.81457   0.00002  -0.00330  -0.01124  -0.01485   1.79972
    A2        2.12762  -0.00002  -0.00004   0.00050   0.00023   2.12785
    A3        2.12806   0.00000  -0.00018   0.00105   0.00099   2.12905
    A4        2.02750   0.00002   0.00021  -0.00155  -0.00122   2.02628
    A5        2.10159  -0.00004  -0.00132  -0.01209  -0.01372   2.08786
    A6        2.41388   0.00002  -0.00090   0.00675   0.00568   2.41956
    A7        1.72552   0.00000   0.00533   0.00985   0.01489   1.74042
    A8        1.34943   0.00005  -0.00882  -0.00721  -0.01655   1.33288
    A9        1.38487   0.00000  -0.01838  -0.01789  -0.03666   1.34822
   A10        0.70577   0.00006  -0.00305  -0.00376  -0.00674   0.69903
   A11        1.86681   0.00007  -0.00032  -0.00012  -0.00048   1.86633
   A12        1.89383   0.00001   0.00025  -0.00069  -0.00043   1.89340
   A13        1.96596  -0.00010   0.00014  -0.00186  -0.00171   1.96425
   A14        1.87790   0.00000   0.00077  -0.00120  -0.00043   1.87746
   A15        1.91779  -0.00002  -0.00048   0.00123   0.00068   1.91847
   A16        1.93814   0.00006  -0.00032   0.00254   0.00230   1.94044
   A17        1.95817  -0.00014   0.00073  -0.00436  -0.00386   1.95431
   A18        1.93947  -0.00008   0.00049  -0.00001   0.00065   1.94012
   A19        1.91382   0.00003  -0.00058   0.00204   0.00140   1.91522
   A20        1.92575   0.00007   0.00029  -0.00266  -0.00261   1.92314
   A21        1.89093   0.00003   0.00001   0.00041   0.00040   1.89133
   A22        1.90150   0.00001  -0.00048   0.00067   0.00015   1.90165
   A23        1.89139  -0.00006   0.00026  -0.00041   0.00004   1.89143
   A24        2.10766  -0.00009  -0.01372  -0.00955  -0.02342   2.08424
   A25        3.06761  -0.00014   0.00625  -0.01279  -0.00653   3.06108
   A26        3.05572  -0.00014   0.00572  -0.00868  -0.00296   3.05276
    D1        1.93585   0.00011   0.02060   0.02199   0.04218   1.97803
    D2       -1.20981   0.00009   0.01951   0.02459   0.04394  -1.16588
    D3       -1.26963  -0.00014  -0.01862  -0.02703  -0.04555  -1.31519
    D4       -1.70086  -0.00002  -0.00093  -0.00367  -0.00455  -1.70540
    D5       -0.98039   0.00003  -0.00153  -0.00505  -0.00635  -0.98674
    D6        1.44459   0.00000   0.00009  -0.00613  -0.00621   1.43838
    D7        2.16505   0.00006  -0.00050  -0.00751  -0.00801   2.15704
    D8       -1.45437  -0.00002  -0.02067  -0.03063  -0.05131  -1.50568
    D9       -2.99712   0.00004  -0.00316  -0.01197  -0.01480  -3.01192
   D10        1.43297  -0.00008  -0.01277  -0.01559  -0.02870   1.40427
   D11       -0.10978  -0.00002   0.00474   0.00307   0.00781  -0.10197
   D12        3.01219  -0.00005   0.00183   0.00990   0.01181   3.02400
   D13       -1.24975  -0.00002   0.00270   0.00809   0.01084  -1.23891
   D14        0.90339   0.00000   0.00256   0.00958   0.01232   0.91570
   D15        0.20277   0.00004  -0.00849  -0.00499  -0.01362   0.18915
   D16        2.22402   0.00007  -0.00763  -0.00680  -0.01459   2.20943
   D17       -1.90603   0.00009  -0.00777  -0.00531  -0.01312  -1.91915
   D18       -1.29052  -0.00006  -0.01442  -0.01467  -0.02925  -1.31977
   D19        0.15624   0.00001  -0.00688  -0.00489  -0.01170   0.14454
   D20       -0.21888  -0.00002   0.00992   0.00736   0.01707  -0.20180
   D21       -2.25072  -0.00007   0.00941   0.00882   0.01803  -2.23269
   D22        1.92028  -0.00012   0.00961   0.00575   0.01510   1.93538
   D23       -1.05943  -0.00004  -0.00001  -0.00506  -0.00517  -1.06460
   D24        3.13373  -0.00005   0.00004  -0.00689  -0.00699   3.12674
   D25        1.05172  -0.00004  -0.00010  -0.00601  -0.00630   1.04541
   D26       -3.13880  -0.00004   0.00063  -0.00454  -0.00393   3.14046
   D27        1.05437  -0.00005   0.00068  -0.00637  -0.00574   1.04862
   D28       -1.02765  -0.00004   0.00054  -0.00549  -0.00506  -1.03271
   D29        1.06884  -0.00006   0.00017  -0.00543  -0.00527   1.06357
   D30       -1.02118  -0.00007   0.00022  -0.00725  -0.00708  -1.02827
   D31       -3.10320  -0.00005   0.00009  -0.00637  -0.00640  -3.10960
   D32        0.37554  -0.00007   0.00252   0.00803   0.01029   0.38583
   D33        2.50919  -0.00012   0.00299   0.00676   0.00953   2.51872
   D34       -1.72004  -0.00011   0.00288   0.00738   0.01011  -1.70993
         Item               Value     Threshold  Converged?
 Maximum Force            0.000628     0.000450     NO 
 RMS     Force            0.000101     0.000300     YES
 Maximum Displacement     0.088741     0.001800     NO 
 RMS     Displacement     0.018418     0.001200     NO 
 Predicted change in Energy=-5.508045D-06
 GradGradGradGradGradGradGradGradGradGradGradGradGradGradGradGradGradGrad

                          Input orientation:                          
 ---------------------------------------------------------------------
 Center     Atomic      Atomic             Coordinates (Angstroms)
 Number     Number       Type             X           Y           Z
 ---------------------------------------------------------------------
      1          8           0       -2.278047    1.601843   -0.360749
      2          8           0        2.614946    0.019794    0.030090
      3          6           0        2.067297    1.026223    0.382750
      4          7           0       -0.713895    0.095451    0.562877
      5          6           0       -1.538854    0.805683    0.068281
      6          1           0        1.901025    1.257261    1.449537
      7          1           0        1.701788    1.776928   -0.339405
      8          6           0       -0.387532   -1.314038    0.621431
      9          1           0        0.568070   -1.396892    1.134212
     10          1           0       -1.135650   -1.817049    1.235784
     11          6           0       -0.292494   -1.947009   -0.754866
     12          1           0       -1.241289   -1.876117   -1.286980
     13          1           0       -0.031007   -3.000369   -0.658120
     14          1           0        0.480163   -1.454267   -1.342440
 ---------------------------------------------------------------------
                    Distance matrix (angstroms):
                    1          2          3          4          5
     1  O    0.000000
     2  O    5.157229   0.000000
     3  C    4.445913   1.198827   0.000000
     4  N    2.359846   3.372057   2.938335   0.000000
     5  C    1.168052   4.227662   3.626548   1.195663   0.000000
     6  H    4.567331   2.013910   1.104110   2.995626   3.734241
     7  H    3.983742   2.014424   1.103930   3.078474   3.407533
     8  C    3.611245   3.338213   3.399996   1.447964   2.474820
     9  H    4.396328   2.723193   2.946839   2.048645   3.229036
    10  H    3.942437   4.346799   4.367005   2.070830   2.899027
    11  C    4.085597   3.596898   3.962688   2.466915   3.131820
    12  H    3.745528   4.494407   4.707262   2.754486   3.019491
    13  H    5.130105   4.073829   4.658297   3.397245   4.157799
    14  H    4.232169   2.934961   3.412932   2.730867   3.342744
                    6          7          8          9         10
     6  H    0.000000
     7  H    1.873515   0.000000
     8  C    3.540456   3.852601   0.000000
     9  H    2.986758   3.678314   1.087651   0.000000
    10  H    4.326485   4.842411   1.090931   1.757701   0.000000
    11  C    4.465228   4.244700   1.517853   2.147514   2.165754
    12  H    5.213513   4.785847   2.164917   3.060327   2.525665
    13  H    5.128585   5.091829   2.146642   2.478404   2.491456
    14  H    4.143232   3.597092   2.151592   2.478876   3.064262
                   11         12         13         14
    11  C    0.000000
    12  H    1.090129   0.000000
    13  H    1.089634   1.767537   0.000000
    14  H    1.088594   1.773254   1.766358   0.000000
 Stoichiometry    C4H7NO2
 Framework group  C1[X(C4H7NO2)]
 Deg. of freedom    36
 Full point group                 C1      NOp   1
 Largest Abelian subgroup         C1      NOp   1
 Largest concise Abelian subgroup C1      NOp   1
                         Standard orientation:                         
 ---------------------------------------------------------------------
 Center     Atomic      Atomic             Coordinates (Angstroms)
 Number     Number       Type             X           Y           Z
 ---------------------------------------------------------------------
      1          8           0        2.481177   -1.279875   -0.381445
      2          8           0       -2.593813   -0.369874   -0.265752
      3          6           0       -1.944977   -1.332361    0.033944
      4          7           0        0.667281   -0.087638    0.544418
      5          6           0        1.613331   -0.632523    0.056873
      6          1           0       -1.828557   -1.654077    1.083709
      7          1           0       -1.430928   -1.949894   -0.723068
      8          6           0        0.153414    1.255821    0.710731
      9          1           0       -0.839884    1.163652    1.144146
     10          1           0        0.780896    1.779112    1.433617
     11          6           0        0.076884    2.016089   -0.600762
     12          1           0        1.063291    2.121285   -1.052777
     13          1           0       -0.328429    3.012228   -0.425463
     14          1           0       -0.578186    1.497001   -1.298234
 ---------------------------------------------------------------------
 Rotational constants (GHZ):           2.8893502           1.5601117           1.1315753
 Standard basis: Aug-CC-pVTZ (5D, 7F)
 There are   560 symmetry adapted cartesian basis functions of A   symmetry.
 There are   483 symmetry adapted basis functions of A   symmetry.
   483 basis functions,   693 primitive gaussians,   560 cartesian basis functions
    27 alpha electrons       27 beta electrons
       nuclear repulsion energy       275.4705627943 Hartrees.
 NAtoms=   14 NActive=   14 NUniq=   14 SFac= 1.00D+00 NAtFMM=   60 NAOKFM=F Big=F
 Integral buffers will be    131072 words long.
 Raffenetti 2 integral format.
 Two-electron integral symmetry is turned on.
 Nuclear repulsion after empirical dispersion term =      275.4641910101 Hartrees.
 One-electron integrals computed using PRISM.
 NBasis=   483 RedAO= T EigKep=  8.64D-06  NBF=   483
 NBsUse=   483 1.00D-06 EigRej= -1.00D+00 NBFU=   483
 Initial guess from the checkpoint file:  "PC3-wb97L-wb97H.chk"
 B after Tr=     0.000000    0.000000    0.000000
         Rot=    0.999997   -0.001899    0.001104    0.000771 Ang=  -0.27 deg.
 ExpMin= 2.53D-02 ExpMax= 1.53D+04 ExpMxC= 5.22D+02 IAcc=3 IRadAn=         7 AccDes= 0.00D+00
 Harris functional with IExCor= 4639 and IRadAn=       7 diagonalized for initial guess.
 HarFok:  IExCor= 4639 AccDes= 0.00D+00 IRadAn=         7 IDoV= 1 UseB2=F ITyADJ=14
 ICtDFT=  3500011 ScaDFX=  1.000000  1.000000  1.000000  1.000000
 FoFCou: FMM=F IPFlag=           0 FMFlag=      100000 FMFlg1=           0
         NFxFlg=           0 DoJE=T BraDBF=F KetDBF=T FulRan=T
         wScrn=  0.000000 ICntrl=       500 IOpCl=  0 I1Cent=   200000004 NGrid=           0
         NMat0=    1 NMatS0=      1 NMatT0=    0 NMatD0=    1 NMtDS0=    0 NMtDT0=    0
 Petite list used in FoFCou.
 Requested convergence on RMS density matrix=1.00D-08 within 128 cycles.
 Requested convergence on MAX density matrix=1.00D-06.
 Requested convergence on             energy=1.00D-06.
 No special actions if energy rises.
 SCF Done:  E(RwB97XD) =  -361.830983118     A.U. after   12 cycles
            NFock= 12  Conv=0.32D-08     -V/T= 2.0057
 Calling FoFJK, ICntrl=      2127 FMM=F ISym2X=0 I1Cent= 0 IOpClX= 0 NMat=1 NMatS=1 NMatT=0.
 ***** Axes restored to original set *****
 -------------------------------------------------------------------
 Center     Atomic                   Forces (Hartrees/Bohr)
 Number     Number              X              Y              Z
 -------------------------------------------------------------------
      1        8          -0.000052781   -0.000601283    0.000040428
      2        8          -0.000195339    0.000337674    0.000142699
      3        6          -0.000084341   -0.000202229   -0.000008075
      4        7           0.000518385   -0.000815481    0.000579526
      5        6          -0.000296839    0.001433216   -0.000398066
      6        1           0.000027049    0.000030227   -0.000226357
      7        1           0.000141200   -0.000092909   -0.000058721
      8        6          -0.000454329    0.000333175    0.000357787
      9        1           0.000209897   -0.000301490    0.000133155
     10        1          -0.000100218   -0.000079239   -0.000176954
     11        6           0.000178435   -0.000041139   -0.000116921
     12        1          -0.000054176    0.000046790    0.000076744
     13        1           0.000068167    0.000040456   -0.000025364
     14        1           0.000094890   -0.000087768   -0.000319882
 -------------------------------------------------------------------
 Cartesian Forces:  Max     0.001433216 RMS     0.000347497

 GradGradGradGradGradGradGradGradGradGradGradGradGradGradGradGradGradGrad
 Berny optimization.
 Using GEDIIS/GDIIS optimizer.
 FormGI is forming the generalized inverse of G from B-inverse, IUseBI=4.
 Internal  Forces:  Max     0.000885388 RMS     0.000191000
 Search for a local minimum.
 Step number  21 out of a maximum of   85
 All quantities printed in internal units (Hartrees-Bohrs-Radians)
 Mixed Optimization -- En-DIIS/RFO-DIIS
 Swapping is turned off.
 Update second derivatives using D2CorX and points   16   17   18   19   20
                                                     21
 DE= -2.48D-06 DEPred=-5.51D-06 R= 4.50D-01
 Trust test= 4.50D-01 RLast= 1.69D-01 DXMaxT set to 6.37D-01
 ITU=  0  1  1  1  1  1  1  1  1  1  1  1  1  1  1  1  1  0  1  1
 ITU=  0
     Eigenvalues ---    0.00029   0.00208   0.00404   0.00577   0.01182
     Eigenvalues ---    0.01240   0.02476   0.02679   0.03895   0.04529
     Eigenvalues ---    0.04688   0.05213   0.05630   0.07398   0.07779
     Eigenvalues ---    0.08239   0.10875   0.11159   0.12903   0.13491
     Eigenvalues ---    0.14663   0.16213   0.17125   0.18795   0.29709
     Eigenvalues ---    0.31677   0.32928   0.33570   0.34473   0.34672
     Eigenvalues ---    0.34756   0.34839   0.35719   1.03611   1.08558
     Eigenvalues ---    1.23880
 En-DIIS/RFO-DIIS/Sim-DIIS IScMMF=       -3 using points:    21   20   19   18   17   16   15   14   13   12
 RFO step:  Lambda=-1.44624728D-05.
 DIIS inversion failure, remove point  10.
 DIIS inversion failure, remove point   9.
 DIIS inversion failure, remove point   8.
 DIIS inversion failure, remove point   7.
 DIIS inversion failure, remove point   6.
 RFO-DIIS uses    5 points instead of   10
 DidBck=F Rises=F RFO-DIIS coefs:    0.90013    1.13561   -1.54789    0.57076   -0.05861
                  RFO-DIIS coefs:    0.00000    0.00000    0.00000    0.00000    0.00000
 Iteration  1 RMS(Cart)=  0.00372076 RMS(Int)=  0.00005869
 Iteration  2 RMS(Cart)=  0.00000882 RMS(Int)=  0.00005818
 Iteration  3 RMS(Cart)=  0.00000000 RMS(Int)=  0.00005818
 Variable       Old X    -DE/DX   Delta X   Delta X   Delta X     New X
                                 (Linear)    (Quad)   (Total)
    R1        2.20730  -0.00039   0.00002  -0.00027  -0.00025   2.20705
    R2        2.26546  -0.00035  -0.00072   0.00020  -0.00049   2.26497
    R3        5.54627   0.00002   0.01571  -0.00217   0.01353   5.55980
    R4        2.08647  -0.00003  -0.00022   0.00001  -0.00023   2.08624
    R5        2.08613  -0.00007  -0.00013   0.00007  -0.00006   2.08606
    R6        2.25948   0.00089   0.00030   0.00037   0.00067   2.26014
    R7        5.66091  -0.00013   0.00370   0.00046   0.00418   5.66509
    R8        2.73626  -0.00006   0.00068   0.00000   0.00067   2.73693
    R9        5.64416   0.00008   0.02005   0.00601   0.02604   5.67019
   R10        2.05536   0.00024  -0.00006   0.00019   0.00012   2.05548
   R11        2.06156   0.00001  -0.00002  -0.00006  -0.00008   2.06148
   R12        2.86833   0.00031  -0.00026   0.00066   0.00041   2.86873
   R13        2.06005   0.00001  -0.00006   0.00008   0.00002   2.06007
   R14        2.05911  -0.00003  -0.00006   0.00005  -0.00002   2.05909
   R15        2.05714   0.00015  -0.00003   0.00021   0.00020   2.05735
    A1        1.79972   0.00002  -0.00101   0.00023  -0.00089   1.79883
    A2        2.12785  -0.00002   0.00029  -0.00028  -0.00001   2.12784
    A3        2.12905  -0.00013   0.00034  -0.00053  -0.00018   2.12887
    A4        2.02628   0.00016  -0.00062   0.00080   0.00019   2.02646
    A5        2.08786   0.00002  -0.00277  -0.00046  -0.00304   2.08483
    A6        2.41956  -0.00010  -0.00188  -0.00168  -0.00354   2.41602
    A7        1.74042   0.00004   0.00481   0.00103   0.00585   1.74627
    A8        1.33288   0.00007  -0.00159   0.00064  -0.00103   1.33185
    A9        1.34822   0.00002  -0.00253  -0.00065  -0.00320   1.34502
   A10        0.69903   0.00005  -0.00154  -0.00025  -0.00180   0.69723
   A11        1.86633   0.00008  -0.00050   0.00054   0.00005   1.86638
   A12        1.89340   0.00004  -0.00085   0.00054  -0.00028   1.89312
   A13        1.96425  -0.00002  -0.00008   0.00009   0.00000   1.96425
   A14        1.87746   0.00006   0.00003   0.00051   0.00056   1.87802
   A15        1.91847  -0.00014   0.00032   0.00018   0.00044   1.91891
   A16        1.94044  -0.00001   0.00102  -0.00175  -0.00073   1.93971
   A17        1.95431  -0.00018  -0.00276  -0.00193  -0.00465   1.94966
   A18        1.94012  -0.00010  -0.00055  -0.00046  -0.00095   1.93917
   A19        1.91522  -0.00005   0.00090  -0.00075   0.00010   1.91532
   A20        1.92314   0.00019   0.00050   0.00152   0.00201   1.92515
   A21        1.89133   0.00006   0.00033  -0.00023   0.00009   1.89142
   A22        1.90165  -0.00004   0.00013  -0.00031  -0.00022   1.90143
   A23        1.89143  -0.00007  -0.00134   0.00022  -0.00107   1.89036
   A24        2.08424  -0.00017  -0.00218  -0.00098  -0.00314   2.08110
   A25        3.06108   0.00088   0.00334   0.00091   0.00424   3.06532
   A26        3.05276   0.00049   0.00358  -0.00043   0.00315   3.05591
    D1        1.97803   0.00014   0.00323   0.00168   0.00483   1.98287
    D2       -1.16588   0.00004   0.00335   0.00046   0.00379  -1.16209
    D3       -1.31519  -0.00002  -0.00407  -0.00158  -0.00568  -1.32087
    D4       -1.70540  -0.00002   0.00030   0.00140   0.00175  -1.70366
    D5       -0.98674   0.00002  -0.00089   0.00118   0.00031  -0.98643
    D6        1.43838   0.00007   0.00019   0.00255   0.00274   1.44112
    D7        2.15704   0.00012  -0.00101   0.00233   0.00130   2.15834
    D8       -1.50568   0.00004  -0.00259   0.00069  -0.00208  -1.50776
    D9       -3.01192   0.00010  -0.00080   0.00242   0.00141  -3.01051
   D10        1.40427  -0.00010  -0.00173  -0.00309  -0.00480   1.39947
   D11       -0.10197  -0.00004   0.00007  -0.00137  -0.00130  -0.10328
   D12        3.02400  -0.00008   0.00198  -0.00184  -0.00001   3.02399
   D13       -1.23891   0.00005   0.00133  -0.00069   0.00054  -1.23837
   D14        0.91570   0.00005   0.00196  -0.00247  -0.00059   0.91512
   D15        0.18915   0.00007   0.00018   0.00272   0.00291   0.19206
   D16        2.20943   0.00020  -0.00046   0.00386   0.00346   2.21288
   D17       -1.91915   0.00020   0.00017   0.00208   0.00233  -1.91682
   D18       -1.31977  -0.00006  -0.00092   0.00001  -0.00087  -1.32065
   D19        0.14454   0.00002  -0.00033   0.00179   0.00146   0.14600
   D20       -0.20180  -0.00005   0.00078  -0.00251  -0.00171  -0.20352
   D21       -2.23269  -0.00016   0.00200  -0.00366  -0.00170  -2.23439
   D22        1.93538  -0.00011   0.00056  -0.00196  -0.00142   1.93396
   D23       -1.06460  -0.00006  -0.00454   0.00079  -0.00379  -1.06840
   D24        3.12674  -0.00004  -0.00519   0.00186  -0.00337   3.12337
   D25        1.04541  -0.00005  -0.00441   0.00112  -0.00335   1.04206
   D26        3.14046  -0.00005  -0.00408  -0.00006  -0.00416   3.13630
   D27        1.04862  -0.00003  -0.00472   0.00101  -0.00374   1.04489
   D28       -1.03271  -0.00004  -0.00394   0.00027  -0.00372  -1.03643
   D29        1.06357  -0.00003  -0.00496   0.00028  -0.00468   1.05889
   D30       -1.02827  -0.00002  -0.00560   0.00135  -0.00426  -1.03253
   D31       -3.10960  -0.00002  -0.00482   0.00061  -0.00424  -3.11384
   D32        0.38583  -0.00008   0.00119  -0.00135  -0.00027   0.38556
   D33        2.51872  -0.00011   0.00092  -0.00114  -0.00031   2.51841
   D34       -1.70993  -0.00009   0.00063  -0.00148  -0.00093  -1.71086
         Item               Value     Threshold  Converged?
 Maximum Force            0.000885     0.000450     NO 
 RMS     Force            0.000191     0.000300     YES
 Maximum Displacement     0.015707     0.001800     NO 
 RMS     Displacement     0.003721     0.001200     NO 
 Predicted change in Energy=-6.738632D-06
 GradGradGradGradGradGradGradGradGradGradGradGradGradGradGradGradGradGrad

                          Input orientation:                          
 ---------------------------------------------------------------------
 Center     Atomic      Atomic             Coordinates (Angstroms)
 Number     Number       Type             X           Y           Z
 ---------------------------------------------------------------------
      1          8           0       -2.278267    1.596400   -0.362347
      2          8           0        2.616423    0.021329    0.035267
      3          6           0        2.069389    1.029442    0.383161
      4          7           0       -0.711318    0.094833    0.565808
      5          6           0       -1.536002    0.804963    0.069754
      6          1           0        1.903410    1.265573    1.448754
      7          1           0        1.705036    1.777198   -0.342579
      8          6           0       -0.388507   -1.315937    0.621978
      9          1           0        0.566322   -1.402281    1.135751
     10          1           0       -1.139053   -1.818073    1.234009
     11          6           0       -0.294206   -1.946701   -0.755620
     12          1           0       -1.243998   -1.875313   -1.285909
     13          1           0       -0.032115   -3.000087   -0.660908
     14          1           0        0.477406   -1.453905   -1.344720
 ---------------------------------------------------------------------
                    Distance matrix (angstroms):
                    1          2          3          4          5
     1  O    0.000000
     2  O    5.157221   0.000000
     3  C    4.447396   1.198569   0.000000
     4  N    2.360403   3.370569   2.939249   0.000000
     5  C    1.167922   4.225861   3.625942   1.196017   0.000000
     6  H    4.569021   2.013573   1.103991   2.997837   3.734080
     7  H    3.987453   2.014068   1.103898   3.081280   3.408752
     8  C    3.608572   3.340975   3.405743   1.448321   2.473845
     9  H    4.396370   2.727754   2.956159   2.049037   3.229248
    10  H    3.937612   4.350170   4.373372   2.070908   2.897132
    11  C    4.079795   3.601445   3.967472   2.467391   3.129689
    12  H    3.738378   4.499512   4.711892   2.755736   3.017775
    13  H    5.124649   4.077789   4.662993   3.397746   4.156193
    14  H    4.226482   2.942121   3.418625   2.731624   3.340214
                    6          7          8          9         10
     6  H    0.000000
     7  H    1.873496   0.000000
     8  C    3.549737   3.857561   0.000000
     9  H    3.000536   3.686627   1.087712   0.000000
    10  H    4.337230   4.847726   1.090891   1.758079   0.000000
    11  C    4.472973   4.246764   1.518068   2.148066   2.165395
    12  H    5.220127   4.788268   2.164439   3.060303   2.522751
    13  H    5.137391   5.093278   2.146898   2.477720   2.492625
    14  H    4.151210   3.598804   2.153309   2.482601   3.065192
                   11         12         13         14
    11  C    0.000000
    12  H    1.090140   0.000000
    13  H    1.089625   1.767597   0.000000
    14  H    1.088702   1.773210   1.765754   0.000000
 Stoichiometry    C4H7NO2
 Framework group  C1[X(C4H7NO2)]
 Deg. of freedom    36
 Full point group                 C1      NOp   1
 Largest Abelian subgroup         C1      NOp   1
 Largest concise Abelian subgroup C1      NOp   1
                         Standard orientation:                         
 ---------------------------------------------------------------------
 Center     Atomic      Atomic             Coordinates (Angstroms)
 Number     Number       Type             X           Y           Z
 ---------------------------------------------------------------------
      1          8           0        2.475849   -1.286149   -0.381887
      2          8           0       -2.596193   -0.360210   -0.263766
      3          6           0       -1.952127   -1.327013    0.031257
      4          7           0        0.664408   -0.091192    0.546693
      5          6           0        1.608068   -0.640184    0.058257
      6          1           0       -1.837521   -1.654416    1.079335
      7          1           0       -1.441686   -1.943639   -0.728883
      8          6           0        0.160252    1.256572    0.710985
      9          1           0       -0.833536    1.172404    1.145056
     10          1           0        0.792345    1.776446    1.432255
     11          6           0        0.089340    2.015505   -0.601846
     12          1           0        1.077467    2.115602   -1.051281
     13          1           0       -0.311875    3.013668   -0.428700
     14          1           0       -0.566500    1.499870   -1.301322
 ---------------------------------------------------------------------
 Rotational constants (GHZ):           2.8875354           1.5599005           1.1314303
 Standard basis: Aug-CC-pVTZ (5D, 7F)
 There are   560 symmetry adapted cartesian basis functions of A   symmetry.
 There are   483 symmetry adapted basis functions of A   symmetry.
   483 basis functions,   693 primitive gaussians,   560 cartesian basis functions
    27 alpha electrons       27 beta electrons
       nuclear repulsion energy       275.4342988919 Hartrees.
 NAtoms=   14 NActive=   14 NUniq=   14 SFac= 1.00D+00 NAtFMM=   60 NAOKFM=F Big=F
 Integral buffers will be    131072 words long.
 Raffenetti 2 integral format.
 Two-electron integral symmetry is turned on.
 Nuclear repulsion after empirical dispersion term =      275.4279347433 Hartrees.
 One-electron integrals computed using PRISM.
 NBasis=   483 RedAO= T EigKep=  8.68D-06  NBF=   483
 NBsUse=   483 1.00D-06 EigRej= -1.00D+00 NBFU=   483
 Initial guess from the checkpoint file:  "PC3-wb97L-wb97H.chk"
 B after Tr=     0.000000    0.000000    0.000000
         Rot=    0.999998   -0.000079    0.000141    0.002090 Ang=  -0.24 deg.
 Requested convergence on RMS density matrix=1.00D-08 within 128 cycles.
 Requested convergence on MAX density matrix=1.00D-06.
 Requested convergence on             energy=1.00D-06.
 No special actions if energy rises.
 SCF Done:  E(RwB97XD) =  -361.830994273     A.U. after   10 cycles
            NFock= 10  Conv=0.62D-08     -V/T= 2.0057
 Calling FoFJK, ICntrl=      2127 FMM=F ISym2X=0 I1Cent= 0 IOpClX= 0 NMat=1 NMatS=1 NMatT=0.
 ***** Axes restored to original set *****
 -------------------------------------------------------------------
 Center     Atomic                   Forces (Hartrees/Bohr)
 Number     Number              X              Y              Z
 -------------------------------------------------------------------
      1        8           0.000141165   -0.000216086    0.000147289
      2        8          -0.000017608   -0.000063144    0.000014509
      3        6          -0.000176140    0.000096248    0.000077128
      4        7           0.000267491   -0.000247335    0.000415355
      5        6          -0.000295857    0.000414218   -0.000372256
      6        1          -0.000022047    0.000047569   -0.000158714
      7        1           0.000078073   -0.000062479   -0.000069103
      8        6          -0.000252315    0.000404769    0.000198822
      9        1           0.000181701   -0.000262451    0.000102532
     10        1          -0.000064447   -0.000100069   -0.000126570
     11        6           0.000138079   -0.000049453   -0.000125802
     12        1          -0.000031633    0.000018152    0.000016728
     13        1          -0.000001684    0.000007795    0.000020384
     14        1           0.000055222    0.000012266   -0.000140302
 -------------------------------------------------------------------
 Cartesian Forces:  Max     0.000415355 RMS     0.000179725

 GradGradGradGradGradGradGradGradGradGradGradGradGradGradGradGradGradGrad
 Berny optimization.
 Using GEDIIS/GDIIS optimizer.
 FormGI is forming the generalized inverse of G from B-inverse, IUseBI=4.
 Internal  Forces:  Max     0.000317070 RMS     0.000085769
 Search for a local minimum.
 Step number  22 out of a maximum of   85
 All quantities printed in internal units (Hartrees-Bohrs-Radians)
 Mixed Optimization -- En-DIIS/RFO-DIIS
 Swapping is turned off.
 Update second derivatives using D2CorX and points   17   18   19   20   21
                                                     22
 DE= -1.12D-05 DEPred=-6.74D-06 R= 1.66D+00
 TightC=F SS=  1.41D+00  RLast= 3.62D-02 DXNew= 1.0715D+00 1.0857D-01
 Trust test= 1.66D+00 RLast= 3.62D-02 DXMaxT set to 6.37D-01
 ITU=  1  0  1  1  1  1  1  1  1  1  1  1  1  1  1  1  1  1  0  1
 ITU=  1  0
     Eigenvalues ---    0.00028   0.00215   0.00341   0.00581   0.00877
     Eigenvalues ---    0.01232   0.02114   0.02571   0.03883   0.04519
     Eigenvalues ---    0.04683   0.05157   0.05564   0.07185   0.07520
     Eigenvalues ---    0.08185   0.10878   0.11159   0.12917   0.14183
     Eigenvalues ---    0.16041   0.16348   0.17862   0.19017   0.29353
     Eigenvalues ---    0.31549   0.32824   0.33508   0.34430   0.34652
     Eigenvalues ---    0.34774   0.34852   0.35101   1.05093   1.07986
     Eigenvalues ---    1.23047
 En-DIIS/RFO-DIIS/Sim-DIIS IScMMF=       -3 using points:    22   21   20   19   18   17   16   15   14   13
 RFO step:  Lambda=-1.75997228D-05.
 DIIS inversion failure, remove point  10.
 DIIS inversion failure, remove point   9.
 DIIS inversion failure, remove point   8.
 DIIS inversion failure, remove point   7.
 DIIS inversion failure, remove point   6.
 RFO-DIIS uses    5 points instead of   10
 DidBck=F Rises=F RFO-DIIS coefs:    2.18081   -0.76088    0.50952   -1.45492    0.52546
                  RFO-DIIS coefs:    0.00000    0.00000    0.00000    0.00000    0.00000
 Iteration  1 RMS(Cart)=  0.01392983 RMS(Int)=  0.00025360
 Iteration  2 RMS(Cart)=  0.00021450 RMS(Int)=  0.00015959
 Iteration  3 RMS(Cart)=  0.00000008 RMS(Int)=  0.00015959
 Variable       Old X    -DE/DX   Delta X   Delta X   Delta X     New X
                                 (Linear)    (Quad)   (Total)
    R1        2.20705  -0.00029  -0.00003  -0.00003  -0.00006   2.20699
    R2        2.26497   0.00004  -0.00145   0.00055  -0.00078   2.26419
    R3        5.55980  -0.00004   0.06285  -0.00558   0.05729   5.61710
    R4        2.08624  -0.00001  -0.00030   0.00021  -0.00012   2.08612
    R5        2.08606  -0.00002  -0.00007   0.00017   0.00010   2.08617
    R6        2.26014   0.00032   0.00066  -0.00034   0.00032   2.26046
    R7        5.66509  -0.00014   0.02169  -0.00102   0.02080   5.68589
    R8        2.73693  -0.00010   0.00163  -0.00073   0.00092   2.73786
    R9        5.67019   0.00008   0.07985   0.00264   0.08228   5.75247
   R10        2.05548   0.00021  -0.00008   0.00038   0.00024   2.05572
   R11        2.06148   0.00002  -0.00018   0.00002  -0.00016   2.06132
   R12        2.86873   0.00021  -0.00023   0.00052   0.00029   2.86903
   R13        2.06007   0.00002  -0.00008   0.00008  -0.00001   2.06006
   R14        2.05909  -0.00001  -0.00008   0.00007  -0.00001   2.05908
   R15        2.05735   0.00007   0.00031  -0.00006   0.00034   2.05769
    A1        1.79883  -0.00004  -0.00809  -0.00269  -0.01124   1.78760
    A2        2.12784  -0.00003   0.00030  -0.00025  -0.00002   2.12782
    A3        2.12887  -0.00010   0.00055  -0.00052   0.00008   2.12895
    A4        2.02646   0.00013  -0.00086   0.00076  -0.00005   2.02641
    A5        2.08483  -0.00004  -0.01174  -0.00334  -0.01487   2.06996
    A6        2.41602  -0.00005  -0.00388   0.00234  -0.00149   2.41454
    A7        1.74627   0.00005   0.01761   0.00037   0.01790   1.76417
    A8        1.33185   0.00004  -0.01001   0.00175  -0.00874   1.32310
    A9        1.34502   0.00000  -0.02273  -0.00101  -0.02401   1.32101
   A10        0.69723   0.00003  -0.00641   0.00003  -0.00639   0.69084
   A11        1.86638   0.00007  -0.00059   0.00077   0.00026   1.86664
   A12        1.89312   0.00003  -0.00133   0.00077  -0.00050   1.89262
   A13        1.96425   0.00000  -0.00089   0.00006  -0.00086   1.96340
   A14        1.87802   0.00005   0.00055   0.00000   0.00054   1.87856
   A15        1.91891  -0.00009   0.00116   0.00013   0.00110   1.92001
   A16        1.93971  -0.00004   0.00109  -0.00164  -0.00047   1.93925
   A17        1.94966  -0.00016  -0.00968  -0.00203  -0.01164   1.93803
   A18        1.93917  -0.00004  -0.00143  -0.00012  -0.00132   1.93785
   A19        1.91532  -0.00005   0.00163  -0.00070   0.00078   1.91611
   A20        1.92515   0.00010   0.00174   0.00046   0.00199   1.92714
   A21        1.89142   0.00003   0.00059  -0.00032   0.00025   1.89167
   A22        1.90143  -0.00002  -0.00004  -0.00021  -0.00034   1.90109
   A23        1.89036  -0.00001  -0.00256   0.00091  -0.00142   1.88894
   A24        2.08110  -0.00009  -0.01674   0.00096  -0.01580   2.06530
   A25        3.06532   0.00012   0.00487  -0.00329   0.00159   3.06691
   A26        3.05591  -0.00006   0.00526  -0.00404   0.00122   3.05713
    D1        1.98287   0.00011   0.02782   0.00273   0.03022   2.01308
    D2       -1.16209   0.00005   0.02754   0.00206   0.02951  -1.13258
    D3       -1.32087  -0.00004  -0.03282  -0.00259  -0.03542  -1.35629
    D4       -1.70366  -0.00001   0.00130  -0.00045   0.00107  -1.70259
    D5       -0.98643   0.00003  -0.00212  -0.00043  -0.00242  -0.98885
    D6        1.44112   0.00005   0.00156   0.00019   0.00173   1.44285
    D7        2.15834   0.00008  -0.00186   0.00020  -0.00175   2.15659
    D8       -1.50776   0.00001  -0.02754  -0.00404  -0.03185  -1.53961
    D9       -3.01051   0.00006  -0.00493  -0.00039  -0.00547  -3.01598
   D10        1.39947  -0.00009  -0.02081  -0.00554  -0.02650   1.37297
   D11       -0.10328  -0.00003   0.00180  -0.00190  -0.00012  -0.10340
   D12        3.02399  -0.00006   0.00663   0.00020   0.00664   3.03063
   D13       -1.23837   0.00004   0.00630   0.00099   0.00715  -1.23122
   D14        0.91512   0.00000   0.00613  -0.00051   0.00562   0.92074
   D15        0.19206   0.00005  -0.00214   0.00367   0.00153   0.19360
   D16        2.21288   0.00015  -0.00247   0.00446   0.00205   2.21493
   D17       -1.91682   0.00012  -0.00264   0.00296   0.00052  -1.91630
   D18       -1.32065  -0.00005  -0.01507  -0.00141  -0.01648  -1.33712
   D19        0.14600   0.00001  -0.00348   0.00250  -0.00095   0.14504
   D20       -0.20352  -0.00003   0.00583  -0.00358   0.00221  -0.20131
   D21       -2.23439  -0.00012   0.00741  -0.00487   0.00240  -2.23199
   D22        1.93396  -0.00004   0.00506  -0.00294   0.00198   1.93594
   D23       -1.06840  -0.00001  -0.01143   0.00319  -0.00838  -1.07677
   D24        3.12337   0.00001  -0.01232   0.00412  -0.00837   3.11500
   D25        1.04206   0.00000  -0.01126   0.00315  -0.00834   1.03372
   D26        3.13630  -0.00004  -0.01089   0.00209  -0.00889   3.12741
   D27        1.04489  -0.00001  -0.01178   0.00302  -0.00888   1.03600
   D28       -1.03643  -0.00002  -0.01072   0.00205  -0.00886  -1.04528
   D29        1.05889  -0.00001  -0.01300   0.00303  -0.00998   1.04891
   D30       -1.03253   0.00002  -0.01388   0.00396  -0.00997  -1.04249
   D31       -3.11384   0.00000  -0.01282   0.00299  -0.00994  -3.12378
   D32        0.38556  -0.00004   0.00649  -0.00113   0.00493   0.39049
   D33        2.51841  -0.00003   0.00580  -0.00113   0.00434   2.52275
   D34       -1.71086  -0.00002   0.00505  -0.00112   0.00366  -1.70720
         Item               Value     Threshold  Converged?
 Maximum Force            0.000317     0.000450     YES
 RMS     Force            0.000086     0.000300     YES
 Maximum Displacement     0.071723     0.001800     NO 
 RMS     Displacement     0.013969     0.001200     NO 
 Predicted change in Energy=-8.398668D-06
 GradGradGradGradGradGradGradGradGradGradGradGradGradGradGradGradGradGrad

                          Input orientation:                          
 ---------------------------------------------------------------------
 Center     Atomic      Atomic             Coordinates (Angstroms)
 Number     Number       Type             X           Y           Z
 ---------------------------------------------------------------------
      1          8           0       -2.275370    1.596300   -0.352899
      2          8           0        2.621621    0.019776    0.069866
      3          6           0        2.072495    1.036406    0.386890
      4          7           0       -0.705686    0.091581    0.566139
      5          6           0       -1.531489    0.804303    0.075291
      6          1           0        1.904369    1.303527    1.444737
      7          1           0        1.708625    1.762199   -0.361128
      8          6           0       -0.388583   -1.321101    0.619314
      9          1           0        0.566124   -1.412739    1.132667
     10          1           0       -1.141517   -1.820965    1.230120
     11          6           0       -0.298926   -1.948621   -0.760246
     12          1           0       -1.252131   -1.878658   -1.284559
     13          1           0       -0.032820   -3.001383   -0.669976
     14          1           0        0.467808   -1.453184   -1.353817
 ---------------------------------------------------------------------
                    Distance matrix (angstroms):
                    1          2          3          4          5
     1  O    0.000000
     2  O    5.161849   0.000000
     3  C    4.445751   1.198157   0.000000
     4  N    2.360661   3.364880   2.939918   0.000000
     5  C    1.167890   4.226562   3.624868   1.196183   0.000000
     6  H    4.559323   2.013141   1.103929   3.008842   3.732254
     7  H    3.987456   2.013792   1.103951   3.078911   3.406811
     8  C    3.607825   3.340834   3.415958   1.448811   2.473770
     9  H    4.397194   2.721527   2.970463   2.049740   3.230062
    10  H    3.933099   4.346920   4.382405   2.070905   2.894432
    11  C    4.079060   3.618462   3.981200   2.467220   3.129844
    12  H    3.740367   4.521556   4.726994   2.757811   3.020846
    13  H    5.125258   4.089111   4.674726   3.398111   4.157485
    14  H    4.222111   2.972439   3.435570   2.729399   3.337032
                    6          7          8          9         10
     6  H    0.000000
     7  H    1.873458   0.000000
     8  C    3.581567   3.855683   0.000000
     9  H    3.044074   3.690118   1.087839   0.000000
    10  H    4.368744   4.847107   1.090805   1.758460   0.000000
    11  C    4.504767   4.237894   1.518224   2.149093   2.165135
    12  H    5.247746   4.782744   2.163635   3.060410   2.517771
    13  H    5.172713   5.081313   2.147599   2.476296   2.496589
    14  H    4.182710   3.586607   2.155016   2.488755   3.066254
                   11         12         13         14
    11  C    0.000000
    12  H    1.090137   0.000000
    13  H    1.089619   1.767751   0.000000
    14  H    1.088883   1.773136   1.764989   0.000000
 Stoichiometry    C4H7NO2
 Framework group  C1[X(C4H7NO2)]
 Deg. of freedom    36
 Full point group                 C1      NOp   1
 Largest Abelian subgroup         C1      NOp   1
 Largest concise Abelian subgroup C1      NOp   1
                         Standard orientation:                         
 ---------------------------------------------------------------------
 Center     Atomic      Atomic             Coordinates (Angstroms)
 Number     Number       Type             X           Y           Z
 ---------------------------------------------------------------------
      1          8           0        2.468550   -1.299952   -0.375081
      2          8           0       -2.602870   -0.346621   -0.246484
      3          6           0       -1.959951   -1.323148    0.015488
      4          7           0        0.658342   -0.094606    0.543073
      5          6           0        1.601582   -0.650016    0.060710
      6          1           0       -1.844521   -1.685153    1.051967
      7          1           0       -1.451748   -1.915402   -0.765328
      8          6           0        0.167075    1.258230    0.709040
      9          1           0       -0.829252    1.183295    1.139283
     10          1           0        0.802288    1.769510    1.433576
     11          6           0        0.110497    2.020670   -0.602634
     12          1           0        1.103545    2.118050   -1.041688
     13          1           0       -0.289086    3.019831   -0.431514
     14          1           0       -0.540275    1.510280   -1.310916
 ---------------------------------------------------------------------
 Rotational constants (GHZ):           2.8793761           1.5606052           1.1289813
 Standard basis: Aug-CC-pVTZ (5D, 7F)
 There are   560 symmetry adapted cartesian basis functions of A   symmetry.
 There are   483 symmetry adapted basis functions of A   symmetry.
   483 basis functions,   693 primitive gaussians,   560 cartesian basis functions
    27 alpha electrons       27 beta electrons
       nuclear repulsion energy       275.3285403521 Hartrees.
 NAtoms=   14 NActive=   14 NUniq=   14 SFac= 1.00D+00 NAtFMM=   60 NAOKFM=F Big=F
 Integral buffers will be    131072 words long.
 Raffenetti 2 integral format.
 Two-electron integral symmetry is turned on.
 Nuclear repulsion after empirical dispersion term =      275.3222000827 Hartrees.
 One-electron integrals computed using PRISM.
 NBasis=   483 RedAO= T EigKep=  8.76D-06  NBF=   483
 NBsUse=   483 1.00D-06 EigRej= -1.00D+00 NBFU=   483
 Initial guess from the checkpoint file:  "PC3-wb97L-wb97H.chk"
 B after Tr=     0.000000    0.000000    0.000000
         Rot=    0.999995   -0.000795    0.000531    0.002944 Ang=  -0.35 deg.
 ExpMin= 2.53D-02 ExpMax= 1.53D+04 ExpMxC= 5.22D+02 IAcc=3 IRadAn=         7 AccDes= 0.00D+00
 Harris functional with IExCor= 4639 and IRadAn=       7 diagonalized for initial guess.
 HarFok:  IExCor= 4639 AccDes= 0.00D+00 IRadAn=         7 IDoV= 1 UseB2=F ITyADJ=14
 ICtDFT=  3500011 ScaDFX=  1.000000  1.000000  1.000000  1.000000
 FoFCou: FMM=F IPFlag=           0 FMFlag=      100000 FMFlg1=           0
         NFxFlg=           0 DoJE=T BraDBF=F KetDBF=T FulRan=T
         wScrn=  0.000000 ICntrl=       500 IOpCl=  0 I1Cent=   200000004 NGrid=           0
         NMat0=    1 NMatS0=      1 NMatT0=    0 NMatD0=    1 NMtDS0=    0 NMtDT0=    0
 Petite list used in FoFCou.
 Requested convergence on RMS density matrix=1.00D-08 within 128 cycles.
 Requested convergence on MAX density matrix=1.00D-06.
 Requested convergence on             energy=1.00D-06.
 No special actions if energy rises.
 SCF Done:  E(RwB97XD) =  -361.831004338     A.U. after   11 cycles
            NFock= 11  Conv=0.81D-08     -V/T= 2.0057
 Calling FoFJK, ICntrl=      2127 FMM=F ISym2X=0 I1Cent= 0 IOpClX= 0 NMat=1 NMatS=1 NMatT=0.
 ***** Axes restored to original set *****
 -------------------------------------------------------------------
 Center     Atomic                   Forces (Hartrees/Bohr)
 Number     Number              X              Y              Z
 -------------------------------------------------------------------
      1        8           0.000208519   -0.000056161    0.000185973
      2        8           0.000296142   -0.000668652   -0.000211683
      3        6          -0.000460037    0.000627675    0.000261370
      4        7           0.000153322   -0.000136088    0.000369867
      5        6          -0.000236587   -0.000045220   -0.000330032
      6        1          -0.000058800    0.000053696   -0.000113805
      7        1           0.000057014   -0.000066422   -0.000074769
      8        6          -0.000090877    0.000643142    0.000069294
      9        1           0.000119900   -0.000165804    0.000003871
     10        1          -0.000032885   -0.000176587   -0.000081336
     11        6           0.000131678   -0.000078682   -0.000184385
     12        1           0.000004688   -0.000009412   -0.000080172
     13        1          -0.000105805   -0.000022060    0.000105893
     14        1           0.000013728    0.000100575    0.000079916
 -------------------------------------------------------------------
 Cartesian Forces:  Max     0.000668652 RMS     0.000235239

 GradGradGradGradGradGradGradGradGradGradGradGradGradGradGradGradGradGrad
 Berny optimization.
 Using GEDIIS/GDIIS optimizer.
 FormGI is forming the generalized inverse of G from B-inverse, IUseBI=4.
 Internal  Forces:  Max     0.000681116 RMS     0.000115693
 Search for a local minimum.
 Step number  23 out of a maximum of   85
 All quantities printed in internal units (Hartrees-Bohrs-Radians)
 Mixed Optimization -- En-DIIS/RFO-DIIS
 Swapping is turned off.
 Update second derivatives using D2CorX and points   18   19   20   21   22
                                                     23
 DE= -1.01D-05 DEPred=-8.40D-06 R= 1.20D+00
 TightC=F SS=  1.41D+00  RLast= 1.35D-01 DXNew= 1.0715D+00 4.0549D-01
 Trust test= 1.20D+00 RLast= 1.35D-01 DXMaxT set to 6.37D-01
 ITU=  1  1  0  1  1  1  1  1  1  1  1  1  1  1  1  1  1  1  1  0
 ITU=  1  1  0
     Eigenvalues ---    0.00025   0.00203   0.00340   0.00587   0.00762
     Eigenvalues ---    0.01235   0.02013   0.02606   0.03875   0.04521
     Eigenvalues ---    0.04685   0.05137   0.05525   0.07013   0.07571
     Eigenvalues ---    0.08133   0.10960   0.11163   0.13104   0.14073
     Eigenvalues ---    0.16035   0.16466   0.17887   0.19435   0.29129
     Eigenvalues ---    0.31525   0.32782   0.33485   0.34323   0.34722
     Eigenvalues ---    0.34796   0.34853   0.35542   1.04971   1.14427
     Eigenvalues ---    1.22997
 En-DIIS/RFO-DIIS/Sim-DIIS IScMMF=       -3 using points:    23   22   21   20   19   18   17   16   15   14
 RFO step:  Lambda=-1.16448966D-05.
 DIIS inversion failure, remove point  10.
 DIIS inversion failure, remove point   9.
 DIIS inversion failure, remove point   8.
 DIIS inversion failure, remove point   7.
 RFO-DIIS uses    6 points instead of   10
 DidBck=T Rises=F RFO-DIIS coefs:   -0.00290    3.00000   -1.39822    0.13747   -1.17526
                  RFO-DIIS coefs:    0.43891    0.00000    0.00000    0.00000    0.00000
 Iteration  1 RMS(Cart)=  0.00655321 RMS(Int)=  0.00021996
 Iteration  2 RMS(Cart)=  0.00004536 RMS(Int)=  0.00021605
 Iteration  3 RMS(Cart)=  0.00000002 RMS(Int)=  0.00021605
 Variable       Old X    -DE/DX   Delta X   Delta X   Delta X     New X
                                 (Linear)    (Quad)   (Total)
    R1        2.20699  -0.00024  -0.00009   0.00003  -0.00005   2.20694
    R2        2.26419   0.00068  -0.00098   0.00040  -0.00041   2.26378
    R3        5.61710  -0.00010   0.02597   0.00257   0.02857   5.64566
    R4        2.08612  -0.00002  -0.00026   0.00027  -0.00002   2.08610
    R5        2.08617  -0.00001  -0.00015   0.00024   0.00009   2.08625
    R6        2.26046   0.00002   0.00068  -0.00046   0.00021   2.26067
    R7        5.68589  -0.00016   0.00836   0.00200   0.01056   5.69645
    R8        2.73786  -0.00026   0.00116  -0.00052   0.00067   2.73853
    R9        5.75247   0.00007   0.02596   0.01266   0.03830   5.79077
   R10        2.05572   0.00012  -0.00028   0.00050   0.00011   2.05583
   R11        2.06132   0.00006  -0.00010  -0.00001  -0.00011   2.06121
   R12        2.86903   0.00015  -0.00031   0.00044   0.00013   2.86916
   R13        2.06006   0.00003  -0.00007   0.00006   0.00000   2.06005
   R14        2.05908   0.00000  -0.00007   0.00007   0.00000   2.05909
   R15        2.05769  -0.00005   0.00016  -0.00005   0.00023   2.05792
    A1        1.78760  -0.00011   0.00035  -0.00440  -0.00466   1.78293
    A2        2.12782  -0.00003   0.00030  -0.00027  -0.00009   2.12773
    A3        2.12895  -0.00010   0.00042  -0.00036   0.00012   2.12907
    A4        2.02641   0.00013  -0.00072   0.00063  -0.00003   2.02638
    A5        2.06996  -0.00007  -0.00088  -0.00539  -0.00609   2.06387
    A6        2.41454  -0.00005  -0.00407   0.00276  -0.00128   2.41326
    A7        1.76417   0.00010   0.00584   0.00247   0.00818   1.77235
    A8        1.32310   0.00000  -0.00441   0.00029  -0.00480   1.31831
    A9        1.32101  -0.00003  -0.00662  -0.00460  -0.01162   1.30939
   A10        0.69084  -0.00001  -0.00223  -0.00075  -0.00300   0.68785
   A11        1.86664   0.00003  -0.00078   0.00083   0.00015   1.86678
   A12        1.89262   0.00002  -0.00096   0.00060  -0.00030   1.89233
   A13        1.96340   0.00009  -0.00028  -0.00023  -0.00052   1.96288
   A14        1.87856   0.00005   0.00040  -0.00009   0.00029   1.87886
   A15        1.92001  -0.00007   0.00046   0.00040   0.00060   1.92060
   A16        1.93925  -0.00011   0.00113  -0.00143  -0.00018   1.93906
   A17        1.93803  -0.00013  -0.00186  -0.00327  -0.00507   1.93296
   A18        1.93785   0.00005  -0.00068  -0.00027  -0.00062   1.93724
   A19        1.91611  -0.00010   0.00097  -0.00035   0.00042   1.91653
   A20        1.92714   0.00001   0.00089   0.00029   0.00089   1.92803
   A21        1.89167  -0.00001   0.00041  -0.00026   0.00013   1.89180
   A22        1.90109  -0.00002   0.00012  -0.00014  -0.00014   1.90095
   A23        1.88894   0.00006  -0.00175   0.00074  -0.00070   1.88824
   A24        2.06530   0.00001  -0.00682  -0.00150  -0.00835   2.05695
   A25        3.06691  -0.00017   0.00512  -0.00474   0.00038   3.06728
   A26        3.05713  -0.00028   0.00548  -0.00511   0.00037   3.05750
    D1        2.01308   0.00007   0.00756   0.00690   0.01399   2.02708
    D2       -1.13258   0.00005   0.00739   0.00661   0.01385  -1.11873
    D3       -1.35629   0.00000  -0.00851  -0.00848  -0.01701  -1.37330
    D4       -1.70259   0.00002   0.00096  -0.00013   0.00109  -1.70150
    D5       -0.98885   0.00001  -0.00018  -0.00051  -0.00049  -0.98934
    D6        1.44285   0.00005   0.00113   0.00015   0.00123   1.44408
    D7        2.15659   0.00004  -0.00002  -0.00023  -0.00035   2.15624
    D8       -1.53961  -0.00001  -0.00490  -0.00929  -0.01449  -1.55410
    D9       -3.01598   0.00004  -0.00040  -0.00180  -0.00228  -3.01826
   D10        1.37297  -0.00008  -0.00242  -0.00913  -0.01179   1.36118
   D11       -0.10340  -0.00003   0.00208  -0.00163   0.00041  -0.10299
   D12        3.03063  -0.00005   0.00141   0.00166   0.00286   3.03349
   D13       -1.23122   0.00004   0.00099   0.00229   0.00313  -1.22809
   D14        0.92074  -0.00003   0.00154   0.00075   0.00234   0.92308
   D15        0.19360   0.00005  -0.00348   0.00334  -0.00019   0.19341
   D16        2.21493   0.00013  -0.00391   0.00397   0.00008   2.21501
   D17       -1.91630   0.00006  -0.00336   0.00243  -0.00071  -1.91701
   D18       -1.33712  -0.00004  -0.00373  -0.00408  -0.00785  -1.34497
   D19        0.14504   0.00001  -0.00311   0.00198  -0.00107   0.14398
   D20       -0.20131  -0.00002   0.00475  -0.00274   0.00189  -0.19941
   D21       -2.23199  -0.00009   0.00607  -0.00382   0.00202  -2.22997
   D22        1.93594   0.00006   0.00419  -0.00226   0.00170   1.93765
   D23       -1.07677   0.00004  -0.00610   0.00183  -0.00444  -1.08122
   D24        3.11500   0.00008  -0.00680   0.00255  -0.00448   3.11052
   D25        1.03372   0.00006  -0.00579   0.00167  -0.00444   1.02928
   D26        3.12741  -0.00001  -0.00523   0.00066  -0.00470   3.12271
   D27        1.03600   0.00004  -0.00594   0.00137  -0.00473   1.03127
   D28       -1.04528   0.00001  -0.00493   0.00050  -0.00469  -1.04997
   D29        1.04891   0.00004  -0.00673   0.00141  -0.00533   1.04358
   D30       -1.04249   0.00009  -0.00743   0.00213  -0.00537  -1.04786
   D31       -3.12378   0.00006  -0.00642   0.00126  -0.00532  -3.12911
[truncated: 460,800 more chars]
