# Supplementary material for: An Experimental and Master Equation Investigation of Kinetics of the CH2OO + RCN Reactions (R = H, CH3, C2H5) and Their Atmospheric Relevance
Source: J Phys Chem A. 2023 Jan 5;127(2):477–88. doi: 10.1021/acs.jpca.2c07073 (PMC9869398; doi:10.1021/acs.jpca.2c07073)
Supplement: Supplementary file 2 — jp2c07073_si_002.zip [file jp2c07073_si_002.zip › wb97XD/Optimization+Freq/RC1.log]

 Entering Gaussian System, Link 0=/appl/soft/chem/gaussian/G16RevB.01/g16/g16
 Initial command:
 /appl/soft/chem/gaussian/G16RevB.01/g16/l1.exe "/scratch/kurten/scratch_lauri/Cyan/IRC/8760115.GAUSS_SCRDIR/Gau-131387.inp" -scrdir="/scratch/kurten/scratch_lauri/Cyan/IRC/8760115.GAUSS_SCRDIR/"
 Entering Link 1 = /appl/soft/chem/gaussian/G16RevB.01/g16/l1.exe PID=    131391.
  
 Copyright (c) 1988-2017, Gaussian, Inc.  All Rights Reserved.
  
 This is part of the Gaussian(R) 16 program.  It is based on
 the Gaussian(R) 09 system (copyright 2009, Gaussian, Inc.),
 the Gaussian(R) 03 system (copyright 2003, Gaussian, Inc.),
 the Gaussian(R) 98 system (copyright 1998, Gaussian, Inc.),
 the Gaussian(R) 94 system (copyright 1995, Gaussian, Inc.),
 the Gaussian 92(TM) system (copyright 1992, Gaussian, Inc.),
 the Gaussian 90(TM) system (copyright 1990, Gaussian, Inc.),
 the Gaussian 88(TM) system (copyright 1988, Gaussian, Inc.),
 the Gaussian 86(TM) system (copyright 1986, Carnegie Mellon
 University), and the Gaussian 82(TM) system (copyright 1983,
 Carnegie Mellon University). Gaussian is a federally registered
 trademark of Gaussian, Inc.
  
 This software contains proprietary and confidential information,
 including trade secrets, belonging to Gaussian, Inc.
  
 This software is provided under written license and may be
 used, copied, transmitted, or stored only in accord with that
 written license.
  
 The following legend is applicable only to US Government
 contracts under FAR:
  
                    RESTRICTED RIGHTS LEGEND
  
 Use, reproduction and disclosure by the US Government is
 subject to restrictions as set forth in subparagraphs (a)
 and (c) of the Commercial Computer Software - Restricted
 Rights clause in FAR 52.227-19.
  
 Gaussian, Inc.
 340 Quinnipiac St., Bldg. 40, Wallingford CT 06492
  
  
 ---------------------------------------------------------------
 Warning -- This program may not be used in any manner that
 competes with the business of Gaussian, Inc. or will provide
 assistance to any competitor of Gaussian, Inc.  The licensee
 of this program is prohibited from giving any competitor of
 Gaussian, Inc. access to this program.  By using this program,
 the user acknowledges that Gaussian, Inc. is engaged in the
 business of creating and licensing software in the field of
 computational chemistry and represents and warrants to the
 licensee that it is not a competitor of Gaussian, Inc. and that
 it will not use this program in any manner prohibited above.
 ---------------------------------------------------------------
  

 Cite this work as:
 Gaussian 16, Revision B.01,
 M. J. Frisch, G. W. Trucks, H. B. Schlegel, G. E. Scuseria, 
 M. A. Robb, J. R. Cheeseman, G. Scalmani, V. Barone, 
 G. A. Petersson, H. Nakatsuji, X. Li, M. Caricato, A. V. Marenich, 
 J. Bloino, B. G. Janesko, R. Gomperts, B. Mennucci, H. P. Hratchian, 
 J. V. Ortiz, A. F. Izmaylov, J. L. Sonnenberg, D. Williams-Young, 
 F. Ding, F. Lipparini, F. Egidi, J. Goings, B. Peng, A. Petrone, 
 T. Henderson, D. Ranasinghe, V. G. Zakrzewski, J. Gao, N. Rega, 
 G. Zheng, W. Liang, M. Hada, M. Ehara, K. Toyota, R. Fukuda, 
 J. Hasegawa, M. Ishida, T. Nakajima, Y. Honda, O. Kitao, H. Nakai, 
 T. Vreven, K. Throssell, J. A. Montgomery, Jr., J. E. Peralta, 
 F. Ogliaro, M. J. Bearpark, J. J. Heyd, E. N. Brothers, K. N. Kudin, 
 V. N. Staroverov, T. A. Keith, R. Kobayashi, J. Normand, 
 K. Raghavachari, A. P. Rendell, J. C. Burant, S. S. Iyengar, 
 J. Tomasi, M. Cossi, J. M. Millam, M. Klene, C. Adamo, R. Cammi, 
 J. W. Ochterski, R. L. Martin, K. Morokuma, O. Farkas, 
 J. B. Foresman, and D. J. Fox, Gaussian, Inc., Wallingford CT, 2016.
 
 ******************************************
 Gaussian 16:  ES64L-G16RevB.01 20-Dec-2017
                28-Oct-2021 
 ******************************************
 %mem=12GB
 %NProcShared=16
 Will use up to   16 processors via shared memory.
 %chk=TS1-RC1-wb97H
 ----------------------------------------------------------------------
 #wB97XD Aug-cc-pVTZ Opt Integral(Grid=SuperFineGrid) Freq MaxDisk=32GB
 ----------------------------------------------------------------------
 1/18=20,19=15,26=5,38=1/1,3;
 2/9=110,12=2,17=6,18=5,40=1/2;
 3/5=16,6=1,7=10,11=2,25=1,30=1,71=1,74=-58,75=-7/1,2,3;
 4//1;
 5/5=2,38=5/2;
 6/7=2,8=2,9=2,10=2,28=1/1;
 7//1,2,3,16;
 1/18=20,19=15,26=5/3(2);
 2/9=110/2;
 99//99;
 2/9=110/2;
 3/5=16,6=1,7=10,11=2,25=1,30=1,71=1,74=-58,75=-7/1,2,3;
 4/5=5,16=3,69=1/1;
 5/5=2,38=5/2;
 7//1,2,3,16;
 1/18=20,19=15,26=5/3(-5);
 2/9=110/2;
 6/7=2,8=2,9=2,10=2,19=2,28=1/1;
 99/9=1/99;
 -----
 Title
 -----
 Symbolic Z-matrix:
 Charge =  0 Multiplicity = 1
 C                    -0.90375  -1.06743   0.21782 
 H                    -1.10378  -1.99208  -0.31429 
 H                    -0.53149  -1.01029   1.2351 
 O                    -1.19234  -0.0129   -0.40613 
 O                    -0.90238   1.18558   0.19776 
 N                     1.71341  -0.65493  -0.04942 
 H                     1.67161   1.57674  -0.01757 
 C                     1.69168   0.50554  -0.03286 
 
 Add virtual bond connecting atoms N6         and C1         Dist= 5.03D+00.
 Add virtual bond connecting atoms N6         and H3         Dist= 4.93D+00.
 Add virtual bond connecting atoms H7         and O5         Dist= 4.94D+00.
 Add virtual bond connecting atoms C8         and O5         Dist= 5.09D+00.

 GradGradGradGradGradGradGradGradGradGradGradGradGradGradGradGradGradGrad
 Berny optimization.
 Initialization pass.
                           ----------------------------
                           !    Initial Parameters    !
                           ! (Angstroms and Degrees)  !
 --------------------------                            --------------------------
 ! Name  Definition              Value          Derivative Info.                !
 --------------------------------------------------------------------------------
 ! R1    R(1,2)                  1.0854         estimate D2E/DX2                !
 ! R2    R(1,3)                  1.0848         estimate D2E/DX2                !
 ! R3    R(1,4)                  1.2588         estimate D2E/DX2                !
 ! R4    R(1,6)                  2.6629         estimate D2E/DX2                !
 ! R5    R(3,6)                  2.6107         estimate D2E/DX2                !
 ! R6    R(4,5)                  1.373          estimate D2E/DX2                !
 ! R7    R(5,7)                  2.6124         estimate D2E/DX2                !
 ! R8    R(5,8)                  2.6916         estimate D2E/DX2                !
 ! R9    R(6,8)                  1.1608         estimate D2E/DX2                !
 ! R10   R(7,8)                  1.0715         estimate D2E/DX2                !
 ! A1    A(2,1,3)              124.6009         estimate D2E/DX2                !
 ! A2    A(2,1,4)              115.3657         estimate D2E/DX2                !
 ! A3    A(2,1,6)              105.3008         estimate D2E/DX2                !
 ! A4    A(3,1,4)              119.9587         estimate D2E/DX2                !
 ! A5    A(4,1,6)               92.6254         estimate D2E/DX2                !
 ! A6    A(1,4,5)              117.6979         estimate D2E/DX2                !
 ! A7    A(4,5,7)              107.6094         estimate D2E/DX2                !
 ! A8    A(4,5,8)               86.8649         estimate D2E/DX2                !
 ! A9    A(1,6,8)               97.7605         estimate D2E/DX2                !
 ! A10   A(3,6,8)               96.4861         estimate D2E/DX2                !
 ! A11   A(5,8,6)              105.7741         estimate D2E/DX2                !
 ! A12   L(6,8,7,4,-1)         179.9994         estimate D2E/DX2                !
 ! A13   L(6,8,7,4,-2)         179.9997         estimate D2E/DX2                !
 ! D1    D(2,1,4,5)           -177.1004         estimate D2E/DX2                !
 ! D2    D(3,1,4,5)              5.9003         estimate D2E/DX2                !
 ! D3    D(6,1,4,5)            -68.7947         estimate D2E/DX2                !
 ! D4    D(2,1,6,8)            149.0405         estimate D2E/DX2                !
 ! D5    D(4,1,6,8)             31.8372         estimate D2E/DX2                !
 ! D6    D(1,4,5,7)             76.2763         estimate D2E/DX2                !
 ! D7    D(1,4,5,8)             65.6366         estimate D2E/DX2                !
 ! D8    D(4,5,8,6)            -26.4781         estimate D2E/DX2                !
 ! D9    D(1,6,8,5)             -1.049          estimate D2E/DX2                !
 ! D10   D(3,6,8,5)            -24.9157         estimate D2E/DX2                !
 --------------------------------------------------------------------------------
 Trust Radius=3.00D-01 FncErr=1.00D-07 GrdErr=1.00D-07 EigMax=2.50D+02 EigMin=1.00D-04
 Number of steps in this run=     43 maximum allowed number of steps=    100.
 GradGradGradGradGradGradGradGradGradGradGradGradGradGradGradGradGradGrad

                          Input orientation:                          
 ---------------------------------------------------------------------
 Center     Atomic      Atomic             Coordinates (Angstroms)
 Number     Number       Type             X           Y           Z
 ---------------------------------------------------------------------
      1          6           0       -0.903750   -1.067430    0.217820
      2          1           0       -1.103780   -1.992080   -0.314290
      3          1           0       -0.531490   -1.010290    1.235100
      4          8           0       -1.192340   -0.012900   -0.406130
      5          8           0       -0.902380    1.185580    0.197760
      6          7           0        1.713410   -0.654930   -0.049420
      7          1           0        1.671610    1.576740   -0.017570
      8          6           0        1.691680    0.505540   -0.032860
 ---------------------------------------------------------------------
                    Distance matrix (angstroms):
                    1          2          3          4          5
     1  C    0.000000
     2  H    1.085417   0.000000
     3  H    1.084759   1.921467   0.000000
     4  O    1.258821   1.983288   2.031045   0.000000
     5  O    2.253100   3.224947   2.456721   1.372995   0.000000
     6  N    2.662912   3.129646   2.610718   2.997137   3.207948
     7  H    3.698584   4.530707   3.621541   3.298506   2.612431
     8  C    3.045215   3.759243   2.974550   2.953927   2.691614
                    6          7          8
     6  N    0.000000
     7  H    2.232289   0.000000
     8  C    1.160792   1.071497   0.000000
 Stoichiometry    C2H3NO2
 Framework group  C1[X(C2H3NO2)]
 Deg. of freedom    18
 Full point group                 C1      NOp   1
 Largest Abelian subgroup         C1      NOp   1
 Largest concise Abelian subgroup C1      NOp   1
                         Standard orientation:                         
 ---------------------------------------------------------------------
 Center     Atomic      Atomic             Coordinates (Angstroms)
 Number     Number       Type             X           Y           Z
 ---------------------------------------------------------------------
      1          6           0        0.903752    1.067428    0.217817
      2          1           0        1.103783    1.992078   -0.314293
      3          1           0        0.531492    1.010288    1.235097
      4          8           0        1.192341    0.012898   -0.406133
      5          8           0        0.902380   -1.185582    0.197757
      6          7           0       -1.713409    0.654931   -0.049423
      7          1           0       -1.671611   -1.576739   -0.017573
      8          6           0       -1.691680   -0.505539   -0.032863
 ---------------------------------------------------------------------
 Rotational constants (GHZ):           8.7352767           3.8510781           2.8377157
 Standard basis: Aug-CC-pVTZ (5D, 7F)
 There are   350 symmetry adapted cartesian basis functions of A   symmetry.
 There are   299 symmetry adapted basis functions of A   symmetry.
   299 basis functions,   441 primitive gaussians,   350 cartesian basis functions
    19 alpha electrons       19 beta electrons
       nuclear repulsion energy       153.5729041558 Hartrees.
 NAtoms=    8 NActive=    8 NUniq=    8 SFac= 1.00D+00 NAtFMM=   60 NAOKFM=F Big=F
 Integral buffers will be    131072 words long.
 Raffenetti 2 integral format.
 Two-electron integral symmetry is turned on.
 Nuclear repulsion after empirical dispersion term =      153.5706173693 Hartrees.
 One-electron integrals computed using PRISM.
 NBasis=   299 RedAO= T EigKep=  4.98D-05  NBF=   299
 NBsUse=   299 1.00D-06 EigRej= -1.00D+00 NBFU=   299
 ExpMin= 2.53D-02 ExpMax= 1.53D+04 ExpMxC= 5.22D+02 IAcc=3 IRadAn=         7 AccDes= 0.00D+00
 Harris functional with IExCor= 4639 and IRadAn=       7 diagonalized for initial guess.
 HarFok:  IExCor= 4639 AccDes= 0.00D+00 IRadAn=         7 IDoV= 1 UseB2=F ITyADJ=14
 ICtDFT=  3500011 ScaDFX=  1.000000  1.000000  1.000000  1.000000
 FoFCou: FMM=F IPFlag=           0 FMFlag=      100000 FMFlg1=           0
         NFxFlg=           0 DoJE=T BraDBF=F KetDBF=T FulRan=T
         wScrn=  0.000000 ICntrl=       500 IOpCl=  0 I1Cent=   200000004 NGrid=           0
         NMat0=    1 NMatS0=      1 NMatT0=    0 NMatD0=    1 NMtDS0=    0 NMtDT0=    0
 Petite list used in FoFCou.
 Requested convergence on RMS density matrix=1.00D-08 within 128 cycles.
 Requested convergence on MAX density matrix=1.00D-06.
 Requested convergence on             energy=1.00D-06.
 No special actions if energy rises.
 SCF Done:  E(RwB97XD) =  -283.023488932     A.U. after   15 cycles
            NFock= 15  Conv=0.47D-08     -V/T= 2.0061

 **********************************************************************

            Population analysis using the SCF Density.

 **********************************************************************

 Orbital symmetries:
       Occupied  (A) (A) (A) (A) (A) (A) (A) (A) (A) (A) (A) (A)
                 (A) (A) (A) (A) (A) (A) (A)
       Virtual   (A) (A) (A) (A) (A) (A) (A) (A) (A) (A) (A) (A)
                 (A) (A) (A) (A) (A) (A) (A) (A) (A) (A) (A) (A)
                 (A) (A) (A) (A) (A) (A) (A) (A) (A) (A) (A) (A)
                 (A) (A) (A) (A) (A) (A) (A) (A) (A) (A) (A) (A)
                 (A) (A) (A) (A) (A) (A) (A) (A) (A) (A) (A) (A)
                 (A) (A) (A) (A) (A) (A) (A) (A) (A) (A) (A) (A)
                 (A) (A) (A) (A) (A) (A) (A) (A) (A) (A) (A) (A)
                 (A) (A) (A) (A) (A) (A) (A) (A) (A) (A) (A) (A)
                 (A) (A) (A) (A) (A) (A) (A) (A) (A) (A) (A) (A)
                 (A) (A) (A) (A) (A) (A) (A) (A) (A) (A) (A) (A)
                 (A) (A) (A) (A) (A) (A) (A) (A) (A) (A) (A) (A)
                 (A) (A) (A) (A) (A) (A) (A) (A) (A) (A) (A) (A)
                 (A) (A) (A) (A) (A) (A) (A) (A) (A) (A) (A) (A)
                 (A) (A) (A) (A) (A) (A) (A) (A) (A) (A) (A) (A)
                 (A) (A) (A) (A) (A) (A) (A) (A) (A) (A) (A) (A)
                 (A) (A) (A) (A) (A) (A) (A) (A) (A) (A) (A) (A)
                 (A) (A) (A) (A) (A) (A) (A) (A) (A) (A) (A) (A)
                 (A) (A) (A) (A) (A) (A) (A) (A) (A) (A) (A) (A)
                 (A) (A) (A) (A) (A) (A) (A) (A) (A) (A) (A) (A)
                 (A) (A) (A) (A) (A) (A) (A) (A) (A) (A) (A) (A)
                 (A) (A) (A) (A) (A) (A) (A) (A) (A) (A) (A) (A)
                 (A) (A) (A) (A) (A) (A) (A) (A) (A) (A) (A) (A)
                 (A) (A) (A) (A) (A) (A) (A) (A) (A) (A) (A) (A)
                 (A) (A) (A) (A)
 The electronic state is 1-A.
 Alpha  occ. eigenvalues --  -19.42029 -19.25707 -14.46115 -10.41672 -10.34771
 Alpha  occ. eigenvalues --   -1.30409  -1.02427  -1.00653  -0.76970  -0.69347
 Alpha  occ. eigenvalues --   -0.64705  -0.62543  -0.59417  -0.49829  -0.48139
 Alpha  occ. eigenvalues --   -0.45102  -0.44630  -0.34275  -0.34222
 Alpha virt. eigenvalues --   -0.02328   0.03049   0.03975   0.04761   0.06596
 Alpha virt. eigenvalues --    0.07688   0.07832   0.08225   0.10197   0.11211
 Alpha virt. eigenvalues --    0.11913   0.12442   0.13413   0.13784   0.14861
 Alpha virt. eigenvalues --    0.15558   0.16230   0.18352   0.18682   0.19703
 Alpha virt. eigenvalues --    0.20794   0.21831   0.22539   0.23492   0.24215
 Alpha virt. eigenvalues --    0.24341   0.27358   0.28327   0.30094   0.31195
 Alpha virt. eigenvalues --    0.31546   0.33562   0.34100   0.35476   0.36190
 Alpha virt. eigenvalues --    0.37057   0.37586   0.37955   0.38976   0.39776
 Alpha virt. eigenvalues --    0.40898   0.41456   0.42646   0.43290   0.44114
 Alpha virt. eigenvalues --    0.44677   0.46153   0.47719   0.49190   0.51185
 Alpha virt. eigenvalues --    0.53734   0.54740   0.56538   0.57988   0.59043
 Alpha virt. eigenvalues --    0.61229   0.61439   0.62971   0.65638   0.68264
 Alpha virt. eigenvalues --    0.68890   0.72160   0.72589   0.74131   0.75156
 Alpha virt. eigenvalues --    0.77464   0.78686   0.79671   0.80196   0.82377
 Alpha virt. eigenvalues --    0.83866   0.84359   0.84853   0.85975   0.86679
 Alpha virt. eigenvalues --    0.87211   0.89263   0.90064   0.90323   0.92032
 Alpha virt. eigenvalues --    0.92909   0.94511   0.94988   0.98018   0.98368
 Alpha virt. eigenvalues --    0.99523   1.00566   1.01563   1.03901   1.04757
 Alpha virt. eigenvalues --    1.05906   1.08348   1.09675   1.12146   1.12666
 Alpha virt. eigenvalues --    1.14031   1.16149   1.16645   1.17847   1.18352
 Alpha virt. eigenvalues --    1.19536   1.22199   1.24329   1.25344   1.29869
 Alpha virt. eigenvalues --    1.31194   1.32683   1.34151   1.35056   1.38108
 Alpha virt. eigenvalues --    1.38933   1.41387   1.43086   1.45247   1.48139
 Alpha virt. eigenvalues --    1.49331   1.51237   1.53514   1.54978   1.55223
 Alpha virt. eigenvalues --    1.57515   1.58452   1.61791   1.66153   1.67026
 Alpha virt. eigenvalues --    1.68987   1.72903   1.74075   1.77093   1.80025
 Alpha virt. eigenvalues --    1.81206   1.83324   1.83935   1.86246   1.89310
 Alpha virt. eigenvalues --    1.93075   1.94674   1.97963   1.98736   2.01544
 Alpha virt. eigenvalues --    2.02987   2.05332   2.08656   2.10725   2.12953
 Alpha virt. eigenvalues --    2.15770   2.16432   2.18445   2.19511   2.21151
 Alpha virt. eigenvalues --    2.24726   2.27200   2.28061   2.32196   2.34205
 Alpha virt. eigenvalues --    2.36981   2.38543   2.41320   2.43517   2.44231
 Alpha virt. eigenvalues --    2.51460   2.53917   2.54990   2.62637   2.68061
 Alpha virt. eigenvalues --    2.70825   2.74415   2.76191   2.82486   2.85237
 Alpha virt. eigenvalues --    2.87134   2.90744   2.93057   2.96129   3.00264
 Alpha virt. eigenvalues --    3.07282   3.09712   3.12895   3.15775   3.17420
 Alpha virt. eigenvalues --    3.24531   3.26569   3.29890   3.32104   3.33990
 Alpha virt. eigenvalues --    3.34992   3.39028   3.40365   3.42639   3.44423
 Alpha virt. eigenvalues --    3.47600   3.48547   3.52132   3.53357   3.53955
 Alpha virt. eigenvalues --    3.61304   3.61960   3.66995   3.77688   3.81235
 Alpha virt. eigenvalues --    3.84955   3.90942   3.92049   4.02185   4.04636
 Alpha virt. eigenvalues --    4.06626   4.06908   4.07218   4.09816   4.11122
 Alpha virt. eigenvalues --    4.15159   4.22675   4.24547   4.31453   4.35807
 Alpha virt. eigenvalues --    4.39375   4.47899   4.53454   4.54959   4.58399
 Alpha virt. eigenvalues --    4.62283   4.65649   4.69045   4.72762   4.84111
 Alpha virt. eigenvalues --    4.89303   4.91641   4.96285   4.97758   5.02052
 Alpha virt. eigenvalues --    5.03567   5.07147   5.08609   5.12616   5.13795
 Alpha virt. eigenvalues --    5.16230   5.20584   5.25222   5.27704   5.43643
 Alpha virt. eigenvalues --    5.49097   5.50222   5.62477   5.78359   5.86795
 Alpha virt. eigenvalues --    5.93882   5.99663   6.05136   6.12586   6.23019
 Alpha virt. eigenvalues --    6.27538   6.31803   6.34541   6.37975   6.47119
 Alpha virt. eigenvalues --    6.50402   6.52384   6.57799   6.63377   6.65993
 Alpha virt. eigenvalues --    6.70203   6.78018   6.80071   6.84791   6.87216
 Alpha virt. eigenvalues --    6.92830   6.99103   7.01990   7.13960   7.22643
 Alpha virt. eigenvalues --    7.31983   7.34580   7.64367   7.81903   8.27540
 Alpha virt. eigenvalues --   12.72086  13.92014  14.54813  16.53974  17.65990
          Condensed to atoms (all electrons):
               1          2          3          4          5          6
     1  C    5.325262   0.303959   0.287240   0.404446  -0.090202   0.018096
     2  H    0.303959   0.306973   0.019092  -0.007896   0.001473   0.000170
     3  H    0.287240   0.019092   0.312987  -0.064515   0.023987  -0.000374
     4  O    0.404446  -0.007896  -0.064515   7.878497  -0.175482  -0.009958
     5  O   -0.090202   0.001473   0.023987  -0.175482   8.770313   0.000172
     6  N    0.018096   0.000170  -0.000374  -0.009958   0.000172   6.957408
     7  H   -0.005053   0.000119   0.000855  -0.000778   0.013151  -0.078853
     8  C    0.005923  -0.000409  -0.005783  -0.000263  -0.014226   0.528361
               7          8
     1  C   -0.005053   0.005923
     2  H    0.000119  -0.000409
     3  H    0.000855  -0.005783
     4  O   -0.000778  -0.000263
     5  O    0.013151  -0.014226
     6  N   -0.078853   0.528361
     7  H    0.344295   0.144439
     8  C    0.144439   5.508883
 Mulliken charges:
               1
     1  C   -0.249671
     2  H    0.376519
     3  H    0.426511
     4  O   -0.024051
     5  O   -0.529186
     6  N   -0.415021
     7  H    0.581825
     8  C   -0.166926
 Sum of Mulliken charges =   0.00000
 Mulliken charges with hydrogens summed into heavy atoms:
               1
     1  C    0.553359
     4  O   -0.024051
     5  O   -0.529186
     6  N   -0.415021
     8  C    0.414899
 Electronic spatial extent (au):  <R**2>=            414.2649
 Charge=              0.0000 electrons
 Dipole moment (field-independent basis, Debye):
    X=             -0.0292    Y=              1.6092    Z=              0.4631  Tot=              1.6748
 Quadrupole moment (field-independent basis, Debye-Ang):
   XX=            -29.8635   YY=            -26.0321   ZZ=            -28.3650
   XY=             10.4116   XZ=              0.0667   YZ=              0.8755
 Traceless Quadrupole moment (field-independent basis, Debye-Ang):
   XX=             -1.7766   YY=              2.0548   ZZ=             -0.2781
   XY=             10.4116   XZ=              0.0667   YZ=              0.8755
 Octapole moment (field-independent basis, Debye-Ang**2):
  XXX=              9.8802  YYY=              0.6532  ZZZ=              0.3971  XYY=              0.4247
  XXY=             -6.0015  XXZ=             -0.2862  XZZ=              3.1003  YZZ=              1.0525
  YYZ=             -0.5867  XYZ=              0.0528
 Hexadecapole moment (field-independent basis, Debye-Ang**3):
 XXXX=           -338.2727 YYYY=           -143.6747 ZZZZ=            -40.1792 XXXY=             22.5224
 XXXZ=             -1.9389 YYYX=             25.0516 YYYZ=             -3.9248 ZZZX=             -1.2631
 ZZZY=              1.9088 XXYY=            -77.3249 XXZZ=            -63.3822 YYZZ=            -32.7792
 XXYZ=              0.2195 YYXZ=             -1.9832 ZZXY=              1.7880
 N-N= 1.535706173693D+02 E-N=-9.712780148174D+02  KE= 2.813004805785D+02
 Calling FoFJK, ICntrl=      2127 FMM=F ISym2X=0 I1Cent= 0 IOpClX= 0 NMat=1 NMatS=1 NMatT=0.
 ***** Axes restored to original set *****
 -------------------------------------------------------------------
 Center     Atomic                   Forces (Hartrees/Bohr)
 Number     Number              X              Y              Z
 -------------------------------------------------------------------
      1        6          -0.006189787    0.017433579   -0.007968607
      2        1           0.000415960    0.002880539    0.001036039
      3        1          -0.000404084    0.000545154   -0.002472470
      4        8           0.007169541   -0.006442656    0.014205036
      5        8          -0.002428318   -0.014318724   -0.004714747
      6        7           0.001311921    0.034564968    0.000023765
      7        1          -0.000347511   -0.003754199   -0.000347019
      8        6           0.000472278   -0.030908661    0.000238003
 -------------------------------------------------------------------
 Cartesian Forces:  Max     0.034564968 RMS     0.011394668

 GradGradGradGradGradGradGradGradGradGradGradGradGradGradGradGradGradGrad
 Berny optimization.
 FormGI is forming the generalized inverse of G from B-inverse, IUseBI=4.
 Internal  Forces:  Max     0.034778935 RMS     0.007816708
 Search for a local minimum.
 Step number   1 out of a maximum of   43
 All quantities printed in internal units (Hartrees-Bohrs-Radians)
 Mixed Optimization -- RFO/linear search
 Second derivative matrix not updated -- first step.
 ITU=  0
     Eigenvalues ---    0.00861   0.01499   0.02100   0.02132   0.02780
     Eigenvalues ---    0.04555   0.05601   0.09145   0.10611   0.15958
     Eigenvalues ---    0.17730   0.18551   0.34288   0.35348   0.36233
     Eigenvalues ---    0.48416   0.76406   1.22227
 RFO step:  Lambda=-2.37052871D-03 EMin= 8.61101405D-03
 Linear search not attempted -- first point.
 Iteration  1 RMS(Cart)=  0.01985013 RMS(Int)=  0.00044039
 Iteration  2 RMS(Cart)=  0.00033242 RMS(Int)=  0.00015634
 Iteration  3 RMS(Cart)=  0.00000004 RMS(Int)=  0.00015634
 Variable       Old X    -DE/DX   Delta X   Delta X   Delta X     New X
                                 (Linear)    (Quad)   (Total)
    R1        2.05114  -0.00304   0.00000  -0.00854  -0.00854   2.04260
    R2        2.04990  -0.00212   0.00000  -0.00669  -0.00669   2.04321
    R3        2.37883  -0.02276   0.00000  -0.02840  -0.02842   2.35041
    R4        5.03217   0.00181   0.00000   0.03741   0.03748   5.06966
    R5        4.93354  -0.00045   0.00000  -0.00195  -0.00194   4.93160
    R6        2.59458  -0.01526   0.00000  -0.02892  -0.02897   2.56561
    R7        4.93678  -0.00033   0.00000  -0.01656  -0.01640   4.92038
    R8        5.08641   0.00016   0.00000   0.01291   0.01264   5.09905
    R9        2.19358  -0.03478   0.00000  -0.02755  -0.02751   2.16607
   R10        2.02484  -0.00373   0.00000  -0.00986  -0.00974   2.01510
    A1        2.17470   0.00100   0.00000   0.00432   0.00425   2.17894
    A2        2.01351  -0.00119   0.00000  -0.00307  -0.00312   2.01039
    A3        1.83784  -0.00008   0.00000  -0.00120  -0.00110   1.83674
    A4        2.09367   0.00020   0.00000  -0.00028  -0.00034   2.09334
    A5        1.61662   0.00097   0.00000   0.00237   0.00226   1.61888
    A6        2.05422  -0.00327   0.00000  -0.01768  -0.01779   2.03642
    A7        1.87814  -0.00018   0.00000  -0.00306  -0.00368   1.87446
    A8        1.51608   0.00077   0.00000   0.01027   0.01036   1.52644
    A9        1.70624  -0.00029   0.00000  -0.00649  -0.00654   1.69971
   A10        1.68400  -0.00100   0.00000  -0.00848  -0.00852   1.67548
   A11        1.84611  -0.00013   0.00000  -0.00424  -0.00416   1.84195
   A12        3.14158  -0.00021   0.00000  -0.02753  -0.02786   3.11372
   A13        3.14159   0.00037   0.00000   0.04429   0.04418   3.18577
    D1       -3.09098   0.00014   0.00000  -0.00291  -0.00282  -3.09381
    D2        0.10298  -0.00017   0.00000  -0.02239  -0.02241   0.08057
    D3       -1.20069   0.00030   0.00000  -0.00367  -0.00355  -1.20424
    D4        2.60125   0.00102   0.00000   0.00507   0.00507   2.60632
    D5        0.55566   0.00197   0.00000   0.00776   0.00782   0.56349
    D6        1.33127   0.00058   0.00000   0.02964   0.02935   1.36062
    D7        1.14557   0.00038   0.00000   0.00807   0.00812   1.15370
    D8       -0.46213  -0.00102   0.00000  -0.00992  -0.00997  -0.47210
    D9       -0.01831   0.00069   0.00000   0.00199   0.00195  -0.01636
   D10       -0.43486   0.00128   0.00000   0.00577   0.00578  -0.42908
         Item               Value     Threshold  Converged?
 Maximum Force            0.034779     0.000450     NO 
 RMS     Force            0.007817     0.000300     NO 
 Maximum Displacement     0.051471     0.001800     NO 
 RMS     Displacement     0.019929     0.001200     NO 
 Predicted change in Energy=-1.196255D-03
 GradGradGradGradGradGradGradGradGradGradGradGradGradGradGradGradGradGrad

                          Input orientation:                          
 ---------------------------------------------------------------------
 Center     Atomic      Atomic             Coordinates (Angstroms)
 Number     Number       Type             X           Y           Z
 ---------------------------------------------------------------------
      1          6           0       -0.910485   -1.056729    0.214018
      2          1           0       -1.107553   -1.976174   -0.319018
      3          1           0       -0.527706   -0.997771    1.223494
      4          8           0       -1.192854   -0.015303   -0.404603
      5          8           0       -0.904203    1.158343    0.213851
      6          7           0        1.728451   -0.646138   -0.040070
      7          1           0        1.654913    1.564474   -0.042120
      8          6           0        1.702397    0.499528   -0.015141
 ---------------------------------------------------------------------
                    Distance matrix (angstroms):
                    1          2          3          4          5
     1  C    0.000000
     2  H    1.080899   0.000000
     3  H    1.081220   1.916465   0.000000
     4  O    1.243782   1.964591   2.014539   0.000000
     5  O    2.215081   3.185984   2.410385   1.357663   0.000000
     6  N    2.682747   3.144794   2.609690   3.010791   3.201795
     7  H    3.676626   4.499342   3.595929   3.276715   2.603754
     8  C    3.049853   3.757295   2.957952   2.966346   2.698302
                    6          7          8
     6  N    0.000000
     7  H    2.211836   0.000000
     8  C    1.146234   1.066345   0.000000
 Stoichiometry    C2H3NO2
 Framework group  C1[X(C2H3NO2)]
 Deg. of freedom    18
 Full point group                 C1      NOp   1
 Largest Abelian subgroup         C1      NOp   1
 Largest concise Abelian subgroup C1      NOp   1
                         Standard orientation:                         
 ---------------------------------------------------------------------
 Center     Atomic      Atomic             Coordinates (Angstroms)
 Number     Number       Type             X           Y           Z
 ---------------------------------------------------------------------
      1          6           0        0.916228    1.048725    0.215899
      2          1           0        1.117815    1.970647   -0.311135
      3          1           0        0.530902    0.985069    1.224120
      4          8           0        1.196307    0.010033   -0.408334
      5          8           0        0.902032   -1.166269    0.202375
      6          7           0       -1.723562    0.649138   -0.046716
      7          1           0       -1.657918   -1.561672   -0.061914
      8          6           0       -1.701659   -0.496744   -0.028629
 ---------------------------------------------------------------------
 Rotational constants (GHZ):           8.9769669           3.8136810           2.8425196
 Standard basis: Aug-CC-pVTZ (5D, 7F)
 There are   350 symmetry adapted cartesian basis functions of A   symmetry.
 There are   299 symmetry adapted basis functions of A   symmetry.
   299 basis functions,   441 primitive gaussians,   350 cartesian basis functions
    19 alpha electrons       19 beta electrons
       nuclear repulsion energy       154.5353682805 Hartrees.
 NAtoms=    8 NActive=    8 NUniq=    8 SFac= 1.00D+00 NAtFMM=   60 NAOKFM=F Big=F
 Integral buffers will be    131072 words long.
 Raffenetti 2 integral format.
 Two-electron integral symmetry is turned on.
 Nuclear repulsion after empirical dispersion term =      154.5330833833 Hartrees.
 One-electron integrals computed using PRISM.
 NBasis=   299 RedAO= T EigKep=  4.84D-05  NBF=   299
 NBsUse=   299 1.00D-06 EigRej= -1.00D+00 NBFU=   299
 Initial guess from the checkpoint file:  "TS1-RC1-wb97H.chk"
 B after Tr=     0.000000    0.000000    0.000000
         Rot=    1.000000   -0.000261   -0.000034    0.000762 Ang=  -0.09 deg.
 ExpMin= 2.53D-02 ExpMax= 1.53D+04 ExpMxC= 5.22D+02 IAcc=3 IRadAn=         7 AccDes= 0.00D+00
 Harris functional with IExCor= 4639 and IRadAn=       7 diagonalized for initial guess.
 HarFok:  IExCor= 4639 AccDes= 0.00D+00 IRadAn=         7 IDoV= 1 UseB2=F ITyADJ=14
 ICtDFT=  3500011 ScaDFX=  1.000000  1.000000  1.000000  1.000000
 FoFCou: FMM=F IPFlag=           0 FMFlag=      100000 FMFlg1=           0
         NFxFlg=           0 DoJE=T BraDBF=F KetDBF=T FulRan=T
         wScrn=  0.000000 ICntrl=       500 IOpCl=  0 I1Cent=   200000004 NGrid=           0
         NMat0=    1 NMatS0=      1 NMatT0=    0 NMatD0=    1 NMtDS0=    0 NMtDT0=    0
 Petite list used in FoFCou.
 Requested convergence on RMS density matrix=1.00D-08 within 128 cycles.
 Requested convergence on MAX density matrix=1.00D-06.
 Requested convergence on             energy=1.00D-06.
 No special actions if energy rises.
 SCF Done:  E(RwB97XD) =  -283.024687302     A.U. after   12 cycles
            NFock= 12  Conv=0.68D-08     -V/T= 2.0055
 Calling FoFJK, ICntrl=      2127 FMM=F ISym2X=0 I1Cent= 0 IOpClX= 0 NMat=1 NMatS=1 NMatT=0.
 ***** Axes restored to original set *****
 -------------------------------------------------------------------
 Center     Atomic                   Forces (Hartrees/Bohr)
 Number     Number              X              Y              Z
 -------------------------------------------------------------------
      1        6          -0.002423162   -0.000043808   -0.002611587
      2        1          -0.000039134   -0.000563119    0.000344773
      3        1          -0.000147582    0.000267304   -0.000000858
      4        8           0.002443371    0.002240924    0.005131860
      5        8          -0.001346869   -0.001780668   -0.002682932
      6        7           0.002481223    0.000909141    0.001008617
      7        1           0.000170469   -0.000045806    0.001449285
      8        6          -0.001138315   -0.000983966   -0.002639159
 -------------------------------------------------------------------
 Cartesian Forces:  Max     0.005131860 RMS     0.001849510

 GradGradGradGradGradGradGradGradGradGradGradGradGradGradGradGradGradGrad
 Berny optimization.
 Using GEDIIS/GDIIS optimizer.
 FormGI is forming the generalized inverse of G from B-inverse, IUseBI=4.
 Internal  Forces:  Max     0.003228132 RMS     0.001017605
 Search for a local minimum.
 Step number   2 out of a maximum of   43
 All quantities printed in internal units (Hartrees-Bohrs-Radians)
 Mixed Optimization -- RFO/linear search
 Update second derivatives using D2CorX and points    1    2
 DE= -1.20D-03 DEPred=-1.20D-03 R= 1.00D+00
 TightC=F SS=  1.41D+00  RLast= 9.73D-02 DXNew= 5.0454D-01 2.9179D-01
 Trust test= 1.00D+00 RLast= 9.73D-02 DXMaxT set to 3.00D-01
 ITU=  1  0
 Use linear search instead of GDIIS.
     Eigenvalues ---    0.01019   0.01500   0.02100   0.02136   0.02726
     Eigenvalues ---    0.04579   0.05688   0.09109   0.10643   0.15924
     Eigenvalues ---    0.17834   0.19492   0.34295   0.35435   0.36339
     Eigenvalues ---    0.44125   0.74628   1.19963
 RFO step:  Lambda=-8.48307395D-04 EMin= 1.01855921D-02
 Quartic linear search produced a step of -0.00588.
 Iteration  1 RMS(Cart)=  0.04672974 RMS(Int)=  0.00688820
 Iteration  2 RMS(Cart)=  0.00763597 RMS(Int)=  0.00195037
 Iteration  3 RMS(Cart)=  0.00011481 RMS(Int)=  0.00194745
 Iteration  4 RMS(Cart)=  0.00000065 RMS(Int)=  0.00194745
 Variable       Old X    -DE/DX   Delta X   Delta X   Delta X     New X
                                 (Linear)    (Quad)   (Total)
    R1        2.04260   0.00032   0.00005  -0.00231  -0.00226   2.04035
    R2        2.04321  -0.00010   0.00004  -0.00217  -0.00210   2.04111
    R3        2.35041  -0.00142   0.00017  -0.01234  -0.01194   2.33847
    R4        5.06966   0.00112  -0.00022   0.03705   0.03809   5.10775
    R5        4.93160   0.00049   0.00001   0.01997   0.02009   4.95169
    R6        2.56561  -0.00323   0.00017  -0.01726  -0.01737   2.54825
    R7        4.92038  -0.00017   0.00010   0.00061   0.00324   4.92362
    R8        5.09905   0.00016  -0.00007   0.02791   0.02352   5.12258
    R9        2.16607  -0.00074   0.00016  -0.01091  -0.01072   2.15535
   R10        2.01510   0.00001   0.00006  -0.00596  -0.00457   2.01053
    A1        2.17894  -0.00029  -0.00002   0.00087   0.00069   2.17963
    A2        2.01039   0.00113   0.00002   0.00554   0.00551   2.01590
    A3        1.83674   0.00014   0.00001  -0.00040   0.00005   1.83679
    A4        2.09334  -0.00083   0.00000  -0.00605  -0.00589   2.08745
    A5        1.61888  -0.00054  -0.00001  -0.00461  -0.00509   1.61379
    A6        2.03642   0.00239   0.00010   0.00573   0.00474   2.04116
    A7        1.87446   0.00023   0.00002   0.03055   0.02344   1.89790
    A8        1.52644  -0.00047  -0.00006  -0.01068  -0.00966   1.51678
    A9        1.69971  -0.00059   0.00004  -0.00863  -0.00955   1.69016
   A10        1.67548  -0.00028   0.00005   0.00017  -0.00059   1.67489
   A11        1.84195   0.00052   0.00002   0.00517   0.00584   1.84779
   A12        3.11372   0.00095   0.00016   0.04534   0.04011   3.15383
   A13        3.18577  -0.00232  -0.00026  -0.22599  -0.22663   2.95915
    D1       -3.09381  -0.00025   0.00002  -0.01038  -0.00998  -3.10379
    D2        0.08057  -0.00065   0.00013  -0.02188  -0.02199   0.05858
    D3       -1.20424  -0.00013   0.00002  -0.01205  -0.01141  -1.21565
    D4        2.60632  -0.00026  -0.00003  -0.01965  -0.01970   2.58661
    D5        0.56349  -0.00131  -0.00005  -0.02389  -0.02385   0.53964
    D6        1.36062  -0.00106  -0.00017  -0.05689  -0.06031   1.30031
    D7        1.15370   0.00017  -0.00005   0.01958   0.01977   1.17347
    D8       -0.47210   0.00085   0.00006  -0.02651  -0.02721  -0.49931
    D9       -0.01636  -0.00002  -0.00001   0.01960   0.01967   0.00331
   D10       -0.42908   0.00008  -0.00003   0.02236   0.02260  -0.40648
         Item               Value     Threshold  Converged?
 Maximum Force            0.003228     0.000450     NO 
 RMS     Force            0.001018     0.000300     NO 
 Maximum Displacement     0.221228     0.001800     NO 
 RMS     Displacement     0.052646     0.001200     NO 
 Predicted change in Energy=-4.830947D-04
 GradGradGradGradGradGradGradGradGradGradGradGradGradGradGradGradGradGrad

                          Input orientation:                          
 ---------------------------------------------------------------------
 Center     Atomic      Atomic             Coordinates (Angstroms)
 Number     Number       Type             X           Y           Z
 ---------------------------------------------------------------------
      1          6           0       -0.914237   -1.051540    0.221525
      2          1           0       -1.114512   -1.983370   -0.285769
      3          1           0       -0.515679   -0.965978    1.221755
      4          8           0       -1.196130   -0.027726   -0.413817
      5          8           0       -0.916086    1.153002    0.174265
      6          7           0        1.741469   -0.640959   -0.068881
      7          1           0        1.657320    1.548194    0.074948
      8          6           0        1.700816    0.498608   -0.093617
 ---------------------------------------------------------------------
                    Distance matrix (angstroms):
                    1          2          3          4          5
     1  C    0.000000
     2  H    1.079705   0.000000
     3  H    1.080107   1.914763   0.000000
     4  O    1.237465   1.961531   2.004601   0.000000
     5  O    2.205049   3.176135   2.397423   1.348474   0.000000
     6  N    2.702904   3.163185   2.620324   3.020683   3.215590
     7  H    3.659646   4.503900   3.515416   3.296147   2.605467
     8  C    3.056269   3.758086   2.964468   2.961731   2.710751
                    6          7          8
     6  N    0.000000
     7  H    2.195486   0.000000
     8  C    1.140561   1.063924   0.000000
 Stoichiometry    C2H3NO2
 Framework group  C1[X(C2H3NO2)]
 Deg. of freedom    18
 Full point group                 C1      NOp   1
 Largest Abelian subgroup         C1      NOp   1
 Largest concise Abelian subgroup C1      NOp   1
                         Standard orientation:                         
 ---------------------------------------------------------------------
 Center     Atomic      Atomic             Coordinates (Angstroms)
 Number     Number       Type             X           Y           Z
 ---------------------------------------------------------------------
      1          6           0        0.920977    1.044378    0.223334
      2          1           0        1.120435    1.972077   -0.291792
      3          1           0        0.530370    0.966923    1.227354
      4          8           0        1.193916    0.015339   -0.407461
      5          8           0        0.914459   -1.160421    0.190764
      6          7           0       -1.738501    0.641637   -0.042493
      7          1           0       -1.661092   -1.546807    0.115236
      8          6           0       -1.702178   -0.498211   -0.059962
 ---------------------------------------------------------------------
 Rotational constants (GHZ):           9.0613001           3.7818541           2.8328229
 Standard basis: Aug-CC-pVTZ (5D, 7F)
 There are   350 symmetry adapted cartesian basis functions of A   symmetry.
 There are   299 symmetry adapted basis functions of A   symmetry.
   299 basis functions,   441 primitive gaussians,   350 cartesian basis functions
    19 alpha electrons       19 beta electrons
       nuclear repulsion energy       154.8181000963 Hartrees.
 NAtoms=    8 NActive=    8 NUniq=    8 SFac= 1.00D+00 NAtFMM=   60 NAOKFM=F Big=F
 Integral buffers will be    131072 words long.
 Raffenetti 2 integral format.
 Two-electron integral symmetry is turned on.
 Nuclear repulsion after empirical dispersion term =      154.8158135307 Hartrees.
 One-electron integrals computed using PRISM.
 NBasis=   299 RedAO= T EigKep=  4.82D-05  NBF=   299
 NBsUse=   299 1.00D-06 EigRej= -1.00D+00 NBFU=   299
 Initial guess from the checkpoint file:  "TS1-RC1-wb97H.chk"
 B after Tr=     0.000000    0.000000    0.000000
         Rot=    0.999998   -0.001025   -0.000532   -0.001503 Ang=  -0.22 deg.
 ExpMin= 2.53D-02 ExpMax= 1.53D+04 ExpMxC= 5.22D+02 IAcc=3 IRadAn=         7 AccDes= 0.00D+00
 Harris functional with IExCor= 4639 and IRadAn=       7 diagonalized for initial guess.
 HarFok:  IExCor= 4639 AccDes= 0.00D+00 IRadAn=         7 IDoV= 1 UseB2=F ITyADJ=14
 ICtDFT=  3500011 ScaDFX=  1.000000  1.000000  1.000000  1.000000
 FoFCou: FMM=F IPFlag=           0 FMFlag=      100000 FMFlg1=           0
         NFxFlg=           0 DoJE=T BraDBF=F KetDBF=T FulRan=T
         wScrn=  0.000000 ICntrl=       500 IOpCl=  0 I1Cent=   200000004 NGrid=           0
         NMat0=    1 NMatS0=      1 NMatT0=    0 NMatD0=    1 NMtDS0=    0 NMtDT0=    0
 Petite list used in FoFCou.
 Requested convergence on RMS density matrix=1.00D-08 within 128 cycles.
 Requested convergence on MAX density matrix=1.00D-06.
 Requested convergence on             energy=1.00D-06.
 No special actions if energy rises.
 SCF Done:  E(RwB97XD) =  -283.023441283     A.U. after   13 cycles
            NFock= 13  Conv=0.48D-08     -V/T= 2.0052
 Calling FoFJK, ICntrl=      2127 FMM=F ISym2X=0 I1Cent= 0 IOpClX= 0 NMat=1 NMatS=1 NMatT=0.
 ***** Axes restored to original set *****
 -------------------------------------------------------------------
 Center     Atomic                   Forces (Hartrees/Bohr)
 Number     Number              X              Y              Z
 -------------------------------------------------------------------
      1        6           0.000294451   -0.006669948    0.001426350
      2        1          -0.000179645   -0.001083060   -0.000184208
      3        1          -0.000151126   -0.000270905    0.001154985
      4        8          -0.001973092    0.004650367   -0.001692323
      5        8           0.000187437    0.003298331   -0.000544653
      6        7           0.002249614   -0.013894434   -0.006106258
      7        1          -0.000489893    0.002877251   -0.006442479
      8        6           0.000062253    0.011092399    0.012388585
 -------------------------------------------------------------------
 Cartesian Forces:  Max     0.013894434 RMS     0.005207452

 GradGradGradGradGradGradGradGradGradGradGradGradGradGradGradGradGradGrad
 Berny optimization.
 Using GEDIIS/GDIIS optimizer.
 FormGI is forming the generalized inverse of G from B-inverse, IUseBI=4.
 Internal  Forces:  Max     0.014028328 RMS     0.003730718
 Search for a local minimum.
 Step number   3 out of a maximum of   43
 All quantities printed in internal units (Hartrees-Bohrs-Radians)
 Mixed Optimization -- RFO/linear search
 Update second derivatives using D2CorX and points    1    3    2
 DE=  1.25D-03 DEPred=-4.83D-04 R=-2.58D+00
 Trust test=-2.58D+00 RLast= 2.53D-01 DXMaxT set to 1.50D-01
 ITU= -1  1  0
 Use linear search instead of GDIIS.
     Eigenvalues ---    0.01496   0.01973   0.02064   0.02591   0.04459
     Eigenvalues ---    0.05462   0.06583   0.08967   0.10673   0.15917
     Eigenvalues ---    0.17101   0.18514   0.34334   0.35425   0.36361
     Eigenvalues ---    0.43857   0.75906   1.25234
 RFO step:  Lambda=-1.69839901D-04 EMin= 1.49560960D-02
 Quartic linear search produced a step of -0.79719.
 Iteration  1 RMS(Cart)=  0.04461454 RMS(Int)=  0.00416230
 Iteration  2 RMS(Cart)=  0.00359789 RMS(Int)=  0.00034584
 Iteration  3 RMS(Cart)=  0.00000870 RMS(Int)=  0.00034573
 Iteration  4 RMS(Cart)=  0.00000001 RMS(Int)=  0.00034573
 Variable       Old X    -DE/DX   Delta X   Delta X   Delta X     New X
                                 (Linear)    (Quad)   (Total)
    R1        2.04035   0.00105   0.00180   0.00091   0.00271   2.04305
    R2        2.04111   0.00079   0.00168  -0.00003   0.00165   2.04275
    R3        2.33847   0.00784   0.00952  -0.00172   0.00774   2.34621
    R4        5.10775   0.00124  -0.03037   0.04266   0.01210   5.11985
    R5        4.95169   0.00022  -0.01602   0.01795   0.00192   4.95361
    R6        2.54825   0.00274   0.01384  -0.00746   0.00640   2.55464
    R7        4.92362  -0.00001  -0.00258   0.00614   0.00306   4.92667
    R8        5.12258   0.00051  -0.01875   0.01546  -0.00252   5.12006
    R9        2.15535   0.01403   0.00855  -0.00029   0.00829   2.16363
   R10        2.01053   0.00177   0.00365   0.00030   0.00374   2.01426
    A1        2.17963  -0.00070  -0.00055  -0.00166  -0.00215   2.17748
    A2        2.01590   0.00073  -0.00439   0.00660   0.00224   2.01814
    A3        1.83679   0.00056  -0.00004   0.00361   0.00351   1.84030
    A4        2.08745  -0.00004   0.00470  -0.00474  -0.00008   2.08737
    A5        1.61379   0.00024   0.00405  -0.00357   0.00053   1.61432
    A6        2.04116   0.00321  -0.00378   0.01721   0.01349   2.05465
    A7        1.89790  -0.00064  -0.01869   0.00117  -0.01638   1.88153
    A8        1.51678   0.00040   0.00770   0.00187   0.00931   1.52609
    A9        1.69016  -0.00074   0.00761  -0.00594   0.00187   1.69203
   A10        1.67489  -0.00008   0.00047  -0.00134  -0.00066   1.67423
   A11        1.84779   0.00049  -0.00465   0.00684   0.00198   1.84977
   A12        3.15383  -0.00171  -0.03198   0.00156  -0.02938   3.12445
   A13        2.95915   0.01228   0.18066   0.00430   0.18520   3.14434
    D1       -3.10379   0.00020   0.00795   0.00375   0.01164  -3.09214
    D2        0.05858   0.00066   0.01753  -0.00629   0.01127   0.06985
    D3       -1.21565   0.00110   0.00910   0.00730   0.01633  -1.19933
    D4        2.58661  -0.00062   0.01571  -0.00614   0.00958   2.59620
    D5        0.53964  -0.00157   0.01901  -0.01260   0.00638   0.54602
    D6        1.30031   0.00272   0.04808  -0.00357   0.04509   1.34540
    D7        1.17347  -0.00159  -0.01576  -0.00252  -0.01839   1.15507
    D8       -0.49931   0.00208   0.02169   0.00554   0.02732  -0.47199
    D9        0.00331  -0.00078  -0.01568   0.00186  -0.01378  -0.01047
   D10       -0.40648  -0.00087  -0.01802   0.00474  -0.01331  -0.41979
         Item               Value     Threshold  Converged?
 Maximum Force            0.014028     0.000450     NO 
 RMS     Force            0.003731     0.000300     NO 
 Maximum Displacement     0.187542     0.001800     NO 
 RMS     Displacement     0.044850     0.001200     NO 
 Predicted change in Energy=-1.775132D-04
 GradGradGradGradGradGradGradGradGradGradGradGradGradGradGradGradGradGrad

                          Input orientation:                          
 ---------------------------------------------------------------------
 Center     Atomic      Atomic             Coordinates (Angstroms)
 Number     Number       Type             X           Y           Z
 ---------------------------------------------------------------------
      1          6           0       -0.919181   -1.059377    0.215416
      2          1           0       -1.118759   -1.980448   -0.314352
      3          1           0       -0.524893   -0.999269    1.220125
      4          8           0       -1.196028   -0.016112   -0.398116
      5          8           0       -0.909038    1.161042    0.201441
      6          7           0        1.745676   -0.642935   -0.040412
      7          1           0        1.656496    1.565970   -0.024294
      8          6           0        1.708688    0.501359   -0.029398
 ---------------------------------------------------------------------
                    Distance matrix (angstroms):
                    1          2          3          4          5
     1  C    0.000000
     2  H    1.081137   0.000000
     3  H    1.080979   1.915727   0.000000
     4  O    1.241559   1.967639   2.008911   0.000000
     5  O    2.220486   3.190452   2.419138   1.351859   0.000000
     6  N    2.709305   3.173165   2.621338   3.028941   3.218747
     7  H    3.685651   4.512567   3.589915   3.283233   2.607084
     8  C    3.066191   3.772933   2.966829   2.973399   2.709419
                    6          7          8
     6  N    0.000000
     7  H    2.210763   0.000000
     8  C    1.144945   1.065901   0.000000
 Stoichiometry    C2H3NO2
 Framework group  C1[X(C2H3NO2)]
 Deg. of freedom    18
 Full point group                 C1      NOp   1
 Largest Abelian subgroup         C1      NOp   1
 Largest concise Abelian subgroup C1      NOp   1
                         Standard orientation:                         
 ---------------------------------------------------------------------
 Center     Atomic      Atomic             Coordinates (Angstroms)
 Number     Number       Type             X           Y           Z
 ---------------------------------------------------------------------
      1          6           0        0.927360    1.052280    0.212657
      2          1           0        1.131474    1.972663   -0.316577
      3          1           0        0.532291    0.993530    1.217140
      4          8           0        1.199677    0.008029   -0.401225
      5          8           0        0.906930   -1.168062    0.197633
      6          7           0       -1.739270    0.648317   -0.044704
      7          1           0       -1.660339   -1.560985   -0.029581
      8          6           0       -1.707592   -0.496142   -0.034210
 ---------------------------------------------------------------------
 Rotational constants (GHZ):           8.9764202           3.7735890           2.8153474
 Standard basis: Aug-CC-pVTZ (5D, 7F)
 There are   350 symmetry adapted cartesian basis functions of A   symmetry.
 There are   299 symmetry adapted basis functions of A   symmetry.
   299 basis functions,   441 primitive gaussians,   350 cartesian basis functions
    19 alpha electrons       19 beta electrons
       nuclear repulsion energy       154.3578898701 Hartrees.
 NAtoms=    8 NActive=    8 NUniq=    8 SFac= 1.00D+00 NAtFMM=   60 NAOKFM=F Big=F
 Integral buffers will be    131072 words long.
 Raffenetti 2 integral format.
 Two-electron integral symmetry is turned on.
 Nuclear repulsion after empirical dispersion term =      154.3555972444 Hartrees.
 One-electron integrals computed using PRISM.
 NBasis=   299 RedAO= T EigKep=  4.84D-05  NBF=   299
 NBsUse=   299 1.00D-06 EigRej= -1.00D+00 NBFU=   299
 Lowest energy guess from the checkpoint file:  "TS1-RC1-wb97H.chk"
 B after Tr=     0.000000    0.000000    0.000000
         Rot=    1.000000    0.000549   -0.000215    0.000033 Ang=   0.07 deg.
 B after Tr=     0.000000    0.000000    0.000000
         Rot=    0.999998    0.001571    0.000304    0.001533 Ang=   0.25 deg.
 Requested convergence on RMS density matrix=1.00D-08 within 128 cycles.
 Requested convergence on MAX density matrix=1.00D-06.
 Requested convergence on             energy=1.00D-06.
 No special actions if energy rises.
 SCF Done:  E(RwB97XD) =  -283.024884999     A.U. after   12 cycles
            NFock= 12  Conv=0.59D-08     -V/T= 2.0054
 Calling FoFJK, ICntrl=      2127 FMM=F ISym2X=0 I1Cent= 0 IOpClX= 0 NMat=1 NMatS=1 NMatT=0.
 ***** Axes restored to original set *****
 -------------------------------------------------------------------
 Center     Atomic                   Forces (Hartrees/Bohr)
 Number     Number              X              Y              Z
 -------------------------------------------------------------------
      1        6          -0.000267953   -0.000733040    0.000781143
      2        1          -0.000416785    0.000154213    0.000015563
      3        1          -0.000103221   -0.000235391    0.000571513
      4        8          -0.000374726    0.001933185   -0.000907393
      5        8          -0.000295727   -0.001043269   -0.000271739
      6        7           0.002166358   -0.001769782   -0.000373537
      7        1          -0.000052176    0.000174472   -0.000052457
      8        6          -0.000655771    0.001519612    0.000236907
 -------------------------------------------------------------------
 Cartesian Forces:  Max     0.002166358 RMS     0.000879311

 GradGradGradGradGradGradGradGradGradGradGradGradGradGradGradGradGradGrad
 Berny optimization.
 Using GEDIIS/GDIIS optimizer.
 FormGI is forming the generalized inverse of G from B-inverse, IUseBI=4.
 Internal  Forces:  Max     0.001752974 RMS     0.000542544
 Search for a local minimum.
 Step number   4 out of a maximum of   43
 All quantities printed in internal units (Hartrees-Bohrs-Radians)
 Mixed Optimization -- En-DIIS/RFO-DIIS
 Update second derivatives using D2CorX and points    1    3    2    4
 DE= -1.98D-04 DEPred=-1.78D-04 R= 1.11D+00
 TightC=F SS=  1.41D+00  RLast= 8.37D-02 DXNew= 2.5227D-01 2.5100D-01
 Trust test= 1.11D+00 RLast= 8.37D-02 DXMaxT set to 2.51D-01
 ITU=  1 -1  1  0
 Use linear search instead of GDIIS.
     Eigenvalues ---    0.01382   0.01529   0.02065   0.02417   0.04445
     Eigenvalues ---    0.05280   0.06551   0.08724   0.10664   0.15996
     Eigenvalues ---    0.17188   0.21986   0.34488   0.35462   0.36282
     Eigenvalues ---    0.42451   0.78914   1.32323
 RFO step:  Lambda=-8.63821332D-05 EMin= 1.38166926D-02
 Quartic linear search produced a step of  0.19517.
 Iteration  1 RMS(Cart)=  0.01011964 RMS(Int)=  0.00005435
 Iteration  2 RMS(Cart)=  0.00004434 RMS(Int)=  0.00002623
 Iteration  3 RMS(Cart)=  0.00000000 RMS(Int)=  0.00002623
 Variable       Old X    -DE/DX   Delta X   Delta X   Delta X     New X
                                 (Linear)    (Quad)   (Total)
    R1        2.04305  -0.00006   0.00009  -0.00045  -0.00036   2.04269
    R2        2.04275   0.00040  -0.00009   0.00130   0.00121   2.04396
    R3        2.34621   0.00138  -0.00082   0.00037  -0.00046   2.34575
    R4        5.11985   0.00097   0.00980   0.04513   0.05492   5.17477
    R5        4.95361   0.00042   0.00430   0.02978   0.03409   4.98770
    R6        2.55464  -0.00105  -0.00214  -0.00571  -0.00786   2.54679
    R7        4.92667  -0.00011   0.00123  -0.00167  -0.00041   4.92626
    R8        5.12006   0.00022   0.00410   0.02029   0.02435   5.14441
    R9        2.16363   0.00175  -0.00048   0.00033  -0.00014   2.16350
   R10        2.01426   0.00014  -0.00016   0.00005  -0.00009   2.01417
    A1        2.17748  -0.00015  -0.00029  -0.00090  -0.00120   2.17627
    A2        2.01814  -0.00033   0.00151  -0.00193  -0.00043   2.01772
    A3        1.84030   0.00030   0.00069   0.00569   0.00640   1.84670
    A4        2.08737   0.00048  -0.00116   0.00288   0.00171   2.08908
    A5        1.61432   0.00033  -0.00089  -0.00116  -0.00208   1.61224
    A6        2.05465  -0.00037   0.00356  -0.00011   0.00344   2.05809
    A7        1.88153   0.00029   0.00138   0.00168   0.00298   1.88450
    A8        1.52609   0.00036  -0.00007   0.00378   0.00373   1.52982
    A9        1.69203  -0.00074  -0.00150  -0.00744  -0.00893   1.68310
   A10        1.67423  -0.00051  -0.00024  -0.00378  -0.00405   1.67018
   A11        1.84977   0.00031   0.00153   0.00414   0.00568   1.85545
   A12        3.12445   0.00011   0.00209  -0.00629  -0.00426   3.12019
   A13        3.14434   0.00019  -0.00809   0.00065  -0.00744   3.13691
    D1       -3.09214  -0.00048   0.00033  -0.00476  -0.00443  -3.09657
    D2        0.06985  -0.00020  -0.00209  -0.00715  -0.00926   0.06058
    D3       -1.19933  -0.00004   0.00096   0.00065   0.00162  -1.19771
    D4        2.59620  -0.00018  -0.00198  -0.00445  -0.00643   2.58976
    D5        0.54602   0.00000  -0.00341  -0.00312  -0.00652   0.53950
    D6        1.34540   0.00002  -0.00297   0.00449   0.00146   1.34686
    D7        1.15507  -0.00016   0.00027   0.00291   0.00316   1.15824
    D8       -0.47199  -0.00026   0.00002  -0.00333  -0.00335  -0.47534
    D9       -0.01047  -0.00010   0.00115   0.00212   0.00325  -0.00722
   D10       -0.41979  -0.00010   0.00181   0.00529   0.00711  -0.41268
         Item               Value     Threshold  Converged?
 Maximum Force            0.001753     0.000450     NO 
 RMS     Force            0.000543     0.000300     NO 
 Maximum Displacement     0.040829     0.001800     NO 
 RMS     Displacement     0.010123     0.001200     NO 
 Predicted change in Energy=-4.897673D-05
 GradGradGradGradGradGradGradGradGradGradGradGradGradGradGradGradGradGrad

                          Input orientation:                          
 ---------------------------------------------------------------------
 Center     Atomic      Atomic             Coordinates (Angstroms)
 Number     Number       Type             X           Y           Z
 ---------------------------------------------------------------------
      1          6           0       -0.926734   -1.060262    0.216067
      2          1           0       -1.132419   -1.979930   -0.313407
      3          1           0       -0.525209   -1.003804    1.218809
      4          8           0       -1.199632   -0.015838   -0.396774
      5          8           0       -0.912541    1.158592    0.198702
      6          7           0        1.767282   -0.639988   -0.037547
      7          1           0        1.652403    1.567575   -0.023874
      8          6           0        1.719810    0.503885   -0.031568
 ---------------------------------------------------------------------
                    Distance matrix (angstroms):
                    1          2          3          4          5
     1  C    0.000000
     2  H    1.080944   0.000000
     3  H    1.081620   1.915519   0.000000
     4  O    1.241317   1.967009   2.010232   0.000000
     5  O    2.218967   3.187620   2.422107   1.347701   0.000000
     6  N    2.738370   3.206214   2.639376   3.053062   3.236071
     7  H    3.689857   4.519277   3.591413   3.283346   2.606866
     8  C    3.084165   3.792622   2.979375   2.987747   2.722305
                    6          7          8
     6  N    0.000000
     7  H    2.210593   0.000000
     8  C    1.144873   1.065852   0.000000
 Stoichiometry    C2H3NO2
 Framework group  C1[X(C2H3NO2)]
 Deg. of freedom    18
 Full point group                 C1      NOp   1
 Largest Abelian subgroup         C1      NOp   1
 Largest concise Abelian subgroup C1      NOp   1
                         Standard orientation:                         
 ---------------------------------------------------------------------
 Center     Atomic      Atomic             Coordinates (Angstroms)
 Number     Number       Type             X           Y           Z
 ---------------------------------------------------------------------
      1          6           0        0.939009    1.052531    0.210900
      2          1           0        1.150634    1.969899   -0.320221
      3          1           0        0.536521    1.000468    1.213494
      4          8           0        1.205910    0.005276   -0.399746
      5          8           0        0.911285   -1.166224    0.197818
      6          7           0       -1.757363    0.648214   -0.043614
      7          1           0       -1.655969   -1.559979   -0.025597
      8          6           0       -1.716877   -0.495914   -0.035392
 ---------------------------------------------------------------------
 Rotational constants (GHZ):           8.9919169           3.7210554           2.7864641
 Standard basis: Aug-CC-pVTZ (5D, 7F)
 There are   350 symmetry adapted cartesian basis functions of A   symmetry.
 There are   299 symmetry adapted basis functions of A   symmetry.
   299 basis functions,   441 primitive gaussians,   350 cartesian basis functions
    19 alpha electrons       19 beta electrons
       nuclear repulsion energy       154.0786753891 Hartrees.
 NAtoms=    8 NActive=    8 NUniq=    8 SFac= 1.00D+00 NAtFMM=   60 NAOKFM=F Big=F
 Integral buffers will be    131072 words long.
 Raffenetti 2 integral format.
 Two-electron integral symmetry is turned on.
 Nuclear repulsion after empirical dispersion term =      154.0763725437 Hartrees.
 One-electron integrals computed using PRISM.
 NBasis=   299 RedAO= T EigKep=  4.86D-05  NBF=   299
 NBsUse=   299 1.00D-06 EigRej= -1.00D+00 NBFU=   299
 Initial guess from the checkpoint file:  "TS1-RC1-wb97H.chk"
 B after Tr=     0.000000    0.000000    0.000000
         Rot=    1.000000    0.000651   -0.000116    0.000145 Ang=   0.08 deg.
 ExpMin= 2.53D-02 ExpMax= 1.53D+04 ExpMxC= 5.22D+02 IAcc=3 IRadAn=         7 AccDes= 0.00D+00
 Harris functional with IExCor= 4639 and IRadAn=       7 diagonalized for initial guess.
 HarFok:  IExCor= 4639 AccDes= 0.00D+00 IRadAn=         7 IDoV= 1 UseB2=F ITyADJ=14
 ICtDFT=  3500011 ScaDFX=  1.000000  1.000000  1.000000  1.000000
 FoFCou: FMM=F IPFlag=           0 FMFlag=      100000 FMFlg1=           0
         NFxFlg=           0 DoJE=T BraDBF=F KetDBF=T FulRan=T
         wScrn=  0.000000 ICntrl=       500 IOpCl=  0 I1Cent=   200000004 NGrid=           0
         NMat0=    1 NMatS0=      1 NMatT0=    0 NMatD0=    1 NMtDS0=    0 NMtDT0=    0
 Petite list used in FoFCou.
 Requested convergence on RMS density matrix=1.00D-08 within 128 cycles.
 Requested convergence on MAX density matrix=1.00D-06.
 Requested convergence on             energy=1.00D-06.
 No special actions if energy rises.
 SCF Done:  E(RwB97XD) =  -283.024961121     A.U. after   10 cycles
            NFock= 10  Conv=0.55D-08     -V/T= 2.0054
 Calling FoFJK, ICntrl=      2127 FMM=F ISym2X=0 I1Cent= 0 IOpClX= 0 NMat=1 NMatS=1 NMatT=0.
 ***** Axes restored to original set *****
 -------------------------------------------------------------------
 Center     Atomic                   Forces (Hartrees/Bohr)
 Number     Number              X              Y              Z
 -------------------------------------------------------------------
      1        6           0.000345551   -0.001492698    0.001368212
      2        1          -0.000408925    0.000106896   -0.000093413
      3        1          -0.000295478   -0.000009063    0.000218923
      4        8          -0.001019240    0.000657524   -0.001993600
      5        8           0.000306766    0.000842986    0.000655106
      6        7           0.001955093   -0.001676776   -0.000541113
      7        1           0.000019750    0.000267875   -0.000278780
      8        6          -0.000903517    0.001303257    0.000664665
 -------------------------------------------------------------------
 Cartesian Forces:  Max     0.001993600 RMS     0.000941077

 GradGradGradGradGradGradGradGradGradGradGradGradGradGradGradGradGradGrad
 Berny optimization.
 Using GEDIIS/GDIIS optimizer.
 FormGI is forming the generalized inverse of G from B-inverse, IUseBI=4.
 Internal  Forces:  Max     0.001959975 RMS     0.000565846
 Search for a local minimum.
 Step number   5 out of a maximum of   43
 All quantities printed in internal units (Hartrees-Bohrs-Radians)
 Mixed Optimization -- En-DIIS/RFO-DIIS
 Swapping is turned off.
 Update second derivatives using D2CorX and points    1    3    2    4    5
 DE= -7.61D-05 DEPred=-4.90D-05 R= 1.55D+00
 TightC=F SS=  1.41D+00  RLast= 7.35D-02 DXNew= 4.2213D-01 2.2041D-01
 Trust test= 1.55D+00 RLast= 7.35D-02 DXMaxT set to 2.51D-01
 ITU=  1  1 -1  1  0
     Eigenvalues ---    0.00568   0.01521   0.02049   0.02476   0.04287
     Eigenvalues ---    0.05250   0.06606   0.08466   0.10462   0.16080
     Eigenvalues ---    0.17044   0.23438   0.34498   0.35504   0.36286
     Eigenvalues ---    0.53159   0.80509   1.24986
 En-DIIS/RFO-DIIS/Sim-DIIS IScMMF=       -3 using points:     5    4
 RFO step:  Lambda=-1.36764183D-04.
 DidBck=F Rises=F RFO-DIIS coefs:    2.93567   -1.93567
 Iteration  1 RMS(Cart)=  0.01986250 RMS(Int)=  0.00016386
 Iteration  2 RMS(Cart)=  0.00014929 RMS(Int)=  0.00006497
 Iteration  3 RMS(Cart)=  0.00000002 RMS(Int)=  0.00006497
 Variable       Old X    -DE/DX   Delta X   Delta X   Delta X     New X
                                 (Linear)    (Quad)   (Total)
    R1        2.04269   0.00003  -0.00071   0.00054  -0.00017   2.04252
    R2        2.04396   0.00005   0.00234  -0.00146   0.00086   2.04482
    R3        2.34575   0.00196  -0.00088   0.00274   0.00180   2.34755
    R4        5.17477   0.00078   0.10632   0.00220   0.10847   5.28324
    R5        4.98770   0.00036   0.06598   0.00867   0.07472   5.06241
    R6        2.54679   0.00099  -0.01521   0.00752  -0.00770   2.53908
    R7        4.92626  -0.00012  -0.00080   0.00774   0.00694   4.93320
    R8        5.14441   0.00011   0.04713  -0.00706   0.04006   5.18447
    R9        2.16350   0.00173  -0.00026   0.00074   0.00052   2.16401
   R10        2.01417   0.00026  -0.00018   0.00072   0.00057   2.01474
    A1        2.17627   0.00011  -0.00233   0.00218  -0.00018   2.17609
    A2        2.01772  -0.00032  -0.00082  -0.00040  -0.00121   2.01650
    A3        1.84670   0.00034   0.01238   0.00214   0.01458   1.86128
    A4        2.08908   0.00020   0.00332  -0.00187   0.00144   2.09052
    A5        1.61224   0.00022  -0.00402  -0.00041  -0.00453   1.60771
    A6        2.05809  -0.00048   0.00666  -0.00096   0.00569   2.06378
    A7        1.88450   0.00003   0.00576  -0.00127   0.00439   1.88889
    A8        1.52982   0.00013   0.00721   0.00098   0.00819   1.53801
    A9        1.68310  -0.00048  -0.01729  -0.00149  -0.01868   1.66441
   A10        1.67018  -0.00043  -0.00784  -0.00268  -0.01060   1.65958
   A11        1.85545   0.00049   0.01099   0.00316   0.01415   1.86960
   A12        3.12019   0.00025  -0.00824   0.00704  -0.00121   3.11899
   A13        3.13691   0.00060  -0.01439   0.01618   0.00180   3.13871
    D1       -3.09657  -0.00034  -0.00857   0.00016  -0.00835  -3.10492
    D2        0.06058  -0.00001  -0.01793   0.00620  -0.01185   0.04874
    D3       -1.19771   0.00009   0.00314   0.00228   0.00548  -1.19222
    D4        2.58976  -0.00006  -0.01246   0.00102  -0.01145   2.57831
    D5        0.53950   0.00014  -0.01262   0.00117  -0.01144   0.52806
    D6        1.34686   0.00007   0.00282   0.00376   0.00647   1.35333
    D7        1.15824  -0.00025   0.00612  -0.00152   0.00450   1.16274
    D8       -0.47534  -0.00022  -0.00648   0.00106  -0.00561  -0.48095
    D9       -0.00722  -0.00006   0.00630  -0.00049   0.00577  -0.00145
   D10       -0.41268   0.00001   0.01376   0.00026   0.01393  -0.39875
         Item               Value     Threshold  Converged?
 Maximum Force            0.001960     0.000450     NO 
 RMS     Force            0.000566     0.000300     NO 
 Maximum Displacement     0.080662     0.001800     NO 
 RMS     Displacement     0.019893     0.001200     NO 
 Predicted change in Energy=-6.986033D-05
 GradGradGradGradGradGradGradGradGradGradGradGradGradGradGradGradGradGrad

                          Input orientation:                          
 ---------------------------------------------------------------------
 Center     Atomic      Atomic             Coordinates (Angstroms)
 Number     Number       Type             X           Y           Z
 ---------------------------------------------------------------------
      1          6           0       -0.941167   -1.064452    0.216710
      2          1           0       -1.159603   -1.980603   -0.313572
      3          1           0       -0.530069   -1.014717    1.216414
      4          8           0       -1.207227   -0.015800   -0.393847
      5          8           0       -0.917501    1.155345    0.197596
      6          7           0        1.809966   -0.632605   -0.030504
      7          1           0        1.649266    1.572703   -0.031372
      8          6           0        1.739293    0.510358   -0.031015
 ---------------------------------------------------------------------
                    Distance matrix (angstroms):
                    1          2          3          4          5
     1  C    0.000000
     2  H    1.080854   0.000000
     3  H    1.082073   1.915752   0.000000
     4  O    1.242272   1.967019   2.012292   0.000000
     5  O    2.220006   3.186547   2.428428   1.343625   0.000000
     6  N    2.795772   3.273464   2.678914   3.100955   3.269231
     7  H    3.704926   4.538211   3.605720   3.288508   2.610538
     8  C    3.118696   3.832535   3.005318   3.015041   2.743506
                    6          7          8
     6  N    0.000000
     7  H    2.211155   0.000000
     8  C    1.145146   1.066152   0.000000
 Stoichiometry    C2H3NO2
 Framework group  C1[X(C2H3NO2)]
 Deg. of freedom    18
 Full point group                 C1      NOp   1
 Largest Abelian subgroup         C1      NOp   1
 Largest concise Abelian subgroup C1      NOp   1
                         Standard orientation:                         
 ---------------------------------------------------------------------
 Center     Atomic      Atomic             Coordinates (Angstroms)
 Number     Number       Type             X           Y           Z
 ---------------------------------------------------------------------
      1          6           0        0.963189    1.053795    0.207267
      2          1           0        1.192006    1.964877   -0.327353
      3          1           0        0.550325    1.013493    1.206668
      4          8           0        1.218873   -0.000703   -0.397630
      5          8           0        0.915985   -1.165695    0.199346
      6          7           0       -1.792059    0.649909   -0.041380
      7          1           0       -1.654777   -1.556955   -0.030885
      8          6           0       -1.733522   -0.493727   -0.036018
 ---------------------------------------------------------------------
 Rotational constants (GHZ):           8.9969252           3.6233827           2.7303465
 Standard basis: Aug-CC-pVTZ (5D, 7F)
 There are   350 symmetry adapted cartesian basis functions of A   symmetry.
 There are   299 symmetry adapted basis functions of A   symmetry.
   299 basis functions,   441 primitive gaussians,   350 cartesian basis functions
    19 alpha electrons       19 beta electrons
       nuclear repulsion energy       153.4225061370 Hartrees.
 NAtoms=    8 NActive=    8 NUniq=    8 SFac= 1.00D+00 NAtFMM=   60 NAOKFM=F Big=F
 Integral buffers will be    131072 words long.
 Raffenetti 2 integral format.
 Two-electron integral symmetry is turned on.
 Nuclear repulsion after empirical dispersion term =      153.4201881693 Hartrees.
 One-electron integrals computed using PRISM.
 NBasis=   299 RedAO= T EigKep=  4.89D-05  NBF=   299
 NBsUse=   299 1.00D-06 EigRej= -1.00D+00 NBFU=   299
 Initial guess from the checkpoint file:  "TS1-RC1-wb97H.chk"
 B after Tr=     0.000000    0.000000    0.000000
         Rot=    0.999999    0.001157   -0.000190    0.000969 Ang=   0.17 deg.
 ExpMin= 2.53D-02 ExpMax= 1.53D+04 ExpMxC= 5.22D+02 IAcc=3 IRadAn=         7 AccDes= 0.00D+00
 Harris functional with IExCor= 4639 and IRadAn=       7 diagonalized for initial guess.
 HarFok:  IExCor= 4639 AccDes= 0.00D+00 IRadAn=         7 IDoV= 1 UseB2=F ITyADJ=14
 ICtDFT=  3500011 ScaDFX=  1.000000  1.000000  1.000000  1.000000
 FoFCou: FMM=F IPFlag=           0 FMFlag=      100000 FMFlg1=           0
         NFxFlg=           0 DoJE=T BraDBF=F KetDBF=T FulRan=T
         wScrn=  0.000000 ICntrl=       500 IOpCl=  0 I1Cent=   200000004 NGrid=           0
         NMat0=    1 NMatS0=      1 NMatT0=    0 NMatD0=    1 NMtDS0=    0 NMtDT0=    0
 Petite list used in FoFCou.
 Requested convergence on RMS density matrix=1.00D-08 within 128 cycles.
 Requested convergence on MAX density matrix=1.00D-06.
 Requested convergence on             energy=1.00D-06.
 No special actions if energy rises.
 SCF Done:  E(RwB97XD) =  -283.025053346     A.U. after   10 cycles
            NFock= 10  Conv=0.72D-08     -V/T= 2.0054
 Calling FoFJK, ICntrl=      2127 FMM=F ISym2X=0 I1Cent= 0 IOpClX= 0 NMat=1 NMatS=1 NMatT=0.
 ***** Axes restored to original set *****
 -------------------------------------------------------------------
 Center     Atomic                   Forces (Hartrees/Bohr)
 Number     Number              X              Y              Z
 -------------------------------------------------------------------
      1        6           0.000623904   -0.000765080    0.001171034
      2        1          -0.000271477    0.000143153   -0.000185023
      3        1          -0.000324865    0.000236140   -0.000001871
      4        8          -0.001280933   -0.001612350   -0.002444838
      5        8           0.000976066    0.002181232    0.001535330
      6        7           0.001248592   -0.000625990   -0.000385220
      7        1          -0.000059969    0.000094693   -0.000181417
      8        6          -0.000911320    0.000348202    0.000492006
 -------------------------------------------------------------------
 Cartesian Forces:  Max     0.002444838 RMS     0.001005394

 GradGradGradGradGradGradGradGradGradGradGradGradGradGradGradGradGradGrad
 Berny optimization.
 Using GEDIIS/GDIIS optimizer.
 FormGI is forming the generalized inverse of G from B-inverse, IUseBI=4.
 Internal  Forces:  Max     0.002567813 RMS     0.000560763
 Search for a local minimum.
 Step number   6 out of a maximum of   43
 All quantities printed in internal units (Hartrees-Bohrs-Radians)
 Mixed Optimization -- En-DIIS/RFO-DIIS
 Swapping is turned off.
 Update second derivatives using D2CorX and points    1    3    2    4    5
                                                      6
 DE= -9.22D-05 DEPred=-6.99D-05 R= 1.32D+00
 TightC=F SS=  1.41D+00  RLast= 1.45D-01 DXNew= 4.2213D-01 4.3382D-01
 Trust test= 1.32D+00 RLast= 1.45D-01 DXMaxT set to 4.22D-01
 ITU=  1  1  1 -1  1  0
     Eigenvalues ---    0.00411   0.01520   0.02032   0.02521   0.04183
     Eigenvalues ---    0.05236   0.06547   0.08321   0.10398   0.16255
     Eigenvalues ---    0.16945   0.24231   0.34686   0.35534   0.36435
     Eigenvalues ---    0.56237   0.74960   1.26882
 En-DIIS/RFO-DIIS/Sim-DIIS IScMMF=       -3 using points:     6    5    4
 RFO step:  Lambda=-5.12626345D-05.
 DidBck=F Rises=F RFO-DIIS coefs:    1.73969   -1.06687    0.32718
 Iteration  1 RMS(Cart)=  0.01130025 RMS(Int)=  0.00006169
 Iteration  2 RMS(Cart)=  0.00005278 RMS(Int)=  0.00003113
 Iteration  3 RMS(Cart)=  0.00000000 RMS(Int)=  0.00003113
 Variable       Old X    -DE/DX   Delta X   Delta X   Delta X     New X
                                 (Linear)    (Quad)   (Total)
    R1        2.04252   0.00002  -0.00001   0.00014   0.00014   2.04266
    R2        2.04482  -0.00010   0.00024  -0.00006   0.00016   2.04498
    R3        2.34755   0.00095   0.00148   0.00019   0.00165   2.34921
    R4        5.28324   0.00039   0.06227  -0.00108   0.06119   5.34443
    R5        5.06241   0.00019   0.04411   0.00525   0.04939   5.11180
    R6        2.53908   0.00257  -0.00313   0.00492   0.00179   2.54087
    R7        4.93320  -0.00023   0.00527  -0.00709  -0.00182   4.93138
    R8        5.18447  -0.00006   0.02167  -0.00458   0.01708   5.20155
    R9        2.16401   0.00064   0.00043   0.00032   0.00076   2.16477
   R10        2.01474   0.00013   0.00045   0.00000   0.00046   2.01520
    A1        2.17609   0.00039   0.00026   0.00162   0.00187   2.17797
    A2        2.01650  -0.00038  -0.00076  -0.00091  -0.00167   2.01484
    A3        1.86128   0.00019   0.00869   0.00021   0.00893   1.87021
    A4        2.09052  -0.00001   0.00050  -0.00075  -0.00025   2.09027
    A5        1.60771   0.00024  -0.00267   0.00030  -0.00240   1.60531
    A6        2.06378  -0.00084   0.00308  -0.00366  -0.00058   2.06319
    A7        1.88889  -0.00015   0.00227  -0.00009   0.00212   1.89101
    A8        1.53801  -0.00006   0.00484   0.00020   0.00504   1.54304
    A9        1.66441  -0.00020  -0.01090  -0.00114  -0.01200   1.65242
   A10        1.65958  -0.00039  -0.00652  -0.00251  -0.00906   1.65051
   A11        1.86960   0.00047   0.00861   0.00132   0.00993   1.87953
   A12        3.11899   0.00030   0.00050  -0.00051  -0.00001   3.11897
   A13        3.13871   0.00038   0.00377   0.00191   0.00568   3.14439
    D1       -3.10492  -0.00014  -0.00473  -0.00081  -0.00552  -3.11045
    D2        0.04874   0.00017  -0.00573   0.00326  -0.00251   0.04623
    D3       -1.19222   0.00011   0.00353  -0.00061   0.00295  -1.18927
    D4        2.57831   0.00016  -0.00637   0.00163  -0.00474   2.57356
    D5        0.52806   0.00044  -0.00633   0.00245  -0.00387   0.52419
    D6        1.35333   0.00008   0.00431   0.00208   0.00636   1.35969
    D7        1.16274  -0.00017   0.00230   0.00067   0.00293   1.16566
    D8       -0.48095  -0.00031  -0.00306  -0.00123  -0.00438  -0.48533
    D9       -0.00145   0.00009   0.00320   0.00000   0.00320   0.00175
   D10       -0.39875   0.00015   0.00798   0.00013   0.00801  -0.39073
         Item               Value     Threshold  Converged?
 Maximum Force            0.002568     0.000450     NO 
 RMS     Force            0.000561     0.000300     NO 
 Maximum Displacement     0.047049     0.001800     NO 
 RMS     Displacement     0.011308     0.001200     NO 
 Predicted change in Energy=-2.558626D-05
 GradGradGradGradGradGradGradGradGradGradGradGradGradGradGradGradGradGrad

                          Input orientation:                          
 ---------------------------------------------------------------------
 Center     Atomic      Atomic             Coordinates (Angstroms)
 Number     Number       Type             X           Y           Z
 ---------------------------------------------------------------------
      1          6           0       -0.948342   -1.067276    0.216569
      2          1           0       -1.174628   -1.981447   -0.313986
      3          1           0       -0.535588   -1.019302    1.215768
      4          8           0       -1.211137   -0.016590   -0.393688
      5          8           0       -0.917951    1.153638    0.200015
      6          7           0        1.834864   -0.628292   -0.027357
      7          1           0        1.646344    1.575437   -0.037395
      8          6           0        1.749398    0.514062   -0.029516
 ---------------------------------------------------------------------
                    Distance matrix (angstroms):
                    1          2          3          4          5
     1  C    0.000000
     2  H    1.080927   0.000000
     3  H    1.082158   1.916832   0.000000
     4  O    1.243147   1.966811   2.012994   0.000000
     5  O    2.221184   3.187293   2.428914   1.344572   0.000000
     6  N    2.828151   3.312133   2.705049   3.128337   3.287090
     7  H    3.712253   4.548166   3.614404   3.290394   2.609576
     8  C    3.136716   3.854661   3.020446   3.029683   2.752543
                    6          7          8
     6  N    0.000000
     7  H    2.211801   0.000000
     8  C    1.145548   1.066396   0.000000
 Stoichiometry    C2H3NO2
 Framework group  C1[X(C2H3NO2)]
 Deg. of freedom    18
 Full point group                 C1      NOp   1
 Largest Abelian subgroup         C1      NOp   1
 Largest concise Abelian subgroup C1      NOp   1
                         Standard orientation:                         
 ---------------------------------------------------------------------
 Center     Atomic      Atomic             Coordinates (Angstroms)
 Number     Number       Type             X           Y           Z
 ---------------------------------------------------------------------
      1          6           0        0.976974    1.053991    0.206044
      2          1           0        1.216467    1.962193   -0.328946
      3          1           0        0.562068    1.016897    1.204814
      4          8           0        1.226421   -0.003371   -0.398255
      5          8           0        0.916462   -1.166363    0.201119
      6          7           0       -1.811555    0.651526   -0.040058
      7          1           0       -1.652954   -1.554580   -0.038203
      8          6           0       -1.741602   -0.491877   -0.036072
 ---------------------------------------------------------------------
 Rotational constants (GHZ):           8.9909937           3.5715459           2.7005247
 Standard basis: Aug-CC-pVTZ (5D, 7F)
 There are   350 symmetry adapted cartesian basis functions of A   symmetry.
 There are   299 symmetry adapted basis functions of A   symmetry.
   299 basis functions,   441 primitive gaussians,   350 cartesian basis functions
    19 alpha electrons       19 beta electrons
       nuclear repulsion energy       153.0054030402 Hartrees.
 NAtoms=    8 NActive=    8 NUniq=    8 SFac= 1.00D+00 NAtFMM=   60 NAOKFM=F Big=F
 Integral buffers will be    131072 words long.
 Raffenetti 2 integral format.
 Two-electron integral symmetry is turned on.
 Nuclear repulsion after empirical dispersion term =      153.0030793326 Hartrees.
 One-electron integrals computed using PRISM.
 NBasis=   299 RedAO= T EigKep=  4.92D-05  NBF=   299
 NBsUse=   299 1.00D-06 EigRej= -1.00D+00 NBFU=   299
 Initial guess from the checkpoint file:  "TS1-RC1-wb97H.chk"
 B after Tr=     0.000000    0.000000    0.000000
         Rot=    1.000000    0.000358   -0.000099    0.000756 Ang=   0.10 deg.
 ExpMin= 2.53D-02 ExpMax= 1.53D+04 ExpMxC= 5.22D+02 IAcc=3 IRadAn=         7 AccDes= 0.00D+00
 Harris functional with IExCor= 4639 and IRadAn=       7 diagonalized for initial guess.
 HarFok:  IExCor= 4639 AccDes= 0.00D+00 IRadAn=         7 IDoV= 1 UseB2=F ITyADJ=14
 ICtDFT=  3500011 ScaDFX=  1.000000  1.000000  1.000000  1.000000
 FoFCou: FMM=F IPFlag=           0 FMFlag=      100000 FMFlg1=           0
         NFxFlg=           0 DoJE=T BraDBF=F KetDBF=T FulRan=T
         wScrn=  0.000000 ICntrl=       500 IOpCl=  0 I1Cent=   200000004 NGrid=           0
         NMat0=    1 NMatS0=      1 NMatT0=    0 NMatD0=    1 NMtDS0=    0 NMtDT0=    0
 Petite list used in FoFCou.
 Requested convergence on RMS density matrix=1.00D-08 within 128 cycles.
 Requested convergence on MAX density matrix=1.00D-06.
 Requested convergence on             energy=1.00D-06.
 No special actions if energy rises.
 SCF Done:  E(RwB97XD) =  -283.025091880     A.U. after   11 cycles
            NFock= 11  Conv=0.69D-08     -V/T= 2.0055
 Calling FoFJK, ICntrl=      2127 FMM=F ISym2X=0 I1Cent= 0 IOpClX= 0 NMat=1 NMatS=1 NMatT=0.
 ***** Axes restored to original set *****
 -------------------------------------------------------------------
 Center     Atomic                   Forces (Hartrees/Bohr)
 Number     Number              X              Y              Z
 -------------------------------------------------------------------
      1        6           0.000147337    0.000237832    0.000394432
      2        1          -0.000050768    0.000096951   -0.000111631
      3        1          -0.000149491    0.000234338   -0.000084107
      4        8          -0.000617271   -0.001841062   -0.001256150
      5        8           0.000813002    0.001525521    0.001072969
      6        7           0.000766762    0.000483501   -0.000150695
      7        1          -0.000119138   -0.000065673    0.000031982
      8        6          -0.000790434   -0.000671408    0.000103200
 -------------------------------------------------------------------
 Cartesian Forces:  Max     0.001841062 RMS     0.000700615

 GradGradGradGradGradGradGradGradGradGradGradGradGradGradGradGradGradGrad
 Berny optimization.
 Using GEDIIS/GDIIS optimizer.
 FormGI is forming the generalized inverse of G from B-inverse, IUseBI=4.
 Internal  Forces:  Max     0.001735951 RMS     0.000380703
 Search for a local minimum.
 Step number   7 out of a maximum of   43
 All quantities printed in internal units (Hartrees-Bohrs-Radians)
 Mixed Optimization -- En-DIIS/RFO-DIIS
 Swapping is turned off.
 Update second derivatives using D2CorX and points    1    3    2    4    5
                                                      6    7
 DE= -3.85D-05 DEPred=-2.56D-05 R= 1.51D+00
 TightC=F SS=  1.41D+00  RLast= 8.48D-02 DXNew= 7.0993D-01 2.5437D-01
 Trust test= 1.51D+00 RLast= 8.48D-02 DXMaxT set to 4.22D-01
 ITU=  1  1  1  1 -1  1  0
     Eigenvalues ---    0.00315   0.01546   0.02031   0.02488   0.03990
     Eigenvalues ---    0.05224   0.06761   0.08236   0.10479   0.16208
     Eigenvalues ---    0.16759   0.22283   0.34780   0.35529   0.36522
     Eigenvalues ---    0.44686   0.79144   1.37409
 En-DIIS/RFO-DIIS/Sim-DIIS IScMMF=       -3 using points:     7    6    5    4
 RFO step:  Lambda=-2.95483201D-05.
 DidBck=F Rises=F RFO-DIIS coefs:    2.30090   -2.00000    1.42635   -0.72726
 Iteration  1 RMS(Cart)=  0.00915945 RMS(Int)=  0.00005165
 Iteration  2 RMS(Cart)=  0.00004416 RMS(Int)=  0.00002634
 Iteration  3 RMS(Cart)=  0.00000000 RMS(Int)=  0.00002634
 Variable       Old X    -DE/DX   Delta X   Delta X   Delta X     New X
                                 (Linear)    (Quad)   (Total)
    R1        2.04266  -0.00002   0.00003   0.00007   0.00010   2.04276
    R2        2.04498  -0.00010   0.00049  -0.00051  -0.00004   2.04495
    R3        2.34921  -0.00024   0.00056  -0.00036   0.00018   2.34938
    R4        5.34443   0.00019   0.04371   0.00837   0.05208   5.39651
    R5        5.11180   0.00005   0.03681   0.00414   0.04096   5.15276
    R6        2.54087   0.00174   0.00200   0.00197   0.00396   2.54483
    R7        4.93138  -0.00028  -0.00751  -0.00629  -0.01381   4.91758
    R8        5.20155  -0.00011   0.01192  -0.00311   0.00881   5.21037
    R9        2.16477  -0.00055   0.00053  -0.00070  -0.00015   2.16462
   R10        2.01520  -0.00001   0.00014  -0.00004   0.00011   2.01531
    A1        2.17797   0.00029   0.00169   0.00059   0.00227   2.18023
    A2        2.01484  -0.00022  -0.00163   0.00051  -0.00111   2.01372
    A3        1.87021  -0.00002   0.00608  -0.00002   0.00608   1.87629
    A4        2.09027  -0.00007  -0.00008  -0.00107  -0.00116   2.08912
    A5        1.60531   0.00018  -0.00146  -0.00070  -0.00220   1.60311
    A6        2.06319  -0.00061  -0.00223  -0.00009  -0.00234   2.06086
    A7        1.89101  -0.00016   0.00186   0.00056   0.00236   1.89337
    A8        1.54304  -0.00014   0.00353   0.00033   0.00386   1.54690
    A9        1.65242  -0.00018  -0.00904  -0.00363  -0.01263   1.63978
   A10        1.65051  -0.00035  -0.00732  -0.00354  -0.01088   1.63964
   A11        1.87953   0.00040   0.00715   0.00401   0.01117   1.89070
   A12        3.11897   0.00031  -0.00227   0.00231   0.00005   3.11902
   A13        3.14439   0.00000   0.00072   0.00026   0.00098   3.14537
    D1       -3.11045   0.00001  -0.00456   0.00074  -0.00380  -3.11424
    D2        0.04623   0.00008  -0.00172  -0.00181  -0.00355   0.04268
    D3       -1.18927   0.00003   0.00118   0.00046   0.00168  -1.18759
    D4        2.57356   0.00019  -0.00284   0.00019  -0.00266   2.57091
    D5        0.52419   0.00037  -0.00178  -0.00010  -0.00187   0.52231
    D6        1.35969  -0.00001   0.00481   0.00059   0.00536   1.36505
    D7        1.16566  -0.00005   0.00296   0.00041   0.00336   1.16902
    D8       -0.48533  -0.00022  -0.00420  -0.00025  -0.00452  -0.48985
    D9        0.00175   0.00012   0.00250   0.00033   0.00281   0.00456
   D10       -0.39073   0.00016   0.00585   0.00111   0.00691  -0.38382
         Item               Value     Threshold  Converged?
 Maximum Force            0.001736     0.000450     NO 
 RMS     Force            0.000381     0.000300     NO 
 Maximum Displacement     0.040772     0.001800     NO 
 RMS     Displacement     0.009162     0.001200     NO 
 Predicted change in Energy=-1.434034D-05
 GradGradGradGradGradGradGradGradGradGradGradGradGradGradGradGradGradGrad

                          Input orientation:                          
 ---------------------------------------------------------------------
 Center     Atomic      Atomic             Coordinates (Angstroms)
 Number     Number       Type             X           Y           Z
 ---------------------------------------------------------------------
      1          6           0       -0.954176   -1.068786    0.216423
      2          1           0       -1.186110   -1.982007   -0.313436
      3          1           0       -0.539312   -1.020147    1.214695
      4          8           0       -1.213591   -0.017629   -0.394658
      5          8           0       -0.916395    1.152381    0.202222
      6          7           0        1.856439   -0.625252   -0.026057
      7          1           0        1.639795    1.575847   -0.039389
      8          6           0        1.756308    0.515824   -0.029389
 ---------------------------------------------------------------------
                    Distance matrix (angstroms):
                    1          2          3          4          5
     1  C    0.000000
     2  H    1.080980   0.000000
     3  H    1.082139   1.917995   0.000000
     4  O    1.243240   1.966248   2.012389   0.000000
     5  O    2.221533   3.187951   2.426349   1.346668   0.000000
     6  N    2.855709   3.343722   2.726725   3.151215   3.301620
     7  H    3.713247   4.551831   3.613920   3.287429   2.602269
     8  C    3.149307   3.870099   3.029327   3.039456   2.757206
                    6          7          8
     6  N    0.000000
     7  H    2.211775   0.000000
     8  C    1.145466   1.066454   0.000000
 Stoichiometry    C2H3NO2
 Framework group  C1[X(C2H3NO2)]
 Deg. of freedom    18
 Full point group                 C1      NOp   1
 Largest Abelian subgroup         C1      NOp   1
 Largest concise Abelian subgroup C1      NOp   1
                         Standard orientation:                         
 ---------------------------------------------------------------------
 Center     Atomic      Atomic             Coordinates (Angstroms)
 Number     Number       Type             X           Y           Z
 ---------------------------------------------------------------------
      1          6           0        0.988010    1.053689    0.205945
      2          1           0        1.234721    1.960658   -0.327963
      3          1           0        0.570866    1.016275    1.203750
      4          8           0        1.232292   -0.004283   -0.399586
      5          8           0        0.916293   -1.166684    0.202481
      6          7           0       -1.828670    0.651980   -0.039046
      7          1           0       -1.645685   -1.552212   -0.041316
      8          6           0       -1.745992   -0.490496   -0.036664
 ---------------------------------------------------------------------
 Rotational constants (GHZ):           8.9899710           3.5318159           2.6782696
 Standard basis: Aug-CC-pVTZ (5D, 7F)
 There are   350 symmetry adapted cartesian basis functions of A   symmetry.
 There are   299 symmetry adapted basis functions of A   symmetry.
   299 basis functions,   441 primitive gaussians,   350 cartesian basis functions
    19 alpha electrons       19 beta electrons
       nuclear repulsion energy       152.6931343666 Hartrees.
 NAtoms=    8 NActive=    8 NUniq=    8 SFac= 1.00D+00 NAtFMM=   60 NAOKFM=F Big=F
 Integral buffers will be    131072 words long.
 Raffenetti 2 integral format.
 Two-electron integral symmetry is turned on.
 Nuclear repulsion after empirical dispersion term =      152.6908071371 Hartrees.
 One-electron integrals computed using PRISM.
 NBasis=   299 RedAO= T EigKep=  4.93D-05  NBF=   299
 NBsUse=   299 1.00D-06 EigRej= -1.00D+00 NBFU=   299
 Initial guess from the checkpoint file:  "TS1-RC1-wb97H.chk"
 B after Tr=     0.000000    0.000000    0.000000
         Rot=    1.000000    0.000038   -0.000063    0.000395 Ang=   0.05 deg.
 ExpMin= 2.53D-02 ExpMax= 1.53D+04 ExpMxC= 5.22D+02 IAcc=3 IRadAn=         7 AccDes= 0.00D+00
 Harris functional with IExCor= 4639 and IRadAn=       7 diagonalized for initial guess.
 HarFok:  IExCor= 4639 AccDes= 0.00D+00 IRadAn=         7 IDoV= 1 UseB2=F ITyADJ=14
 ICtDFT=  3500011 ScaDFX=  1.000000  1.000000  1.000000  1.000000
 FoFCou: FMM=F IPFlag=           0 FMFlag=      100000 FMFlg1=           0
         NFxFlg=           0 DoJE=T BraDBF=F KetDBF=T FulRan=T
         wScrn=  0.000000 ICntrl=       500 IOpCl=  0 I1Cent=   200000004 NGrid=           0
         NMat0=    1 NMatS0=      1 NMatT0=    0 NMatD0=    1 NMtDS0=    0 NMtDT0=    0
 Petite list used in FoFCou.
 Requested convergence on RMS density matrix=1.00D-08 within 128 cycles.
 Requested convergence on MAX density matrix=1.00D-06.
 Requested convergence on             energy=1.00D-06.
 No special actions if energy rises.
 SCF Done:  E(RwB97XD) =  -283.025116018     A.U. after   12 cycles
            NFock= 12  Conv=0.32D-08     -V/T= 2.0055
 Calling FoFJK, ICntrl=      2127 FMM=F ISym2X=0 I1Cent= 0 IOpClX= 0 NMat=1 NMatS=1 NMatT=0.
 ***** Axes restored to original set *****
 -------------------------------------------------------------------
 Center     Atomic                   Forces (Hartrees/Bohr)
 Number     Number              X              Y              Z
 -------------------------------------------------------------------
      1        6          -0.000092823    0.000540450   -0.000134839
      2        1           0.000092626   -0.000004649   -0.000010131
      3        1          -0.000022514    0.000114289   -0.000046921
      4        8          -0.000105494   -0.000938874   -0.000141741
      5        8           0.000466068    0.000583070    0.000311724
      6        7           0.000506514    0.000359915   -0.000079544
      7        1          -0.000155626   -0.000100785    0.000071309
      8        6          -0.000688752   -0.000553416    0.000030144
 -------------------------------------------------------------------
 Cartesian Forces:  Max     0.000938874 RMS     0.000360778

 GradGradGradGradGradGradGradGradGradGradGradGradGradGradGradGradGradGrad
 Berny optimization.
 Using GEDIIS/GDIIS optimizer.
 FormGI is forming the generalized inverse of G from B-inverse, IUseBI=4.
 Internal  Forces:  Max     0.000536624 RMS     0.000202550
 Search for a local minimum.
 Step number   8 out of a maximum of   43
 All quantities printed in internal units (Hartrees-Bohrs-Radians)
 Mixed Optimization -- En-DIIS/RFO-DIIS
 Swapping is turned off.
 Update second derivatives using D2CorX and points    1    3    2    4    5
                                                      6    7    8
 DE= -2.41D-05 DEPred=-1.43D-05 R= 1.68D+00
 TightC=F SS=  1.41D+00  RLast= 7.29D-02 DXNew= 7.0993D-01 2.1860D-01
 Trust test= 1.68D+00 RLast= 7.29D-02 DXMaxT set to 4.22D-01
 ITU=  1  1  1  1  1 -1  1  0
     Eigenvalues ---    0.00220   0.01552   0.02025   0.02417   0.03595
     Eigenvalues ---    0.05203   0.06569   0.08183   0.10480   0.14007
     Eigenvalues ---    0.16586   0.22192   0.34823   0.35528   0.36382
     Eigenvalues ---    0.41291   0.79860   1.33499
 En-DIIS/RFO-DIIS/Sim-DIIS IScMMF=       -3 using points:     8    7    6    5    4
 RFO step:  Lambda=-1.83292798D-05.
 DidBck=F Rises=F RFO-DIIS coefs:    2.35454   -1.16880   -0.71162    1.03989   -0.51400
 Iteration  1 RMS(Cart)=  0.00978267 RMS(Int)=  0.00007216
 Iteration  2 RMS(Cart)=  0.00006745 RMS(Int)=  0.00002659
 Iteration  3 RMS(Cart)=  0.00000000 RMS(Int)=  0.00002659
 Variable       Old X    -DE/DX   Delta X   Delta X   Delta X     New X
                                 (Linear)    (Quad)   (Total)
    R1        2.04276  -0.00001   0.00006   0.00001   0.00007   2.04282
    R2        2.04495  -0.00003   0.00015  -0.00013   0.00001   2.04496
    R3        2.34938  -0.00050  -0.00064  -0.00017  -0.00083   2.34855
    R4        5.39651   0.00004   0.05309   0.00074   0.05384   5.45034
    R5        5.15276  -0.00002   0.04289  -0.00272   0.04017   5.19294
    R6        2.54483   0.00054   0.00571  -0.00227   0.00342   2.54826
    R7        4.91758  -0.00028  -0.02290  -0.00589  -0.02881   4.88877
    R8        5.21037  -0.00010   0.00655  -0.00205   0.00452   5.21488
    R9        2.16462  -0.00047  -0.00041  -0.00015  -0.00054   2.16408
   R10        2.01531  -0.00004  -0.00011  -0.00004  -0.00014   2.01517
    A1        2.18023   0.00007   0.00289  -0.00134   0.00155   2.18178
    A2        2.01372  -0.00003  -0.00140   0.00128  -0.00012   2.01360
    A3        1.87629  -0.00014   0.00552  -0.00091   0.00464   1.88092
    A4        2.08912  -0.00004  -0.00149   0.00010  -0.00139   2.08772
    A5        1.60311   0.00014  -0.00211   0.00015  -0.00200   1.60112
    A6        2.06086  -0.00018  -0.00450   0.00276  -0.00175   2.05910
    A7        1.89337  -0.00013   0.00281   0.00002   0.00276   1.89613
    A8        1.54690  -0.00015   0.00377  -0.00030   0.00346   1.55037
    A9        1.63978  -0.00025  -0.01410  -0.00191  -0.01597   1.62381
   A10        1.63964  -0.00031  -0.01292  -0.00121  -0.01412   1.62552
   A11        1.89070   0.00032   0.01246   0.00235   0.01482   1.90552
   A12        3.11902   0.00024  -0.00149   0.00011  -0.00135   3.11767
   A13        3.14537  -0.00006  -0.00239   0.00122  -0.00116   3.14421
    D1       -3.11424   0.00006  -0.00405   0.00167  -0.00236  -3.11660
    D2        0.04268   0.00002  -0.00380  -0.00087  -0.00468   0.03800
    D3       -1.18759  -0.00004   0.00078   0.00099   0.00181  -1.18578
    D4        2.57091   0.00012  -0.00177   0.00008  -0.00168   2.56922
    D5        0.52231   0.00013  -0.00059  -0.00116  -0.00173   0.52058
    D6        1.36505  -0.00007   0.00579  -0.00176   0.00400   1.36905
    D7        1.16902  -0.00004   0.00435  -0.00158   0.00277   1.17179
    D8       -0.48985  -0.00006  -0.00571   0.00198  -0.00379  -0.49364
    D9        0.00456   0.00007   0.00304  -0.00055   0.00249   0.00705
   D10       -0.38382   0.00008   0.00718  -0.00047   0.00664  -0.37719
         Item               Value     Threshold  Converged?
 Maximum Force            0.000537     0.000450     NO 
 RMS     Force            0.000203     0.000300     YES
 Maximum Displacement     0.043630     0.001800     NO 
 RMS     Displacement     0.009787     0.001200     NO 
 Predicted change in Energy=-8.451818D-06
 GradGradGradGradGradGradGradGradGradGradGradGradGradGradGradGradGradGrad

                          Input orientation:                          
 ---------------------------------------------------------------------
 Center     Atomic      Atomic             Coordinates (Angstroms)
 Number     Number       Type             X           Y           Z
 ---------------------------------------------------------------------
      1          6           0       -0.959727   -1.069077    0.216244
      2          1           0       -1.196475   -1.981835   -0.312356
      3          1           0       -0.541351   -1.019614    1.213015
      4          8           0       -1.215164   -0.017863   -0.395518
      5          8           0       -0.913282    1.151972    0.203440
      6          7           0        1.879527   -0.623139   -0.025360
      7          1           0        1.627538    1.573811   -0.039431
      8          6           0        1.761893    0.515975   -0.029623
 ---------------------------------------------------------------------
                    Distance matrix (angstroms):
                    1          2          3          4          5
     1  C    0.000000
     2  H    1.081016   0.000000
     3  H    1.082144   1.918805   0.000000
     4  O    1.242800   1.965821   2.011195   0.000000
     5  O    2.221571   3.188572   2.423501   1.348480   0.000000
     6  N    2.884198   3.374938   2.747984   3.174979   3.317100
     7  H    3.707313   4.548864   3.605351   3.277374   2.587026
     8  C    3.159123   3.882130   3.034323   3.046594   2.759597
                    6          7          8
     6  N    0.000000
     7  H    2.211400   0.000000
     8  C    1.145180   1.066380   0.000000
 Stoichiometry    C2H3NO2
 Framework group  C1[X(C2H3NO2)]
 Deg. of freedom    18
 Full point group                 C1      NOp   1
 Largest Abelian subgroup         C1      NOp   1
 Largest concise Abelian subgroup C1      NOp   1
                         Standard orientation:                         
 ---------------------------------------------------------------------
 Center     Atomic      Atomic             Coordinates (Angstroms)
 Number     Number       Type             X           Y           Z
 ---------------------------------------------------------------------
      1          6           0        0.997606    1.053858    0.206031
      2          1           0        1.249247    1.960434   -0.326316
      3          1           0        0.576887    1.015407    1.202301
      4          8           0        1.237826   -0.003954   -0.400500
      5          8           0        0.916985   -1.166248    0.203264
      6          7           0       -1.847780    0.650573   -0.038387
      7          1           0       -1.629629   -1.550038   -0.042020
      8          6           0       -1.747694   -0.490224   -0.037260
 ---------------------------------------------------------------------
 Rotational constants (GHZ):           8.9951655           3.4946982           2.6576707
 Standard basis: Aug-CC-pVTZ (5D, 7F)
 There are   350 symmetry adapted cartesian basis functions of A   symmetry.
 There are   299 symmetry adapted basis functions of A   symmetry.
   299 basis functions,   441 primitive gaussians,   350 cartesian basis functions
    19 alpha electrons       19 beta electrons
       nuclear repulsion energy       152.4298080224 Hartrees.
 NAtoms=    8 NActive=    8 NUniq=    8 SFac= 1.00D+00 NAtFMM=   60 NAOKFM=F Big=F
 Integral buffers will be    131072 words long.
 Raffenetti 2 integral format.
 Two-electron integral symmetry is turned on.
 Nuclear repulsion after empirical dispersion term =      152.4274774808 Hartrees.
 One-electron integrals computed using PRISM.
 NBasis=   299 RedAO= T EigKep=  4.95D-05  NBF=   299
 NBsUse=   299 1.00D-06 EigRej= -1.00D+00 NBFU=   299
 Initial guess from the checkpoint file:  "TS1-RC1-wb97H.chk"
 B after Tr=     0.000000    0.000000    0.000000
         Rot=    1.000000   -0.000027   -0.000035   -0.000183 Ang=  -0.02 deg.
 ExpMin= 2.53D-02 ExpMax= 1.53D+04 ExpMxC= 5.22D+02 IAcc=3 IRadAn=         7 AccDes= 0.00D+00
 Harris functional with IExCor= 4639 and IRadAn=       7 diagonalized for initial guess.
 HarFok:  IExCor= 4639 AccDes= 0.00D+00 IRadAn=         7 IDoV= 1 UseB2=F ITyADJ=14
 ICtDFT=  3500011 ScaDFX=  1.000000  1.000000  1.000000  1.000000
 FoFCou: FMM=F IPFlag=           0 FMFlag=      100000 FMFlg1=           0
         NFxFlg=           0 DoJE=T BraDBF=F KetDBF=T FulRan=T
         wScrn=  0.000000 ICntrl=       500 IOpCl=  0 I1Cent=   200000004 NGrid=           0
         NMat0=    1 NMatS0=      1 NMatT0=    0 NMatD0=    1 NMtDS0=    0 NMtDT0=    0
 Petite list used in FoFCou.
 Requested convergence on RMS density matrix=1.00D-08 within 128 cycles.
 Requested convergence on MAX density matrix=1.00D-06.
 Requested convergence on             energy=1.00D-06.
 No special actions if energy rises.
 SCF Done:  E(RwB97XD) =  -283.025129671     A.U. after   12 cycles
            NFock= 12  Conv=0.38D-08     -V/T= 2.0055
 Calling FoFJK, ICntrl=      2127 FMM=F ISym2X=0 I1Cent= 0 IOpClX= 0 NMat=1 NMatS=1 NMatT=0.
 ***** Axes restored to original set *****
 -------------------------------------------------------------------
 Center     Atomic                   Forces (Hartrees/Bohr)
 Number     Number              X              Y              Z
 -------------------------------------------------------------------
      1        6           0.000085944    0.000330144   -0.000231153
      2        1           0.000136472   -0.000069572    0.000044937
      3        1           0.000025473   -0.000026674    0.000031306
      4        8           0.000086866    0.000255642    0.000393070
      5        8           0.000145605   -0.000174150   -0.000286212
      6        7           0.000289510   -0.000286242   -0.000066001
      7        1          -0.000153945   -0.000027602    0.000035193
      8        6          -0.000615926   -0.000001546    0.000078861
 -------------------------------------------------------------------
 Cartesian Forces:  Max     0.000615926 RMS     0.000217933

 GradGradGradGradGradGradGradGradGradGradGradGradGradGradGradGradGradGrad
 Berny optimization.
 Using GEDIIS/GDIIS optimizer.
 FormGI is forming the generalized inverse of G from B-inverse, IUseBI=4.
 Internal  Forces:  Max     0.000402048 RMS     0.000143569
 Search for a local minimum.
 Step number   9 out of a maximum of   43
 All quantities printed in internal units (Hartrees-Bohrs-Radians)
 Mixed Optimization -- En-DIIS/RFO-DIIS
 Swapping is turned off.
 Update second derivatives using D2CorX and points    1    3    2    4    5
                                                      6    7    8    9
 DE= -1.37D-05 DEPred=-8.45D-06 R= 1.62D+00
 TightC=F SS=  1.41D+00  RLast= 7.89D-02 DXNew= 7.0993D-01 2.3679D-01
 Trust test= 1.62D+00 RLast= 7.89D-02 DXMaxT set to 4.22D-01
 ITU=  1  1  1  1  1  1 -1  1  0
     Eigenvalues ---    0.00218   0.01255   0.01998   0.02297   0.03145
     Eigenvalues ---    0.05058   0.06412   0.08118   0.10289   0.12144
     Eigenvalues ---    0.16659   0.24205   0.34834   0.35538   0.36473
     Eigenvalues ---    0.46181   0.77688   1.30474
 En-DIIS/RFO-DIIS/Sim-DIIS IScMMF=       -3 using points:     9    8    7    6    5    4
 RFO step:  Lambda=-7.73850680D-06.
 DIIS inversion failure, remove point   6.
 DIIS inversion failure, remove point   5.
 RFO-DIIS uses    4 points instead of    6
 DidBck=T Rises=F RFO-DIIS coefs:    0.77978    1.50740   -2.00000    0.71282    0.00000
                  RFO-DIIS coefs:    0.00000
 Iteration  1 RMS(Cart)=  0.00501442 RMS(Int)=  0.00002356
 Iteration  2 RMS(Cart)=  0.00002121 RMS(Int)=  0.00001108
 Iteration  3 RMS(Cart)=  0.00000000 RMS(Int)=  0.00001108
 Variable       Old X    -DE/DX   Delta X   Delta X   Delta X     New X
                                 (Linear)    (Quad)   (Total)
    R1        2.04282   0.00001   0.00001   0.00003   0.00004   2.04287
    R2        2.04496   0.00003  -0.00016   0.00021   0.00004   2.04500
    R3        2.34855  -0.00009  -0.00077   0.00031  -0.00047   2.34808
    R4        5.45034  -0.00015   0.01156   0.01183   0.02340   5.47374
    R5        5.19294  -0.00004   0.00867   0.01008   0.01875   5.21169
    R6        2.54826  -0.00040   0.00307  -0.00152   0.00154   2.54980
    R7        4.88877  -0.00024  -0.01013  -0.01185  -0.02200   4.86677
    R8        5.21488  -0.00007  -0.00183   0.00015  -0.00167   5.21321
    R9        2.16408   0.00014  -0.00062   0.00042  -0.00019   2.16389
   R10        2.01517   0.00003  -0.00016   0.00009  -0.00006   2.01511
    A1        2.18178  -0.00012   0.00124  -0.00092   0.00033   2.18211
    A2        2.01360   0.00007  -0.00022   0.00039   0.00017   2.01377
    A3        1.88092  -0.00019   0.00044   0.00102   0.00147   1.88239
    A4        2.08772   0.00005  -0.00100   0.00051  -0.00049   2.08723
    A5        1.60112   0.00013  -0.00068   0.00024  -0.00045   1.60066
    A6        2.05910   0.00012  -0.00221   0.00141  -0.00081   2.05830
    A7        1.89613  -0.00010   0.00092   0.00038   0.00127   1.89741
    A8        1.55037  -0.00013   0.00062   0.00058   0.00119   1.55156
    A9        1.62381  -0.00031  -0.00419  -0.00516  -0.00934   1.61447
   A10        1.62552  -0.00026  -0.00443  -0.00417  -0.00857   1.61695
   A11        1.90552   0.00025   0.00404   0.00507   0.00912   1.91465
   A12        3.11767   0.00017   0.00037  -0.00129  -0.00090   3.11678
   A13        3.14421   0.00001  -0.00253   0.00177  -0.00076   3.14345
    D1       -3.11660   0.00004  -0.00043  -0.00016  -0.00059  -3.11719
    D2        0.03800   0.00003  -0.00175   0.00073  -0.00100   0.03700
    D3       -1.18578  -0.00009  -0.00033   0.00119   0.00087  -1.18492
    D4        2.56922   0.00001   0.00033  -0.00038  -0.00004   2.56918
    D5        0.52058  -0.00007   0.00073  -0.00109  -0.00035   0.52023
    D6        1.36905  -0.00010   0.00149  -0.00050   0.00098   1.37003
    D7        1.17179  -0.00007   0.00162  -0.00109   0.00055   1.17233
    D8       -0.49364   0.00004  -0.00187   0.00071  -0.00116  -0.49480
    D9        0.00705  -0.00001   0.00079  -0.00004   0.00075   0.00780
   D10       -0.37719  -0.00002   0.00172   0.00086   0.00257  -0.37462
         Item               Value     Threshold  Converged?
 Maximum Force            0.000402     0.000450     YES
 RMS     Force            0.000144     0.000300     YES
 Maximum Displacement     0.020740     0.001800     NO 
 RMS     Displacement     0.005016     0.001200     NO 
 Predicted change in Energy=-2.739187D-06
 GradGradGradGradGradGradGradGradGradGradGradGradGradGradGradGradGradGrad

                          Input orientation:                          
 ---------------------------------------------------------------------
 Center     Atomic      Atomic             Coordinates (Angstroms)
 Number     Number       Type             X           Y           Z
 ---------------------------------------------------------------------
      1          6           0       -0.961375   -1.068506    0.216088
      2          1           0       -1.200113   -1.981232   -0.311719
      3          1           0       -0.541920   -1.018736    1.212414
      4          8           0       -1.215169   -0.017366   -0.395984
      5          8           0       -0.910782    1.152416    0.203646
      6          7           0        1.890502   -0.622921   -0.025606
      7          1           0        1.618688    1.571529   -0.038707
      8          6           0        1.763129    0.515046   -0.029721
 ---------------------------------------------------------------------
                    Distance matrix (angstroms):
                    1          2          3          4          5
     1  C    0.000000
     2  H    1.081039   0.000000
     3  H    1.082167   1.919010   0.000000
     4  O    1.242553   1.965730   2.010709   0.000000
     5  O    2.221533   3.188897   2.422307   1.349295   0.000000
     6  N    2.896578   3.388034   2.757906   3.185760   3.324390
     7  H    3.700193   4.543378   3.597639   3.268483   2.575385
     8  C    3.160852   3.884808   3.034574   3.047601   2.758714
                    6          7          8
     6  N    0.000000
     7  H    2.211259   0.000000
     8  C    1.145081   1.066349   0.000000
 Stoichiometry    C2H3NO2
 Framework group  C1[X(C2H3NO2)]
 Deg. of freedom    18
 Full point group                 C1      NOp   1
 Largest Abelian subgroup         C1      NOp   1
 Largest concise Abelian subgroup C1      NOp   1
                         Standard orientation:                         
 ---------------------------------------------------------------------
 Center     Atomic      Atomic             Coordinates (Angstroms)
 Number     Number       Type             X           Y           Z
 ---------------------------------------------------------------------
      1          6           0        1.000295    1.054385    0.206212
      2          1           0        1.252984    1.961269   -0.325157
      3          1           0        0.578534    1.015006    1.202030
      4          8           0        1.239967   -0.002960   -0.400842
      5          8           0        0.917826   -1.165615    0.203357
      6          7           0       -1.857289    0.648735   -0.038395
      7          1           0       -1.617002   -1.549427   -0.041475
      8          6           0       -1.746268   -0.490950   -0.037337
 ---------------------------------------------------------------------
 Rotational constants (GHZ):           8.9994305           3.4807788           2.6501065
 Standard basis: Aug-CC-pVTZ (5D, 7F)
 There are   350 symmetry adapted cartesian basis functions of A   symmetry.
 There are   299 symmetry adapted basis functions of A   symmetry.
   299 basis functions,   441 primitive gaussians,   350 cartesian basis functions
    19 alpha electrons       19 beta electrons
       nuclear repulsion energy       152.3379927647 Hartrees.
 NAtoms=    8 NActive=    8 NUniq=    8 SFac= 1.00D+00 NAtFMM=   60 NAOKFM=F Big=F
 Integral buffers will be    131072 words long.
 Raffenetti 2 integral format.
 Two-electron integral symmetry is turned on.
 Nuclear repulsion after empirical dispersion term =      152.3356609034 Hartrees.
 One-electron integrals computed using PRISM.
 NBasis=   299 RedAO= T EigKep=  4.95D-05  NBF=   299
 NBsUse=   299 1.00D-06 EigRej= -1.00D+00 NBFU=   299
 Initial guess from the checkpoint file:  "TS1-RC1-wb97H.chk"
 B after Tr=     0.000000    0.000000    0.000000
         Rot=    1.000000   -0.000050   -0.000004   -0.000484 Ang=  -0.06 deg.
 ExpMin= 2.53D-02 ExpMax= 1.53D+04 ExpMxC= 5.22D+02 IAcc=3 IRadAn=         7 AccDes= 0.00D+00
 Harris functional with IExCor= 4639 and IRadAn=       7 diagonalized for initial guess.
 HarFok:  IExCor= 4639 AccDes= 0.00D+00 IRadAn=         7 IDoV= 1 UseB2=F ITyADJ=14
 ICtDFT=  3500011 ScaDFX=  1.000000  1.000000  1.000000  1.000000
 FoFCou: FMM=F IPFlag=           0 FMFlag=      100000 FMFlg1=           0
         NFxFlg=           0 DoJE=T BraDBF=F KetDBF=T FulRan=T
         wScrn=  0.000000 ICntrl=       500 IOpCl=  0 I1Cent=   200000004 NGrid=           0
         NMat0=    1 NMatS0=      1 NMatT0=    0 NMatD0=    1 NMtDS0=    0 NMtDT0=    0
 Petite list used in FoFCou.
 Requested convergence on RMS density matrix=1.00D-08 within 128 cycles.
 Requested convergence on MAX density matrix=1.00D-06.
 Requested convergence on             energy=1.00D-06.
 No special actions if energy rises.
 SCF Done:  E(RwB97XD) =  -283.025133958     A.U. after    9 cycles
            NFock=  9  Conv=0.92D-08     -V/T= 2.0055
 Calling FoFJK, ICntrl=      2127 FMM=F ISym2X=0 I1Cent= 0 IOpClX= 0 NMat=1 NMatS=1 NMatT=0.
 ***** Axes restored to original set *****
 -------------------------------------------------------------------
 Center     Atomic                   Forces (Hartrees/Bohr)
 Number     Number              X              Y              Z
 -------------------------------------------------------------------
      1        6           0.000144274    0.000153791   -0.000186789
      2        1           0.000142960   -0.000081276    0.000050219
      3        1           0.000055475   -0.000074351    0.000044821
      4        8           0.000188491    0.000805821    0.000561219
      5        8          -0.000047521   -0.000496092   -0.000523024
      6        7           0.000183339   -0.000527371   -0.000064559
      7        1          -0.000128439    0.000006506    0.000006183
      8        6          -0.000538578    0.000212972    0.000111930
 -------------------------------------------------------------------
 Cartesian Forces:  Max     0.000805821 RMS     0.000311028

 GradGradGradGradGradGradGradGradGradGradGradGradGradGradGradGradGradGrad
 Berny optimization.
 Using GEDIIS/GDIIS optimizer.
 FormGI is forming the generalized inverse of G from B-inverse, IUseBI=4.
 Internal  Forces:  Max     0.000794135 RMS     0.000201474
 Search for a local minimum.
 Step number  10 out of a maximum of   43
 All quantities printed in internal units (Hartrees-Bohrs-Radians)
 Mixed Optimization -- En-DIIS/RFO-DIIS
 Swapping is turned off.
 Update second derivatives using D2CorX and points    1    3    2    4    5
                                                      6    7    8    9   10
 DE= -4.29D-06 DEPred=-2.74D-06 R= 1.57D+00
 TightC=F SS=  1.41D+00  RLast= 4.06D-02 DXNew= 7.0993D-01 1.2193D-01
 Trust test= 1.57D+00 RLast= 4.06D-02 DXMaxT set to 4.22D-01
 ITU=  1  1  1  1  1  1  1 -1  1  0
     Eigenvalues ---    0.00200   0.00751   0.01988   0.02232   0.02973
     Eigenvalues ---    0.04892   0.06538   0.08080   0.10233   0.11380
     Eigenvalues ---    0.16587   0.25024   0.34856   0.35554   0.36468
     Eigenvalues ---    0.58385   0.77064   1.30735
 En-DIIS/RFO-DIIS/Sim-DIIS IScMMF=       -3 using points:    10    9    8    7    6    5    4
 RFO step:  Lambda=-1.08533552D-05.
 DIIS inversion failure, remove point   7.
 DIIS inversion failure, remove point   6.
 DIIS inversion failure, remove point   5.
 RFO-DIIS uses    4 points instead of    7
 DidBck=F Rises=F RFO-DIIS coefs:    2.17148   -2.00000    0.74052    0.08801    0.00000
                  RFO-DIIS coefs:    0.00000    0.00000
 Iteration  1 RMS(Cart)=  0.00655566 RMS(Int)=  0.00003302
 Iteration  2 RMS(Cart)=  0.00000907 RMS(Int)=  0.00003112
 Iteration  3 RMS(Cart)=  0.00000000 RMS(Int)=  0.00003112
 Variable       Old X    -DE/DX   Delta X   Delta X   Delta X     New X
                                 (Linear)    (Quad)   (Total)
    R1        2.04287   0.00001  -0.00002   0.00009   0.00008   2.04294
    R2        2.04500   0.00005   0.00005  -0.00006   0.00001   2.04501
    R3        2.34808   0.00014   0.00013  -0.00021  -0.00006   2.34802
    R4        5.47374  -0.00022  -0.02178   0.00723  -0.01456   5.45918
    R5        5.21169  -0.00005  -0.01493   0.00814  -0.00680   5.20489
    R6        2.54980  -0.00079  -0.00138   0.00239   0.00103   2.55083
    R7        4.86677  -0.00019  -0.00069  -0.03111  -0.03179   4.83498
    R8        5.21321  -0.00004  -0.00647  -0.01096  -0.01744   5.19578
    R9        2.16389   0.00038   0.00024   0.00003   0.00025   2.16414
   R10        2.01511   0.00006   0.00004   0.00000   0.00002   2.01513
    A1        2.18211  -0.00018  -0.00110   0.00012  -0.00097   2.18113
    A2        2.01377   0.00010   0.00040   0.00006   0.00046   2.01424
    A3        1.88239  -0.00020  -0.00266  -0.00134  -0.00403   1.87836
    A4        2.08723   0.00008   0.00068  -0.00019   0.00049   2.08772
    A5        1.60066   0.00011   0.00132   0.00077   0.00212   1.60278
    A6        2.05830   0.00024   0.00071  -0.00163  -0.00091   2.05739
    A7        1.89741  -0.00009  -0.00100   0.00047  -0.00044   1.89696
    A8        1.55156  -0.00011  -0.00181  -0.00064  -0.00245   1.54910
    A9        1.61447  -0.00031   0.00341  -0.00946  -0.00610   1.60837
   A10        1.61695  -0.00022   0.00261  -0.00976  -0.00715   1.60980
   A11        1.91465   0.00021  -0.00257   0.01016   0.00758   1.92223
   A12        3.11678   0.00012   0.00006  -0.00013  -0.00009   3.11669
   A13        3.14345   0.00005  -0.00001  -0.00063  -0.00063   3.14282
    D1       -3.11719   0.00003   0.00160   0.00082   0.00239  -3.11479
    D2        0.03700   0.00002   0.00301   0.00103   0.00405   0.04105
    D3       -1.18492  -0.00012  -0.00063  -0.00028  -0.00095  -1.18587
    D4        2.56918  -0.00005   0.00158   0.00214   0.00371   2.57289
    D5        0.52023  -0.00015   0.00119   0.00205   0.00323   0.52346
    D6        1.37003  -0.00010  -0.00264  -0.00076  -0.00337   1.36666
    D7        1.17233  -0.00008  -0.00195  -0.00082  -0.00276   1.16957
    D8       -0.49480   0.00008   0.00218   0.00063   0.00288  -0.49192
    D9        0.00780  -0.00005  -0.00143  -0.00076  -0.00220   0.00560
   D10       -0.37462  -0.00007  -0.00310  -0.00005  -0.00306  -0.37768
         Item               Value     Threshold  Converged?
 Maximum Force            0.000794     0.000450     NO 
 RMS     Force            0.000201     0.000300     YES
 Maximum Displacement     0.021311     0.001800     NO 
 RMS     Displacement     0.006556     0.001200     NO 
 Predicted change in Energy=-2.795576D-06
 GradGradGradGradGradGradGradGradGradGradGradGradGradGradGradGradGradGrad

                          Input orientation:                          
 ---------------------------------------------------------------------
 Center     Atomic      Atomic             Coordinates (Angstroms)
 Number     Number       Type             X           Y           Z
 ---------------------------------------------------------------------
      1          6           0       -0.956865   -1.065627    0.215953
      2          1           0       -1.193589   -1.979311   -0.311185
      3          1           0       -0.539670   -1.015194    1.213198
      4          8           0       -1.211864   -0.015243   -0.396846
      5          8           0       -0.906648    1.155136    0.202428
      6          7           0        1.888018   -0.626880   -0.028481
      7          1           0        1.607411    1.566634   -0.035091
      8          6           0        1.756167    0.510716   -0.029567
 ---------------------------------------------------------------------
                    Distance matrix (angstroms):
                    1          2          3          4          5
     1  C    0.000000
     2  H    1.081079   0.000000
     3  H    1.082170   1.918561   0.000000
     4  O    1.242519   1.966021   2.010967   0.000000
     5  O    2.221372   3.189184   2.422118   1.349841   0.000000
     6  N    2.888876   3.377172   2.754310   3.181046   3.322507
     7  H    3.683386   4.527202   3.582459   3.252923   2.558561
     8  C    3.147329   3.870479   3.023860   3.036566   2.749488
                    6          7          8
     6  N    0.000000
     7  H    2.211399   0.000000
     8  C    1.145212   1.066359   0.000000
 Stoichiometry    C2H3NO2
 Framework group  C1[X(C2H3NO2)]
 Deg. of freedom    18
 Full point group                 C1      NOp   1
 Largest Abelian subgroup         C1      NOp   1
 Largest concise Abelian subgroup C1      NOp   1
                         Standard orientation:                         
 ---------------------------------------------------------------------
 Center     Atomic      Atomic             Coordinates (Angstroms)
 Number     Number       Type             X           Y           Z
 ---------------------------------------------------------------------
      1          6           0        0.991561    1.056117    0.207363
      2          1           0        1.237994    1.965421   -0.322890
      3          1           0        0.572357    1.013579    1.204133
      4          8           0        1.237250    0.000953   -0.401012
      5          8           0        0.919715   -1.164087    0.202249
      6          7           0       -1.857084    0.644175   -0.039883
      7          1           0       -1.597867   -1.551977   -0.037664
      8          6           0       -1.736330   -0.494647   -0.036412
 ---------------------------------------------------------------------
 Rotational constants (GHZ):           9.0029311           3.4998941           2.6616110
 Standard basis: Aug-CC-pVTZ (5D, 7F)
 There are   350 symmetry adapted cartesian basis functions of A   symmetry.
 There are   299 symmetry adapted basis functions of A   symmetry.
   299 basis functions,   441 primitive gaussians,   350 cartesian basis functions
    19 alpha electrons       19 beta electrons
       nuclear repulsion energy       152.4865816746 Hartrees.
 NAtoms=    8 NActive=    8 NUniq=    8 SFac= 1.00D+00 NAtFMM=   60 NAOKFM=F Big=F
 Integral buffers will be    131072 words long.
 Raffenetti 2 integral format.
 Two-electron integral symmetry is turned on.
 Nuclear repulsion after empirical dispersion term =      152.4842500783 Hartrees.
 One-electron integrals computed using PRISM.
 NBasis=   299 RedAO= T EigKep=  4.95D-05  NBF=   299
 NBsUse=   299 1.00D-06 EigRej= -1.00D+00 NBFU=   299
 Initial guess from the checkpoint file:  "TS1-RC1-wb97H.chk"
 B after Tr=     0.000000    0.000000    0.000000
         Rot=    0.999999   -0.000270    0.000062   -0.001651 Ang=  -0.19 deg.
 ExpMin= 2.53D-02 ExpMax= 1.53D+04 ExpMxC= 5.22D+02 IAcc=3 IRadAn=         7 AccDes= 0.00D+00
 Harris functional with IExCor= 4639 and IRadAn=       7 diagonalized for initial guess.
 HarFok:  IExCor= 4639 AccDes= 0.00D+00 IRadAn=         7 IDoV= 1 UseB2=F ITyADJ=14
 ICtDFT=  3500011 ScaDFX=  1.000000  1.000000  1.000000  1.000000
 FoFCou: FMM=F IPFlag=           0 FMFlag=      100000 FMFlg1=           0
         NFxFlg=           0 DoJE=T BraDBF=F KetDBF=T FulRan=T
         wScrn=  0.000000 ICntrl=       500 IOpCl=  0 I1Cent=   200000004 NGrid=           0
         NMat0=    1 NMatS0=      1 NMatT0=    0 NMatD0=    1 NMtDS0=    0 NMtDT0=    0
 Petite list used in FoFCou.
 Requested convergence on RMS density matrix=1.00D-08 within 128 cycles.
 Requested convergence on MAX density matrix=1.00D-06.
 Requested convergence on             energy=1.00D-06.
 No special actions if energy rises.
 SCF Done:  E(RwB97XD) =  -283.025146904     A.U. after   11 cycles
            NFock= 11  Conv=0.48D-08     -V/T= 2.0055
 Calling FoFJK, ICntrl=      2127 FMM=F ISym2X=0 I1Cent= 0 IOpClX= 0 NMat=1 NMatS=1 NMatT=0.
 ***** Axes restored to original set *****
 -------------------------------------------------------------------
 Center     Atomic                   Forces (Hartrees/Bohr)
 Number     Number              X              Y              Z
 -------------------------------------------------------------------
      1        6          -0.000006545    0.000025337   -0.000134761
      2        1           0.000091947   -0.000038388    0.000025088
      3        1           0.000101906   -0.000024883   -0.000000448
      4        8           0.000359372    0.000919597    0.000649505
      5        8          -0.000272790   -0.000649141   -0.000573545
      6        7           0.000088693   -0.000329646   -0.000077885
      7        1          -0.000095767   -0.000002183   -0.000036432
      8        6          -0.000266816    0.000099306    0.000148478
 -------------------------------------------------------------------
 Cartesian Forces:  Max     0.000919597 RMS     0.000322621

 GradGradGradGradGradGradGradGradGradGradGradGradGradGradGradGradGradGrad
 Berny optimization.
 Using GEDIIS/GDIIS optimizer.
 FormGI is forming the generalized inverse of G from B-inverse, IUseBI=4.
 Internal  Forces:  Max     0.000952091 RMS     0.000199996
 Search for a local minimum.
 Step number  11 out of a maximum of   43
 All quantities printed in internal units (Hartrees-Bohrs-Radians)
 Mixed Optimization -- En-DIIS/RFO-DIIS
 Swapping is turned off.
 Update second derivatives using D2CorX and points    1    3    2    4    5
                                                      6    7    8    9   10
                                                     11
 DE= -1.29D-05 DEPred=-2.80D-06 R= 4.63D+00
 TightC=F SS=  1.41D+00  RLast= 4.29D-02 DXNew= 7.0993D-01 1.2861D-01
 Trust test= 4.63D+00 RLast= 4.29D-02 DXMaxT set to 4.22D-01
 ITU=  1  1  1  1  1  1  1  1 -1  1  0
     Eigenvalues ---    0.00209   0.00357   0.02014   0.02397   0.02899
     Eigenvalues ---    0.04743   0.06566   0.08038   0.10187   0.10680
     Eigenvalues ---    0.16337   0.24869   0.34892   0.35566   0.36454
     Eigenvalues ---    0.58101   0.76644   1.28803
 En-DIIS/RFO-DIIS/Sim-DIIS IScMMF=       -3 using points:    11   10    9    8    7    6    5    4
 RFO step:  Lambda=-1.52463464D-05.
 DIIS inversion failure, remove point   8.
 DIIS inversion failure, remove point   7.
 DIIS inversion failure, remove point   6.
 DIIS inversion failure, remove point   5.
 DIIS inversion failure, remove point   4.
 RFO-DIIS uses    3 points instead of    8
 DidBck=F Rises=F RFO-DIIS coefs:    2.30910   -1.16477   -0.14433    0.00000    0.00000
                  RFO-DIIS coefs:    0.00000    0.00000    0.00000
 Iteration  1 RMS(Cart)=  0.00920656 RMS(Int)=  0.00002977
 Iteration  2 RMS(Cart)=  0.00002197 RMS(Int)=  0.00001563
 Iteration  3 RMS(Cart)=  0.00000000 RMS(Int)=  0.00001563
 Variable       Old X    -DE/DX   Delta X   Delta X   Delta X     New X
                                 (Linear)    (Quad)   (Total)
    R1        2.04294   0.00000   0.00010  -0.00009   0.00002   2.04296
    R2        2.04501   0.00003   0.00001  -0.00008  -0.00008   2.04493
    R3        2.34802   0.00009  -0.00015  -0.00007  -0.00024   2.34779
    R4        5.45918  -0.00014  -0.01568   0.00104  -0.01463   5.44455
    R5        5.20489  -0.00007  -0.00619  -0.00378  -0.00997   5.19492
    R6        2.55083  -0.00095   0.00157  -0.00177  -0.00020   2.55063
    R7        4.83498  -0.00012  -0.04479  -0.00144  -0.04624   4.78874
    R8        5.19578   0.00004  -0.02307   0.00332  -0.01975   5.17603
    R9        2.16414   0.00022   0.00030  -0.00018   0.00012   2.16426
   R10        2.01513   0.00003   0.00002  -0.00002   0.00000   2.01513
    A1        2.18113  -0.00011  -0.00123   0.00032  -0.00092   2.18022
    A2        2.01424   0.00008   0.00063  -0.00012   0.00053   2.01476
    A3        1.87836  -0.00014  -0.00506  -0.00015  -0.00521   1.87315
    A4        2.08772   0.00003   0.00057  -0.00016   0.00040   2.08812
    A5        1.60278   0.00006   0.00271   0.00024   0.00293   1.60572
    A6        2.05739   0.00028  -0.00131   0.00106  -0.00029   2.05710
    A7        1.89696  -0.00007  -0.00040  -0.00069  -0.00112   1.89584
    A8        1.54910  -0.00008  -0.00304  -0.00040  -0.00345   1.54565
    A9        1.60837  -0.00024  -0.00933  -0.00017  -0.00949   1.59888
   A10        1.60980  -0.00016  -0.01059  -0.00022  -0.01079   1.59901
   A11        1.92223   0.00013   0.01124   0.00000   0.01125   1.93347
   A12        3.11669   0.00003  -0.00024  -0.00254  -0.00278   3.11391
   A13        3.14282   0.00010  -0.00094   0.00116   0.00023   3.14305
    D1       -3.11479   0.00000   0.00305  -0.00032   0.00273  -3.11206
    D2        0.04105  -0.00005   0.00515  -0.00293   0.00222   0.04327
    D3       -1.18587  -0.00011  -0.00112  -0.00039  -0.00150  -1.18737
    D4        2.57289  -0.00008   0.00485   0.00019   0.00502   2.57791
    D5        0.52346  -0.00016   0.00417   0.00026   0.00441   0.52787
    D6        1.36666  -0.00006  -0.00427  -0.00050  -0.00479   1.36187
    D7        1.16957  -0.00005  -0.00354  -0.00048  -0.00401   1.16556
    D8       -0.49192   0.00010   0.00360   0.00138   0.00497  -0.48695
    D9        0.00560  -0.00007  -0.00277  -0.00079  -0.00358   0.00202
   D10       -0.37768  -0.00008  -0.00363  -0.00076  -0.00444  -0.38212
         Item               Value     Threshold  Converged?
 Maximum Force            0.000952     0.000450     NO 
 RMS     Force            0.000200     0.000300     YES
 Maximum Displacement     0.033358     0.001800     NO 
 RMS     Displacement     0.009208     0.001200     NO 
 Predicted change in Energy=-7.634838D-06
 GradGradGradGradGradGradGradGradGradGradGradGradGradGradGradGradGradGrad

                          Input orientation:                          
 ---------------------------------------------------------------------
 Center     Atomic      Atomic             Coordinates (Angstroms)
 Number     Number       Type             X           Y           Z
 ---------------------------------------------------------------------
      1          6           0       -0.951389   -1.061439    0.215911
      2          1           0       -1.185879   -1.976125   -0.310506
      3          1           0       -0.534724   -1.010179    1.213290
      4          8           0       -1.207643   -0.011931   -0.397613
      5          8           0       -0.901909    1.158939    0.200199
      6          7           0        1.886821   -0.632412   -0.031944
      7          1           0        1.589758    1.558970   -0.030430
      8          6           0        1.747923    0.504406   -0.028496
 ---------------------------------------------------------------------
                    Distance matrix (angstroms):
                    1          2          3          4          5
     1  C    0.000000
     2  H    1.081088   0.000000
     3  H    1.082129   1.918074   0.000000
     4  O    1.242395   1.966245   2.011052   0.000000
     5  O    2.220985   3.189057   2.422035   1.349737   0.000000
     6  N    2.881133   3.365211   2.749035   3.177171   3.322626
     7  H    3.658505   4.503277   3.558201   3.229243   2.534092
     8  C    3.130158   3.852241   3.007737   3.022949   2.739037
                    6          7          8
     6  N    0.000000
     7  H    2.211426   0.000000
     8  C    1.145277   1.066361   0.000000
 Stoichiometry    C2H3NO2
 Framework group  C1[X(C2H3NO2)]
 Deg. of freedom    18
 Full point group                 C1      NOp   1
 Largest Abelian subgroup         C1      NOp   1
 Largest concise Abelian subgroup C1      NOp   1
                         Standard orientation:                         
 ---------------------------------------------------------------------
 Center     Atomic      Atomic             Coordinates (Angstroms)
 Number     Number       Type             X           Y           Z
 ---------------------------------------------------------------------
      1          6           0        0.979659    1.058987    0.208880
      2          1           0        1.217445    1.971292   -0.320184
      3          1           0        0.561244    1.012151    1.205744
      4          8           0        1.234101    0.006769   -0.400743
      5          8           0        0.924271   -1.161291    0.200449
      6          7           0       -1.859282    0.636711   -0.042172
      7          1           0       -1.568080   -1.555438   -0.032910
      8          6           0       -1.723428   -0.500455   -0.034730
 ---------------------------------------------------------------------
 Rotational constants (GHZ):           9.0127028           3.5209507           2.6745053
 Standard basis: Aug-CC-pVTZ (5D, 7F)
 There are   350 symmetry adapted cartesian basis functions of A   symmetry.
 There are   299 symmetry adapted basis functions of A   symmetry.
   299 basis functions,   441 primitive gaussians,   350 cartesian basis functions
    19 alpha electrons       19 beta electrons
       nuclear repulsion energy       152.6782170443 Hartrees.
 NAtoms=    8 NActive=    8 NUniq=    8 SFac= 1.00D+00 NAtFMM=   60 NAOKFM=F Big=F
 Integral buffers will be    131072 words long.
 Raffenetti 2 integral format.
 Two-electron integral symmetry is turned on.
 Nuclear repulsion after empirical dispersion term =      152.6758848676 Hartrees.
 One-electron integrals computed using PRISM.
 NBasis=   299 RedAO= T EigKep=  4.93D-05  NBF=   299
 NBsUse=   299 1.00D-06 EigRej= -1.00D+00 NBFU=   299
 Initial guess from the checkpoint file:  "TS1-RC1-wb97H.chk"
 B after Tr=     0.000000    0.000000    0.000000
         Rot=    0.999996   -0.000327    0.000099   -0.002630 Ang=  -0.30 deg.
 ExpMin= 2.53D-02 ExpMax= 1.53D+04 ExpMxC= 5.22D+02 IAcc=3 IRadAn=         7 AccDes= 0.00D+00
 Harris functional with IExCor= 4639 and IRadAn=       7 diagonalized for initial guess.
 HarFok:  IExCor= 4639 AccDes= 0.00D+00 IRadAn=         7 IDoV= 1 UseB2=F ITyADJ=14
 ICtDFT=  3500011 ScaDFX=  1.000000  1.000000  1.000000  1.000000
 FoFCou: FMM=F IPFlag=           0 FMFlag=      100000 FMFlg1=           0
         NFxFlg=           0 DoJE=T BraDBF=F KetDBF=T FulRan=T
         wScrn=  0.000000 ICntrl=       500 IOpCl=  0 I1Cent=   200000004 NGrid=           0
         NMat0=    1 NMatS0=      1 NMatT0=    0 NMatD0=    1 NMtDS0=    0 NMtDT0=    0
 Petite list used in FoFCou.
 Requested convergence on RMS density matrix=1.00D-08 within 128 cycles.
 Requested convergence on MAX density matrix=1.00D-06.
 Requested convergence on             energy=1.00D-06.
 No special actions if energy rises.
 SCF Done:  E(RwB97XD) =  -283.025154790     A.U. after   11 cycles
            NFock= 11  Conv=0.73D-08     -V/T= 2.0055
 Calling FoFJK, ICntrl=      2127 FMM=F ISym2X=0 I1Cent= 0 IOpClX= 0 NMat=1 NMatS=1 NMatT=0.
 ***** Axes restored to original set *****
 -------------------------------------------------------------------
 Center     Atomic                   Forces (Hartrees/Bohr)
 Number     Number              X              Y              Z
 -------------------------------------------------------------------
      1        6           0.000007767   -0.000234083   -0.000029787
      2        1           0.000002217   -0.000000049    0.000006417
      3        1           0.000069343    0.000005308    0.000019487
      4        8           0.000274739    0.000854070    0.000427551
      5        8          -0.000410000   -0.000512211   -0.000426395
      6        7           0.000056580   -0.000292771   -0.000045715
      7        1           0.000016247    0.000024087   -0.000039772
      8        6          -0.000016893    0.000155648    0.000088213
 -------------------------------------------------------------------
 Cartesian Forces:  Max     0.000854070 RMS     0.000272849

 GradGradGradGradGradGradGradGradGradGradGradGradGradGradGradGradGradGrad
 Berny optimization.
 Using GEDIIS/GDIIS optimizer.
 FormGI is forming the generalized inverse of G from B-inverse, IUseBI=4.
 Internal  Forces:  Max     0.000729300 RMS     0.000156528
 Search for a local minimum.
 Step number  12 out of a maximum of   43
 All quantities printed in internal units (Hartrees-Bohrs-Radians)
 Mixed Optimization -- En-DIIS/RFO-DIIS
 Swapping is turned off.
 Update second derivatives using D2CorX and points    1    3    2    4    5
                                                      6    7    8    9   10
                                                     11   12
 DE= -7.89D-06 DEPred=-7.63D-06 R= 1.03D+00
 TightC=F SS=  1.41D+00  RLast= 5.82D-02 DXNew= 7.0993D-01 1.7463D-01
 Trust test= 1.03D+00 RLast= 5.82D-02 DXMaxT set to 4.22D-01
 ITU=  1  1  1  1  1  1  1  1  1 -1  1  0
     Eigenvalues ---    0.00217   0.00397   0.02030   0.02382   0.02906
     Eigenvalues ---    0.04720   0.06442   0.08006   0.10020   0.10650
     Eigenvalues ---    0.16183   0.22918   0.34877   0.35567   0.36469
     Eigenvalues ---    0.42953   0.78141   1.32409
 En-DIIS/RFO-DIIS/Sim-DIIS IScMMF=       -3 using points:    12   11   10    9    8    7    6    5    4
 RFO step:  Lambda=-2.49339999D-06.
 DIIS inversion failure, remove point   9.
 DIIS inversion failure, remove point   8.
 DIIS inversion failure, remove point   7.
 DIIS inversion failure, remove point   6.
 DIIS inversion failure, remove point   5.
 RFO-DIIS uses    4 points instead of    9
 DidBck=F Rises=F RFO-DIIS coefs:    1.39418   -0.90496    0.30644    0.20433    0.00000
                  RFO-DIIS coefs:    0.00000    0.00000    0.00000    0.00000
 Iteration  1 RMS(Cart)=  0.00102628 RMS(Int)=  0.00000916
 Iteration  2 RMS(Cart)=  0.00000065 RMS(Int)=  0.00000914
 Variable       Old X    -DE/DX   Delta X   Delta X   Delta X     New X
                                 (Linear)    (Quad)   (Total)
    R1        2.04296   0.00000  -0.00004  -0.00004  -0.00008   2.04288
    R2        2.04493   0.00003  -0.00004   0.00010   0.00006   2.04499
    R3        2.34779   0.00023   0.00003   0.00021   0.00025   2.34804
    R4        5.44455  -0.00005  -0.00311  -0.00010  -0.00322   5.44134
    R5        5.19492  -0.00003  -0.00429  -0.00010  -0.00439   5.19053
    R6        2.55063  -0.00073  -0.00092  -0.00108  -0.00199   2.54864
    R7        4.78874   0.00002   0.00251   0.00051   0.00302   4.79176
    R8        5.17603   0.00011   0.00146   0.00134   0.00280   5.17883
    R9        2.16426   0.00025  -0.00004   0.00008   0.00004   2.16430
   R10        2.01513   0.00003   0.00000   0.00006   0.00006   2.01519
    A1        2.18022  -0.00004   0.00007  -0.00011  -0.00004   2.18018
    A2        2.01476   0.00005  -0.00006   0.00002  -0.00005   2.01471
    A3        1.87315  -0.00004  -0.00029  -0.00003  -0.00033   1.87282
    A4        2.08812  -0.00001   0.00001   0.00008   0.00009   2.08821
    A5        1.60572   0.00001   0.00017   0.00061   0.00079   1.60651
    A6        2.05710   0.00023   0.00052   0.00083   0.00137   2.05847
    A7        1.89584  -0.00004  -0.00048  -0.00039  -0.00084   1.89500
    A8        1.54565  -0.00004  -0.00035  -0.00051  -0.00086   1.54479
    A9        1.59888  -0.00012   0.00128  -0.00082   0.00045   1.59932
   A10        1.59901  -0.00007   0.00115  -0.00079   0.00035   1.59936
   A11        1.93347   0.00004  -0.00130   0.00086  -0.00045   1.93302
   A12        3.11391  -0.00001  -0.00087   0.00051  -0.00037   3.11355
   A13        3.14305   0.00008   0.00057   0.00006   0.00063   3.14368
    D1       -3.11206  -0.00005  -0.00003  -0.00033  -0.00035  -3.11241
    D2        0.04327  -0.00005  -0.00099   0.00030  -0.00068   0.04259
    D3       -1.18737  -0.00007  -0.00028  -0.00004  -0.00033  -1.18769
    D4        2.57791  -0.00009   0.00009   0.00017   0.00027   2.57818
    D5        0.52787  -0.00014   0.00016  -0.00007   0.00010   0.52797
    D6        1.36187  -0.00004  -0.00037  -0.00132  -0.00167   1.36020
    D7        1.16556  -0.00004  -0.00028  -0.00088  -0.00117   1.16439
    D8       -0.48695   0.00008   0.00073   0.00093   0.00167  -0.48528
    D9        0.00202  -0.00006  -0.00044  -0.00046  -0.00090   0.00113
   D10       -0.38212  -0.00007  -0.00071  -0.00048  -0.00116  -0.38328
         Item               Value     Threshold  Converged?
 Maximum Force            0.000729     0.000450     NO 
 RMS     Force            0.000157     0.000300     YES
 Maximum Displacement     0.003055     0.001800     NO 
 RMS     Displacement     0.001026     0.001200     YES
 Predicted change in Energy=-1.150471D-06
 GradGradGradGradGradGradGradGradGradGradGradGradGradGradGradGradGradGrad

                          Input orientation:                          
 ---------------------------------------------------------------------
 Center     Atomic      Atomic             Coordinates (Angstroms)
 Number     Number       Type             X           Y           Z
 ---------------------------------------------------------------------
      1          6           0       -0.950777   -1.061178    0.216003
      2          1           0       -1.185197   -1.975707   -0.310628
      3          1           0       -0.533265   -1.010200    1.213077
      4          8           0       -1.207843   -0.011445   -0.397064
      5          8           0       -0.903526    1.159347    0.199240
      6          7           0        1.885827   -0.633038   -0.031976
      7          1           0        1.590008    1.558556   -0.030212
      8          6           0        1.747733    0.503896   -0.028029
 ---------------------------------------------------------------------
                    Distance matrix (angstroms):
                    1          2          3          4          5
     1  C    0.000000
     2  H    1.081044   0.000000
     3  H    1.082161   1.918045   0.000000
     4  O    1.242527   1.966293   2.011249   0.000000
     5  O    2.221091   3.188709   2.423198   1.348682   0.000000
     6  N    2.879431   3.363272   2.746710   3.176549   3.323642
     7  H    3.657761   4.502378   3.557044   3.229157   2.535690
     8  C    3.129052   3.851022   3.005958   3.022779   2.740518
                    6          7          8
     6  N    0.000000
     7  H    2.211470   0.000000
     8  C    1.145297   1.066391   0.000000
 Stoichiometry    C2H3NO2
 Framework group  C1[X(C2H3NO2)]
 Deg. of freedom    18
 Full point group                 C1      NOp   1
 Largest Abelian subgroup         C1      NOp   1
 Largest concise Abelian subgroup C1      NOp   1
                         Standard orientation:                         
 ---------------------------------------------------------------------
 Center     Atomic      Atomic             Coordinates (Angstroms)
 Number     Number       Type             X           Y           Z
 ---------------------------------------------------------------------
      1          6           0        0.977542    1.059791    0.208765
      2          1           0        1.214409    1.972018   -0.320756
      3          1           0        0.558227    1.013115    1.205293
      4          8           0        1.233896    0.007422   -0.400064
      5          8           0        0.926581   -1.160697    0.199934
      6          7           0       -1.859348    0.635518   -0.042572
      7          1           0       -1.567222   -1.556550   -0.032387
      8          6           0       -1.723175   -0.501625   -0.034283
 ---------------------------------------------------------------------
 Rotational constants (GHZ):           9.0147410           3.5215395           2.6746524
 Standard basis: Aug-CC-pVTZ (5D, 7F)
 There are   350 symmetry adapted cartesian basis functions of A   symmetry.
 There are   299 symmetry adapted basis functions of A   symmetry.
   299 basis functions,   441 primitive gaussians,   350 cartesian basis functions
    19 alpha electrons       19 beta electrons
       nuclear repulsion energy       152.6969199571 Hartrees.
 NAtoms=    8 NActive=    8 NUniq=    8 SFac= 1.00D+00 NAtFMM=   60 NAOKFM=F Big=F
 Integral buffers will be    131072 words long.
 Raffenetti 2 integral format.
 Two-electron integral symmetry is turned on.
 Nuclear repulsion after empirical dispersion term =      152.6945870121 Hartrees.
 One-electron integrals computed using PRISM.
 NBasis=   299 RedAO= T EigKep=  4.93D-05  NBF=   299
 NBsUse=   299 1.00D-06 EigRej= -1.00D+00 NBFU=   299
 Initial guess from the checkpoint file:  "TS1-RC1-wb97H.chk"
 B after Tr=     0.000000    0.000000    0.000000
         Rot=    1.000000    0.000044    0.000014   -0.000462 Ang=   0.05 deg.
 Requested convergence on RMS density matrix=1.00D-08 within 128 cycles.
 Requested convergence on MAX density matrix=1.00D-06.
 Requested convergence on             energy=1.00D-06.
 No special actions if energy rises.
 SCF Done:  E(RwB97XD) =  -283.025156834     A.U. after   10 cycles
            NFock= 10  Conv=0.68D-08     -V/T= 2.0055
 Calling FoFJK, ICntrl=      2127 FMM=F ISym2X=0 I1Cent= 0 IOpClX= 0 NMat=1 NMatS=1 NMatT=0.
 ***** Axes restored to original set *****
 -------------------------------------------------------------------
 Center     Atomic                   Forces (Hartrees/Bohr)
 Number     Number              X              Y              Z
 -------------------------------------------------------------------
      1        6           0.000049261   -0.000120113    0.000057402
      2        1           0.000001240    0.000003425   -0.000009483
      3        1           0.000023492    0.000012146    0.000005183
      4        8           0.000053723    0.000322379    0.000065183
      5        8          -0.000195855   -0.000131200   -0.000114172
      6        7           0.000074616   -0.000222590   -0.000024979
      7        1           0.000018332    0.000011086   -0.000014215
      8        6          -0.000024809    0.000124867    0.000035081
 -------------------------------------------------------------------
 Cartesian Forces:  Max     0.000322379 RMS     0.000106944

 GradGradGradGradGradGradGradGradGradGradGradGradGradGradGradGradGradGrad
 Berny optimization.
 Using GEDIIS/GDIIS optimizer.
 FormGI is forming the generalized inverse of G from B-inverse, IUseBI=4.
 Internal  Forces:  Max     0.000219325 RMS     0.000065748
 Search for a local minimum.
 Step number  13 out of a maximum of   43
 All quantities printed in internal units (Hartrees-Bohrs-Radians)
 Mixed Optimization -- En-DIIS/RFO-DIIS
 Swapping is turned off.
 Update second derivatives using D2CorX and points    1    3    2    4    5
                                                      6    7    8    9   10
                                                     11   12   13
 DE= -2.04D-06 DEPred=-1.15D-06 R= 1.78D+00
 TightC=F SS=  1.41D+00  RLast= 8.10D-03 DXNew= 7.0993D-01 2.4311D-02
 Trust test= 1.78D+00 RLast= 8.10D-03 DXMaxT set to 4.22D-01
 ITU=  1  1  1  1  1  1  1  1  1  1 -1  1  0
     Eigenvalues ---    0.00220   0.00406   0.01785   0.02264   0.02847
     Eigenvalues ---    0.04292   0.06508   0.06937   0.08664   0.10439
     Eigenvalues ---    0.16255   0.22866   0.34889   0.35563   0.36234
     Eigenvalues ---    0.39439   0.77175   1.30880
 En-DIIS/RFO-DIIS/Sim-DIIS IScMMF=       -3 using points:    13   12   11   10    9    8    7    6    5    4
 RFO step:  Lambda=-1.20807570D-06.
 DIIS inversion failure, remove point  10.
 DIIS inversion failure, remove point   9.
 DIIS inversion failure, remove point   8.
 DIIS inversion failure, remove point   7.
 DIIS inversion failure, remove point   6.
 RFO-DIIS uses    5 points instead of   10
 DidBck=F Rises=F RFO-DIIS coefs:    2.35683   -1.50067    0.31470    0.15540   -0.32627
                  RFO-DIIS coefs:    0.00000    0.00000    0.00000    0.00000    0.00000
 Iteration  1 RMS(Cart)=  0.00148378 RMS(Int)=  0.00000965
 Iteration  2 RMS(Cart)=  0.00000129 RMS(Int)=  0.00000957
 Iteration  3 RMS(Cart)=  0.00000000 RMS(Int)=  0.00000957
 Variable       Old X    -DE/DX   Delta X   Delta X   Delta X     New X
                                 (Linear)    (Quad)   (Total)
    R1        2.04288   0.00000  -0.00009   0.00005  -0.00004   2.04284
    R2        2.04499   0.00001   0.00011  -0.00007   0.00004   2.04503
    R3        2.34804   0.00016   0.00021   0.00012   0.00032   2.34836
    R4        5.44134  -0.00002   0.00289  -0.00013   0.00276   5.44410
    R5        5.19053  -0.00001   0.00043   0.00018   0.00060   5.19113
    R6        2.54864  -0.00022  -0.00200   0.00075  -0.00125   2.54739
    R7        4.79176   0.00002  -0.00186   0.00012  -0.00175   4.79001
    R8        5.17883   0.00008   0.00311   0.00061   0.00372   5.18255
    R9        2.16430   0.00019   0.00002   0.00014   0.00017   2.16446
   R10        2.01519   0.00002   0.00006   0.00002   0.00009   2.01527
    A1        2.18018   0.00000   0.00002   0.00010   0.00012   2.18030
    A2        2.01471   0.00000  -0.00001  -0.00016  -0.00016   2.01455
    A3        1.87282  -0.00003   0.00009  -0.00034  -0.00024   1.87258
    A4        2.08821   0.00000  -0.00001   0.00005   0.00004   2.08825
    A5        1.60651   0.00004   0.00086   0.00032   0.00118   1.60768
    A6        2.05847   0.00005   0.00148  -0.00067   0.00078   2.05925
    A7        1.89500  -0.00003  -0.00065  -0.00011  -0.00078   1.89422
    A8        1.54479  -0.00003  -0.00070  -0.00009  -0.00079   1.54401
    A9        1.59932  -0.00007  -0.00212  -0.00010  -0.00221   1.59711
   A10        1.59936  -0.00006  -0.00200  -0.00033  -0.00231   1.59704
   A11        1.93302   0.00004   0.00204   0.00004   0.00209   1.93512
   A12        3.11355   0.00000  -0.00041  -0.00014  -0.00053   3.11301
   A13        3.14368   0.00003   0.00047  -0.00021   0.00026   3.14394
    D1       -3.11241  -0.00002  -0.00066   0.00003  -0.00062  -3.11303
    D2        0.04259  -0.00002  -0.00088   0.00013  -0.00075   0.04184
    D3       -1.18769  -0.00004  -0.00011  -0.00022  -0.00032  -1.18801
    D4        2.57818  -0.00003   0.00026   0.00042   0.00068   2.57886
    D5        0.52797  -0.00004  -0.00007   0.00054   0.00047   0.52844
    D6        1.36020  -0.00003  -0.00184  -0.00011  -0.00197   1.35823
    D7        1.16439  -0.00003  -0.00130  -0.00005  -0.00135   1.16304
    D8       -0.48528   0.00001   0.00166  -0.00010   0.00156  -0.48372
    D9        0.00113  -0.00002  -0.00083  -0.00010  -0.00093   0.00020
   D10       -0.38328  -0.00003  -0.00063  -0.00009  -0.00074  -0.38402
         Item               Value     Threshold  Converged?
 Maximum Force            0.000219     0.000450     YES
 RMS     Force            0.000066     0.000300     YES
 Maximum Displacement     0.003827     0.001800     NO 
 RMS     Displacement     0.001484     0.001200     NO 
 Predicted change in Energy=-5.972478D-07
 GradGradGradGradGradGradGradGradGradGradGradGradGradGradGradGradGradGrad

                          Input orientation:                          
 ---------------------------------------------------------------------
 Center     Atomic      Atomic             Coordinates (Angstroms)
 Number     Number       Type             X           Y           Z
 ---------------------------------------------------------------------
      1          6           0       -0.950402   -1.060631    0.216065
      2          1           0       -1.185119   -1.975125   -0.310453
      3          1           0       -0.531805   -1.009560    1.212702
      4          8           0       -1.208424   -0.010838   -0.396843
      5          8           0       -0.905069    1.160016    0.198330
      6          7           0        1.887852   -0.633866   -0.032402
      7          1           0        1.587993    1.557304   -0.029370
      8          6           0        1.747934    0.502930   -0.027619
 ---------------------------------------------------------------------
                    Distance matrix (angstroms):
                    1          2          3          4          5
     1  C    0.000000
     2  H    1.081023   0.000000
     3  H    1.082181   1.918107   0.000000
     4  O    1.242698   1.966324   2.011440   0.000000
     5  O    2.221181   3.188479   2.423909   1.348019   0.000000
     6  N    2.880894   3.364438   2.747030   3.179294   3.327410
     7  H    3.654760   4.499690   3.553178   3.227081   2.534766
     8  C    3.128118   3.850137   3.003869   3.023299   2.742487
                    6          7          8
     6  N    0.000000
     7  H    2.211594   0.000000
     8  C    1.145385   1.066437   0.000000
 Stoichiometry    C2H3NO2
 Framework group  C1[X(C2H3NO2)]
 Deg. of freedom    18
 Full point group                 C1      NOp   1
 Largest Abelian subgroup         C1      NOp   1
 Largest concise Abelian subgroup C1      NOp   1
                         Standard orientation:                         
 ---------------------------------------------------------------------
 Center     Atomic      Atomic             Coordinates (Angstroms)
 Number     Number       Type             X           Y           Z
 ---------------------------------------------------------------------
      1          6           0        0.975437    1.060905    0.208891
      2          1           0        1.211162    1.973408   -0.320621
      3          1           0        0.555041    1.013587    1.204956
      4          8           0        1.234497    0.008810   -0.399618
      5          8           0        0.929994   -1.159791    0.199385
      6          7           0       -1.862392    0.633375   -0.043095
      7          1           0       -1.562679   -1.557785   -0.031322
      8          6           0       -1.722555   -0.503403   -0.033806
 ---------------------------------------------------------------------
 Rotational constants (GHZ):           9.0176764           3.5173409           2.6722256
 Standard basis: Aug-CC-pVTZ (5D, 7F)
 There are   350 symmetry adapted cartesian basis functions of A   symmetry.
 There are   299 symmetry adapted basis functions of A   symmetry.
   299 basis functions,   441 primitive gaussians,   350 cartesian basis functions
    19 alpha electrons       19 beta electrons
       nuclear repulsion energy       152.6780524221 Hartrees.
 NAtoms=    8 NActive=    8 NUniq=    8 SFac= 1.00D+00 NAtFMM=   60 NAOKFM=F Big=F
 Integral buffers will be    131072 words long.
 Raffenetti 2 integral format.
 Two-electron integral symmetry is turned on.
 Nuclear repulsion after empirical dispersion term =      152.6757180952 Hartrees.
 One-electron integrals computed using PRISM.
 NBasis=   299 RedAO= T EigKep=  4.93D-05  NBF=   299
 NBsUse=   299 1.00D-06 EigRej= -1.00D+00 NBFU=   299
 Initial guess from the checkpoint file:  "TS1-RC1-wb97H.chk"
 B after Tr=     0.000000    0.000000    0.000000
         Rot=    1.000000   -0.000013    0.000017   -0.000769 Ang=  -0.09 deg.
 Requested convergence on RMS density matrix=1.00D-08 within 128 cycles.
 Requested convergence on MAX density matrix=1.00D-06.
 Requested convergence on             energy=1.00D-06.
 No special actions if energy rises.
 SCF Done:  E(RwB97XD) =  -283.025157568     A.U. after   10 cycles
            NFock= 10  Conv=0.85D-08     -V/T= 2.0055
 Calling FoFJK, ICntrl=      2127 FMM=F ISym2X=0 I1Cent= 0 IOpClX= 0 NMat=1 NMatS=1 NMatT=0.
 ***** Axes restored to original set *****
 -------------------------------------------------------------------
 Center     Atomic                   Forces (Hartrees/Bohr)
 Number     Number              X              Y              Z
 -------------------------------------------------------------------
      1        6           0.000024198    0.000027928    0.000028998
      2        1           0.000015665    0.000003927   -0.000010565
      3        1          -0.000003085    0.000014442   -0.000004118
      4        8          -0.000047381   -0.000100352   -0.000077538
      5        8          -0.000052048    0.000108451    0.000072254
      6        7           0.000026544    0.000016555   -0.000006672
      7        1           0.000015687   -0.000003499   -0.000001793
      8        6           0.000020420   -0.000067451   -0.000000567
 -------------------------------------------------------------------
 Cartesian Forces:  Max     0.000108451 RMS     0.000044293

 GradGradGradGradGradGradGradGradGradGradGradGradGradGradGradGradGradGrad
 Berny optimization.
 Using GEDIIS/GDIIS optimizer.
 FormGI is forming the generalized inverse of G from B-inverse, IUseBI=4.
 Internal  Forces:  Max     0.000097356 RMS     0.000027000
 Search for a local minimum.
 Step number  14 out of a maximum of   43
 All quantities printed in internal units (Hartrees-Bohrs-Radians)
 Mixed Optimization -- En-DIIS/RFO-DIIS
 Swapping is turned off.
 Update second derivatives using D2CorX and points    1    3    2    4    5
                                                      6    7    8    9   10
                                                     11   12   13   14
 DE= -7.34D-07 DEPred=-5.97D-07 R= 1.23D+00
 Trust test= 1.23D+00 RLast= 7.50D-03 DXMaxT set to 4.22D-01
 ITU=  0  1  1  1  1  1  1  1  1  1  1 -1  1  0
     Eigenvalues ---    0.00210   0.00393   0.01366   0.02255   0.02863
     Eigenvalues ---    0.03888   0.06210   0.06537   0.08472   0.10655
     Eigenvalues ---    0.16267   0.24696   0.34924   0.35563   0.36454
     Eigenvalues ---    0.47003   0.76892   1.30546
 En-DIIS/RFO-DIIS/Sim-DIIS IScMMF=       -3 using points:    14   13   12   11   10    9    8    7    6    5
 RFO step:  Lambda=-2.94482072D-07.
 DIIS inversion failure, remove point  10.
 DIIS inversion failure, remove point   9.
 DIIS inversion failure, remove point   8.
 DIIS inversion failure, remove point   7.
 DIIS inversion failure, remove point   6.
 RFO-DIIS uses    5 points instead of   10
 DidBck=F Rises=F RFO-DIIS coefs:    1.72292   -0.84194    0.10298    0.00638    0.00966
                  RFO-DIIS coefs:    0.00000    0.00000    0.00000    0.00000    0.00000
 Iteration  1 RMS(Cart)=  0.00096365 RMS(Int)=  0.00000061
 Iteration  2 RMS(Cart)=  0.00000058 RMS(Int)=  0.00000033
 Variable       Old X    -DE/DX   Delta X   Delta X   Delta X     New X
                                 (Linear)    (Quad)   (Total)
    R1        2.04284   0.00000  -0.00002   0.00001  -0.00001   2.04283
    R2        2.04503   0.00000   0.00002  -0.00001   0.00001   2.04503
    R3        2.34836   0.00000   0.00021  -0.00010   0.00011   2.34847
    R4        5.44410   0.00000   0.00276  -0.00012   0.00264   5.44674
    R5        5.19113   0.00000   0.00119   0.00015   0.00134   5.19247
    R6        2.54739   0.00010  -0.00068   0.00051  -0.00016   2.54722
    R7        4.79001   0.00001  -0.00057  -0.00003  -0.00060   4.78941
    R8        5.18255   0.00006   0.00284   0.00033   0.00317   5.18572
    R9        2.16446  -0.00003   0.00011  -0.00010   0.00001   2.16448
   R10        2.01527   0.00000   0.00006  -0.00001   0.00005   2.01532
    A1        2.18030   0.00001   0.00012   0.00002   0.00013   2.18044
    A2        2.01455  -0.00001  -0.00012   0.00004  -0.00009   2.01446
    A3        1.87258  -0.00003  -0.00001  -0.00030  -0.00031   1.87227
    A4        2.08825   0.00000   0.00001  -0.00005  -0.00005   2.08820
    A5        1.60768   0.00003   0.00069   0.00014   0.00083   1.60852
    A6        2.05925  -0.00004   0.00042  -0.00031   0.00011   2.05936
    A7        1.89422  -0.00003  -0.00044  -0.00007  -0.00051   1.89370
    A8        1.54401  -0.00003  -0.00039  -0.00004  -0.00043   1.54358
    A9        1.59711  -0.00002  -0.00144   0.00007  -0.00137   1.59575
   A10        1.59704  -0.00003  -0.00147  -0.00004  -0.00151   1.59553
   A11        1.93512   0.00003   0.00131  -0.00007   0.00124   1.93636
   A12        3.11301   0.00001  -0.00030  -0.00021  -0.00051   3.11250
   A13        3.14394   0.00000   0.00012  -0.00015  -0.00004   3.14390
    D1       -3.11303   0.00001  -0.00047   0.00021  -0.00027  -3.11330
    D2        0.04184   0.00001  -0.00053   0.00020  -0.00033   0.04151
    D3       -1.18801  -0.00001  -0.00016  -0.00005  -0.00020  -1.18822
    D4        2.57886   0.00001   0.00035   0.00020   0.00055   2.57941
    D5        0.52844   0.00002   0.00023   0.00017   0.00039   0.52883
    D6        1.35823  -0.00001  -0.00111  -0.00001  -0.00113   1.35710
    D7        1.16304  -0.00001  -0.00075  -0.00001  -0.00075   1.16228
    D8       -0.48372  -0.00002   0.00082  -0.00014   0.00069  -0.48303
    D9        0.00020   0.00001  -0.00049   0.00005  -0.00044  -0.00024
   D10       -0.38402   0.00001  -0.00030   0.00004  -0.00025  -0.38427
         Item               Value     Threshold  Converged?
 Maximum Force            0.000097     0.000450     YES
 RMS     Force            0.000027     0.000300     YES
 Maximum Displacement     0.002987     0.001800     NO 
 RMS     Displacement     0.000964     0.001200     YES
 Predicted change in Energy=-1.445506D-07
 GradGradGradGradGradGradGradGradGradGradGradGradGradGradGradGradGradGrad

                          Input orientation:                          
 ---------------------------------------------------------------------
 Center     Atomic      Atomic             Coordinates (Angstroms)
 Number     Number       Type             X           Y           Z
 ---------------------------------------------------------------------
      1          6           0       -0.950326   -1.060302    0.216065
      2          1           0       -1.185035   -1.974878   -0.310301
      3          1           0       -0.531154   -1.008929    1.212450
      4          8           0       -1.209055   -0.010615   -0.396841
      5          8           0       -0.906149    1.160410    0.198027
      6          7           0        1.889433   -0.634312   -0.032738
      7          1           0        1.586860    1.556507   -0.028787
      8          6           0        1.748387    0.502350   -0.027465
 ---------------------------------------------------------------------
                    Distance matrix (angstroms):
                    1          2          3          4          5
     1  C    0.000000
     2  H    1.081017   0.000000
     3  H    1.082186   1.918173   0.000000
     4  O    1.242754   1.966315   2.011467   0.000000
     5  O    2.221225   3.188449   2.423986   1.347932   0.000000
     6  N    2.882291   3.365488   2.747739   3.181540   3.330099
     7  H    3.653075   4.498148   3.550791   3.226218   2.534449
     8  C    3.127977   3.849885   3.002941   3.024241   2.744166
                    6          7          8
     6  N    0.000000
     7  H    2.211618   0.000000
     8  C    1.145392   1.066462   0.000000
 Stoichiometry    C2H3NO2
 Framework group  C1[X(C2H3NO2)]
 Deg. of freedom    18
 Full point group                 C1      NOp   1
 Largest Abelian subgroup         C1      NOp   1
 Largest concise Abelian subgroup C1      NOp   1
                         Standard orientation:                         
 ---------------------------------------------------------------------
 Center     Atomic      Atomic             Coordinates (Angstroms)
 Number     Number       Type             X           Y           Z
 ---------------------------------------------------------------------
      1          6           0        0.974366    1.061491    0.209047
      2          1           0        1.209231    1.974326   -0.320265
      3          1           0        0.553427    1.013425    1.204851
      4          8           0        1.235128    0.009779   -0.399511
      5          8           0        0.932166   -1.159311    0.199125
      6          7           0       -1.864562    0.632081   -0.043337
      7          1           0       -1.560079   -1.558441   -0.030751
      8          6           0       -1.722531   -0.504429   -0.033612
 ---------------------------------------------------------------------
 Rotational constants (GHZ):           9.0190982           3.5134781           2.6700464
 Standard basis: Aug-CC-pVTZ (5D, 7F)
 There are   350 symmetry adapted cartesian basis functions of A   symmetry.
 There are   299 symmetry adapted basis functions of A   symmetry.
   299 basis functions,   441 primitive gaussians,   350 cartesian basis functions
    19 alpha electrons       19 beta electrons
       nuclear repulsion energy       152.6535043023 Hartrees.
 NAtoms=    8 NActive=    8 NUniq=    8 SFac= 1.00D+00 NAtFMM=   60 NAOKFM=F Big=F
 Integral buffers will be    131072 words long.
 Raffenetti 2 integral format.
 Two-electron integral symmetry is turned on.
 Nuclear repulsion after empirical dispersion term =      152.6511690375 Hartrees.
 One-electron integrals computed using PRISM.
 NBasis=   299 RedAO= T EigKep=  4.93D-05  NBF=   299
 NBsUse=   299 1.00D-06 EigRej= -1.00D+00 NBFU=   299
 Initial guess from the checkpoint file:  "TS1-RC1-wb97H.chk"
 B after Tr=     0.000000    0.000000    0.000000
         Rot=    1.000000   -0.000045    0.000009   -0.000459 Ang=  -0.05 deg.
 Requested convergence on RMS density matrix=1.00D-08 within 128 cycles.
 Requested convergence on MAX density matrix=1.00D-06.
 Requested convergence on             energy=1.00D-06.
 No special actions if energy rises.
 SCF Done:  E(RwB97XD) =  -283.025157801     A.U. after    9 cycles
            NFock=  9  Conv=0.79D-08     -V/T= 2.0055
 Calling FoFJK, ICntrl=      2127 FMM=F ISym2X=0 I1Cent= 0 IOpClX= 0 NMat=1 NMatS=1 NMatT=0.
 ***** Axes restored to original set *****
 -------------------------------------------------------------------
 Center     Atomic                   Forces (Hartrees/Bohr)
 Number     Number              X              Y              Z
 -------------------------------------------------------------------
      1        6           0.000000342    0.000088738   -0.000005888
      2        1           0.000023306   -0.000001958   -0.000005761
      3        1          -0.000009387    0.000007755   -0.000004763
      4        8          -0.000044813   -0.000191448   -0.000067704
      5        8          -0.000014295    0.000136390    0.000095059
      6        7           0.000012364    0.000051988   -0.000000430
      7        1           0.000016474   -0.000008539    0.000000004
      8        6           0.000016009   -0.000082926   -0.000010518
 -------------------------------------------------------------------
 Cartesian Forces:  Max     0.000191448 RMS     0.000061302

 GradGradGradGradGradGradGradGradGradGradGradGradGradGradGradGradGradGrad
 Berny optimization.
 Using GEDIIS/GDIIS optimizer.
 FormGI is forming the generalized inverse of G from B-inverse, IUseBI=4.
 Internal  Forces:  Max     0.000141601 RMS     0.000034607
 Search for a local minimum.
 Step number  15 out of a maximum of   43
 All quantities printed in internal units (Hartrees-Bohrs-Radians)
 Mixed Optimization -- En-DIIS/RFO-DIIS
 Swapping is turned off.
 Update second derivatives using D2CorX and points    1    3    2    4    5
                                                      6    7    8    9   10
                                                     11   12   13   14   15
 DE= -2.33D-07 DEPred=-1.45D-07 R= 1.61D+00
 Trust test= 1.61D+00 RLast= 5.45D-03 DXMaxT set to 4.22D-01
 ITU=  0  0  1  1  1  1  1  1  1  1  1  1 -1  1  0
     Eigenvalues ---    0.00205   0.00389   0.00801   0.02251   0.02859
     Eigenvalues ---    0.03455   0.05731   0.06453   0.08336   0.10861
     Eigenvalues ---    0.16102   0.22975   0.34919   0.35565   0.36490
     Eigenvalues ---    0.44114   0.83007   1.36080
 En-DIIS/RFO-DIIS/Sim-DIIS IScMMF=       -3 using points:    15   14   13   12   11   10    9    8    7    6
 RFO step:  Lambda=-3.85611297D-07.
 DIIS inversion failure, remove point  10.
 DIIS inversion failure, remove point   9.
 DIIS inversion failure, remove point   8.
 DIIS inversion failure, remove point   7.
 DIIS inversion failure, remove point   6.
 DIIS inversion failure, remove point   5.
 DIIS inversion failure, remove point   4.
 RFO-DIIS uses    3 points instead of   10
 DidBck=F Rises=F RFO-DIIS coefs:    1.57757   -0.16167   -0.41590    0.00000    0.00000
                  RFO-DIIS coefs:    0.00000    0.00000    0.00000    0.00000    0.00000
 Iteration  1 RMS(Cart)=  0.00112889 RMS(Int)=  0.00000089
 Iteration  2 RMS(Cart)=  0.00000070 RMS(Int)=  0.00000067
 Variable       Old X    -DE/DX   Delta X   Delta X   Delta X     New X
                                 (Linear)    (Quad)   (Total)
    R1        2.04283   0.00000  -0.00002   0.00002  -0.00001   2.04282
    R2        2.04503   0.00000   0.00002  -0.00001   0.00001   2.04504
    R3        2.34847  -0.00007   0.00020  -0.00008   0.00012   2.34858
    R4        5.44674   0.00000   0.00267  -0.00030   0.00237   5.44911
    R5        5.19247   0.00000   0.00103   0.00013   0.00115   5.19363
    R6        2.54722   0.00014  -0.00062   0.00058  -0.00004   2.54719
    R7        4.78941   0.00001  -0.00107   0.00141   0.00034   4.78975
    R8        5.18572   0.00004   0.00338   0.00080   0.00418   5.18990
    R9        2.16448  -0.00007   0.00008  -0.00005   0.00003   2.16451
   R10        2.01532   0.00000   0.00006   0.00000   0.00006   2.01538
    A1        2.18044   0.00001   0.00013   0.00003   0.00016   2.18060
    A2        2.01446  -0.00001  -0.00012   0.00002  -0.00010   2.01436
    A3        1.87227  -0.00003  -0.00028  -0.00032  -0.00060   1.87166
    A4        2.08820   0.00000  -0.00001  -0.00005  -0.00006   2.08814
    A5        1.60852   0.00003   0.00097   0.00018   0.00115   1.60967
    A6        2.05936  -0.00004   0.00039  -0.00037   0.00002   2.05938
    A7        1.89370  -0.00003  -0.00062  -0.00014  -0.00076   1.89294
    A8        1.54358  -0.00002  -0.00058  -0.00008  -0.00066   1.54292
    A9        1.59575  -0.00001  -0.00171   0.00028  -0.00143   1.59432
   A10        1.59553  -0.00002  -0.00184   0.00016  -0.00168   1.59385
   A11        1.93636   0.00002   0.00159  -0.00032   0.00127   1.93762
   A12        3.11250   0.00001  -0.00052   0.00006  -0.00046   3.11205
   A13        3.14390  -0.00001   0.00009  -0.00022  -0.00013   3.14377
    D1       -3.11330   0.00002  -0.00041   0.00015  -0.00026  -3.11356
    D2        0.04151   0.00001  -0.00050   0.00024  -0.00026   0.04124
    D3       -1.18822   0.00000  -0.00025  -0.00011  -0.00036  -1.18857
    D4        2.57941   0.00002   0.00060   0.00016   0.00076   2.58016
    D5        0.52883   0.00003   0.00042   0.00014   0.00056   0.52939
    D6        1.35710   0.00000  -0.00147   0.00001  -0.00146   1.35564
    D7        1.16228   0.00000  -0.00100   0.00004  -0.00095   1.16133
    D8       -0.48303  -0.00002   0.00104  -0.00025   0.00080  -0.48224
    D9       -0.00024   0.00002  -0.00064   0.00011  -0.00053  -0.00078
   D10       -0.38427   0.00002  -0.00045   0.00009  -0.00036  -0.38464
         Item               Value     Threshold  Converged?
 Maximum Force            0.000142     0.000450     YES
 RMS     Force            0.000035     0.000300     YES
 Maximum Displacement     0.002973     0.001800     NO 
 RMS     Displacement     0.001129     0.001200     YES
 Predicted change in Energy=-1.673583D-07
 GradGradGradGradGradGradGradGradGradGradGradGradGradGradGradGradGradGrad

                          Input orientation:                          
 ---------------------------------------------------------------------
 Center     Atomic      Atomic             Coordinates (Angstroms)
 Number     Number       Type             X           Y           Z
 ---------------------------------------------------------------------
      1          6           0       -0.950142   -1.059880    0.216054
      2          1           0       -1.184628   -1.974618   -0.310122
      3          1           0       -0.530402   -1.008037    1.212179
      4          8           0       -1.209910   -0.010393   -0.396882
      5          8           0       -0.907676    1.160913    0.197735
      6          7           0        1.891006   -0.634930   -0.033214
      7          1           0        1.585839    1.555567   -0.028009
      8          6           0        1.748873    0.501609   -0.027331
 ---------------------------------------------------------------------
                    Distance matrix (angstroms):
                    1          2          3          4          5
     1  C    0.000000
     2  H    1.081014   0.000000
     3  H    1.082190   1.918253   0.000000
     4  O    1.242817   1.966303   2.011492   0.000000
     5  O    2.221274   3.188444   2.424000   1.347913   0.000000
     6  N    2.883547   3.366150   2.748350   3.184020   3.333319
     7  H    3.651210   4.496363   3.548043   3.225602   2.534627
     8  C    3.127646   3.849299   3.001751   3.025411   2.746378
                    6          7          8
     6  N    0.000000
     7  H    2.211658   0.000000
     8  C    1.145407   1.066493   0.000000
 Stoichiometry    C2H3NO2
 Framework group  C1[X(C2H3NO2)]
 Deg. of freedom    18
 Full point group                 C1      NOp   1
 Largest Abelian subgroup         C1      NOp   1
 Largest concise Abelian subgroup C1      NOp   1
                         Standard orientation:                         
 ---------------------------------------------------------------------
 Center     Atomic      Atomic             Coordinates (Angstroms)
 Number     Number       Type             X           Y           Z
 ---------------------------------------------------------------------
      1          6           0        0.972813    1.062202    0.209275
      2          1           0        1.206359    1.975541   -0.319742
      3          1           0        0.551372    1.013043    1.204818
      4          8           0        1.235865    0.011075   -0.399436
      5          8           0        0.934978   -1.158725    0.198815
      6          7           0       -1.866993    0.630465   -0.043611
      7          1           0       -1.557301   -1.559361   -0.030026
      8          6           0       -1.722517   -0.505748   -0.033410
 ---------------------------------------------------------------------
 Rotational constants (GHZ):           9.0205517           3.5090531           2.6675590
 Standard basis: Aug-CC-pVTZ (5D, 7F)
 There are   350 symmetry adapted cartesian basis functions of A   symmetry.
 There are   299 symmetry adapted basis functions of A   symmetry.
   299 basis functions,   441 primitive gaussians,   350 cartesian basis functions
    19 alpha electrons       19 beta electrons
       nuclear repulsion energy       152.6236754529 Hartrees.
 NAtoms=    8 NActive=    8 NUniq=    8 SFac= 1.00D+00 NAtFMM=   60 NAOKFM=F Big=F
 Integral buffers will be    131072 words long.
 Raffenetti 2 integral format.
 Two-electron integral symmetry is turned on.
 Nuclear repulsion after empirical dispersion term =      152.6213390612 Hartrees.
 One-electron integrals computed using PRISM.
 NBasis=   299 RedAO= T EigKep=  4.93D-05  NBF=   299
 NBsUse=   299 1.00D-06 EigRej= -1.00D+00 NBFU=   299
 Initial guess from the checkpoint file:  "TS1-RC1-wb97H.chk"
 B after Tr=     0.000000    0.000000    0.000000
         Rot=    1.000000   -0.000073    0.000010   -0.000585 Ang=  -0.07 deg.
 Requested convergence on RMS density matrix=1.00D-08 within 128 cycles.
 Requested convergence on MAX density matrix=1.00D-06.
 Requested convergence on             energy=1.00D-06.
 No special actions if energy rises.
 SCF Done:  E(RwB97XD) =  -283.025157958     A.U. after    9 cycles
            NFock=  9  Conv=0.92D-08     -V/T= 2.0055
 Calling FoFJK, ICntrl=      2127 FMM=F ISym2X=0 I1Cent= 0 IOpClX= 0 NMat=1 NMatS=1 NMatT=0.
 ***** Axes restored to original set *****
 -------------------------------------------------------------------
 Center     Atomic                   Forces (Hartrees/Bohr)
 Number     Number              X              Y              Z
 -------------------------------------------------------------------
      1        6          -0.000039697    0.000157201   -0.000055287
      2        1           0.000032764   -0.000009349    0.000001715
      3        1          -0.000014761   -0.000000877   -0.000006307
      4        8          -0.000022160   -0.000266121   -0.000025977
      5        8           0.000023016    0.000139281    0.000099050
      6        7          -0.000007485    0.000112356    0.000003341
      7        1           0.000012848   -0.000016473   -0.000001541
      8        6           0.000015475   -0.000116018   -0.000014994
 -------------------------------------------------------------------
 Cartesian Forces:  Max     0.000266121 RMS     0.000081534

 GradGradGradGradGradGradGradGradGradGradGradGradGradGradGradGradGradGrad
 Berny optimization.
 Using GEDIIS/GDIIS optimizer.
 FormGI is forming the generalized inverse of G from B-inverse, IUseBI=4.
 Internal  Forces:  Max     0.000155798 RMS     0.000045595
 Search for a local minimum.
 Step number  16 out of a maximum of   43
 All quantities printed in internal units (Hartrees-Bohrs-Radians)
 Mixed Optimization -- En-DIIS/RFO-DIIS
 Swapping is turned off.
 Update second derivatives using D2CorX and points    1    3    2    4    5
                                                      6    7    8    9   10
                                                     11   12   13   14   15
                                                     16
 DE= -1.58D-07 DEPred=-1.67D-07 R= 9.42D-01
 Trust test= 9.42D-01 RLast= 6.26D-03 DXMaxT set to 4.22D-01
 ITU=  0  0  0  1  1  1  1  1  1  1  1  1  1 -1  1  0
     Eigenvalues ---    0.00185   0.00380   0.00727   0.02245   0.02847
     Eigenvalues ---    0.03364   0.05563   0.06484   0.08276   0.10719
     Eigenvalues ---    0.15974   0.20477   0.34819   0.35540   0.36275
     Eigenvalues ---    0.38275   0.84683   1.36727
 En-DIIS/RFO-DIIS/Sim-DIIS IScMMF=       -3 using points:    16   15   14   13   12   11   10    9    8    7
 RFO step:  Lambda=-2.27926903D-07.
 DIIS inversion failure, remove point  10.
 DIIS inversion failure, remove point   9.
 DIIS inversion failure, remove point   8.
 DIIS inversion failure, remove point   7.
 DIIS inversion failure, remove point   6.
 DIIS inversion failure, remove point   5.
 DIIS inversion failure, remove point   4.
 DIIS inversion failure, remove point   3.
 RFO-DIIS uses    2 points instead of   10
 DidBck=F Rises=F RFO-DIIS coefs:    1.21237   -0.21237    0.00000    0.00000    0.00000
                  RFO-DIIS coefs:    0.00000    0.00000    0.00000    0.00000    0.00000
 Iteration  1 RMS(Cart)=  0.00062012 RMS(Int)=  0.00000018
 Iteration  2 RMS(Cart)=  0.00000018 RMS(Int)=  0.00000008
 Variable       Old X    -DE/DX   Delta X   Delta X   Delta X     New X
                                 (Linear)    (Quad)   (Total)
    R1        2.04282   0.00000   0.00000   0.00001   0.00001   2.04283
    R2        2.04504  -0.00001   0.00000  -0.00002  -0.00002   2.04502
    R3        2.34858  -0.00015   0.00002  -0.00011  -0.00008   2.34850
    R4        5.44911   0.00000   0.00050  -0.00192  -0.00142   5.44769
    R5        5.19363   0.00000   0.00025  -0.00114  -0.00089   5.19274
    R6        2.54719   0.00016  -0.00001   0.00050   0.00049   2.54768
    R7        4.78975   0.00001   0.00007   0.00231   0.00238   4.79213
    R8        5.18990   0.00001   0.00089   0.00112   0.00201   5.19191
    R9        2.16451  -0.00012   0.00001  -0.00004  -0.00003   2.16447
   R10        2.01538  -0.00001   0.00001  -0.00001   0.00000   2.01538
    A1        2.18060   0.00000   0.00003  -0.00003   0.00001   2.18060
    A2        2.01436   0.00000  -0.00002   0.00005   0.00003   2.01440
    A3        1.87166  -0.00003  -0.00013  -0.00073  -0.00085   1.87081
    A4        2.08814   0.00000  -0.00001  -0.00003  -0.00004   2.08810
    A5        1.60967   0.00001   0.00024   0.00045   0.00069   1.61036
    A6        2.05938  -0.00004   0.00000  -0.00033  -0.00032   2.05906
    A7        1.89294  -0.00002  -0.00016  -0.00042  -0.00058   1.89236
    A8        1.54292  -0.00002  -0.00014  -0.00037  -0.00051   1.54241
    A9        1.59432   0.00001  -0.00030   0.00053   0.00022   1.59454
   A10        1.59385   0.00000  -0.00036   0.00030  -0.00006   1.59379
   A11        1.93762   0.00001   0.00027  -0.00055  -0.00028   1.93734
   A12        3.11205   0.00001  -0.00010   0.00011   0.00002   3.11206
   A13        3.14377  -0.00001  -0.00003  -0.00014  -0.00017   3.14360
    D1       -3.11356   0.00003  -0.00005   0.00029   0.00023  -3.11333
    D2        0.04124   0.00001  -0.00006   0.00035   0.00029   0.04153
    D3       -1.18857   0.00000  -0.00008  -0.00029  -0.00037  -1.18894
    D4        2.58016   0.00002   0.00016   0.00035   0.00051   2.58067
    D5        0.52939   0.00002   0.00012   0.00027   0.00039   0.52979
    D6        1.35564   0.00001  -0.00031  -0.00027  -0.00058   1.35506
    D7        1.16133   0.00001  -0.00020  -0.00015  -0.00036   1.16098
    D8       -0.48224  -0.00001   0.00017  -0.00006   0.00011  -0.48213
    D9       -0.00078   0.00002  -0.00011  -0.00002  -0.00014  -0.00091
   D10       -0.38464   0.00002  -0.00008  -0.00015  -0.00023  -0.38487
         Item               Value     Threshold  Converged?
 Maximum Force            0.000156     0.000450     YES
 RMS     Force            0.000046     0.000300     YES
 Maximum Displacement     0.001861     0.001800     NO 
 RMS     Displacement     0.000620     0.001200     YES
 Predicted change in Energy=-1.139641D-07
 GradGradGradGradGradGradGradGradGradGradGradGradGradGradGradGradGradGrad

                          Input orientation:                          
 ---------------------------------------------------------------------
 Center     Atomic      Atomic             Coordinates (Angstroms)
 Number     Number       Type             X           Y           Z
 ---------------------------------------------------------------------
      1          6           0       -0.949884   -1.059668    0.216006
      2          1           0       -1.183643   -1.974637   -0.310107
      3          1           0       -0.530314   -1.007408    1.212170
      4          8           0       -1.210374   -0.010447   -0.396993
      5          8           0       -0.908590    1.161124    0.197915
      6          7           0        1.890569   -0.635306   -0.033506
      7          1           0        1.586294    1.555298   -0.027679
      8          6           0        1.748902    0.501273   -0.027397
 ---------------------------------------------------------------------
                    Distance matrix (angstroms):
                    1          2          3          4          5
     1  C    0.000000
     2  H    1.081021   0.000000
     3  H    1.082179   1.918253   0.000000
     4  O    1.242774   1.966292   2.011422   0.000000
     5  O    2.221250   3.188532   2.423702   1.348172   0.000000
     6  N    2.882796   3.364684   2.747879   3.184088   3.334067
     7  H    3.650977   4.495861   3.547495   3.226345   2.535885
     8  C    3.127176   3.848360   3.001244   3.025851   2.747442
                    6          7          8
     6  N    0.000000
     7  H    2.211643   0.000000
     8  C    1.145389   1.066495   0.000000
 Stoichiometry    C2H3NO2
 Framework group  C1[X(C2H3NO2)]
 Deg. of freedom    18
 Full point group                 C1      NOp   1
 Largest Abelian subgroup         C1      NOp   1
 Largest concise Abelian subgroup C1      NOp   1
                         Standard orientation:                         
 ---------------------------------------------------------------------
 Center     Atomic      Atomic             Coordinates (Angstroms)
 Number     Number       Type             X           Y           Z
 ---------------------------------------------------------------------
      1          6           0        0.971758    1.062378    0.209441
      2          1           0        1.204097    1.976171   -0.319338
      3          1           0        0.550568    1.012389    1.205037
      4          8           0        1.236017    0.011775   -0.399565
      5          8           0        0.936190   -1.158561    0.198755
      6          7           0       -1.867154    0.629881   -0.043622
      7          1           0       -1.557274   -1.559902   -0.029886
      8          6           0       -1.722585   -0.506302   -0.033438
 ---------------------------------------------------------------------
 Rotational constants (GHZ):           9.0204015           3.5084642           2.6672727
 Standard basis: Aug-CC-pVTZ (5D, 7F)
 There are   350 symmetry adapted cartesian basis functions of A   symmetry.
 There are   299 symmetry adapted basis functions of A   symmetry.
   299 basis functions,   441 primitive gaussians,   350 cartesian basis functions
    19 alpha electrons       19 beta electrons
       nuclear repulsion energy       152.6162307176 Hartrees.
 NAtoms=    8 NActive=    8 NUniq=    8 SFac= 1.00D+00 NAtFMM=   60 NAOKFM=F Big=F
 Integral buffers will be    131072 words long.
 Raffenetti 2 integral format.
 Two-electron integral symmetry is turned on.
 Nuclear repulsion after empirical dispersion term =      152.6138940028 Hartrees.
 One-electron integrals computed using PRISM.
 NBasis=   299 RedAO= T EigKep=  4.93D-05  NBF=   299
 NBsUse=   299 1.00D-06 EigRej= -1.00D+00 NBFU=   299
 Initial guess from the checkpoint file:  "TS1-RC1-wb97H.chk"
 B after Tr=     0.000000    0.000000    0.000000
         Rot=    1.000000   -0.000075    0.000001   -0.000237 Ang=  -0.03 deg.
 Requested convergence on RMS density matrix=1.00D-08 within 128 cycles.
 Requested convergence on MAX density matrix=1.00D-06.
 Requested convergence on             energy=1.00D-06.
 No special actions if energy rises.
 SCF Done:  E(RwB97XD) =  -283.025158103     A.U. after    8 cycles
            NFock=  8  Conv=0.89D-08     -V/T= 2.0055
 Calling FoFJK, ICntrl=      2127 FMM=F ISym2X=0 I1Cent= 0 IOpClX= 0 NMat=1 NMatS=1 NMatT=0.
 ***** Axes restored to original set *****
 -------------------------------------------------------------------
 Center     Atomic                   Forces (Hartrees/Bohr)
 Number     Number              X              Y              Z
 -------------------------------------------------------------------
      1        6          -0.000061549    0.000122599   -0.000066657
      2        1           0.000029269   -0.000012509    0.000006716
      3        1          -0.000009299   -0.000007129   -0.000001747
      4        8           0.000032466   -0.000139328    0.000044633
      5        8           0.000000513    0.000049021    0.000030977
      6        7          -0.000000720    0.000076757   -0.000002141
      7        1           0.000006882   -0.000014541   -0.000007077
      8        6           0.000002438   -0.000074869   -0.000004704
 -------------------------------------------------------------------
 Cartesian Forces:  Max     0.000139328 RMS     0.000050876

 GradGradGradGradGradGradGradGradGradGradGradGradGradGradGradGradGradGrad
 Berny optimization.
 Using GEDIIS/GDIIS optimizer.
 FormGI is forming the generalized inverse of G from B-inverse, IUseBI=4.
 Internal  Forces:  Max     0.000120132 RMS     0.000028453
 Search for a local minimum.
 Step number  17 out of a maximum of   43
 All quantities printed in internal units (Hartrees-Bohrs-Radians)
 Mixed Optimization -- En-DIIS/RFO-DIIS
 Swapping is turned off.
 Update second derivatives using D2CorX and points    1    3    2    4    5
                                                      6    7    8    9   10
                                                     11   12   13   14   15
                                                     16   17
 DE= -1.45D-07 DEPred=-1.14D-07 R= 1.27D+00
 Trust test= 1.27D+00 RLast= 4.01D-03 DXMaxT set to 4.22D-01
 ITU=  0  0  0  0  1  1  1  1  1  1  1  1  1  1 -1  1  0
     Eigenvalues ---    0.00192   0.00362   0.00714   0.02245   0.02824
     Eigenvalues ---    0.03129   0.05253   0.06536   0.07978   0.09952
     Eigenvalues ---    0.16495   0.22672   0.34380   0.35350   0.35639
     Eigenvalues ---    0.37133   0.80207   1.26977
 En-DIIS/RFO-DIIS/Sim-DIIS IScMMF=       -3 using points:    17   16   15   14   13   12   11   10    9    8
 RFO step:  Lambda=-9.49976933D-08.
 DIIS inversion failure, remove point  10.
 DIIS inversion failure, remove point   9.
 DIIS inversion failure, remove point   8.
 DIIS inversion failure, remove point   7.
 DIIS inversion failure, remove point   6.
 DIIS inversion failure, remove point   5.
 DIIS inversion failure, remove point   4.
 RFO-DIIS uses    3 points instead of   10
 DidBck=F Rises=F RFO-DIIS coefs:    1.27812   -0.08129   -0.19683    0.00000    0.00000
                  RFO-DIIS coefs:    0.00000    0.00000    0.00000    0.00000    0.00000
 Iteration  1 RMS(Cart)=  0.00038758 RMS(Int)=  0.00000012
 Iteration  2 RMS(Cart)=  0.00000009 RMS(Int)=  0.00000009
 Variable       Old X    -DE/DX   Delta X   Delta X   Delta X     New X
                                 (Linear)    (Quad)   (Total)
    R1        2.04283   0.00000   0.00000   0.00001   0.00001   2.04284
    R2        2.04502   0.00000   0.00000  -0.00001  -0.00001   2.04501
    R3        2.34850  -0.00012   0.00000  -0.00016  -0.00016   2.34835
    R4        5.44769   0.00000   0.00007   0.00001   0.00008   5.44778
    R5        5.19274   0.00001  -0.00002   0.00031   0.00029   5.19302
    R6        2.54768   0.00005   0.00013   0.00013   0.00026   2.54793
    R7        4.79213   0.00000   0.00073   0.00007   0.00079   4.79292
    R8        5.19191   0.00000   0.00138  -0.00004   0.00134   5.19325
    R9        2.16447  -0.00008   0.00000  -0.00006  -0.00007   2.16441
   R10        2.01538  -0.00001   0.00001  -0.00003  -0.00002   2.01537
    A1        2.18060  -0.00001   0.00003  -0.00011  -0.00007   2.18053
    A2        2.01440   0.00001  -0.00001   0.00012   0.00011   2.01451
    A3        1.87081  -0.00003  -0.00036  -0.00034  -0.00069   1.87012
    A4        2.08810   0.00000  -0.00002  -0.00001  -0.00003   2.08807
    A5        1.61036   0.00000   0.00042   0.00000   0.00042   1.61078
    A6        2.05906   0.00001  -0.00009  -0.00006  -0.00014   2.05891
    A7        1.89236  -0.00002  -0.00031  -0.00017  -0.00048   1.89187
    A8        1.54241  -0.00002  -0.00027  -0.00010  -0.00037   1.54205
    A9        1.59454   0.00000  -0.00022  -0.00006  -0.00028   1.59426
   A10        1.59379   0.00000  -0.00035  -0.00002  -0.00037   1.59342
   A11        1.93734   0.00001   0.00017   0.00006   0.00023   1.93758
   A12        3.11206   0.00000  -0.00009   0.00009   0.00000   3.11207
   A13        3.14360   0.00001  -0.00007   0.00012   0.00004   3.14364
    D1       -3.11333   0.00002   0.00001   0.00027   0.00029  -3.11304
    D2        0.04153   0.00000   0.00003   0.00008   0.00011   0.04165
    D3       -1.18894   0.00000  -0.00017  -0.00008  -0.00026  -1.18920
    D4        2.58067   0.00001   0.00029  -0.00008   0.00022   2.58089
    D5        0.52979   0.00000   0.00022  -0.00013   0.00009   0.52988
    D6        1.35506   0.00001  -0.00045   0.00027  -0.00018   1.35489
    D7        1.16098   0.00001  -0.00029   0.00014  -0.00014   1.16084
    D8       -0.48213   0.00000   0.00019  -0.00027  -0.00008  -0.48221
    D9       -0.00091   0.00001  -0.00014   0.00018   0.00004  -0.00087
   D10       -0.38487   0.00001  -0.00014   0.00019   0.00005  -0.38481
         Item               Value     Threshold  Converged?
 Maximum Force            0.000120     0.000450     YES
 RMS     Force            0.000028     0.000300     YES
 Maximum Displacement     0.001251     0.001800     YES
 RMS     Displacement     0.000388     0.001200     YES
 Predicted change in Energy=-4.715794D-08
 Optimization completed.
    -- Stationary point found.
                           ----------------------------
                           !   Optimized Parameters   !
                           ! (Angstroms and Degrees)  !
 --------------------------                            --------------------------
 ! Name  Definition              Value          Derivative Info.                !
 --------------------------------------------------------------------------------
 ! R1    R(1,2)                  1.081          -DE/DX =    0.0                 !
 ! R2    R(1,3)                  1.0822         -DE/DX =    0.0                 !
 ! R3    R(1,4)                  1.2428         -DE/DX =   -0.0001              !
 ! R4    R(1,6)                  2.8828         -DE/DX =    0.0                 !
 ! R5    R(3,6)                  2.7479         -DE/DX =    0.0                 !
 ! R6    R(4,5)                  1.3482         -DE/DX =    0.0                 !
 ! R7    R(5,7)                  2.5359         -DE/DX =    0.0                 !
 ! R8    R(5,8)                  2.7474         -DE/DX =    0.0                 !
 ! R9    R(6,8)                  1.1454         -DE/DX =   -0.0001              !
 ! R10   R(7,8)                  1.0665         -DE/DX =    0.0                 !
 ! A1    A(2,1,3)              124.9394         -DE/DX =    0.0                 !
 ! A2    A(2,1,4)              115.4164         -DE/DX =    0.0                 !
 ! A3    A(2,1,6)              107.1895         -DE/DX =    0.0                 !
 ! A4    A(3,1,4)              119.6394         -DE/DX =    0.0                 !
 ! A5    A(4,1,6)               92.2669         -DE/DX =    0.0                 !
 ! A6    A(1,4,5)              117.9752         -DE/DX =    0.0                 !
 ! A7    A(4,5,7)              108.4241         -DE/DX =    0.0                 !
 ! A8    A(4,5,8)               88.3738         -DE/DX =    0.0                 !
 ! A9    A(1,6,8)               91.3605         -DE/DX =    0.0                 !
 ! A10   A(3,6,8)               91.3173         -DE/DX =    0.0                 !
 ! A11   A(5,8,6)              111.0016         -DE/DX =    0.0                 !
 ! A12   L(6,8,7,4,-1)         178.3081         -DE/DX =    0.0                 !
 ! A13   L(6,8,7,4,-2)         180.1151         -DE/DX =    0.0                 !
 ! D1    D(2,1,4,5)           -178.3806         -DE/DX =    0.0                 !
 ! D2    D(3,1,4,5)              2.3797         -DE/DX =    0.0                 !
 ! D3    D(6,1,4,5)            -68.1213         -DE/DX =    0.0                 !
 ! D4    D(2,1,6,8)            147.8617         -DE/DX =    0.0                 !
 ! D5    D(4,1,6,8)             30.3547         -DE/DX =    0.0                 !
 ! D6    D(1,4,5,7)             77.6395         -DE/DX =    0.0                 !
 ! D7    D(1,4,5,8)             66.5191         -DE/DX =    0.0                 !
 ! D8    D(4,5,8,6)            -27.6241         -DE/DX =    0.0                 !
 ! D9    D(1,6,8,5)             -0.0522         -DE/DX =    0.0                 !
 ! D10   D(3,6,8,5)            -22.0512         -DE/DX =    0.0                 !
 --------------------------------------------------------------------------------
 GradGradGradGradGradGradGradGradGradGradGradGradGradGradGradGradGradGrad

                          Input orientation:                          
 ---------------------------------------------------------------------
 Center     Atomic      Atomic             Coordinates (Angstroms)
 Number     Number       Type             X           Y           Z
 ---------------------------------------------------------------------
      1          6           0       -0.949884   -1.059668    0.216006
      2          1           0       -1.183643   -1.974637   -0.310107
      3          1           0       -0.530314   -1.007408    1.212170
      4          8           0       -1.210374   -0.010447   -0.396993
      5          8           0       -0.908590    1.161124    0.197915
      6          7           0        1.890569   -0.635306   -0.033506
      7          1           0        1.586294    1.555298   -0.027679
      8          6           0        1.748902    0.501273   -0.027397
 ---------------------------------------------------------------------
                    Distance matrix (angstroms):
                    1          2          3          4          5
     1  C    0.000000
     2  H    1.081021   0.000000
     3  H    1.082179   1.918253   0.000000
     4  O    1.242774   1.966292   2.011422   0.000000
     5  O    2.221250   3.188532   2.423702   1.348172   0.000000
     6  N    2.882796   3.364684   2.747879   3.184088   3.334067
     7  H    3.650977   4.495861   3.547495   3.226345   2.535885
     8  C    3.127176   3.848360   3.001244   3.025851   2.747442
                    6          7          8
     6  N    0.000000
     7  H    2.211643   0.000000
     8  C    1.145389   1.066495   0.000000
 Stoichiometry    C2H3NO2
 Framework group  C1[X(C2H3NO2)]
 Deg. of freedom    18
 Full point group                 C1      NOp   1
 Largest Abelian subgroup         C1      NOp   1
 Largest concise Abelian subgroup C1      NOp   1
                         Standard orientation:                         
 ---------------------------------------------------------------------
 Center     Atomic      Atomic             Coordinates (Angstroms)
 Number     Number       Type             X           Y           Z
 ---------------------------------------------------------------------
      1          6           0        0.971758    1.062378    0.209441
      2          1           0        1.204097    1.976171   -0.319338
      3          1           0        0.550568    1.012389    1.205037
      4          8           0        1.236017    0.011775   -0.399565
      5          8           0        0.936190   -1.158561    0.198755
      6          7           0       -1.867154    0.629881   -0.043622
      7          1           0       -1.557274   -1.559902   -0.029886
      8          6           0       -1.722585   -0.506302   -0.033438
 ---------------------------------------------------------------------
 Rotational constants (GHZ):           9.0204015           3.5084642           2.6672727

 **********************************************************************

            Population analysis using the SCF Density.

 **********************************************************************

 Orbital symmetries:
       Occupied  (A) (A) (A) (A) (A) (A) (A) (A) (A) (A) (A) (A)
                 (A) (A) (A) (A) (A) (A) (A)
       Virtual   (A) (A) (A) (A) (A) (A) (A) (A) (A) (A) (A) (A)
                 (A) (A) (A) (A) (A) (A) (A) (A) (A) (A) (A) (A)
                 (A) (A) (A) (A) (A) (A) (A) (A) (A) (A) (A) (A)
                 (A) (A) (A) (A) (A) (A) (A) (A) (A) (A) (A) (A)
                 (A) (A) (A) (A) (A) (A) (A) (A) (A) (A) (A) (A)
                 (A) (A) (A) (A) (A) (A) (A) (A) (A) (A) (A) (A)
                 (A) (A) (A) (A) (A) (A) (A) (A) (A) (A) (A) (A)
                 (A) (A) (A) (A) (A) (A) (A) (A) (A) (A) (A) (A)
                 (A) (A) (A) (A) (A) (A) (A) (A) (A) (A) (A) (A)
                 (A) (A) (A) (A) (A) (A) (A) (A) (A) (A) (A) (A)
                 (A) (A) (A) (A) (A) (A) (A) (A) (A) (A) (A) (A)
                 (A) (A) (A) (A) (A) (A) (A) (A) (A) (A) (A) (A)
                 (A) (A) (A) (A) (A) (A) (A) (A) (A) (A) (A) (A)
                 (A) (A) (A) (A) (A) (A) (A) (A) (A) (A) (A) (A)
                 (A) (A) (A) (A) (A) (A) (A) (A) (A) (A) (A) (A)
                 (A) (A) (A) (A) (A) (A) (A) (A) (A) (A) (A) (A)
                 (A) (A) (A) (A) (A) (A) (A) (A) (A) (A) (A) (A)
                 (A) (A) (A) (A) (A) (A) (A) (A) (A) (A) (A) (A)
                 (A) (A) (A) (A) (A) (A) (A) (A) (A) (A) (A) (A)
                 (A) (A) (A) (A) (A) (A) (A) (A) (A) (A) (A) (A)
                 (A) (A) (A) (A) (A) (A) (A) (A) (A) (A) (A) (A)
                 (A) (A) (A) (A) (A) (A) (A) (A) (A) (A) (A) (A)
                 (A) (A) (A) (A) (A) (A) (A) (A) (A) (A) (A) (A)
                 (A) (A) (A) (A)
 The electronic state is 1-A.
 Alpha  occ. eigenvalues --  -19.42913 -19.25881 -14.45567 -10.41387 -10.33938
 Alpha  occ. eigenvalues --   -1.32440  -1.02742  -1.01844  -0.77063  -0.69137
 Alpha  occ. eigenvalues --   -0.65625  -0.63111  -0.60575  -0.50289  -0.47761
 Alpha  occ. eigenvalues --   -0.45268  -0.45030  -0.34591  -0.34544
 Alpha virt. eigenvalues --   -0.02413   0.02978   0.04090   0.04771   0.07101
 Alpha virt. eigenvalues --    0.07667   0.08147   0.08384   0.10168   0.11326
 Alpha virt. eigenvalues --    0.11919   0.12745   0.13482   0.13886   0.14957
 Alpha virt. eigenvalues --    0.15615   0.16303   0.18127   0.19004   0.19569
 Alpha virt. eigenvalues --    0.20927   0.21363   0.22655   0.23439   0.24137
 Alpha virt. eigenvalues --    0.24230   0.27259   0.28279   0.30361   0.31087
 Alpha virt. eigenvalues --    0.31784   0.33567   0.33983   0.35009   0.36211
 Alpha virt. eigenvalues --    0.37203   0.37524   0.37712   0.39094   0.39538
 Alpha virt. eigenvalues --    0.40684   0.41609   0.42848   0.43182   0.44031
 Alpha virt. eigenvalues --    0.44212   0.46152   0.47744   0.48908   0.50687
 Alpha virt. eigenvalues --    0.53469   0.55008   0.56238   0.57991   0.59138
 Alpha virt. eigenvalues --    0.60616   0.61377   0.62384   0.65175   0.68024
 Alpha virt. eigenvalues --    0.68773   0.70708   0.71864   0.73814   0.75715
 Alpha virt. eigenvalues --    0.77481   0.78024   0.79095   0.79723   0.82482
 Alpha virt. eigenvalues --    0.83375   0.84559   0.84939   0.85894   0.86455
 Alpha virt. eigenvalues --    0.87596   0.89258   0.89495   0.90894   0.92333
 Alpha virt. eigenvalues --    0.92948   0.94004   0.95175   0.97312   0.97520
 Alpha virt. eigenvalues --    0.99623   1.00530   1.01080   1.02592   1.04259
 Alpha virt. eigenvalues --    1.05195   1.07061   1.08933   1.11471   1.12393
 Alpha virt. eigenvalues --    1.13004   1.15928   1.17227   1.18136   1.19039
 Alpha virt. eigenvalues --    1.19562   1.22076   1.24363   1.26541   1.29128
 Alpha virt. eigenvalues --    1.30726   1.32686   1.33535   1.34791   1.38397
 Alpha virt. eigenvalues --    1.38729   1.40104   1.43335   1.44681   1.46218
 Alpha virt. eigenvalues --    1.49473   1.50966   1.52621   1.54429   1.55392
 Alpha virt. eigenvalues --    1.56992   1.58787   1.61164   1.65134   1.65663
 Alpha virt. eigenvalues --    1.68607   1.71349   1.72437   1.76688   1.77862
 Alpha virt. eigenvalues --    1.79588   1.82515   1.84431   1.87033   1.88398
 Alpha virt. eigenvalues --    1.93424   1.95756   1.96990   1.98809   2.01354
 Alpha virt. eigenvalues --    2.02924   2.05738   2.06773   2.09319   2.11538
 Alpha virt. eigenvalues --    2.14168   2.16740   2.18470   2.19730   2.20858
 Alpha virt. eigenvalues --    2.24495   2.26054   2.27347   2.31937   2.34618
 Alpha virt. eigenvalues --    2.36472   2.37692   2.40747   2.43084   2.43492
 Alpha virt. eigenvalues --    2.51298   2.53118   2.55454   2.63883   2.67728
 Alpha virt. eigenvalues --    2.70815   2.73156   2.75560   2.81572   2.85896
 Alpha virt. eigenvalues --    2.87402   2.88022   2.91190   2.94627   3.00621
 Alpha virt. eigenvalues --    3.07108   3.09661   3.11071   3.13229   3.19181
 Alpha virt. eigenvalues --    3.22904   3.26950   3.28641   3.30561   3.31252
 Alpha virt. eigenvalues --    3.33139   3.38811   3.39756   3.41923   3.44601
 Alpha virt. eigenvalues --    3.47019   3.50058   3.51033   3.51474   3.55367
 Alpha virt. eigenvalues --    3.60249   3.61472   3.67214   3.77165   3.81372
 Alpha virt. eigenvalues --    3.84023   3.91765   3.93295   4.02772   4.05005
 Alpha virt. eigenvalues --    4.06667   4.07438   4.09635   4.11816   4.12049
 Alpha virt. eigenvalues --    4.15641   4.24160   4.25798   4.30706   4.36960
 Alpha virt. eigenvalues --    4.40646   4.47528   4.54275   4.54744   4.56674
 Alpha virt. eigenvalues --    4.63544   4.66345   4.72352   4.75121   4.80982
 Alpha virt. eigenvalues --    4.86421   4.91289   4.96694   4.99718   5.02741
 Alpha virt. eigenvalues --    5.03224   5.06872   5.09519   5.13618   5.14418
 Alpha virt. eigenvalues --    5.16773   5.21471   5.22686   5.25585   5.45855
 Alpha virt. eigenvalues --    5.48570   5.53359   5.64116   5.80443   5.87619
 Alpha virt. eigenvalues --    5.92183   5.98763   6.07200   6.11508   6.21666
 Alpha virt. eigenvalues --    6.26377   6.30473   6.34367   6.35713   6.45936
 Alpha virt. eigenvalues --    6.49273   6.57448   6.63085   6.66390   6.69760
 Alpha virt. eigenvalues --    6.73303   6.78609   6.80789   6.84986   6.85693
 Alpha virt. eigenvalues --    6.93847   7.01533   7.04623   7.17674   7.23524
 Alpha virt. eigenvalues --    7.34566   7.37675   7.67350   7.87793   8.28208
 Alpha virt. eigenvalues --   12.87607  14.04421  14.84436  16.64851  18.09004
          Condensed to atoms (all electrons):
               1          2          3          4          5          6
     1  C    5.383798   0.299791   0.273829   0.430527  -0.100529   0.015739
     2  H    0.299791   0.307091   0.020255  -0.009954   0.002311  -0.001524
     3  H    0.273829   0.020255   0.316424  -0.069175   0.024664  -0.001578
     4  O    0.430527  -0.009954  -0.069175   7.853368  -0.212698  -0.007915
     5  O   -0.100529   0.002311   0.024664  -0.212698   8.822675   0.001395
     6  N    0.015739  -0.001524  -0.001578  -0.007915   0.001395   6.975527
     7  H   -0.003527   0.000172   0.001267   0.002327   0.008363  -0.086504
     8  C    0.007511  -0.000400  -0.007356  -0.000486  -0.015224   0.527417
               7          8
     1  C   -0.003527   0.007511
     2  H    0.000172  -0.000400
     3  H    0.001267  -0.007356
     4  O    0.002327  -0.000486
     5  O    0.008363  -0.015224
     6  N   -0.086504   0.527417
     7  H    0.347743   0.126355
     8  C    0.126355   5.543271
 Mulliken charges:
               1
     1  C   -0.307138
     2  H    0.382258
     3  H    0.441669
     4  O    0.014007
     5  O   -0.530956
     6  N   -0.422557
     7  H    0.603804
     8  C   -0.181087
 Sum of Mulliken charges =   0.00000
 Mulliken charges with hydrogens summed into heavy atoms:
               1
     1  C    0.516789
     4  O    0.014007
     5  O   -0.530956
     6  N   -0.422557
     8  C    0.422717
 Electronic spatial extent (au):  <R**2>=            434.3939
 Charge=              0.0000 electrons
 Dipole moment (field-independent basis, Debye):
    X=              0.4947    Y=              1.5468    Z=              0.3723  Tot=              1.6661
 Quadrupole moment (field-independent basis, Debye-Ang):
   XX=            -30.8082   YY=            -26.0746   ZZ=            -28.3080
   XY=             10.4314   XZ=              0.0239   YZ=              0.8606
 Traceless Quadrupole moment (field-independent basis, Debye-Ang):
   XX=             -2.4113   YY=              2.3223   ZZ=              0.0889
   XY=             10.4314   XZ=              0.0239   YZ=              0.8606
 Octapole moment (field-independent basis, Debye-Ang**2):
  XXX=             14.2166  YYY=              0.5030  ZZZ=              0.2176  XYY=              1.5653
  XXY=             -5.4617  XXZ=             -0.3734  XZZ=              3.2862  YZZ=              0.9472
  YYZ=             -0.6569  XYZ=             -0.0366
 Hexadecapole moment (field-independent basis, Debye-Ang**3):
 XXXX=           -375.7186 YYYY=           -140.4603 ZZZZ=            -39.6789 XXXY=             23.1432
 XXXZ=             -2.1014 YYYX=             24.4186 YYYZ=             -3.7025 ZZZX=             -1.3841
 ZZZY=              1.7525 XXYY=            -83.4842 XXZZ=            -68.2980 YYZZ=            -31.9575
 XXYZ=              0.0999 YYXZ=             -2.0523 ZZXY=              1.7367
 N-N= 1.526138940028D+02 E-N=-9.693975060938D+02  KE= 2.814854520215D+02
 1\1\GINC-R16C42\FOpt\RwB97XD\Aug-CC-pVTZ\C2H3N1O2\LFRANZON\28-Oct-2021
 \0\\#wB97XD Aug-cc-pVTZ Opt Integral(Grid=SuperFineGrid) Freq MaxDisk=
 32GB\\Title\\0,1\C,-0.9498842,-1.0596679391,0.2160059794\H,-1.18364343
 57,-1.9746368418,-0.3101066269\H,-0.5303142277,-1.0074076063,1.2121695
 017\O,-1.2103738567,-0.0104468996,-0.396993334\O,-0.9085899448,1.16112
 40124,0.1979153283\N,1.8905688206,-0.6353056344,-0.033505616\H,1.58629
 4398,1.5552983402,-0.027678695\C,1.7489024463,0.5012725686,-0.02739653
 74\\Version=ES64L-G16RevB.01\State=1-A\HF=-283.0251581\RMSD=8.877e-09\
 RMSF=5.088e-05\Dipole=-0.196465,-0.6075748,0.1481617\Quadrupole=-1.752
 756,1.6824858,0.0702702,7.7654181,-0.0487282,-0.6316246\PG=C01 [X(C2H3
 N1O2)]\\@


 IT IS DOUBTED WHETHER A MAN EVER BRINGS HIS FACULTIES TO BEAR WITH THEIR FULL FORCE
 ON A SUBJECT UNTIL HE WRITES UPON IT.

                          -- CICERO
 Job cpu time:       0 days 11 hours 12 minutes 20.4 seconds.
 Elapsed time:       0 days  0 hours 45 minutes 40.6 seconds.
 File lengths (MBytes):  RWF=     59 Int=      0 D2E=      0 Chk=      7 Scr=      1
 Normal termination of Gaussian 16 at Thu Oct 28 11:20:06 2021.
 Link1:  Proceeding to internal job step number  2.
 ----------------------------------------------------------------------
 #N Geom=AllCheck Guess=TCheck SCRF=Check GenChk RwB97XD/Aug-CC-pVTZ Fr
 eq
 ----------------------------------------------------------------------
 1/10=4,29=7,30=1,38=1,40=1/1,3;
 2/12=2,40=1/2;
 3/5=16,6=1,7=10,11=2,14=-4,25=1,30=1,70=2,71=2,74=-58,75=-7,116=1,140=1/1,2,3;
 4/5=101/1;
 5/5=2,38=6,98=1/2;
 8/6=4,10=90,11=11/1;
 11/6=1,8=1,9=11,15=111,16=1/1,2,10;
 10/6=1/2;
 6/7=2,8=2,9=2,10=2,28=1/1;
 7/8=1,10=1,25=1/1,2,3,16;
 1/10=4,30=1/3;
 99//99;
 Structure from the checkpoint file:  "TS1-RC1-wb97H.chk"
 -----
 Title
 -----
 Charge =  0 Multiplicity = 1
 Redundant internal coordinates found in file.  (old form).
 C,0,-0.9498842,-1.0596679391,0.2160059794
 H,0,-1.1836434357,-1.9746368418,-0.3101066269
 H,0,-0.5303142277,-1.0074076063,1.2121695017
 O,0,-1.2103738567,-0.0104468996,-0.396993334
 O,0,-0.9085899448,1.1611240124,0.1979153283
 N,0,1.8905688206,-0.6353056344,-0.033505616
 H,0,1.586294398,1.5552983402,-0.027678695
 C,0,1.7489024463,0.5012725686,-0.0273965374
 Recover connectivity data from disk.

 GradGradGradGradGradGradGradGradGradGradGradGradGradGradGradGradGradGrad
 Berny optimization.
 Initialization pass.
                           ----------------------------
                           !    Initial Parameters    !
                           ! (Angstroms and Degrees)  !
 --------------------------                            --------------------------
 ! Name  Definition              Value          Derivative Info.                !
 --------------------------------------------------------------------------------
 ! R1    R(1,2)                  1.081          calculate D2E/DX2 analytically  !
 ! R2    R(1,3)                  1.0822         calculate D2E/DX2 analytically  !
 ! R3    R(1,4)                  1.2428         calculate D2E/DX2 analytically  !
 ! R4    R(1,6)                  2.8828         calculate D2E/DX2 analytically  !
 ! R5    R(3,6)                  2.7479         calculate D2E/DX2 analytically  !
 ! R6    R(4,5)                  1.3482         calculate D2E/DX2 analytically  !
 ! R7    R(5,7)                  2.5359         calculate D2E/DX2 analytically  !
 ! R8    R(5,8)                  2.7474         calculate D2E/DX2 analytically  !
 ! R9    R(6,8)                  1.1454         calculate D2E/DX2 analytically  !
 ! R10   R(7,8)                  1.0665         calculate D2E/DX2 analytically  !
 ! A1    A(2,1,3)              124.9394         calculate D2E/DX2 analytically  !
 ! A2    A(2,1,4)              115.4164         calculate D2E/DX2 analytically  !
 ! A3    A(2,1,6)              107.1895         calculate D2E/DX2 analytically  !
 ! A4    A(3,1,4)              119.6394         calculate D2E/DX2 analytically  !
 ! A5    A(4,1,6)               92.2669         calculate D2E/DX2 analytically  !
 ! A6    A(1,4,5)              117.9752         calculate D2E/DX2 analytically  !
 ! A7    A(4,5,7)              108.4241         calculate D2E/DX2 analytically  !
 ! A8    A(4,5,8)               88.3738         calculate D2E/DX2 analytically  !
 ! A9    A(1,6,8)               91.3605         calculate D2E/DX2 analytically  !
 ! A10   A(3,6,8)               91.3173         calculate D2E/DX2 analytically  !
 ! A11   A(5,8,6)              111.0016         calculate D2E/DX2 analytically  !
 ! A12   L(6,8,7,4,-1)         178.3081         calculate D2E/DX2 analytically  !
 ! A13   L(6,8,7,4,-2)         180.1151         calculate D2E/DX2 analytically  !
 ! D1    D(2,1,4,5)           -178.3806         calculate D2E/DX2 analytically  !
 ! D2    D(3,1,4,5)              2.3797         calculate D2E/DX2 analytically  !
 ! D3    D(6,1,4,5)            -68.1213         calculate D2E/DX2 analytically  !
 ! D4    D(2,1,6,8)            147.8617         calculate D2E/DX2 analytically  !
 ! D5    D(4,1,6,8)             30.3547         calculate D2E/DX2 analytically  !
 ! D6    D(1,4,5,7)             77.6395         calculate D2E/DX2 analytically  !
 ! D7    D(1,4,5,8)             66.5191         calculate D2E/DX2 analytically  !
 ! D8    D(4,5,8,6)            -27.6241         calculate D2E/DX2 analytically  !
 ! D9    D(1,6,8,5)             -0.0522         calculate D2E/DX2 analytically  !
 ! D10   D(3,6,8,5)            -22.0512         calculate D2E/DX2 analytically  !
 --------------------------------------------------------------------------------
 Trust Radius=3.00D-01 FncErr=1.00D-07 GrdErr=1.00D-07 EigMax=2.50D+02 EigMin=1.00D-04
 Number of steps in this run=      2 maximum allowed number of steps=      2.
 GradGradGradGradGradGradGradGradGradGradGradGradGradGradGradGradGradGrad

                          Input orientation:                          
 ---------------------------------------------------------------------
 Center     Atomic      Atomic             Coordinates (Angstroms)
 Number     Number       Type             X           Y           Z
 ---------------------------------------------------------------------
      1          6           0       -0.949884   -1.059668    0.216006
      2          1           0       -1.183643   -1.974637   -0.310107
      3          1           0       -0.530314   -1.007408    1.212170
      4          8           0       -1.210374   -0.010447   -0.396993
      5          8           0       -0.908590    1.161124    0.197915
      6          7           0        1.890569   -0.635306   -0.033506
      7          1           0        1.586294    1.555298   -0.027679
      8          6           0        1.748902    0.501273   -0.027397
 ---------------------------------------------------------------------
                    Distance matrix (angstroms):
                    1          2          3          4          5
     1  C    0.000000
     2  H    1.081021   0.000000
     3  H    1.082179   1.918253   0.000000
     4  O    1.242774   1.966292   2.011422   0.000000
     5  O    2.221250   3.188532   2.423702   1.348172   0.000000
     6  N    2.882796   3.364684   2.747879   3.184088   3.334067
     7  H    3.650977   4.495861   3.547495   3.226345   2.535885
     8  C    3.127176   3.848360   3.001244   3.025851   2.747442
                    6          7          8
     6  N    0.000000
     7  H    2.211643   0.000000
     8  C    1.145389   1.066495   0.000000
 Stoichiometry    C2H3NO2
 Framework group  C1[X(C2H3NO2)]
 Deg. of freedom    18
 Full point group                 C1      NOp   1
 Largest Abelian subgroup         C1      NOp   1
 Largest concise Abelian subgroup C1      NOp   1
                         Standard orientation:                         
 ---------------------------------------------------------------------
 Center     Atomic      Atomic             Coordinates (Angstroms)
 Number     Number       Type             X           Y           Z
 ---------------------------------------------------------------------
      1          6           0        0.971758    1.062378    0.209441
      2          1           0        1.204097    1.976171   -0.319338
      3          1           0        0.550568    1.012389    1.205037
      4          8           0        1.236017    0.011775   -0.399565
      5          8           0        0.936190   -1.158561    0.198755
      6          7           0       -1.867154    0.629881   -0.043622
      7          1           0       -1.557274   -1.559902   -0.029886
      8          6           0       -1.722585   -0.506302   -0.033438
 ---------------------------------------------------------------------
 Rotational constants (GHZ):           9.0204015           3.5084642           2.6672727
 Standard basis: Aug-CC-pVTZ (5D, 7F)
 There are   350 symmetry adapted cartesian basis functions of A   symmetry.
 There are   299 symmetry adapted basis functions of A   symmetry.
   299 basis functions,   441 primitive gaussians,   350 cartesian basis functions
    19 alpha electrons       19 beta electrons
       nuclear repulsion energy       152.6162307176 Hartrees.
 NAtoms=    8 NActive=    8 NUniq=    8 SFac= 1.00D+00 NAtFMM=   60 NAOKFM=F Big=F
 Integral buffers will be    131072 words long.
 Raffenetti 2 integral format.
 Two-electron integral symmetry is turned on.
 Nuclear repulsion after empirical dispersion term =      152.6138940028 Hartrees.
 One-electron integrals computed using PRISM.
 NBasis=   299 RedAO= T EigKep=  4.93D-05  NBF=   299
 NBsUse=   299 1.00D-06 EigRej= -1.00D+00 NBFU=   299
 Initial guess from the checkpoint file:  "TS1-RC1-wb97H.chk"
 B after Tr=     0.000000    0.000000    0.000000
         Rot=    1.000000    0.000000    0.000000    0.000000 Ang=   0.00 deg.
 Requested convergence on RMS density matrix=1.00D-08 within 128 cycles.
 Requested convergence on MAX density matrix=1.00D-06.
 Requested convergence on             energy=1.00D-06.
 No special actions if energy rises.
 SCF Done:  E(RwB97XD) =  -283.025158103     A.U. after    1 cycles
            NFock=  1  Conv=0.48D-08     -V/T= 2.0055
 DoSCS=F DFT=T ScalE2(SS,OS)=  1.000000  1.000000
 Range of M.O.s used for correlation:     1   299
 NBasis=   299 NAE=    19 NBE=    19 NFC=     0 NFV=     0
 NROrb=    299 NOA=    19 NOB=    19 NVA=   280 NVB=   280

 **** Warning!!: The largest alpha MO coefficient is  0.27313933D+02

 Symmetrizing basis deriv contribution to polar:
 IMax=3 JMax=2 DiffMx= 0.00D+00
 G2DrvN: will do     9 centers at a time, making    1 passes.
 Calling FoFCou, ICntrl=  3107 FMM=F I1Cent=   0 AccDes= 0.00D+00.
 End of G2Drv F.D. properties file   721 does not exist.
 End of G2Drv F.D. properties file   722 does not exist.
 End of G2Drv F.D. properties file   788 does not exist.
          IDoAtm=11111111
          Differentiating once with respect to electric field.
                with respect to dipole field.
          Differentiating once with respect to nuclear coordinates.
 CalDSu exits because no D1Ps are significant.
          There are    27 degrees of freedom in the 1st order CPHF.  IDoFFX=6 NUNeed=     3.
     24 vectors produced by pass  0 Test12= 1.97D-14 3.70D-09 XBig12= 3.91D+01 4.32D+00.
 AX will form    24 AO Fock derivatives at one time.
     24 vectors produced by pass  1 Test12= 1.97D-14 3.70D-09 XBig12= 1.23D+01 6.33D-01.
     24 vectors produced by pass  2 Test12= 1.97D-14 3.70D-09 XBig12= 6.87D-01 1.20D-01.
     24 vectors produced by pass  3 Test12= 1.97D-14 3.70D-09 XBig12= 9.20D-03 1.86D-02.
     24 vectors produced by pass  4 Test12= 1.97D-14 3.70D-09 XBig12= 1.30D-04 1.70D-03.
     24 vectors produced by pass  5 Test12= 1.97D-14 3.70D-09 XBig12= 1.06D-06 1.40D-04.
     24 vectors produced by pass  6 Test12= 1.97D-14 3.70D-09 XBig12= 8.16D-09 1.42D-05.
     13 vectors produced by pass  7 Test12= 1.97D-14 3.70D-09 XBig12= 6.31D-11 1.02D-06.
      3 vectors produced by pass  8 Test12= 1.97D-14 3.70D-09 XBig12= 4.58D-13 9.10D-08.
      1 vectors produced by pass  9 Test12= 1.97D-14 3.70D-09 XBig12= 3.04D-15 9.63D-09.
 InvSVY:  IOpt=1 It=  1 EMax= 2.22D-15
 Solved reduced A of dimension   185 with    27 vectors.
 Isotropic polarizability for W=    0.000000       43.48 Bohr**3.
 End of Minotr F.D. properties file   721 does not exist.
 End of Minotr F.D. properties file   722 does not exist.
 End of Minotr F.D. properties file   788 does not exist.

 **********************************************************************

            Population analysis using the SCF Density.

 **********************************************************************

 Orbital symmetries:
       Occupied  (A) (A) (A) (A) (A) (A) (A) (A) (A) (A) (A) (A)
                 (A) (A) (A) (A) (A) (A) (A)
       Virtual   (A) (A) (A) (A) (A) (A) (A) (A) (A) (A) (A) (A)
                 (A) (A) (A) (A) (A) (A) (A) (A) (A) (A) (A) (A)
                 (A) (A) (A) (A) (A) (A) (A) (A) (A) (A) (A) (A)
                 (A) (A) (A) (A) (A) (A) (A) (A) (A) (A) (A) (A)
                 (A) (A) (A) (A) (A) (A) (A) (A) (A) (A) (A) (A)
                 (A) (A) (A) (A) (A) (A) (A) (A) (A) (A) (A) (A)
                 (A) (A) (A) (A) (A) (A) (A) (A) (A) (A) (A) (A)
                 (A) (A) (A) (A) (A) (A) (A) (A) (A) (A) (A) (A)
                 (A) (A) (A) (A) (A) (A) (A) (A) (A) (A) (A) (A)
                 (A) (A) (A) (A) (A) (A) (A) (A) (A) (A) (A) (A)
                 (A) (A) (A) (A) (A) (A) (A) (A) (A) (A) (A) (A)
                 (A) (A) (A) (A) (A) (A) (A) (A) (A) (A) (A) (A)
                 (A) (A) (A) (A) (A) (A) (A) (A) (A) (A) (A) (A)
                 (A) (A) (A) (A) (A) (A) (A) (A) (A) (A) (A) (A)
                 (A) (A) (A) (A) (A) (A) (A) (A) (A) (A) (A) (A)
                 (A) (A) (A) (A) (A) (A) (A) (A) (A) (A) (A) (A)
                 (A) (A) (A) (A) (A) (A) (A) (A) (A) (A) (A) (A)
                 (A) (A) (A) (A) (A) (A) (A) (A) (A) (A) (A) (A)
                 (A) (A) (A) (A) (A) (A) (A) (A) (A) (A) (A) (A)
                 (A) (A) (A) (A) (A) (A) (A) (A) (A) (A) (A) (A)
                 (A) (A) (A) (A) (A) (A) (A) (A) (A) (A) (A) (A)
                 (A) (A) (A) (A) (A) (A) (A) (A) (A) (A) (A) (A)
                 (A) (A) (A) (A) (A) (A) (A) (A) (A) (A) (A) (A)
                 (A) (A) (A) (A)
 The electronic state is 1-A.
 Alpha  occ. eigenvalues --  -19.42913 -19.25881 -14.45567 -10.41387 -10.33938
 Alpha  occ. eigenvalues --   -1.32440  -1.02742  -1.01844  -0.77063  -0.69137
 Alpha  occ. eigenvalues --   -0.65625  -0.63111  -0.60575  -0.50289  -0.47761
 Alpha  occ. eigenvalues --   -0.45268  -0.45030  -0.34591  -0.34544
 Alpha virt. eigenvalues --   -0.02413   0.02978   0.04090   0.04771   0.07101
 Alpha virt. eigenvalues --    0.07667   0.08147   0.08384   0.10168   0.11326
 Alpha virt. eigenvalues --    0.11919   0.12745   0.13482   0.13886   0.14957
 Alpha virt. eigenvalues --    0.15615   0.16303   0.18127   0.19004   0.19569
 Alpha virt. eigenvalues --    0.20927   0.21363   0.22655   0.23439   0.24137
 Alpha virt. eigenvalues --    0.24230   0.27259   0.28279   0.30361   0.31087
 Alpha virt. eigenvalues --    0.31784   0.33567   0.33983   0.35009   0.36211
 Alpha virt. eigenvalues --    0.37203   0.37524   0.37712   0.39094   0.39538
 Alpha virt. eigenvalues --    0.40684   0.41609   0.42848   0.43182   0.44031
 Alpha virt. eigenvalues --    0.44212   0.46152   0.47744   0.48908   0.50687
 Alpha virt. eigenvalues --    0.53469   0.55008   0.56238   0.57991   0.59138
 Alpha virt. eigenvalues --    0.60616   0.61377   0.62384   0.65175   0.68024
 Alpha virt. eigenvalues --    0.68773   0.70708   0.71864   0.73814   0.75715
 Alpha virt. eigenvalues --    0.77481   0.78024   0.79095   0.79723   0.82482
 Alpha virt. eigenvalues --    0.83375   0.84559   0.84939   0.85894   0.86455
 Alpha virt. eigenvalues --    0.87596   0.89258   0.89495   0.90894   0.92333
 Alpha virt. eigenvalues --    0.92948   0.94004   0.95175   0.97312   0.97520
 Alpha virt. eigenvalues --    0.99623   1.00530   1.01080   1.02592   1.04259
 Alpha virt. eigenvalues --    1.05195   1.07061   1.08933   1.11471   1.12393
 Alpha virt. eigenvalues --    1.13004   1.15928   1.17227   1.18136   1.19039
 Alpha virt. eigenvalues --    1.19562   1.22076   1.24363   1.26541   1.29128
 Alpha virt. eigenvalues --    1.30726   1.32686   1.33535   1.34791   1.38397
 Alpha virt. eigenvalues --    1.38729   1.40104   1.43335   1.44681   1.46218
 Alpha virt. eigenvalues --    1.49473   1.50966   1.52621   1.54429   1.55392
 Alpha virt. eigenvalues --    1.56992   1.58787   1.61164   1.65134   1.65663
 Alpha virt. eigenvalues --    1.68607   1.71349   1.72437   1.76688   1.77862
 Alpha virt. eigenvalues --    1.79588   1.82515   1.84431   1.87033   1.88398
 Alpha virt. eigenvalues --    1.93424   1.95756   1.96990   1.98809   2.01354
 Alpha virt. eigenvalues --    2.02924   2.05738   2.06773   2.09319   2.11538
 Alpha virt. eigenvalues --    2.14168   2.16740   2.18470   2.19730   2.20858
 Alpha virt. eigenvalues --    2.24495   2.26054   2.27347   2.31937   2.34618
 Alpha virt. eigenvalues --    2.36472   2.37692   2.40747   2.43084   2.43492
 Alpha virt. eigenvalues --    2.51298   2.53118   2.55454   2.63883   2.67728
 Alpha virt. eigenvalues --    2.70815   2.73156   2.75560   2.81572   2.85896
 Alpha virt. eigenvalues --    2.87402   2.88022   2.91190   2.94627   3.00621
 Alpha virt. eigenvalues --    3.07108   3.09661   3.11071   3.13229   3.19181
 Alpha virt. eigenvalues --    3.22904   3.26950   3.28641   3.30561   3.31252
 Alpha virt. eigenvalues --    3.33139   3.38811   3.39756   3.41923   3.44601
 Alpha virt. eigenvalues --    3.47019   3.50058   3.51033   3.51474   3.55367
 Alpha virt. eigenvalues --    3.60249   3.61472   3.67214   3.77165   3.81372
 Alpha virt. eigenvalues --    3.84023   3.91765   3.93295   4.02772   4.05005
 Alpha virt. eigenvalues --    4.06667   4.07438   4.09635   4.11816   4.12049
 Alpha virt. eigenvalues --    4.15641   4.24160   4.25798   4.30706   4.36960
 Alpha virt. eigenvalues --    4.40646   4.47528   4.54275   4.54744   4.56674
 Alpha virt. eigenvalues --    4.63544   4.66345   4.72352   4.75121   4.80982
 Alpha virt. eigenvalues --    4.86421   4.91289   4.96694   4.99718   5.02741
 Alpha virt. eigenvalues --    5.03224   5.06872   5.09519   5.13618   5.14418
 Alpha virt. eigenvalues --    5.16773   5.21471   5.22686   5.25585   5.45855
 Alpha virt. eigenvalues --    5.48570   5.53359   5.64116   5.80443   5.87619
 Alpha virt. eigenvalues --    5.92183   5.98763   6.07200   6.11508   6.21666
 Alpha virt. eigenvalues --    6.26377   6.30473   6.34367   6.35713   6.45936
 Alpha virt. eigenvalues --    6.49273   6.57448   6.63085   6.66390   6.69760
 Alpha virt. eigenvalues --    6.73303   6.78609   6.80788   6.84986   6.85693
 Alpha virt. eigenvalues --    6.93847   7.01533   7.04623   7.17674   7.23524
 Alpha virt. eigenvalues --    7.34566   7.37675   7.67350   7.87793   8.28208
 Alpha virt. eigenvalues --   12.87607  14.04421  14.84436  16.64851  18.09004
          Condensed to atoms (all electrons):
               1          2          3          4          5          6
     1  C    5.383796   0.299791   0.273829   0.430527  -0.100529   0.015739
     2  H    0.299791   0.307092   0.020255  -0.009954   0.002311  -0.001524
     3  H    0.273829   0.020255   0.316424  -0.069175   0.024664  -0.001578
     4  O    0.430527  -0.009954  -0.069175   7.853368  -0.212699  -0.007915
     5  O   -0.100529   0.002311   0.024664  -0.212699   8.822677   0.001395
     6  N    0.015739  -0.001524  -0.001578  -0.007915   0.001395   6.975527
     7  H   -0.003527   0.000172   0.001267   0.002327   0.008363  -0.086504
     8  C    0.007511  -0.000400  -0.007356  -0.000486  -0.015224   0.527417
               7          8
     1  C   -0.003527   0.007511
     2  H    0.000172  -0.000400
     3  H    0.001267  -0.007356
     4  O    0.002327  -0.000486
     5  O    0.008363  -0.015224
     6  N   -0.086504   0.527417
     7  H    0.347743   0.126355
     8  C    0.126355   5.543271
 Mulliken charges:
               1
     1  C   -0.307136
     2  H    0.382258
     3  H    0.441669
     4  O    0.014007
     5  O   -0.530958
     6  N   -0.422557
     7  H    0.603804
     8  C   -0.181086
 Sum of Mulliken charges =   0.00000
 Mulliken charges with hydrogens summed into heavy atoms:
               1
     1  C    0.516791
     4  O    0.014007
     5  O   -0.530958
     6  N   -0.422557
     8  C    0.422717
 APT charges:
               1
     1  C    0.203162
     2  H    0.106943
     3  H    0.079323
     4  O    0.116412
     5  O   -0.532715
     6  N   -0.285623
     7  H    0.267650
     8  C    0.044847
 Sum of APT charges =   0.00000
 APT charges with hydrogens summed into heavy atoms:
               1
     1  C    0.389428
     4  O    0.116412
     5  O   -0.532715
     6  N   -0.285623
     8  C    0.312497
 Electronic spatial extent (au):  <R**2>=            434.3939
 Charge=              0.0000 electrons
 Dipole moment (field-independent basis, Debye):
    X=              0.4947    Y=              1.5469    Z=              0.3723  Tot=              1.6662
 Quadrupole moment (field-independent basis, Debye-Ang):
   XX=            -30.8082   YY=            -26.0746   ZZ=            -28.3080
   XY=             10.4314   XZ=              0.0239   YZ=              0.8606
 Traceless Quadrupole moment (field-independent basis, Debye-Ang):
   XX=             -2.4113   YY=              2.3223   ZZ=              0.0889
   XY=             10.4314   XZ=              0.0239   YZ=              0.8606
 Octapole moment (field-independent basis, Debye-Ang**2):
  XXX=             14.2166  YYY=              0.5030  ZZZ=              0.2176  XYY=              1.5653
  XXY=             -5.4617  XXZ=             -0.3734  XZZ=              3.2862  YZZ=              0.9472
  YYZ=             -0.6569  XYZ=             -0.0366
 Hexadecapole moment (field-independent basis, Debye-Ang**3):
 XXXX=           -375.7186 YYYY=           -140.4603 ZZZZ=            -39.6788 XXXY=             23.1432
 XXXZ=             -2.1014 YYYX=             24.4186 YYYZ=             -3.7025 ZZZX=             -1.3841
 ZZZY=              1.7525 XXYY=            -83.4842 XXZZ=            -68.2979 YYZZ=            -31.9575
 XXYZ=              0.0999 YYXZ=             -2.0523 ZZXY=              1.7367
 N-N= 1.526138940028D+02 E-N=-9.693975196284D+02  KE= 2.814854588690D+02
  Exact polarizability:  38.976   0.447  58.759  -0.728   0.324  32.705
 Approx polarizability:  36.968  -1.192  77.418  -1.468   0.310  35.824
 Calling FoFJK, ICntrl=    100127 FMM=F ISym2X=0 I1Cent= 0 IOpClX= 0 NMat=1 NMatS=1 NMatT=0.
 Full mass-weighted force constant matrix:
 Low frequencies ---  -11.7370   -0.0007   -0.0004    0.0006    5.0680   10.5751
 Low frequencies ---   93.2994  119.9367  140.8177
 Diagonal vibrational polarizability:
      104.0215172       6.0169810      95.6931098
 Harmonic frequencies (cm**-1), IR intensities (KM/Mole), Raman scattering
 activities (A**4/AMU), depolarization ratios for plane and unpolarized
 incident light, reduced masses (AMU), force constants (mDyne/A),
 and normal coordinates:
                      1                      2                      3
                      A                      A                      A
 Frequencies --     93.2901               119.9360               140.8174
 Red. masses --      8.1714                 3.9193                 4.7522
 Frc consts  --      0.0419                 0.0332                 0.0555
 IR Inten    --     14.8451                41.7860                13.5995
  Atom  AN      X      Y      Z        X      Y      Z        X      Y      Z
     1   6    -0.17   0.03   0.08     0.02   0.06  -0.13    -0.30  -0.10  -0.02
     2   1    -0.27   0.06   0.09     0.08  -0.02  -0.24    -0.69  -0.05  -0.10
     3   1     0.04  -0.03   0.16     0.02   0.20  -0.12    -0.05  -0.18   0.08
     4   8    -0.25   0.07  -0.03    -0.03  -0.03   0.00    -0.14  -0.05  -0.03
     5   8    -0.19   0.04  -0.04    -0.11   0.06   0.13     0.28  -0.11   0.08
     6   7     0.59  -0.05  -0.13     0.10  -0.04   0.29     0.03   0.15   0.05
     7   1    -0.45  -0.19   0.31    -0.03  -0.06  -0.80     0.33   0.18  -0.19
     8   6     0.12  -0.10   0.12     0.05  -0.05  -0.29     0.12   0.16  -0.08
                      4                      5                      6
                      A                      A                      A
 Frequencies --    192.9170               228.0775               541.5608
 Red. masses --      3.2739                 3.2662                 3.1230
 Frc consts  --      0.0718                 0.1001                 0.5397
 IR Inten    --     74.5832                 3.7704                 0.6894
  Atom  AN      X      Y      Z        X      Y      Z        X      Y      Z
     1   6     0.04   0.00   0.03    -0.24  -0.01  -0.11     0.03   0.19  -0.05
     2   1     0.10  -0.02   0.04     0.04  -0.02   0.01     0.23  -0.08  -0.45
     3   1     0.10   0.01   0.06    -0.83   0.01  -0.36     0.00   0.76  -0.04
     4   8    -0.10  -0.02  -0.01     0.24  -0.01   0.10    -0.11  -0.01   0.21
     5   8    -0.17   0.00  -0.01    -0.11  -0.02  -0.09     0.07  -0.18  -0.13
     6   7    -0.12  -0.02  -0.04     0.04   0.02   0.05     0.01   0.00   0.00
     7   1     0.87   0.12   0.08     0.08   0.03   0.06     0.04   0.01   0.01
     8   6     0.36   0.04   0.03     0.08   0.03   0.06     0.00   0.00   0.00
                      7                      8                      9
                      A                      A                      A
 Frequencies --    698.8433               721.0323               802.6685
 Red. masses --      1.2241                 1.4076                 1.3317
 Frc consts  --      0.3522                 0.4312                 0.5055
 IR Inten    --     10.8425                28.2212                29.6286
  Atom  AN      X      Y      Z        X      Y      Z        X      Y      Z
     1   6     0.00  -0.01   0.00     0.00   0.00   0.00     0.00   0.00   0.00
     2   1     0.72   0.00   0.33    -0.28   0.01  -0.12     0.00   0.00   0.00
     3   1    -0.47  -0.02  -0.20     0.17   0.00   0.07     0.00   0.00   0.00
     4   8    -0.08   0.00  -0.04     0.04   0.00   0.01     0.00   0.00   0.00
     5   8     0.05   0.00   0.03    -0.03   0.00  -0.01     0.00   0.00   0.00
     6   7     0.03   0.00   0.00     0.07   0.00   0.00     0.00   0.00   0.06
     7   1     0.31   0.05   0.02     0.91   0.13   0.04    -0.04   0.00   0.98
     8   6    -0.05  -0.01   0.00    -0.16  -0.03  -0.01     0.01   0.00  -0.16
                     10                     11                     12
                      A                      A                      A
 Frequencies --    942.7681              1028.7046              1254.9946
 Red. masses --      6.5644                 1.3228                 1.6030
 Frc consts  --      3.4376                 0.8247                 1.4875
 IR Inten    --     88.0788                21.6234                15.2990
  Atom  AN      X      Y      Z        X      Y      Z        X      Y      Z
     1   6    -0.02  -0.18   0.05    -0.15   0.00  -0.06    -0.05  -0.10   0.12
     2   1     0.13  -0.57  -0.49     0.54  -0.01   0.22     0.17  -0.45  -0.39
     3   1    -0.07   0.18   0.03     0.73   0.00   0.31    -0.05   0.74   0.16
     4   8    -0.09  -0.28   0.17     0.04   0.00   0.02     0.05   0.07  -0.11
     5   8     0.10   0.43  -0.18     0.00   0.01  -0.01    -0.01  -0.02   0.03
     6   7     0.00   0.00   0.00     0.00   0.00   0.00     0.00   0.00   0.00
     7   1     0.03   0.01  -0.03     0.00   0.00   0.00     0.00   0.00   0.00
     8   6     0.00   0.00   0.00     0.00   0.00   0.00     0.00   0.00   0.00
                     13                     14                     15
                      A                      A                      A
 Frequencies --   1431.1943              1612.0478              2212.1195
 Red. masses --      1.2802                 4.2188                 5.0580
 Frc consts  --      1.5450                 6.4594                14.5830
 IR Inten    --      8.6795                13.5877                11.9752
  Atom  AN      X      Y      Z        X      Y      Z        X      Y      Z
     1   6    -0.01   0.04   0.02    -0.09   0.37   0.22     0.00   0.00   0.00
     2   1    -0.24   0.42   0.57     0.24  -0.15  -0.56     0.00   0.00   0.00
     3   1    -0.01   0.65   0.05    -0.10  -0.53   0.21     0.00   0.00  -0.01
     4   8     0.02  -0.12  -0.05     0.06  -0.22  -0.15     0.00   0.00   0.00
     5   8     0.00   0.02  -0.01     0.00  -0.01   0.01     0.00   0.00   0.00
     6   7     0.00   0.00   0.00     0.00   0.00   0.00    -0.05   0.41   0.00
     7   1     0.00   0.00   0.00     0.00   0.00   0.00     0.12  -0.80   0.01
     8   6     0.00   0.00   0.00     0.00   0.00   0.00     0.05  -0.41   0.00
                     16                     17                     18
                      A                      A                      A
 Frequencies --   3146.8490              3295.0189              3459.5483
 Red. masses --      1.0480                 1.1295                 1.1927
 Frc consts  --      6.1145                 7.2250                 8.4103
 IR Inten    --      3.3727                 0.9169                65.6100
  Atom  AN      X      Y      Z        X      Y      Z        X      Y      Z
     1   6     0.01  -0.05  -0.03    -0.04  -0.05   0.08     0.00   0.00   0.00
     2   1     0.15   0.57  -0.33     0.16   0.62  -0.36     0.00   0.00   0.00
     3   1    -0.29  -0.03   0.68     0.26   0.03  -0.61     0.00   0.00   0.00
     4   8     0.00   0.00   0.00     0.00   0.00   0.00     0.00   0.00   0.00
     5   8     0.00   0.00   0.00     0.00   0.00   0.00     0.00   0.00   0.00
     6   7     0.00   0.00   0.00     0.00   0.00   0.00     0.00   0.03   0.00
     7   1     0.00   0.00   0.00     0.00   0.00   0.00    -0.15   0.98   0.00
     8   6     0.00   0.00   0.00     0.00   0.00   0.00     0.02  -0.12   0.00

 -------------------
 - Thermochemistry -
 -------------------
 Temperature   298.150 Kelvin.  Pressure   1.00000 Atm.
 Atom     1 has atomic number  6 and mass  12.00000
 Atom     2 has atomic number  1 and mass   1.00783
 Atom     3 has atomic number  1 and mass   1.00783
 Atom     4 has atomic number  8 and mass  15.99491
 Atom     5 has atomic number  8 and mass  15.99491
 Atom     6 has atomic number  7 and mass  14.00307
 Atom     7 has atomic number  1 and mass   1.00783
 Atom     8 has atomic number  6 and mass  12.00000
 Molecular mass:    73.01638 amu.
 Principal axes and moments of inertia in atomic units:
                           1         2         3
     Eigenvalues --   200.07327 514.39636 676.62417
           X            0.99816   0.06057   0.00301
           Y           -0.06060   0.99806   0.01447
           Z           -0.00213  -0.01462   0.99989
 This molecule is an asymmetric top.
 Rotational symmetry number  1.
 Rotational temperatures (Kelvin)      0.43291     0.16838     0.12801
 Rotational constants (GHZ):           9.02040     3.50846     2.66727
 Zero-point vibrational energy     131125.0 (Joules/Mol)
                                   31.33963 (Kcal/Mol)
 Warning -- explicit consideration of   6 degrees of freedom as
           vibrations may cause significant error
 Vibrational temperatures:    134.22   172.56   202.60   277.56   328.15
          (Kelvin)            779.19  1005.48  1037.40  1154.86  1356.43
                             1480.08  1805.66  2059.17  2319.38  3182.75
                             4527.61  4740.80  4977.52
 
 Zero-point correction=                           0.049943 (Hartree/Particle)
 Thermal correction to Energy=                    0.056562
 Thermal correction to Enthalpy=                  0.057506
 Thermal correction to Gibbs Free Energy=         0.019629
 Sum of electronic and zero-point Energies=           -282.975215
 Sum of electronic and thermal Energies=              -282.968596
 Sum of electronic and thermal Enthalpies=            -282.967652
 Sum of electronic and thermal Free Energies=         -283.005529
 
                     E (Thermal)             CV                S
                      KCal/Mol        Cal/Mol-Kelvin    Cal/Mol-Kelvin
 Total                   35.493             19.948             79.719
 Electronic               0.000              0.000              0.000
 Translational            0.889              2.981             38.781
 Rotational               0.889              2.981             25.746
 Vibrational             33.716             13.986             15.192
 Vibration     1          0.602              1.954              3.590
 Vibration     2          0.609              1.933              3.101
 Vibration     3          0.615              1.912              2.793
 Vibration     4          0.635              1.850              2.200
 Vibration     5          0.651              1.798              1.894
 Vibration     6          0.897              1.158              0.562
                       Q            Log10(Q)             Ln(Q)
 Total Bot       0.935699D-09         -9.028864        -20.789727
 Total V=0       0.877494D+14         13.943244         32.105506
 Vib (Bot)       0.403914D-21        -21.393711        -49.260839
 Vib (Bot)    1  0.220264D+01          0.342944          0.789659
 Vib (Bot)    2  0.170391D+01          0.231447          0.532926
 Vib (Bot)    3  0.144365D+01          0.159461          0.367172
 Vib (Bot)    4  0.103633D+01          0.015499          0.035689
 Vib (Bot)    5  0.864282D+00         -0.063345         -0.145857
 Vib (Bot)    6  0.292120D+00         -0.534439         -1.230591
 Vib (V=0)       0.378788D+02          1.578397          3.634393
 Vib (V=0)    1  0.275868D+01          0.440702          1.014753
 Vib (V=0)    2  0.227576D+01          0.357126          0.822313
 Vib (V=0)    3  0.202778D+01          0.307021          0.706942
 Vib (V=0)    4  0.165065D+01          0.217654          0.501167
 Vib (V=0)    5  0.149849D+01          0.175654          0.404458
 Vib (V=0)    6  0.107908D+01          0.033054          0.076109
 Electronic      0.100000D+01          0.000000          0.000000
 Translational   0.245236D+08          7.389584         17.015147
 Rotational      0.944632D+05          4.975263         11.455966
 ***** Axes restored to original set *****
 -------------------------------------------------------------------
 Center     Atomic                   Forces (Hartrees/Bohr)
 Number     Number              X              Y              Z
 -------------------------------------------------------------------
      1        6          -0.000061467    0.000122855   -0.000066717
      2        1           0.000029300   -0.000012365    0.000006813
      3        1          -0.000009308   -0.000007137   -0.000001843
      4        8           0.000032213   -0.000139589    0.000044759
      5        8           0.000000664    0.000048890    0.000030914
      6        7          -0.000000717    0.000076810   -0.000002130
      7        1           0.000006869   -0.000014496   -0.000007075
      8        6           0.000002445   -0.000074969   -0.000004721
 -------------------------------------------------------------------
 Cartesian Forces:  Max     0.000139589 RMS     0.000050931
 FormGI is forming the generalized inverse of G from B-inverse, IUseBI=4.

 GradGradGradGradGradGradGradGradGradGradGradGradGradGradGradGradGradGrad
 Berny optimization.
 Internal  Forces:  Max     0.000120450 RMS     0.000028491
 Search for a local minimum.
 Step number   1 out of a maximum of    2
 All quantities printed in internal units (Hartrees-Bohrs-Radians)
 Second derivative matrix not updated -- analytic derivatives used.
 ITU=  0
     Eigenvalues ---    0.00177   0.00298   0.00318   0.00603   0.00844
     Eigenvalues ---    0.02619   0.03289   0.05008   0.06564   0.07789
     Eigenvalues ---    0.10616   0.18076   0.30301   0.35484   0.36851
     Eigenvalues ---    0.39110   0.66837   1.25189
 Angle between quadratic step and forces=  74.80 degrees.
 Linear search not attempted -- first point.
 Iteration  1 RMS(Cart)=  0.00120819 RMS(Int)=  0.00000116
 Iteration  2 RMS(Cart)=  0.00000108 RMS(Int)=  0.00000028
 Iteration  3 RMS(Cart)=  0.00000000 RMS(Int)=  0.00000028
 Variable       Old X    -DE/DX   Delta X   Delta X   Delta X     New X
                                 (Linear)    (Quad)   (Total)
    R1        2.04283   0.00000   0.00000   0.00001   0.00001   2.04285
    R2        2.04502   0.00000   0.00000   0.00002   0.00002   2.04504
    R3        2.34850  -0.00012   0.00000  -0.00024  -0.00024   2.34826
    R4        5.44769   0.00000   0.00000  -0.00032  -0.00033   5.44737
    R5        5.19274   0.00001   0.00000   0.00304   0.00304   5.19578
    R6        2.54768   0.00005   0.00000   0.00028   0.00028   2.54796
    R7        4.79213   0.00000   0.00000   0.00068   0.00068   4.79281
    R8        5.19191   0.00000   0.00000   0.00201   0.00201   5.19392
    R9        2.16447  -0.00008   0.00000  -0.00007  -0.00007   2.16440
   R10        2.01538  -0.00001   0.00000  -0.00001  -0.00001   2.01537
    A1        2.18060  -0.00001   0.00000  -0.00025  -0.00025   2.18035
    A2        2.01440   0.00001   0.00000   0.00026   0.00026   2.01466
    A3        1.87081  -0.00003   0.00000  -0.00214  -0.00214   1.86868
    A4        2.08810   0.00000   0.00000   0.00000   0.00000   2.08810
    A5        1.61036   0.00000   0.00000  -0.00006  -0.00006   1.61030
    A6        2.05906   0.00001   0.00000  -0.00007  -0.00007   2.05899
    A7        1.89236  -0.00002   0.00000  -0.00200  -0.00200   1.89036
    A8        1.54241  -0.00002   0.00000  -0.00156  -0.00156   1.54085
    A9        1.59454   0.00000   0.00000  -0.00044  -0.00044   1.59410
   A10        1.59379   0.00000   0.00000  -0.00025  -0.00025   1.59353
   A11        1.93734   0.00001   0.00000   0.00039   0.00039   1.93774
   A12        3.11206   0.00000   0.00000  -0.00020  -0.00020   3.11186
   A13        3.14360   0.00001   0.00000   0.00004   0.00004   3.14364
    D1       -3.11333   0.00002   0.00000   0.00067   0.00067  -3.11265
    D2        0.04153   0.00000   0.00000   0.00016   0.00016   0.04169
    D3       -1.18894   0.00000   0.00000  -0.00171  -0.00171  -1.19065
    D4        2.58067   0.00001   0.00000  -0.00081  -0.00081   2.57986
    D5        0.52979   0.00000   0.00000  -0.00063  -0.00063   0.52916
    D6        1.35506   0.00001   0.00000   0.00178   0.00178   1.35685
    D7        1.16098   0.00001   0.00000   0.00138   0.00138   1.16235
    D8       -0.48213   0.00000   0.00000  -0.00156  -0.00156  -0.48369
    D9       -0.00091   0.00001   0.00000   0.00089   0.00089  -0.00002
   D10       -0.38487   0.00001   0.00000   0.00092   0.00092  -0.38395
         Item               Value     Threshold  Converged?
 Maximum Force            0.000120     0.000450     YES
 RMS     Force            0.000028     0.000300     YES
 Maximum Displacement     0.003941     0.001800     NO 
 RMS     Displacement     0.001208     0.001200     NO 
 Predicted change in Energy=-1.343239D-07
                           ----------------------------
                           ! Non-Optimized Parameters !
                           ! (Angstroms and Degrees)  !
 --------------------------                            --------------------------
 ! Name  Definition              Value          Derivative Info.                !
 --------------------------------------------------------------------------------
 ! R1    R(1,2)                  1.081          -DE/DX =    0.0                 !
 ! R2    R(1,3)                  1.0822         -DE/DX =    0.0                 !
 ! R3    R(1,4)                  1.2426         -DE/DX =   -0.0001              !
 ! R4    R(1,6)                  2.8826         -DE/DX =    0.0                 !
 ! R5    R(3,6)                  2.7495         -DE/DX =    0.0                 !
 ! R6    R(4,5)                  1.3483         -DE/DX =    0.0                 !
 ! R7    R(5,7)                  2.5362         -DE/DX =    0.0                 !
 ! R8    R(5,8)                  2.7485         -DE/DX =    0.0                 !
 ! R9    R(6,8)                  1.1454         -DE/DX =   -0.0001              !
 ! R10   R(7,8)                  1.0665         -DE/DX =    0.0                 !
 ! A1    A(2,1,3)              124.9251         -DE/DX =    0.0                 !
 ! A2    A(2,1,4)              115.4312         -DE/DX =    0.0                 !
 ! A3    A(2,1,6)              107.0672         -DE/DX =    0.0                 !
 ! A4    A(3,1,4)              119.6393         -DE/DX =    0.0                 !
 ! A5    A(4,1,6)               92.2637         -DE/DX =    0.0                 !
 ! A6    A(1,4,5)              117.9713         -DE/DX =    0.0                 !
 ! A7    A(4,5,7)              108.3097         -DE/DX =    0.0                 !
 ! A8    A(4,5,8)               88.2844         -DE/DX =    0.0                 !
 ! A9    A(1,6,8)               91.3354         -DE/DX =    0.0                 !
 ! A10   A(3,6,8)               91.3028         -DE/DX =    0.0                 !
 ! A11   A(5,8,6)              111.0242         -DE/DX =    0.0                 !
 ! A12   L(6,8,7,4,-1)         178.2964         -DE/DX =    0.0                 !
 ! A13   L(6,8,7,4,-2)         180.1171         -DE/DX =    0.0                 !
 ! D1    D(2,1,4,5)           -178.3419         -DE/DX =    0.0                 !
 ! D2    D(3,1,4,5)              2.3889         -DE/DX =    0.0                 !
 ! D3    D(6,1,4,5)            -68.2191         -DE/DX =    0.0                 !
 ! D4    D(2,1,6,8)            147.8151         -DE/DX =    0.0                 !
 ! D5    D(4,1,6,8)             30.3184         -DE/DX =    0.0                 !
 ! D6    D(1,4,5,7)             77.7415         -DE/DX =    0.0                 !
 ! D7    D(1,4,5,8)             66.5979         -DE/DX =    0.0                 !
 ! D8    D(4,5,8,6)            -27.7135         -DE/DX =    0.0                 !
 ! D9    D(1,6,8,5)             -0.0009         -DE/DX =    0.0                 !
 ! D10   D(3,6,8,5)            -21.9987         -DE/DX =    0.0                 !
 --------------------------------------------------------------------------------
 GradGradGradGradGradGradGradGradGradGradGradGradGradGradGradGradGradGrad


 ----------------------------------------------------------------------

 Electric dipole moment (input orientation):
 (Debye = 10**-18 statcoulomb cm , SI units = C m)
                  (au)            (Debye)         (10**-30 SI)
   Tot        0.655519D+00      0.166616D+01      0.555772D+01
   x         -0.196465D+00     -0.499365D+00     -0.166570D+01
   y         -0.607581D+00     -0.154432D+01     -0.515129D+01
   z          0.148162D+00      0.376589D+00      0.125617D+01

 Dipole polarizability, Alpha (input orientation).
 (esu units = cm**3 , SI units = C**2 m**2 J**-1)
 Alpha(0;0):
               (au)            (10**-24 esu)      (10**-40 SI)
   iso        0.434797D+02      0.644303D+01      0.716884D+01
   aniso      0.236064D+02      0.349811D+01      0.389217D+01
   xx         0.389755D+02      0.577558D+01      0.642620D+01
   yx         0.500394D+00      0.741507D-01      0.825038D-01
   yy         0.587539D+02      0.870644D+01      0.968722D+01
   zx         0.736207D+00      0.109095D+00      0.121384D+00
   zy        -0.412402D+00     -0.611117D-01     -0.679960D-01
   zz         0.327097D+02      0.484707D+01      0.539310D+01

 ----------------------------------------------------------------------

 Dipole orientation:
     6         -1.08744586          0.18573846          2.48628615
     1         -1.40303022         -1.15315500          3.99656374
     1          0.18915522          1.78045780          2.58259960
     8         -2.34006705         -0.18300422          0.53425257
     8         -1.97625921          1.39238812         -1.43461433
     7          3.56394756         -1.22748903          0.02768755
     1          2.09642085          0.15194298         -3.63440281
     6          2.83265801         -0.51331448         -1.88021964

 Electric dipole moment (dipole orientation):
 (Debye = 10**-18 statcoulomb cm , SI units = C m)
                  (au)            (Debye)         (10**-30 SI)
   Tot        0.655519D+00      0.166616D+01      0.555772D+01
   x          0.000000D+00      0.000000D+00      0.000000D+00
   y          0.000000D+00      0.000000D+00      0.000000D+00
   z          0.655519D+00      0.166616D+01      0.555772D+01

 Dipole polarizability, Alpha (dipole orientation).
 (esu units = cm**3 , SI units = C**2 m**2 J**-1)
 Alpha(0;0):
               (au)            (10**-24 esu)      (10**-40 SI)
   iso        0.434797D+02      0.644303D+01      0.716884D+01
   aniso      0.236064D+02      0.349811D+01      0.389217D+01
   xx         0.396829D+02      0.588040D+01      0.654283D+01
   yx        -0.228535D+01     -0.338655D+00     -0.376804D+00
   yy         0.347583D+02      0.515065D+01      0.573087D+01
   zx         0.355713D+01      0.527112D+00      0.586492D+00
   zy        -0.665482D+01     -0.986142D+00     -0.109723D+01
   zz         0.559979D+02      0.829803D+01      0.923281D+01

 ----------------------------------------------------------------------
 1\1\GINC-R16C42\Freq\RwB97XD\Aug-CC-pVTZ\C2H3N1O2\LFRANZON\28-Oct-2021
 \0\\#N Geom=AllCheck Guess=TCheck SCRF=Check GenChk RwB97XD/Aug-CC-pVT
 Z Freq\\Title\\0,1\C,-0.9498842,-1.0596679391,0.2160059794\H,-1.183643
 4357,-1.9746368418,-0.3101066269\H,-0.5303142277,-1.0074076063,1.21216
 95017\O,-1.2103738567,-0.0104468996,-0.396993334\O,-0.9085899448,1.161
 1240124,0.1979153283\N,1.8905688206,-0.6353056344,-0.033505616\H,1.586
 294398,1.5552983402,-0.027678695\C,1.7489024463,0.5012725686,-0.027396
 5374\\Version=ES64L-G16RevB.01\State=1-A\HF=-283.0251581\RMSD=4.810e-0
 9\RMSF=5.093e-05\ZeroPoint=0.0499429\Thermal=0.056562\Dipole=-0.196465
 3,-0.6075812,0.1481615\DipoleDeriv=0.2919642,0.0128249,0.1312849,-0.02
 96995,-0.0619892,-0.0149104,0.1390299,0.1745195,0.3795105,0.1547171,-0
 .0057971,-0.0393323,-0.0021734,0.0884534,0.0013809,-0.0443754,-0.02484
 94,0.0776581,0.1194372,0.003861,-0.0274128,-0.0282555,0.0439348,-0.068
 955,-0.0200923,-0.021352,0.0745982,-0.1507631,0.1150814,-0.1127136,0.0
 391347,0.7573871,-0.1140706,-0.0997067,0.2238375,-0.2573867,-0.4747301
 ,-0.1246327,0.0630499,0.078211,-0.8581504,0.1897188,0.0180136,-0.35723
 88,-0.2652643,-0.4114753,-0.0035461,0.0028109,0.0262702,-0.124647,-0.0
 013294,0.0201206,0.0059868,-0.3207455,0.2854048,0.0341645,-0.0039682,-
 0.01074,0.2805276,0.0021395,-0.0012331,-0.0009162,0.2370181,0.1854452,
 -0.0319559,-0.0137187,-0.0727475,-0.1255162,0.0060262,-0.0117564,0.000
 0127,0.0746115\Polar=38.9755367,0.5003939,58.7539452,0.7362073,-0.4124
 023,32.709673\Quadrupole=-1.7527558,1.6824838,0.070272,7.76543,-0.0487
 289,-0.6316271\PG=C01 [X(C2H3N1O2)]\NImag=0\\0.21817429,-0.01397683,0.
 84061027,0.23317360,-0.04657508,0.67467150,-0.05483010,-0.05963776,-0.
 04563918,0.04154291,-0.05331771,-0.25125566,-0.12028615,0.05652119,0.2
 8091860,-0.04674325,-0.13474646,-0.13942054,0.04558795,0.12626772,0.12
 579705,-0.08905459,-0.00763052,-0.10763068,0.00578711,0.00122755,-0.00
 320684,0.07631506,-0.01251854,-0.06394316,-0.03157123,-0.00727536,0.00
 552462,-0.01706904,0.00558107,0.05648754,-0.10560121,-0.01750321,-0.29
 930578,-0.00371914,0.00283965,-0.00056153,0.12228634,0.01060629,0.3121
 7384,-0.08481697,0.08610956,-0.09111757,-0.00263380,-0.00739975,0.0082
 0685,0.01977899,0.01523264,-0.01719639,0.12568905,0.08890016,-0.408523
 60,0.20191169,0.00995788,-0.04034422,0.02320063,0.00436611,-0.00380244
 ,0.01072047,-0.05372404,0.63833199,-0.08958272,0.20668733,-0.26868285,
 0.00824886,-0.01487636,0.01173142,-0.01753491,0.03785599,-0.01140999,0
 .13885652,-0.14936895,0.37780861,0.00772138,-0.00594213,0.00850019,0.0
 0980327,0.00285909,-0.00378347,-0.00826916,0.00035128,0.00387747,-0.04
 927049,-0.04828030,-0.03628668,0.04231536,-0.00621387,-0.11621755,-0.0
 0337394,0.00032698,0.00528277,0.00207256,-0.00239773,0.00619972,-0.006
 77706,-0.03845123,-0.18233212,-0.07919838,0.04695555,0.28620292,0.0082
 3940,-0.00813977,0.03501522,-0.00441146,0.00600149,0.00229542,0.004496
 75,-0.00041743,-0.00101500,-0.03648766,-0.08603684,-0.11128110,0.02640
 751,0.08748844,0.07613156,0.00141352,0.00135423,0.00137788,0.00026673,
 0.00004915,0.00008220,-0.00286457,-0.00061922,-0.00002217,-0.00216853,
 0.00033538,-0.00117380,-0.00035344,0.00159684,0.00066252,0.04224525,0.
 00364228,0.00042636,0.00142736,-0.00016857,0.00002682,-0.00000115,-0.0
 0151997,-0.00026516,0.00021810,-0.00305079,-0.00086015,-0.00265149,0.0
 0658676,-0.00045007,0.00061481,-0.15891583,1.28385207,0.00034861,0.000
 34758,-0.00274133,-0.00004444,0.00003460,0.00019679,0.00086587,0.00022
 766,0.00010660,-0.00055674,0.00013845,0.00121531,0.00047931,-0.0007843
 1,0.00057176,-0.00172457,0.00583138,0.01763401,0.00023071,0.00031244,0
 .00004468,-0.00007342,0.00000749,-0.00003938,0.00012738,0.00001940,0.0
 0012570,0.00068467,-0.00018547,-0.00056047,-0.00322778,0.00142296,0.00
 080482,0.01436751,-0.00079740,0.00008023,0.02192498,-0.00084469,-0.000
 20634,-0.00037216,-0.00004127,-0.00006543,0.00006473,0.00006618,0.0000
 2947,0.00008245,-0.00005149,-0.00083328,0.00034546,0.00185017,-0.00011
 568,-0.00026503,0.00212801,0.01410796,0.00007208,-0.05577395,0.3958058
 2,-0.00000406,-0.00011547,0.00069437,-0.00000213,0.00000173,-0.0000524
 7,-0.00000960,0.00005018,-0.00000547,-0.00024353,-0.00033777,-0.000516
 01,0.00071924,0.00027170,-0.00040877,0.00013135,-0.00037950,0.01584398
 ,0.00007300,0.00017254,0.01816797,0.00116176,-0.00058899,0.00129109,0.
 00013731,0.00005298,-0.00010407,-0.00182022,-0.00077126,0.00024939,-0.
 00726291,-0.00136972,-0.00196680,0.00128087,-0.00323952,0.00028813,-0.
 05290647,0.15422353,0.00055172,-0.03403405,0.05266704,-0.00066427,0.09
 344370,-0.00567080,-0.00089032,-0.00116049,0.00031689,-0.00008750,0.00
 021102,0.00030730,-0.00023059,-0.00018669,0.00133510,-0.00163617,0.001
 20640,-0.00438042,0.00143000,0.00075432,0.15407144,-1.29683783,-0.0058
 6743,0.05499454,-0.40872252,0.00033658,-0.20097405,1.70697494,0.000169
 64,0.00004507,-0.00023060,-0.00002046,0.00001732,0.00001386,0.00073306
 ,0.00031758,0.00001732,-0.00146147,-0.00022769,0.00113461,0.00008643,0
 .00030100,-0.00130908,0.00066659,-0.00505951,-0.03282712,-0.00052858,-
 0.00010007,-0.03372359,0.00035480,0.00470630,0.06692461\\0.00006147,-0
 .00012286,0.00006672,-0.00002930,0.00001236,-0.00000681,0.00000931,0.0
 0000714,0.00000184,-0.00003221,0.00013959,-0.00004476,-0.00000066,-0.0
 0004889,-0.00003091,0.00000072,-0.00007681,0.00000213,-0.00000687,0.00
 001450,0.00000707,-0.00000245,0.00007497,0.00000472\\\@


 ADVERTISING--  HE WHO HAS SOMETHING TO SELL AND GOES AND WHISPERS
                IN A WELL, IS NOT SO APT TO GET THE DOLLARS AS HE
                WHO CLIMBS A TREE AND HOLLERS.

                   -- FROM THE BACK OF A SUGAR PACKET
 Job cpu time:       0 days  3 hours 51 minutes 36.9 seconds.
 Elapsed time:       0 days  0 hours 15 minutes  4.4 seconds.
 File lengths (MBytes):  RWF=     59 Int=      0 D2E=      0 Chk=      8 Scr=      1
 Normal termination of Gaussian 16 at Thu Oct 28 11:35:13 2021.
