# Supplementary material for: An Experimental and Master Equation Investigation of Kinetics of the CH2OO + RCN Reactions (R = H, CH3, C2H5) and Their Atmospheric Relevance
Source: J Phys Chem A. 2023 Jan 5;127(2):477–88. doi: 10.1021/acs.jpca.2c07073 (PMC9869398; doi:10.1021/acs.jpca.2c07073)
Supplement: Supplementary file 2 — jp2c07073_si_002.zip [file jp2c07073_si_002.zip › wb97XD/Optimization+Freq/RC2.log]

 Entering Gaussian System, Link 0=/appl/soft/chem/gaussian/G16RevB.01/g16/g16
 Initial command:
 /appl/soft/chem/gaussian/G16RevB.01/g16/l1.exe "/scratch/kurten/scratch_lauri/Cyan/Complex/RC2A/10362812.GAUSS_SCRDIR/Gau-77437.inp" -scrdir="/scratch/kurten/scratch_lauri/Cyan/Complex/RC2A/10362812.GAUSS_SCRDIR/"
 Entering Link 1 = /appl/soft/chem/gaussian/G16RevB.01/g16/l1.exe PID=     77441.
  
 Copyright (c) 1988-2017, Gaussian, Inc.  All Rights Reserved.
  
 This is part of the Gaussian(R) 16 program.  It is based on
 the Gaussian(R) 09 system (copyright 2009, Gaussian, Inc.),
 the Gaussian(R) 03 system (copyright 2003, Gaussian, Inc.),
 the Gaussian(R) 98 system (copyright 1998, Gaussian, Inc.),
 the Gaussian(R) 94 system (copyright 1995, Gaussian, Inc.),
 the Gaussian 92(TM) system (copyright 1992, Gaussian, Inc.),
 the Gaussian 90(TM) system (copyright 1990, Gaussian, Inc.),
 the Gaussian 88(TM) system (copyright 1988, Gaussian, Inc.),
 the Gaussian 86(TM) system (copyright 1986, Carnegie Mellon
 University), and the Gaussian 82(TM) system (copyright 1983,
 Carnegie Mellon University). Gaussian is a federally registered
 trademark of Gaussian, Inc.
  
 This software contains proprietary and confidential information,
 including trade secrets, belonging to Gaussian, Inc.
  
 This software is provided under written license and may be
 used, copied, transmitted, or stored only in accord with that
 written license.
  
 The following legend is applicable only to US Government
 contracts under FAR:
  
                    RESTRICTED RIGHTS LEGEND
  
 Use, reproduction and disclosure by the US Government is
 subject to restrictions as set forth in subparagraphs (a)
 and (c) of the Commercial Computer Software - Restricted
 Rights clause in FAR 52.227-19.
  
 Gaussian, Inc.
 340 Quinnipiac St., Bldg. 40, Wallingford CT 06492
  
  
 ---------------------------------------------------------------
 Warning -- This program may not be used in any manner that
 competes with the business of Gaussian, Inc. or will provide
 assistance to any competitor of Gaussian, Inc.  The licensee
 of this program is prohibited from giving any competitor of
 Gaussian, Inc. access to this program.  By using this program,
 the user acknowledges that Gaussian, Inc. is engaged in the
 business of creating and licensing software in the field of
 computational chemistry and represents and warrants to the
 licensee that it is not a competitor of Gaussian, Inc. and that
 it will not use this program in any manner prohibited above.
 ---------------------------------------------------------------
  

 Cite this work as:
 Gaussian 16, Revision B.01,
 M. J. Frisch, G. W. Trucks, H. B. Schlegel, G. E. Scuseria, 
 M. A. Robb, J. R. Cheeseman, G. Scalmani, V. Barone, 
 G. A. Petersson, H. Nakatsuji, X. Li, M. Caricato, A. V. Marenich, 
 J. Bloino, B. G. Janesko, R. Gomperts, B. Mennucci, H. P. Hratchian, 
 J. V. Ortiz, A. F. Izmaylov, J. L. Sonnenberg, D. Williams-Young, 
 F. Ding, F. Lipparini, F. Egidi, J. Goings, B. Peng, A. Petrone, 
 T. Henderson, D. Ranasinghe, V. G. Zakrzewski, J. Gao, N. Rega, 
 G. Zheng, W. Liang, M. Hada, M. Ehara, K. Toyota, R. Fukuda, 
 J. Hasegawa, M. Ishida, T. Nakajima, Y. Honda, O. Kitao, H. Nakai, 
 T. Vreven, K. Throssell, J. A. Montgomery, Jr., J. E. Peralta, 
 F. Ogliaro, M. J. Bearpark, J. J. Heyd, E. N. Brothers, K. N. Kudin, 
 V. N. Staroverov, T. A. Keith, R. Kobayashi, J. Normand, 
 K. Raghavachari, A. P. Rendell, J. C. Burant, S. S. Iyengar, 
 J. Tomasi, M. Cossi, J. M. Millam, M. Klene, C. Adamo, R. Cammi, 
 J. W. Ochterski, R. L. Martin, K. Morokuma, O. Farkas, 
 J. B. Foresman, and D. J. Fox, Gaussian, Inc., Wallingford CT, 2016.
 
 ******************************************
 Gaussian 16:  ES64L-G16RevB.01 20-Dec-2017
                26-Jan-2022 
 ******************************************
 %mem=12GB
 %NProcShared=16
 Will use up to   16 processors via shared memory.
 %chk=RC2-alt-Freq
 ------------------------------------------------------------------
 #wB97XD Aug-cc-pVTZ Integral(Grid=SuperFineGrid) Freq MaxDisk=32GB
 ------------------------------------------------------------------
 1/10=4,30=1,38=1/1,3;
 2/12=2,17=6,18=5,40=1/2;
 3/5=16,6=1,7=10,11=2,25=1,30=1,71=2,74=-58,75=-7,140=1/1,2,3;
 4//1;
 5/5=2,38=5,98=1/2;
 8/6=4,10=90,11=11/1;
 11/6=1,8=1,9=11,15=111,16=1/1,2,10;
 10/6=1/2;
 6/7=2,8=2,9=2,10=2,28=1/1;
 7/8=1,10=1,25=1/1,2,3,16;
 1/10=4,30=1/3;
 99//99;
 -----
 Title
 -----
 Symbolic Z-matrix:
 Charge =  0 Multiplicity = 1
 C                     1.78856   0.72432   0.19349 
 H                     2.33216   1.4808   -0.35341 
 H                     1.39781   0.83948   1.19423 
 O                     1.61572  -0.34773  -0.40843 
 O                     0.90633  -1.31085   0.21901 
 N                    -0.89121   1.55086  -0.0221 
 C                    -1.4332    0.54009  -0.02257 
 C                    -2.14388  -0.72636  -0.02351 
 H                    -1.61431  -1.42799  -0.66171 
 H                    -3.16087  -0.57827  -0.37861 
 H                    -2.16163  -1.12972   0.98511 
 

 GradGradGradGradGradGradGradGradGradGradGradGradGradGradGradGradGradGrad
 Berny optimization.
 Initialization pass.
 Trust Radius=3.00D-01 FncErr=1.00D-07 GrdErr=1.00D-07 EigMax=2.50D+02 EigMin=1.00D-04
 Number of steps in this run=      2 maximum allowed number of steps=      2.
 GradGradGradGradGradGradGradGradGradGradGradGradGradGradGradGradGradGrad

                          Input orientation:                          
 ---------------------------------------------------------------------
 Center     Atomic      Atomic             Coordinates (Angstroms)
 Number     Number       Type             X           Y           Z
 ---------------------------------------------------------------------
      1          6           0        1.788560    0.724320    0.193490
      2          1           0        2.332160    1.480800   -0.353410
      3          1           0        1.397810    0.839480    1.194230
      4          8           0        1.615720   -0.347730   -0.408430
      5          8           0        0.906330   -1.310850    0.219010
      6          7           0       -0.891210    1.550860   -0.022100
      7          6           0       -1.433200    0.540090   -0.022570
      8          6           0       -2.143880   -0.726360   -0.023510
      9          1           0       -1.614310   -1.427990   -0.661710
     10          1           0       -3.160870   -0.578270   -0.378610
     11          1           0       -2.161630   -1.129720    0.985110
 ---------------------------------------------------------------------
                    Distance matrix (angstroms):
                    1          2          3          4          5
     1  C    0.000000
     2  H    1.080214   0.000000
     3  H    1.080476   1.918200   0.000000
     4  O    1.241561   1.964646   2.006358   0.000000
     5  O    2.218310   3.186529   2.411747   1.350746   0.000000
     6  N    2.812617   3.241109   2.687961   3.168374   3.388018
     7  C    3.234248   3.895167   3.095942   3.198910   2.992948
     8  C    4.197100   5.001532   4.059349   3.798173   3.115161
     9  H    4.116228   4.912304   4.202238   3.415290   2.672642
    10  H    5.149844   5.866326   5.026470   4.782243   4.175636
    11  H    4.434876   5.366619   4.073217   4.101443   3.167348
                    6          7          8          9         10
     6  N    0.000000
     7  C    1.146913   0.000000
     8  C    2.599022   1.452227   0.000000
     9  H    3.131377   2.077171   1.086291   0.000000
    10  H    3.132355   2.088621   1.087334   1.787181   0.000000
    11  H    3.132722   2.081897   1.086429   1.760835   1.778288
                   11
    11  H    0.000000
 Stoichiometry    C3H5NO2
 Framework group  C1[X(C3H5NO2)]
 Deg. of freedom    27
 Full point group                 C1      NOp   1
 Largest Abelian subgroup         C1      NOp   1
 Largest concise Abelian subgroup C1      NOp   1
                         Standard orientation:                         
 ---------------------------------------------------------------------
 Center     Atomic      Atomic             Coordinates (Angstroms)
 Number     Number       Type             X           Y           Z
 ---------------------------------------------------------------------
      1          6           0        1.788558    0.724326    0.193490
      2          1           0        2.332156    1.480807   -0.353410
      3          1           0        1.397808    0.839485    1.194230
      4          8           0        1.615722   -0.347725   -0.408430
      5          8           0        0.906335   -1.310847    0.219010
      6          7           0       -0.891214    1.550858   -0.022100
      7          6           0       -1.433201    0.540086   -0.022570
      8          6           0       -2.143877   -0.726366   -0.023510
      9          1           0       -1.614305   -1.427994   -0.661710
     10          1           0       -3.160868   -0.578279   -0.378610
     11          1           0       -2.161626   -1.129726    0.985110
 ---------------------------------------------------------------------
 Rotational constants (GHZ):           5.5030066           2.3292910           1.7144725
 Standard basis: Aug-CC-pVTZ (5D, 7F)
 There are   455 symmetry adapted cartesian basis functions of A   symmetry.
 There are   391 symmetry adapted basis functions of A   symmetry.
   391 basis functions,   567 primitive gaussians,   455 cartesian basis functions
    23 alpha electrons       23 beta electrons
       nuclear repulsion energy       212.6446572413 Hartrees.
 NAtoms=   11 NActive=   11 NUniq=   11 SFac= 1.00D+00 NAtFMM=   60 NAOKFM=F Big=F
 Integral buffers will be    131072 words long.
 Raffenetti 2 integral format.
 Two-electron integral symmetry is turned on.
 Nuclear repulsion after empirical dispersion term =      212.6408870592 Hartrees.
 One-electron integrals computed using PRISM.
 NBasis=   391 RedAO= T EigKep=  1.59D-05  NBF=   391
 NBsUse=   391 1.00D-06 EigRej= -1.00D+00 NBFU=   391
 ExpMin= 2.53D-02 ExpMax= 1.53D+04 ExpMxC= 5.22D+02 IAcc=3 IRadAn=         7 AccDes= 0.00D+00
 Harris functional with IExCor= 4639 and IRadAn=       7 diagonalized for initial guess.
 HarFok:  IExCor= 4639 AccDes= 0.00D+00 IRadAn=         7 IDoV= 1 UseB2=F ITyADJ=14
 ICtDFT=  3500011 ScaDFX=  1.000000  1.000000  1.000000  1.000000
 FoFCou: FMM=F IPFlag=           0 FMFlag=      100000 FMFlg1=           0
         NFxFlg=           0 DoJE=T BraDBF=F KetDBF=T FulRan=T
         wScrn=  0.000000 ICntrl=       500 IOpCl=  0 I1Cent=   200000004 NGrid=           0
         NMat0=    1 NMatS0=      1 NMatT0=    0 NMatD0=    1 NMtDS0=    0 NMtDT0=    0
 Petite list used in FoFCou.
 Requested convergence on RMS density matrix=1.00D-08 within 128 cycles.
 Requested convergence on MAX density matrix=1.00D-06.
 Requested convergence on             energy=1.00D-06.
 No special actions if energy rises.
 SCF Done:  E(RwB97XD) =  -322.357917577     A.U. after   15 cycles
            NFock= 15  Conv=0.38D-08     -V/T= 2.0055
 DoSCS=F DFT=T ScalE2(SS,OS)=  1.000000  1.000000
 Range of M.O.s used for correlation:     1   391
 NBasis=   391 NAE=    23 NBE=    23 NFC=     0 NFV=     0
 NROrb=    391 NOA=    23 NOB=    23 NVA=   368 NVB=   368

 **** Warning!!: The largest alpha MO coefficient is  0.62968904D+02

 Symmetrizing basis deriv contribution to polar:
 IMax=3 JMax=2 DiffMx= 0.00D+00
 G2DrvN: will do    12 centers at a time, making    1 passes.
 Calling FoFCou, ICntrl=  3107 FMM=F I1Cent=   0 AccDes= 0.00D+00.
 End of G2Drv F.D. properties file   721 does not exist.
 End of G2Drv F.D. properties file   722 does not exist.
 End of G2Drv F.D. properties file   788 does not exist.
          IDoAtm=11111111111
          Differentiating once with respect to electric field.
                with respect to dipole field.
          Differentiating once with respect to nuclear coordinates.
 CalDSu exits because no D1Ps are significant.
          There are    36 degrees of freedom in the 1st order CPHF.  IDoFFX=6 NUNeed=     3.
     33 vectors produced by pass  0 Test12= 2.35D-14 2.78D-09 XBig12= 3.44D+01 3.20D+00.
 AX will form    33 AO Fock derivatives at one time.
     33 vectors produced by pass  1 Test12= 2.35D-14 2.78D-09 XBig12= 5.13D+00 5.36D-01.
     33 vectors produced by pass  2 Test12= 2.35D-14 2.78D-09 XBig12= 1.46D-01 5.57D-02.
     33 vectors produced by pass  3 Test12= 2.35D-14 2.78D-09 XBig12= 2.71D-03 8.89D-03.
     33 vectors produced by pass  4 Test12= 2.35D-14 2.78D-09 XBig12= 3.47D-05 1.02D-03.
     33 vectors produced by pass  5 Test12= 2.35D-14 2.78D-09 XBig12= 3.39D-07 8.53D-05.
     32 vectors produced by pass  6 Test12= 2.35D-14 2.78D-09 XBig12= 2.77D-09 7.53D-06.
     16 vectors produced by pass  7 Test12= 2.35D-14 2.78D-09 XBig12= 1.74D-11 5.41D-07.
      3 vectors produced by pass  8 Test12= 2.35D-14 2.78D-09 XBig12= 1.15D-13 3.76D-08.
      1 vectors produced by pass  9 Test12= 2.35D-14 2.78D-09 XBig12= 7.75D-16 2.90D-09.
 InvSVY:  IOpt=1 It=  1 EMax= 7.99D-15
 Solved reduced A of dimension   250 with    36 vectors.
 Isotropic polarizability for W=    0.000000       55.50 Bohr**3.
 End of Minotr F.D. properties file   721 does not exist.
 End of Minotr F.D. properties file   722 does not exist.
 End of Minotr F.D. properties file   788 does not exist.

 **********************************************************************

            Population analysis using the SCF Density.

 **********************************************************************

 Orbital symmetries:
       Occupied  (A) (A) (A) (A) (A) (A) (A) (A) (A) (A) (A) (A)
                 (A) (A) (A) (A) (A) (A) (A) (A) (A) (A) (A)
       Virtual   (A) (A) (A) (A) (A) (A) (A) (A) (A) (A) (A) (A)
                 (A) (A) (A) (A) (A) (A) (A) (A) (A) (A) (A) (A)
                 (A) (A) (A) (A) (A) (A) (A) (A) (A) (A) (A) (A)
                 (A) (A) (A) (A) (A) (A) (A) (A) (A) (A) (A) (A)
                 (A) (A) (A) (A) (A) (A) (A) (A) (A) (A) (A) (A)
                 (A) (A) (A) (A) (A) (A) (A) (A) (A) (A) (A) (A)
                 (A) (A) (A) (A) (A) (A) (A) (A) (A) (A) (A) (A)
                 (A) (A) (A) (A) (A) (A) (A) (A) (A) (A) (A) (A)
                 (A) (A) (A) (A) (A) (A) (A) (A) (A) (A) (A) (A)
                 (A) (A) (A) (A) (A) (A) (A) (A) (A) (A) (A) (A)
                 (A) (A) (A) (A) (A) (A) (A) (A) (A) (A) (A) (A)
                 (A) (A) (A) (A) (A) (A) (A) (A) (A) (A) (A) (A)
                 (A) (A) (A) (A) (A) (A) (A) (A) (A) (A) (A) (A)
                 (A) (A) (A) (A) (A) (A) (A) (A) (A) (A) (A) (A)
                 (A) (A) (A) (A) (A) (A) (A) (A) (A) (A) (A) (A)
                 (A) (A) (A) (A) (A) (A) (A) (A) (A) (A) (A) (A)
                 (A) (A) (A) (A) (A) (A) (A) (A) (A) (A) (A) (A)
                 (A) (A) (A) (A) (A) (A) (A) (A) (A) (A) (A) (A)
                 (A) (A) (A) (A) (A) (A) (A) (A) (A) (A) (A) (A)
                 (A) (A) (A) (A) (A) (A) (A) (A) (A) (A) (A) (A)
                 (A) (A) (A) (A) (A) (A) (A) (A) (A) (A) (A) (A)
                 (A) (A) (A) (A) (A) (A) (A) (A) (A) (A) (A) (A)
                 (A) (A) (A) (A) (A) (A) (A) (A) (A) (A) (A) (A)
                 (A) (A) (A) (A) (A) (A) (A) (A) (A) (A) (A) (A)
                 (A) (A) (A) (A) (A) (A) (A) (A) (A) (A) (A) (A)
                 (A) (A) (A) (A) (A) (A) (A) (A) (A) (A) (A) (A)
                 (A) (A) (A) (A) (A) (A) (A) (A) (A) (A) (A) (A)
                 (A) (A) (A) (A) (A) (A) (A) (A) (A) (A) (A) (A)
                 (A) (A) (A) (A) (A) (A) (A) (A) (A) (A) (A) (A)
                 (A) (A) (A) (A) (A) (A) (A) (A) (A) (A) (A) (A)
                 (A) (A) (A) (A) (A) (A) (A) (A)
 The electronic state is 1-A.
 Alpha  occ. eigenvalues --  -19.41917 -19.24649 -14.43432 -10.40526 -10.33369
 Alpha  occ. eigenvalues --  -10.32569  -1.31396  -1.01634  -1.00734  -0.87193
 Alpha  occ. eigenvalues --   -0.76180  -0.64775  -0.62227  -0.59820  -0.59701
 Alpha  occ. eigenvalues --   -0.54800  -0.54418  -0.49221  -0.46181  -0.42108
 Alpha  occ. eigenvalues --   -0.42019  -0.33512  -0.33353
 Alpha virt. eigenvalues --   -0.01547   0.03016   0.03618   0.04584   0.05622
 Alpha virt. eigenvalues --    0.05989   0.07450   0.08391   0.10125   0.10307
 Alpha virt. eigenvalues --    0.10771   0.11632   0.11701   0.12046   0.12539
 Alpha virt. eigenvalues --    0.12842   0.13300   0.14213   0.15275   0.15948
 Alpha virt. eigenvalues --    0.17585   0.18798   0.19147   0.19453   0.20432
 Alpha virt. eigenvalues --    0.21143   0.21634   0.22372   0.23035   0.23612
 Alpha virt. eigenvalues --    0.24294   0.25239   0.25542   0.26920   0.29248
 Alpha virt. eigenvalues --    0.29689   0.30506   0.31593   0.32443   0.32572
 Alpha virt. eigenvalues --    0.33470   0.33829   0.35009   0.35332   0.36100
 Alpha virt. eigenvalues --    0.36573   0.37382   0.37560   0.38208   0.38551
 Alpha virt. eigenvalues --    0.39869   0.40452   0.40645   0.41660   0.42247
 Alpha virt. eigenvalues --    0.42718   0.43706   0.44724   0.45687   0.46222
 Alpha virt. eigenvalues --    0.47135   0.47568   0.48328   0.49461   0.49915
 Alpha virt. eigenvalues --    0.50222   0.52009   0.53857   0.55095   0.56615
 Alpha virt. eigenvalues --    0.58844   0.59435   0.60423   0.62095   0.63879
 Alpha virt. eigenvalues --    0.64472   0.65345   0.67505   0.68525   0.70251
 Alpha virt. eigenvalues --    0.71048   0.72306   0.73271   0.74392   0.75304
 Alpha virt. eigenvalues --    0.75657   0.76731   0.76997   0.78827   0.81072
 Alpha virt. eigenvalues --    0.81957   0.82588   0.83301   0.83672   0.84222
 Alpha virt. eigenvalues --    0.85435   0.86778   0.87692   0.87831   0.89647
 Alpha virt. eigenvalues --    0.90010   0.90804   0.91563   0.92431   0.92995
 Alpha virt. eigenvalues --    0.93064   0.95685   0.96373   0.97219   0.97968
 Alpha virt. eigenvalues --    0.99714   1.00340   1.01489   1.02115   1.02485
 Alpha virt. eigenvalues --    1.03155   1.04862   1.05533   1.05740   1.06644
 Alpha virt. eigenvalues --    1.07876   1.08103   1.08642   1.09897   1.11190
 Alpha virt. eigenvalues --    1.13316   1.14567   1.15421   1.16209   1.18142
 Alpha virt. eigenvalues --    1.18928   1.20068   1.21228   1.23103   1.25649
 Alpha virt. eigenvalues --    1.25788   1.28950   1.30350   1.31452   1.31904
 Alpha virt. eigenvalues --    1.33492   1.34469   1.35421   1.37059   1.38208
 Alpha virt. eigenvalues --    1.39621   1.41180   1.42574   1.43071   1.44824
 Alpha virt. eigenvalues --    1.48402   1.49308   1.50373   1.50660   1.52279
 Alpha virt. eigenvalues --    1.53188   1.53954   1.54757   1.55706   1.58488
 Alpha virt. eigenvalues --    1.59134   1.60743   1.62154   1.64955   1.65358
 Alpha virt. eigenvalues --    1.67069   1.68023   1.69420   1.71001   1.73046
 Alpha virt. eigenvalues --    1.76482   1.77904   1.79339   1.80069   1.80974
 Alpha virt. eigenvalues --    1.83295   1.83684   1.84070   1.85876   1.88151
 Alpha virt. eigenvalues --    1.90188   1.91884   1.94094   1.97254   1.99091
 Alpha virt. eigenvalues --    1.99775   2.02073   2.03520   2.04997   2.06063
 Alpha virt. eigenvalues --    2.08350   2.09612   2.11074   2.12248   2.15387
 Alpha virt. eigenvalues --    2.17386   2.18375   2.19560   2.19939   2.20972
 Alpha virt. eigenvalues --    2.24538   2.28050   2.30117   2.31125   2.33339
 Alpha virt. eigenvalues --    2.37736   2.39575   2.41146   2.42598   2.44933
 Alpha virt. eigenvalues --    2.47268   2.50757   2.52659   2.55859   2.58916
 Alpha virt. eigenvalues --    2.62453   2.67018   2.71118   2.72706   2.75955
 Alpha virt. eigenvalues --    2.83485   2.84647   2.86952   2.88768   2.91176
 Alpha virt. eigenvalues --    2.94922   2.97627   3.00986   3.05137   3.07343
 Alpha virt. eigenvalues --    3.10158   3.11945   3.15051   3.16769   3.18646
 Alpha virt. eigenvalues --    3.20231   3.24072   3.25192   3.26820   3.29805
 Alpha virt. eigenvalues --    3.32785   3.34034   3.35278   3.35888   3.40457
 Alpha virt. eigenvalues --    3.43407   3.45054   3.46060   3.46925   3.49893
 Alpha virt. eigenvalues --    3.51538   3.53528   3.54394   3.57888   3.59135
 Alpha virt. eigenvalues --    3.60947   3.61584   3.62981   3.67037   3.70187
 Alpha virt. eigenvalues --    3.73513   3.73982   3.79862   3.80540   3.83936
 Alpha virt. eigenvalues --    3.85592   3.86095   3.89126   3.90933   3.91982
 Alpha virt. eigenvalues --    3.95610   3.96426   4.00045   4.04599   4.07183
 Alpha virt. eigenvalues --    4.09204   4.11261   4.12806   4.13850   4.17173
 Alpha virt. eigenvalues --    4.19678   4.23156   4.28292   4.32922   4.34271
 Alpha virt. eigenvalues --    4.38779   4.42717   4.47265   4.52977   4.53693
 Alpha virt. eigenvalues --    4.55340   4.56466   4.59128   4.64618   4.65479
 Alpha virt. eigenvalues --    4.67958   4.72881   4.75433   4.76683   4.81253
 Alpha virt. eigenvalues --    4.83985   4.86132   4.87748   4.92815   4.94346
 Alpha virt. eigenvalues --    4.96908   5.01880   5.04799   5.06994   5.08101
 Alpha virt. eigenvalues --    5.11608   5.14589   5.15382   5.15799   5.19536
 Alpha virt. eigenvalues --    5.25373   5.29786   5.32951   5.35660   5.46809
 Alpha virt. eigenvalues --    5.48913   5.52162   5.61960   5.64389   5.66842
 Alpha virt. eigenvalues --    5.74454   5.82494   5.83379   5.86339   5.89791
 Alpha virt. eigenvalues --    5.94283   6.01108   6.12725   6.16907   6.23523
 Alpha virt. eigenvalues --    6.30917   6.31093   6.34666   6.38089   6.39197
 Alpha virt. eigenvalues --    6.43490   6.48092   6.48872   6.51618   6.52825
 Alpha virt. eigenvalues --    6.56590   6.68519   6.73527   6.79540   6.85661
 Alpha virt. eigenvalues --    6.87333   6.88858   6.95918   7.04556   7.06791
 Alpha virt. eigenvalues --    7.18759   7.25664   7.36813   7.39006   7.68878
 Alpha virt. eigenvalues --    7.88636   8.31647  13.01882  14.13952  14.91893
 Alpha virt. eigenvalues --   16.55498  16.76778  19.99142
          Condensed to atoms (all electrons):
               1          2          3          4          5          6
     1  C    5.377130   0.294815   0.265231   0.431715  -0.095630   0.014631
     2  H    0.294815   0.305500   0.020971  -0.006187   0.001742   0.000132
     3  H    0.265231   0.020971   0.322258  -0.067351   0.026240  -0.001967
     4  O    0.431715  -0.006187  -0.067351   7.866321  -0.209704  -0.012290
     5  O   -0.095630   0.001742   0.026240  -0.209704   8.825501   0.003412
     6  N    0.014631   0.000132  -0.001967  -0.012290   0.003412   7.154300
     7  C   -0.001715  -0.000011  -0.005246   0.004561   0.006398   0.410433
     8  C   -0.000249  -0.000054  -0.001167   0.002129  -0.016710  -0.027807
     9  H   -0.000124   0.000425  -0.000284   0.001449  -0.004982  -0.005419
    10  H   -0.000177  -0.000011   0.000001  -0.000315   0.002573  -0.015120
    11  H   -0.000553  -0.000164   0.000278  -0.000113   0.001308  -0.007516
               7          8          9         10         11
     1  C   -0.001715  -0.000249  -0.000124  -0.000177  -0.000553
     2  H   -0.000011  -0.000054   0.000425  -0.000011  -0.000164
     3  H   -0.005246  -0.001167  -0.000284   0.000001   0.000278
     4  O    0.004561   0.002129   0.001449  -0.000315  -0.000113
     5  O    0.006398  -0.016710  -0.004982   0.002573   0.001308
     6  N    0.410433  -0.027807  -0.005419  -0.015120  -0.007516
     7  C    5.528215  -0.102407   0.014678  -0.075388   0.008980
     8  C   -0.102407   5.492076   0.355252   0.442938   0.356461
     9  H    0.014678   0.355252   0.356567  -0.007064  -0.001900
    10  H   -0.075388   0.442938  -0.007064   0.420323  -0.001907
    11  H    0.008980   0.356461  -0.001900  -0.001907   0.357370
 Mulliken charges:
               1
     1  C   -0.285074
     2  H    0.382842
     3  H    0.441036
     4  O   -0.010217
     5  O   -0.540146
     6  N   -0.512788
     7  C    0.211502
     8  C   -0.500462
     9  H    0.291402
    10  H    0.234148
    11  H    0.287756
 Sum of Mulliken charges =   0.00000
 Mulliken charges with hydrogens summed into heavy atoms:
               1
     1  C    0.538805
     4  O   -0.010217
     5  O   -0.540146
     6  N   -0.512788
     7  C    0.211502
     8  C    0.312844
 APT charges:
               1
     1  C    0.224874
     2  H    0.105131
     3  H    0.077885
     4  O    0.108363
     5  O   -0.525905
     6  N   -0.419287
     7  C    0.209794
     8  C    0.049594
     9  H    0.077897
    10  H    0.037611
    11  H    0.054044
 Sum of APT charges =   0.00000
 APT charges with hydrogens summed into heavy atoms:
               1
     1  C    0.407890
     4  O    0.108363
     5  O   -0.525905
     6  N   -0.419287
     7  C    0.209794
     8  C    0.219145
 Electronic spatial extent (au):  <R**2>=            674.3844
 Charge=              0.0000 electrons
 Dipole moment (field-independent basis, Debye):
    X=             -0.2540    Y=              0.7681    Z=              0.2591  Tot=              0.8495
 Quadrupole moment (field-independent basis, Debye-Ang):
   XX=            -24.5985   YY=            -41.3943   ZZ=            -34.1867
   XY=             10.1742   XZ=              0.4371   YZ=              0.7932
 Traceless Quadrupole moment (field-independent basis, Debye-Ang):
   XX=              8.7947   YY=             -8.0011   ZZ=             -0.7936
   XY=             10.1742   XZ=              0.4371   YZ=              0.7932
 Octapole moment (field-independent basis, Debye-Ang**2):
  XXX=              5.2320  YYY=             -9.0143  ZZZ=              0.7561  XYY=              6.1494
  XXY=              2.8613  XXZ=             -0.7456  XZZ=              2.9447  YZZ=             -1.4051
  YYZ=             -0.8326  XYZ=              0.7371
 Hexadecapole moment (field-independent basis, Debye-Ang**3):
 XXXX=           -498.9236 YYYY=           -275.6540 ZZZZ=            -52.2542 XXXY=             26.5182
 XXXZ=              0.9168 YYYX=             23.2018 YYYZ=             -0.4958 ZZZX=             -2.3113
 ZZZY=              1.2681 XXYY=           -131.7918 XXZZ=           -100.0728 YYZZ=            -49.7240
 XXYZ=             -1.9556 YYXZ=             -3.3841 ZZXY=              4.6752
 N-N= 2.126408870592D+02 E-N=-1.180451752744D+03  KE= 3.205793031976D+02
  Exact polarizability:  56.138  12.187  68.045  -0.648   0.271  42.314
 Approx polarizability:  55.910  17.649  84.063  -1.369   0.593  47.469
 Calling FoFJK, ICntrl=    100127 FMM=F ISym2X=0 I1Cent= 0 IOpClX= 0 NMat=1 NMatS=1 NMatT=0.
 Full mass-weighted force constant matrix:
 Low frequencies ---  -92.0763  -33.9165  -16.1607   -0.0006    0.0005    0.0009
 Low frequencies ---   11.4068   51.4003   97.6386
 ******    1 imaginary frequencies (negative Signs) ****** 
 Diagonal vibrational polarizability:
       92.7909354      25.0961079     294.6731660
 Harmonic frequencies (cm**-1), IR intensities (KM/Mole), Raman scattering
 activities (A**4/AMU), depolarization ratios for plane and unpolarized
 incident light, reduced masses (AMU), force constants (mDyne/A),
 and normal coordinates:
                      1                      2                      3
                      A                      A                      A
 Frequencies --    -91.4658                51.1310                97.5825
 Red. masses --      1.0682                 4.4063                 7.3363
 Frc consts  --      0.0053                 0.0068                 0.0412
 IR Inten    --      0.5199                28.5588                 0.1017
  Atom  AN      X      Y      Z        X      Y      Z        X      Y      Z
     1   6    -0.01   0.00   0.01     0.03   0.02  -0.24     0.11   0.10  -0.01
     2   1     0.02  -0.01   0.02    -0.07  -0.07  -0.47     0.19   0.02  -0.04
     3   1    -0.03   0.02   0.00     0.21   0.19  -0.19     0.25   0.12   0.04
     4   8    -0.01   0.00   0.02    -0.09  -0.08  -0.03    -0.11   0.14  -0.02
     5   8    -0.04   0.02   0.01     0.03   0.03   0.26    -0.22   0.25   0.02
     6   7     0.01   0.00  -0.02    -0.03   0.03   0.25     0.34  -0.32   0.03
     7   6     0.02  -0.01  -0.02     0.01   0.01   0.04     0.15  -0.22   0.01
     8   6     0.03  -0.01   0.00     0.05  -0.01  -0.24    -0.19  -0.03  -0.03
     9   1    -0.30   0.15  -0.44     0.10   0.13  -0.36    -0.30  -0.19   0.05
    10   1    -0.15   0.08   0.54     0.06   0.02  -0.27    -0.10   0.23  -0.16
    11   1     0.54  -0.28  -0.10     0.02  -0.22  -0.33    -0.43   0.01  -0.02
                      4                      5                      6
                      A                      A                      A
 Frequencies --    113.3958               114.9821               208.3399
 Red. masses --      4.1646                 5.0793                 3.0878
 Frc consts  --      0.0316                 0.0396                 0.0790
 IR Inten    --     32.4407                16.2541                16.0443
  Atom  AN      X      Y      Z        X      Y      Z        X      Y      Z
     1   6     0.02  -0.05   0.02     0.31  -0.03  -0.05     0.26  -0.09   0.11
     2   1     0.17  -0.13   0.06     0.68  -0.25   0.01     0.06  -0.01   0.02
     3   1    -0.02   0.01   0.00    -0.03   0.23  -0.22     0.77  -0.31   0.34
     4   8    -0.11  -0.02   0.00     0.27  -0.09   0.05    -0.19   0.09  -0.08
     5   8    -0.28   0.09  -0.04    -0.12   0.15  -0.05     0.08  -0.01   0.06
     6   7    -0.05   0.09  -0.01    -0.21   0.01   0.05    -0.08   0.02  -0.07
     7   6     0.12   0.00   0.01    -0.17  -0.01   0.02    -0.08   0.01  -0.04
     8   6     0.33  -0.12   0.03    -0.12  -0.04   0.00    -0.01  -0.02   0.00
     9   1     0.57  -0.10   0.21    -0.11  -0.01  -0.03    -0.01   0.01  -0.03
    10   1     0.36  -0.33  -0.17    -0.13  -0.07   0.01    -0.04  -0.08   0.06
    11   1     0.21   0.00   0.07    -0.10  -0.06  -0.01     0.07  -0.03   0.00
                      7                      8                      9
                      A                      A                      A
 Frequencies --    392.1802               395.0184               539.3339
 Red. masses --      3.7529                 3.8303                 3.0978
 Frc consts  --      0.3401                 0.3521                 0.5309
 IR Inten    --      1.4962                 3.4594                 0.3906
  Atom  AN      X      Y      Z        X      Y      Z        X      Y      Z
     1   6     0.00   0.00   0.00     0.01  -0.01   0.01     0.10   0.16  -0.06
     2   1     0.00   0.00   0.01    -0.01   0.00   0.00     0.17  -0.17  -0.46
     3   1     0.01  -0.01   0.01     0.04  -0.03   0.02     0.28   0.71  -0.05
     4   8     0.00   0.00   0.00    -0.01   0.00  -0.01    -0.10   0.03   0.21
     5   8     0.00   0.00   0.00     0.02  -0.01   0.00    -0.01  -0.19  -0.14
     6   7    -0.07   0.04  -0.23    -0.22   0.12   0.07     0.00   0.00   0.00
     7   6     0.10  -0.05   0.40     0.35  -0.19  -0.12     0.01   0.00   0.00
     8   6    -0.01   0.01  -0.07    -0.05   0.04   0.02     0.00   0.00   0.00
     9   1     0.04   0.25  -0.29    -0.49  -0.34   0.09     0.00  -0.01   0.00
    10   1     0.10   0.34  -0.27     0.00   0.53   0.07     0.01   0.01  -0.01
    11   1    -0.34  -0.47  -0.27    -0.23   0.22   0.09    -0.01   0.00   0.00
                     10                     11                     12
                      A                      A                      A
 Frequencies --    689.6956               933.3107               937.8778
 Red. masses --      1.2267                 6.0934                 4.7305
 Frc consts  --      0.3438                 3.1273                 2.4516
 IR Inten    --      1.8006                87.7649                 6.4658
  Atom  AN      X      Y      Z        X      Y      Z        X      Y      Z
     1   6     0.00  -0.01   0.01    -0.06  -0.14   0.05    -0.01  -0.06   0.02
     2   1     0.71  -0.29   0.32    -0.15  -0.47  -0.43    -0.10  -0.17  -0.19
     3   1    -0.47   0.17  -0.20    -0.07   0.18   0.00    -0.06   0.08  -0.02
     4   8    -0.08   0.04  -0.04    -0.16  -0.20   0.15    -0.07  -0.08   0.06
     5   8     0.06  -0.02   0.03     0.22   0.32  -0.17     0.09   0.13  -0.07
     6   7     0.01   0.00   0.00     0.07   0.12   0.00    -0.13  -0.25   0.00
     7   6     0.00   0.00   0.00     0.04   0.09   0.00    -0.09  -0.15   0.00
     8   6     0.00   0.00   0.00    -0.09  -0.18   0.00     0.19   0.34   0.00
     9   1     0.00   0.00   0.00    -0.17  -0.23  -0.01     0.23   0.38   0.00
    10   1     0.00   0.01   0.00    -0.09  -0.18   0.00     0.21   0.40  -0.01
    11   1     0.00   0.00   0.00    -0.15  -0.19  -0.01     0.23   0.39   0.01
                     13                     14                     15
                      A                      A                      A
 Frequencies --   1017.6583              1063.9909              1065.7305
 Red. masses --      1.3427                 1.4600                 1.4613
 Frc consts  --      0.8193                 0.9738                 0.9779
 IR Inten    --     19.6552                 5.3408                 3.0183
  Atom  AN      X      Y      Z        X      Y      Z        X      Y      Z
     1   6    -0.14   0.05  -0.06     0.00   0.00   0.00     0.00   0.00   0.00
     2   1     0.52  -0.24   0.20    -0.01  -0.01  -0.02    -0.01   0.00  -0.01
     3   1     0.67  -0.25   0.29    -0.01   0.01   0.00    -0.01   0.01   0.00
     4   8     0.03  -0.02   0.03     0.00   0.00   0.00     0.00   0.00   0.00
     5   8     0.01   0.02  -0.01     0.00   0.00   0.00     0.00   0.00   0.00
     6   7    -0.01   0.00   0.00    -0.02   0.01   0.01    -0.01   0.01  -0.02
     7   6     0.00   0.00   0.00     0.10  -0.05  -0.05     0.05  -0.02   0.11
     8   6     0.00   0.01   0.00    -0.13   0.07   0.07    -0.06   0.03  -0.14
     9   1     0.01   0.01   0.00     0.45   0.52   0.02     0.10  -0.24   0.30
    10   1     0.00  -0.01   0.00    -0.09  -0.50  -0.23    -0.26  -0.42   0.27
    11   1     0.01   0.01   0.00     0.22  -0.35  -0.10     0.43   0.54   0.09
                     16                     17                     18
                      A                      A                      A
 Frequencies --   1252.5788              1410.4911              1429.6498
 Red. masses --      1.5980                 1.2408                 1.2551
 Frc consts  --      1.4772                 1.4544                 1.5114
 IR Inten    --     15.4044                 7.3316                 8.0034
  Atom  AN      X      Y      Z        X      Y      Z        X      Y      Z
     1   6    -0.08  -0.07   0.12     0.00   0.00   0.00     0.01   0.03   0.02
     2   1    -0.04  -0.47  -0.39     0.00  -0.03  -0.04    -0.05   0.48   0.57
     3   1     0.22   0.71   0.15    -0.02  -0.05  -0.01     0.23   0.61   0.04
     4   8     0.07   0.05  -0.11     0.00   0.01   0.01    -0.03  -0.11  -0.05
     5   8    -0.02  -0.01   0.03     0.00   0.00   0.00     0.01   0.02  -0.01
     6   7     0.00   0.00   0.00     0.01   0.01   0.00     0.00   0.00   0.00
     7   6     0.00   0.00   0.00     0.00   0.00   0.00     0.00   0.00   0.00
     8   6     0.00   0.00   0.00    -0.07  -0.13   0.00    -0.01  -0.01   0.00
     9   1     0.01   0.00   0.00     0.45   0.37  -0.11     0.01   0.03  -0.03
    10   1     0.00   0.02   0.01     0.05   0.59  -0.03     0.01   0.03  -0.03
    11   1     0.00   0.00   0.00     0.27   0.39   0.21     0.03   0.05   0.02
                     19                     20                     21
                      A                      A                      A
 Frequencies --   1465.0153              1476.4423              1616.1587
 Red. masses --      1.0396                 1.0365                 4.5012
 Frc consts  --      1.3146                 1.3312                 6.9271
 IR Inten    --     14.2479                13.3842                12.6837
  Atom  AN      X      Y      Z        X      Y      Z        X      Y      Z
     1   6     0.00   0.00   0.00     0.00   0.00   0.00     0.06   0.39   0.22
     2   1     0.00   0.02   0.02     0.00   0.01   0.01     0.16  -0.22  -0.56
     3   1     0.01   0.02   0.00     0.00   0.01   0.00    -0.28  -0.44   0.23
     4   8     0.00   0.00   0.00     0.00   0.00   0.00    -0.03  -0.24  -0.16
     5   8     0.00   0.00   0.00     0.00   0.00   0.00    -0.01  -0.01   0.01
     6   7     0.00   0.00   0.00     0.00   0.00   0.00     0.00   0.00   0.00
     7   6     0.00   0.00  -0.03    -0.02   0.01   0.00     0.00   0.00   0.00
     8   6     0.01   0.00  -0.04    -0.04   0.02  -0.01     0.00   0.00   0.00
     9   1     0.44   0.05   0.27     0.08  -0.36   0.49     0.02   0.01   0.01
    10   1    -0.20   0.15   0.64     0.09   0.38  -0.17     0.00   0.01   0.00
    11   1    -0.42  -0.23  -0.13     0.47  -0.43  -0.17     0.01   0.00   0.00
                     22                     23                     24
                      A                      A                      A
 Frequencies --   2392.7383              3084.8525              3157.7501
 Red. masses --     12.5890                 1.0339                 1.0476
 Frc consts  --     42.4650                 5.7967                 6.1547
 IR Inten    --     25.3054                 3.9044                 3.1739
  Atom  AN      X      Y      Z        X      Y      Z        X      Y      Z
     1   6     0.00   0.00   0.00     0.00   0.00   0.00    -0.01  -0.05  -0.03
     2   1     0.00   0.00   0.00     0.00   0.00   0.00     0.35   0.49  -0.35
     3   1     0.00   0.00   0.00     0.00   0.00   0.00    -0.26   0.08   0.66
     4   8     0.00   0.00   0.00     0.00   0.00   0.00     0.00   0.00   0.00
     5   8     0.00   0.00   0.00     0.00   0.00   0.00     0.00   0.00   0.00
     6   7    -0.28  -0.52   0.00     0.00   0.00   0.00     0.00   0.00   0.00
     7   6     0.38   0.70   0.00     0.00   0.00   0.00     0.00   0.00   0.00
     8   6    -0.05  -0.09   0.00    -0.03  -0.04   0.00     0.00   0.00   0.00
     9   1    -0.03  -0.05   0.01    -0.26   0.34   0.31     0.00   0.00   0.00
    10   1    -0.03  -0.04   0.00     0.61  -0.09   0.22     0.00   0.00   0.00
    11   1    -0.02  -0.05   0.00     0.01   0.20  -0.50     0.00   0.00   0.00
                     25                     26                     27
                      A                      A                      A
 Frequencies --   3169.8575              3176.4850              3307.0447
 Red. masses --      1.1027                 1.1024                 1.1296
 Frc consts  --      6.5283                 6.5538                 7.2786
 IR Inten    --      1.2156                 0.3843                 0.6052
  Atom  AN      X      Y      Z        X      Y      Z        X      Y      Z
     1   6     0.00   0.00   0.00     0.00   0.00   0.00     0.05   0.04  -0.08
     2   1     0.00   0.00   0.00     0.00   0.00   0.00    -0.36  -0.50   0.37
     3   1     0.00   0.00   0.00     0.00   0.00   0.00    -0.25   0.08   0.64
     4   8     0.00   0.00   0.00     0.00   0.00   0.00     0.00   0.00   0.00
     5   8     0.00   0.00   0.00     0.00   0.00   0.00     0.00   0.00   0.00
     6   7     0.00   0.00   0.00     0.00   0.00   0.00     0.00   0.00   0.00
     7   6     0.00   0.00   0.00     0.00   0.00   0.00     0.00   0.00   0.00
     8   6    -0.05   0.03  -0.07     0.06  -0.03  -0.06     0.00   0.00   0.00
     9   1     0.04  -0.06  -0.08    -0.40   0.55   0.49     0.00   0.00   0.00
    10   1     0.64  -0.09   0.21    -0.30   0.04  -0.12     0.00   0.00   0.00
    11   1    -0.02  -0.27   0.67     0.00  -0.17   0.39     0.00   0.00   0.00

 -------------------
 - Thermochemistry -
 -------------------
 Temperature   298.150 Kelvin.  Pressure   1.00000 Atm.
 Atom     1 has atomic number  6 and mass  12.00000
 Atom     2 has atomic number  1 and mass   1.00783
 Atom     3 has atomic number  1 and mass   1.00783
 Atom     4 has atomic number  8 and mass  15.99491
 Atom     5 has atomic number  8 and mass  15.99491
 Atom     6 has atomic number  7 and mass  14.00307
 Atom     7 has atomic number  6 and mass  12.00000
 Atom     8 has atomic number  6 and mass  12.00000
 Atom     9 has atomic number  1 and mass   1.00783
 Atom    10 has atomic number  1 and mass   1.00783
 Atom    11 has atomic number  1 and mass   1.00783
 Molecular mass:    87.03203 amu.
 Principal axes and moments of inertia in atomic units:
                           1         2         3
     Eigenvalues --   327.95549 774.802821052.65103
           X            0.99599   0.08932   0.00507
           Y           -0.08936   0.99597   0.00729
           Z           -0.00440  -0.00772   0.99996
 This molecule is an asymmetric top.
 Rotational symmetry number  1.
 Rotational temperatures (Kelvin)      0.26410     0.11179     0.08228
 Rotational constants (GHZ):           5.50301     2.32929     1.71447
    1 imaginary frequencies ignored.
 Zero-point vibrational energy     206710.5 (Joules/Mol)
                                   49.40499 (Kcal/Mol)
 Warning -- explicit consideration of   8 degrees of freedom as
           vibrations may cause significant error
 Vibrational temperatures:     73.57   140.40   163.15   165.43   299.75
          (Kelvin)            564.26   568.34   775.98   992.32  1342.83
                             1349.40  1464.18  1530.85  1533.35  1802.18
                             2029.38  2056.95  2107.83  2124.27  2325.29
                             3442.62  4438.41  4543.30  4560.72  4570.25
                             4758.10
 
 Zero-point correction=                           0.078732 (Hartree/Particle)
 Thermal correction to Energy=                    0.086272
 Thermal correction to Enthalpy=                  0.087216
 Thermal correction to Gibbs Free Energy=         0.046095
 Sum of electronic and zero-point Energies=           -322.279186
 Sum of electronic and thermal Energies=              -322.271646
 Sum of electronic and thermal Enthalpies=            -322.270702
 Sum of electronic and thermal Free Energies=         -322.311822
 
                     E (Thermal)             CV                S
                      KCal/Mol        Cal/Mol-Kelvin    Cal/Mol-Kelvin
 Total                   54.136             23.050             86.546
 Electronic               0.000              0.000              0.000
 Translational            0.889              2.981             39.304
 Rotational               0.889              2.981             27.083
 Vibrational             52.359             17.088             20.158
 Vibration     1          0.595              1.977              4.773
 Vibration     2          0.603              1.951              3.502
 Vibration     3          0.607              1.938              3.210
 Vibration     4          0.608              1.937              3.183
 Vibration     5          0.642              1.828              2.058
 Vibration     6          0.760              1.487              0.992
 Vibration     7          0.762              1.481              0.981
 Vibration     8          0.894              1.163              0.567
                       Q            Log10(Q)             Ln(Q)
 Total Bot       0.627474D-21        -21.202404        -48.820340
 Total V=0       0.102732D+16         15.011705         34.565729
 Vib (Bot)       0.106202D-33        -33.973868        -78.227721
 Vib (Bot)    1  0.404256D+01          0.606656          1.396878
 Vib (Bot)    2  0.210409D+01          0.323064          0.743882
 Vib (Bot)    3  0.180484D+01          0.256439          0.590474
 Vib (Bot)    4  0.177932D+01          0.250254          0.576231
 Vib (Bot)    5  0.953959D+00         -0.020470         -0.047135
 Vib (Bot)    6  0.457061D+00         -0.340026         -0.782938
 Vib (Bot)    7  0.452849D+00         -0.344047         -0.792197
 Vib (Bot)    8  0.293945D+00         -0.531734         -1.224363
 Vib (V=0)       0.173877D+03          2.240242          5.158347
 Vib (V=0)    1  0.457336D+01          0.660236          1.520248
 Vib (V=0)    2  0.266268D+01          0.425319          0.979333
 Vib (V=0)    3  0.237282D+01          0.375265          0.864079
 Vib (V=0)    4  0.234824D+01          0.370742          0.853665
 Vib (V=0)    5  0.157705D+01          0.197846          0.455556
 Vib (V=0)    6  0.117743D+01          0.070933          0.163330
 Vib (V=0)    7  0.117459D+01          0.069886          0.160919
 Vib (V=0)    8  0.108000D+01          0.033425          0.076964
 Electronic      0.100000D+01          0.000000          0.000000
 Translational   0.319134D+08          7.503973         17.278535
 Rotational      0.185136D+06          5.267491         12.128846
 ***** Axes restored to original set *****
 -------------------------------------------------------------------
 Center     Atomic                   Forces (Hartrees/Bohr)
 Number     Number              X              Y              Z
 -------------------------------------------------------------------
      1        6          -0.000056991   -0.000769803   -0.001672851
      2        1           0.000344839    0.000573101    0.000154174
      3        1          -0.000051490    0.000496549    0.000971760
      4        8           0.000172114    0.000818876    0.000719238
      5        8          -0.000697704   -0.000796942   -0.000147891
      6        7           0.001483306    0.002018180   -0.000327346
      7        6          -0.000870538   -0.001547583    0.000580249
      8        6           0.000506568    0.000254569   -0.000499857
      9        1          -0.000043562   -0.000470412   -0.000404058
     10        1          -0.000681056   -0.000195896   -0.000164715
     11        1          -0.000105487   -0.000380638    0.000791298
 -------------------------------------------------------------------
 Cartesian Forces:  Max     0.002018180 RMS     0.000769875

 GradGradGradGradGradGradGradGradGradGradGradGradGradGradGradGradGradGrad
 Berny optimization.
 Search for a local minimum.
 Step number   1 out of a maximum of    2
 All quantities printed in internal units (Hartrees-Bohrs-Radians)
 Second derivative matrix not updated -- analytic derivatives used.
 ITU=  0
     Eigenvalues ---   -0.00034   0.00053   0.00204   0.00243   0.00453
     Eigenvalues ---    0.00615   0.02688   0.03075   0.04534   0.06388
     Eigenvalues ---    0.09581   0.09756   0.09930   0.10417   0.16852
     Eigenvalues ---    0.17049   0.17276   0.22541   0.28903   0.40879
     Eigenvalues ---    0.61580   0.66613   0.77445   0.81524   1.01568
     Eigenvalues ---    1.41355   2.76462
 Eigenvalue     1 is  -3.44D-04 should be greater than     0.000000 Eigenvector:
                          X11       Z10       Z9        X9        Y11
   1                    0.54091   0.51888  -0.43471  -0.29543  -0.24317
                          X10       Y9        Z6        Z11       X5
   1                   -0.14409   0.12782  -0.11139  -0.10013  -0.07865
 Quadratic step=4.364D-01 exceeds max=3.000D-01 adjusted using Lamda=-1.749D-04.
 Angle between NR and scaled steps=   5.69 degrees.
 Angle between quadratic step and forces=  85.02 degrees.
 Linear search not attempted -- first point.
 B after Tr=    -0.000482    0.000073   -0.005596
         Rot=    0.999992    0.003478    0.002061    0.000088 Ang=   0.46 deg.
 Variable       Old X    -DE/DX   Delta X   Delta X   Delta X     New X
                                 (Linear)    (Quad)   (Total)
    X1        3.37989  -0.00006   0.00000   0.00366   0.00179   3.38168
    Y1        1.36877  -0.00077   0.00000   0.01226   0.01449   1.38325
    Z1        0.36564  -0.00167   0.00000   0.02774   0.02648   0.39212
    X2        4.40714   0.00034   0.00000   0.04949   0.05203   4.45918
    Y2        2.79831   0.00057   0.00000   0.00078  -0.00420   2.79411
    Z2       -0.66785   0.00015   0.00000   0.05458   0.04791  -0.61994
    X3        2.64148  -0.00005   0.00000  -0.01550  -0.02509   2.61639
    Y3        1.58639   0.00050   0.00000   0.02376   0.03922   1.62561
    Z3        2.25677   0.00097   0.00000   0.02169   0.01565   2.27241
    X4        3.05327   0.00017   0.00000  -0.00715  -0.00467   3.04860
    Y4       -0.65711   0.00082   0.00000   0.02075   0.01510  -0.64201
    Z4       -0.77182   0.00072   0.00000   0.01754   0.02895  -0.74287
    X5        1.71272  -0.00070   0.00000  -0.06175  -0.06433   1.64839
    Y5       -2.47715  -0.00080   0.00000   0.03418   0.03678  -2.44036
    Z5        0.41387  -0.00015   0.00000  -0.02083  -0.00264   0.41123
    X6       -1.68414   0.00148   0.00000   0.04240   0.04290  -1.64124
    Y6        2.93070   0.00202   0.00000  -0.03133  -0.03177   2.89893
    Z6       -0.04176  -0.00033   0.00000  -0.06100  -0.09353  -0.13529
    X7       -2.70836  -0.00087   0.00000   0.02768   0.02768  -2.68068
    Y7        1.02062  -0.00155   0.00000  -0.02586  -0.02583   0.99479
    Z7       -0.04265   0.00058   0.00000  -0.02234  -0.04591  -0.08856
    X8       -4.05135   0.00051   0.00000  -0.00040  -0.00097  -4.05232
    Y8       -1.37262   0.00025   0.00000  -0.01191  -0.01138  -1.38400
    Z8       -0.04443  -0.00050   0.00000   0.01101  -0.00166  -0.04608
    X9       -3.05060  -0.00004   0.00000  -0.10682  -0.10224  -3.15284
    Y9       -2.69851  -0.00047   0.00000   0.00353  -0.00519  -2.70370
    Z9       -1.25045  -0.00040   0.00000  -0.09605  -0.09588  -1.34633
   X10       -5.97318  -0.00068   0.00000  -0.04753  -0.04586  -6.01903
   Y10       -1.09277  -0.00020   0.00000   0.02469   0.02186  -1.07091
   Z10       -0.71547  -0.00016   0.00000   0.15486   0.13189  -0.58357
   X11       -4.08489  -0.00011   0.00000   0.12727   0.11875  -3.96614
   Y11       -2.13486  -0.00038   0.00000  -0.06276  -0.04907  -2.18394
   Z11        1.86159   0.00079   0.00000  -0.00458  -0.01127   1.85032
         Item               Value     Threshold  Converged?
 Maximum Force            0.002018     0.000450     NO 
 RMS     Force            0.000770     0.000300     NO 
 Maximum Displacement     0.131894     0.001800     NO 
 RMS     Displacement     0.051194     0.001200     NO 
 Predicted change in Energy=-8.905424D-05
 GradGradGradGradGradGradGradGradGradGradGradGradGradGradGradGradGradGrad


 ----------------------------------------------------------------------

 Electric dipole moment (input orientation):
 (Debye = 10**-18 statcoulomb cm , SI units = C m)
                  (au)            (Debye)         (10**-30 SI)
   Tot        0.334234D+00      0.849539D+00      0.283376D+01
   x         -0.999493D-01     -0.254046D+00     -0.847405D+00
   y          0.302205D+00      0.768128D+00      0.256220D+01
   z          0.101955D+00      0.259145D+00      0.864414D+00

 Dipole polarizability, Alpha (input orientation).
 (esu units = cm**3 , SI units = C**2 m**2 J**-1)
 Alpha(0;0):
               (au)            (10**-24 esu)      (10**-40 SI)
   iso        0.554991D+02      0.822413D+01      0.915057D+01
   aniso      0.307331D+02      0.455418D+01      0.506721D+01
   xx         0.561385D+02      0.831887D+01      0.925599D+01
   yx         0.121872D+02      0.180596D+01      0.200940D+01
   yy         0.680446D+02      0.100832D+02      0.112190D+02
   zx        -0.648499D+00     -0.960976D-01     -0.106923D+00
   zy         0.270897D+00      0.401428D-01      0.446648D-01
   zz         0.423143D+02      0.627033D+01      0.697668D+01

 ----------------------------------------------------------------------

 Dipole orientation:
     6          3.54121756          0.88097498          0.33841445
     1          4.48520462          2.56228280          1.00851467
     1          3.46401335         -0.90061545          1.33286701
     8          2.47710265          1.08496951         -1.74262954
     8          1.20589559         -0.94473609         -2.62568677
     7         -0.97403773          0.78363982          3.14073982
     6         -2.32407077         -0.14129408          1.71971195
     6         -4.07140762         -1.31196366         -0.04312345
     1         -3.77458937         -0.50948032         -1.90910226
     1         -6.00423939         -0.99885714          0.57991657
     1         -3.69060105         -3.32702233         -0.14087339

 Electric dipole moment (dipole orientation):
 (Debye = 10**-18 statcoulomb cm , SI units = C m)
                  (au)            (Debye)         (10**-30 SI)
   Tot        0.334234D+00      0.849539D+00      0.283376D+01
   x          0.000000D+00      0.000000D+00      0.000000D+00
   y          0.000000D+00      0.000000D+00      0.000000D+00
   z          0.334234D+00      0.849539D+00      0.283376D+01

 Dipole polarizability, Alpha (dipole orientation).
 (esu units = cm**3 , SI units = C**2 m**2 J**-1)
 Alpha(0;0):
               (au)            (10**-24 esu)      (10**-40 SI)
   iso        0.554991D+02      0.822413D+01      0.915057D+01
   aniso      0.307331D+02      0.455418D+01      0.506721D+01
   xx         0.597896D+02      0.885991D+01      0.985797D+01
   yx         0.990873D+01      0.146832D+01      0.163373D+01
   yy         0.484448D+02      0.717878D+01      0.798747D+01
   zx         0.104426D+02      0.154743D+01      0.172175D+01
   zy         0.834900D+01      0.123719D+01      0.137656D+01
   zz         0.582630D+02      0.863369D+01      0.960627D+01

 ----------------------------------------------------------------------
 1\1\GINC-R03C03\Freq\RwB97XD\Aug-CC-pVTZ\C3H5N1O2\LFRANZON\26-Jan-2022
 \0\\#wB97XD Aug-cc-pVTZ Integral(Grid=SuperFineGrid) Freq MaxDisk=32GB
 \\Title\\0,1\C,1.78856,0.72432,0.19349\H,2.33216,1.4808,-0.35341\H,1.3
 9781,0.83948,1.19423\O,1.61572,-0.34773,-0.40843\O,0.90633,-1.31085,0.
 21901\N,-0.89121,1.55086,-0.0221\C,-1.4332,0.54009,-0.02257\C,-2.14388
 ,-0.72636,-0.02351\H,-1.61431,-1.42799,-0.66171\H,-3.16087,-0.57827,-0
 .37861\H,-2.16163,-1.12972,0.98511\\Version=ES64L-G16RevB.01\State=1-A
 \HF=-322.3579176\RMSD=3.800e-09\RMSF=7.699e-04\ZeroPoint=0.0787319\The
 rmal=0.0862718\Dipole=-0.0999493,0.3022049,0.1019554\DipoleDeriv=0.259
 8253,-0.1489095,-0.1059955,-0.1672945,0.0283303,0.0672829,-0.1934513,-
 0.1101823,0.3864677,0.1462527,-0.0193727,0.0338299,-0.0284158,0.094826
 4,-0.014305,0.0509587,0.0125839,0.0743134,0.1040102,-0.0116524,0.05320
 49,-0.0529681,0.0598187,0.0545354,0.0274182,0.0185419,0.0698253,0.0260
 449,0.4189296,0.1299138,0.3287341,0.5609054,0.0435025,0.0166837,-0.276
 6505,-0.2618623,-0.539315,-0.2884642,-0.1133479,-0.0599245,-0.7652263,
 -0.1446699,0.1057136,0.3500291,-0.2731731,-0.4859507,0.0315775,-0.0061
 695,-0.0213648,-0.4430327,0.0012226,-0.0213161,0.0057176,-0.3288774,0.
 2315267,0.0918493,0.0064587,0.1062519,0.324372,-0.0061622,-0.000456,-0
 .0070704,0.0734819,0.0869899,-0.0574891,0.0196617,-0.0534116,-0.019245
 6,-0.0143991,0.0177335,-0.0156502,0.0810373,0.1056939,0.0228915,0.0488
 963,-0.0278554,0.0551804,-0.0138499,0.0442517,-0.0156811,0.0728156,-0.
 0379864,-0.0171816,-0.0404833,0.0194441,0.0496931,0.0211096,-0.0430415
 ,0.0122267,0.101126,0.1029085,-0.0221783,-0.025969,-0.0431954,0.054378
 3,0.0057332,-0.0044946,0.0261353,0.0048456\Polar=56.1385325,12.1872252
 ,68.044637,-0.6484989,0.2708967,42.3142763\Quadrupole=6.5386856,-5.948
 694,-0.5899916,7.5642342,0.3249758,0.5897402\PG=C01 [X(C3H5N1O2)]\NIma
 g=1\\0.28836356,0.20890956,0.76847155,-0.19300112,0.12606875,0.6867626
 3,-0.11665839,-0.10813891,0.08767133,0.10958339,-0.10288392,-0.1839938
 9,0.09823552,0.12099892,0.20753419,0.09459039,0.11156804,-0.14632806,-
 0.09028757,-0.10459442,0.13241082,-0.08838460,0.00445939,0.10991500,0.
 00397934,0.00200763,0.00903653,0.07221569,-0.00032338,-0.06011976,-0.0
 1346018,-0.00629512,0.00769524,0.01469186,-0.00311896,0.05557091,0.101
 96851,-0.02540606,-0.30544498,0.00243368,-0.00418338,-0.00080712,-0.11
 462919,0.03864713,0.31876188,-0.06773195,-0.05906861,0.00242131,-0.007
 72761,-0.02071062,-0.01563978,0.02350702,0.00354313,0.01109285,0.15260
 411,-0.05221059,-0.43097126,-0.22062908,-0.00487718,-0.03571918,-0.018
 38245,-0.00764664,-0.00757812,-0.01701610,0.14396841,0.60596882,-0.001
 73712,-0.22518409,-0.26805718,-0.00109609,0.01788507,0.01237460,0.0011
 2060,-0.04189058,-0.01152335,-0.06510673,0.19048086,0.37923816,-0.0152
 7938,-0.04788564,-0.00519945,0.01054518,0.00071889,0.00258895,-0.00703
 795,0.00562670,-0.00075432,-0.09208640,-0.07793775,0.06308260,0.103301
 61,-0.05070386,-0.09333057,0.00855467,-0.00165844,0.00459429,-0.003032
 54,0.00330865,0.00469312,0.00796600,-0.06886184,-0.12914963,0.05905487
 ,0.11757732,0.21337106,-0.00093331,0.01259540,0.03556524,0.00129192,-0
 .00725421,0.00215832,-0.00416816,0.00195736,-0.00123637,0.06560955,0.0
 6636529,-0.11390827,-0.05884895,-0.07322053,0.07850825,0.00193796,0.00
 165681,-0.00171617,0.00017375,-0.00003785,-0.00019234,-0.00331192,0.00
 072715,0.00004744,-0.00476625,-0.00032172,0.00281661,0.00231618,0.0015
 2263,-0.00185436,0.31147852,0.00219121,-0.00115915,-0.00036303,-0.0002
 0045,0.00010246,0.00001085,0.00032579,-0.00005617,-0.00021574,-0.00078
 615,0.00018231,0.00126066,0.00255792,-0.00180130,-0.00023044,0.5267397
 4,1.00379879,-0.00074581,0.00018209,-0.00273338,-0.00005070,-0.0000726
 7,0.00021272,-0.00073931,0.00006496,0.00021395,0.00062282,-0.00056667,
 0.00149189,-0.00028203,0.00086322,0.00013687,0.00147216,0.00062368,0.0
 2087000,-0.00123755,-0.00084636,-0.00055158,0.00000875,-0.00004211,-0.
 00009102,-0.00124603,-0.00002218,-0.00015271,-0.00284190,0.00071356,0.
 00078294,0.00133619,-0.00233915,0.00001892,-0.32181044,-0.52078603,-0.
 00018041,0.45941418,-0.00525121,0.00032711,0.00127081,0.00012856,-0.00
 016876,-0.00021506,0.00063554,-0.00008639,0.00009661,0.00354647,-0.000
 27068,-0.00242538,-0.00357645,0.00083950,0.00068214,-0.51754930,-1.000
 05066,-0.00115182,0.63667826,1.27245248,-0.00006136,-0.00024017,-0.000
 35967,0.00001473,-0.00001374,0.00001621,-0.00056175,-0.00000884,0.0000
 5369,0.00142262,0.00004488,0.00061171,-0.00033176,-0.00009412,-0.00124
 619,-0.00061118,-0.00126491,-0.04078794,0.00018290,0.00178936,0.112794
 54,-0.00108370,-0.00018473,0.00019641,0.00009082,-0.00006647,-0.000007
 18,0.00013065,-0.00000698,-0.00003809,-0.00010367,0.00039263,-0.000510
 47,-0.00328059,-0.00021755,-0.00003209,0.01492701,-0.00879336,-0.00020
 209,-0.12319826,-0.09142685,-0.00033916,0.55460387,-0.00050140,0.00045
 692,0.00022506,0.00004617,-0.00002951,-0.00004438,0.00006261,-0.000057
 37,-0.00000029,-0.00056683,-0.00091425,0.00032137,0.00061345,-0.000011
 15,-0.00076819,-0.01145864,0.00031263,0.00018897,-0.08893768,-0.230318
 27,-0.00017025,-0.02246132,0.52428585,-0.00038738,0.00006681,0.0005220
 0,0.00009267,-0.00004778,-0.00006119,-0.00007062,0.00002002,0.00000067
 ,-0.00019761,0.00017992,-0.00063601,-0.00137041,-0.00020961,-0.0000070
 1,0.00017161,0.00038287,0.02038557,-0.00009199,-0.00006910,-0.07258031
 ,0.00086682,-0.00136554,0.55798946,-0.00002305,0.00092769,0.00002651,-
 0.00002065,0.00002100,0.00001312,0.00012125,-0.00004181,-0.00001779,-0
 .00092937,-0.00196428,0.00091947,0.00047354,0.00115576,-0.00059021,-0.
 00303565,-0.00106822,0.00245720,0.01036705,-0.01290944,-0.01428825,-0.
 11149667,0.08878800,0.08291603,0.11675536,0.00033230,0.00007654,0.0000
 9164,-0.00001008,-0.00001350,-0.00000669,-0.00002457,-0.00000186,0.000
 01456,-0.00075018,-0.00079814,0.00019544,0.00147369,0.00014804,0.00018
 423,-0.00268816,0.00172350,0.00217314,0.01230739,-0.02711777,-0.018964
 46,0.08776134,-0.16074679,-0.10747076,-0.09243033,0.17860269,0.0003286
 5,0.00037658,0.00005278,-0.00007520,0.00004881,0.00002297,0.00006099,-
 0.00003431,-0.00001842,0.00012531,-0.00038640,0.00029412,0.00067709,0.
 00031614,-0.00050406,0.00151992,0.00097036,0.00026683,-0.00382688,-0.0
 0005865,-0.00007712,0.08140543,-0.10733813,-0.14262362,-0.08881948,0.1
 1652081,0.15125027,-0.00021792,-0.00006386,0.00003449,0.00003579,-0.00
 001275,-0.00000687,0.00000617,0.00000150,0.00002538,0.00011041,0.00028
 715,-0.00024177,-0.00078084,-0.00011047,0.00006529,0.00232532,0.000830
 88,0.00027176,-0.01744345,-0.00291353,-0.00416050,-0.28667143,0.036827
 07,-0.08473512,-0.01132134,0.00067552,-0.00528673,0.31092998,0.0003499
 1,0.00021984,-0.00000684,-0.00001934,0.00001729,0.00001562,0.00003500,
 -0.00002848,0.00003462,-0.00006796,-0.00049484,0.00027010,0.00054915,0
 .00066471,-0.00024316,0.00263985,-0.00334800,0.00170806,-0.03436920,0.
 00235347,-0.01228143,0.03731192,-0.05215059,0.01311755,0.01781288,-0.0
 0138854,0.00958635,-0.03575881,0.05622860,0.00007057,0.00001672,-0.000
 06715,-0.00001435,0.00001242,0.00001519,0.00001948,0.00001691,-0.00001
 255,-0.00015320,-0.00009329,0.00017754,0.00051331,-0.00004565,0.000322
 13,-0.00011934,0.00092927,0.00078612,0.00144482,-0.00182876,-0.0022510
 4,-0.08471305,0.01285008,-0.07506818,0.01810921,-0.00019265,0.00751947
 ,0.09299773,-0.01406993,0.07597949,0.00031503,0.00023466,0.00020327,-0
 .00001035,0.00000729,-0.00000424,0.00002037,-0.00009006,0.00002424,-0.
 00003439,-0.00040357,-0.00003003,0.00049247,0.00032695,-0.00055860,-0.
 00023449,-0.00101132,-0.00262360,-0.00334853,-0.00736205,0.01873371,-0
 .04391802,-0.00241143,0.00280600,-0.00089049,-0.00664692,0.01389090,0.
 00302731,0.01151660,-0.02815518,0.04458109,0.00009138,0.00002267,0.000
 01268,0.00002587,-0.00001864,-0.00001082,-0.00004444,-0.00003112,0.000
 06266,-0.00024582,-0.00025503,0.00003168,0.00028273,-0.00001808,-0.000
 06789,-0.00123051,0.00029560,-0.00401297,-0.00235651,-0.01796004,0.031
 20366,-0.00230862,-0.08082747,0.09539564,-0.00029124,0.00951584,-0.020
 00156,0.00023731,-0.00207346,0.00240488,0.00583984,0.09134974,-0.00009
 201,-0.00004406,0.00008777,0.00001960,-0.00001562,-0.00001446,0.000016
 42,-0.00000435,0.00001261,-0.00019715,0.00000304,-0.00006321,-0.000075
 02,-0.00015245,0.00021108,-0.00153435,-0.00210358,-0.00084262,0.002465
 00,0.00190986,0.00382613,0.00337347,0.09610129,-0.28792138,-0.00072583
 ,0.00745474,-0.01618321,0.00103634,0.00186906,-0.00740100,-0.00428646,
 -0.10501796,0.30828829\\0.00005699,0.00076980,0.00167285,-0.00034484,-
 0.00057310,-0.00015417,0.00005149,-0.00049655,-0.00097176,-0.00017211,
 -0.00081888,-0.00071924,0.00069770,0.00079694,0.00014789,-0.00148331,-
 0.00201818,0.00032735,0.00087054,0.00154758,-0.00058025,-0.00050657,-0
 .00025457,0.00049986,0.00004356,0.00047041,0.00040406,0.00068106,0.000
 19590,0.00016472,0.00010549,0.00038064,-0.00079130\\\@


 THE ENLIGHTENED ONE, BECAUSE HE SAW MANKIND DROWNING  
 IN THE GREAT SEA OF BIRTH, DEATH, AND SORROW, LONGED TO SAVE 
 THEM, FOR THIS HE WAS MOVED TO PITY.                         
 BECAUSE HE SAW MEN OF THE WORLD STRAYING IN FALSE PATHS, AND 
 NONE TO GUIDE THEM, FOR THIS HE WAS MOVED TO PITY.           
                     ..................                       
 BECAUSE HE SAW THE MEN OF THE WORLD PLOUGHING THEIR FIELDS,  
 SOWING THE SEED, TRAFFICKING, HUCKSTERING, BUYING, SELLING,  
 AND AT THE END WINNOWING NOTHING BUT BITTERNESS,             
 FOR THIS HE WAS MOVED TO PITY......                   
                   BUDAH'S PITY - UPSAKA SILA SUTRA           
 Job cpu time:       0 days 12 hours  1 minutes 47.3 seconds.
 Elapsed time:       0 days  0 hours 46 minutes 20.6 seconds.
 File lengths (MBytes):  RWF=    123 Int=      0 D2E=      0 Chk=     11 Scr=      1
 Normal termination of Gaussian 16 at Wed Jan 26 11:35:19 2022.
