# Supplementary material for: An Experimental and Master Equation Investigation of Kinetics of the CH2OO + RCN Reactions (R = H, CH3, C2H5) and Their Atmospheric Relevance
Source: J Phys Chem A. 2023 Jan 5;127(2):477–88. doi: 10.1021/acs.jpca.2c07073 (PMC9869398; doi:10.1021/acs.jpca.2c07073)
Supplement: Supplementary file 2 — jp2c07073_si_002.zip [file jp2c07073_si_002.zip › wb97XD/Optimization+Freq/RC3.log]

 Entering Gaussian System, Link 0=/appl/soft/chem/gaussian/G16RevB.01/g16/g16
 Initial command:
 /appl/soft/chem/gaussian/G16RevB.01/g16/l1.exe "/scratch/kurten/scratch_lauri/Cyan/IRC/8760117.GAUSS_SCRDIR/Gau-182083.inp" -scrdir="/scratch/kurten/scratch_lauri/Cyan/IRC/8760117.GAUSS_SCRDIR/"
 Entering Link 1 = /appl/soft/chem/gaussian/G16RevB.01/g16/l1.exe PID=    182087.
  
 Copyright (c) 1988-2017, Gaussian, Inc.  All Rights Reserved.
  
 This is part of the Gaussian(R) 16 program.  It is based on
 the Gaussian(R) 09 system (copyright 2009, Gaussian, Inc.),
 the Gaussian(R) 03 system (copyright 2003, Gaussian, Inc.),
 the Gaussian(R) 98 system (copyright 1998, Gaussian, Inc.),
 the Gaussian(R) 94 system (copyright 1995, Gaussian, Inc.),
 the Gaussian 92(TM) system (copyright 1992, Gaussian, Inc.),
 the Gaussian 90(TM) system (copyright 1990, Gaussian, Inc.),
 the Gaussian 88(TM) system (copyright 1988, Gaussian, Inc.),
 the Gaussian 86(TM) system (copyright 1986, Carnegie Mellon
 University), and the Gaussian 82(TM) system (copyright 1983,
 Carnegie Mellon University). Gaussian is a federally registered
 trademark of Gaussian, Inc.
  
 This software contains proprietary and confidential information,
 including trade secrets, belonging to Gaussian, Inc.
  
 This software is provided under written license and may be
 used, copied, transmitted, or stored only in accord with that
 written license.
  
 The following legend is applicable only to US Government
 contracts under FAR:
  
                    RESTRICTED RIGHTS LEGEND
  
 Use, reproduction and disclosure by the US Government is
 subject to restrictions as set forth in subparagraphs (a)
 and (c) of the Commercial Computer Software - Restricted
 Rights clause in FAR 52.227-19.
  
 Gaussian, Inc.
 340 Quinnipiac St., Bldg. 40, Wallingford CT 06492
  
  
 ---------------------------------------------------------------
 Warning -- This program may not be used in any manner that
 competes with the business of Gaussian, Inc. or will provide
 assistance to any competitor of Gaussian, Inc.  The licensee
 of this program is prohibited from giving any competitor of
 Gaussian, Inc. access to this program.  By using this program,
 the user acknowledges that Gaussian, Inc. is engaged in the
 business of creating and licensing software in the field of
 computational chemistry and represents and warrants to the
 licensee that it is not a competitor of Gaussian, Inc. and that
 it will not use this program in any manner prohibited above.
 ---------------------------------------------------------------
  

 Cite this work as:
 Gaussian 16, Revision B.01,
 M. J. Frisch, G. W. Trucks, H. B. Schlegel, G. E. Scuseria, 
 M. A. Robb, J. R. Cheeseman, G. Scalmani, V. Barone, 
 G. A. Petersson, H. Nakatsuji, X. Li, M. Caricato, A. V. Marenich, 
 J. Bloino, B. G. Janesko, R. Gomperts, B. Mennucci, H. P. Hratchian, 
 J. V. Ortiz, A. F. Izmaylov, J. L. Sonnenberg, D. Williams-Young, 
 F. Ding, F. Lipparini, F. Egidi, J. Goings, B. Peng, A. Petrone, 
 T. Henderson, D. Ranasinghe, V. G. Zakrzewski, J. Gao, N. Rega, 
 G. Zheng, W. Liang, M. Hada, M. Ehara, K. Toyota, R. Fukuda, 
 J. Hasegawa, M. Ishida, T. Nakajima, Y. Honda, O. Kitao, H. Nakai, 
 T. Vreven, K. Throssell, J. A. Montgomery, Jr., J. E. Peralta, 
 F. Ogliaro, M. J. Bearpark, J. J. Heyd, E. N. Brothers, K. N. Kudin, 
 V. N. Staroverov, T. A. Keith, R. Kobayashi, J. Normand, 
 K. Raghavachari, A. P. Rendell, J. C. Burant, S. S. Iyengar, 
 J. Tomasi, M. Cossi, J. M. Millam, M. Klene, C. Adamo, R. Cammi, 
 J. W. Ochterski, R. L. Martin, K. Morokuma, O. Farkas, 
 J. B. Foresman, and D. J. Fox, Gaussian, Inc., Wallingford CT, 2016.
 
 ******************************************
 Gaussian 16:  ES64L-G16RevB.01 20-Dec-2017
                28-Oct-2021 
 ******************************************
 %mem=12GB
 %NProcShared=16
 Will use up to   16 processors via shared memory.
 %chk=TS3-RC1-wb97H
 ----------------------------------------------------------------------
 #wB97XD Aug-cc-pVTZ Opt Integral(Grid=SuperFineGrid) Freq MaxDisk=32GB
 ----------------------------------------------------------------------
 1/18=20,19=15,26=5,38=1/1,3;
 2/9=110,12=2,17=6,18=5,40=1/2;
 3/5=16,6=1,7=10,11=2,25=1,30=1,71=1,74=-58,75=-7/1,2,3;
 4//1;
 5/5=2,38=5/2;
 6/7=2,8=2,9=2,10=2,28=1/1;
 7//1,2,3,16;
 1/18=20,19=15,26=5/3(2);
 2/9=110/2;
 99//99;
 2/9=110/2;
 3/5=16,6=1,7=10,11=2,25=1,30=1,71=1,74=-58,75=-7/1,2,3;
 4/5=5,16=3,69=1/1;
 5/5=2,38=5/2;
 7//1,2,3,16;
 1/18=20,19=15,26=5/3(-5);
 2/9=110/2;
 6/7=2,8=2,9=2,10=2,19=2,28=1/1;
 99/9=1/99;
 -----
 Title
 -----
 Symbolic Z-matrix:
 Charge =  0 Multiplicity = 1
 C                    -2.49637   0.6854    0.23026 
 H                    -3.44735   1.19815   0.33907 
 H                    -1.51462   1.15493   0.2845 
 O                    -2.5892   -0.55189   0.01423 
 O                    -1.44749  -1.28698  -0.14505 
 N                     0.7897    2.0165    0.05005 
 C                     1.2297    0.96982  -0.21713 
 C                     1.78199  -0.34394  -0.55249 
 H                     0.9283   -1.02016  -0.68235 
 H                     2.2913   -0.2607   -1.52027 
 C                     2.74434  -0.87996   0.52414 
 H                     2.23045  -0.99548   1.48315 
 H                     3.5972   -0.20871   0.6657 
 H                     3.12237  -1.86047   0.21778 
 
 Add virtual bond connecting atoms N6         and H3         Dist= 4.67D+00.
 Add virtual bond connecting atoms H9         and O5         Dist= 4.63D+00.

 GradGradGradGradGradGradGradGradGradGradGradGradGradGradGradGradGradGrad
 Berny optimization.
 Initialization pass.
                           ----------------------------
                           !    Initial Parameters    !
                           ! (Angstroms and Degrees)  !
 --------------------------                            --------------------------
 ! Name  Definition              Value          Derivative Info.                !
 --------------------------------------------------------------------------------
 ! R1    R(1,2)                  1.0859         estimate D2E/DX2                !
 ! R2    R(1,3)                  1.0896         estimate D2E/DX2                !
 ! R3    R(1,4)                  1.2594         estimate D2E/DX2                !
 ! R4    R(3,6)                  2.4713         estimate D2E/DX2                !
 ! R5    R(4,5)                  1.3672         estimate D2E/DX2                !
 ! R6    R(5,9)                  2.4504         estimate D2E/DX2                !
 ! R7    R(6,7)                  1.1664         estimate D2E/DX2                !
 ! R8    R(7,8)                  1.4641         estimate D2E/DX2                !
 ! R9    R(8,9)                  1.0968         estimate D2E/DX2                !
 ! R10   R(8,10)                 1.0968         estimate D2E/DX2                !
 ! R11   R(8,11)                 1.5403         estimate D2E/DX2                !
 ! R12   R(11,12)                1.0941         estimate D2E/DX2                !
 ! R13   R(11,13)                1.0945         estimate D2E/DX2                !
 ! R14   R(11,14)                1.0946         estimate D2E/DX2                !
 ! A1    A(2,1,3)              125.4942         estimate D2E/DX2                !
 ! A2    A(2,1,4)              114.6161         estimate D2E/DX2                !
 ! A3    A(3,1,4)              119.8871         estimate D2E/DX2                !
 ! A4    A(1,4,5)              119.12           estimate D2E/DX2                !
 ! A5    A(4,5,9)              140.9558         estimate D2E/DX2                !
 ! A6    A(3,6,7)               93.4757         estimate D2E/DX2                !
 ! A7    A(7,8,9)              106.6638         estimate D2E/DX2                !
 ! A8    A(7,8,10)             108.0106         estimate D2E/DX2                !
 ! A9    A(7,8,11)             112.8207         estimate D2E/DX2                !
 ! A10   A(9,8,10)             107.6838         estimate D2E/DX2                !
 ! A11   A(9,8,11)             110.763          estimate D2E/DX2                !
 ! A12   A(10,8,11)            110.6735         estimate D2E/DX2                !
 ! A13   A(5,9,8)              142.7354         estimate D2E/DX2                !
 ! A14   A(8,11,12)            110.8514         estimate D2E/DX2                !
 ! A15   A(8,11,13)            111.3344         estimate D2E/DX2                !
 ! A16   A(8,11,14)            109.3819         estimate D2E/DX2                !
 ! A17   A(12,11,13)           108.5036         estimate D2E/DX2                !
 ! A18   A(12,11,14)           108.2369         estimate D2E/DX2                !
 ! A19   A(13,11,14)           108.4483         estimate D2E/DX2                !
 ! A20   L(1,3,6,5,-1)         173.4424         estimate D2E/DX2                !
 ! A21   L(6,7,8,1,-1)         180.0006         estimate D2E/DX2                !
 ! A22   L(1,3,6,5,-2)         172.3238         estimate D2E/DX2                !
 ! A23   L(6,7,8,1,-2)         179.9999         estimate D2E/DX2                !
 ! D1    D(2,1,6,7)           -171.87           estimate D2E/DX2                !
 ! D2    D(4,1,6,7)              0.8283         estimate D2E/DX2                !
 ! D3    D(2,1,4,5)            179.6407         estimate D2E/DX2                !
 ! D4    D(3,1,4,5)              0.1956         estimate D2E/DX2                !
 ! D5    D(1,4,5,9)            -19.4853         estimate D2E/DX2                !
 ! D6    D(4,5,9,8)             34.7457         estimate D2E/DX2                !
 ! D7    D(3,6,8,9)              8.0216         estimate D2E/DX2                !
 ! D8    D(3,6,8,10)           123.536          estimate D2E/DX2                !
 ! D9    D(3,6,8,11)          -113.8099         estimate D2E/DX2                !
 ! D10   D(7,8,9,5)            -19.5925         estimate D2E/DX2                !
 ! D11   D(10,8,9,5)          -135.3262         estimate D2E/DX2                !
 ! D12   D(11,8,9,5)           103.5315         estimate D2E/DX2                !
 ! D13   D(7,8,11,12)           60.7206         estimate D2E/DX2                !
 ! D14   D(7,8,11,13)          -60.1671         estimate D2E/DX2                !
 ! D15   D(7,8,11,14)          179.9952         estimate D2E/DX2                !
 ! D16   D(9,8,11,12)          -58.7678         estimate D2E/DX2                !
 ! D17   D(9,8,11,13)         -179.6555         estimate D2E/DX2                !
 ! D18   D(9,8,11,14)           60.5068         estimate D2E/DX2                !
 ! D19   D(10,8,11,12)        -178.1268         estimate D2E/DX2                !
 ! D20   D(10,8,11,13)          60.9854         estimate D2E/DX2                !
 ! D21   D(10,8,11,14)         -58.8522         estimate D2E/DX2                !
 --------------------------------------------------------------------------------
 Trust Radius=3.00D-01 FncErr=1.00D-07 GrdErr=1.00D-07 EigMax=2.50D+02 EigMin=1.00D-04
 Number of steps in this run=     68 maximum allowed number of steps=    100.
 GradGradGradGradGradGradGradGradGradGradGradGradGradGradGradGradGradGrad

                          Input orientation:                          
 ---------------------------------------------------------------------
 Center     Atomic      Atomic             Coordinates (Angstroms)
 Number     Number       Type             X           Y           Z
 ---------------------------------------------------------------------
      1          6           0       -2.496370    0.685400    0.230260
      2          1           0       -3.447350    1.198150    0.339070
      3          1           0       -1.514620    1.154930    0.284500
      4          8           0       -2.589200   -0.551890    0.014230
      5          8           0       -1.447490   -1.286980   -0.145050
      6          7           0        0.789700    2.016500    0.050050
      7          6           0        1.229700    0.969820   -0.217130
      8          6           0        1.781990   -0.343940   -0.552490
      9          1           0        0.928300   -1.020160   -0.682350
     10          1           0        2.291300   -0.260700   -1.520270
     11          6           0        2.744340   -0.879960    0.524140
     12          1           0        2.230450   -0.995480    1.483150
     13          1           0        3.597200   -0.208710    0.665700
     14          1           0        3.122370   -1.860470    0.217780
 ---------------------------------------------------------------------
                    Distance matrix (angstroms):
                    1          2          3          4          5
     1  C    0.000000
     2  H    1.085871   0.000000
     3  H    1.089602   1.933983   0.000000
     4  O    1.259434   1.976002   2.034945   0.000000
     5  O    2.265235   3.226404   2.480311   1.367198   0.000000
     6  N    3.550008   4.325023   2.471267   4.244393   3.994504
     7  C    3.763595   4.715537   2.795924   4.117417   3.502240
     8  C    4.469519   5.524393   3.716827   4.412677   3.388934
     9  H    3.933212   5.011039   3.410817   3.616256   2.450360
    10  H    5.184713   6.206246   4.443673   5.124330   4.113761
    11  C    5.477386   6.533744   4.726198   5.367894   4.264378
    12  H    5.170872   6.193411   4.481805   5.058016   4.032772
    13  H    6.174191   7.191080   5.304294   6.230067   5.221961
    14  H    6.168618   7.247833   5.531615   5.863092   4.619974
                    6          7          8          9         10
     6  N    0.000000
     7  C    1.166415   0.000000
     8  C    2.630470   1.464055   0.000000
     9  H    3.126807   2.065742   1.096779   0.000000
    10  H    3.147435   2.083110   1.096779   1.771061   0.000000
    11  C    3.526310   2.503058   1.540314   2.184783   2.183653
    12  H    3.633395   2.784754   2.183907   2.526973   3.092594
    13  H    3.634920   2.788078   2.190265   3.098180   2.546869
    14  H    4.527734   3.432475   2.165594   2.516008   2.504148
                   11         12         13         14
    11  C    0.000000
    12  H    1.094133   0.000000
    13  H    1.094525   1.776299   0.000000
    14  H    1.094606   1.773384   1.776065   0.000000
 Stoichiometry    C4H7NO2
 Framework group  C1[X(C4H7NO2)]
 Deg. of freedom    36
 Full point group                 C1      NOp   1
 Largest Abelian subgroup         C1      NOp   1
 Largest concise Abelian subgroup C1      NOp   1
                         Standard orientation:                         
 ---------------------------------------------------------------------
 Center     Atomic      Atomic             Coordinates (Angstroms)
 Number     Number       Type             X           Y           Z
 ---------------------------------------------------------------------
      1          6           0        2.496369    0.685401   -0.230259
      2          1           0        3.447349    1.198151   -0.339069
      3          1           0        1.514619    1.154930   -0.284499
      4          8           0        2.589200   -0.551889   -0.014229
      5          8           0        1.447490   -1.286980    0.145051
      6          7           0       -0.789701    2.016499   -0.050049
      7          6           0       -1.229701    0.969819    0.217131
      8          6           0       -1.781990   -0.343941    0.552491
      9          1           0       -0.928300   -1.020161    0.682351
     10          1           0       -2.291300   -0.260701    1.520271
     11          6           0       -2.744340   -0.879962   -0.524139
     12          1           0       -2.230450   -0.995481   -1.483149
     13          1           0       -3.597200   -0.208712   -0.665699
     14          1           0       -3.122369   -1.860472   -0.217779
 ---------------------------------------------------------------------
 Rotational constants (GHZ):           3.6704817           1.1648998           0.9306231
 Standard basis: Aug-CC-pVTZ (5D, 7F)
 There are   560 symmetry adapted cartesian basis functions of A   symmetry.
 There are   483 symmetry adapted basis functions of A   symmetry.
   483 basis functions,   693 primitive gaussians,   560 cartesian basis functions
    27 alpha electrons       27 beta electrons
       nuclear repulsion energy       263.3484698004 Hartrees.
 NAtoms=   14 NActive=   14 NUniq=   14 SFac= 1.00D+00 NAtFMM=   60 NAOKFM=F Big=F
 Integral buffers will be    131072 words long.
 Raffenetti 2 integral format.
 Two-electron integral symmetry is turned on.
 Nuclear repulsion after empirical dispersion term =      263.3432981034 Hartrees.
 One-electron integrals computed using PRISM.
 NBasis=   483 RedAO= T EigKep=  1.02D-05  NBF=   483
 NBsUse=   483 1.00D-06 EigRej= -1.00D+00 NBFU=   483
 ExpMin= 2.53D-02 ExpMax= 1.53D+04 ExpMxC= 5.22D+02 IAcc=3 IRadAn=         7 AccDes= 0.00D+00
 Harris functional with IExCor= 4639 and IRadAn=       7 diagonalized for initial guess.
 HarFok:  IExCor= 4639 AccDes= 0.00D+00 IRadAn=         7 IDoV= 1 UseB2=F ITyADJ=14
 ICtDFT=  3500011 ScaDFX=  1.000000  1.000000  1.000000  1.000000
 FoFCou: FMM=F IPFlag=           0 FMFlag=      100000 FMFlg1=           0
         NFxFlg=           0 DoJE=T BraDBF=F KetDBF=T FulRan=T
         wScrn=  0.000000 ICntrl=       500 IOpCl=  0 I1Cent=   200000004 NGrid=           0
         NMat0=    1 NMatS0=      1 NMatT0=    0 NMatD0=    1 NMtDS0=    0 NMtDT0=    0
 Petite list used in FoFCou.
 Requested convergence on RMS density matrix=1.00D-08 within 128 cycles.
 Requested convergence on MAX density matrix=1.00D-06.
 Requested convergence on             energy=1.00D-06.
 No special actions if energy rises.
 SCF Done:  E(RwB97XD) =  -361.669932478     A.U. after   14 cycles
            NFock= 14  Conv=0.56D-08     -V/T= 2.0065

 **********************************************************************

            Population analysis using the SCF Density.

 **********************************************************************

 Orbital symmetries:
       Occupied  (A) (A) (A) (A) (A) (A) (A) (A) (A) (A) (A) (A)
                 (A) (A) (A) (A) (A) (A) (A) (A) (A) (A) (A) (A)
                 (A) (A) (A)
       Virtual   (A) (A) (A) (A) (A) (A) (A) (A) (A) (A) (A) (A)
                 (A) (A) (A) (A) (A) (A) (A) (A) (A) (A) (A) (A)
                 (A) (A) (A) (A) (A) (A) (A) (A) (A) (A) (A) (A)
                 (A) (A) (A) (A) (A) (A) (A) (A) (A) (A) (A) (A)
                 (A) (A) (A) (A) (A) (A) (A) (A) (A) (A) (A) (A)
                 (A) (A) (A) (A) (A) (A) (A) (A) (A) (A) (A) (A)
                 (A) (A) (A) (A) (A) (A) (A) (A) (A) (A) (A) (A)
                 (A) (A) (A) (A) (A) (A) (A) (A) (A) (A) (A) (A)
                 (A) (A) (A) (A) (A) (A) (A) (A) (A) (A) (A) (A)
                 (A) (A) (A) (A) (A) (A) (A) (A) (A) (A) (A) (A)
                 (A) (A) (A) (A) (A) (A) (A) (A) (A) (A) (A) (A)
                 (A) (A) (A) (A) (A) (A) (A) (A) (A) (A) (A) (A)
                 (A) (A) (A) (A) (A) (A) (A) (A) (A) (A) (A) (A)
                 (A) (A) (A) (A) (A) (A) (A) (A) (A) (A) (A) (A)
                 (A) (A) (A) (A) (A) (A) (A) (A) (A) (A) (A) (A)
                 (A) (A) (A) (A) (A) (A) (A) (A) (A) (A) (A) (A)
                 (A) (A) (A) (A) (A) (A) (A) (A) (A) (A) (A) (A)
                 (A) (A) (A) (A) (A) (A) (A) (A) (A) (A) (A) (A)
                 (A) (A) (A) (A) (A) (A) (A) (A) (A) (A) (A) (A)
                 (A) (A) (A) (A) (A) (A) (A) (A) (A) (A) (A) (A)
                 (A) (A) (A) (A) (A) (A) (A) (A) (A) (A) (A) (A)
                 (A) (A) (A) (A) (A) (A) (A) (A) (A) (A) (A) (A)
                 (A) (A) (A) (A) (A) (A) (A) (A) (A) (A) (A) (A)
                 (A) (A) (A) (A) (A) (A) (A) (A) (A) (A) (A) (A)
                 (A) (A) (A) (A) (A) (A) (A) (A) (A) (A) (A) (A)
                 (A) (A) (A) (A) (A) (A) (A) (A) (A) (A) (A) (A)
                 (A) (A) (A) (A) (A) (A) (A) (A) (A) (A) (A) (A)
                 (A) (A) (A) (A) (A) (A) (A) (A) (A) (A) (A) (A)
                 (A) (A) (A) (A) (A) (A) (A) (A) (A) (A) (A) (A)
                 (A) (A) (A) (A) (A) (A) (A) (A) (A) (A) (A) (A)
                 (A) (A) (A) (A) (A) (A) (A) (A) (A) (A) (A) (A)
                 (A) (A) (A) (A) (A) (A) (A) (A) (A) (A) (A) (A)
                 (A) (A) (A) (A) (A) (A) (A) (A) (A) (A) (A) (A)
                 (A) (A) (A) (A) (A) (A) (A) (A) (A) (A) (A) (A)
                 (A) (A) (A) (A) (A) (A) (A) (A) (A) (A) (A) (A)
                 (A) (A) (A) (A) (A) (A) (A) (A) (A) (A) (A) (A)
                 (A) (A) (A) (A) (A) (A) (A) (A) (A) (A) (A) (A)
                 (A) (A) (A) (A) (A) (A) (A) (A) (A) (A) (A) (A)
 The electronic state is 1-A.
 Alpha  occ. eigenvalues --  -19.42768 -19.25491 -14.43900 -10.41180 -10.33526
 Alpha  occ. eigenvalues --  -10.33400 -10.30073  -1.30720  -1.00873  -1.00839
 Alpha  occ. eigenvalues --   -0.90248  -0.76795  -0.76570  -0.64830  -0.62616
 Alpha  occ. eigenvalues --   -0.60375  -0.59318  -0.56891  -0.51440  -0.49893
 Alpha  occ. eigenvalues --   -0.48108  -0.47012  -0.45387  -0.41370  -0.41133
 Alpha  occ. eigenvalues --   -0.34105  -0.33982
 Alpha virt. eigenvalues --   -0.03090   0.02803   0.03199   0.04362   0.04938
 Alpha virt. eigenvalues --    0.05693   0.06924   0.07293   0.08507   0.08955
 Alpha virt. eigenvalues --    0.09318   0.09643   0.09891   0.11026   0.11272
 Alpha virt. eigenvalues --    0.11773   0.12201   0.12952   0.13553   0.14007
 Alpha virt. eigenvalues --    0.14438   0.14674   0.15442   0.15914   0.16936
 Alpha virt. eigenvalues --    0.18191   0.19013   0.19274   0.20211   0.21004
 Alpha virt. eigenvalues --    0.21165   0.21664   0.22328   0.22911   0.23056
 Alpha virt. eigenvalues --    0.23358   0.23797   0.24179   0.25295   0.26771
 Alpha virt. eigenvalues --    0.26993   0.27386   0.27695   0.28877   0.30361
 Alpha virt. eigenvalues --    0.30887   0.31465   0.32614   0.33152   0.33393
 Alpha virt. eigenvalues --    0.33691   0.34291   0.34839   0.34971   0.36019
 Alpha virt. eigenvalues --    0.37023   0.37451   0.37966   0.38971   0.39191
 Alpha virt. eigenvalues --    0.39573   0.39747   0.40521   0.40838   0.41152
 Alpha virt. eigenvalues --    0.41914   0.42724   0.42968   0.44320   0.44985
 Alpha virt. eigenvalues --    0.45239   0.46032   0.46556   0.47515   0.48257
 Alpha virt. eigenvalues --    0.48867   0.50342   0.50383   0.51283   0.52686
 Alpha virt. eigenvalues --    0.53252   0.53646   0.54244   0.55283   0.55738
 Alpha virt. eigenvalues --    0.56604   0.57310   0.58134   0.59168   0.60356
 Alpha virt. eigenvalues --    0.61221   0.63060   0.63704   0.66405   0.67352
 Alpha virt. eigenvalues --    0.68018   0.69118   0.69479   0.69803   0.71555
 Alpha virt. eigenvalues --    0.72343   0.72775   0.74069   0.74923   0.75815
 Alpha virt. eigenvalues --    0.76219   0.77050   0.77308   0.77897   0.78997
 Alpha virt. eigenvalues --    0.79859   0.81211   0.81878   0.82212   0.83308
 Alpha virt. eigenvalues --    0.83998   0.84461   0.84618   0.85547   0.85974
 Alpha virt. eigenvalues --    0.86877   0.87041   0.87968   0.89603   0.90107
 Alpha virt. eigenvalues --    0.90508   0.90881   0.91761   0.92645   0.93022
 Alpha virt. eigenvalues --    0.93615   0.94196   0.94492   0.95418   0.96842
 Alpha virt. eigenvalues --    0.97205   0.98062   0.98503   0.99171   0.99975
 Alpha virt. eigenvalues --    1.01851   1.02076   1.02601   1.03342   1.03978
 Alpha virt. eigenvalues --    1.04837   1.05433   1.06146   1.06670   1.07404
 Alpha virt. eigenvalues --    1.07959   1.08987   1.10492   1.11300   1.12256
 Alpha virt. eigenvalues --    1.13088   1.13498   1.14387   1.14850   1.17446
 Alpha virt. eigenvalues --    1.18831   1.19306   1.20853   1.21515   1.22441
 Alpha virt. eigenvalues --    1.23435   1.26021   1.26768   1.27761   1.28168
 Alpha virt. eigenvalues --    1.29105   1.30303   1.31669   1.32578   1.32954
 Alpha virt. eigenvalues --    1.34907   1.35658   1.36951   1.37518   1.38240
 Alpha virt. eigenvalues --    1.40290   1.42215   1.43267   1.44315   1.45199
 Alpha virt. eigenvalues --    1.46891   1.47252   1.47912   1.48926   1.49632
 Alpha virt. eigenvalues --    1.51255   1.52101   1.52489   1.54310   1.55986
 Alpha virt. eigenvalues --    1.56890   1.57441   1.58600   1.59022   1.60222
 Alpha virt. eigenvalues --    1.60963   1.61975   1.64709   1.66062   1.66945
 Alpha virt. eigenvalues --    1.67582   1.69177   1.69970   1.70416   1.71150
 Alpha virt. eigenvalues --    1.72308   1.73608   1.74345   1.75689   1.76473
 Alpha virt. eigenvalues --    1.76980   1.79667   1.80830   1.82434   1.84332
 Alpha virt. eigenvalues --    1.84514   1.86406   1.87452   1.88897   1.91630
 Alpha virt. eigenvalues --    1.92573   1.92910   1.94339   1.94899   1.96572
 Alpha virt. eigenvalues --    1.99041   2.02074   2.03645   2.04027   2.04602
 Alpha virt. eigenvalues --    2.06185   2.07677   2.08830   2.10197   2.11305
 Alpha virt. eigenvalues --    2.13166   2.13274   2.14745   2.15375   2.16664
 Alpha virt. eigenvalues --    2.19917   2.20540   2.21724   2.22737   2.24195
 Alpha virt. eigenvalues --    2.26136   2.27355   2.28358   2.30620   2.31566
 Alpha virt. eigenvalues --    2.33135   2.36702   2.38628   2.39932   2.42705
 Alpha virt. eigenvalues --    2.43131   2.45422   2.45753   2.47247   2.51135
 Alpha virt. eigenvalues --    2.53101   2.55314   2.61256   2.62227   2.63982
 Alpha virt. eigenvalues --    2.67098   2.72982   2.74400   2.77035   2.79590
 Alpha virt. eigenvalues --    2.81203   2.84541   2.89838   2.93685   2.97179
 Alpha virt. eigenvalues --    2.98450   3.00061   3.01836   3.04741   3.09466
 Alpha virt. eigenvalues --    3.11772   3.13680   3.15944   3.18197   3.19280
 Alpha virt. eigenvalues --    3.20467   3.22902   3.25028   3.26897   3.28102
 Alpha virt. eigenvalues --    3.29433   3.29915   3.34058   3.34900   3.35410
 Alpha virt. eigenvalues --    3.37237   3.38123   3.40064   3.41269   3.44364
 Alpha virt. eigenvalues --    3.44604   3.45578   3.48043   3.48677   3.49760
 Alpha virt. eigenvalues --    3.51267   3.51944   3.53074   3.54803   3.60591
 Alpha virt. eigenvalues --    3.61218   3.61675   3.64690   3.66034   3.68001
 Alpha virt. eigenvalues --    3.68768   3.71005   3.71883   3.73428   3.75088
 Alpha virt. eigenvalues --    3.76976   3.77941   3.79650   3.79909   3.82876
 Alpha virt. eigenvalues --    3.86105   3.88928   3.89216   3.92264   3.92573
 Alpha virt. eigenvalues --    3.95957   3.96474   3.97896   3.98909   3.99557
 Alpha virt. eigenvalues --    4.01811   4.04241   4.05828   4.07083   4.08606
 Alpha virt. eigenvalues --    4.10281   4.14219   4.14990   4.19155   4.23435
 Alpha virt. eigenvalues --    4.26630   4.28400   4.29613   4.29901   4.36476
 Alpha virt. eigenvalues --    4.39627   4.41765   4.43965   4.48706   4.49506
 Alpha virt. eigenvalues --    4.51562   4.55142   4.55610   4.56267   4.58203
 Alpha virt. eigenvalues --    4.60278   4.61335   4.63054   4.64096   4.66599
 Alpha virt. eigenvalues --    4.70695   4.71890   4.74659   4.77386   4.78079
 Alpha virt. eigenvalues --    4.80591   4.83231   4.89362   4.90423   4.91175
 Alpha virt. eigenvalues --    4.93195   4.94614   4.96118   4.97697   5.00688
 Alpha virt. eigenvalues --    5.03319   5.04445   5.06807   5.10396   5.10850
 Alpha virt. eigenvalues --    5.14379   5.16484   5.18447   5.24594   5.25502
 Alpha virt. eigenvalues --    5.26668   5.29152   5.32437   5.35467   5.39230
 Alpha virt. eigenvalues --    5.43463   5.44452   5.49090   5.52418   5.56623
 Alpha virt. eigenvalues --    5.61009   5.64524   5.69854   5.76635   5.78542
 Alpha virt. eigenvalues --    5.81493   5.85052   5.86707   5.90133   5.92559
 Alpha virt. eigenvalues --    5.93522   5.95314   5.97529   6.09972   6.18082
 Alpha virt. eigenvalues --    6.24191   6.26251   6.30042   6.31799   6.33586
 Alpha virt. eigenvalues --    6.37296   6.41522   6.44736   6.45914   6.48643
 Alpha virt. eigenvalues --    6.50582   6.57351   6.62251   6.64676   6.71340
 Alpha virt. eigenvalues --    6.71784   6.82389   6.86222   6.87046   6.96554
 Alpha virt. eigenvalues --    6.98135   7.03336   7.19103   7.26562   7.32375
 Alpha virt. eigenvalues --    7.36262   7.67125   7.87301   8.33002  13.03153
 Alpha virt. eigenvalues --   14.36766  14.69184  16.16640  17.03312  17.16550
 Alpha virt. eigenvalues --   19.38805
          Condensed to atoms (all electrons):
               1          2          3          4          5          6
     1  C    5.519857   0.350307   0.185210   0.382786  -0.059116   0.005691
     2  H    0.350307   0.336535   0.000137  -0.021263   0.002379   0.001486
     3  H    0.185210   0.000137   0.304957  -0.081103   0.016483  -0.008063
     4  O    0.382786  -0.021263  -0.081103   7.989376  -0.213759   0.001928
     5  O   -0.059116   0.002379   0.016483  -0.213759   8.768031  -0.005157
     6  N    0.005691   0.001486  -0.008063   0.001928  -0.005157   7.348258
     7  C    0.000195   0.000316  -0.005988   0.003305   0.008108   0.311162
     8  C    0.008740   0.000011  -0.010595   0.000978  -0.023528  -0.032096
     9  H    0.000974   0.000429  -0.002099   0.002388  -0.009182  -0.009839
    10  H   -0.000082   0.000028  -0.000114   0.000043  -0.001298  -0.011989
    11  C    0.000595  -0.000182  -0.001851   0.000621  -0.003296   0.021924
    12  H    0.000004  -0.000040   0.000140  -0.000268   0.003517   0.001091
    13  H   -0.000075  -0.000013  -0.000012  -0.000046   0.000093  -0.000622
    14  H    0.000041  -0.000028  -0.000199   0.000243  -0.000684   0.000113
               7          8          9         10         11         12
     1  C    0.000195   0.008740   0.000974  -0.000082   0.000595   0.000004
     2  H    0.000316   0.000011   0.000429   0.000028  -0.000182  -0.000040
     3  H   -0.005988  -0.010595  -0.002099  -0.000114  -0.001851   0.000140
     4  O    0.003305   0.000978   0.002388   0.000043   0.000621  -0.000268
     5  O    0.008108  -0.023528  -0.009182  -0.001298  -0.003296   0.003517
     6  N    0.311162  -0.032096  -0.009839  -0.011989   0.021924   0.001091
     7  C    5.528275  -0.094093   0.021917  -0.082186   0.081112  -0.032410
     8  C   -0.094093   5.412411   0.314345   0.497611   0.026701   0.045392
     9  H    0.021917   0.314345   0.437283  -0.031397  -0.016281  -0.000073
    10  H   -0.082186   0.497611  -0.031397   0.425056  -0.028735   0.004013
    11  C    0.081112   0.026701  -0.016281  -0.028735   5.576977   0.350659
    12  H   -0.032410   0.045392  -0.000073   0.004013   0.350659   0.355075
    13  H   -0.001635  -0.005489   0.002337  -0.001422   0.394112   0.002167
    14  H   -0.003267  -0.023976  -0.005231  -0.004288   0.423740   0.003550
              13         14
     1  C   -0.000075   0.000041
     2  H   -0.000013  -0.000028
     3  H   -0.000012  -0.000199
     4  O   -0.000046   0.000243
     5  O    0.000093  -0.000684
     6  N   -0.000622   0.000113
     7  C   -0.001635  -0.003267
     8  C   -0.005489  -0.023976
     9  H    0.002337  -0.005231
    10  H   -0.001422  -0.004288
    11  C    0.394112   0.423740
    12  H    0.002167   0.003550
    13  H    0.349487   0.004394
    14  H    0.004394   0.347533
 Mulliken charges:
               1
     1  C   -0.395126
     2  H    0.329899
     3  H    0.603096
     4  O   -0.065227
     5  O   -0.482591
     6  N   -0.623887
     7  C    0.265187
     8  C   -0.116413
     9  H    0.294431
    10  H    0.234761
    11  C   -0.826097
    12  H    0.267182
    13  H    0.256725
    14  H    0.258060
 Sum of Mulliken charges =   0.00000
 Mulliken charges with hydrogens summed into heavy atoms:
               1
     1  C    0.537869
     4  O   -0.065227
     5  O   -0.482591
     6  N   -0.623887
     7  C    0.265187
     8  C    0.412779
    11  C   -0.044130
 Electronic spatial extent (au):  <R**2>=           1195.8789
 Charge=              0.0000 electrons
 Dipole moment (field-independent basis, Debye):
    X=              0.1679    Y=              0.3924    Z=             -0.0060  Tot=              0.4269
 Quadrupole moment (field-independent basis, Debye-Ang):
   XX=            -28.7419   YY=            -51.1719   ZZ=            -41.0679
   XY=             11.8253   XZ=             -3.0338   YZ=              0.2383
 Traceless Quadrupole moment (field-independent basis, Debye-Ang):
   XX=             11.5853   YY=            -10.8447   ZZ=             -0.7407
   XY=             11.8253   XZ=             -3.0338   YZ=              0.2383
 Octapole moment (field-independent basis, Debye-Ang**2):
  XXX=             33.7618  YYY=            -20.1897  ZZZ=              1.2005  XYY=              7.6412
  XXY=             14.0319  XXZ=             -2.2368  XZZ=              3.2882  YZZ=             -2.6919
  YYZ=              0.2607  XYZ=             -0.8537
 Hexadecapole moment (field-independent basis, Debye-Ang**3):
 XXXX=           -967.8503 YYYY=           -412.5011 ZZZZ=            -84.3906 XXXY=             52.8220
 XXXZ=            -18.3345 YYYX=             27.8541 YYYZ=              0.4211 ZZZX=             -4.8776
 ZZZY=              0.5391 XXYY=           -238.4817 XXZZ=           -193.3412 YYZZ=            -77.0870
 XXYZ=             -4.0208 YYXZ=             -4.4886 ZZXY=             -0.5797
 N-N= 2.633432981034D+02 E-N=-1.372303964206D+03  KE= 3.593351560144D+02
 Calling FoFJK, ICntrl=      2127 FMM=F ISym2X=0 I1Cent= 0 IOpClX= 0 NMat=1 NMatS=1 NMatT=0.
 ***** Axes restored to original set *****
 -------------------------------------------------------------------
 Center     Atomic                   Forces (Hartrees/Bohr)
 Number     Number              X              Y              Z
 -------------------------------------------------------------------
      1        6           0.000903850   -0.020537708   -0.004070428
      2        1           0.002599697   -0.001535503   -0.000015426
      3        1          -0.001537854   -0.000720454   -0.000184095
      4        8           0.011678988    0.012990209    0.001783270
      5        8          -0.011532088    0.010309247    0.002289391
      6        7           0.014345290   -0.038456368   -0.009079046
      7        6          -0.013286660    0.033866599    0.008050418
      8        6           0.000894496   -0.001742622    0.000781075
      9        1           0.002159102    0.002745374    0.000721790
     10        1          -0.002035671    0.000314554    0.003692259
     11        6          -0.000795381    0.000505103   -0.000472225
     12        1           0.001504314    0.000652887   -0.003641413
     13        1          -0.003244677   -0.002159349   -0.000703508
     14        1          -0.001653408    0.003768030    0.000847937
 -------------------------------------------------------------------
 Cartesian Forces:  Max     0.038456368 RMS     0.010053300

 GradGradGradGradGradGradGradGradGradGradGradGradGradGradGradGradGradGrad
 Berny optimization.
 FormGI is forming the generalized inverse of G from B-inverse, IUseBI=4.
 Internal  Forces:  Max     0.042173546 RMS     0.006922619
 Search for a local minimum.
 Step number   1 out of a maximum of   68
 All quantities printed in internal units (Hartrees-Bohrs-Radians)
 Mixed Optimization -- RFO/linear search
 Second derivative matrix not updated -- first step.
 ITU=  0
     Eigenvalues ---    0.00230   0.00233   0.00258   0.00740   0.00911
     Eigenvalues ---    0.01877   0.02166   0.02460   0.02675   0.03538
     Eigenvalues ---    0.04859   0.05415   0.05626   0.06559   0.07552
     Eigenvalues ---    0.09009   0.13780   0.15727   0.15960   0.16000
     Eigenvalues ---    0.16000   0.16000   0.19229   0.20584   0.28491
     Eigenvalues ---    0.33424   0.34041   0.34286   0.34295   0.34339
     Eigenvalues ---    0.34571   0.35294   0.36167   0.50804   0.78822
     Eigenvalues ---    1.22136
 RFO step:  Lambda=-3.42232646D-03 EMin= 2.30483603D-03
 Linear search not attempted -- first point.
 Iteration  1 RMS(Cart)=  0.03469655 RMS(Int)=  0.00030810
 Iteration  2 RMS(Cart)=  0.00034938 RMS(Int)=  0.00006847
 Iteration  3 RMS(Cart)=  0.00000012 RMS(Int)=  0.00006847
 Variable       Old X    -DE/DX   Delta X   Delta X   Delta X     New X
                                 (Linear)    (Quad)   (Total)
    R1        2.05200  -0.00300   0.00000  -0.00843  -0.00843   2.04357
    R2        2.05905  -0.00302   0.00000  -0.00907  -0.00903   2.05002
    R3        2.37998  -0.02342   0.00000  -0.02940  -0.02938   2.35060
    R4        4.67002  -0.00134   0.00000  -0.06021  -0.06016   4.60986
    R5        2.58363  -0.01607   0.00000  -0.03094  -0.03096   2.55266
    R6        4.63051  -0.00084   0.00000  -0.02752  -0.02756   4.60295
    R7        2.20421  -0.04217   0.00000  -0.03393  -0.03393   2.17027
    R8        2.76666  -0.00493   0.00000  -0.01316  -0.01316   2.75351
    R9        2.07261  -0.00417   0.00000  -0.01160  -0.01164   2.06097
   R10        2.07261  -0.00418   0.00000  -0.01216  -0.01216   2.06046
   R11        2.91077  -0.00635   0.00000  -0.02204  -0.02204   2.88873
   R12        2.06761  -0.00397   0.00000  -0.01144  -0.01144   2.05617
   R13        2.06835  -0.00394   0.00000  -0.01139  -0.01139   2.05697
   R14        2.06851  -0.00418   0.00000  -0.01208  -0.01208   2.05642
    A1        2.19029  -0.00045   0.00000  -0.00061  -0.00069   2.18960
    A2        2.00043  -0.00061   0.00000  -0.00151  -0.00157   1.99886
    A3        2.09242   0.00106   0.00000   0.00228   0.00227   2.09469
    A4        2.07904  -0.00410   0.00000  -0.01926  -0.01930   2.05974
    A5        2.46014   0.00084   0.00000   0.00334   0.00326   2.46340
    A6        1.63146   0.00059   0.00000   0.00090   0.00095   1.63241
    A7        1.86163   0.00041   0.00000   0.00290   0.00282   1.86445
    A8        1.88514  -0.00011   0.00000  -0.00442  -0.00442   1.88072
    A9        1.96909  -0.00096   0.00000  -0.00675  -0.00670   1.96240
   A10        1.87944  -0.00002   0.00000   0.00353   0.00349   1.88293
   A11        1.93318   0.00017   0.00000   0.00094   0.00089   1.93407
   A12        1.93162   0.00054   0.00000   0.00407   0.00414   1.93576
   A13        2.49120   0.00045   0.00000   0.00298   0.00281   2.49401
   A14        1.93472  -0.00050   0.00000  -0.00328  -0.00328   1.93144
   A15        1.94315  -0.00033   0.00000  -0.00212  -0.00212   1.94103
   A16        1.90907  -0.00035   0.00000  -0.00187  -0.00187   1.90721
   A17        1.89374   0.00038   0.00000   0.00178   0.00177   1.89552
   A18        1.88909   0.00045   0.00000   0.00292   0.00292   1.89201
   A19        1.89278   0.00040   0.00000   0.00287   0.00287   1.89565
   A20        3.02714   0.00102   0.00000   0.02363   0.02370   3.05084
   A21        3.14160  -0.00021   0.00000  -0.01842  -0.01852   3.12309
   A22        3.00762  -0.00016   0.00000  -0.00594  -0.00596   3.00166
   A23        3.14159   0.00072   0.00000   0.04899   0.04888   3.19047
    D1       -2.99970  -0.00005   0.00000   0.00703   0.00718  -2.99252
    D2        0.01446   0.00031   0.00000   0.02391   0.02398   0.03844
    D3        3.13532   0.00050   0.00000   0.01564   0.01581  -3.13206
    D4        0.00341   0.00011   0.00000  -0.00160  -0.00154   0.00187
    D5       -0.34008  -0.00005   0.00000  -0.00378  -0.00369  -0.34378
    D6        0.60643   0.00008   0.00000   0.00331   0.00327   0.60970
    D7        0.14000  -0.00009   0.00000   0.00113   0.00127   0.14127
    D8        2.15611   0.00015   0.00000   0.01208   0.01223   2.16834
    D9       -1.98636   0.00019   0.00000   0.01534   0.01514  -1.97122
   D10       -0.34195   0.00021   0.00000  -0.02099  -0.02100  -0.36295
   D11       -2.36189   0.00014   0.00000  -0.01904  -0.01900  -2.38088
   D12        1.80696  -0.00061   0.00000  -0.02683  -0.02686   1.78010
   D13        1.05978   0.00010   0.00000   0.00140   0.00134   1.06111
   D14       -1.05011   0.00018   0.00000   0.00282   0.00276  -1.04736
   D15        3.14151   0.00013   0.00000   0.00180   0.00174  -3.13994
   D16       -1.02569   0.00011   0.00000   0.00159   0.00163  -1.02406
   D17       -3.13558   0.00019   0.00000   0.00301   0.00304  -3.13254
   D18        1.05604   0.00013   0.00000   0.00199   0.00203   1.05807
   D19       -3.10890  -0.00032   0.00000  -0.00605  -0.00603  -3.11493
   D20        1.06440  -0.00024   0.00000  -0.00463  -0.00461   1.05979
   D21       -1.02717  -0.00030   0.00000  -0.00566  -0.00563  -1.03279
         Item               Value     Threshold  Converged?
 Maximum Force            0.042174     0.000450     NO 
 RMS     Force            0.006923     0.000300     NO 
 Maximum Displacement     0.101204     0.001800     NO 
 RMS     Displacement     0.034796     0.001200     NO 
 Predicted change in Energy=-1.738086D-03
 GradGradGradGradGradGradGradGradGradGradGradGradGradGradGradGradGradGrad

                          Input orientation:                          
 ---------------------------------------------------------------------
 Center     Atomic      Atomic             Coordinates (Angstroms)
 Number     Number       Type             X           Y           Z
 ---------------------------------------------------------------------
      1          6           0       -2.455705    0.665895    0.233309
      2          1           0       -3.393795    1.187522    0.364999
      3          1           0       -1.471102    1.117816    0.289629
      4          8           0       -2.569331   -0.552351    0.009221
      5          8           0       -1.440142   -1.275185   -0.155504
      6          7           0        0.795040    1.991320    0.060694
      7          6           0        1.232720    0.973807   -0.242726
      8          6           0        1.772873   -0.341476   -0.561133
      9          1           0        0.920726   -1.009295   -0.692722
     10          1           0        2.289929   -0.265863   -1.518102
     11          6           0        2.711036   -0.865710    0.525976
     12          1           0        2.184078   -0.965037    1.472743
     13          1           0        3.559516   -0.199044    0.669056
     14          1           0        3.084477   -1.845889    0.236151
 ---------------------------------------------------------------------
                    Distance matrix (angstroms):
                    1          2          3          4          5
     1  C    0.000000
     2  H    1.081411   0.000000
     3  H    1.084826   1.925432   0.000000
     4  O    1.243885   1.957926   2.018463   0.000000
     5  O    2.224936   3.186316   2.434247   1.350812   0.000000
     6  N    3.514810   4.276100   2.439430   4.218045   3.963942
     7  C    3.731741   4.671150   2.759491   4.104659   3.494247
     8  C    4.418914   5.467176   3.657417   4.384576   3.370432
     9  H    3.881247   4.955791   3.348202   3.589153   2.435774
    10  H    5.143603   6.161421   4.396341   5.101686   4.097418
    11  C    5.396914   6.442875   4.634708   5.314839   4.226626
    12  H    5.071855   6.080565   4.370169   4.990702   3.985266
    13  H    6.092690   7.096728   5.213943   6.174380   5.180208
    14  H    6.082983   7.154453   5.435044   5.804333   4.577256
                    6          7          8          9         10
     6  N    0.000000
     7  C    1.148460   0.000000
     8  C    2.604758   1.457093   0.000000
     9  H    3.096309   2.057312   1.090620   0.000000
    10  H    3.134034   2.069072   1.090346   1.763140   0.000000
    11  C    3.471333   2.481964   1.528652   2.170496   2.171498
    12  H    3.558561   2.758085   2.166696   2.507440   3.073305
    13  H    3.579124   2.760599   2.173878   3.078012   2.529818
    14  H    4.471743   3.407201   2.149238   2.498902   2.491023
                   11         12         13         14
    11  C    0.000000
    12  H    1.088081   0.000000
    13  H    1.088501   1.767623   0.000000
    14  H    1.088213   1.765157   1.767814   0.000000
 Stoichiometry    C4H7NO2
 Framework group  C1[X(C4H7NO2)]
 Deg. of freedom    36
 Full point group                 C1      NOp   1
 Largest Abelian subgroup         C1      NOp   1
 Largest concise Abelian subgroup C1      NOp   1
                         Standard orientation:                         
 ---------------------------------------------------------------------
 Center     Atomic      Atomic             Coordinates (Angstroms)
 Number     Number       Type             X           Y           Z
 ---------------------------------------------------------------------
      1          6           0        2.455657    0.684157   -0.232670
      2          1           0        3.390379    1.212422   -0.361822
      3          1           0        1.468134    1.129770   -0.288121
      4          8           0        2.577158   -0.534098   -0.012802
      5          8           0        1.452646   -1.264943    0.148533
      6          7           0       -0.803886    1.987493   -0.057779
      7          6           0       -1.235059    0.966049    0.241721
      8          6           0       -1.766750   -0.353887    0.555080
      9          1           0       -0.910310   -1.016532    0.684939
     10          1           0       -2.284979   -0.285072    1.511928
     11          6           0       -2.700655   -0.880449   -0.534568
     12          1           0       -2.172374   -0.972949   -1.481290
     13          1           0       -3.553412   -0.218892   -0.675920
     14          1           0       -3.067827   -1.864089   -0.248483
 ---------------------------------------------------------------------
 Rotational constants (GHZ):           3.7389367           1.1849828           0.9491418
 Standard basis: Aug-CC-pVTZ (5D, 7F)
 There are   560 symmetry adapted cartesian basis functions of A   symmetry.
 There are   483 symmetry adapted basis functions of A   symmetry.
   483 basis functions,   693 primitive gaussians,   560 cartesian basis functions
    27 alpha electrons       27 beta electrons
       nuclear repulsion energy       265.9250881795 Hartrees.
 NAtoms=   14 NActive=   14 NUniq=   14 SFac= 1.00D+00 NAtFMM=   60 NAOKFM=F Big=F
 Integral buffers will be    131072 words long.
 Raffenetti 2 integral format.
 Two-electron integral symmetry is turned on.
 Nuclear repulsion after empirical dispersion term =      265.9198647691 Hartrees.
 One-electron integrals computed using PRISM.
 NBasis=   483 RedAO= T EigKep=  1.01D-05  NBF=   483
 NBsUse=   483 1.00D-06 EigRej= -1.00D+00 NBFU=   483
 Initial guess from the checkpoint file:  "TS3-RC1-wb97H.chk"
 B after Tr=     0.000000    0.000000    0.000000
         Rot=    0.999994   -0.000768    0.000411   -0.003269 Ang=  -0.39 deg.
 ExpMin= 2.53D-02 ExpMax= 1.53D+04 ExpMxC= 5.22D+02 IAcc=3 IRadAn=         7 AccDes= 0.00D+00
 Harris functional with IExCor= 4639 and IRadAn=       7 diagonalized for initial guess.
 HarFok:  IExCor= 4639 AccDes= 0.00D+00 IRadAn=         7 IDoV= 1 UseB2=F ITyADJ=14
 ICtDFT=  3500011 ScaDFX=  1.000000  1.000000  1.000000  1.000000
 FoFCou: FMM=F IPFlag=           0 FMFlag=      100000 FMFlg1=           0
         NFxFlg=           0 DoJE=T BraDBF=F KetDBF=T FulRan=T
         wScrn=  0.000000 ICntrl=       500 IOpCl=  0 I1Cent=   200000004 NGrid=           0
         NMat0=    1 NMatS0=      1 NMatT0=    0 NMatD0=    1 NMtDS0=    0 NMtDT0=    0
 Petite list used in FoFCou.
 Requested convergence on RMS density matrix=1.00D-08 within 128 cycles.
 Requested convergence on MAX density matrix=1.00D-06.
 Requested convergence on             energy=1.00D-06.
 No special actions if energy rises.
 SCF Done:  E(RwB97XD) =  -361.671646870     A.U. after   13 cycles
            NFock= 13  Conv=0.76D-08     -V/T= 2.0057
 Calling FoFJK, ICntrl=      2127 FMM=F ISym2X=0 I1Cent= 0 IOpClX= 0 NMat=1 NMatS=1 NMatT=0.
 ***** Axes restored to original set *****
 -------------------------------------------------------------------
 Center     Atomic                   Forces (Hartrees/Bohr)
 Number     Number              X              Y              Z
 -------------------------------------------------------------------
      1        6          -0.002672723   -0.001735364    0.000528220
      2        1           0.000106462    0.000911643   -0.000186291
      3        1           0.001027413    0.000799328   -0.000245238
      4        8           0.006109072    0.000254257   -0.000207821
      5        8          -0.002887901    0.000277644   -0.000000385
      6        7          -0.000513408   -0.000843792   -0.001580953
      7        6          -0.001254493    0.000171909    0.003372049
      8        6           0.000684257    0.000227709   -0.001808105
      9        1          -0.000919281    0.000500398   -0.000127518
     10        1           0.000094986   -0.000572610   -0.000180396
     11        6          -0.000081399    0.000159308   -0.000035077
     12        1           0.000085130   -0.000006751    0.000074425
     13        1           0.000087554   -0.000115389    0.000174225
     14        1           0.000134331   -0.000028289    0.000222863
 -------------------------------------------------------------------
 Cartesian Forces:  Max     0.006109072 RMS     0.001386987

 GradGradGradGradGradGradGradGradGradGradGradGradGradGradGradGradGradGrad
 Berny optimization.
 Using GEDIIS/GDIIS optimizer.
 FormGI is forming the generalized inverse of G from B-inverse, IUseBI=4.
 Internal  Forces:  Max     0.003231678 RMS     0.000832127
 Search for a local minimum.
 Step number   2 out of a maximum of   68
 All quantities printed in internal units (Hartrees-Bohrs-Radians)
 Mixed Optimization -- En-DIIS/RFO-DIIS
 Update second derivatives using D2CorX and points    1    2
 DE= -1.71D-03 DEPred=-1.74D-03 R= 9.86D-01
 TightC=F SS=  1.41D+00  RLast= 1.25D-01 DXNew= 5.0454D-01 3.7528D-01
 Trust test= 9.86D-01 RLast= 1.25D-01 DXMaxT set to 3.75D-01
 ITU=  1  0
 Use linear search instead of GDIIS.
     Eigenvalues ---    0.00230   0.00233   0.00259   0.00770   0.00928
     Eigenvalues ---    0.01911   0.02090   0.02455   0.02714   0.03588
     Eigenvalues ---    0.04876   0.05443   0.05648   0.06607   0.07581
     Eigenvalues ---    0.08946   0.13667   0.15717   0.15944   0.15999
     Eigenvalues ---    0.16000   0.16033   0.19185   0.21266   0.28724
     Eigenvalues ---    0.33395   0.34074   0.34287   0.34298   0.34343
     Eigenvalues ---    0.34609   0.35352   0.36544   0.47652   0.77720
     Eigenvalues ---    1.19527
 RFO step:  Lambda=-7.89834091D-04 EMin= 2.30429781D-03
 Quartic linear search produced a step of -0.01475.
 Iteration  1 RMS(Cart)=  0.04600089 RMS(Int)=  0.00236276
 Iteration  2 RMS(Cart)=  0.00288863 RMS(Int)=  0.00035271
 Iteration  3 RMS(Cart)=  0.00000238 RMS(Int)=  0.00035270
 Iteration  4 RMS(Cart)=  0.00000000 RMS(Int)=  0.00035270
 Variable       Old X    -DE/DX   Delta X   Delta X   Delta X     New X
                                 (Linear)    (Quad)   (Total)
    R1        2.04357   0.00032   0.00012  -0.00126  -0.00114   2.04244
    R2        2.05002   0.00010   0.00013  -0.00133  -0.00114   2.04888
    R3        2.35060  -0.00086   0.00043  -0.00818  -0.00782   2.34278
    R4        4.60986  -0.00116   0.00089  -0.05617  -0.05521   4.55465
    R5        2.55266  -0.00323   0.00046  -0.01399  -0.01366   2.53901
    R6        4.60295  -0.00067   0.00041  -0.04242  -0.04212   4.56083
    R7        2.17027  -0.00079   0.00050  -0.00955  -0.00893   2.16134
    R8        2.75351   0.00064   0.00019  -0.00234  -0.00203   2.75147
    R9        2.06097  -0.00003   0.00017  -0.00397  -0.00382   2.05715
   R10        2.06046   0.00016   0.00018  -0.00265  -0.00247   2.05799
   R11        2.88873   0.00045   0.00033  -0.00412  -0.00380   2.88494
   R12        2.05617   0.00002   0.00017  -0.00287  -0.00270   2.05347
   R13        2.05697   0.00002   0.00017  -0.00287  -0.00270   2.05427
   R14        2.05642   0.00001   0.00018  -0.00307  -0.00289   2.05353
    A1        2.18960  -0.00020   0.00001  -0.00463  -0.00452   2.18508
    A2        1.99886   0.00144   0.00002   0.00506   0.00520   2.00406
    A3        2.09469  -0.00123  -0.00003  -0.00022  -0.00087   2.09383
    A4        2.05974   0.00319   0.00028   0.01301   0.01229   2.07203
    A5        2.46340  -0.00111  -0.00005  -0.00274  -0.00368   2.45973
    A6        1.63241   0.00000  -0.00001  -0.00043  -0.00045   1.63196
    A7        1.86445  -0.00026  -0.00004  -0.01158  -0.01196   1.85249
    A8        1.88072   0.00063   0.00007   0.00830   0.00828   1.88900
    A9        1.96240  -0.00047   0.00010  -0.00385  -0.00356   1.95884
   A10        1.88293  -0.00004  -0.00005   0.00213   0.00161   1.88454
   A11        1.93407   0.00018  -0.00001   0.00100   0.00096   1.93503
   A12        1.93576  -0.00002  -0.00006   0.00388   0.00441   1.94016
   A13        2.49401  -0.00032  -0.00004  -0.00402  -0.00462   2.48939
   A14        1.93144   0.00003   0.00005  -0.00086  -0.00081   1.93063
   A15        1.94103   0.00024   0.00003   0.00094   0.00097   1.94200
   A16        1.90721   0.00032   0.00003   0.00166   0.00169   1.90889
   A17        1.89552  -0.00018  -0.00003  -0.00103  -0.00105   1.89446
   A18        1.89201  -0.00018  -0.00004  -0.00037  -0.00041   1.89159
   A19        1.89565  -0.00025  -0.00004  -0.00039  -0.00043   1.89522
   A20        3.05084  -0.00119  -0.00035  -0.01588  -0.01672   3.03412
   A21        3.12309   0.00088   0.00027   0.01453   0.01434   3.13743
   A22        3.00166   0.00027   0.00009   0.03188   0.03196   3.03362
   A23        3.19047  -0.00229  -0.00072  -0.17572  -0.17660   3.01387
    D1       -2.99252  -0.00013  -0.00011  -0.07702  -0.07697  -3.06949
    D2        0.03844  -0.00072  -0.00035  -0.08225  -0.08253  -0.04410
    D3       -3.13206  -0.00080  -0.00023  -0.02142  -0.02147   3.12965
    D4        0.00187   0.00001   0.00002   0.00702   0.00714   0.00901
    D5       -0.34378   0.00021   0.00005   0.00126   0.00148  -0.34230
    D6        0.60970   0.00035  -0.00005   0.06752   0.06733   0.67703
    D7        0.14127   0.00012  -0.00002   0.01753   0.01717   0.15844
    D8        2.16834  -0.00011  -0.00018  -0.01557  -0.01437   2.15396
    D9       -1.97122  -0.00025  -0.00022  -0.01006  -0.01120  -1.98242
   D10       -0.36295   0.00042   0.00031   0.01225   0.01235  -0.35060
   D11       -2.38088  -0.00017   0.00028   0.00740   0.00800  -2.37288
   D12        1.78010  -0.00023   0.00040   0.00064   0.00092   1.78102
   D13        1.06111  -0.00035  -0.00002  -0.01152  -0.01177   1.04934
   D14       -1.04736  -0.00030  -0.00004  -0.01027  -0.01054  -1.05790
   D15       -3.13994  -0.00036  -0.00003  -0.01146  -0.01172   3.13153
   D16       -1.02406   0.00017  -0.00002   0.00511   0.00511  -1.01896
   D17       -3.13254   0.00022  -0.00004   0.00636   0.00634  -3.12620
   D18        1.05807   0.00017  -0.00003   0.00517   0.00516   1.06323
   D19       -3.11493   0.00012   0.00009  -0.00077  -0.00047  -3.11540
   D20        1.05979   0.00017   0.00007   0.00048   0.00076   1.06054
   D21       -1.03279   0.00011   0.00008  -0.00071  -0.00042  -1.03321
         Item               Value     Threshold  Converged?
 Maximum Force            0.003232     0.000450     NO 
 RMS     Force            0.000832     0.000300     NO 
 Maximum Displacement     0.160354     0.001800     NO 
 RMS     Displacement     0.045589     0.001200     NO 
 Predicted change in Energy=-4.208457D-04
 GradGradGradGradGradGradGradGradGradGradGradGradGradGradGradGradGradGrad

                          Input orientation:                          
 ---------------------------------------------------------------------
 Center     Atomic      Atomic             Coordinates (Angstroms)
 Number     Number       Type             X           Y           Z
 ---------------------------------------------------------------------
      1          6           0       -2.454938    0.671016    0.217242
      2          1           0       -3.400347    1.185175    0.317207
      3          1           0       -1.480235    1.145382    0.238973
      4          8           0       -2.544091   -0.553231    0.043346
      5          8           0       -1.416157   -1.268109   -0.104748
      6          7           0        0.761981    1.998167    0.005825
      7          6           0        1.214699    0.960682   -0.157870
      8          6           0        1.765592   -0.332532   -0.537472
      9          1           0        0.913540   -0.996260   -0.673542
     10          1           0        2.262535   -0.221861   -1.500179
     11          6           0        2.722253   -0.884705    0.516353
     12          1           0        2.210757   -1.016348    1.466012
     13          1           0        3.568063   -0.219002    0.668582
     14          1           0        3.096668   -1.851865    0.191861
 ---------------------------------------------------------------------
                    Distance matrix (angstroms):
                    1          2          3          4          5
     1  C    0.000000
     2  H    1.080810   0.000000
     3  H    1.084223   1.922117   0.000000
     4  O    1.239746   1.957098   2.013789   0.000000
     5  O    2.223275   3.183341   2.438685   1.343584   0.000000
     6  N    3.486344   4.252398   2.410215   4.176261   3.927476
     7  C    3.700115   4.644862   2.730251   4.057207   3.448439
     8  C    4.403360   5.451683   3.649999   4.354243   3.344560
     9  H    3.862636   4.934559   3.339083   3.558851   2.413486
    10  H    5.099149   6.111537   4.347682   5.059243   4.071196
    11  C    5.414152   6.466088   4.675372   5.297924   4.202285
    12  H    5.116184   6.136037   4.449958   4.984681   3.960452
    13  H    6.105111   7.117156   5.247039   6.153134   5.151806
    14  H    6.098025   7.172903   5.471175   5.790222   4.560081
                    6          7          8          9         10
     6  N    0.000000
     7  C    1.143733   0.000000
     8  C    2.595104   1.456017   0.000000
     9  H    3.074265   2.046030   1.088597   0.000000
    10  H    3.073799   2.073201   1.089039   1.761479   0.000000
    11  C    3.523387   2.476439   1.526644   2.167888   2.171889
    12  H    3.649439   2.745501   2.163267   2.502173   3.071186
    13  H    3.637194   2.759166   2.171717   3.074397   2.531390
    14  H    4.506453   3.402138   2.147571   2.499406   2.493129
                   11         12         13         14
    11  C    0.000000
    12  H    1.086651   0.000000
    13  H    1.087073   1.764634   0.000000
    14  H    1.086683   1.762495   1.765139   0.000000
 Stoichiometry    C4H7NO2
 Framework group  C1[X(C4H7NO2)]
 Deg. of freedom    36
 Full point group                 C1      NOp   1
 Largest Abelian subgroup         C1      NOp   1
 Largest concise Abelian subgroup C1      NOp   1
                         Standard orientation:                         
 ---------------------------------------------------------------------
 Center     Atomic      Atomic             Coordinates (Angstroms)
 Number     Number       Type             X           Y           Z
 ---------------------------------------------------------------------
      1          6           0        2.463054    0.661132   -0.215559
      2          1           0        3.410172    1.170544   -0.323343
      3          1           0        1.489780    1.137757   -0.248827
      4          8           0        2.548268   -0.559732   -0.017569
      5          8           0        1.417935   -1.268363    0.141830
      6          7           0       -0.750484    2.001319   -0.037618
      7          6           0       -1.206574    0.968526    0.145258
      8          6           0       -1.762070   -0.315448    0.548767
      9          1           0       -0.912254   -0.978815    0.699767
     10          1           0       -2.260882   -0.184568    1.507966
     11          6           0       -2.717923   -0.885384   -0.496298
     12          1           0       -2.204648   -1.037019   -1.442008
     13          1           0       -3.561453   -0.220377   -0.663477
     14          1           0       -3.095873   -1.844947   -0.153847
 ---------------------------------------------------------------------
 Rotational constants (GHZ):           3.7572133           1.2004529           0.9553038
 Standard basis: Aug-CC-pVTZ (5D, 7F)
 There are   560 symmetry adapted cartesian basis functions of A   symmetry.
 There are   483 symmetry adapted basis functions of A   symmetry.
   483 basis functions,   693 primitive gaussians,   560 cartesian basis functions
    27 alpha electrons       27 beta electrons
       nuclear repulsion energy       266.8804931677 Hartrees.
 NAtoms=   14 NActive=   14 NUniq=   14 SFac= 1.00D+00 NAtFMM=   60 NAOKFM=F Big=F
 Integral buffers will be    131072 words long.
 Raffenetti 2 integral format.
 Two-electron integral symmetry is turned on.
 Nuclear repulsion after empirical dispersion term =      266.8752565291 Hartrees.
 One-electron integrals computed using PRISM.
 NBasis=   483 RedAO= T EigKep=  9.13D-06  NBF=   483
 NBsUse=   483 1.00D-06 EigRej= -1.00D+00 NBFU=   483
 Initial guess from the checkpoint file:  "TS3-RC1-wb97H.chk"
 B after Tr=     0.000000    0.000000    0.000000
         Rot=    0.999966    0.006049   -0.000497    0.005571 Ang=   0.94 deg.
 ExpMin= 2.53D-02 ExpMax= 1.53D+04 ExpMxC= 5.22D+02 IAcc=3 IRadAn=         7 AccDes= 0.00D+00
 Harris functional with IExCor= 4639 and IRadAn=       7 diagonalized for initial guess.
 HarFok:  IExCor= 4639 AccDes= 0.00D+00 IRadAn=         7 IDoV= 1 UseB2=F ITyADJ=14
 ICtDFT=  3500011 ScaDFX=  1.000000  1.000000  1.000000  1.000000
 FoFCou: FMM=F IPFlag=           0 FMFlag=      100000 FMFlg1=           0
         NFxFlg=           0 DoJE=T BraDBF=F KetDBF=T FulRan=T
         wScrn=  0.000000 ICntrl=       500 IOpCl=  0 I1Cent=   200000004 NGrid=           0
         NMat0=    1 NMatS0=      1 NMatT0=    0 NMatD0=    1 NMtDS0=    0 NMtDT0=    0
 Petite list used in FoFCou.
 Requested convergence on RMS density matrix=1.00D-08 within 128 cycles.
 Requested convergence on MAX density matrix=1.00D-06.
 Requested convergence on             energy=1.00D-06.
 No special actions if energy rises.
 SCF Done:  E(RwB97XD) =  -361.670923977     A.U. after   13 cycles
            NFock= 13  Conv=0.41D-08     -V/T= 2.0055
 Calling FoFJK, ICntrl=      2127 FMM=F ISym2X=0 I1Cent= 0 IOpClX= 0 NMat=1 NMatS=1 NMatT=0.
 ***** Axes restored to original set *****
 -------------------------------------------------------------------
 Center     Atomic                   Forces (Hartrees/Bohr)
 Number     Number              X              Y              Z
 -------------------------------------------------------------------
      1        6          -0.000701037    0.004165170   -0.000648628
      2        1          -0.000446811    0.000424171    0.000698841
      3        1           0.001444526    0.001050999    0.000358125
      4        8          -0.000072801   -0.004055470   -0.000537667
      5        8           0.001037909   -0.001164146    0.000036998
      6        7          -0.005124368    0.008795828    0.007383840
      7        6           0.003336062   -0.005656134   -0.013280778
      8        6           0.000349410   -0.001588466    0.006155416
      9        1          -0.001432426   -0.001238733   -0.000339682
     10        1           0.000075815    0.001424309   -0.000355508
     11        6           0.000235398   -0.001347351   -0.000850127
     12        1          -0.000330691   -0.000325532    0.000973593
     13        1           0.000891841    0.000526922    0.000176003
     14        1           0.000737174   -0.001011566    0.000229576
 -------------------------------------------------------------------
 Cartesian Forces:  Max     0.013280778 RMS     0.003352850

 GradGradGradGradGradGradGradGradGradGradGradGradGradGradGradGradGradGrad
 Berny optimization.
 Using GEDIIS/GDIIS optimizer.
 FormGI is forming the generalized inverse of G from B-inverse, IUseBI=4.
 Internal  Forces:  Max     0.011186344 RMS     0.002254746
 Search for a local minimum.
 Step number   3 out of a maximum of   68
 All quantities printed in internal units (Hartrees-Bohrs-Radians)
 Mixed Optimization -- RFO/linear search
 Update second derivatives using D2CorX and points    1    3    2
 DE=  7.23D-04 DEPred=-4.21D-04 R=-1.72D+00
 Trust test=-1.72D+00 RLast= 2.40D-01 DXMaxT set to 1.88D-01
 ITU= -1  1  0
 Use linear search instead of GDIIS.
     Eigenvalues ---    0.00230   0.00233   0.00268   0.00842   0.01585
     Eigenvalues ---    0.01828   0.02313   0.02526   0.03260   0.04642
     Eigenvalues ---    0.05437   0.05628   0.05654   0.06903   0.07594
     Eigenvalues ---    0.09480   0.13950   0.15703   0.15907   0.15999
     Eigenvalues ---    0.16004   0.16153   0.19392   0.20119   0.28700
     Eigenvalues ---    0.33404   0.34070   0.34290   0.34314   0.34373
     Eigenvalues ---    0.34677   0.35342   0.36391   0.47145   0.78605
     Eigenvalues ---    1.23888
 RFO step:  Lambda=-2.29690767D-04 EMin= 2.30385241D-03
 Quartic linear search produced a step of -0.73777.
 Iteration  1 RMS(Cart)=  0.04148415 RMS(Int)=  0.00150396
 Iteration  2 RMS(Cart)=  0.00206888 RMS(Int)=  0.00009966
 Iteration  3 RMS(Cart)=  0.00000183 RMS(Int)=  0.00009964
 Iteration  4 RMS(Cart)=  0.00000000 RMS(Int)=  0.00009964
 Variable       Old X    -DE/DX   Delta X   Delta X   Delta X     New X
                                 (Linear)    (Quad)   (Total)
    R1        2.04244   0.00066   0.00084   0.00091   0.00175   2.04418
    R2        2.04888   0.00082   0.00084   0.00121   0.00206   2.05094
    R3        2.34278   0.00516   0.00577  -0.00079   0.00504   2.34782
    R4        4.55465  -0.00088   0.04073  -0.05603  -0.01530   4.53935
    R5        2.53901   0.00109   0.01008  -0.00768   0.00244   2.54144
    R6        4.56083  -0.00054   0.03107  -0.04644  -0.01536   4.54547
    R7        2.16134   0.01119   0.00659  -0.00050   0.00604   2.16738
    R8        2.75147   0.00205   0.00150   0.00184   0.00328   2.75475
    R9        2.05715   0.00161   0.00282  -0.00057   0.00223   2.05938
   R10        2.05799   0.00049   0.00182   0.00013   0.00195   2.05993
   R11        2.88494   0.00211   0.00280   0.00218   0.00498   2.88992
   R12        2.05347   0.00105   0.00199   0.00017   0.00216   2.05564
   R13        2.05427   0.00104   0.00199   0.00016   0.00215   2.05642
   R14        2.05353   0.00109   0.00213   0.00013   0.00226   2.05579
    A1        2.18508  -0.00026   0.00333  -0.00532  -0.00193   2.18315
    A2        2.00406   0.00041  -0.00384   0.00590   0.00210   2.00617
    A3        2.09383  -0.00011   0.00064  -0.00090  -0.00008   2.09375
    A4        2.07203   0.00126  -0.00907   0.01854   0.00966   2.08169
    A5        2.45973   0.00054   0.00271  -0.00354  -0.00076   2.45896
    A6        1.63196   0.00040   0.00033   0.00153   0.00163   1.63359
    A7        1.85249  -0.00061   0.00883  -0.01074  -0.00196   1.85053
    A8        1.88900  -0.00220  -0.00611   0.00374  -0.00231   1.88668
    A9        1.95884   0.00303   0.00263   0.00188   0.00453   1.96336
   A10        1.88454  -0.00009  -0.00119   0.00069  -0.00042   1.88412
   A11        1.93503  -0.00023  -0.00071   0.00116   0.00035   1.93538
   A12        1.94016  -0.00006  -0.00325   0.00274  -0.00046   1.93970
   A13        2.48939   0.00020   0.00341  -0.00490  -0.00159   2.48780
   A14        1.93063   0.00016   0.00060   0.00002   0.00062   1.93125
   A15        1.94200  -0.00003  -0.00072   0.00131   0.00060   1.94260
   A16        1.90889   0.00088  -0.00125   0.00361   0.00236   1.91126
   A17        1.89446  -0.00012   0.00078  -0.00173  -0.00096   1.89351
   A18        1.89159  -0.00050   0.00030  -0.00171  -0.00141   1.89019
   A19        1.89522  -0.00043   0.00032  -0.00166  -0.00134   1.89388
   A20        3.03412  -0.00046   0.01234  -0.01766  -0.00531   3.02881
   A21        3.13743  -0.00076  -0.01058   0.01570   0.00482   3.14225
   A22        3.03362  -0.00062  -0.02358   0.00821  -0.01535   3.01827
   A23        3.01387   0.00854   0.13029   0.01302   0.14348   3.15735
    D1       -3.06949   0.00133   0.05678   0.00927   0.06598  -3.00351
    D2       -0.04410   0.00302   0.06089  -0.00150   0.05937   0.01527
    D3        3.12965   0.00270   0.01584  -0.00829   0.00746   3.13712
    D4        0.00901   0.00088  -0.00527   0.00751   0.00225   0.01127
    D5       -0.34230  -0.00036  -0.00109   0.00566   0.00460  -0.33770
    D6        0.67703  -0.00186  -0.04968   0.00512  -0.04443   0.63260
    D7        0.15844   0.00035  -0.01267   0.01200  -0.00033   0.15811
    D8        2.15396   0.00036   0.01060   0.01332   0.02395   2.17792
    D9       -1.98242   0.00108   0.00827   0.01719   0.02518  -1.95724
   D10       -0.35060  -0.00259  -0.00911  -0.02399  -0.03296  -0.38356
   D11       -2.37288   0.00031  -0.00590  -0.02326  -0.02911  -2.40199
   D12        1.78102   0.00058  -0.00068  -0.02781  -0.02849   1.75254
   D13        1.04934   0.00058   0.00868  -0.00800   0.00060   1.04994
   D14       -1.05790   0.00064   0.00778  -0.00670   0.00099  -1.05691
   D15        3.13153   0.00062   0.00864  -0.00782   0.00073   3.13226
   D16       -1.01896  -0.00047  -0.00377   0.00357  -0.00013  -1.01909
   D17       -3.12620  -0.00041  -0.00467   0.00487   0.00026  -3.12594
   D18        1.06323  -0.00043  -0.00381   0.00374   0.00000   1.06323
   D19       -3.11540  -0.00017   0.00035   0.00010   0.00047  -3.11493
   D20        1.06054  -0.00011  -0.00056   0.00140   0.00086   1.06140
   D21       -1.03321  -0.00013   0.00031   0.00027   0.00060  -1.03261
         Item               Value     Threshold  Converged?
 Maximum Force            0.011186     0.000450     NO 
 RMS     Force            0.002255     0.000300     NO 
 Maximum Displacement     0.147599     0.001800     NO 
 RMS     Displacement     0.041926     0.001200     NO 
 Predicted change in Energy=-2.223645D-04
 GradGradGradGradGradGradGradGradGradGradGradGradGradGradGradGradGradGrad

                          Input orientation:                          
 ---------------------------------------------------------------------
 Center     Atomic      Atomic             Coordinates (Angstroms)
 Number     Number       Type             X           Y           Z
 ---------------------------------------------------------------------
      1          6           0       -2.438572    0.667284    0.242146
      2          1           0       -3.382740    1.179944    0.368150
      3          1           0       -1.462248    1.139797    0.279868
      4          8           0       -2.529679   -0.552178    0.022614
      5          8           0       -1.408775   -1.274264   -0.153030
      6          7           0        0.771836    1.988976    0.039147
      7          6           0        1.208844    0.964879   -0.235976
      8          6           0        1.768255   -0.340511   -0.564701
      9          1           0        0.916786   -1.005884   -0.705749
     10          1           0        2.289542   -0.255165   -1.518235
     11          6           0        2.698990   -0.869936    0.527151
     12          1           0        2.164192   -0.977406    1.468290
     13          1           0        3.543748   -0.202240    0.684533
     14          1           0        3.080141   -1.846787    0.237383
 ---------------------------------------------------------------------
                    Distance matrix (angstroms):
                    1          2          3          4          5
     1  C    0.000000
     2  H    1.081734   0.000000
     3  H    1.085311   1.922939   0.000000
     4  O    1.242411   1.961467   2.017020   0.000000
     5  O    2.232993   3.192382   2.453152   1.344874   0.000000
     6  N    3.477758   4.245383   2.402121   4.166263   3.929470
     7  C    3.690638   4.636147   2.726064   4.042881   3.445660
     8  C    4.400460   5.451123   3.652500   4.343038   3.336897
     9  H    3.867354   4.941358   3.351894   3.551688   2.405360
    10  H    5.128832   6.147582   4.388055   5.068267   4.071842
    11  C    5.370178   6.419869   4.627750   5.262557   4.183283
    12  H    5.039233   6.052514   4.364168   4.929830   3.934831
    13  H    6.061347   7.070132   5.198540   6.119405   5.135974
    14  H    6.064386   7.137719   5.436432   5.761270   4.542089
                    6          7          8          9         10
     6  N    0.000000
     7  C    1.146927   0.000000
     8  C    2.604610   1.457753   0.000000
     9  H    3.089509   2.046923   1.089778   0.000000
    10  H    3.124906   2.073790   1.090070   1.763001   0.000000
    11  C    3.482161   2.483836   1.529281   2.171354   2.174672
    12  H    3.574986   2.754938   2.166900   2.506647   3.075172
    13  H    3.591858   2.767902   2.175334   3.078905   2.535354
    14  H    4.481143   3.410468   2.152499   2.505339   2.498100
                   11         12         13         14
    11  C    0.000000
    12  H    1.087796   0.000000
    13  H    1.088211   1.765880   0.000000
    14  H    1.087879   1.763496   1.766185   0.000000
 Stoichiometry    C4H7NO2
 Framework group  C1[X(C4H7NO2)]
 Deg. of freedom    36
 Full point group                 C1      NOp   1
 Largest Abelian subgroup         C1      NOp   1
 Largest concise Abelian subgroup C1      NOp   1
                         Standard orientation:                         
 ---------------------------------------------------------------------
 Center     Atomic      Atomic             Coordinates (Angstroms)
 Number     Number       Type             X           Y           Z
 ---------------------------------------------------------------------
      1          6           0        2.447467    0.671009   -0.238973
      2          1           0        3.391597    1.184116   -0.363428
      3          1           0        1.470872    1.142592   -0.281056
      4          8           0        2.538903   -0.547768   -0.015798
      5          8           0        1.418057   -1.270313    0.158321
      6          7           0       -0.764665    1.990545   -0.049679
      7          6           0       -1.201678    0.966841    0.226894
      8          6           0       -1.761027   -0.338111    0.557458
      9          1           0       -0.909449   -1.002375    0.703007
     10          1           0       -2.285374   -0.250581    1.509116
     11          6           0       -2.687890   -0.871324   -0.535843
     12          1           0       -2.150054   -0.980933   -1.475002
     13          1           0       -3.532708   -0.204777   -0.697710
     14          1           0       -3.069133   -1.847696   -0.244581
 ---------------------------------------------------------------------
 Rotational constants (GHZ):           3.7379340           1.2083974           0.9642623
 Standard basis: Aug-CC-pVTZ (5D, 7F)
 There are   560 symmetry adapted cartesian basis functions of A   symmetry.
 There are   483 symmetry adapted basis functions of A   symmetry.
   483 basis functions,   693 primitive gaussians,   560 cartesian basis functions
    27 alpha electrons       27 beta electrons
       nuclear repulsion energy       266.9011513066 Hartrees.
 NAtoms=   14 NActive=   14 NUniq=   14 SFac= 1.00D+00 NAtFMM=   60 NAOKFM=F Big=F
 Integral buffers will be    131072 words long.
 Raffenetti 2 integral format.
 Two-electron integral symmetry is turned on.
 Nuclear repulsion after empirical dispersion term =      266.8958884963 Hartrees.
 One-electron integrals computed using PRISM.
 NBasis=   483 RedAO= T EigKep=  9.84D-06  NBF=   483
 NBsUse=   483 1.00D-06 EigRej= -1.00D+00 NBFU=   483
 Lowest energy guess from the checkpoint file:  "TS3-RC1-wb97H.chk"
 B after Tr=     0.000000    0.000000    0.000000
         Rot=    0.999992    0.001380    0.000272    0.003855 Ang=   0.47 deg.
 B after Tr=     0.000000    0.000000    0.000000
         Rot=    0.999987   -0.004669    0.000786   -0.001732 Ang=  -0.58 deg.
 Requested convergence on RMS density matrix=1.00D-08 within 128 cycles.
 Requested convergence on MAX density matrix=1.00D-06.
 Requested convergence on             energy=1.00D-06.
 No special actions if energy rises.
 SCF Done:  E(RwB97XD) =  -361.671860665     A.U. after   11 cycles
            NFock= 11  Conv=0.84D-08     -V/T= 2.0057
 Calling FoFJK, ICntrl=      2127 FMM=F ISym2X=0 I1Cent= 0 IOpClX= 0 NMat=1 NMatS=1 NMatT=0.
 ***** Axes restored to original set *****
 -------------------------------------------------------------------
 Center     Atomic                   Forces (Hartrees/Bohr)
 Number     Number              X              Y              Z
 -------------------------------------------------------------------
      1        6           0.000934856    0.000796183   -0.000809318
      2        1          -0.000023207   -0.000294590    0.000287655
      3        1           0.000875802    0.000682458    0.000319733
      4        8          -0.000789585   -0.001843717   -0.000079278
      5        8           0.000169103    0.001055139    0.000227311
      6        7          -0.002499174    0.001782615    0.000671900
      7        6           0.002899516   -0.001632557   -0.000603296
      8        6          -0.000774230   -0.000005431    0.000445582
      9        1          -0.000700405   -0.000936056   -0.000357454
     10        1           0.000083570    0.000173727   -0.000026034
     11        6          -0.000222994    0.000265487   -0.000117678
     12        1          -0.000158961   -0.000040136    0.000203963
     13        1           0.000186702    0.000190814    0.000002701
     14        1           0.000019007   -0.000193937   -0.000165789
 -------------------------------------------------------------------
 Cartesian Forces:  Max     0.002899516 RMS     0.000884680

 GradGradGradGradGradGradGradGradGradGradGradGradGradGradGradGradGradGrad
 Berny optimization.
 Using GEDIIS/GDIIS optimizer.
 FormGI is forming the generalized inverse of G from B-inverse, IUseBI=4.
 Internal  Forces:  Max     0.002655267 RMS     0.000536163
 Search for a local minimum.
 Step number   4 out of a maximum of   68
 All quantities printed in internal units (Hartrees-Bohrs-Radians)
 Mixed Optimization -- En-DIIS/RFO-DIIS
 Update second derivatives using D2CorX and points    1    3    2    4
 DE= -2.14D-04 DEPred=-2.22D-04 R= 9.61D-01
 TightC=F SS=  1.41D+00  RLast= 1.25D-01 DXNew= 3.1557D-01 3.7595D-01
 Trust test= 9.61D-01 RLast= 1.25D-01 DXMaxT set to 3.16D-01
 ITU=  1 -1  1  0
 Use linear search instead of GDIIS.
     Eigenvalues ---    0.00224   0.00233   0.00246   0.00836   0.01151
     Eigenvalues ---    0.01686   0.02326   0.02530   0.03951   0.04701
     Eigenvalues ---    0.05436   0.05620   0.05780   0.06965   0.07992
     Eigenvalues ---    0.09343   0.13892   0.15919   0.15990   0.16000
     Eigenvalues ---    0.16037   0.16317   0.19510   0.23797   0.28933
     Eigenvalues ---    0.33481   0.34072   0.34289   0.34317   0.34394
     Eigenvalues ---    0.34948   0.35351   0.36492   0.45680   0.79696
     Eigenvalues ---    1.30463
 RFO step:  Lambda=-1.61824468D-04 EMin= 2.24469527D-03
 Quartic linear search produced a step of -0.02238.
 Iteration  1 RMS(Cart)=  0.02444663 RMS(Int)=  0.00018864
 Iteration  2 RMS(Cart)=  0.00022108 RMS(Int)=  0.00007040
 Iteration  3 RMS(Cart)=  0.00000005 RMS(Int)=  0.00007040
 Variable       Old X    -DE/DX   Delta X   Delta X   Delta X     New X
                                 (Linear)    (Quad)   (Total)
    R1        2.04418  -0.00009  -0.00001  -0.00008  -0.00009   2.04409
    R2        2.05094   0.00034  -0.00002   0.00140   0.00143   2.05238
    R3        2.34782   0.00096   0.00006  -0.00102  -0.00093   2.34688
    R4        4.53935  -0.00076   0.00158  -0.06622  -0.06460   4.47475
    R5        2.54144  -0.00077   0.00025  -0.00814  -0.00791   2.53353
    R6        4.54547  -0.00046   0.00129  -0.05634  -0.05509   4.49038
    R7        2.16738   0.00266   0.00006   0.00036   0.00042   2.16780
    R8        2.75475  -0.00005  -0.00003   0.00117   0.00113   2.75589
    R9        2.05938   0.00072   0.00004   0.00119   0.00118   2.06056
   R10        2.05993   0.00008   0.00001  -0.00027  -0.00026   2.05967
   R11        2.88992  -0.00024  -0.00003  -0.00056  -0.00059   2.88933
   R12        2.05564   0.00026   0.00001   0.00028   0.00029   2.05593
   R13        2.05642   0.00026   0.00001   0.00029   0.00030   2.05672
   R14        2.05579   0.00023   0.00001   0.00013   0.00014   2.05594
    A1        2.18315  -0.00015   0.00014  -0.00238  -0.00230   2.18085
    A2        2.00617  -0.00066  -0.00016   0.00156   0.00133   2.00750
    A3        2.09375   0.00082   0.00002   0.00110   0.00108   2.09483
    A4        2.08169  -0.00095  -0.00049   0.00152   0.00096   2.08265
    A5        2.45896   0.00055   0.00010  -0.00467  -0.00471   2.45425
    A6        1.63359   0.00023  -0.00003   0.00989   0.00986   1.64345
    A7        1.85053   0.00068   0.00031   0.00519   0.00538   1.85591
    A8        1.88668  -0.00012  -0.00013  -0.00166  -0.00181   1.88487
    A9        1.96336  -0.00039  -0.00002  -0.00155  -0.00149   1.96188
   A10        1.88412   0.00003  -0.00003  -0.00039  -0.00037   1.88375
   A11        1.93538  -0.00022  -0.00003  -0.00108  -0.00107   1.93431
   A12        1.93970   0.00006  -0.00009  -0.00026  -0.00039   1.93931
   A13        2.48780   0.00001   0.00014  -0.00199  -0.00218   2.48562
   A14        1.93125   0.00000   0.00000  -0.00008  -0.00008   1.93117
   A15        1.94260  -0.00003  -0.00004   0.00059   0.00055   1.94315
   A16        1.91126  -0.00017  -0.00009   0.00090   0.00081   1.91207
   A17        1.89351   0.00005   0.00004  -0.00043  -0.00038   1.89312
   A18        1.89019   0.00007   0.00004  -0.00057  -0.00053   1.88965
   A19        1.89388   0.00009   0.00004  -0.00046  -0.00042   1.89346
   A20        3.02881   0.00022   0.00049   0.00415   0.00467   3.03347
   A21        3.14225  -0.00156  -0.00043  -0.02637  -0.02690   3.11535
   A22        3.01827  -0.00014  -0.00037   0.00990   0.00948   3.02776
   A23        3.15735  -0.00008   0.00074  -0.01228  -0.01157   3.14579
    D1       -3.00351  -0.00035   0.00025  -0.02922  -0.02897  -3.03248
    D2        0.01527   0.00019   0.00052   0.00115   0.00157   0.01684
    D3        3.13712   0.00022   0.00031   0.00910   0.00942  -3.13665
    D4        0.01127  -0.00037  -0.00021  -0.00921  -0.00946   0.00180
    D5       -0.33770  -0.00005  -0.00014   0.00891   0.00874  -0.32896
    D6        0.63260   0.00019  -0.00051   0.04732   0.04668   0.67928
    D7        0.15811  -0.00013  -0.00038   0.01937   0.01882   0.17693
    D8        2.17792   0.00001  -0.00021   0.01557   0.01525   2.19316
    D9       -1.95724   0.00019  -0.00031   0.02061   0.02029  -1.93696
   D10       -0.38356   0.00010   0.00046  -0.04808  -0.04771  -0.43127
   D11       -2.40199  -0.00012   0.00047  -0.04856  -0.04813  -2.45012
   D12        1.75254  -0.00007   0.00062  -0.04731  -0.04674   1.70580
   D13        1.04994   0.00030   0.00025   0.00463   0.00485   1.05479
   D14       -1.05691   0.00027   0.00021   0.00483   0.00501  -1.05190
   D15        3.13226   0.00029   0.00025   0.00444   0.00465   3.13692
   D16       -1.01909  -0.00015  -0.00011  -0.00019  -0.00026  -1.01935
   D17       -3.12594  -0.00019  -0.00015   0.00001  -0.00010  -3.12604
   D18        1.06323  -0.00017  -0.00012  -0.00038  -0.00046   1.06278
   D19       -3.11493  -0.00008   0.00000   0.00120   0.00118  -3.11375
   D20        1.06140  -0.00011  -0.00004   0.00140   0.00135   1.06275
   D21       -1.03261  -0.00010   0.00000   0.00101   0.00099  -1.03162
         Item               Value     Threshold  Converged?
 Maximum Force            0.002655     0.000450     NO 
 RMS     Force            0.000536     0.000300     NO 
 Maximum Displacement     0.066041     0.001800     NO 
 RMS     Displacement     0.024491     0.001200     NO 
 Predicted change in Energy=-8.266205D-05
 GradGradGradGradGradGradGradGradGradGradGradGradGradGradGradGradGradGrad

                          Input orientation:                          
 ---------------------------------------------------------------------
 Center     Atomic      Atomic             Coordinates (Angstroms)
 Number     Number       Type             X           Y           Z
 ---------------------------------------------------------------------
      1          6           0       -2.413596    0.659914    0.241170
      2          1           0       -3.358071    1.166938    0.385859
      3          1           0       -1.439658    1.139949    0.264818
      4          8           0       -2.499156   -0.562523    0.039467
      5          8           0       -1.380176   -1.277465   -0.145427
      6          7           0        0.754272    1.996952    0.021226
      7          6           0        1.212550    0.978908   -0.242431
      8          6           0        1.761169   -0.332072   -0.569758
      9          1           0        0.907084   -0.992407   -0.722958
     10          1           0        2.293873   -0.247248   -1.516851
     11          6           0        2.675642   -0.872328    0.530063
     12          1           0        2.129244   -0.980402    1.464625
     13          1           0        3.523134   -0.211116    0.700663
     14          1           0        3.054009   -1.850591    0.241121
 ---------------------------------------------------------------------
                    Distance matrix (angstroms):
                    1          2          3          4          5
     1  C    0.000000
     2  H    1.081684   0.000000
     3  H    1.086070   1.922417   0.000000
     4  O    1.241917   1.961825   2.017853   0.000000
     5  O    2.229540   3.188955   2.452698   1.340688   0.000000
     6  N    3.445495   4.211086   2.367936   4.139571   3.912218
     7  C    3.672133   4.617432   2.705078   4.028926   3.438439
     8  C    4.366955   5.419119   3.620587   4.309830   3.307850
     9  H    3.832313   4.907524   3.321120   3.516897   2.376207
    10  H    5.106255   6.129004   4.363245   5.049223   4.054724
    11  C    5.322741   6.370643   4.588607   5.207226   4.131596
    12  H    4.982457   5.990445   4.321168   4.860843   3.872538
    13  H    6.017855   7.024892   5.161844   6.068661   5.088754
    14  H    6.016422   7.088102   5.397864   5.704159   4.487749
                    6          7          8          9         10
     6  N    0.000000
     7  C    1.147148   0.000000
     8  C    2.605274   1.458353   0.000000
     9  H    3.084384   2.051901   1.090400   0.000000
    10  H    3.126097   2.072887   1.089933   1.763154   0.000000
    11  C    3.490465   2.482833   1.528969   2.170779   2.174013
    12  H    3.583098   2.755588   2.166686   2.505861   3.074706
    13  H    3.606077   2.764847   2.175574   3.079096   2.535696
    14  H    4.487842   3.410404   2.152873   2.505038   2.497795
                   11         12         13         14
    11  C    0.000000
    12  H    1.087951   0.000000
    13  H    1.088369   1.765890   0.000000
    14  H    1.087955   1.763343   1.766107   0.000000
 Stoichiometry    C4H7NO2
 Framework group  C1[X(C4H7NO2)]
 Deg. of freedom    36
 Full point group                 C1      NOp   1
 Largest Abelian subgroup         C1      NOp   1
 Largest concise Abelian subgroup C1      NOp   1
                         Standard orientation:                         
 ---------------------------------------------------------------------
 Center     Atomic      Atomic             Coordinates (Angstroms)
 Number     Number       Type             X           Y           Z
 ---------------------------------------------------------------------
      1          6           0        2.427434    0.665989   -0.236500
      2          1           0        3.371351    1.173945   -0.381560
      3          1           0        1.452296    1.142829   -0.272253
      4          8           0        2.515212   -0.553586   -0.019036
      5          8           0        1.397134   -1.269454    0.167719
      6          7           0       -0.745571    1.996350   -0.053162
      7          6           0       -1.202595    0.980326    0.220282
      8          6           0       -1.749521   -0.328083    0.560475
      9          1           0       -0.894538   -0.983947    0.727262
     10          1           0       -2.288443   -0.233039    1.503068
     11          6           0       -2.655475   -0.884674   -0.538252
     12          1           0       -2.102872   -1.002770   -1.467941
     13          1           0       -3.503758   -0.228130   -0.722407
     14          1           0       -3.032862   -1.860371   -0.239519
 ---------------------------------------------------------------------
 Rotational constants (GHZ):           3.7116453           1.2309543           0.9771946
 Standard basis: Aug-CC-pVTZ (5D, 7F)
 There are   560 symmetry adapted cartesian basis functions of A   symmetry.
 There are   483 symmetry adapted basis functions of A   symmetry.
   483 basis functions,   693 primitive gaussians,   560 cartesian basis functions
    27 alpha electrons       27 beta electrons
       nuclear repulsion energy       267.6772113564 Hartrees.
 NAtoms=   14 NActive=   14 NUniq=   14 SFac= 1.00D+00 NAtFMM=   60 NAOKFM=F Big=F
 Integral buffers will be    131072 words long.
 Raffenetti 2 integral format.
 Two-electron integral symmetry is turned on.
 Nuclear repulsion after empirical dispersion term =      267.6719132218 Hartrees.
 One-electron integrals computed using PRISM.
 NBasis=   483 RedAO= T EigKep=  9.86D-06  NBF=   483
 NBsUse=   483 1.00D-06 EigRej= -1.00D+00 NBFU=   483
 Initial guess from the checkpoint file:  "TS3-RC1-wb97H.chk"
 B after Tr=     0.000000    0.000000    0.000000
         Rot=    0.999996    0.002617    0.000642    0.000433 Ang=   0.31 deg.
 ExpMin= 2.53D-02 ExpMax= 1.53D+04 ExpMxC= 5.22D+02 IAcc=3 IRadAn=         7 AccDes= 0.00D+00
 Harris functional with IExCor= 4639 and IRadAn=       7 diagonalized for initial guess.
 HarFok:  IExCor= 4639 AccDes= 0.00D+00 IRadAn=         7 IDoV= 1 UseB2=F ITyADJ=14
 ICtDFT=  3500011 ScaDFX=  1.000000  1.000000  1.000000  1.000000
 FoFCou: FMM=F IPFlag=           0 FMFlag=      100000 FMFlg1=           0
         NFxFlg=           0 DoJE=T BraDBF=F KetDBF=T FulRan=T
         wScrn=  0.000000 ICntrl=       500 IOpCl=  0 I1Cent=   200000004 NGrid=           0
         NMat0=    1 NMatS0=      1 NMatT0=    0 NMatD0=    1 NMtDS0=    0 NMtDT0=    0
 Petite list used in FoFCou.
 Requested convergence on RMS density matrix=1.00D-08 within 128 cycles.
 Requested convergence on MAX density matrix=1.00D-06.
 Requested convergence on             energy=1.00D-06.
 No special actions if energy rises.
 SCF Done:  E(RwB97XD) =  -361.671945482     A.U. after   12 cycles
            NFock= 12  Conv=0.45D-08     -V/T= 2.0057
 Calling FoFJK, ICntrl=      2127 FMM=F ISym2X=0 I1Cent= 0 IOpClX= 0 NMat=1 NMatS=1 NMatT=0.
 ***** Axes restored to original set *****
 -------------------------------------------------------------------
 Center     Atomic                   Forces (Hartrees/Bohr)
 Number     Number              X              Y              Z
 -------------------------------------------------------------------
      1        6           0.001315509    0.002197558    0.000755641
      2        1          -0.000167790   -0.000419991   -0.000220399
      3        1           0.000396183    0.000440012   -0.000200912
      4        8          -0.003086823   -0.001325963   -0.000167207
      5        8           0.002280632   -0.000582180   -0.000171502
      6        7          -0.001035927    0.001703935    0.000895163
      7        6           0.000253006   -0.002567447   -0.001366004
      8        6           0.000531920    0.000449309    0.000635710
      9        1          -0.000781680    0.000057272   -0.000036124
     10        1           0.000283284    0.000090462   -0.000127678
     11        6           0.000047121    0.000009429    0.000100690
     12        1          -0.000167000   -0.000031461    0.000105926
     13        1           0.000143241    0.000134114   -0.000037857
     14        1          -0.000011676   -0.000155050   -0.000165447
 -------------------------------------------------------------------
 Cartesian Forces:  Max     0.003086823 RMS     0.000972381

 GradGradGradGradGradGradGradGradGradGradGradGradGradGradGradGradGradGrad
 Berny optimization.
 Using GEDIIS/GDIIS optimizer.
 FormGI is forming the generalized inverse of G from B-inverse, IUseBI=4.
 Internal  Forces:  Max     0.002125829 RMS     0.000547948
 Search for a local minimum.
 Step number   5 out of a maximum of   68
 All quantities printed in internal units (Hartrees-Bohrs-Radians)
 Mixed Optimization -- En-DIIS/RFO-DIIS
 Swapping is turned off.
 Update second derivatives using D2CorX and points    1    3    2    4    5
 DE= -8.48D-05 DEPred=-8.27D-05 R= 1.03D+00
 TightC=F SS=  1.41D+00  RLast= 1.40D-01 DXNew= 5.3072D-01 4.1939D-01
 Trust test= 1.03D+00 RLast= 1.40D-01 DXMaxT set to 4.19D-01
 ITU=  1  1 -1  1  0
     Eigenvalues ---    0.00178   0.00233   0.00234   0.00776   0.00856
     Eigenvalues ---    0.01759   0.02331   0.02532   0.04434   0.04835
     Eigenvalues ---    0.05434   0.05613   0.05723   0.06916   0.09115
     Eigenvalues ---    0.09353   0.13846   0.15944   0.15999   0.16004
     Eigenvalues ---    0.16349   0.16437   0.19811   0.24872   0.29036
     Eigenvalues ---    0.33396   0.34096   0.34290   0.34314   0.34375
     Eigenvalues ---    0.34659   0.35349   0.37077   0.53964   0.81579
     Eigenvalues ---    1.24153
 En-DIIS/RFO-DIIS/Sim-DIIS IScMMF=       -3 using points:     5    4
 RFO step:  Lambda=-9.13207685D-05.
 DidBck=F Rises=F RFO-DIIS coefs:    1.98650   -0.98650
 Iteration  1 RMS(Cart)=  0.02693511 RMS(Int)=  0.00026636
 Iteration  2 RMS(Cart)=  0.00030368 RMS(Int)=  0.00015737
 Iteration  3 RMS(Cart)=  0.00000003 RMS(Int)=  0.00015737
 Variable       Old X    -DE/DX   Delta X   Delta X   Delta X     New X
                                 (Linear)    (Quad)   (Total)
    R1        2.04409  -0.00008  -0.00009  -0.00022  -0.00032   2.04377
    R2        2.05238   0.00001   0.00142  -0.00017   0.00137   2.05374
    R3        2.34688   0.00209  -0.00092   0.00255   0.00170   2.34858
    R4        4.47475  -0.00054  -0.06373  -0.01058  -0.07419   4.40056
    R5        2.53353   0.00208  -0.00780   0.00525  -0.00260   2.53093
    R6        4.49038  -0.00024  -0.05435  -0.00401  -0.05845   4.43193
    R7        2.16780   0.00213   0.00041   0.00066   0.00105   2.16885
    R8        2.75589  -0.00058   0.00112  -0.00251  -0.00142   2.75447
    R9        2.06056   0.00034   0.00116  -0.00022   0.00081   2.06137
   R10        2.05967   0.00026  -0.00026   0.00073   0.00047   2.06015
   R11        2.88933   0.00002  -0.00058   0.00010  -0.00048   2.88886
   R12        2.05593   0.00018   0.00029   0.00020   0.00049   2.05642
   R13        2.05672   0.00019   0.00030   0.00023   0.00052   2.05724
   R14        2.05594   0.00018   0.00014   0.00024   0.00038   2.05632
    A1        2.18085   0.00022  -0.00227   0.00077  -0.00159   2.17926
    A2        2.00750  -0.00071   0.00131  -0.00496  -0.00374   2.00376
    A3        2.09483   0.00049   0.00107   0.00428   0.00531   2.10014
    A4        2.08265  -0.00093   0.00095  -0.00014   0.00064   2.08329
    A5        2.45425   0.00044  -0.00465   0.00314  -0.00193   2.45232
    A6        1.64345  -0.00001   0.00973  -0.00551   0.00412   1.64757
    A7        1.85591  -0.00040   0.00531  -0.01301  -0.00800   1.84791
    A8        1.88487  -0.00006  -0.00179   0.00374   0.00196   1.88684
    A9        1.96188   0.00037  -0.00147   0.00200   0.00069   1.96256
   A10        1.88375   0.00014  -0.00037   0.00394   0.00367   1.88742
   A11        1.93431   0.00005  -0.00106   0.00123   0.00025   1.93456
   A12        1.93931  -0.00012  -0.00039   0.00170   0.00122   1.94054
   A13        2.48562  -0.00002  -0.00215  -0.00321  -0.00614   2.47948
   A14        1.93117  -0.00007  -0.00008  -0.00042  -0.00050   1.93068
   A15        1.94315  -0.00003   0.00055   0.00003   0.00058   1.94373
   A16        1.91207  -0.00019   0.00080  -0.00138  -0.00058   1.91149
   A17        1.89312   0.00009  -0.00038   0.00093   0.00056   1.89368
   A18        1.88965   0.00010  -0.00053   0.00042  -0.00011   1.88954
   A19        1.89346   0.00010  -0.00042   0.00047   0.00005   1.89351
   A20        3.03347  -0.00015   0.00460  -0.01071  -0.00608   3.02739
   A21        3.11535   0.00057  -0.02654   0.02387  -0.00300   3.11236
   A22        3.02776   0.00019   0.00936   0.02285   0.03215   3.05991
   A23        3.14579   0.00056  -0.01141   0.01826   0.00692   3.15270
    D1       -3.03248   0.00022  -0.02858   0.02790  -0.00073  -3.03321
    D2        0.01684   0.00007   0.00155   0.01338   0.01472   0.03157
    D3       -3.13665  -0.00003   0.00929  -0.01442  -0.00519   3.14135
    D4        0.00180   0.00018  -0.00933   0.01446   0.00502   0.00683
    D5       -0.32896  -0.00004   0.00862  -0.00254   0.00601  -0.32295
    D6        0.67928   0.00001   0.04605   0.00603   0.05191   0.73120
    D7        0.17693   0.00005   0.01856  -0.00740   0.01094   0.18787
    D8        2.19316   0.00014   0.01504  -0.00163   0.01322   2.20638
    D9       -1.93696   0.00003   0.02001  -0.00262   0.01735  -1.91961
   D10       -0.43127  -0.00022  -0.04707  -0.00713  -0.05431  -0.48558
   D11       -2.45012  -0.00002  -0.04748  -0.00683  -0.05433  -2.50445
   D12        1.70580   0.00001  -0.04611  -0.01225  -0.05839   1.64741
   D13        1.05479  -0.00008   0.00478  -0.00731  -0.00263   1.05217
   D14       -1.05190  -0.00013   0.00495  -0.00823  -0.00338  -1.05528
   D15        3.13692  -0.00011   0.00459  -0.00793  -0.00343   3.13349
   D16       -1.01935   0.00015  -0.00026   0.00703   0.00688  -1.01247
   D17       -3.12604   0.00009  -0.00010   0.00611   0.00613  -3.11991
   D18        1.06278   0.00011  -0.00045   0.00641   0.00607   1.06885
   D19       -3.11375   0.00002   0.00117   0.00012   0.00127  -3.11247
   D20        1.06275  -0.00003   0.00133  -0.00080   0.00052   1.06327
   D21       -1.03162  -0.00001   0.00098  -0.00050   0.00046  -1.03115
         Item               Value     Threshold  Converged?
 Maximum Force            0.002126     0.000450     NO 
 RMS     Force            0.000548     0.000300     NO 
 Maximum Displacement     0.080422     0.001800     NO 
 RMS     Displacement     0.027074     0.001200     NO 
 Predicted change in Energy=-4.596034D-05
 GradGradGradGradGradGradGradGradGradGradGradGradGradGradGradGradGradGrad

                          Input orientation:                          
 ---------------------------------------------------------------------
 Center     Atomic      Atomic             Coordinates (Angstroms)
 Number     Number       Type             X           Y           Z
 ---------------------------------------------------------------------
      1          6           0       -2.385913    0.654890    0.249008
      2          1           0       -3.333964    1.152542    0.401392
      3          1           0       -1.418255    1.149602    0.244633
      4          8           0       -2.464746   -0.571256    0.062078
      5          8           0       -1.345001   -1.278563   -0.137010
      6          7           0        0.738272    1.997074    0.012425
      7          6           0        1.203045    0.982662   -0.256240
      8          6           0        1.757007   -0.326157   -0.579857
      9          1           0        0.899949   -0.980071   -0.746452
     10          1           0        2.305264   -0.239457   -1.518152
     11          6           0        2.650368   -0.873365    0.533446
     12          1           0        2.086687   -0.983781    1.457715
     13          1           0        3.497232   -0.215718    0.721784
     14          1           0        3.030376   -1.851894    0.246817
 ---------------------------------------------------------------------
                    Distance matrix (angstroms):
                    1          2          3          4          5
     1  C    0.000000
     2  H    1.081517   0.000000
     3  H    1.086794   1.922115   0.000000
     4  O    1.242816   1.960141   2.022331   0.000000
     5  O    2.229518   3.186868   2.459066   1.339309   0.000000
     6  N    3.408513   4.177037   2.328677   4.105863   3.884863
     7  C    3.639139   4.587569   2.673940   3.996083   3.408797
     8  C    4.337425   5.391418   3.597212   4.277307   3.275003
     9  H    3.802753   4.877664   3.300276   3.484541   2.345276
    10  H    5.092136   6.117451   4.347584   5.035893   4.038778
    11  C    5.270730   6.319332   4.552965   5.145663   4.071445
    12  H    4.914302   5.921415   4.278727   4.778444   3.795593
    13  H    5.965976   6.974240   5.123844   6.008894   5.031341
    14  H    5.968262   7.039556   5.366497   5.645399   4.429442
                    6          7          8          9         10
     6  N    0.000000
     7  C    1.147705   0.000000
     8  C    2.604999   1.457604   0.000000
     9  H    3.076593   2.045604   1.090828   0.000000
    10  H    3.130527   2.073857   1.090183   1.766052   0.000000
    11  C    3.488121   2.482576   1.528717   2.171057   2.174854
    12  H    3.576672   2.754154   2.166301   2.503340   3.075318
    13  H    3.607146   2.766937   2.175971   3.079908   2.537452
    14  H    4.485893   3.409826   2.152378   2.507065   2.498170
                   11         12         13         14
    11  C    0.000000
    12  H    1.088210   0.000000
    13  H    1.088646   1.766679   0.000000
    14  H    1.088155   1.763645   1.766528   0.000000
 Stoichiometry    C4H7NO2
 Framework group  C1[X(C4H7NO2)]
 Deg. of freedom    36
 Full point group                 C1      NOp   1
 Largest Abelian subgroup         C1      NOp   1
 Largest concise Abelian subgroup C1      NOp   1
                         Standard orientation:                         
 ---------------------------------------------------------------------
 Center     Atomic      Atomic             Coordinates (Angstroms)
 Number     Number       Type             X           Y           Z
 ---------------------------------------------------------------------
      1          6           0        2.407121    0.660008   -0.236108
      2          1           0        3.355400    1.157376   -0.388001
      3          1           0        1.438085    1.151765   -0.252375
      4          8           0        2.487327   -0.561889   -0.023677
      5          8           0        1.367437   -1.268452    0.177232
      6          7           0       -0.723264    1.997177   -0.061096
      7          6           0       -1.188132    0.986961    0.222785
      8          6           0       -1.741964   -0.316768    0.566544
      9          1           0       -0.884971   -0.964595    0.755719
     10          1           0       -2.300844   -0.212896    1.496793
     11          6           0       -2.621369   -0.888949   -0.545315
     12          1           0       -2.047155   -1.016204   -1.460895
     13          1           0       -3.467939   -0.237796   -0.756190
     14          1           0       -3.001778   -1.862671   -0.243261
 ---------------------------------------------------------------------
 Rotational constants (GHZ):           3.6983303           1.2570869           0.9938155
 Standard basis: Aug-CC-pVTZ (5D, 7F)
 There are   560 symmetry adapted cartesian basis functions of A   symmetry.
 There are   483 symmetry adapted basis functions of A   symmetry.
   483 basis functions,   693 primitive gaussians,   560 cartesian basis functions
    27 alpha electrons       27 beta electrons
       nuclear repulsion energy       268.5866776438 Hartrees.
 NAtoms=   14 NActive=   14 NUniq=   14 SFac= 1.00D+00 NAtFMM=   60 NAOKFM=F Big=F
 Integral buffers will be    131072 words long.
 Raffenetti 2 integral format.
 Two-electron integral symmetry is turned on.
 Nuclear repulsion after empirical dispersion term =      268.5813324607 Hartrees.
 One-electron integrals computed using PRISM.
 NBasis=   483 RedAO= T EigKep=  9.88D-06  NBF=   483
 NBsUse=   483 1.00D-06 EigRej= -1.00D+00 NBFU=   483
 Initial guess from the checkpoint file:  "TS3-RC1-wb97H.chk"
 B after Tr=     0.000000    0.000000    0.000000
         Rot=    0.999997    0.001956    0.000875    0.001350 Ang=   0.29 deg.
 ExpMin= 2.53D-02 ExpMax= 1.53D+04 ExpMxC= 5.22D+02 IAcc=3 IRadAn=         7 AccDes= 0.00D+00
 Harris functional with IExCor= 4639 and IRadAn=       7 diagonalized for initial guess.
 HarFok:  IExCor= 4639 AccDes= 0.00D+00 IRadAn=         7 IDoV= 1 UseB2=F ITyADJ=14
 ICtDFT=  3500011 ScaDFX=  1.000000  1.000000  1.000000  1.000000
 FoFCou: FMM=F IPFlag=           0 FMFlag=      100000 FMFlg1=           0
         NFxFlg=           0 DoJE=T BraDBF=F KetDBF=T FulRan=T
         wScrn=  0.000000 ICntrl=       500 IOpCl=  0 I1Cent=   200000004 NGrid=           0
         NMat0=    1 NMatS0=      1 NMatT0=    0 NMatD0=    1 NMtDS0=    0 NMtDT0=    0
 Petite list used in FoFCou.
 Requested convergence on RMS density matrix=1.00D-08 within 128 cycles.
 Requested convergence on MAX density matrix=1.00D-06.
 Requested convergence on             energy=1.00D-06.
 No special actions if energy rises.
 SCF Done:  E(RwB97XD) =  -361.672005079     A.U. after   11 cycles
            NFock= 11  Conv=0.10D-07     -V/T= 2.0057
 Calling FoFJK, ICntrl=      2127 FMM=F ISym2X=0 I1Cent= 0 IOpClX= 0 NMat=1 NMatS=1 NMatT=0.
 ***** Axes restored to original set *****
 -------------------------------------------------------------------
 Center     Atomic                   Forces (Hartrees/Bohr)
 Number     Number              X              Y              Z
 -------------------------------------------------------------------
      1        6           0.000695206    0.001754472   -0.000138345
      2        1          -0.000229702   -0.000282963    0.000105430
      3        1           0.000085209   -0.000260578    0.000056449
      4        8          -0.003287793    0.000112838    0.000378919
      5        8           0.002942130   -0.001124232   -0.000308237
      6        7          -0.000419319    0.000693951    0.000293321
      7        6           0.000270797   -0.000904536   -0.000426862
      8        6           0.000046043    0.000381005    0.000230765
      9        1          -0.000206250   -0.000312985   -0.000246634
     10        1           0.000107470    0.000006280    0.000022108
     11        6           0.000117360   -0.000067700    0.000266777
     12        1          -0.000067924   -0.000004119   -0.000047368
     13        1          -0.000011788    0.000042204   -0.000072350
     14        1          -0.000041439   -0.000033638   -0.000113975
 -------------------------------------------------------------------
 Cartesian Forces:  Max     0.003287793 RMS     0.000803776

 GradGradGradGradGradGradGradGradGradGradGradGradGradGradGradGradGradGrad
 Berny optimization.
 Using GEDIIS/GDIIS optimizer.
 FormGI is forming the generalized inverse of G from B-inverse, IUseBI=4.
 Internal  Forces:  Max     0.003079298 RMS     0.000475165
 Search for a local minimum.
 Step number   6 out of a maximum of   68
 All quantities printed in internal units (Hartrees-Bohrs-Radians)
 Mixed Optimization -- En-DIIS/RFO-DIIS
 Swapping is turned off.
 Update second derivatives using D2CorX and points    1    3    2    4    5
                                                      6
 DE= -5.96D-05 DEPred=-4.60D-05 R= 1.30D+00
 TightC=F SS=  1.41D+00  RLast= 1.53D-01 DXNew= 7.0532D-01 4.5807D-01
 Trust test= 1.30D+00 RLast= 1.53D-01 DXMaxT set to 4.58D-01
 ITU=  1  1  1 -1  1  0
     Eigenvalues ---    0.00136   0.00233   0.00234   0.00814   0.00851
     Eigenvalues ---    0.01848   0.02386   0.02535   0.04457   0.04882
     Eigenvalues ---    0.05430   0.05618   0.05835   0.07087   0.09253
     Eigenvalues ---    0.09430   0.13790   0.15944   0.15998   0.16004
     Eigenvalues ---    0.16283   0.16412   0.19970   0.24266   0.29255
     Eigenvalues ---    0.33311   0.34087   0.34290   0.34308   0.34361
     Eigenvalues ---    0.34715   0.35381   0.37764   0.60245   0.77926
     Eigenvalues ---    1.24661
 En-DIIS/RFO-DIIS/Sim-DIIS IScMMF=       -3 using points:     6    5    4
 RFO step:  Lambda=-4.35683493D-05.
 DidBck=F Rises=F RFO-DIIS coefs:    1.46723   -0.21720   -0.25003
 Iteration  1 RMS(Cart)=  0.01790410 RMS(Int)=  0.00019806
 Iteration  2 RMS(Cart)=  0.00017431 RMS(Int)=  0.00014983
 Iteration  3 RMS(Cart)=  0.00000002 RMS(Int)=  0.00014983
 Variable       Old X    -DE/DX   Delta X   Delta X   Delta X     New X
                                 (Linear)    (Quad)   (Total)
    R1        2.04377   0.00009  -0.00017   0.00045   0.00028   2.04405
    R2        2.05374  -0.00013   0.00100  -0.00054   0.00058   2.05432
    R3        2.34858   0.00118   0.00056   0.00140   0.00203   2.35061
    R4        4.40056  -0.00008  -0.05081   0.01037  -0.04033   4.36023
    R5        2.53093   0.00308  -0.00320   0.00669   0.00345   2.53437
    R6        4.43193  -0.00013  -0.04108   0.00518  -0.03600   4.39593
    R7        2.16885   0.00087   0.00060   0.00060   0.00118   2.17002
    R8        2.75447  -0.00014  -0.00038  -0.00006  -0.00046   2.75401
    R9        2.06137   0.00018   0.00067   0.00022   0.00077   2.06213
   R10        2.06015   0.00004   0.00016   0.00014   0.00029   2.06044
   R11        2.88886   0.00004  -0.00037   0.00061   0.00024   2.88909
   R12        2.05642   0.00000   0.00030  -0.00005   0.00025   2.05667
   R13        2.05724   0.00000   0.00032  -0.00003   0.00029   2.05753
   R14        2.05632   0.00005   0.00021   0.00013   0.00034   2.05666
    A1        2.17926   0.00037  -0.00132   0.00261   0.00125   2.18051
    A2        2.00376  -0.00035  -0.00142  -0.00071  -0.00217   2.00159
    A3        2.10014  -0.00002   0.00275  -0.00183   0.00093   2.10108
    A4        2.08329  -0.00066   0.00054  -0.00153  -0.00115   2.08214
    A5        2.45232   0.00035  -0.00208   0.00176  -0.00076   2.45156
    A6        1.64757   0.00028   0.00439  -0.00124   0.00303   1.65060
    A7        1.84791  -0.00004  -0.00239  -0.00190  -0.00459   1.84332
    A8        1.88684  -0.00001   0.00047   0.00091   0.00141   1.88825
    A9        1.96256   0.00011  -0.00005   0.00083   0.00092   1.96348
   A10        1.88742   0.00006   0.00162   0.00077   0.00248   1.88990
   A11        1.93456  -0.00008  -0.00015  -0.00063  -0.00068   1.93388
   A12        1.94054  -0.00004   0.00047  -0.00003   0.00036   1.94090
   A13        2.47948  -0.00038  -0.00342  -0.00204  -0.00619   2.47328
   A14        1.93068  -0.00006  -0.00025  -0.00020  -0.00045   1.93023
   A15        1.94373  -0.00007   0.00041  -0.00036   0.00005   1.94378
   A16        1.91149  -0.00014  -0.00007  -0.00071  -0.00078   1.91071
   A17        1.89368   0.00010   0.00016   0.00063   0.00079   1.89447
   A18        1.88954   0.00009  -0.00018   0.00033   0.00014   1.88968
   A19        1.89351   0.00010  -0.00008   0.00035   0.00027   1.89378
   A20        3.02739   0.00017  -0.00167   0.00036  -0.00130   3.02609
   A21        3.11236   0.00024  -0.00813   0.00437  -0.00411   3.10825
   A22        3.05991   0.00005   0.01739   0.00222   0.01959   3.07950
   A23        3.15270   0.00016   0.00034   0.00308   0.00351   3.15621
    D1       -3.03321  -0.00012  -0.00758  -0.00303  -0.01070  -3.04391
    D2        0.03157   0.00017   0.00727   0.01051   0.01763   0.04920
    D3        3.14135   0.00010  -0.00007   0.00521   0.00503  -3.13680
    D4        0.00683  -0.00016  -0.00002  -0.00522  -0.00532   0.00150
    D5       -0.32295  -0.00005   0.00499  -0.00124   0.00367  -0.31929
    D6        0.73120   0.00012   0.03593   0.00934   0.04513   0.77633
    D7        0.18787   0.00004   0.00982  -0.00328   0.00640   0.19427
    D8        2.20638   0.00014   0.00999  -0.00190   0.00794   2.21432
    D9       -1.91961   0.00008   0.01318  -0.00205   0.01111  -1.90850
   D10       -0.48558  -0.00002  -0.03731  -0.00273  -0.04010  -0.52568
   D11       -2.50445  -0.00001  -0.03742  -0.00320  -0.04060  -2.54505
   D12        1.64741   0.00005  -0.03897  -0.00328  -0.04225   1.60516
   D13        1.05217   0.00000  -0.00001  -0.00060  -0.00072   1.05144
   D14       -1.05528  -0.00003  -0.00033  -0.00102  -0.00145  -1.05673
   D15        3.13349  -0.00002  -0.00044  -0.00077  -0.00131   3.13218
   D16       -1.01247   0.00003   0.00315   0.00168   0.00494  -1.00753
   D17       -3.11991  -0.00001   0.00284   0.00126   0.00421  -3.11570
   D18        1.06885   0.00001   0.00272   0.00152   0.00435   1.07321
   D19       -3.11247   0.00003   0.00089   0.00114   0.00202  -3.11045
   D20        1.06327   0.00000   0.00058   0.00072   0.00129   1.06456
   D21       -1.03115   0.00001   0.00046   0.00098   0.00143  -1.02972
         Item               Value     Threshold  Converged?
 Maximum Force            0.003079     0.000450     NO 
 RMS     Force            0.000475     0.000300     NO 
 Maximum Displacement     0.053066     0.001800     NO 
 RMS     Displacement     0.017980     0.001200     NO 
 Predicted change in Energy=-2.157432D-05
 GradGradGradGradGradGradGradGradGradGradGradGradGradGradGradGradGradGrad

                          Input orientation:                          
 ---------------------------------------------------------------------
 Center     Atomic      Atomic             Coordinates (Angstroms)
 Number     Number       Type             X           Y           Z
 ---------------------------------------------------------------------
      1          6           0       -2.371203    0.652793    0.248916
      2          1           0       -3.321285    1.143037    0.413243
      3          1           0       -1.407093    1.154643    0.228250
      4          8           0       -2.443825   -0.577452    0.080129
      5          8           0       -1.319618   -1.279094   -0.126013
      6          7           0        0.728871    1.998620    0.006521
      7          6           0        1.199370    0.986862   -0.264828
      8          6           0        1.755649   -0.321195   -0.586442
      9          1           0        0.896485   -0.970546   -0.762420
     10          1           0        2.314705   -0.233491   -1.518430
     11          6           0        2.634227   -0.875207    0.535401
     12          1           0        2.058606   -0.988132    1.452134
     13          1           0        3.480720   -0.220598    0.736435
     14          1           0        3.014711   -1.853732    0.248693
 ---------------------------------------------------------------------
                    Distance matrix (angstroms):
                    1          2          3          4          5
     1  C    0.000000
     2  H    1.081664   0.000000
     3  H    1.087101   1.923145   0.000000
     4  O    1.243891   1.959842   2.024082   0.000000
     5  O    2.231276   3.188132   2.460941   1.341133   0.000000
     6  N    3.388283   4.159472   2.307336   4.087489   3.867464
     7  C    3.622779   4.573892   2.657992   3.979817   3.391036
     8  C    4.321734   5.377602   3.583958   4.259762   3.253741
     9  H    3.786266   4.861995   3.286993   3.467287   2.326226
    10  H    5.085936   6.114783   4.339307   5.031631   4.029939
    11  C    5.241297   6.289384   4.532869   5.107108   4.029080
    12  H    4.874790   5.879150   4.254462   4.724716   3.740000
    13  H    5.936792   6.944871   5.102966   5.971459   4.990739
    14  H    5.940600   7.010887   5.348185   5.608290   4.388282
                    6          7          8          9         10
     6  N    0.000000
     7  C    1.148327   0.000000
     8  C    2.605268   1.457359   0.000000
     9  H    3.071695   2.042249   1.091233   0.000000
    10  H    3.134114   2.074790   1.090338   1.768092   0.000000
    11  C    3.488407   2.483241   1.528843   2.170985   2.175343
    12  H    3.574728   2.754424   2.166190   2.501017   3.075601
    13  H    3.609762   2.768583   2.176234   3.080140   2.538538
    14  H    4.486015   3.410006   2.152059   2.507837   2.497581
                   11         12         13         14
    11  C    0.000000
    12  H    1.088343   0.000000
    13  H    1.088797   1.767412   0.000000
    14  H    1.088338   1.763993   1.766970   0.000000
 Stoichiometry    C4H7NO2
 Framework group  C1[X(C4H7NO2)]
 Deg. of freedom    36
 Full point group                 C1      NOp   1
 Largest Abelian subgroup         C1      NOp   1
 Largest concise Abelian subgroup C1      NOp   1
                         Standard orientation:                         
 ---------------------------------------------------------------------
 Center     Atomic      Atomic             Coordinates (Angstroms)
 Number     Number       Type             X           Y           Z
 ---------------------------------------------------------------------
      1          6           0        2.397627    0.656369   -0.230220
      2          1           0        3.348706    1.144901   -0.393874
      3          1           0        1.431984    1.155642   -0.237191
      4          8           0        2.471044   -0.568643   -0.027184
      5          8           0        1.345808   -1.267898    0.181443
      6          7           0       -0.709240    1.998762   -0.069533
      7          6           0       -1.180970    0.993264    0.222189
      8          6           0       -1.738418   -0.307327    0.570913
      9          1           0       -0.880198   -0.949059    0.776895
     10          1           0       -2.311306   -0.196202    1.491939
     11          6           0       -2.598979   -0.894113   -0.548228
     12          1           0       -2.009684   -1.029987   -1.453082
     13          1           0       -3.444175   -0.247762   -0.779212
     14          1           0       -2.981017   -1.865698   -0.240742
 ---------------------------------------------------------------------
 Rotational constants (GHZ):           3.6866220           1.2733523           1.0036102
 Standard basis: Aug-CC-pVTZ (5D, 7F)
 There are   560 symmetry adapted cartesian basis functions of A   symmetry.
 There are   483 symmetry adapted basis functions of A   symmetry.
   483 basis functions,   693 primitive gaussians,   560 cartesian basis functions
    27 alpha electrons       27 beta electrons
       nuclear repulsion energy       269.0470119801 Hartrees.
 NAtoms=   14 NActive=   14 NUniq=   14 SFac= 1.00D+00 NAtFMM=   60 NAOKFM=F Big=F
 Integral buffers will be    131072 words long.
 Raffenetti 2 integral format.
 Two-electron integral symmetry is turned on.
 Nuclear repulsion after empirical dispersion term =      269.0416384817 Hartrees.
 One-electron integrals computed using PRISM.
 NBasis=   483 RedAO= T EigKep=  9.91D-06  NBF=   483
 NBsUse=   483 1.00D-06 EigRej= -1.00D+00 NBFU=   483
 Initial guess from the checkpoint file:  "TS3-RC1-wb97H.chk"
 B after Tr=     0.000000    0.000000    0.000000
         Rot=    0.999998    0.001758    0.000706    0.000959 Ang=   0.24 deg.
 ExpMin= 2.53D-02 ExpMax= 1.53D+04 ExpMxC= 5.22D+02 IAcc=3 IRadAn=         7 AccDes= 0.00D+00
 Harris functional with IExCor= 4639 and IRadAn=       7 diagonalized for initial guess.
 HarFok:  IExCor= 4639 AccDes= 0.00D+00 IRadAn=         7 IDoV= 1 UseB2=F ITyADJ=14
 ICtDFT=  3500011 ScaDFX=  1.000000  1.000000  1.000000  1.000000
 FoFCou: FMM=F IPFlag=           0 FMFlag=      100000 FMFlg1=           0
         NFxFlg=           0 DoJE=T BraDBF=F KetDBF=T FulRan=T
         wScrn=  0.000000 ICntrl=       500 IOpCl=  0 I1Cent=   200000004 NGrid=           0
         NMat0=    1 NMatS0=      1 NMatT0=    0 NMatD0=    1 NMtDS0=    0 NMtDT0=    0
 Petite list used in FoFCou.
 Requested convergence on RMS density matrix=1.00D-08 within 128 cycles.
 Requested convergence on MAX density matrix=1.00D-06.
 Requested convergence on             energy=1.00D-06.
 No special actions if energy rises.
 SCF Done:  E(RwB97XD) =  -361.672029472     A.U. after   12 cycles
            NFock= 12  Conv=0.47D-08     -V/T= 2.0057
 Calling FoFJK, ICntrl=      2127 FMM=F ISym2X=0 I1Cent= 0 IOpClX= 0 NMat=1 NMatS=1 NMatT=0.
 ***** Axes restored to original set *****
 -------------------------------------------------------------------
 Center     Atomic                   Forces (Hartrees/Bohr)
 Number     Number              X              Y              Z
 -------------------------------------------------------------------
      1        6           0.000375146    0.000071900    0.000318516
      2        1          -0.000126750   -0.000146022   -0.000137430
      3        1          -0.000159103   -0.000347749   -0.000154972
      4        8          -0.002155574    0.001121292    0.000295693
      5        8           0.001930100   -0.000579564   -0.000162001
      6        7           0.000344250   -0.000463693   -0.000226784
      7        6          -0.000133629    0.000461038    0.000283534
      8        6          -0.000169568    0.000298497    0.000080142
      9        1           0.000192092   -0.000415089   -0.000387706
     10        1          -0.000025762   -0.000025463    0.000105544
     11        6           0.000072963   -0.000037381    0.000219365
     12        1           0.000007317    0.000016783   -0.000125291
     13        1          -0.000088272   -0.000033438   -0.000061994
     14        1          -0.000063209    0.000078890   -0.000046616
 -------------------------------------------------------------------
 Cartesian Forces:  Max     0.002155574 RMS     0.000530960

 GradGradGradGradGradGradGradGradGradGradGradGradGradGradGradGradGradGrad
 Berny optimization.
 Using GEDIIS/GDIIS optimizer.
 FormGI is forming the generalized inverse of G from B-inverse, IUseBI=4.
 Internal  Forces:  Max     0.002058081 RMS     0.000319275
 Search for a local minimum.
 Step number   7 out of a maximum of   68
 All quantities printed in internal units (Hartrees-Bohrs-Radians)
 Mixed Optimization -- En-DIIS/RFO-DIIS
 Swapping is turned off.
 Update second derivatives using D2CorX and points    1    3    2    4    5
                                                      6    7
 DE= -2.44D-05 DEPred=-2.16D-05 R= 1.13D+00
 TightC=F SS=  1.41D+00  RLast= 1.06D-01 DXNew= 7.7037D-01 3.1913D-01
 Trust test= 1.13D+00 RLast= 1.06D-01 DXMaxT set to 4.58D-01
 ITU=  1  1  1  1 -1  1  0
     Eigenvalues ---    0.00114   0.00232   0.00233   0.00832   0.00994
     Eigenvalues ---    0.01890   0.02530   0.02720   0.04538   0.04880
     Eigenvalues ---    0.05427   0.05625   0.05892   0.07104   0.09292
     Eigenvalues ---    0.09423   0.13649   0.15540   0.15988   0.16004
     Eigenvalues ---    0.16011   0.16371   0.20489   0.23345   0.29172
     Eigenvalues ---    0.33134   0.34128   0.34290   0.34319   0.34461
     Eigenvalues ---    0.34972   0.35371   0.37560   0.46127   0.82376
     Eigenvalues ---    1.37823
 En-DIIS/RFO-DIIS/Sim-DIIS IScMMF=       -3 using points:     7    6    5    4
 RFO step:  Lambda=-2.13314372D-05.
 DidBck=F Rises=F RFO-DIIS coefs:    1.26765   -0.06420   -0.25955    0.05610
 Iteration  1 RMS(Cart)=  0.00945760 RMS(Int)=  0.00008454
 Iteration  2 RMS(Cart)=  0.00007021 RMS(Int)=  0.00006484
 Iteration  3 RMS(Cart)=  0.00000001 RMS(Int)=  0.00006484
 Variable       Old X    -DE/DX   Delta X   Delta X   Delta X     New X
                                 (Linear)    (Quad)   (Total)
    R1        2.04405   0.00002   0.00002   0.00020   0.00022   2.04427
    R2        2.05432  -0.00014   0.00035  -0.00044  -0.00003   2.05429
    R3        2.35061  -0.00034   0.00094  -0.00036   0.00062   2.35123
    R4        4.36023   0.00016  -0.02226   0.01472  -0.00749   4.35274
    R5        2.53437   0.00206   0.00084   0.00377   0.00459   2.53896
    R6        4.39593   0.00001  -0.01844   0.00777  -0.01071   4.38522
    R7        2.17002  -0.00059   0.00051  -0.00012   0.00037   2.17039
    R8        2.75401  -0.00007  -0.00048   0.00035  -0.00014   2.75387
    R9        2.06213   0.00002   0.00030   0.00020   0.00045   2.06258
   R10        2.06044  -0.00011   0.00019  -0.00024  -0.00005   2.06039
   R11        2.88909  -0.00006   0.00000   0.00013   0.00013   2.88922
   R12        2.05667  -0.00011   0.00015  -0.00020  -0.00005   2.05662
   R13        2.05753  -0.00010   0.00017  -0.00018  -0.00002   2.05751
   R14        2.05666  -0.00008   0.00016  -0.00011   0.00005   2.05671
    A1        2.18051   0.00025   0.00014   0.00190   0.00203   2.18255
    A2        2.00159  -0.00016  -0.00142   0.00025  -0.00117   2.00042
    A3        2.10108  -0.00009   0.00127  -0.00213  -0.00086   2.10022
    A4        2.08214  -0.00051  -0.00023  -0.00243  -0.00274   2.07940
    A5        2.45156   0.00036  -0.00033   0.00146   0.00092   2.45248
    A6        1.65060   0.00021   0.00110   0.00009   0.00110   1.65171
    A7        1.84332   0.00013  -0.00316   0.00249  -0.00080   1.84252
    A8        1.88825   0.00002   0.00088  -0.00054   0.00037   1.88863
    A9        1.96348  -0.00009   0.00047  -0.00014   0.00036   1.96384
   A10        1.88990  -0.00002   0.00143  -0.00044   0.00102   1.89092
   A11        1.93388  -0.00007  -0.00007  -0.00086  -0.00088   1.93300
   A12        1.94090   0.00003   0.00037  -0.00039  -0.00005   1.94085
   A13        2.47328  -0.00053  -0.00279  -0.00157  -0.00465   2.46864
   A14        1.93023  -0.00005  -0.00022  -0.00014  -0.00035   1.92987
   A15        1.94378  -0.00004   0.00010  -0.00024  -0.00014   1.94364
   A16        1.91071  -0.00009  -0.00037  -0.00035  -0.00073   1.90999
   A17        1.89447   0.00006   0.00035   0.00032   0.00067   1.89514
   A18        1.88968   0.00007   0.00005   0.00022   0.00027   1.88995
   A19        1.89378   0.00006   0.00011   0.00021   0.00032   1.89410
   A20        3.02609   0.00022  -0.00185   0.00382   0.00196   3.02805
   A21        3.10825   0.00014  -0.00020  -0.00374  -0.00413   3.10412
   A22        3.07950   0.00024   0.01125   0.00571   0.01697   3.09647
   A23        3.15621  -0.00013   0.00300  -0.00303   0.00002   3.15623
    D1       -3.04391   0.00005  -0.00139   0.00158   0.00015  -3.04376
    D2        0.04920  -0.00002   0.00763   0.00017   0.00777   0.05697
    D3       -3.13680  -0.00018  -0.00024  -0.00300  -0.00328  -3.14008
    D4        0.00150   0.00003   0.00013   0.00239   0.00250   0.00400
    D5       -0.31929  -0.00008   0.00171  -0.00107   0.00063  -0.31866
    D6        0.77633   0.00011   0.02002   0.00725   0.02725   0.80358
    D7        0.19427   0.00009   0.00288   0.00034   0.00324   0.19751
    D8        2.21432   0.00013   0.00396  -0.00009   0.00384   2.21816
    D9       -1.90850   0.00009   0.00536   0.00010   0.00546  -1.90304
   D10       -0.52568   0.00008  -0.01911  -0.00420  -0.02330  -0.54898
   D11       -2.54505   0.00000  -0.01922  -0.00463  -0.02381  -2.56885
   D12        1.60516   0.00002  -0.02057  -0.00331  -0.02386   1.58130
   D13        1.05144   0.00004  -0.00100   0.00191   0.00086   1.05230
   D14       -1.05673   0.00002  -0.00136   0.00176   0.00035  -1.05638
   D15        3.13218   0.00003  -0.00131   0.00188   0.00052   3.13270
   D16       -1.00753  -0.00003   0.00274  -0.00056   0.00222  -1.00530
   D17       -3.11570  -0.00005   0.00238  -0.00072   0.00171  -3.11398
   D18        1.07321  -0.00004   0.00243  -0.00059   0.00188   1.07509
   D19       -3.11045   0.00002   0.00073   0.00083   0.00157  -3.10889
   D20        1.06456   0.00001   0.00038   0.00068   0.00105   1.06562
   D21       -1.02972   0.00001   0.00042   0.00080   0.00122  -1.02850
         Item               Value     Threshold  Converged?
 Maximum Force            0.002058     0.000450     NO 
 RMS     Force            0.000319     0.000300     NO 
 Maximum Displacement     0.027561     0.001800     NO 
 RMS     Displacement     0.009488     0.001200     NO 
 Predicted change in Energy=-1.047796D-05
 GradGradGradGradGradGradGradGradGradGradGradGradGradGradGradGradGradGrad

                          Input orientation:                          
 ---------------------------------------------------------------------
 Center     Atomic      Atomic             Coordinates (Angstroms)
 Number     Number       Type             X           Y           Z
 ---------------------------------------------------------------------
      1          6           0       -2.366686    0.650786    0.251596
      2          1           0       -3.318038    1.138443    0.417014
      3          1           0       -1.404344    1.155180    0.216448
      4          8           0       -2.436549   -0.581273    0.092750
      5          8           0       -1.307735   -1.278851   -0.117772
      6          7           0        0.727305    2.001230    0.002449
      7          6           0        1.201361    0.990916   -0.268916
      8          6           0        1.756679   -0.317613   -0.589928
      9          1           0        0.896437   -0.964321   -0.771751
     10          1           0        2.321933   -0.229489   -1.518101
     11          6           0        2.626476   -0.876904    0.536223
     12          1           0        2.044021   -0.991532    1.448384
     13          1           0        3.473015   -0.224714    0.744742
     14          1           0        3.006446   -1.855348    0.248451
 ---------------------------------------------------------------------
                    Distance matrix (angstroms):
                    1          2          3          4          5
     1  C    0.000000
     2  H    1.081779   0.000000
     3  H    1.087084   1.924249   0.000000
     4  O    1.244219   1.959489   2.023862   0.000000
     5  O    2.231884   3.189142   2.458769   1.343561   0.000000
     6  N    3.385048   4.157050   2.303372   4.085027   3.861966
     7  C    3.621820   4.573536   2.655609   3.979569   3.386776
     8  C    4.318344   5.374643   3.579305   4.256610   3.246159
     9  H    3.782034   4.857631   3.280611   3.464517   2.320559
    10  H    5.088208   6.117613   4.337178   5.036045   4.029464
    11  C    5.229390   6.277985   4.525387   5.091001   4.008402
    12  H    4.856320   5.861075   4.244674   4.699102   3.710750
    13  H    5.925521   6.934264   5.096257   5.956104   4.970987
    14  H    5.928850   6.999307   5.340353   5.592289   4.367909
                    6          7          8          9         10
     6  N    0.000000
     7  C    1.148522   0.000000
     8  C    2.605294   1.457283   0.000000
     9  H    3.069607   2.041757   1.091470   0.000000
    10  H    3.135446   2.074978   1.090313   1.768914   0.000000
    11  C    3.489331   2.483537   1.528912   2.170592   2.175348
    12  H    3.575067   2.754868   2.165976   2.499338   3.075383
    13  H    3.611752   2.768695   2.176186   3.079858   2.538793
    14  H    4.486446   3.409871   2.151610   2.507365   2.496534
                   11         12         13         14
    11  C    0.000000
    12  H    1.088316   0.000000
    13  H    1.088789   1.767809   0.000000
    14  H    1.088366   1.764165   1.767190   0.000000
 Stoichiometry    C4H7NO2
 Framework group  C1[X(C4H7NO2)]
 Deg. of freedom    36
 Full point group                 C1      NOp   1
 Largest Abelian subgroup         C1      NOp   1
 Largest concise Abelian subgroup C1      NOp   1
                         Standard orientation:                         
 ---------------------------------------------------------------------
 Center     Atomic      Atomic             Coordinates (Angstroms)
 Number     Number       Type             X           Y           Z
 ---------------------------------------------------------------------
      1          6           0        2.395522    0.654846   -0.227896
      2          1           0        3.347958    1.140707   -0.392364
      3          1           0        1.431046    1.156372   -0.225225
      4          8           0        2.466733   -0.571296   -0.028932
      5          8           0        1.336784   -1.266232    0.184221
      6          7           0       -0.706776    2.000513   -0.074662
      7          6           0       -1.182077    0.997456    0.220411
      8          6           0       -1.738493   -0.302409    0.573154
      9          1           0       -0.879367   -0.939713    0.790072
     10          1           0       -2.319951   -0.187174    1.488255
     11          6           0       -2.586886   -0.900382   -0.549444
     12          1           0       -1.988417   -1.041535   -1.447411
     13          1           0       -3.431868   -0.258389   -0.792981
     14          1           0       -2.968504   -1.870702   -0.237374
 ---------------------------------------------------------------------
 Rotational constants (GHZ):           3.6778454           1.2790278           1.0067142
 Standard basis: Aug-CC-pVTZ (5D, 7F)
 There are   560 symmetry adapted cartesian basis functions of A   symmetry.
 There are   483 symmetry adapted basis functions of A   symmetry.
   483 basis functions,   693 primitive gaussians,   560 cartesian basis functions
    27 alpha electrons       27 beta electrons
       nuclear repulsion energy       269.1487206455 Hartrees.
 NAtoms=   14 NActive=   14 NUniq=   14 SFac= 1.00D+00 NAtFMM=   60 NAOKFM=F Big=F
 Integral buffers will be    131072 words long.
 Raffenetti 2 integral format.
 Two-electron integral symmetry is turned on.
 Nuclear repulsion after empirical dispersion term =      269.1433376829 Hartrees.
 One-electron integrals computed using PRISM.
 NBasis=   483 RedAO= T EigKep=  9.93D-06  NBF=   483
 NBsUse=   483 1.00D-06 EigRej= -1.00D+00 NBFU=   483
 Initial guess from the checkpoint file:  "TS3-RC1-wb97H.chk"
 B after Tr=     0.000000    0.000000    0.000000
         Rot=    0.999999    0.001261    0.000482    0.000058 Ang=   0.15 deg.
 ExpMin= 2.53D-02 ExpMax= 1.53D+04 ExpMxC= 5.22D+02 IAcc=3 IRadAn=         7 AccDes= 0.00D+00
 Harris functional with IExCor= 4639 and IRadAn=       7 diagonalized for initial guess.
 HarFok:  IExCor= 4639 AccDes= 0.00D+00 IRadAn=         7 IDoV= 1 UseB2=F ITyADJ=14
 ICtDFT=  3500011 ScaDFX=  1.000000  1.000000  1.000000  1.000000
 FoFCou: FMM=F IPFlag=           0 FMFlag=      100000 FMFlg1=           0
         NFxFlg=           0 DoJE=T BraDBF=F KetDBF=T FulRan=T
         wScrn=  0.000000 ICntrl=       500 IOpCl=  0 I1Cent=   200000004 NGrid=           0
         NMat0=    1 NMatS0=      1 NMatT0=    0 NMatD0=    1 NMtDS0=    0 NMtDT0=    0
 Petite list used in FoFCou.
 Requested convergence on RMS density matrix=1.00D-08 within 128 cycles.
 Requested convergence on MAX density matrix=1.00D-06.
 Requested convergence on             energy=1.00D-06.
 No special actions if energy rises.
 SCF Done:  E(RwB97XD) =  -361.672042277     A.U. after   12 cycles
            NFock= 12  Conv=0.40D-08     -V/T= 2.0057
 Calling FoFJK, ICntrl=      2127 FMM=F ISym2X=0 I1Cent= 0 IOpClX= 0 NMat=1 NMatS=1 NMatT=0.
 ***** Axes restored to original set *****
 -------------------------------------------------------------------
 Center     Atomic                   Forces (Hartrees/Bohr)
 Number     Number              X              Y              Z
 -------------------------------------------------------------------
      1        6          -0.000023893   -0.000730357   -0.000230301
      2        1           0.000008232   -0.000028689    0.000041913
      3        1          -0.000188695   -0.000235780    0.000059735
      4        8          -0.000671646    0.001159315    0.000264338
      5        8           0.000693345   -0.000058885    0.000047153
      6        7           0.000679256   -0.000771872   -0.000368350
      7        6          -0.000571741    0.000754029    0.000462071
      8        6          -0.000147058    0.000242459    0.000085917
      9        1           0.000330531   -0.000321492   -0.000428032
     10        1          -0.000046948   -0.000046960    0.000081740
     11        6           0.000025743   -0.000016108    0.000103553
     12        1           0.000031965    0.000018460   -0.000106354
     13        1          -0.000077149   -0.000057616   -0.000027153
     14        1          -0.000041942    0.000093497    0.000013770
 -------------------------------------------------------------------
 Cartesian Forces:  Max     0.001159315 RMS     0.000374083

 GradGradGradGradGradGradGradGradGradGradGradGradGradGradGradGradGradGrad
 Berny optimization.
 Using GEDIIS/GDIIS optimizer.
 FormGI is forming the generalized inverse of G from B-inverse, IUseBI=4.
 Internal  Forces:  Max     0.001039988 RMS     0.000241213
 Search for a local minimum.
 Step number   8 out of a maximum of   68
 All quantities printed in internal units (Hartrees-Bohrs-Radians)
 Mixed Optimization -- En-DIIS/RFO-DIIS
 Swapping is turned off.
 Update second derivatives using D2CorX and points    3    2    4    5    6
                                                      7    8
 DE= -1.28D-05 DEPred=-1.05D-05 R= 1.22D+00
 TightC=F SS=  1.41D+00  RLast= 5.58D-02 DXNew= 7.7037D-01 1.6743D-01
 Trust test= 1.22D+00 RLast= 5.58D-02 DXMaxT set to 4.58D-01
 ITU=  1  1  1  1  1 -1  1  0
     Eigenvalues ---    0.00106   0.00233   0.00236   0.00826   0.00977
     Eigenvalues ---    0.02017   0.02535   0.03163   0.04504   0.04879
     Eigenvalues ---    0.05429   0.05631   0.05890   0.07063   0.08761
     Eigenvalues ---    0.09465   0.12441   0.14574   0.15990   0.16006
     Eigenvalues ---    0.16021   0.16618   0.19245   0.24792   0.29187
     Eigenvalues ---    0.33027   0.34122   0.34292   0.34320   0.34452
     Eigenvalues ---    0.35200   0.35379   0.37643   0.42091   0.86351
     Eigenvalues ---    1.39526
 En-DIIS/RFO-DIIS/Sim-DIIS IScMMF=       -3 using points:     8    7    6    5    4
 RFO step:  Lambda=-1.48667291D-05.
 DidBck=F Rises=F RFO-DIIS coefs:    1.59941   -0.19909   -0.69014    0.20740    0.08241
 Iteration  1 RMS(Cart)=  0.00518079 RMS(Int)=  0.00006945
 Iteration  2 RMS(Cart)=  0.00002906 RMS(Int)=  0.00006535
 Iteration  3 RMS(Cart)=  0.00000000 RMS(Int)=  0.00006535
 Variable       Old X    -DE/DX   Delta X   Delta X   Delta X     New X
                                 (Linear)    (Quad)   (Total)
    R1        2.04427  -0.00001   0.00034  -0.00028   0.00006   2.04433
    R2        2.05429  -0.00013  -0.00030   0.00004  -0.00031   2.05398
    R3        2.35123  -0.00094   0.00077  -0.00152  -0.00078   2.35046
    R4        4.35274   0.00015   0.00619   0.00394   0.01009   4.36283
    R5        2.53896   0.00076   0.00554  -0.00173   0.00383   2.54279
    R6        4.38522   0.00006   0.00065   0.00211   0.00279   4.38801
    R7        2.17039  -0.00104   0.00035  -0.00078  -0.00042   2.16997
    R8        2.75387  -0.00004   0.00005  -0.00022  -0.00016   2.75370
    R9        2.06258  -0.00009   0.00024  -0.00031  -0.00001   2.06257
   R10        2.06039  -0.00010  -0.00003  -0.00020  -0.00023   2.06016
   R11        2.88922  -0.00006   0.00036  -0.00038  -0.00002   2.88921
   R12        2.05662  -0.00011  -0.00010  -0.00014  -0.00023   2.05639
   R13        2.05751  -0.00010  -0.00007  -0.00012  -0.00019   2.05732
   R14        2.05671  -0.00010   0.00005  -0.00023  -0.00018   2.05654
    A1        2.18255   0.00008   0.00237  -0.00100   0.00138   2.18393
    A2        2.00042   0.00004  -0.00059   0.00015  -0.00044   1.99998
    A3        2.10022  -0.00012  -0.00177   0.00084  -0.00094   2.09928
    A4        2.07940  -0.00014  -0.00237   0.00013  -0.00218   2.07722
    A5        2.45248   0.00028   0.00120   0.00123   0.00258   2.45506
    A6        1.65171   0.00002  -0.00013  -0.00107  -0.00116   1.65054
    A7        1.84252   0.00011  -0.00044   0.00010  -0.00024   1.84228
    A8        1.88863   0.00005   0.00037   0.00002   0.00039   1.88901
    A9        1.96384  -0.00013   0.00051  -0.00051  -0.00007   1.96377
   A10        1.89092  -0.00006   0.00057  -0.00011   0.00040   1.89132
   A11        1.93300  -0.00002  -0.00078   0.00010  -0.00069   1.93231
   A12        1.94085   0.00006  -0.00021   0.00040   0.00022   1.94107
   A13        2.46864  -0.00058  -0.00330  -0.00222  -0.00521   2.46343
   A14        1.92987  -0.00004  -0.00024  -0.00012  -0.00036   1.92951
   A15        1.94364   0.00000  -0.00028   0.00023  -0.00005   1.94358
   A16        1.90999  -0.00001  -0.00065   0.00022  -0.00042   1.90956
   A17        1.89514   0.00002   0.00059  -0.00015   0.00044   1.89558
   A18        1.88995   0.00002   0.00029  -0.00008   0.00021   1.89017
   A19        1.89410   0.00001   0.00032  -0.00011   0.00021   1.89431
   A20        3.02805   0.00004   0.00203  -0.00208  -0.00007   3.02798
   A21        3.10412   0.00032  -0.00103   0.00252   0.00162   3.10574
   A22        3.09647   0.00010   0.00792  -0.00367   0.00427   3.10074
   A23        3.15623  -0.00012   0.00036  -0.00210  -0.00178   3.15445
    D1       -3.04376  -0.00010  -0.00160  -0.00036  -0.00192  -3.04568
    D2        0.05697   0.00008   0.00732  -0.00530   0.00214   0.05911
    D3       -3.14008  -0.00003   0.00077  -0.00101  -0.00020  -3.14028
    D4        0.00400  -0.00011  -0.00131   0.00056  -0.00069   0.00331
    D5       -0.31866  -0.00007  -0.00061  -0.00200  -0.00257  -0.32123
    D6        0.80358   0.00012   0.01551   0.00075   0.01635   0.81993
    D7        0.19751   0.00012  -0.00022   0.00462   0.00452   0.20203
    D8        2.21816   0.00014   0.00040   0.00443   0.00492   2.22308
    D9       -1.90304   0.00006   0.00102   0.00390   0.00497  -1.89807
   D10       -0.54898   0.00011  -0.01034  -0.00123  -0.01153  -0.56051
   D11       -2.56885   0.00002  -0.01081  -0.00125  -0.01204  -2.58090
   D12        1.58130   0.00000  -0.01044  -0.00174  -0.01215   1.56915
   D13        1.05230   0.00001   0.00059  -0.00030   0.00033   1.05263
   D14       -1.05638   0.00001   0.00020  -0.00018   0.00005  -1.05632
   D15        3.13270   0.00000   0.00040  -0.00034   0.00010   3.13280
   D16       -1.00530  -0.00003   0.00134  -0.00016   0.00113  -1.00417
   D17       -3.11398  -0.00003   0.00095  -0.00004   0.00086  -3.11312
   D18        1.07509  -0.00003   0.00115  -0.00019   0.00091   1.07600
   D19       -3.10889   0.00003   0.00128  -0.00035   0.00094  -3.10795
   D20        1.06562   0.00002   0.00089  -0.00023   0.00067   1.06628
   D21       -1.02850   0.00002   0.00109  -0.00038   0.00071  -1.02778
         Item               Value     Threshold  Converged?
 Maximum Force            0.001040     0.000450     NO 
 RMS     Force            0.000241     0.000300     YES
 Maximum Displacement     0.014545     0.001800     NO 
 RMS     Displacement     0.005195     0.001200     NO 
 Predicted change in Energy=-6.681349D-06
 GradGradGradGradGradGradGradGradGradGradGradGradGradGradGradGradGradGrad

                          Input orientation:                          
 ---------------------------------------------------------------------
 Center     Atomic      Atomic             Coordinates (Angstroms)
 Number     Number       Type             X           Y           Z
 ---------------------------------------------------------------------
      1          6           0       -2.367848    0.649937    0.253107
      2          1           0       -3.319882    1.135914    0.419755
      3          1           0       -1.406285    1.155100    0.213072
      4          8           0       -2.435712   -0.582467    0.099371
      5          8           0       -1.302959   -1.277128   -0.112565
      6          7           0        0.730204    2.003169   -0.002177
      7          6           0        1.203265    0.992091   -0.271494
      8          6           0        1.759166   -0.316119   -0.592399
      9          1           0        0.899166   -0.961985   -0.778281
     10          1           0        2.328332   -0.227158   -1.517955
     11          6           0        2.623395   -0.878011    0.536729
     12          1           0        2.036324   -0.994094    1.445594
     13          1           0        3.469240   -0.226734    0.750324
     14          1           0        3.003914   -1.856005    0.248509
 ---------------------------------------------------------------------
                    Distance matrix (angstroms):
                    1          2          3          4          5
     1  C    0.000000
     2  H    1.081811   0.000000
     3  H    1.086921   1.924822   0.000000
     4  O    1.243809   1.958887   2.022818   0.000000
     5  O    2.231879   3.189689   2.456105   1.345585   0.000000
     6  N    3.390330   4.163335   2.308709   4.088870   3.860866
     7  C    3.625620   4.577922   2.659159   3.982327   3.384638
     8  C    4.322082   5.378623   3.582367   4.259870   3.245056
     9  H    3.786216   4.861773   3.283281   3.469254   2.322035
    10  H    5.095102   6.124950   4.342172   5.043621   4.032844
    11  C    5.227578   6.276315   4.525110   5.086570   3.999642
    12  H    4.849907   5.854761   4.241427   4.688376   3.695779
    13  H    5.923459   6.932407   5.095963   5.951365   4.962034
    14  H    5.927528   6.997950   5.340212   5.588710   4.360576
                    6          7          8          9         10
     6  N    0.000000
     7  C    1.148301   0.000000
     8  C    2.605037   1.457196   0.000000
     9  H    3.069694   2.041500   1.091464   0.000000
    10  H    3.134638   2.075093   1.090191   1.769068   0.000000
    11  C    3.489382   2.483400   1.528903   2.170085   2.175407
    12  H    3.575692   2.754507   2.165614   2.497955   3.075074
    13  H    3.611238   2.768445   2.176062   3.079367   2.539046
    14  H    4.486181   3.409456   2.151226   2.506697   2.495986
                   11         12         13         14
    11  C    0.000000
    12  H    1.088193   0.000000
    13  H    1.088686   1.767905   0.000000
    14  H    1.088273   1.764124   1.767165   0.000000
 Stoichiometry    C4H7NO2
 Framework group  C1[X(C4H7NO2)]
 Deg. of freedom    36
 Full point group                 C1      NOp   1
 Largest Abelian subgroup         C1      NOp   1
 Largest concise Abelian subgroup C1      NOp   1
                         Standard orientation:                         
 ---------------------------------------------------------------------
 Center     Atomic      Atomic             Coordinates (Angstroms)
 Number     Number       Type             X           Y           Z
 ---------------------------------------------------------------------
      1          6           0        2.397854    0.653915   -0.226842
      2          1           0        3.351059    1.137936   -0.392483
      3          1           0        1.433851    1.155985   -0.222406
      4          8           0        2.467355   -0.572098   -0.029045
      5          8           0        1.333380   -1.263886    0.185736
      6          7           0       -0.709427    2.001738   -0.076798
      7          6           0       -1.183744    0.998585    0.218670
      8          6           0       -1.740763   -0.300086    0.574484
      9          1           0       -0.882040   -0.935365    0.798788
     10          1           0       -2.327585   -0.181493    1.485578
     11          6           0       -2.581493   -0.904617   -0.550354
     12          1           0       -1.976983   -1.049659   -1.443491
     13          1           0       -3.425560   -0.264832   -0.802273
     14          1           0       -2.963763   -1.873649   -0.235418
 ---------------------------------------------------------------------
 Rotational constants (GHZ):           3.6745305           1.2793822           1.0068307
 Standard basis: Aug-CC-pVTZ (5D, 7F)
 There are   560 symmetry adapted cartesian basis functions of A   symmetry.
 There are   483 symmetry adapted basis functions of A   symmetry.
   483 basis functions,   693 primitive gaussians,   560 cartesian basis functions
    27 alpha electrons       27 beta electrons
       nuclear repulsion energy       269.1204754177 Hartrees.
 NAtoms=   14 NActive=   14 NUniq=   14 SFac= 1.00D+00 NAtFMM=   60 NAOKFM=F Big=F
 Integral buffers will be    131072 words long.
 Raffenetti 2 integral format.
 Two-electron integral symmetry is turned on.
 Nuclear repulsion after empirical dispersion term =      269.1150921113 Hartrees.
 One-electron integrals computed using PRISM.
 NBasis=   483 RedAO= T EigKep=  9.91D-06  NBF=   483
 NBsUse=   483 1.00D-06 EigRej= -1.00D+00 NBFU=   483
 Initial guess from the checkpoint file:  "TS3-RC1-wb97H.chk"
 B after Tr=     0.000000    0.000000    0.000000
         Rot=    1.000000    0.000766    0.000328   -0.000156 Ang=   0.10 deg.
 Requested convergence on RMS density matrix=1.00D-08 within 128 cycles.
 Requested convergence on MAX density matrix=1.00D-06.
 Requested convergence on             energy=1.00D-06.
 No special actions if energy rises.
 SCF Done:  E(RwB97XD) =  -361.672052451     A.U. after   11 cycles
            NFock= 11  Conv=0.99D-08     -V/T= 2.0057
 Calling FoFJK, ICntrl=      2127 FMM=F ISym2X=0 I1Cent= 0 IOpClX= 0 NMat=1 NMatS=1 NMatT=0.
 ***** Axes restored to original set *****
 -------------------------------------------------------------------
 Center     Atomic                   Forces (Hartrees/Bohr)
 Number     Number              X              Y              Z
 -------------------------------------------------------------------
      1        6          -0.000218950   -0.000657212   -0.000169691
      2        1           0.000056992    0.000103710    0.000055911
      3        1          -0.000111018   -0.000051155    0.000062250
      4        8           0.000436186    0.000394715    0.000011285
      5        8          -0.000255049    0.000335854    0.000216459
      6        7           0.000360565   -0.000357153   -0.000166476
      7        6          -0.000279166    0.000437610    0.000192849
      8        6          -0.000301141    0.000143152    0.000248866
      9        1           0.000358895   -0.000345663   -0.000475621
     10        1          -0.000026023   -0.000011513    0.000026178
     11        6          -0.000016914   -0.000001999   -0.000015220
     12        1           0.000019954    0.000006328   -0.000029131
     13        1          -0.000025459   -0.000029773    0.000004039
     14        1           0.000001129    0.000033099    0.000038303
 -------------------------------------------------------------------
 Cartesian Forces:  Max     0.000657212 RMS     0.000237168

 GradGradGradGradGradGradGradGradGradGradGradGradGradGradGradGradGradGrad
 Berny optimization.
 Using GEDIIS/GDIIS optimizer.
 FormGI is forming the generalized inverse of G from B-inverse, IUseBI=4.
 Internal  Forces:  Max     0.000603039 RMS     0.000152743
 Search for a local minimum.
 Step number   9 out of a maximum of   68
 All quantities printed in internal units (Hartrees-Bohrs-Radians)
 Mixed Optimization -- En-DIIS/RFO-DIIS
 Swapping is turned off.
 Update second derivatives using D2CorX and points    3    2    4    5    6
                                                      7    8    9
 DE= -1.02D-05 DEPred=-6.68D-06 R= 1.52D+00
 TightC=F SS=  1.41D+00  RLast= 3.12D-02 DXNew= 7.7037D-01 9.3714D-02
 Trust test= 1.52D+00 RLast= 3.12D-02 DXMaxT set to 4.58D-01
 ITU=  1  1  1  1  1  1 -1  1  0
     Eigenvalues ---    0.00086   0.00233   0.00238   0.00756   0.00875
     Eigenvalues ---    0.01976   0.02540   0.03279   0.04578   0.04917
     Eigenvalues ---    0.05433   0.05635   0.05817   0.06982   0.07384
     Eigenvalues ---    0.09474   0.11302   0.14678   0.15994   0.16012
     Eigenvalues ---    0.16027   0.16908   0.18293   0.25726   0.29341
     Eigenvalues ---    0.33173   0.34118   0.34292   0.34320   0.34450
     Eigenvalues ---    0.34925   0.35383   0.38088   0.61833   0.85974
     Eigenvalues ---    1.29686
 En-DIIS/RFO-DIIS/Sim-DIIS IScMMF=       -3 using points:     9    8    7    6    5    4
 RFO step:  Lambda=-1.45411147D-05.
 DidBck=F Rises=F RFO-DIIS coefs:    3.00000   -1.97352    0.00279    0.17485   -0.09171
                  RFO-DIIS coefs:   -0.11240
 Iteration  1 RMS(Cart)=  0.01984262 RMS(Int)=  0.00032311
 Iteration  2 RMS(Cart)=  0.00032529 RMS(Int)=  0.00021245
 Iteration  3 RMS(Cart)=  0.00000017 RMS(Int)=  0.00021245
 Variable       Old X    -DE/DX   Delta X   Delta X   Delta X     New X
                                 (Linear)    (Quad)   (Total)
    R1        2.04433   0.00001   0.00006   0.00014   0.00019   2.04452
    R2        2.05398  -0.00008  -0.00016   0.00004   0.00008   2.05406
    R3        2.35046  -0.00060  -0.00123   0.00040  -0.00070   2.34975
    R4        4.36283   0.00005  -0.00361   0.00020  -0.00322   4.35961
    R5        2.54279  -0.00028   0.00645  -0.00208   0.00431   2.54710
    R6        4.38801   0.00007  -0.01388   0.00022  -0.01383   4.37418
    R7        2.16997  -0.00049  -0.00053   0.00013  -0.00044   2.16954
    R8        2.75370   0.00005  -0.00051   0.00023  -0.00033   2.75337
    R9        2.06257  -0.00007   0.00031  -0.00043  -0.00032   2.06225
   R10        2.06016  -0.00004  -0.00039   0.00013  -0.00026   2.05991
   R11        2.88921  -0.00002  -0.00019   0.00010  -0.00009   2.88912
   R12        2.05639  -0.00004  -0.00033   0.00009  -0.00024   2.05614
   R13        2.05732  -0.00004  -0.00024   0.00004  -0.00020   2.05712
   R14        2.05654  -0.00004  -0.00025   0.00009  -0.00016   2.05638
    A1        2.18393  -0.00006   0.00227  -0.00134   0.00088   2.18480
    A2        1.99998   0.00019  -0.00158   0.00148  -0.00015   1.99983
    A3        2.09928  -0.00013  -0.00067  -0.00014  -0.00072   2.09855
    A4        2.07722   0.00014  -0.00422   0.00210  -0.00234   2.07488
    A5        2.45506   0.00022   0.00423  -0.00007   0.00345   2.45850
    A6        1.65054  -0.00006  -0.00026  -0.00020  -0.00065   1.64989
    A7        1.84228   0.00017  -0.00166   0.00060  -0.00153   1.84074
    A8        1.88901   0.00000   0.00102  -0.00033   0.00082   1.88983
    A9        1.96377  -0.00013  -0.00013  -0.00003  -0.00004   1.96374
   A10        1.89132  -0.00009   0.00161  -0.00029   0.00136   1.89268
   A11        1.93231  -0.00002  -0.00149   0.00015  -0.00104   1.93126
   A12        1.94107   0.00007   0.00066  -0.00010   0.00043   1.94151
   A13        2.46343  -0.00054  -0.01221  -0.00235  -0.01548   2.44795
   A14        1.92951  -0.00001  -0.00086   0.00011  -0.00075   1.92876
   A15        1.94358   0.00001   0.00007  -0.00002   0.00005   1.94364
   A16        1.90956   0.00004  -0.00091   0.00057  -0.00035   1.90922
   A17        1.89558  -0.00001   0.00099  -0.00032   0.00067   1.89625
   A18        1.89017  -0.00002   0.00035  -0.00018   0.00017   1.89033
   A19        1.89431  -0.00002   0.00040  -0.00017   0.00023   1.89455
   A20        3.02798  -0.00009  -0.00084  -0.00189  -0.00268   3.02530
   A21        3.10574   0.00021  -0.00063   0.00099  -0.00023   3.10550
   A22        3.10074   0.00009   0.01720  -0.00211   0.01520   3.11594
   A23        3.15445  -0.00002  -0.00334   0.00129  -0.00197   3.15248
    D1       -3.04568  -0.00007  -0.00756  -0.00135  -0.00898  -3.05466
    D2        0.05911   0.00010   0.00819  -0.00340   0.00482   0.06394
    D3       -3.14028   0.00001  -0.00033   0.00055   0.00013  -3.14015
    D4        0.00331  -0.00008  -0.00151   0.00084  -0.00074   0.00258
    D5       -0.32123  -0.00008  -0.00281  -0.00018  -0.00308  -0.32431
    D6        0.81993   0.00008   0.05058   0.00009   0.05056   0.87048
    D7        0.20203   0.00013   0.01367   0.00485   0.01862   0.22066
    D8        2.22308   0.00013   0.01458   0.00506   0.01957   2.24265
    D9       -1.89807   0.00007   0.01624   0.00433   0.02072  -1.87735
   D10       -0.56051   0.00006  -0.04129  -0.00393  -0.04514  -0.60565
   D11       -2.58090   0.00001  -0.04240  -0.00372  -0.04595  -2.62685
   D12        1.56915   0.00000  -0.04334  -0.00350  -0.04672   1.52243
   D13        1.05263   0.00005   0.00067   0.00002   0.00053   1.05316
   D14       -1.05632   0.00006  -0.00005   0.00036   0.00015  -1.05617
   D15        3.13280   0.00005   0.00000   0.00021   0.00006   3.13286
   D16       -1.00417  -0.00007   0.00385  -0.00082   0.00318  -1.00098
   D17       -3.11312  -0.00006   0.00313  -0.00048   0.00281  -3.11032
   D18        1.07600  -0.00007   0.00318  -0.00063   0.00271   1.07871
   D19       -3.10795   0.00001   0.00237  -0.00049   0.00188  -3.10607
   D20        1.06628   0.00002   0.00166  -0.00015   0.00150   1.06778
   D21       -1.02778   0.00001   0.00171  -0.00030   0.00141  -1.02638
         Item               Value     Threshold  Converged?
 Maximum Force            0.000603     0.000450     NO 
 RMS     Force            0.000153     0.000300     YES
 Maximum Displacement     0.064629     0.001800     NO 
 RMS     Displacement     0.020027     0.001200     NO 
 Predicted change in Energy=-6.727646D-06
 GradGradGradGradGradGradGradGradGradGradGradGradGradGradGradGradGradGrad

                          Input orientation:                          
 ---------------------------------------------------------------------
 Center     Atomic      Atomic             Coordinates (Angstroms)
 Number     Number       Type             X           Y           Z
 ---------------------------------------------------------------------
      1          6           0       -2.359107    0.645283    0.260068
      2          1           0       -3.312893    1.124910    0.435529
      3          1           0       -1.401998    1.157192    0.201952
      4          8           0       -2.418765   -0.588746    0.119545
      5          8           0       -1.279748   -1.274589   -0.101817
      6          7           0        0.730643    2.008839   -0.018968
      7          6           0        1.205177    0.997550   -0.283876
      8          6           0        1.762425   -0.310709   -0.601437
      9          1           0        0.902764   -0.952248   -0.802279
     10          1           0        2.346686   -0.220317   -1.517237
     11          6           0        2.605617   -0.880484    0.539523
     12          1           0        2.002124   -0.999165    1.437073
     13          1           0        3.449512   -0.232839    0.770628
     14          1           0        2.987882   -1.858167    0.252886
 ---------------------------------------------------------------------
                    Distance matrix (angstroms):
                    1          2          3          4          5
     1  C    0.000000
     2  H    1.081914   0.000000
     3  H    1.086962   1.925388   0.000000
     4  O    1.243436   1.958553   2.022105   0.000000
     5  O    2.232013   3.190613   2.453728   1.347865   0.000000
     6  N    3.388761   4.163902   2.307004   4.084777   3.850900
     7  C    3.622718   4.576758   2.656854   3.976436   3.372034
     8  C    4.317770   5.375421   3.579629   4.251996   3.230094
     9  H    3.784242   4.859889   3.281791   3.466187   2.314717
    10  H    5.104171   6.136266   4.348077   5.052160   4.033104
    11  C    5.201398   6.249895   4.508554   5.050338   3.957613
    12  H    4.807275   5.810697   4.214671   4.631262   3.635207
    13  H    5.896764   6.905497   5.078654   5.915003   4.920600
    14  H    5.904033   6.973656   5.325978   5.555272   4.321927
                    6          7          8          9         10
     6  N    0.000000
     7  C    1.148069   0.000000
     8  C    2.604639   1.457022   0.000000
     9  H    3.067774   2.040076   1.091296   0.000000
    10  H    3.134571   2.075434   1.090055   1.769688   0.000000
    11  C    3.489359   2.483190   1.528858   2.169168   2.175574
    12  H    3.575585   2.753845   2.164937   2.495093   3.074617
    13  H    3.611209   2.768190   2.175980   3.078556   2.539824
    14  H    4.485841   3.408999   2.150870   2.506348   2.495400
                   11         12         13         14
    11  C    0.000000
    12  H    1.088065   0.000000
    13  H    1.088582   1.768145   0.000000
    14  H    1.088187   1.764058   1.767159   0.000000
 Stoichiometry    C4H7NO2
 Framework group  C1[X(C4H7NO2)]
 Deg. of freedom    36
 Full point group                 C1      NOp   1
 Largest Abelian subgroup         C1      NOp   1
 Largest concise Abelian subgroup C1      NOp   1
                         Standard orientation:                         
 ---------------------------------------------------------------------
 Center     Atomic      Atomic             Coordinates (Angstroms)
 Number     Number       Type             X           Y           Z
 ---------------------------------------------------------------------
      1          6           0        2.394295    0.650091   -0.226659
      2          1           0        3.349582    1.127280   -0.400598
      3          1           0        1.433487    1.158205   -0.214200
      4          8           0        2.456804   -0.576084   -0.029883
      5          8           0        1.316283   -1.258374    0.194686
      6          7           0       -0.708130    2.005749   -0.082242
      7          6           0       -1.183767    1.004347    0.216127
      8          6           0       -1.741857   -0.291894    0.578356
      9          1           0       -0.884035   -0.918595    0.827984
     10          1           0       -2.348405   -0.164468    1.475062
     11          6           0       -2.554496   -0.916973   -0.555797
     12          1           0       -1.929017   -1.071732   -1.432559
     13          1           0       -3.395860   -0.285422   -0.835547
     14          1           0       -2.938584   -1.883273   -0.235030
 ---------------------------------------------------------------------
 Rotational constants (GHZ):           3.6581474           1.2911997           1.0137805
 Standard basis: Aug-CC-pVTZ (5D, 7F)
 There are   560 symmetry adapted cartesian basis functions of A   symmetry.
 There are   483 symmetry adapted basis functions of A   symmetry.
   483 basis functions,   693 primitive gaussians,   560 cartesian basis functions
    27 alpha electrons       27 beta electrons
       nuclear repulsion energy       269.4241983803 Hartrees.
 NAtoms=   14 NActive=   14 NUniq=   14 SFac= 1.00D+00 NAtFMM=   60 NAOKFM=F Big=F
 Integral buffers will be    131072 words long.
 Raffenetti 2 integral format.
 Two-electron integral symmetry is turned on.
 Nuclear repulsion after empirical dispersion term =      269.4187951740 Hartrees.
 One-electron integrals computed using PRISM.
 NBasis=   483 RedAO= T EigKep=  9.89D-06  NBF=   483
 NBsUse=   483 1.00D-06 EigRej= -1.00D+00 NBFU=   483
 Initial guess from the checkpoint file:  "TS3-RC1-wb97H.chk"
 B after Tr=     0.000000    0.000000    0.000000
         Rot=    0.999997    0.002390    0.001103   -0.000085 Ang=   0.30 deg.
 ExpMin= 2.53D-02 ExpMax= 1.53D+04 ExpMxC= 5.22D+02 IAcc=3 IRadAn=         7 AccDes= 0.00D+00
 Harris functional with IExCor= 4639 and IRadAn=       7 diagonalized for initial guess.
 HarFok:  IExCor= 4639 AccDes= 0.00D+00 IRadAn=         7 IDoV= 1 UseB2=F ITyADJ=14
 ICtDFT=  3500011 ScaDFX=  1.000000  1.000000  1.000000  1.000000
 FoFCou: FMM=F IPFlag=           0 FMFlag=      100000 FMFlg1=           0
         NFxFlg=           0 DoJE=T BraDBF=F KetDBF=T FulRan=T
         wScrn=  0.000000 ICntrl=       500 IOpCl=  0 I1Cent=   200000004 NGrid=           0
         NMat0=    1 NMatS0=      1 NMatT0=    0 NMatD0=    1 NMtDS0=    0 NMtDT0=    0
 Petite list used in FoFCou.
 Requested convergence on RMS density matrix=1.00D-08 within 128 cycles.
 Requested convergence on MAX density matrix=1.00D-06.
 Requested convergence on             energy=1.00D-06.
 No special actions if energy rises.
 SCF Done:  E(RwB97XD) =  -361.672064398     A.U. after   12 cycles
            NFock= 12  Conv=0.51D-08     -V/T= 2.0057
 Calling FoFJK, ICntrl=      2127 FMM=F ISym2X=0 I1Cent= 0 IOpClX= 0 NMat=1 NMatS=1 NMatT=0.
 ***** Axes restored to original set *****
 -------------------------------------------------------------------
 Center     Atomic                   Forces (Hartrees/Bohr)
 Number     Number              X              Y              Z
 -------------------------------------------------------------------
      1        6          -0.000358800   -0.000568250   -0.000120738
      2        1           0.000108976    0.000169115    0.000049291
      3        1          -0.000150319    0.000045284    0.000086119
      4        8           0.001558153   -0.000272426   -0.000228343
      5        8          -0.001322107    0.000735620    0.000422002
      6        7           0.000110961    0.000146832    0.000033640
      7        6           0.000028964    0.000106449   -0.000047292
      8        6          -0.000364264    0.000131091    0.000381083
      9        1           0.000407031   -0.000499500   -0.000560710
     10        1          -0.000010182    0.000028205   -0.000038478
     11        6          -0.000077083    0.000005852   -0.000113381
     12        1           0.000003451   -0.000010689    0.000047251
     13        1           0.000029472    0.000002918    0.000032455
     14        1           0.000035748   -0.000020500    0.000057102
 -------------------------------------------------------------------
 Cartesian Forces:  Max     0.001558153 RMS     0.000398423

 GradGradGradGradGradGradGradGradGradGradGradGradGradGradGradGradGradGrad
 Berny optimization.
 Using GEDIIS/GDIIS optimizer.
 FormGI is forming the generalized inverse of G from B-inverse, IUseBI=4.
 Internal  Forces:  Max     0.001359270 RMS     0.000229590
 Search for a local minimum.
 Step number  10 out of a maximum of   68
 All quantities printed in internal units (Hartrees-Bohrs-Radians)
 Mixed Optimization -- En-DIIS/RFO-DIIS
 Swapping is turned off.
 Update second derivatives using D2CorX and points    4    5    6    7    8
                                                      9   10
 DE= -1.19D-05 DEPred=-6.73D-06 R= 1.78D+00
 TightC=F SS=  1.41D+00  RLast= 1.05D-01 DXNew= 7.7037D-01 3.1355D-01
 Trust test= 1.78D+00 RLast= 1.05D-01 DXMaxT set to 4.58D-01
 ITU=  1  1  1  1  1  1  1 -1  1  0
     Eigenvalues ---    0.00056   0.00233   0.00240   0.00671   0.00865
     Eigenvalues ---    0.01962   0.02543   0.03325   0.04524   0.04898
     Eigenvalues ---    0.05421   0.05485   0.05645   0.06142   0.07537
     Eigenvalues ---    0.09533   0.11154   0.14897   0.15994   0.16013
     Eigenvalues ---    0.16025   0.16801   0.18018   0.25975   0.29452
     Eigenvalues ---    0.33131   0.34129   0.34292   0.34319   0.34458
     Eigenvalues ---    0.34845   0.35393   0.38144   0.79284   0.93096
     Eigenvalues ---    1.37872
 En-DIIS/RFO-DIIS/Sim-DIIS IScMMF=       -3 using points:    10    9    8    7    6    5    4
 RFO step:  Lambda=-1.80455436D-05.
 DIIS inversion failure, remove point   7.
 RFO-DIIS uses    6 points instead of    7
 DidBck=F Rises=F RFO-DIIS coefs:    2.48453   -1.15193   -0.53816   -0.02334    0.19181
                  RFO-DIIS coefs:    0.03709    0.00000
 Iteration  1 RMS(Cart)=  0.02603666 RMS(Int)=  0.00046622
 Iteration  2 RMS(Cart)=  0.00058358 RMS(Int)=  0.00018309
 Iteration  3 RMS(Cart)=  0.00000044 RMS(Int)=  0.00018309
 Variable       Old X    -DE/DX   Delta X   Delta X   Delta X     New X
                                 (Linear)    (Quad)   (Total)
    R1        2.04452  -0.00001   0.00021  -0.00007   0.00015   2.04467
    R2        2.05406  -0.00008  -0.00016  -0.00004  -0.00004   2.05402
    R3        2.34975  -0.00036  -0.00196   0.00083  -0.00101   2.34875
    R4        4.35961   0.00004   0.01209  -0.00169   0.01055   4.37016
    R5        2.54710  -0.00136   0.00603  -0.00217   0.00382   2.55091
    R6        4.37418   0.00015  -0.00699   0.00130  -0.00585   4.36833
    R7        2.16954   0.00010  -0.00118   0.00079  -0.00043   2.16911
    R8        2.75337   0.00018  -0.00035   0.00031  -0.00010   2.75328
    R9        2.06225   0.00008  -0.00077   0.00061  -0.00030   2.06195
   R10        2.05991   0.00003  -0.00053   0.00033  -0.00021   2.05970
   R11        2.88912   0.00002  -0.00020   0.00007  -0.00013   2.88899
   R12        2.05614   0.00004  -0.00050   0.00029  -0.00022   2.05593
   R13        2.05712   0.00003  -0.00044   0.00026  -0.00017   2.05695
   R14        2.05638   0.00002  -0.00040   0.00023  -0.00017   2.05621
    A1        2.18480  -0.00015   0.00111  -0.00061   0.00044   2.18525
    A2        1.99983   0.00027   0.00050  -0.00006   0.00038   2.00021
    A3        2.09855  -0.00012  -0.00162   0.00067  -0.00082   2.09773
    A4        2.07488   0.00043  -0.00340   0.00132  -0.00216   2.07272
    A5        2.45850   0.00016   0.00603  -0.00057   0.00490   2.46340
    A6        1.64989  -0.00016  -0.00243   0.00066  -0.00192   1.64798
    A7        1.84074   0.00027  -0.00085   0.00121  -0.00001   1.84073
    A8        1.88983  -0.00005   0.00087  -0.00040   0.00062   1.89045
    A9        1.96374  -0.00015  -0.00039  -0.00025  -0.00064   1.96310
   A10        1.89268  -0.00011   0.00124   0.00004   0.00119   1.89387
   A11        1.93126  -0.00006  -0.00145  -0.00052  -0.00157   1.92969
   A12        1.94151   0.00010   0.00060  -0.00002   0.00049   1.94199
   A13        2.44795  -0.00055  -0.02211  -0.00104  -0.02351   2.42445
   A14        1.92876   0.00002  -0.00104   0.00018  -0.00086   1.92790
   A15        1.94364   0.00002   0.00005  -0.00004   0.00002   1.94365
   A16        1.90922   0.00009  -0.00031   0.00012  -0.00018   1.90904
   A17        1.89625  -0.00003   0.00081  -0.00009   0.00072   1.89697
   A18        1.89033  -0.00005   0.00023  -0.00013   0.00011   1.89044
   A19        1.89455  -0.00005   0.00029  -0.00006   0.00022   1.89477
   A20        3.02530  -0.00020  -0.00388  -0.00109  -0.00487   3.02043
   A21        3.10550   0.00010   0.00209  -0.00082   0.00081   3.10631
   A22        3.11594   0.00008   0.01481  -0.00295   0.01216   3.12809
   A23        3.15248   0.00006  -0.00459   0.00260  -0.00201   3.15047
    D1       -3.05466  -0.00004  -0.01152   0.00097  -0.01054  -3.06519
    D2        0.06394   0.00014   0.00170  -0.00111   0.00091   0.06485
    D3       -3.14015   0.00003  -0.00016   0.00011  -0.00003  -3.14019
    D4        0.00258  -0.00006  -0.00080  -0.00026  -0.00107   0.00151
    D5       -0.32431  -0.00010  -0.00661   0.00000  -0.00667  -0.33097
    D6        0.87048   0.00003   0.06263  -0.00286   0.05980   0.93028
    D7        0.22066   0.00013   0.02661   0.00207   0.02914   0.24980
    D8        2.24265   0.00014   0.02760   0.00300   0.03075   2.27340
    D9       -1.87735   0.00010   0.02810   0.00265   0.03107  -1.84628
   D10       -0.60565   0.00005  -0.05487  -0.00048  -0.05511  -0.66076
   D11       -2.62685   0.00002  -0.05602  -0.00065  -0.05638  -2.68322
   D12        1.52243   0.00000  -0.05666  -0.00033  -0.05677   1.46566
   D13        1.05316   0.00009   0.00098   0.00087   0.00174   1.05490
   D14       -1.05617   0.00011   0.00063   0.00088   0.00140  -1.05477
   D15        3.13286   0.00010   0.00044   0.00090   0.00123   3.13409
   D16       -1.00098  -0.00011   0.00326  -0.00014   0.00321  -0.99777
   D17       -3.11032  -0.00009   0.00291  -0.00013   0.00287  -3.10744
   D18        1.07871  -0.00010   0.00272  -0.00011   0.00271   1.08141
   D19       -3.10607   0.00000   0.00227   0.00016   0.00244  -3.10363
   D20        1.06778   0.00001   0.00192   0.00017   0.00211   1.06989
   D21       -1.02638   0.00000   0.00173   0.00019   0.00194  -1.02444
         Item               Value     Threshold  Converged?
 Maximum Force            0.001359     0.000450     NO 
 RMS     Force            0.000230     0.000300     YES
 Maximum Displacement     0.086400     0.001800     NO 
 RMS     Displacement     0.026365     0.001200     NO 
 Predicted change in Energy=-8.454775D-06
 GradGradGradGradGradGradGradGradGradGradGradGradGradGradGradGradGradGrad

                          Input orientation:                          
 ---------------------------------------------------------------------
 Center     Atomic      Atomic             Coordinates (Angstroms)
 Number     Number       Type             X           Y           Z
 ---------------------------------------------------------------------
      1          6           0       -2.349728    0.638607    0.271510
      2          1           0       -3.305453    1.110301    0.458052
      3          1           0       -1.398620    1.158998    0.193908
      4          8           0       -2.398583   -0.596715    0.143454
      5          8           0       -1.252912   -1.271215   -0.090385
      6          7           0        0.735429    2.017666   -0.043979
      7          6           0        1.209996    1.004979   -0.302417
      8          6           0        1.768184   -0.304258   -0.614010
      9          1           0        0.910304   -0.941117   -0.835451
     10          1           0        2.373225   -0.212788   -1.515974
     11          6           0        2.582134   -0.883123    0.543399
     12          1           0        1.956403   -1.004469    1.425087
     13          1           0        3.422454   -0.239787    0.797942
     14          1           0        2.967486   -1.860570    0.260456
 ---------------------------------------------------------------------
                    Distance matrix (angstroms):
                    1          2          3          4          5
     1  C    0.000000
     2  H    1.081990   0.000000
     3  H    1.086939   1.925658   0.000000
     4  O    1.242903   1.958390   2.021139   0.000000
     5  O    2.231904   3.191446   2.451120   1.349886   0.000000
     6  N    3.394043   4.171819   2.312588   4.085603   3.843487
     7  C    3.624260   4.580250   2.659876   3.973168   3.360348
     8  C    4.316288   5.375136   3.580852   4.245142   3.214998
     9  H    3.787968   4.863546   3.286517   3.467794   2.311621
    10  H    5.121158   6.155869   4.362603   5.066680   4.037504
    11  C    5.168448   6.216487   4.487628   5.004950   3.906390
    12  H    4.751127   5.752786   4.177628   4.557933   3.559145
    13  H    5.862320   6.870444   5.056106   5.868579   4.869499
    14  H    5.875269   6.943694   5.308965   5.514138   4.275768
                    6          7          8          9         10
     6  N    0.000000
     7  C    1.147841   0.000000
     8  C    2.604391   1.456972   0.000000
     9  H    3.067802   2.039910   1.091139   0.000000
    10  H    3.134337   2.075760   1.089945   1.770230   0.000000
    11  C    3.488540   2.482559   1.528789   2.167858   2.175778
    12  H    3.575226   2.753049   2.164171   2.491660   3.074140
    13  H    3.609021   2.766803   2.175861   3.077456   2.540830
    14  H    4.485028   3.408368   2.150610   2.505675   2.494802
                   11         12         13         14
    11  C    0.000000
    12  H    1.087951   0.000000
    13  H    1.088490   1.768433   0.000000
    14  H    1.088098   1.763962   1.767152   0.000000
 Stoichiometry    C4H7NO2
 Framework group  C1[X(C4H7NO2)]
 Deg. of freedom    36
 Full point group                 C1      NOp   1
 Largest Abelian subgroup         C1      NOp   1
 Largest concise Abelian subgroup C1      NOp   1
                         Standard orientation:                         
 ---------------------------------------------------------------------
 Center     Atomic      Atomic             Coordinates (Angstroms)
 Number     Number       Type             X           Y           Z
 ---------------------------------------------------------------------
      1          6           0        2.391112    0.646654   -0.229119
      2          1           0        3.348445    1.116114   -0.413033
      3          1           0        1.434002    1.161466   -0.210522
      4          8           0        2.445645   -0.578849   -0.029181
      5          8           0        1.298584   -1.249908    0.207723
      6          7           0       -0.713071    2.011762   -0.087487
      7          6           0       -1.187487    1.010922    0.213823
      8          6           0       -1.744807   -0.283750    0.582583
      9          1           0       -0.889256   -0.898707    0.866211
     10          1           0       -2.378276   -0.146892    1.458920
     11          6           0       -2.517845   -0.935353   -0.564161
     12          1           0       -1.864092   -1.100685   -1.417923
     13          1           0       -3.354867   -0.315646   -0.880654
     14          1           0       -2.904129   -1.898761   -0.237686
 ---------------------------------------------------------------------
 Rotational constants (GHZ):           3.6343598           1.3042854           1.0213299
 Standard basis: Aug-CC-pVTZ (5D, 7F)
 There are   560 symmetry adapted cartesian basis functions of A   symmetry.
 There are   483 symmetry adapted basis functions of A   symmetry.
   483 basis functions,   693 primitive gaussians,   560 cartesian basis functions
    27 alpha electrons       27 beta electrons
       nuclear repulsion energy       269.7267337136 Hartrees.
 NAtoms=   14 NActive=   14 NUniq=   14 SFac= 1.00D+00 NAtFMM=   60 NAOKFM=F Big=F
 Integral buffers will be    131072 words long.
 Raffenetti 2 integral format.
 Two-electron integral symmetry is turned on.
 Nuclear repulsion after empirical dispersion term =      269.7213076266 Hartrees.
 One-electron integrals computed using PRISM.
 NBasis=   483 RedAO= T EigKep=  9.87D-06  NBF=   483
 NBsUse=   483 1.00D-06 EigRej= -1.00D+00 NBFU=   483
 Initial guess from the checkpoint file:  "TS3-RC1-wb97H.chk"
 B after Tr=     0.000000    0.000000    0.000000
         Rot=    0.999994    0.003011    0.001556   -0.000777 Ang=   0.40 deg.
 ExpMin= 2.53D-02 ExpMax= 1.53D+04 ExpMxC= 5.22D+02 IAcc=3 IRadAn=         7 AccDes= 0.00D+00
 Harris functional with IExCor= 4639 and IRadAn=       7 diagonalized for initial guess.
 HarFok:  IExCor= 4639 AccDes= 0.00D+00 IRadAn=         7 IDoV= 1 UseB2=F ITyADJ=14
 ICtDFT=  3500011 ScaDFX=  1.000000  1.000000  1.000000  1.000000
 FoFCou: FMM=F IPFlag=           0 FMFlag=      100000 FMFlg1=           0
         NFxFlg=           0 DoJE=T BraDBF=F KetDBF=T FulRan=T
         wScrn=  0.000000 ICntrl=       500 IOpCl=  0 I1Cent=   200000004 NGrid=           0
         NMat0=    1 NMatS0=      1 NMatT0=    0 NMatD0=    1 NMtDS0=    0 NMtDT0=    0
 Petite list used in FoFCou.
 Requested convergence on RMS density matrix=1.00D-08 within 128 cycles.
 Requested convergence on MAX density matrix=1.00D-06.
 Requested convergence on             energy=1.00D-06.
 No special actions if energy rises.
 SCF Done:  E(RwB97XD) =  -361.672081010     A.U. after   12 cycles
            NFock= 12  Conv=0.67D-08     -V/T= 2.0057
 Calling FoFJK, ICntrl=      2127 FMM=F ISym2X=0 I1Cent= 0 IOpClX= 0 NMat=1 NMatS=1 NMatT=0.
 ***** Axes restored to original set *****
 -------------------------------------------------------------------
 Center     Atomic                   Forces (Hartrees/Bohr)
 Number     Number              X              Y              Z
 -------------------------------------------------------------------
      1        6          -0.000413488   -0.000222272   -0.000025334
      2        1           0.000130897    0.000200661    0.000039833
      3        1          -0.000121111    0.000146371    0.000076566
      4        8           0.002508693   -0.001062559   -0.000507630
      5        8          -0.002252999    0.001052551    0.000647151
      6        7          -0.000192827    0.000603984    0.000242322
      7        6           0.000276972   -0.000289197   -0.000320950
      8        6          -0.000424524    0.000117804    0.000496735
      9        1           0.000445094   -0.000542880   -0.000617317
     10        1           0.000015126    0.000068514   -0.000086957
     11        6          -0.000100864   -0.000000735   -0.000181942
     12        1          -0.000020414   -0.000023222    0.000109620
     13        1           0.000081303    0.000030101    0.000059946
     14        1           0.000068142   -0.000079123    0.000067956
 -------------------------------------------------------------------
 Cartesian Forces:  Max     0.002508693 RMS     0.000631307

 GradGradGradGradGradGradGradGradGradGradGradGradGradGradGradGradGradGrad
 Berny optimization.
 Using GEDIIS/GDIIS optimizer.
 FormGI is forming the generalized inverse of G from B-inverse, IUseBI=4.
 Internal  Forces:  Max     0.002301355 RMS     0.000357148
 Search for a local minimum.
 Step number  11 out of a maximum of   68
 All quantities printed in internal units (Hartrees-Bohrs-Radians)
 Mixed Optimization -- En-DIIS/RFO-DIIS
 Swapping is turned off.
 Update second derivatives using D2CorX and points    5    6    7    8    9
                                                     10   11
 DE= -1.66D-05 DEPred=-8.45D-06 R= 1.96D+00
 TightC=F SS=  1.41D+00  RLast= 1.30D-01 DXNew= 7.7037D-01 3.9010D-01
 Trust test= 1.96D+00 RLast= 1.30D-01 DXMaxT set to 4.58D-01
 ITU=  1  1  1  1  1  1  1  1 -1  1  0
     Eigenvalues ---    0.00031   0.00232   0.00237   0.00565   0.00863
     Eigenvalues ---    0.01958   0.02573   0.03357   0.04284   0.04814
     Eigenvalues ---    0.05195   0.05439   0.05646   0.06028   0.07806
     Eigenvalues ---    0.09559   0.11097   0.15060   0.15992   0.16013
     Eigenvalues ---    0.16022   0.16558   0.17862   0.25678   0.29473
     Eigenvalues ---    0.33105   0.34136   0.34292   0.34319   0.34473
     Eigenvalues ---    0.34853   0.35396   0.38081   0.76329   0.97058
     Eigenvalues ---    1.78632
 En-DIIS/RFO-DIIS/Sim-DIIS IScMMF=       -3 using points:    11   10    9    8    7    6    5    4
 RFO step:  Lambda=-3.99789925D-05.
 DIIS inversion failure, remove point   8.
 DIIS inversion failure, remove point   7.
 DIIS inversion failure, remove point   6.
 RFO-DIIS uses    5 points instead of    8
 DidBck=F Rises=F RFO-DIIS coefs:    2.85262   -2.00000    0.38241   -0.25886    0.02384
                  RFO-DIIS coefs:    0.00000    0.00000    0.00000
 Iteration  1 RMS(Cart)=  0.06046700 RMS(Int)=  0.00238807
 Iteration  2 RMS(Cart)=  0.00312158 RMS(Int)=  0.00095897
 Iteration  3 RMS(Cart)=  0.00001051 RMS(Int)=  0.00095895
 Iteration  4 RMS(Cart)=  0.00000001 RMS(Int)=  0.00095895
 Variable       Old X    -DE/DX   Delta X   Delta X   Delta X     New X
                                 (Linear)    (Quad)   (Total)
    R1        2.04467  -0.00002   0.00025   0.00000   0.00025   2.04491
    R2        2.05402  -0.00010  -0.00016  -0.00020   0.00057   2.05459
    R3        2.34875   0.00009  -0.00196  -0.00008  -0.00136   2.34738
    R4        4.37016  -0.00005   0.02258   0.00238   0.02584   4.39600
    R5        2.55091  -0.00230   0.00723  -0.00108   0.00587   2.55678
    R6        4.36833   0.00024  -0.00789   0.00157  -0.00717   4.36116
    R7        2.16911   0.00068  -0.00084   0.00004  -0.00106   2.16804
    R8        2.75328   0.00025  -0.00016   0.00017  -0.00030   2.75298
    R9        2.06195   0.00016  -0.00052  -0.00012  -0.00140   2.06055
   R10        2.05970   0.00009  -0.00040  -0.00001  -0.00041   2.05929
   R11        2.88899   0.00008  -0.00024   0.00007  -0.00016   2.88883
   R12        2.05593   0.00010  -0.00042   0.00001  -0.00041   2.05552
   R13        2.05695   0.00009  -0.00034   0.00002  -0.00032   2.05663
   R14        2.05621   0.00008  -0.00033   0.00003  -0.00030   2.05591
    A1        2.18525  -0.00019   0.00097  -0.00028   0.00038   2.18562
    A2        2.00021   0.00030   0.00065   0.00047   0.00081   2.00102
    A3        2.09773  -0.00011  -0.00162  -0.00019  -0.00119   2.09654
    A4        2.07272   0.00067  -0.00410   0.00036  -0.00442   2.06830
    A5        2.46340   0.00010   0.00915   0.00169   0.00764   2.47105
    A6        1.64798  -0.00025  -0.00375  -0.00055  -0.00523   1.64274
    A7        1.84073   0.00030   0.00017   0.00085  -0.00109   1.83964
    A8        1.89045  -0.00010   0.00111  -0.00010   0.00181   1.89226
    A9        1.96310  -0.00012  -0.00121  -0.00036  -0.00144   1.96165
   A10        1.89387  -0.00011   0.00207   0.00054   0.00237   1.89624
   A11        1.92969  -0.00008  -0.00290  -0.00118  -0.00222   1.92747
   A12        1.94199   0.00011   0.00089   0.00032   0.00067   1.94267
   A13        2.42445  -0.00053  -0.04238  -0.01311  -0.05793   2.36652
   A14        1.92790   0.00003  -0.00156  -0.00039  -0.00195   1.92595
   A15        1.94365   0.00003   0.00002   0.00011   0.00013   1.94378
   A16        1.90904   0.00013  -0.00037   0.00023  -0.00013   1.90890
   A17        1.89697  -0.00005   0.00132   0.00017   0.00149   1.89846
   A18        1.89044  -0.00007   0.00022  -0.00009   0.00013   1.89057
   A19        1.89477  -0.00007   0.00042  -0.00004   0.00038   1.89515
   A20        3.02043  -0.00032  -0.00870  -0.00290  -0.01115   3.00928
   A21        3.10631   0.00003   0.00201   0.00059  -0.00018   3.10613
   A22        3.12809   0.00008   0.02088   0.00491   0.02685   3.15494
   A23        3.15047   0.00016  -0.00385   0.00008  -0.00391   3.14656
    D1       -3.06519  -0.00001  -0.01865  -0.00420  -0.02284  -3.08803
    D2        0.06485   0.00017   0.00129  -0.00076   0.00180   0.06664
    D3       -3.14019   0.00006  -0.00005  -0.00007  -0.00010  -3.14028
    D4        0.00151  -0.00003  -0.00209   0.00058  -0.00153  -0.00002
    D5       -0.33097  -0.00011  -0.01252  -0.00371  -0.01652  -0.34749
    D6        0.93028  -0.00001   0.10653   0.02540   0.13165   1.06193
    D7        0.24980   0.00013   0.05223   0.01504   0.06900   0.31880
    D8        2.27340   0.00015   0.05514   0.01626   0.07185   2.34524
    D9       -1.84628   0.00012   0.05555   0.01610   0.07297  -1.77330
   D10       -0.66076   0.00001  -0.09760  -0.02472  -0.12118  -0.78194
   D11       -2.68322   0.00002  -0.09994  -0.02528  -0.12384  -2.80706
   D12        1.46566   0.00001  -0.10057  -0.02529  -0.12482   1.34085
   D13        1.05490   0.00011   0.00320   0.00079   0.00331   1.05822
   D14       -1.05477   0.00014   0.00258   0.00077   0.00267  -1.05209
   D15        3.13409   0.00012   0.00229   0.00060   0.00220   3.13630
   D16       -0.99777  -0.00013   0.00569   0.00074   0.00706  -0.99071
   D17       -3.10744  -0.00011   0.00507   0.00072   0.00642  -3.10102
   D18        1.08141  -0.00013   0.00478   0.00054   0.00596   1.08737
   D19       -3.10363  -0.00001   0.00443   0.00064   0.00512  -3.09851
   D20        1.06989   0.00001   0.00381   0.00062   0.00448   1.07437
   D21       -1.02444   0.00000   0.00352   0.00044   0.00401  -1.02043
         Item               Value     Threshold  Converged?
 Maximum Force            0.002301     0.000450     NO 
 RMS     Force            0.000357     0.000300     NO 
 Maximum Displacement     0.203147     0.001800     NO 
 RMS     Displacement     0.062207     0.001200     NO 
 Predicted change in Energy=-1.781731D-05
 GradGradGradGradGradGradGradGradGradGradGradGradGradGradGradGradGradGrad

                          Input orientation:                          
 ---------------------------------------------------------------------
 Center     Atomic      Atomic             Coordinates (Angstroms)
 Number     Number       Type             X           Y           Z
 ---------------------------------------------------------------------
      1          6           0       -2.324887    0.621514    0.298401
      2          1           0       -3.284320    1.075154    0.509789
      3          1           0       -1.389134    1.161482    0.176344
      4          8           0       -2.347955   -0.616404    0.198186
      5          8           0       -1.189674   -1.264691   -0.063908
      6          7           0        0.747205    2.039050   -0.101935
      7          6           0        1.222419    1.023602   -0.345426
      8          6           0        1.780835   -0.288849   -0.641993
      9          1           0        0.927841   -0.912410   -0.911317
     10          1           0        2.433332   -0.197276   -1.509962
     11          6           0        2.524709   -0.888467    0.551338
     12          1           0        1.848903   -1.013172    1.394485
     13          1           0        3.355633   -0.256500    0.858957
     14          1           0        2.915413   -1.866522    0.278631
 ---------------------------------------------------------------------
                    Distance matrix (angstroms):
                    1          2          3          4          5
     1  C    0.000000
     2  H    1.082120   0.000000
     3  H    1.087243   1.926232   0.000000
     4  O    1.242182   1.958378   2.020072   0.000000
     5  O    2.231086   3.192419   2.446184   1.352991   0.000000
     6  N    3.406967   4.190046   2.326264   4.089195   3.829836
     7  C    3.627612   4.587455   2.666733   3.966447   3.336725
     8  C    4.309299   5.370559   3.580759   4.226121   3.179682
     9  H    3.794283   4.869523   3.294299   3.471233   2.307829
    10  H    5.155700   6.195968   4.393301   5.094521   4.044332
    11  C    5.085529   6.132075   4.434081   4.893014   3.783744
    12  H    4.614555   5.611930   4.086302   4.382028   3.379811
    13  H    5.775244   6.781164   4.998944   5.753005   4.746361
    14  H    5.800987   6.866117   5.263876   5.410388   4.163084
                    6          7          8          9         10
     6  N    0.000000
     7  C    1.147280   0.000000
     8  C    2.603683   1.456814   0.000000
     9  H    3.065754   2.038419   1.090396   0.000000
    10  H    3.134760   2.076776   1.089728   1.770959   0.000000
    11  C    3.486638   2.481160   1.528702   2.165623   2.176018
    12  H    3.573383   2.751040   2.162527   2.485002   3.072956
    13  H    3.605102   2.764019   2.175750   3.075429   2.542818
    14  H    4.483240   3.407123   2.150318   2.505344   2.493561
                   11         12         13         14
    11  C    0.000000
    12  H    1.087733   0.000000
    13  H    1.088323   1.769062   0.000000
    14  H    1.087938   1.763741   1.767129   0.000000
 Stoichiometry    C4H7NO2
 Framework group  C1[X(C4H7NO2)]
 Deg. of freedom    36
 Full point group                 C1      NOp   1
 Largest Abelian subgroup         C1      NOp   1
 Largest concise Abelian subgroup C1      NOp   1
                         Standard orientation:                         
 ---------------------------------------------------------------------
 Center     Atomic      Atomic             Coordinates (Angstroms)
 Number     Number       Type             X           Y           Z
 ---------------------------------------------------------------------
      1          6           0        2.380648    0.641730   -0.233388
      2          1           0        3.341738    1.094923   -0.438100
      3          1           0        1.431541    1.171176   -0.202093
      4          8           0        2.418755   -0.582408   -0.025905
      5          8           0        1.259759   -1.229180    0.236768
      6          7           0       -0.729557    2.026058   -0.100418
      7          6           0       -1.199571    1.025716    0.207240
      8          6           0       -1.750463   -0.267634    0.589432
      9          1           0       -0.901528   -0.848631    0.950978
     10          1           0       -2.445424   -0.115515    1.414899
     11          6           0       -2.426221   -0.981738   -0.581183
     12          1           0       -1.708644   -1.164275   -1.378006
     13          1           0       -3.251403   -0.395191   -0.980535
     14          1           0       -2.813842   -1.940636   -0.243730
 ---------------------------------------------------------------------
 Rotational constants (GHZ):           3.5782839           1.3371426           1.0396096
 Standard basis: Aug-CC-pVTZ (5D, 7F)
 There are   560 symmetry adapted cartesian basis functions of A   symmetry.
 There are   483 symmetry adapted basis functions of A   symmetry.
   483 basis functions,   693 primitive gaussians,   560 cartesian basis functions
    27 alpha electrons       27 beta electrons
       nuclear repulsion energy       270.4966240238 Hartrees.
 NAtoms=   14 NActive=   14 NUniq=   14 SFac= 1.00D+00 NAtFMM=   60 NAOKFM=F Big=F
 Integral buffers will be    131072 words long.
 Raffenetti 2 integral format.
 Two-electron integral symmetry is turned on.
 Nuclear repulsion after empirical dispersion term =      270.4911347251 Hartrees.
 One-electron integrals computed using PRISM.
 NBasis=   483 RedAO= T EigKep=  9.83D-06  NBF=   483
 NBsUse=   483 1.00D-06 EigRej= -1.00D+00 NBFU=   483
 Initial guess from the checkpoint file:  "TS3-RC1-wb97H.chk"
 B after Tr=     0.000000    0.000000    0.000000
         Rot=    0.999965    0.006954    0.003850   -0.002705 Ang=   0.96 deg.
 ExpMin= 2.53D-02 ExpMax= 1.53D+04 ExpMxC= 5.22D+02 IAcc=3 IRadAn=         7 AccDes= 0.00D+00
 Harris functional with IExCor= 4639 and IRadAn=       7 diagonalized for initial guess.
 HarFok:  IExCor= 4639 AccDes= 0.00D+00 IRadAn=         7 IDoV= 1 UseB2=F ITyADJ=14
 ICtDFT=  3500011 ScaDFX=  1.000000  1.000000  1.000000  1.000000
 FoFCou: FMM=F IPFlag=           0 FMFlag=      100000 FMFlg1=           0
         NFxFlg=           0 DoJE=T BraDBF=F KetDBF=T FulRan=T
         wScrn=  0.000000 ICntrl=       500 IOpCl=  0 I1Cent=   200000004 NGrid=           0
         NMat0=    1 NMatS0=      1 NMatT0=    0 NMatD0=    1 NMtDS0=    0 NMtDT0=    0
 Petite list used in FoFCou.
 Requested convergence on RMS density matrix=1.00D-08 within 128 cycles.
 Requested convergence on MAX density matrix=1.00D-06.
 Requested convergence on             energy=1.00D-06.
 No special actions if energy rises.
 SCF Done:  E(RwB97XD) =  -361.672110100     A.U. after   13 cycles
            NFock= 13  Conv=0.34D-08     -V/T= 2.0057
 Calling FoFJK, ICntrl=      2127 FMM=F ISym2X=0 I1Cent= 0 IOpClX= 0 NMat=1 NMatS=1 NMatT=0.
 ***** Axes restored to original set *****
 -------------------------------------------------------------------
 Center     Atomic                   Forces (Hartrees/Bohr)
 Number     Number              X              Y              Z
 -------------------------------------------------------------------
      1        6          -0.000450312    0.000383939    0.000069623
      2        1           0.000157998    0.000229685    0.000024636
      3        1          -0.000253298    0.000136621    0.000096060
      4        8           0.004103333   -0.001940003   -0.000969805
      5        8          -0.003687755    0.001327983    0.001064519
      6        7          -0.000864207    0.001792922    0.000688593
      7        6           0.000830515   -0.001271362   -0.000855862
      8        6          -0.000291299    0.000283492    0.000740476
      9        1           0.000415214   -0.000926235   -0.000745045
     10        1           0.000052375    0.000188872   -0.000194418
     11        6          -0.000211721   -0.000061353   -0.000290402
     12        1          -0.000089335   -0.000056710    0.000209030
     13        1           0.000170905    0.000095319    0.000086388
     14        1           0.000117587   -0.000183170    0.000076207
 -------------------------------------------------------------------
 Cartesian Forces:  Max     0.004103333 RMS     0.001076804

 GradGradGradGradGradGradGradGradGradGradGradGradGradGradGradGradGradGrad
 Berny optimization.
 Using GEDIIS/GDIIS optimizer.
 FormGI is forming the generalized inverse of G from B-inverse, IUseBI=4.
 Internal  Forces:  Max     0.003650003 RMS     0.000625326
 Search for a local minimum.
 Step number  12 out of a maximum of   68
 All quantities printed in internal units (Hartrees-Bohrs-Radians)
 Mixed Optimization -- En-DIIS/RFO-DIIS
 Swapping is turned off.
 Update second derivatives using D2CorX and points    8    9   10   11   12
 DE= -2.91D-05 DEPred=-1.78D-05 R= 1.63D+00
 TightC=F SS=  1.41D+00  RLast= 2.90D-01 DXNew= 7.7037D-01 8.7102D-01
 Trust test= 1.63D+00 RLast= 2.90D-01 DXMaxT set to 7.70D-01
 ITU=  1  1  1  1  1  1  1  1  1 -1  1  0
     Eigenvalues ---    0.00028   0.00232   0.00245   0.00508   0.00867
     Eigenvalues ---    0.01938   0.02616   0.03335   0.04034   0.04813
     Eigenvalues ---    0.05146   0.05444   0.05654   0.05988   0.07850
     Eigenvalues ---    0.09565   0.11014   0.15278   0.15990   0.16014
     Eigenvalues ---    0.16029   0.16484   0.17771   0.25984   0.29499
     Eigenvalues ---    0.33284   0.34137   0.34292   0.34319   0.34481
     Eigenvalues ---    0.34833   0.35399   0.38173   0.75397   0.96138
     Eigenvalues ---    2.11637
 En-DIIS/RFO-DIIS/Sim-DIIS IScMMF=       -3 using points:    12   11   10    9    8    7    6    5    4
 RFO step:  Lambda=-3.46675943D-05.
 DIIS inversion failure, remove point   9.
 DIIS inversion failure, remove point   8.
 DIIS inversion failure, remove point   7.
 DIIS inversion failure, remove point   6.
 DIIS inversion failure, remove point   5.
 DIIS inversion failure, remove point   4.
 RFO-DIIS uses    3 points instead of    9
 DidBck=T Rises=F RFO-DIIS coefs:    0.03221    2.96779   -2.00000    0.00000    0.00000
                  RFO-DIIS coefs:    0.00000    0.00000    0.00000    0.00000
 Iteration  1 RMS(Cart)=  0.04100949 RMS(Int)=  0.00142937
 Iteration  2 RMS(Cart)=  0.00131457 RMS(Int)=  0.00114382
 Iteration  3 RMS(Cart)=  0.00000337 RMS(Int)=  0.00114381
 Iteration  4 RMS(Cart)=  0.00000001 RMS(Int)=  0.00114381
 Variable       Old X    -DE/DX   Delta X   Delta X   Delta X     New X
                                 (Linear)    (Quad)   (Total)
    R1        2.04491  -0.00004   0.00005   0.00009   0.00014   2.04505
    R2        2.05459  -0.00036  -0.00064   0.00008   0.00060   2.05519
    R3        2.34738   0.00067  -0.00070  -0.00089  -0.00077   2.34661
    R4        4.39600  -0.00020  -0.00390   0.02401   0.02120   4.41721
    R5        2.55678  -0.00365   0.00196   0.00176   0.00335   2.56013
    R6        4.36116   0.00037  -0.00476   0.00301  -0.00280   4.35837
    R7        2.16804   0.00209   0.00017  -0.00060  -0.00076   2.16728
    R8        2.75298   0.00045   0.00010   0.00001  -0.00027   2.75271
    R9        2.06055   0.00054   0.00077  -0.00104  -0.00120   2.05935
   R10        2.05929   0.00020  -0.00002  -0.00021  -0.00023   2.05906
   R11        2.88883   0.00014  -0.00010  -0.00002  -0.00012   2.88871
   R12        2.05552   0.00022  -0.00003  -0.00022  -0.00025   2.05527
   R13        2.05663   0.00021  -0.00004  -0.00015  -0.00020   2.05644
   R14        2.05591   0.00019  -0.00005  -0.00014  -0.00019   2.05571
    A1        2.18562  -0.00022   0.00052  -0.00025  -0.00010   2.18552
    A2        2.00102   0.00035  -0.00003   0.00105   0.00064   2.00165
    A3        2.09654  -0.00013  -0.00049  -0.00080  -0.00054   2.09601
    A4        2.06830   0.00128  -0.00004  -0.00203  -0.00293   2.06538
    A5        2.47105  -0.00014   0.00240   0.00587   0.00441   2.47546
    A6        1.64274  -0.00040   0.00123  -0.00422  -0.00412   1.63863
    A7        1.83964   0.00040   0.00103   0.00017  -0.00130   1.83835
    A8        1.89226  -0.00022  -0.00051   0.00104   0.00153   1.89379
    A9        1.96165  -0.00004   0.00011  -0.00131  -0.00107   1.96058
   A10        1.89624  -0.00010   0.00008   0.00179   0.00166   1.89790
   A11        1.92747  -0.00024  -0.00099  -0.00233  -0.00119   1.92629
   A12        1.94267   0.00019   0.00032   0.00075   0.00041   1.94308
   A13        2.36652  -0.00063   0.00905  -0.04636  -0.04024   2.32628
   A14        1.92595   0.00006   0.00017  -0.00145  -0.00128   1.92467
   A15        1.94378   0.00001  -0.00009   0.00017   0.00009   1.94387
   A16        1.90890   0.00017  -0.00023   0.00022  -0.00001   1.90889
   A17        1.89846  -0.00005   0.00000   0.00094   0.00094   1.89940
   A18        1.89057  -0.00011   0.00009  -0.00003   0.00006   1.89064
   A19        1.89515  -0.00009   0.00007   0.00016   0.00023   1.89538
   A20        3.00928  -0.00047   0.00105  -0.00956  -0.00794   3.00133
   A21        3.10613  -0.00006   0.00179   0.00076  -0.00087   3.10526
   A22        3.15494   0.00011  -0.00168   0.01495   0.01437   3.16932
   A23        3.14656   0.00034  -0.00024  -0.00196  -0.00241   3.14415
    D1       -3.08803   0.00005   0.00103  -0.01544  -0.01436  -3.10239
    D2        0.06664   0.00028   0.00008  -0.00235  -0.00086   0.06578
    D3       -3.14028   0.00012   0.00002  -0.00010  -0.00001  -3.14029
    D4       -0.00002   0.00000  -0.00066  -0.00022  -0.00087  -0.00090
    D5       -0.34749  -0.00016   0.00265  -0.01404  -0.01172  -0.35922
    D6        1.06193  -0.00010  -0.00781   0.08677   0.07846   1.14040
    D7        0.31880   0.00012  -0.00850   0.05335   0.04669   0.36549
    D8        2.34524   0.00018  -0.00804   0.05612   0.04850   2.39374
    D9       -1.77330   0.00024  -0.00847   0.05660   0.04962  -1.72369
   D10       -0.78194  -0.00001   0.00706  -0.08097  -0.07250  -0.85444
   D11       -2.80706   0.00008   0.00709  -0.08311  -0.07438  -2.88144
   D12        1.34085   0.00006   0.00726  -0.08373  -0.07522   1.26562
   D13        1.05822   0.00015   0.00027   0.00234   0.00177   1.05999
   D14       -1.05209   0.00017   0.00022   0.00202   0.00140  -1.05069
   D15        3.13630   0.00017   0.00034   0.00157   0.00106   3.13736
   D16       -0.99071  -0.00017  -0.00041   0.00448   0.00485  -0.98586
   D17       -3.10102  -0.00015  -0.00047   0.00416   0.00448  -3.09654
   D18        1.08737  -0.00016  -0.00035   0.00371   0.00414   1.09151
   D19       -3.09851  -0.00002  -0.00007   0.00330   0.00328  -3.09522
   D20        1.07437   0.00000  -0.00012   0.00298   0.00291   1.07728
   D21       -1.02043   0.00000  -0.00001   0.00253   0.00257  -1.01785
         Item               Value     Threshold  Converged?
 Maximum Force            0.003650     0.000450     NO 
 RMS     Force            0.000625     0.000300     NO 
 Maximum Displacement     0.135751     0.001800     NO 
 RMS     Displacement     0.041727     0.001200     NO 
 Predicted change in Energy=-8.688185D-06
 GradGradGradGradGradGradGradGradGradGradGradGradGradGradGradGradGradGrad

                          Input orientation:                          
 ---------------------------------------------------------------------
 Center     Atomic      Atomic             Coordinates (Angstroms)
 Number     Number       Type             X           Y           Z
 ---------------------------------------------------------------------
      1          6           0       -2.307057    0.609173    0.316818
      2          1           0       -3.268528    1.050779    0.544195
      3          1           0       -1.382454    1.161999    0.167546
      4          8           0       -2.312255   -0.629732    0.232621
      5          8           0       -1.146384   -1.260098   -0.048038
      6          7           0        0.756156    2.053665   -0.140861
      7          6           0        1.231644    1.036372   -0.374000
      8          6           0        1.788980   -0.278802   -0.659639
      9          1           0        0.939950   -0.892502   -0.959808
     10          1           0        2.471953   -0.189073   -1.503879
     11          6           0        2.484852   -0.891263    0.555841
     12          1           0        1.777066   -1.016128    1.372126
     13          1           0        3.308455   -0.267422    0.897485
     14          1           0        2.877942   -1.870458    0.291183
 ---------------------------------------------------------------------
                    Distance matrix (angstroms):
                    1          2          3          4          5
     1  C    0.000000
     2  H    1.082194   0.000000
     3  H    1.087561   1.926528   0.000000
     4  O    1.241773   1.958482   2.019669   0.000000
     5  O    2.230348   3.192865   2.443104   1.354765   0.000000
     6  N    3.417499   4.203946   2.337485   4.093318   3.822211
     7  C    3.630720   4.592912   2.672557   3.962715   3.321903
     8  C    4.303427   5.366134   3.580243   4.211819   3.154895
     9  H    3.798401   4.873361   3.299312   3.473870   2.306348
    10  H    5.176009   6.219724   4.413107   5.108646   4.044618
    11  C    5.027009   6.072318   4.395760   4.815092   3.699538
    12  H    4.520546   5.515034   4.022166   4.262667   3.259286
    13  H    5.713104   6.717081   4.957891   5.671481   4.661009
    14  H    5.747472   6.810047   5.230875   5.336758   4.084460
                    6          7          8          9         10
     6  N    0.000000
     7  C    1.146877   0.000000
     8  C    2.603125   1.456673   0.000000
     9  H    3.063390   2.036864   1.089763   0.000000
    10  H    3.135547   2.077669   1.089607   1.771401   0.000000
    11  C    3.485166   2.480103   1.528639   2.164236   2.176162
    12  H    3.571417   2.749400   2.161449   2.480719   3.072181
    13  H    3.602754   2.762191   2.175676   3.074098   2.544095
    14  H    4.481895   3.406234   2.150179   2.505432   2.492816
                   11         12         13         14
    11  C    0.000000
    12  H    1.087600   0.000000
    13  H    1.088219   1.769463   0.000000
    14  H    1.087836   1.763589   1.767108   0.000000
 Stoichiometry    C4H7NO2
 Framework group  C1[X(C4H7NO2)]
 Deg. of freedom    36
 Full point group                 C1      NOp   1
 Largest Abelian subgroup         C1      NOp   1
 Largest concise Abelian subgroup C1      NOp   1
                         Standard orientation:                         
 ---------------------------------------------------------------------
 Center     Atomic      Atomic             Coordinates (Angstroms)
 Number     Number       Type             X           Y           Z
 ---------------------------------------------------------------------
      1          6           0        2.372547    0.640480   -0.235847
      2          1           0        3.335657    1.083832   -0.452643
      3          1           0        1.428320    1.178844   -0.198580
      4          8           0        2.400834   -0.582460   -0.022263
      5          8           0        1.234834   -1.213887    0.255463
      6          7           0       -0.744669    2.035485   -0.108463
      7          6           0       -1.210061    1.034377    0.202211
      8          6           0       -1.753518   -0.259846    0.591494
      9          1           0       -0.910328   -0.814550    1.002490
     10          1           0       -2.487845   -0.103247    1.381105
     11          6           0       -2.361000   -1.014252   -0.591118
     12          1           0       -1.602793   -1.202185   -1.347871
     13          1           0       -3.176554   -0.453010   -1.042893
     14          1           0       -2.746925   -1.971854   -0.248409
 ---------------------------------------------------------------------
 Rotational constants (GHZ):           3.5427033           1.3603131           1.0521544
 Standard basis: Aug-CC-pVTZ (5D, 7F)
 There are   560 symmetry adapted cartesian basis functions of A   symmetry.
 There are   483 symmetry adapted basis functions of A   symmetry.
   483 basis functions,   693 primitive gaussians,   560 cartesian basis functions
    27 alpha electrons       27 beta electrons
       nuclear repulsion energy       271.0483689902 Hartrees.
 NAtoms=   14 NActive=   14 NUniq=   14 SFac= 1.00D+00 NAtFMM=   60 NAOKFM=F Big=F
 Integral buffers will be    131072 words long.
 Raffenetti 2 integral format.
 Two-electron integral symmetry is turned on.
 Nuclear repulsion after empirical dispersion term =      271.0428306212 Hartrees.
 One-electron integrals computed using PRISM.
 NBasis=   483 RedAO= T EigKep=  9.81D-06  NBF=   483
 NBsUse=   483 1.00D-06 EigRej= -1.00D+00 NBFU=   483
 Initial guess from the checkpoint file:  "TS3-RC1-wb97H.chk"
 B after Tr=     0.000000    0.000000    0.000000
         Rot=    0.999983    0.004432    0.002744   -0.002462 Ang=   0.66 deg.
 ExpMin= 2.53D-02 ExpMax= 1.53D+04 ExpMxC= 5.22D+02 IAcc=3 IRadAn=         7 AccDes= 0.00D+00
 Harris functional with IExCor= 4639 and IRadAn=       7 diagonalized for initial guess.
 HarFok:  IExCor= 4639 AccDes= 0.00D+00 IRadAn=         7 IDoV= 1 UseB2=F ITyADJ=14
 ICtDFT=  3500011 ScaDFX=  1.000000  1.000000  1.000000  1.000000
 FoFCou: FMM=F IPFlag=           0 FMFlag=      100000 FMFlg1=           0
         NFxFlg=           0 DoJE=T BraDBF=F KetDBF=T FulRan=T
         wScrn=  0.000000 ICntrl=       500 IOpCl=  0 I1Cent=   200000004 NGrid=           0
         NMat0=    1 NMatS0=      1 NMatT0=    0 NMatD0=    1 NMtDS0=    0 NMtDT0=    0
 Petite list used in FoFCou.
 Requested convergence on RMS density matrix=1.00D-08 within 128 cycles.
 Requested convergence on MAX density matrix=1.00D-06.
 Requested convergence on             energy=1.00D-06.
 No special actions if energy rises.
 SCF Done:  E(RwB97XD) =  -361.672117517     A.U. after   12 cycles
            NFock= 12  Conv=0.86D-08     -V/T= 2.0057
 Calling FoFJK, ICntrl=      2127 FMM=F ISym2X=0 I1Cent= 0 IOpClX= 0 NMat=1 NMatS=1 NMatT=0.
 ***** Axes restored to original set *****
 -------------------------------------------------------------------
 Center     Atomic                   Forces (Hartrees/Bohr)
 Number     Number              X              Y              Z
 -------------------------------------------------------------------
      1        6          -0.000443010    0.000819062    0.000121463
      2        1           0.000161100    0.000231782    0.000011893
      3        1          -0.000398594    0.000041639    0.000115957
      4        8           0.005059448   -0.002324898   -0.001277062
      5        8          -0.004506141    0.001392122    0.001349740
      6        7          -0.001323190    0.002671115    0.000977524
      7        6           0.001211350   -0.001959406   -0.001181751
      8        6          -0.000142562    0.000447687    0.000940919
      9        1           0.000366304   -0.001290260   -0.000882949
     10        1           0.000055313    0.000275839   -0.000256254
     11        6          -0.000267261   -0.000112559   -0.000341887
     12        1          -0.000153787   -0.000081738    0.000249427
     13        1           0.000232905    0.000139842    0.000095340
     14        1           0.000148125   -0.000250227    0.000077641
 -------------------------------------------------------------------
 Cartesian Forces:  Max     0.005059448 RMS     0.001368661

 GradGradGradGradGradGradGradGradGradGradGradGradGradGradGradGradGradGrad
 Berny optimization.
 Using GEDIIS/GDIIS optimizer.
 FormGI is forming the generalized inverse of G from B-inverse, IUseBI=4.
 Internal  Forces:  Max     0.004380586 RMS     0.000807957
 Search for a local minimum.
 Step number  13 out of a maximum of   68
 All quantities printed in internal units (Hartrees-Bohrs-Radians)
 Mixed Optimization -- En-DIIS/RFO-DIIS
 Swapping is turned off.
 Update second derivatives using D2CorX and points   11   12   13
 DE= -7.42D-06 DEPred=-8.69D-06 R= 8.54D-01
 TightC=F SS=  1.41D+00  RLast= 1.80D-01 DXNew= 1.2956D+00 5.4050D-01
 Trust test= 8.54D-01 RLast= 1.80D-01 DXMaxT set to 7.70D-01
 ITU=  1  1  1  1  1  1  1  1  1  1 -1  1  0
     Eigenvalues ---    0.00040   0.00233   0.00253   0.00488   0.00870
     Eigenvalues ---    0.01918   0.02638   0.03321   0.03922   0.04828
     Eigenvalues ---    0.05141   0.05448   0.05659   0.05974   0.07872
     Eigenvalues ---    0.09573   0.10983   0.15297   0.15989   0.16014
     Eigenvalues ---    0.16032   0.16440   0.17739   0.26124   0.29510
     Eigenvalues ---    0.33469   0.34136   0.34292   0.34319   0.34468
     Eigenvalues ---    0.34810   0.35402   0.38303   0.75259   0.95612
     Eigenvalues ---    2.33695
 En-DIIS/RFO-DIIS/Sim-DIIS IScMMF=       -3 using points:    13   12   11   10    9    8    7    6    5    4
 RFO step:  Lambda=-2.93824433D-05.
 DIIS inversion failure, remove point  10.
 DIIS inversion failure, remove point   9.
 DIIS inversion failure, remove point   8.
 DIIS inversion failure, remove point   7.
 DIIS inversion failure, remove point   6.
 DIIS inversion failure, remove point   5.
 DIIS inversion failure, remove point   4.
 RFO-DIIS uses    3 points instead of   10
 DidBck=T Rises=F RFO-DIIS coefs:   -0.79326    3.00000   -1.20674    0.00000    0.00000
                  RFO-DIIS coefs:    0.00000    0.00000    0.00000    0.00000    0.00000
 Iteration  1 RMS(Cart)=  0.04238248 RMS(Int)=  0.00198606
 Iteration  2 RMS(Cart)=  0.00139535 RMS(Int)=  0.00177516
 Iteration  3 RMS(Cart)=  0.00000489 RMS(Int)=  0.00177516
 Iteration  4 RMS(Cart)=  0.00000001 RMS(Int)=  0.00177516
 Variable       Old X    -DE/DX   Delta X   Delta X   Delta X     New X
                                 (Linear)    (Quad)   (Total)
    R1        2.04505  -0.00005   0.00005   0.00002   0.00006   2.04511
    R2        2.05519  -0.00060  -0.00038  -0.00064   0.00082   2.05601
    R3        2.34661   0.00101  -0.00026  -0.00101   0.00002   2.34663
    R4        4.41721  -0.00027  -0.00684   0.02713   0.02204   4.43924
    R5        2.56013  -0.00438   0.00107   0.00154   0.00199   2.56212
    R6        4.35837   0.00045  -0.00363   0.01013   0.00484   4.36321
    R7        2.16728   0.00310   0.00008  -0.00019  -0.00063   2.16665
    R8        2.75271   0.00064   0.00012   0.00023  -0.00025   2.75247
    R9        2.05935   0.00088   0.00045  -0.00031  -0.00128   2.05807
   R10        2.05906   0.00026  -0.00009  -0.00006  -0.00014   2.05892
   R11        2.88871   0.00017   0.00002  -0.00027  -0.00025   2.88846
   R12        2.05527   0.00030  -0.00004  -0.00013  -0.00018   2.05509
   R13        2.05644   0.00029  -0.00003  -0.00010  -0.00013   2.05631
   R14        2.05571   0.00026  -0.00002  -0.00011  -0.00012   2.05559
    A1        2.18552  -0.00020   0.00064  -0.00017  -0.00010   2.18542
    A2        2.00165   0.00037  -0.00017   0.00105   0.00030   2.00195
    A3        2.09601  -0.00016  -0.00047  -0.00088  -0.00020   2.09581
    A4        2.06538   0.00172  -0.00008  -0.00085  -0.00238   2.06300
    A5        2.47546  -0.00033   0.00131   0.00528   0.00061   2.47606
    A6        1.63863  -0.00050   0.00107  -0.00473  -0.00548   1.63315
    A7        1.83835   0.00048   0.00102   0.00134  -0.00152   1.83682
    A8        1.89379  -0.00031  -0.00055   0.00064   0.00165   1.89544
    A9        1.96058   0.00003   0.00018  -0.00132  -0.00093   1.95965
   A10        1.89790  -0.00010  -0.00012   0.00173   0.00141   1.89931
   A11        1.92629  -0.00035  -0.00055  -0.00329  -0.00066   1.92563
   A12        1.94308   0.00025   0.00008   0.00104   0.00007   1.94315
   A13        2.32628  -0.00076   0.00225  -0.04173  -0.04413   2.28214
   A14        1.92467   0.00005  -0.00006  -0.00113  -0.00119   1.92348
   A15        1.94387  -0.00002   0.00000  -0.00017  -0.00017   1.94370
   A16        1.90889   0.00020  -0.00014   0.00014  -0.00001   1.90888
   A17        1.89940  -0.00003   0.00011   0.00096   0.00107   1.90047
   A18        1.89064  -0.00012   0.00005   0.00003   0.00008   1.89072
   A19        1.89538  -0.00010   0.00005   0.00020   0.00024   1.89562
   A20        3.00133  -0.00055   0.00078  -0.00873  -0.00707   2.99426
   A21        3.10526  -0.00012   0.00134   0.00269  -0.00144   3.10381
   A22        3.16932   0.00014   0.00663   0.00665   0.01464   3.18396
   A23        3.14415   0.00045  -0.00039  -0.00128  -0.00224   3.14192
    D1       -3.10239   0.00008  -0.00181  -0.01130  -0.01288  -3.11527
    D2        0.06578   0.00036   0.00372  -0.00394   0.00187   0.06765
    D3       -3.14029   0.00015  -0.00009   0.00022   0.00041  -3.13988
    D4       -0.00090   0.00001  -0.00028  -0.00104  -0.00121  -0.00211
    D5       -0.35922  -0.00020   0.00109  -0.01414  -0.01354  -0.37275
    D6        1.14040  -0.00018   0.01816   0.06242   0.07943   1.21983
    D7        0.36549   0.00012  -0.00046   0.04550   0.04751   0.41300
    D8        2.39374   0.00021  -0.00028   0.04878   0.04900   2.44275
    D9       -1.72369   0.00032  -0.00091   0.04881   0.05004  -1.67364
   D10       -0.85444   0.00000  -0.01622  -0.05727  -0.07126  -0.92569
   D11       -2.88144   0.00015  -0.01605  -0.05951  -0.07305  -2.95449
   D12        1.26562   0.00013  -0.01573  -0.05984  -0.07365   1.19198
   D13        1.05999   0.00018   0.00082   0.00243   0.00191   1.06190
   D14       -1.05069   0.00020   0.00072   0.00210   0.00148  -1.04922
   D15        3.13736   0.00020   0.00075   0.00187   0.00129   3.13865
   D16       -0.98586  -0.00020  -0.00017   0.00373   0.00482  -0.98104
   D17       -3.09654  -0.00019  -0.00028   0.00340   0.00439  -3.09215
   D18        1.09151  -0.00019  -0.00024   0.00317   0.00420   1.09571
   D19       -3.09522  -0.00001   0.00029   0.00307   0.00344  -3.09179
   D20        1.07728   0.00000   0.00019   0.00274   0.00300   1.08028
   D21       -1.01785   0.00000   0.00022   0.00252   0.00281  -1.01504
         Item               Value     Threshold  Converged?
 Maximum Force            0.004381     0.000450     NO 
 RMS     Force            0.000808     0.000300     NO 
 Maximum Displacement     0.139616     0.001800     NO 
 RMS     Displacement     0.043142     0.001200     NO 
 Predicted change in Energy=-4.039290D-06
 GradGradGradGradGradGradGradGradGradGradGradGradGradGradGradGradGradGrad

                          Input orientation:                          
 ---------------------------------------------------------------------
 Center     Atomic      Atomic             Coordinates (Angstroms)
 Number     Number       Type             X           Y           Z
 ---------------------------------------------------------------------
      1          6           0       -2.287062    0.596073    0.334633
      2          1           0       -3.250264    1.025889    0.576952
      3          1           0       -1.374339    1.161302    0.158037
      4          8           0       -2.273870   -0.643887    0.268714
      5          8           0       -1.101862   -1.257263   -0.028621
      6          7           0        0.765820    2.069261   -0.179329
      7          6           0        1.241466    1.050131   -0.402251
      8          6           0        1.796772   -0.268130   -0.676735
      9          1           0        0.952672   -0.870919   -1.008770
     10          1           0        2.510243   -0.181076   -1.495550
     11          6           0        2.442519   -0.893780    0.559351
     12          1           0        1.703185   -1.018222    1.347113
     13          1           0        3.257569   -0.278542    0.935181
     14          1           0        2.837472   -1.874327    0.302866
 ---------------------------------------------------------------------
                    Distance matrix (angstroms):
                    1          2          3          4          5
     1  C    0.000000
     2  H    1.082227   0.000000
     3  H    1.087995   1.926894   0.000000
     4  O    1.241781   1.958700   2.019929   0.000000
     5  O    2.229688   3.192981   2.441012   1.355817   0.000000
     6  N    3.428488   4.217762   2.349146   4.098979   3.817946
     7  C    3.633137   4.597289   2.677447   3.959480   3.309812
     8  C    4.295046   5.358991   3.577159   4.195854   3.130578
     9  H    3.801668   4.876173   3.302475   3.477655   2.308910
    10  H    5.193041   6.239829   4.430159   5.120016   4.044424
    11  C    4.963779   6.007763   4.353484   4.731939   3.611159
    12  H    4.421893   5.413704   3.954160   4.137636   3.133381
    13  H    5.645223   6.646936   4.912400   5.583410   4.570717
    14  H    5.689001   6.748844   5.193782   5.257467   4.001125
                    6          7          8          9         10
     6  N    0.000000
     7  C    1.146543   0.000000
     8  C    2.602628   1.456543   0.000000
     9  H    3.060645   2.035117   1.089086   0.000000
    10  H    3.136793   2.078694   1.089531   1.771684   0.000000
    11  C    3.483760   2.479112   1.528508   2.163140   2.176041
    12  H    3.569486   2.748007   2.160406   2.476924   3.071300
    13  H    3.600434   2.760211   2.175386   3.072850   2.544886
    14  H    4.480641   3.405419   2.150010   2.505930   2.491681
                   11         12         13         14
    11  C    0.000000
    12  H    1.087506   0.000000
    13  H    1.088150   1.770007   0.000000
    14  H    1.087771   1.763512   1.767154   0.000000
 Stoichiometry    C4H7NO2
 Framework group  C1[X(C4H7NO2)]
 Deg. of freedom    36
 Full point group                 C1      NOp   1
 Largest Abelian subgroup         C1      NOp   1
 Largest concise Abelian subgroup C1      NOp   1
                         Standard orientation:                         
 ---------------------------------------------------------------------
 Center     Atomic      Atomic             Coordinates (Angstroms)
 Number     Number       Type             X           Y           Z
 ---------------------------------------------------------------------
      1          6           0        2.362114    0.642623   -0.235333
      2          1           0        3.326680    1.077829   -0.462102
      3          1           0        1.421890    1.188436   -0.192920
      4          8           0        2.382502   -0.579823   -0.018004
      5          8           0        1.211448   -1.198724    0.271537
      6          7           0       -0.764244    2.044989   -0.117927
      7          6           0       -1.223147    1.042230    0.195827
      8          6           0       -1.755971   -0.254156    0.592061
      9          1           0       -0.920125   -0.778471    1.053106
     10          1           0       -2.529667   -0.097120    1.342935
     11          6           0       -2.290092   -1.049705   -0.598801
     12          1           0       -1.491724   -1.239047   -1.312543
     13          1           0       -3.094166   -0.517184   -1.102742
     14          1           0       -2.672199   -2.006940   -0.251037
 ---------------------------------------------------------------------
 Rotational constants (GHZ):           3.5063995           1.3854811           1.0651190
 Standard basis: Aug-CC-pVTZ (5D, 7F)
 There are   560 symmetry adapted cartesian basis functions of A   symmetry.
 There are   483 symmetry adapted basis functions of A   symmetry.
   483 basis functions,   693 primitive gaussians,   560 cartesian basis functions
    27 alpha electrons       27 beta electrons
       nuclear repulsion energy       271.6392478680 Hartrees.
 NAtoms=   14 NActive=   14 NUniq=   14 SFac= 1.00D+00 NAtFMM=   60 NAOKFM=F Big=F
 Integral buffers will be    131072 words long.
 Raffenetti 2 integral format.
 Two-electron integral symmetry is turned on.
 Nuclear repulsion after empirical dispersion term =      271.6336525033 Hartrees.
 One-electron integrals computed using PRISM.
 NBasis=   483 RedAO= T EigKep=  9.81D-06  NBF=   483
 NBsUse=   483 1.00D-06 EigRej= -1.00D+00 NBFU=   483
 Initial guess from the checkpoint file:  "TS3-RC1-wb97H.chk"
 B after Tr=     0.000000    0.000000    0.000000
         Rot=    0.999981    0.004393    0.002954   -0.003251 Ang=   0.71 deg.
 ExpMin= 2.53D-02 ExpMax= 1.53D+04 ExpMxC= 5.22D+02 IAcc=3 IRadAn=         7 AccDes= 0.00D+00
 Harris functional with IExCor= 4639 and IRadAn=       7 diagonalized for initial guess.
 HarFok:  IExCor= 4639 AccDes= 0.00D+00 IRadAn=         7 IDoV= 1 UseB2=F ITyADJ=14
 ICtDFT=  3500011 ScaDFX=  1.000000  1.000000  1.000000  1.000000
 FoFCou: FMM=F IPFlag=           0 FMFlag=      100000 FMFlg1=           0
         NFxFlg=           0 DoJE=T BraDBF=F KetDBF=T FulRan=T
         wScrn=  0.000000 ICntrl=       500 IOpCl=  0 I1Cent=   200000004 NGrid=           0
         NMat0=    1 NMatS0=      1 NMatT0=    0 NMatD0=    1 NMtDS0=    0 NMtDT0=    0
 Petite list used in FoFCou.
 Requested convergence on RMS density matrix=1.00D-08 within 128 cycles.
 Requested convergence on MAX density matrix=1.00D-06.
 Requested convergence on             energy=1.00D-06.
 No special actions if energy rises.
 SCF Done:  E(RwB97XD) =  -361.672127300     A.U. after   12 cycles
            NFock= 12  Conv=0.99D-08     -V/T= 2.0057
 Calling FoFJK, ICntrl=      2127 FMM=F ISym2X=0 I1Cent= 0 IOpClX= 0 NMat=1 NMatS=1 NMatT=0.
 ***** Axes restored to original set *****
 -------------------------------------------------------------------
 Center     Atomic                   Forces (Hartrees/Bohr)
 Number     Number              X              Y              Z
 -------------------------------------------------------------------
      1        6          -0.000382243    0.000877812    0.000184632
      2        1           0.000154948    0.000242362   -0.000021128
      3        1          -0.000610446   -0.000144267    0.000140875
      4        8           0.005731436   -0.002127129   -0.001520117
      5        8          -0.005040745    0.001344641    0.001574341
      6        7          -0.001696743    0.003422138    0.001202358
      7        6           0.001527254   -0.002518515   -0.001412650
      8        6           0.000039820    0.000647752    0.001079059
      9        1           0.000316358   -0.001715809   -0.001016492
     10        1           0.000033605    0.000382984   -0.000313640
     11        6          -0.000312518   -0.000177708   -0.000345526
     12        1          -0.000216510   -0.000100900    0.000254580
     13        1           0.000286243    0.000162534    0.000108510
     14        1           0.000169540   -0.000295895    0.000085196
 -------------------------------------------------------------------
 Cartesian Forces:  Max     0.005731436 RMS     0.001574028

 GradGradGradGradGradGradGradGradGradGradGradGradGradGradGradGradGradGrad
 Berny optimization.
 Using GEDIIS/GDIIS optimizer.
 FormGI is forming the generalized inverse of G from B-inverse, IUseBI=4.
 Internal  Forces:  Max     0.004804297 RMS     0.000947471
 Search for a local minimum.
 Step number  14 out of a maximum of   68
 All quantities printed in internal units (Hartrees-Bohrs-Radians)
 Mixed Optimization -- En-DIIS/RFO-DIIS
 Swapping is turned off.
 Update second derivatives using D2CorX and points   12   13   14
 DE= -9.78D-06 DEPred=-4.04D-06 R= 2.42D+00
 TightC=F SS=  1.41D+00  RLast= 1.80D-01 DXNew= 1.2956D+00 5.4119D-01
 Trust test= 2.42D+00 RLast= 1.80D-01 DXMaxT set to 7.70D-01
 ITU=  1  1  1  1  1  1  1  1  1  1  1 -1  1  0
     Eigenvalues ---    0.00042   0.00233   0.00263   0.00488   0.00872
     Eigenvalues ---    0.01907   0.02579   0.03319   0.03855   0.04808
     Eigenvalues ---    0.05127   0.05454   0.05664   0.05959   0.07715
     Eigenvalues ---    0.09547   0.10742   0.15270   0.15989   0.16013
     Eigenvalues ---    0.16033   0.16535   0.17729   0.26258   0.29530
     Eigenvalues ---    0.34079   0.34135   0.34292   0.34323   0.34613
     Eigenvalues ---    0.34840   0.35413   0.38691   0.75470   0.87400
     Eigenvalues ---    2.32663
 En-DIIS/RFO-DIIS/Sim-DIIS IScMMF=       -3 using points:    14   13   12   11   10    9    8    7    6    5
 RFO step:  Lambda=-4.19772154D-05.
 DIIS inversion failure, remove point  10.
 DIIS inversion failure, remove point   9.
 DIIS inversion failure, remove point   8.
 DIIS inversion failure, remove point   7.
 DIIS inversion failure, remove point   6.
 DIIS inversion failure, remove point   5.
 DIIS inversion failure, remove point   4.
 RFO-DIIS uses    3 points instead of   10
 DidBck=T Rises=F RFO-DIIS coefs:   -0.58785    3.00000   -1.41215    0.00000    0.00000
                  RFO-DIIS coefs:    0.00000    0.00000    0.00000    0.00000    0.00000
 Iteration  1 RMS(Cart)=  0.04175366 RMS(Int)=  0.00125875
 Iteration  2 RMS(Cart)=  0.00126461 RMS(Int)=  0.00100681
 Iteration  3 RMS(Cart)=  0.00000220 RMS(Int)=  0.00100681
 Iteration  4 RMS(Cart)=  0.00000000 RMS(Int)=  0.00100681
 Variable       Old X    -DE/DX   Delta X   Delta X   Delta X     New X
                                 (Linear)    (Quad)   (Total)
    R1        2.04511  -0.00005   0.00009  -0.00003   0.00006   2.04517
    R2        2.05601  -0.00091  -0.00045  -0.00032   0.00028   2.05630
    R3        2.34663   0.00091  -0.00112  -0.00016  -0.00054   2.34609
    R4        4.43924  -0.00031  -0.00505   0.03809   0.03403   4.47327
    R5        2.56212  -0.00480   0.00158   0.00096   0.00219   2.56431
    R6        4.36321   0.00052  -0.01164   0.02390   0.01132   4.37453
    R7        2.16665   0.00395  -0.00007  -0.00026  -0.00065   2.16600
    R8        2.75247   0.00082   0.00002   0.00032  -0.00002   2.75245
    R9        2.05807   0.00122   0.00034  -0.00063  -0.00106   2.05701
   R10        2.05892   0.00029  -0.00009  -0.00012  -0.00021   2.05871
   R11        2.88846   0.00022   0.00022  -0.00052  -0.00029   2.88817
   R12        2.05509   0.00034  -0.00007  -0.00013  -0.00021   2.05488
   R13        2.05631   0.00034  -0.00007  -0.00008  -0.00015   2.05616
   R14        2.05559   0.00031  -0.00008  -0.00008  -0.00015   2.05544
    A1        2.18542  -0.00019   0.00002  -0.00001  -0.00032   2.18511
    A2        2.00195   0.00039   0.00043   0.00078   0.00088   2.00283
    A3        2.09581  -0.00020  -0.00044  -0.00078  -0.00057   2.09523
    A4        2.06300   0.00213  -0.00035  -0.00094  -0.00211   2.06089
    A5        2.47606  -0.00051   0.00526   0.00186   0.00379   2.47985
    A6        1.63315  -0.00057   0.00288  -0.00835  -0.00661   1.62654
    A7        1.83682   0.00054   0.00058   0.00179   0.00021   1.83703
    A8        1.89544  -0.00039  -0.00047   0.00085   0.00130   1.89674
    A9        1.95965   0.00007  -0.00003  -0.00139  -0.00134   1.95831
   A10        1.89931  -0.00009   0.00010   0.00127   0.00128   1.90059
   A11        1.92563  -0.00048  -0.00063  -0.00265  -0.00152   1.92411
   A12        1.94315   0.00034   0.00046   0.00031   0.00017   1.94332
   A13        2.28214  -0.00092   0.01326  -0.05783  -0.04712   2.23503
   A14        1.92348   0.00002   0.00008  -0.00145  -0.00137   1.92211
   A15        1.94370  -0.00002   0.00039  -0.00060  -0.00020   1.94349
   A16        1.90888   0.00023   0.00000   0.00011   0.00010   1.90899
   A17        1.90047   0.00000  -0.00038   0.00155   0.00118   1.90164
   A18        1.89072  -0.00012  -0.00004   0.00012   0.00008   1.89079
   A19        1.89562  -0.00011  -0.00006   0.00031   0.00025   1.89587
   A20        2.99426  -0.00055   0.00002  -0.00991  -0.00941   2.98485
   A21        3.10381  -0.00018   0.00106   0.00339   0.00126   3.10507
   A22        3.18396   0.00020  -0.00295   0.01139   0.00914   3.19310
   A23        3.14192   0.00053   0.00015  -0.00230  -0.00258   3.13934
    D1       -3.11527   0.00013   0.00017  -0.01262  -0.01226  -3.12753
    D2        0.06765   0.00044  -0.00420   0.00135  -0.00163   0.06602
    D3       -3.13988   0.00016  -0.00067   0.00119   0.00075  -3.13913
    D4       -0.00211   0.00004   0.00069  -0.00204  -0.00126  -0.00336
    D5       -0.37275  -0.00026   0.00495  -0.02072  -0.01608  -0.38884
    D6        1.21983  -0.00029  -0.01532   0.08389   0.06776   1.28759
    D7        0.41300   0.00012  -0.00951   0.05689   0.04869   0.46169
    D8        2.44275   0.00023  -0.00932   0.05988   0.05082   2.49357
    D9       -1.67364   0.00043  -0.00940   0.05896   0.05077  -1.62288
   D10       -0.92569   0.00006   0.01076  -0.07137  -0.05926  -0.98495
   D11       -2.95449   0.00027   0.01095  -0.07388  -0.06148  -3.01598
   D12        1.19198   0.00021   0.01071  -0.07340  -0.06157   1.13041
   D13        1.06190   0.00021  -0.00053   0.00436   0.00307   1.06497
   D14       -1.04922   0.00021  -0.00037   0.00378   0.00264  -1.04657
   D15        3.13865   0.00021  -0.00054   0.00370   0.00240   3.14104
   D16       -0.98104  -0.00021  -0.00081   0.00471   0.00463  -0.97641
   D17       -3.09215  -0.00020  -0.00065   0.00413   0.00420  -3.08795
   D18        1.09571  -0.00020  -0.00082   0.00405   0.00395   1.09966
   D19       -3.09179   0.00000  -0.00082   0.00470   0.00392  -3.08787
   D20        1.08028   0.00000  -0.00066   0.00412   0.00350   1.08378
   D21       -1.01504   0.00001  -0.00083   0.00404   0.00325  -1.01179
         Item               Value     Threshold  Converged?
 Maximum Force            0.004804     0.000450     NO 
 RMS     Force            0.000947     0.000300     NO 
 Maximum Displacement     0.136910     0.001800     NO 
 RMS     Displacement     0.042456     0.001200     NO 
 Predicted change in Energy=-7.238639D-06
 GradGradGradGradGradGradGradGradGradGradGradGradGradGradGradGradGradGrad

                          Input orientation:                          
 ---------------------------------------------------------------------
 Center     Atomic      Atomic             Coordinates (Angstroms)
 Number     Number       Type             X           Y           Z
 ---------------------------------------------------------------------
      1          6           0       -2.269303    0.583308    0.353525
      2          1           0       -3.234247    1.000830    0.610128
      3          1           0       -1.369093    1.160955    0.153519
      4          8           0       -2.236489   -0.656687    0.302055
      5          8           0       -1.058013   -1.252002   -0.011273
      6          7           0        0.778325    2.084684   -0.218955
      7          6           0        1.251757    1.062473   -0.430415
      8          6           0        1.805371   -0.258863   -0.693231
      9          1           0        0.968630   -0.852909   -1.056358
     10          1           0        2.548314   -0.174521   -1.485545
     11          6           0        2.400713   -0.895751    0.562078
     12          1           0        1.630735   -1.020063    1.319779
     13          1           0        3.204732   -0.287708    0.971633
     14          1           0        2.798887   -1.877234    0.314650
 ---------------------------------------------------------------------
                    Distance matrix (angstroms):
                    1          2          3          4          5
     1  C    0.000000
     2  H    1.082259   0.000000
     3  H    1.088145   1.926897   0.000000
     4  O    1.241496   1.959028   2.019470   0.000000
     5  O    2.229050   3.193334   2.438501   1.356975   0.000000
     6  N    3.445273   4.238260   2.367153   4.108001   3.814281
     7  C    3.638960   4.605514   2.686919   3.957257   3.296591
     8  C    4.290445   5.355681   3.579118   4.181565   3.106502
     9  H    3.812441   4.886481   3.314272   3.486628   2.314899
    10  H    5.212093   6.261893   4.451528   5.130530   4.042280
    11  C    4.903077   5.945763   4.313745   4.650635   3.523979
    12  H    4.326054   5.315605   3.887926   4.015373   3.009129
    13  H    5.577256   6.576584   4.867012   5.494667   4.479616
    14  H    5.634033   6.690983   5.160292   5.181207   3.920818
                    6          7          8          9         10
     6  N    0.000000
     7  C    1.146197   0.000000
     8  C    2.602302   1.456534   0.000000
     9  H    3.060541   2.034860   1.088525   0.000000
    10  H    3.137056   2.079546   1.089421   1.771951   0.000000
    11  C    3.482119   2.477859   1.528352   2.161489   2.175940
    12  H    3.568440   2.746591   2.159197   2.472317   3.070298
    13  H    3.596275   2.757324   2.175044   3.071213   2.545863
    14  H    4.479308   3.404499   2.149889   2.505743   2.490526
                   11         12         13         14
    11  C    0.000000
    12  H    1.087396   0.000000
    13  H    1.088071   1.770597   0.000000
    14  H    1.087691   1.763407   1.767181   0.000000
 Stoichiometry    C4H7NO2
 Framework group  C1[X(C4H7NO2)]
 Deg. of freedom    36
 Full point group                 C1      NOp   1
 Largest Abelian subgroup         C1      NOp   1
 Largest concise Abelian subgroup C1      NOp   1
                         Standard orientation:                         
 ---------------------------------------------------------------------
 Center     Atomic      Atomic             Coordinates (Angstroms)
 Number     Number       Type             X           Y           Z
 ---------------------------------------------------------------------
      1          6           0        2.354029    0.646115   -0.235204
      2          1           0        3.320254    1.073318   -0.470136
      3          1           0        1.417782    1.198899   -0.191275
      4          8           0        2.365948   -0.575127   -0.012183
      5          8           0        1.189289   -1.181352    0.286723
      6          7           0       -0.788608    2.053859   -0.125683
      7          6           0       -1.237736    1.047451    0.189271
      8          6           0       -1.759289   -0.251914    0.590673
      9          1           0       -0.934183   -0.746898    1.099667
     10          1           0       -2.570598   -0.097793    1.301211
     11          6           0       -2.218414   -1.084655   -0.605825
     12          1           0       -1.381600   -1.272182   -1.274410
     13          1           0       -3.007493   -0.580520   -1.159991
     14          1           0       -2.597339   -2.041986   -0.255104
 ---------------------------------------------------------------------
 Rotational constants (GHZ):           3.4752007           1.4091121           1.0771467
 Standard basis: Aug-CC-pVTZ (5D, 7F)
 There are   560 symmetry adapted cartesian basis functions of A   symmetry.
 There are   483 symmetry adapted basis functions of A   symmetry.
   483 basis functions,   693 primitive gaussians,   560 cartesian basis functions
    27 alpha electrons       27 beta electrons
       nuclear repulsion energy       272.2028121364 Hartrees.
 NAtoms=   14 NActive=   14 NUniq=   14 SFac= 1.00D+00 NAtFMM=   60 NAOKFM=F Big=F
 Integral buffers will be    131072 words long.
 Raffenetti 2 integral format.
 Two-electron integral symmetry is turned on.
 Nuclear repulsion after empirical dispersion term =      272.1971611636 Hartrees.
 One-electron integrals computed using PRISM.
 NBasis=   483 RedAO= T EigKep=  9.81D-06  NBF=   483
 NBsUse=   483 1.00D-06 EigRej= -1.00D+00 NBFU=   483
 Initial guess from the checkpoint file:  "TS3-RC1-wb97H.chk"
 B after Tr=     0.000000    0.000000    0.000000
         Rot=    0.999980    0.004006    0.003097   -0.003745 Ang=   0.72 deg.
 ExpMin= 2.53D-02 ExpMax= 1.53D+04 ExpMxC= 5.22D+02 IAcc=3 IRadAn=         7 AccDes= 0.00D+00
 Harris functional with IExCor= 4639 and IRadAn=       7 diagonalized for initial guess.
 HarFok:  IExCor= 4639 AccDes= 0.00D+00 IRadAn=         7 IDoV= 1 UseB2=F ITyADJ=14
 ICtDFT=  3500011 ScaDFX=  1.000000  1.000000  1.000000  1.000000
 FoFCou: FMM=F IPFlag=           0 FMFlag=      100000 FMFlg1=           0
         NFxFlg=           0 DoJE=T BraDBF=F KetDBF=T FulRan=T
         wScrn=  0.000000 ICntrl=       500 IOpCl=  0 I1Cent=   200000004 NGrid=           0
         NMat0=    1 NMatS0=      1 NMatT0=    0 NMatD0=    1 NMtDS0=    0 NMtDT0=    0
 Petite list used in FoFCou.
 Requested convergence on RMS density matrix=1.00D-08 within 128 cycles.
 Requested convergence on MAX density matrix=1.00D-06.
 Requested convergence on             energy=1.00D-06.
 No special actions if energy rises.
 SCF Done:  E(RwB97XD) =  -361.672130155     A.U. after   13 cycles
            NFock= 13  Conv=0.25D-08     -V/T= 2.0057
 Calling FoFJK, ICntrl=      2127 FMM=F ISym2X=0 I1Cent= 0 IOpClX= 0 NMat=1 NMatS=1 NMatT=0.
 ***** Axes restored to original set *****
 -------------------------------------------------------------------
 Center     Atomic                   Forces (Hartrees/Bohr)
 Number     Number              X              Y              Z
 -------------------------------------------------------------------
      1        6          -0.000317860    0.001208495    0.000307437
      2        1           0.000128731    0.000216934   -0.000069147
      3        1          -0.000648299   -0.000201989    0.000117814
      4        8           0.006340863   -0.002323576   -0.001798628
      5        8          -0.005649068    0.001335676    0.001815785
      6        7          -0.002151549    0.004145904    0.001453799
      7        6           0.001899089   -0.003145212   -0.001742660
      8        6           0.000094975    0.000740078    0.001322416
      9        1           0.000269411   -0.001951125   -0.001185513
     10        1           0.000030919    0.000486656   -0.000390349
     11        6          -0.000280119   -0.000225914   -0.000319950
     12        1          -0.000269221   -0.000115047    0.000269995
     13        1           0.000353811    0.000182120    0.000133339
     14        1           0.000198318   -0.000352998    0.000085661
 -------------------------------------------------------------------
 Cartesian Forces:  Max     0.006340863 RMS     0.001807514

 GradGradGradGradGradGradGradGradGradGradGradGradGradGradGradGradGradGrad
 Berny optimization.
 Using GEDIIS/GDIIS optimizer.
 FormGI is forming the generalized inverse of G from B-inverse, IUseBI=4.
 Internal  Forces:  Max     0.005307889 RMS     0.001091175
 Search for a local minimum.
 Step number  15 out of a maximum of   68
 All quantities printed in internal units (Hartrees-Bohrs-Radians)
 Mixed Optimization -- RFO/linear search
 Update second derivatives using D2CorX and points   12   13   14   15
 DE= -2.85D-06 DEPred=-7.24D-06 R= 3.94D-01
 Trust test= 3.94D-01 RLast= 1.66D-01 DXMaxT set to 7.70D-01
 ITU=  0  1  1  1  1  1  1  1  1  1  1  1 -1  1  0
 Use linear search instead of GDIIS.
     Eigenvalues ---    0.00087   0.00233   0.00277   0.00482   0.00876
     Eigenvalues ---    0.01876   0.02519   0.03275   0.03766   0.04813
     Eigenvalues ---    0.05135   0.05460   0.05670   0.05935   0.07750
     Eigenvalues ---    0.09554   0.10746   0.14916   0.15987   0.16014
     Eigenvalues ---    0.16029   0.16446   0.17732   0.26035   0.29534
     Eigenvalues ---    0.33994   0.34134   0.34292   0.34326   0.34496
     Eigenvalues ---    0.34777   0.35410   0.38576   0.75078   0.85617
     Eigenvalues ---    2.27380
 RFO step:  Lambda=-4.59752093D-05 EMin= 8.66054242D-04
 Quartic linear search produced a step of -0.36629.
 Iteration  1 RMS(Cart)=  0.00978525 RMS(Int)=  0.00008994
 Iteration  2 RMS(Cart)=  0.00004192 RMS(Int)=  0.00008472
 Iteration  3 RMS(Cart)=  0.00000000 RMS(Int)=  0.00008472
 Variable       Old X    -DE/DX   Delta X   Delta X   Delta X     New X
                                 (Linear)    (Quad)   (Total)
    R1        2.04517  -0.00005  -0.00002  -0.00008  -0.00011   2.04507
    R2        2.05630  -0.00107  -0.00010  -0.00120  -0.00139   2.05491
    R3        2.34609   0.00113   0.00020  -0.00054  -0.00041   2.34568
    R4        4.47327  -0.00042  -0.01246   0.01949   0.00695   4.48022
    R5        2.56431  -0.00531  -0.00080  -0.00092  -0.00170   2.56262
    R6        4.37453   0.00062  -0.00415   0.02526   0.02119   4.39571
    R7        2.16600   0.00482   0.00024   0.00025   0.00052   2.16652
    R8        2.75245   0.00093   0.00001   0.00057   0.00061   2.75306
    R9        2.05701   0.00151   0.00039   0.00060   0.00104   2.05805
   R10        2.05871   0.00034   0.00008   0.00002   0.00009   2.05880
   R11        2.88817   0.00035   0.00011  -0.00007   0.00003   2.88820
   R12        2.05488   0.00039   0.00008   0.00000   0.00007   2.05495
   R13        2.05616   0.00041   0.00006   0.00003   0.00009   2.05624
   R14        2.05544   0.00037   0.00006   0.00001   0.00007   2.05551
    A1        2.18511  -0.00016   0.00012   0.00005   0.00019   2.18529
    A2        2.00283   0.00035  -0.00032   0.00074   0.00044   2.00327
    A3        2.09523  -0.00020   0.00021  -0.00079  -0.00063   2.09461
    A4        2.06089   0.00240   0.00077   0.00131   0.00214   2.06302
    A5        2.47985  -0.00063  -0.00139   0.00166   0.00054   2.48040
    A6        1.62654  -0.00060   0.00242  -0.00349  -0.00097   1.62557
    A7        1.83703   0.00054  -0.00008   0.00423   0.00433   1.84136
    A8        1.89674  -0.00048  -0.00048  -0.00120  -0.00175   1.89499
    A9        1.95831   0.00017   0.00049  -0.00064  -0.00014   1.95817
   A10        1.90059  -0.00010  -0.00047  -0.00052  -0.00096   1.89963
   A11        1.92411  -0.00049   0.00056  -0.00184  -0.00145   1.92266
   A12        1.94332   0.00037  -0.00006   0.00016   0.00014   1.94346
   A13        2.23503  -0.00093   0.01726  -0.01553   0.00186   2.23689
   A14        1.92211   0.00001   0.00050  -0.00037   0.00014   1.92225
   A15        1.94349  -0.00001   0.00007  -0.00028  -0.00020   1.94329
   A16        1.90899   0.00024  -0.00004   0.00016   0.00013   1.90911
   A17        1.90164   0.00001  -0.00043   0.00048   0.00005   1.90169
   A18        1.89079  -0.00012  -0.00003   0.00003   0.00000   1.89079
   A19        1.89587  -0.00013  -0.00009  -0.00001  -0.00010   1.89577
   A20        2.98485  -0.00057   0.00345  -0.00239   0.00103   2.98588
   A21        3.10507  -0.00029  -0.00046   0.00603   0.00583   3.11090
   A22        3.19310   0.00021  -0.00335  -0.00486  -0.00830   3.18480
   A23        3.13934   0.00068   0.00095  -0.00004   0.00095   3.14029
    D1       -3.12753   0.00020   0.00449   0.00110   0.00557  -3.12196
    D2        0.06602   0.00045   0.00060  -0.00235  -0.00190   0.06412
    D3       -3.13913   0.00016  -0.00027   0.00026  -0.00004  -3.13917
    D4       -0.00336   0.00010   0.00046  -0.00033   0.00012  -0.00325
    D5       -0.38884  -0.00028   0.00589  -0.00944  -0.00352  -0.39235
    D6        1.28759  -0.00040  -0.02482   0.00780  -0.01697   1.27062
    D7        0.46169   0.00012  -0.01783   0.01310  -0.00489   0.45680
    D8        2.49357   0.00019  -0.01861   0.01448  -0.00419   2.48938
    D9       -1.62288   0.00044  -0.01860   0.01169  -0.00703  -1.62991
   D10       -0.98495   0.00004   0.02171  -0.00324   0.01834  -0.96661
   D11       -3.01598   0.00037   0.02252  -0.00380   0.01859  -2.99739
   D12        1.13041   0.00030   0.02255  -0.00248   0.01996   1.15037
   D13        1.06497   0.00023  -0.00112   0.00292   0.00185   1.06682
   D14       -1.04657   0.00022  -0.00097   0.00274   0.00183  -1.04474
   D15        3.14104   0.00024  -0.00088   0.00283   0.00201  -3.14014
   D16       -0.97641  -0.00022  -0.00169  -0.00077  -0.00252  -0.97893
   D17       -3.08795  -0.00023  -0.00154  -0.00094  -0.00253  -3.09049
   D18        1.09966  -0.00022  -0.00145  -0.00086  -0.00236   1.09730
   D19       -3.08787   0.00000  -0.00144   0.00102  -0.00042  -3.08829
   D20        1.08378  -0.00001  -0.00128   0.00085  -0.00044   1.08334
   D21       -1.01179   0.00000  -0.00119   0.00093  -0.00026  -1.01206
         Item               Value     Threshold  Converged?
 Maximum Force            0.005308     0.000450     NO 
 RMS     Force            0.001091     0.000300     NO 
 Maximum Displacement     0.026410     0.001800     NO 
 RMS     Displacement     0.009779     0.001200     NO 
 Predicted change in Energy=-2.502749D-05
 GradGradGradGradGradGradGradGradGradGradGradGradGradGradGradGradGradGrad

                          Input orientation:                          
 ---------------------------------------------------------------------
 Center     Atomic      Atomic             Coordinates (Angstroms)
 Number     Number       Type             X           Y           Z
 ---------------------------------------------------------------------
      1          6           0       -2.276840    0.587416    0.351686
      2          1           0       -3.241717    1.007920    0.603387
      3          1           0       -1.373444    1.161536    0.160055
      4          8           0       -2.248292   -0.652258    0.295371
      5          8           0       -1.071989   -1.252902   -0.012010
      6          7           0        0.779274    2.081938   -0.213447
      7          6           0        1.249190    1.058113   -0.426429
      8          6           0        1.806138   -0.261738   -0.691434
      9          1           0        0.972181   -0.862710   -1.051199
     10          1           0        2.545075   -0.173233   -1.487101
     11          6           0        2.410392   -0.895545    0.561197
     12          1           0        1.644572   -1.023766    1.322508
     13          1           0        3.213194   -0.283260    0.966920
     14          1           0        2.812588   -1.875000    0.312085
 ---------------------------------------------------------------------
                    Distance matrix (angstroms):
                    1          2          3          4          5
     1  C    0.000000
     2  H    1.082203   0.000000
     3  H    1.087411   1.926289   0.000000
     4  O    1.241281   1.959071   2.018296   0.000000
     5  O    2.229510   3.193392   2.439261   1.356077   0.000000
     6  N    3.448594   4.241356   2.370830   4.111067   3.819543
     7  C    3.641416   4.607742   2.689399   3.959639   3.301576
     8  C    4.298822   5.363714   3.586151   4.191025   3.118915
     9  H    3.824538   4.898352   3.326659   3.496996   2.326110
    10  H    5.216377   6.265160   4.455280   5.136442   4.052743
    11  C    4.920693   5.964168   4.325495   4.672599   3.547287
    12  H    4.349239   5.340479   3.903238   4.043194   3.035316
    13  H    5.592590   6.592813   4.876034   5.514976   4.501255
    14  H    5.653967   6.711982   5.173637   5.206523   3.947401
                    6          7          8          9         10
     6  N    0.000000
     7  C    1.146473   0.000000
     8  C    2.603024   1.456854   0.000000
     9  H    3.067571   2.038782   1.089074   0.000000
    10  H    3.134652   2.078595   1.089471   1.771831   0.000000
    11  C    3.482244   2.478018   1.528371   2.160868   2.176096
    12  H    3.571176   2.747604   2.159340   2.472353   3.070539
    13  H    3.593243   2.756449   2.174950   3.070946   2.545723
    14  H    4.479722   3.404815   2.150024   2.504071   2.490912
                   11         12         13         14
    11  C    0.000000
    12  H    1.087435   0.000000
    13  H    1.088116   1.770697   0.000000
    14  H    1.087727   1.763466   1.767182   0.000000
 Stoichiometry    C4H7NO2
 Framework group  C1[X(C4H7NO2)]
 Deg. of freedom    36
 Full point group                 C1      NOp   1
 Largest Abelian subgroup         C1      NOp   1
 Largest concise Abelian subgroup C1      NOp   1
                         Standard orientation:                         
 ---------------------------------------------------------------------
 Center     Atomic      Atomic             Coordinates (Angstroms)
 Number     Number       Type             X           Y           Z
 ---------------------------------------------------------------------
      1          6           0        2.359069    0.646049   -0.236197
      2          1           0        3.325242    1.075331   -0.467262
      3          1           0        1.421838    1.196067   -0.196959
      4          8           0        2.372433   -0.574682   -0.011665
      5          8           0        1.197808   -1.185052    0.282702
      6          7           0       -0.787702    2.052457   -0.123732
      7          6           0       -1.235117    1.044947    0.191140
      8          6           0       -1.762460   -0.252780    0.591437
      9          1           0       -0.939776   -0.758566    1.094880
     10          1           0       -2.568546   -0.094103    1.306975
     11          6           0       -2.234918   -1.078019   -0.605092
     12          1           0       -1.403465   -1.270073   -1.279121
     13          1           0       -3.023136   -0.565704   -1.153035
     14          1           0       -2.619607   -2.033458   -0.255375
 ---------------------------------------------------------------------
 Rotational constants (GHZ):           3.4810080           1.4001509           1.0723241
 Standard basis: Aug-CC-pVTZ (5D, 7F)
 There are   560 symmetry adapted cartesian basis functions of A   symmetry.
 There are   483 symmetry adapted basis functions of A   symmetry.
   483 basis functions,   693 primitive gaussians,   560 cartesian basis functions
    27 alpha electrons       27 beta electrons
       nuclear repulsion energy       271.9450691156 Hartrees.
 NAtoms=   14 NActive=   14 NUniq=   14 SFac= 1.00D+00 NAtFMM=   60 NAOKFM=F Big=F
 Integral buffers will be    131072 words long.
 Raffenetti 2 integral format.
 Two-electron integral symmetry is turned on.
 Nuclear repulsion after empirical dispersion term =      271.9394366012 Hartrees.
 One-electron integrals computed using PRISM.
 NBasis=   483 RedAO= T EigKep=  9.79D-06  NBF=   483
 NBsUse=   483 1.00D-06 EigRej= -1.00D+00 NBFU=   483
 Initial guess from the checkpoint file:  "TS3-RC1-wb97H.chk"
 B after Tr=     0.000000    0.000000    0.000000
         Rot=    0.999999   -0.000836   -0.000534    0.000567 Ang=  -0.13 deg.
 ExpMin= 2.53D-02 ExpMax= 1.53D+04 ExpMxC= 5.22D+02 IAcc=3 IRadAn=         7 AccDes= 0.00D+00
 Harris functional with IExCor= 4639 and IRadAn=       7 diagonalized for initial guess.
 HarFok:  IExCor= 4639 AccDes= 0.00D+00 IRadAn=         7 IDoV= 1 UseB2=F ITyADJ=14
 ICtDFT=  3500011 ScaDFX=  1.000000  1.000000  1.000000  1.000000
 FoFCou: FMM=F IPFlag=           0 FMFlag=      100000 FMFlg1=           0
         NFxFlg=           0 DoJE=T BraDBF=F KetDBF=T FulRan=T
         wScrn=  0.000000 ICntrl=       500 IOpCl=  0 I1Cent=   200000004 NGrid=           0
         NMat0=    1 NMatS0=      1 NMatT0=    0 NMatD0=    1 NMtDS0=    0 NMtDT0=    0
 Petite list used in FoFCou.
 Requested convergence on RMS density matrix=1.00D-08 within 128 cycles.
 Requested convergence on MAX density matrix=1.00D-06.
 Requested convergence on             energy=1.00D-06.
 No special actions if energy rises.
 SCF Done:  E(RwB97XD) =  -361.672173038     A.U. after   12 cycles
            NFock= 12  Conv=0.36D-08     -V/T= 2.0057
 Calling FoFJK, ICntrl=      2127 FMM=F ISym2X=0 I1Cent= 0 IOpClX= 0 NMat=1 NMatS=1 NMatT=0.
 ***** Axes restored to original set *****
 -------------------------------------------------------------------
 Center     Atomic                   Forces (Hartrees/Bohr)
 Number     Number              X              Y              Z
 -------------------------------------------------------------------
      1        6          -0.000347274    0.001302046    0.000339474
      2        1           0.000111836    0.000186265   -0.000065847
      3        1          -0.000284703    0.000113326    0.000022503
      4        8           0.005699015   -0.002779234   -0.001636391
      5        8          -0.005181592    0.001429551    0.001672941
      6        7          -0.002004958    0.003422996    0.001331921
      7        6           0.001759018   -0.002720072   -0.001706788
      8        6          -0.000217705    0.000470694    0.001242303
      9        1           0.000324350   -0.001404491   -0.001068371
     10        1           0.000060924    0.000418468   -0.000355596
     11        6          -0.000184820   -0.000165353   -0.000290328
     12        1          -0.000239130   -0.000093240    0.000274648
     13        1           0.000318774    0.000150631    0.000163927
     14        1           0.000186262   -0.000331588    0.000075606
 -------------------------------------------------------------------
 Cartesian Forces:  Max     0.005699015 RMS     0.001643829

 GradGradGradGradGradGradGradGradGradGradGradGradGradGradGradGradGradGrad
 Berny optimization.
 Using GEDIIS/GDIIS optimizer.
 FormGI is forming the generalized inverse of G from B-inverse, IUseBI=4.
 Internal  Forces:  Max     0.004999260 RMS     0.000971811
 Search for a local minimum.
 Step number  16 out of a maximum of   68
 All quantities printed in internal units (Hartrees-Bohrs-Radians)
 Mixed Optimization -- En-DIIS/RFO-DIIS
 Update second derivatives using D2CorX and points   12   13   14   15   16
 DE= -4.29D-05 DEPred=-2.50D-05 R= 1.71D+00
 TightC=F SS=  1.41D+00  RLast= 4.67D-02 DXNew= 1.2956D+00 1.4005D-01
 Trust test= 1.71D+00 RLast= 4.67D-02 DXMaxT set to 7.70D-01
 ITU=  1  0  1  1  1  1  1  1  1  1  1  1  1 -1  1  0
 Use linear search instead of GDIIS.
     Eigenvalues ---    0.00057   0.00233   0.00280   0.00580   0.00892
     Eigenvalues ---    0.01870   0.01929   0.03242   0.03369   0.04765
     Eigenvalues ---    0.05128   0.05459   0.05669   0.05875   0.08186
     Eigenvalues ---    0.09588   0.10505   0.14023   0.15992   0.16015
     Eigenvalues ---    0.16106   0.16439   0.17875   0.23969   0.29298
     Eigenvalues ---    0.33158   0.34148   0.34293   0.34313   0.34358
     Eigenvalues ---    0.34850   0.35393   0.37908   0.54000   0.83619
     Eigenvalues ---    1.34201
 RFO step:  Lambda=-2.98684272D-04 EMin= 5.73501298D-04
 Quartic linear search produced a step of  2.00000.
 Iteration  1 RMS(Cart)=  0.11335418 RMS(Int)=  0.00548273
 Iteration  2 RMS(Cart)=  0.00908476 RMS(Int)=  0.00144015
 Iteration  3 RMS(Cart)=  0.00002517 RMS(Int)=  0.00144005
 Iteration  4 RMS(Cart)=  0.00000005 RMS(Int)=  0.00144005
 Variable       Old X    -DE/DX   Delta X   Delta X   Delta X     New X
                                 (Linear)    (Quad)   (Total)
    R1        2.04507  -0.00004  -0.00021  -0.00052  -0.00073   2.04433
    R2        2.05491  -0.00069  -0.00277  -0.00349  -0.00500   2.04991
    R3        2.34568   0.00142  -0.00081  -0.00024  -0.00016   2.34552
    R4        4.48022  -0.00052   0.01389   0.05451   0.06954   4.54976
    R5        2.56262  -0.00500  -0.00339  -0.00896  -0.01275   2.54987
    R6        4.39571   0.00056   0.04237   0.10000   0.14114   4.53686
    R7        2.16652   0.00412   0.00104   0.00175   0.00236   2.16888
    R8        2.75306   0.00068   0.00121   0.00173   0.00249   2.75554
    R9        2.05805   0.00112   0.00208   0.00131   0.00286   2.06091
   R10        2.05880   0.00033   0.00019   0.00061   0.00080   2.05960
   R11        2.88820   0.00040   0.00007   0.00102   0.00109   2.88929
   R12        2.05495   0.00037   0.00015   0.00019   0.00034   2.05529
   R13        2.05624   0.00038   0.00017   0.00054   0.00071   2.05695
   R14        2.05551   0.00035   0.00014   0.00042   0.00056   2.05607
    A1        2.18529  -0.00015   0.00038   0.00080   0.00102   2.18632
    A2        2.00327   0.00029   0.00088   0.00156   0.00223   2.00549
    A3        2.09461  -0.00013  -0.00125  -0.00233  -0.00323   2.09137
    A4        2.06302   0.00192   0.00427   0.00420   0.00697   2.06999
    A5        2.48040  -0.00038   0.00108   0.00141  -0.00181   2.47858
    A6        1.62557  -0.00045  -0.00194  -0.01693  -0.02097   1.60460
    A7        1.84136   0.00044   0.00866   0.01172   0.01788   1.85924
    A8        1.89499  -0.00045  -0.00350  -0.00347  -0.00561   1.88938
    A9        1.95817   0.00018  -0.00029  -0.00304  -0.00365   1.95452
   A10        1.89963  -0.00011  -0.00192   0.00199  -0.00028   1.89935
   A11        1.92266  -0.00037  -0.00290  -0.01044  -0.01084   1.91182
   A12        1.94346   0.00030   0.00029   0.00379   0.00327   1.94673
   A13        2.23689  -0.00072   0.00373  -0.16631  -0.16400   2.07289
   A14        1.92225   0.00002   0.00027  -0.00479  -0.00452   1.91773
   A15        1.94329   0.00005  -0.00041   0.00024  -0.00017   1.94312
   A16        1.90911   0.00021   0.00025   0.00062   0.00087   1.90998
   A17        1.90169  -0.00003   0.00010   0.00427   0.00437   1.90606
   A18        1.89079  -0.00011   0.00000   0.00002   0.00001   1.89080
   A19        1.89577  -0.00014  -0.00021  -0.00030  -0.00051   1.89526
   A20        2.98588  -0.00059   0.00206  -0.02328  -0.02132   2.96456
   A21        3.11090  -0.00034   0.01166   0.01003   0.01714   3.12804
   A22        3.18480   0.00019  -0.01660   0.02984   0.01457   3.19937
   A23        3.14029   0.00068   0.00190   0.00633   0.00668   3.14697
    D1       -3.12196   0.00019   0.01114  -0.01464  -0.00264  -3.12460
    D2        0.06412   0.00038  -0.00379   0.00632   0.00553   0.06966
    D3       -3.13917   0.00014  -0.00008  -0.00190  -0.00092  -3.14010
    D4       -0.00325   0.00012   0.00024   0.00319   0.00386   0.00062
    D5       -0.39235  -0.00023  -0.00703  -0.05909  -0.06662  -0.45897
    D6        1.27062  -0.00029  -0.03393   0.18291   0.14750   1.41812
    D7        0.45680   0.00013  -0.00977   0.14878   0.14199   0.59879
    D8        2.48938   0.00015  -0.00837   0.15842   0.15084   2.64022
    D9       -1.62991   0.00036  -0.01407   0.15470   0.14275  -1.48716
   D10       -0.96661  -0.00009   0.03668  -0.15631  -0.11716  -1.08377
   D11       -2.99739   0.00025   0.03718  -0.15931  -0.11985  -3.11724
   D12        1.15037   0.00019   0.03993  -0.15866  -0.11687   1.03350
   D13        1.06682   0.00022   0.00370   0.01287   0.01567   1.08249
   D14       -1.04474   0.00022   0.00366   0.01055   0.01332  -1.03142
   D15       -3.14014   0.00022   0.00401   0.01037   0.01349  -3.12665
   D16       -0.97893  -0.00021  -0.00503   0.00691   0.00269  -0.97624
   D17       -3.09049  -0.00021  -0.00507   0.00459   0.00034  -3.09015
   D18        1.09730  -0.00021  -0.00472   0.00441   0.00050   1.09781
   D19       -3.08829  -0.00002  -0.00084   0.00894   0.00818  -3.08011
   D20        1.08334  -0.00002  -0.00087   0.00662   0.00583   1.08917
   D21       -1.01206  -0.00002  -0.00053   0.00644   0.00600  -1.00606
         Item               Value     Threshold  Converged?
 Maximum Force            0.004999     0.000450     NO 
 RMS     Force            0.000972     0.000300     NO 
 Maximum Displacement     0.377680     0.001800     NO 
 RMS     Displacement     0.118031     0.001200     NO 
 Predicted change in Energy=-1.645445D-04
 GradGradGradGradGradGradGradGradGradGradGradGradGradGradGradGradGradGrad

                          Input orientation:                          
 ---------------------------------------------------------------------
 Center     Atomic      Atomic             Coordinates (Angstroms)
 Number     Number       Type             X           Y           Z
 ---------------------------------------------------------------------
      1          6           0       -2.223486    0.561438    0.406525
      2          1           0       -3.194157    0.952498    0.680740
      3          1           0       -1.354077    1.160817    0.158356
      4          8           0       -2.144954   -0.677143    0.388686
      5          8           0       -0.966449   -1.244971    0.057936
      6          7           0        0.804223    2.116805   -0.315469
      7          6           0        1.263730    1.082532   -0.506259
      8          6           0        1.832079   -0.240305   -0.737227
      9          1           0        1.043707   -0.841717   -1.191266
     10          1           0        2.651839   -0.140224   -1.448457
     11          6           0        2.293970   -0.899764    0.562561
     12          1           0        1.444712   -1.042772    1.226799
     13          1           0        3.045867   -0.296009    1.067477
     14          1           0        2.723316   -1.874675    0.341190
 ---------------------------------------------------------------------
                    Distance matrix (angstroms):
                    1          2          3          4          5
     1  C    0.000000
     2  H    1.081815   0.000000
     3  H    1.084765   1.924104   0.000000
     4  O    1.241197   1.960064   2.014109   0.000000
     5  O    2.228177   3.190523   2.438884   1.349332   0.000000
     6  N    3.479578   4.281949   2.407631   4.123060   3.817886
     7  C    3.642168   4.615044   2.701991   3.939100   3.272504
     8  C    4.289355   5.356908   3.593996   4.156356   3.077889
     9  H    3.898247   4.968209   3.403086   3.562428   2.400801
    10  H    5.263277   6.316897   4.507984   5.164552   4.072062
    11  C    4.750460   5.793477   4.209231   4.447902   3.317250
    12  H    4.086810   5.079212   3.718951   3.704298   2.687159
    13  H    5.379420   6.375440   4.723172   5.248871   4.244807
    14  H    5.514505   6.566939   5.086529   5.013620   3.753815
                    6          7          8          9         10
     6  N    0.000000
     7  C    1.147724   0.000000
     8  C    2.605827   1.458171   0.000000
     9  H    3.094710   2.054356   1.090586   0.000000
    10  H    3.129142   2.075985   1.089894   1.773225   0.000000
    11  C    3.477064   2.476543   1.528947   2.154631   2.179258
    12  H    3.573758   2.748301   2.156712   2.459322   3.070625
    13  H    3.571999   2.748278   2.175625   3.067306   2.551362
    14  H    4.477280   3.404942   2.151384   2.497300   2.493244
                   11         12         13         14
    11  C    0.000000
    12  H    1.087613   0.000000
    13  H    1.088490   1.773904   0.000000
    14  H    1.088023   1.763857   1.767405   0.000000
 Stoichiometry    C4H7NO2
 Framework group  C1[X(C4H7NO2)]
 Deg. of freedom    36
 Full point group                 C1      NOp   1
 Largest Abelian subgroup         C1      NOp   1
 Largest concise Abelian subgroup C1      NOp   1
                         Standard orientation:                         
 ---------------------------------------------------------------------
 Center     Atomic      Atomic             Coordinates (Angstroms)
 Number     Number       Type             X           Y           Z
 ---------------------------------------------------------------------
      1          6           0        2.329415    0.667317   -0.227228
      2          1           0        3.301098    1.082977   -0.458273
      3          1           0        1.400829    1.227018   -0.192935
      4          8           0        2.324997   -0.551024    0.009825
      5          8           0        1.151214   -1.147331    0.305374
      6          7           0       -0.854103    2.069635   -0.148589
      7          6           0       -1.269907    1.050613    0.176943
      8          6           0       -1.780915   -0.253410    0.582724
      9          1           0       -1.020391   -0.698360    1.225375
     10          1           0       -2.687858   -0.097984    1.166818
     11          6           0       -2.035281   -1.166994   -0.616584
     12          1           0       -1.102393   -1.353829   -1.143570
     13          1           0       -2.753457   -0.725673   -1.305257
     14          1           0       -2.428671   -2.119914   -0.268760
 ---------------------------------------------------------------------
 Rotational constants (GHZ):           3.4110848           1.4660075           1.1044399
 Standard basis: Aug-CC-pVTZ (5D, 7F)
 There are   560 symmetry adapted cartesian basis functions of A   symmetry.
 There are   483 symmetry adapted basis functions of A   symmetry.
   483 basis functions,   693 primitive gaussians,   560 cartesian basis functions
    27 alpha electrons       27 beta electrons
       nuclear repulsion energy       273.5925231011 Hartrees.
 NAtoms=   14 NActive=   14 NUniq=   14 SFac= 1.00D+00 NAtFMM=   60 NAOKFM=F Big=F
 Integral buffers will be    131072 words long.
 Raffenetti 2 integral format.
 Two-electron integral symmetry is turned on.
 Nuclear repulsion after empirical dispersion term =      273.5867491647 Hartrees.
 One-electron integrals computed using PRISM.
 NBasis=   483 RedAO= T EigKep=  1.00D-05  NBF=   483
 NBsUse=   483 1.00D-06 EigRej= -1.00D+00 NBFU=   483
 Initial guess from the checkpoint file:  "TS3-RC1-wb97H.chk"
 B after Tr=     0.000000    0.000000    0.000000
         Rot=    0.999851    0.009175    0.009188   -0.011389 Ang=   1.98 deg.
 ExpMin= 2.53D-02 ExpMax= 1.53D+04 ExpMxC= 5.22D+02 IAcc=3 IRadAn=         7 AccDes= 0.00D+00
 Harris functional with IExCor= 4639 and IRadAn=       7 diagonalized for initial guess.
 HarFok:  IExCor= 4639 AccDes= 0.00D+00 IRadAn=         7 IDoV= 1 UseB2=F ITyADJ=14
 ICtDFT=  3500011 ScaDFX=  1.000000  1.000000  1.000000  1.000000
 FoFCou: FMM=F IPFlag=           0 FMFlag=      100000 FMFlg1=           0
         NFxFlg=           0 DoJE=T BraDBF=F KetDBF=T FulRan=T
         wScrn=  0.000000 ICntrl=       500 IOpCl=  0 I1Cent=   200000004 NGrid=           0
         NMat0=    1 NMatS0=      1 NMatT0=    0 NMatD0=    1 NMtDS0=    0 NMtDT0=    0
 Petite list used in FoFCou.
 Requested convergence on RMS density matrix=1.00D-08 within 128 cycles.
 Requested convergence on MAX density matrix=1.00D-06.
 Requested convergence on             energy=1.00D-06.
 No special actions if energy rises.
 SCF Done:  E(RwB97XD) =  -361.672334012     A.U. after   13 cycles
            NFock= 13  Conv=0.70D-08     -V/T= 2.0057
 Calling FoFJK, ICntrl=      2127 FMM=F ISym2X=0 I1Cent= 0 IOpClX= 0 NMat=1 NMatS=1 NMatT=0.
 ***** Axes restored to original set *****
 -------------------------------------------------------------------
 Center     Atomic                   Forces (Hartrees/Bohr)
 Number     Number              X              Y              Z
 -------------------------------------------------------------------
      1        6          -0.000616259    0.001396095   -0.000063903
      2        1           0.000003760    0.000018935    0.000047063
      3        1           0.001063740    0.001200304   -0.000156452
      4        8           0.001822626   -0.002891060   -0.000409862
      5        8          -0.002615258    0.000600833    0.000797008
      6        7          -0.001270008    0.000433051    0.000653616
      7        6           0.000880010   -0.000849097   -0.001110015
      8        6          -0.001034263   -0.000408056    0.001075972
      9        1           0.000919251    0.000445298   -0.000846848
     10        1           0.000065558    0.000077299   -0.000161042
     11        6           0.000481611    0.000065799    0.000011350
     12        1          -0.000020681    0.000043584    0.000089436
     13        1           0.000183296    0.000047076    0.000106170
     14        1           0.000136617   -0.000180061   -0.000032492
 -------------------------------------------------------------------
 Cartesian Forces:  Max     0.002891060 RMS     0.000901163

 GradGradGradGradGradGradGradGradGradGradGradGradGradGradGradGradGradGrad
 Berny optimization.
 Using GEDIIS/GDIIS optimizer.
 FormGI is forming the generalized inverse of G from B-inverse, IUseBI=4.
 Internal  Forces:  Max     0.002116090 RMS     0.000510245
 Search for a local minimum.
 Step number  17 out of a maximum of   68
 All quantities printed in internal units (Hartrees-Bohrs-Radians)
 Mixed Optimization -- En-DIIS/RFO-DIIS
 Swapping is turned off.
 Update second derivatives using D2CorX and points   14   15   16   17
 DE= -1.61D-04 DEPred=-1.65D-04 R= 9.78D-01
 TightC=F SS=  1.41D+00  RLast= 4.31D-01 DXNew= 1.2956D+00 1.2936D+00
 Trust test= 9.78D-01 RLast= 4.31D-01 DXMaxT set to 1.29D+00
 ITU=  1  1  0  1  1  1  1  1  1  1  1  1  1  1 -1  1  0
     Eigenvalues ---    0.00141   0.00233   0.00314   0.00478   0.00898
     Eigenvalues ---    0.01581   0.01881   0.03321   0.03509   0.04888
     Eigenvalues ---    0.05162   0.05466   0.05683   0.05787   0.08360
     Eigenvalues ---    0.09568   0.10608   0.14139   0.15993   0.16014
     Eigenvalues ---    0.16114   0.16443   0.17937   0.23402   0.29213
     Eigenvalues ---    0.33248   0.34147   0.34292   0.34305   0.34398
     Eigenvalues ---    0.35006   0.35390   0.37673   0.50734   0.83847
     Eigenvalues ---    1.30194
 En-DIIS/RFO-DIIS/Sim-DIIS IScMMF=       -3 using points:    17   16
 RFO step:  Lambda=-2.10779097D-04.
 DidBck=T Rises=F RFO-DIIS coefs:    0.60540    0.39460
 Iteration  1 RMS(Cart)=  0.06963272 RMS(Int)=  0.00124443
 Iteration  2 RMS(Cart)=  0.00188054 RMS(Int)=  0.00034639
 Iteration  3 RMS(Cart)=  0.00000152 RMS(Int)=  0.00034639
 Iteration  4 RMS(Cart)=  0.00000000 RMS(Int)=  0.00034639
 Variable       Old X    -DE/DX   Delta X   Delta X   Delta X     New X
                                 (Linear)    (Quad)   (Total)
    R1        2.04433   0.00002   0.00029  -0.00060  -0.00031   2.04402
    R2        2.04991   0.00077   0.00197  -0.00247  -0.00054   2.04937
    R3        2.34552   0.00212   0.00006   0.00184   0.00183   2.34735
    R4        4.54976  -0.00075  -0.02744  -0.00657  -0.03404   4.51572
    R5        2.54987  -0.00191   0.00503  -0.01517  -0.01016   2.53971
    R6        4.53686   0.00101  -0.05570   0.11815   0.06258   4.59943
    R7        2.16888   0.00120  -0.00093   0.00259   0.00169   2.17057
    R8        2.75554  -0.00010  -0.00098   0.00203   0.00108   2.75663
    R9        2.06091   0.00004  -0.00113   0.00310   0.00185   2.06276
   R10        2.05960   0.00016  -0.00032   0.00094   0.00062   2.06022
   R11        2.88929   0.00039  -0.00043   0.00113   0.00070   2.89000
   R12        2.05529   0.00006  -0.00013   0.00056   0.00043   2.05572
   R13        2.05695   0.00020  -0.00028   0.00083   0.00055   2.05750
   R14        2.05607   0.00022  -0.00022   0.00082   0.00059   2.05666
    A1        2.18632  -0.00006  -0.00040  -0.00012  -0.00059   2.18573
    A2        2.00549  -0.00004  -0.00088   0.00079  -0.00013   2.00536
    A3        2.09137   0.00010   0.00128  -0.00068   0.00069   2.09207
    A4        2.06999   0.00011  -0.00275   0.00948   0.00690   2.07689
    A5        2.47858   0.00018   0.00072  -0.00662  -0.00543   2.47316
    A6        1.60460   0.00043   0.00827   0.00051   0.00915   1.61375
    A7        1.85924  -0.00039  -0.00706   0.01719   0.01022   1.86946
    A8        1.88938  -0.00015   0.00221  -0.00882  -0.00679   1.88259
    A9        1.95452   0.00038   0.00144   0.00044   0.00207   1.95659
   A10        1.89935  -0.00024   0.00011  -0.00644  -0.00602   1.89333
   A11        1.91182   0.00075   0.00428  -0.00004   0.00371   1.91554
   A12        1.94673  -0.00037  -0.00129  -0.00179  -0.00302   1.94372
   A13        2.07289   0.00036   0.06471  -0.01797   0.04561   2.11850
   A14        1.91773   0.00004   0.00178   0.00025   0.00203   1.91976
   A15        1.94312   0.00005   0.00007  -0.00027  -0.00021   1.94292
   A16        1.90998   0.00001  -0.00034   0.00071   0.00037   1.91035
   A17        1.90606  -0.00005  -0.00172   0.00011  -0.00162   1.90444
   A18        1.89080   0.00001   0.00000   0.00017   0.00016   1.89097
   A19        1.89526  -0.00007   0.00020  -0.00097  -0.00077   1.89449
   A20        2.96456  -0.00051   0.00841   0.00262   0.01129   2.97585
   A21        3.12804  -0.00033  -0.00676   0.02084   0.01454   3.14258
   A22        3.19937  -0.00035  -0.00575  -0.02369  -0.03007   3.16929
   A23        3.14697   0.00057  -0.00263   0.00829   0.00602   3.15298
    D1       -3.12460   0.00003   0.00104   0.02206   0.02283  -3.10177
    D2        0.06966  -0.00011  -0.00218   0.00686   0.00370   0.07335
    D3       -3.14010   0.00013   0.00036   0.00286   0.00290  -3.13720
    D4        0.00062  -0.00001  -0.00152  -0.00229  -0.00390  -0.00329
    D5       -0.45897   0.00010   0.02629  -0.02164   0.00473  -0.45424
    D6        1.41812  -0.00008  -0.05820  -0.02653  -0.08480   1.33332
    D7        0.59879   0.00016  -0.05603   0.00020  -0.05705   0.54174
    D8        2.64022  -0.00027  -0.05952  -0.00095  -0.06094   2.57928
    D9       -1.48716  -0.00059  -0.05633  -0.01533  -0.07229  -1.55945
   D10       -1.08377  -0.00036   0.04623   0.04096   0.08663  -0.99714
   D11       -3.11724   0.00014   0.04729   0.04541   0.09224  -3.02500
   D12        1.03350   0.00028   0.04612   0.05171   0.09745   1.13095
   D13        1.08249   0.00011  -0.00618   0.00645   0.00027   1.08276
   D14       -1.03142   0.00011  -0.00526   0.00632   0.00108  -1.03034
   D15       -3.12665   0.00015  -0.00532   0.00724   0.00193  -3.12472
   D16       -0.97624  -0.00012  -0.00106  -0.01515  -0.01619  -0.99243
   D17       -3.09015  -0.00012  -0.00013  -0.01527  -0.01539  -3.10553
   D18        1.09781  -0.00008  -0.00020  -0.01436  -0.01453   1.08327
   D19       -3.08011  -0.00008  -0.00323  -0.00590  -0.00917  -3.08927
   D20        1.08917  -0.00008  -0.00230  -0.00603  -0.00836   1.08080
   D21       -1.00606  -0.00004  -0.00237  -0.00511  -0.00751  -1.01357
         Item               Value     Threshold  Converged?
 Maximum Force            0.002116     0.000450     NO 
 RMS     Force            0.000510     0.000300     NO 
 Maximum Displacement     0.214132     0.001800     NO 
 RMS     Displacement     0.069524     0.001200     NO 
 Predicted change in Energy=-1.100753D-04
 GradGradGradGradGradGradGradGradGradGradGradGradGradGradGradGradGradGrad

                          Input orientation:                          
 ---------------------------------------------------------------------
 Center     Atomic      Atomic             Coordinates (Angstroms)
 Number     Number       Type             X           Y           Z
 ---------------------------------------------------------------------
      1          6           0       -2.265799    0.587479    0.379508
      2          1           0       -3.233686    1.000740    0.629260
      3          1           0       -1.371609    1.166669    0.176890
      4          8           0       -2.220909   -0.653296    0.341640
      5          8           0       -1.056209   -1.254308    0.044191
      6          7           0        0.788829    2.090640   -0.257906
      7          6           0        1.243387    1.056796   -0.467344
      8          6           0        1.825814   -0.256871   -0.718331
      9          1           0        1.037204   -0.882520   -1.140433
     10          1           0        2.609947   -0.137687   -1.466339
     11          6           0        2.367502   -0.899811    0.559174
     12          1           0        1.558026   -1.056559    1.268802
     13          1           0        3.131954   -0.277815    1.021974
     14          1           0        2.805869   -1.866947    0.320506
 ---------------------------------------------------------------------
                    Distance matrix (angstroms):
                    1          2          3          4          5
     1  C    0.000000
     2  H    1.081650   0.000000
     3  H    1.084477   1.923409   0.000000
     4  O    1.242165   1.960684   2.015124   0.000000
     5  O    2.228840   3.188880   2.445039   1.343956   0.000000
     6  N    3.463602   4.260935   2.389615   4.116692   3.831984
     7  C    3.640303   4.609758   2.695424   3.947178   3.300154
     8  C    4.319661   5.384805   3.612672   4.201982   3.143625
     9  H    3.921856   4.991892   3.425915   3.586696   2.433915
    10  H    5.263641   6.311545   4.500482   5.183802   4.119374
    11  C    4.869476   5.915262   4.289223   4.600175   3.480327
    12  H    4.256213   5.253761   3.836376   3.911854   2.893615
    13  H    5.504293   6.504637   4.804455   5.408972   4.410251
    14  H    5.634670   6.692921   5.164763   5.171256   3.920118
                    6          7          8          9         10
     6  N    0.000000
     7  C    1.148616   0.000000
     8  C    2.607323   1.458745   0.000000
     9  H    3.111305   2.063130   1.091563   0.000000
    10  H    3.121253   2.071779   1.090223   1.770454   0.000000
    11  C    3.478883   2.479050   1.529320   2.158392   2.177686
    12  H    3.581530   2.753084   2.158682   2.471023   3.071133
    13  H    3.569021   2.750626   2.176030   3.070773   2.546336
    14  H    4.479454   3.407394   2.152216   2.496320   2.494301
                   11         12         13         14
    11  C    0.000000
    12  H    1.087838   0.000000
    13  H    1.088783   1.773306   0.000000
    14  H    1.088338   1.764400   1.767407   0.000000
 Stoichiometry    C4H7NO2
 Framework group  C1[X(C4H7NO2)]
 Deg. of freedom    36
 Full point group                 C1      NOp   1
 Largest Abelian subgroup         C1      NOp   1
 Largest concise Abelian subgroup C1      NOp   1
                         Standard orientation:                         
 ---------------------------------------------------------------------
 Center     Atomic      Atomic             Coordinates (Angstroms)
 Number     Number       Type             X           Y           Z
 ---------------------------------------------------------------------
      1          6           0        2.354255    0.656040   -0.230181
      2          1           0        3.324227    1.081470   -0.449565
      3          1           0        1.419806    1.206048   -0.210475
      4          8           0        2.358978   -0.563975    0.003300
      5          8           0        1.196543   -1.178652    0.281029
      6          7           0       -0.811796    2.057642   -0.139778
      7          6           0       -1.240865    1.044338    0.189515
      8          6           0       -1.789298   -0.245886    0.592604
      9          1           0       -1.022730   -0.750141    1.183883
     10          1           0       -2.651355   -0.057545    1.232894
     11          6           0       -2.167099   -1.111677   -0.610098
     12          1           0       -1.282239   -1.329550   -1.204191
     13          1           0       -2.905274   -0.615968   -1.238445
     14          1           0       -2.585982   -2.053683   -0.261328
 ---------------------------------------------------------------------
 Rotational constants (GHZ):           3.4512015           1.4140224           1.0780771
 Standard basis: Aug-CC-pVTZ (5D, 7F)
 There are   560 symmetry adapted cartesian basis functions of A   symmetry.
 There are   483 symmetry adapted basis functions of A   symmetry.
   483 basis functions,   693 primitive gaussians,   560 cartesian basis functions
    27 alpha electrons       27 beta electrons
       nuclear repulsion energy       272.1830497863 Hartrees.
 NAtoms=   14 NActive=   14 NUniq=   14 SFac= 1.00D+00 NAtFMM=   60 NAOKFM=F Big=F
 Integral buffers will be    131072 words long.
 Raffenetti 2 integral format.
 Two-electron integral symmetry is turned on.
 Nuclear repulsion after empirical dispersion term =      272.1773739091 Hartrees.
 One-electron integrals computed using PRISM.
 NBasis=   483 RedAO= T EigKep=  9.86D-06  NBF=   483
 NBsUse=   483 1.00D-06 EigRej= -1.00D+00 NBFU=   483
 Initial guess from the checkpoint file:  "TS3-RC1-wb97H.chk"
 B after Tr=     0.000000    0.000000    0.000000
         Rot=    0.999945   -0.005175   -0.005048    0.007657 Ang=  -1.21 deg.
 ExpMin= 2.53D-02 ExpMax= 1.53D+04 ExpMxC= 5.22D+02 IAcc=3 IRadAn=         7 AccDes= 0.00D+00
 Harris functional with IExCor= 4639 and IRadAn=       7 diagonalized for initial guess.
 HarFok:  IExCor= 4639 AccDes= 0.00D+00 IRadAn=         7 IDoV= 1 UseB2=F ITyADJ=14
 ICtDFT=  3500011 ScaDFX=  1.000000  1.000000  1.000000  1.000000
 FoFCou: FMM=F IPFlag=           0 FMFlag=      100000 FMFlg1=           0
         NFxFlg=           0 DoJE=T BraDBF=F KetDBF=T FulRan=T
         wScrn=  0.000000 ICntrl=       500 IOpCl=  0 I1Cent=   200000004 NGrid=           0
         NMat0=    1 NMatS0=      1 NMatT0=    0 NMatD0=    1 NMtDS0=    0 NMtDT0=    0
 Petite list used in FoFCou.
 Requested convergence on RMS density matrix=1.00D-08 within 128 cycles.
 Requested convergence on MAX density matrix=1.00D-06.
 Requested convergence on             energy=1.00D-06.
 No special actions if energy rises.
 SCF Done:  E(RwB97XD) =  -361.672386777     A.U. after   13 cycles
            NFock= 13  Conv=0.42D-08     -V/T= 2.0057
 Calling FoFJK, ICntrl=      2127 FMM=F ISym2X=0 I1Cent= 0 IOpClX= 0 NMat=1 NMatS=1 NMatT=0.
 ***** Axes restored to original set *****
 -------------------------------------------------------------------
 Center     Atomic                   Forces (Hartrees/Bohr)
 Number     Number              X              Y              Z
 -------------------------------------------------------------------
      1        6          -0.000053487    0.000892685    0.000419189
      2        1          -0.000079006   -0.000119081   -0.000122791
      3        1           0.001127010    0.001158596   -0.000352896
      4        8          -0.001166822   -0.001665093    0.000145033
      5        8           0.000495277    0.000073677    0.000097827
      6        7          -0.000682669   -0.001783626    0.000056697
      7        6           0.000450518    0.000713880   -0.000431605
      8        6          -0.000781717   -0.000688754    0.000295125
      9        1           0.000566604    0.001381554   -0.000102415
     10        1           0.000148617   -0.000107248   -0.000065789
     11        6           0.000107556    0.000120134   -0.000090528
     12        1           0.000000831    0.000041205    0.000117002
     13        1          -0.000104942   -0.000032903    0.000075997
     14        1          -0.000027770    0.000014973   -0.000040845
 -------------------------------------------------------------------
 Cartesian Forces:  Max     0.001783626 RMS     0.000621703

 GradGradGradGradGradGradGradGradGradGradGradGradGradGradGradGradGradGrad
 Berny optimization.
 Using GEDIIS/GDIIS optimizer.
 FormGI is forming the generalized inverse of G from B-inverse, IUseBI=4.
 Internal  Forces:  Max     0.001375855 RMS     0.000399627
 Search for a local minimum.
 Step number  18 out of a maximum of   68
 All quantities printed in internal units (Hartrees-Bohrs-Radians)
 Mixed Optimization -- En-DIIS/RFO-DIIS
 Swapping is turned off.
 Update second derivatives using D2CorX and points   13   14   15   16   17
                                                     18
 DE= -5.28D-05 DEPred=-1.10D-04 R= 4.79D-01
 Trust test= 4.79D-01 RLast= 2.35D-01 DXMaxT set to 1.29D+00
 ITU=  0  1  1  0  1  1  1  1  1  1  1  1  1  1  1 -1  1  0
     Eigenvalues ---    0.00101   0.00233   0.00295   0.00658   0.00901
     Eigenvalues ---    0.01237   0.01911   0.03389   0.03568   0.04872
     Eigenvalues ---    0.05157   0.05474   0.05674   0.05939   0.07949
     Eigenvalues ---    0.09547   0.10636   0.14761   0.15997   0.16017
     Eigenvalues ---    0.16142   0.16444   0.17932   0.24245   0.29306
     Eigenvalues ---    0.34065   0.34286   0.34301   0.34392   0.34502
     Eigenvalues ---    0.35325   0.35584   0.39005   0.49590   0.83054
     Eigenvalues ---    1.31466
 En-DIIS/RFO-DIIS/Sim-DIIS IScMMF=       -3 using points:    18   17   16
 RFO step:  Lambda=-8.75381453D-05.
 DidBck=F Rises=F RFO-DIIS coefs:    0.82855    0.41030   -0.23885
 Iteration  1 RMS(Cart)=  0.03805287 RMS(Int)=  0.00056177
 Iteration  2 RMS(Cart)=  0.00094065 RMS(Int)=  0.00013331
 Iteration  3 RMS(Cart)=  0.00000023 RMS(Int)=  0.00013331
 Variable       Old X    -DE/DX   Delta X   Delta X   Delta X     New X
                                 (Linear)    (Quad)   (Total)
    R1        2.04402   0.00000  -0.00012   0.00006  -0.00006   2.04396
    R2        2.04937   0.00085  -0.00110   0.00248   0.00137   2.05074
    R3        2.34735   0.00138  -0.00035   0.00156   0.00121   2.34856
    R4        4.51572  -0.00073   0.02245  -0.02737  -0.00493   4.51079
    R5        2.53971   0.00055  -0.00130   0.00009  -0.00120   2.53850
    R6        4.59943   0.00036   0.02298   0.00470   0.02765   4.62709
    R7        2.17057  -0.00107   0.00028  -0.00047  -0.00019   2.17038
    R8        2.75663  -0.00068   0.00041  -0.00089  -0.00048   2.75615
    R9        2.06276  -0.00097   0.00037  -0.00181  -0.00136   2.06140
   R10        2.06022   0.00014   0.00008   0.00023   0.00032   2.06054
   R11        2.89000  -0.00002   0.00014  -0.00026  -0.00012   2.88988
   R12        2.05572   0.00007   0.00001   0.00003   0.00004   2.05576
   R13        2.05750  -0.00006   0.00007  -0.00006   0.00001   2.05751
   R14        2.05666  -0.00002   0.00003   0.00002   0.00005   2.05672
    A1        2.18573   0.00009   0.00035  -0.00042  -0.00001   2.18572
    A2        2.00536  -0.00018   0.00055  -0.00102  -0.00042   2.00494
    A3        2.09207   0.00010  -0.00089   0.00144   0.00044   2.09251
    A4        2.07689  -0.00085   0.00048  -0.00128  -0.00093   2.07596
    A5        2.47316   0.00053   0.00050  -0.00385  -0.00348   2.46968
    A6        1.61375   0.00090  -0.00658   0.00766   0.00094   1.61469
    A7        1.86946  -0.00025   0.00252  -0.00533  -0.00280   1.86666
    A8        1.88259   0.00000  -0.00018   0.00128   0.00117   1.88376
    A9        1.95659   0.00009  -0.00122   0.00101  -0.00029   1.95630
   A10        1.89333  -0.00007   0.00097  -0.00054   0.00034   1.89366
   A11        1.91554   0.00028  -0.00323   0.00415   0.00106   1.91660
   A12        1.94372  -0.00006   0.00130  -0.00085   0.00042   1.94413
   A13        2.11850   0.00033  -0.04699   0.00411  -0.04244   2.07607
   A14        1.91976   0.00007  -0.00143   0.00053  -0.00090   1.91886
   A15        1.94292   0.00009   0.00000  -0.00013  -0.00014   1.94278
   A16        1.91035  -0.00008   0.00014  -0.00019  -0.00004   1.91031
   A17        1.90444  -0.00012   0.00132  -0.00058   0.00074   1.90518
   A18        1.89097   0.00002  -0.00003   0.00026   0.00023   1.89120
   A19        1.89449   0.00002   0.00001   0.00012   0.00013   1.89462
   A20        2.97585  -0.00038  -0.00703   0.00295  -0.00426   2.97159
   A21        3.14258  -0.00049   0.00160  -0.00733  -0.00587   3.13671
   A22        3.16929   0.00009   0.00864  -0.00309   0.00571   3.17501
   A23        3.15298   0.00020   0.00056   0.00083   0.00120   3.15418
    D1       -3.10177   0.00011  -0.00454   0.00002  -0.00435  -3.10612
    D2        0.07335  -0.00013   0.00069  -0.00297  -0.00191   0.07144
    D3       -3.13720  -0.00012  -0.00072  -0.00091  -0.00140  -3.13861
    D4       -0.00329   0.00016   0.00159  -0.00084   0.00086  -0.00243
    D5       -0.45424   0.00011  -0.01672   0.00495  -0.01171  -0.46595
    D6        1.33332   0.00029   0.04977  -0.00099   0.04881   1.38213
    D7        0.54174   0.00012   0.04370   0.00263   0.04682   0.58856
    D8        2.57928  -0.00005   0.04648   0.00006   0.04666   2.62594
    D9       -1.55945   0.00003   0.04649   0.00227   0.04895  -1.51050
   D10       -0.99714  -0.00041  -0.04284  -0.00524  -0.04791  -1.04505
   D11       -3.02500  -0.00024  -0.04444  -0.00368  -0.04798  -3.07298
   D12        1.13095  -0.00029  -0.04462  -0.00485  -0.04936   1.08159
   D13        1.08276  -0.00005   0.00370  -0.00358   0.00012   1.08289
   D14       -1.03034  -0.00001   0.00300  -0.00311  -0.00011  -1.03045
   D15       -3.12472  -0.00004   0.00289  -0.00306  -0.00016  -3.12488
   D16       -0.99243   0.00003   0.00342  -0.00030   0.00311  -0.98932
   D17       -3.10553   0.00007   0.00272   0.00016   0.00287  -3.10266
   D18        1.08327   0.00004   0.00261   0.00022   0.00282   1.08609
   D19       -3.08927  -0.00003   0.00353  -0.00182   0.00171  -3.08756
   D20        1.08080   0.00001   0.00283  -0.00136   0.00148   1.08228
   D21       -1.01357  -0.00002   0.00272  -0.00130   0.00143  -1.01215
         Item               Value     Threshold  Converged?
 Maximum Force            0.001376     0.000450     NO 
 RMS     Force            0.000400     0.000300     NO 
 Maximum Displacement     0.122086     0.001800     NO 
 RMS     Displacement     0.038580     0.001200     NO 
 Predicted change in Energy=-4.074081D-05
 GradGradGradGradGradGradGradGradGradGradGradGradGradGradGradGradGradGrad

                          Input orientation:                          
 ---------------------------------------------------------------------
 Center     Atomic      Atomic             Coordinates (Angstroms)
 Number     Number       Type             X           Y           Z
 ---------------------------------------------------------------------
      1          6           0       -2.243363    0.577314    0.396636
      2          1           0       -3.212454    0.981975    0.655491
      3          1           0       -1.358681    1.165045    0.173974
      4          8           0       -2.185160   -0.663853    0.370437
      5          8           0       -1.018411   -1.253574    0.061518
      6          7           0        0.788208    2.098768   -0.291671
      7          6           0        1.249433    1.066473   -0.493473
      8          6           0        1.833340   -0.248678   -0.731437
      9          1           0        1.054730   -0.865525   -1.182223
     10          1           0        2.642569   -0.131175   -1.452751
     11          6           0        2.328001   -0.900524    0.560475
     12          1           0        1.493421   -1.056248    1.240671
     13          1           0        3.079417   -0.284656    1.051944
     14          1           0        2.769272   -1.868832    0.331998
 ---------------------------------------------------------------------
                    Distance matrix (angstroms):
                    1          2          3          4          5
     1  C    0.000000
     2  H    1.081616   0.000000
     3  H    1.085204   1.924019   0.000000
     4  O    1.242807   1.960953   2.016564   0.000000
     5  O    2.228220   3.188151   2.445025   1.343319   0.000000
     6  N    3.461071   4.260240   2.387006   4.112345   3.824502
     7  C    3.637471   4.608221   2.693968   3.941675   3.291466
     8  C    4.309793   5.375696   3.606574   4.187462   3.125872
     9  H    3.930903   4.999931   3.433225   3.598377   2.448548
    10  H    5.272051   6.321794   4.509592   5.187941   4.117714
    11  C    4.807101   5.852305   4.243534   4.523356   3.401775
    12  H    4.164671   5.161594   3.769147   3.800427   2.781841
    13  H    5.431796   6.430332   4.750703   5.322031   4.325730
    14  H    5.578021   6.634214   5.125366   5.099005   3.846849
                    6          7          8          9         10
     6  N    0.000000
     7  C    1.148515   0.000000
     8  C    2.606952   1.458491   0.000000
     9  H    3.106630   2.060316   1.090844   0.000000
    10  H    3.124005   2.072535   1.090391   1.770222   0.000000
    11  C    3.477479   2.478546   1.529257   2.158573   2.178056
    12  H    3.577642   2.751860   2.157990   2.469664   3.070964
    13  H    3.568704   2.750037   2.175879   3.070549   2.547134
    14  H    4.478328   3.406952   2.152152   2.497828   2.494159
                   11         12         13         14
    11  C    0.000000
    12  H    1.087860   0.000000
    13  H    1.088789   1.773797   0.000000
    14  H    1.088367   1.764589   1.767520   0.000000
 Stoichiometry    C4H7NO2
 Framework group  C1[X(C4H7NO2)]
 Deg. of freedom    36
 Full point group                 C1      NOp   1
 Largest Abelian subgroup         C1      NOp   1
 Largest concise Abelian subgroup C1      NOp   1
                         Standard orientation:                         
 ---------------------------------------------------------------------
 Center     Atomic      Atomic             Coordinates (Angstroms)
 Number     Number       Type             X           Y           Z
 ---------------------------------------------------------------------
      1          6           0        2.339549    0.661863   -0.229079
      2          1           0        3.310480    1.083738   -0.450909
      3          1           0        1.406283    1.215283   -0.208882
      4          8           0        2.341650   -0.557833    0.009470
      5          8           0        1.178200   -1.167001    0.291968
      6          7           0       -0.824829    2.061444   -0.146018
      7          6           0       -1.253560    1.048578    0.184702
      8          6           0       -1.793865   -0.244809    0.587711
      9          1           0       -1.042973   -0.720008    1.220394
     10          1           0       -2.686695   -0.063699    1.186883
     11          6           0       -2.100615   -1.139535   -0.613954
     12          1           0       -1.185506   -1.349460   -1.163451
     13          1           0       -2.819734   -0.670293   -1.283387
     14          1           0       -2.515912   -2.083576   -0.266307
 ---------------------------------------------------------------------
 Rotational constants (GHZ):           3.4300850           1.4390872           1.0908380
 Standard basis: Aug-CC-pVTZ (5D, 7F)
 There are   560 symmetry adapted cartesian basis functions of A   symmetry.
 There are   483 symmetry adapted basis functions of A   symmetry.
   483 basis functions,   693 primitive gaussians,   560 cartesian basis functions
    27 alpha electrons       27 beta electrons
       nuclear repulsion energy       272.8435968668 Hartrees.
 NAtoms=   14 NActive=   14 NUniq=   14 SFac= 1.00D+00 NAtFMM=   60 NAOKFM=F Big=F
 Integral buffers will be    131072 words long.
 Raffenetti 2 integral format.
 Two-electron integral symmetry is turned on.
 Nuclear repulsion after empirical dispersion term =      272.8378680176 Hartrees.
 One-electron integrals computed using PRISM.
 NBasis=   483 RedAO= T EigKep=  9.99D-06  NBF=   483
 NBsUse=   483 1.00D-06 EigRej= -1.00D+00 NBFU=   483
 Initial guess from the checkpoint file:  "TS3-RC1-wb97H.chk"
 B after Tr=     0.000000    0.000000    0.000000
         Rot=    0.999985    0.003075    0.002939   -0.003360 Ang=   0.62 deg.
 ExpMin= 2.53D-02 ExpMax= 1.53D+04 ExpMxC= 5.22D+02 IAcc=3 IRadAn=         7 AccDes= 0.00D+00
 Harris functional with IExCor= 4639 and IRadAn=       7 diagonalized for initial guess.
 HarFok:  IExCor= 4639 AccDes= 0.00D+00 IRadAn=         7 IDoV= 1 UseB2=F ITyADJ=14
 ICtDFT=  3500011 ScaDFX=  1.000000  1.000000  1.000000  1.000000
 FoFCou: FMM=F IPFlag=           0 FMFlag=      100000 FMFlg1=           0
         NFxFlg=           0 DoJE=T BraDBF=F KetDBF=T FulRan=T
         wScrn=  0.000000 ICntrl=       500 IOpCl=  0 I1Cent=   200000004 NGrid=           0
         NMat0=    1 NMatS0=      1 NMatT0=    0 NMatD0=    1 NMtDS0=    0 NMtDT0=    0
 Petite list used in FoFCou.
 Requested convergence on RMS density matrix=1.00D-08 within 128 cycles.
 Requested convergence on MAX density matrix=1.00D-06.
 Requested convergence on             energy=1.00D-06.
 No special actions if energy rises.
 SCF Done:  E(RwB97XD) =  -361.672444868     A.U. after   12 cycles
            NFock= 12  Conv=0.75D-08     -V/T= 2.0057
 Calling FoFJK, ICntrl=      2127 FMM=F ISym2X=0 I1Cent= 0 IOpClX= 0 NMat=1 NMatS=1 NMatT=0.
 ***** Axes restored to original set *****
 -------------------------------------------------------------------
 Center     Atomic                   Forces (Hartrees/Bohr)
 Number     Number              X              Y              Z
 -------------------------------------------------------------------
      1        6           0.000108566    0.000509605    0.000176871
      2        1          -0.000072696   -0.000116263   -0.000050770
      3        1           0.000746533    0.000813373   -0.000228840
      4        8          -0.001306540   -0.000667791    0.000276979
      5        8           0.000616757   -0.000198024   -0.000006854
      6        7          -0.000602111   -0.001458025    0.000039906
      7        6           0.000325684    0.000638022   -0.000231528
      8        6          -0.000434029   -0.000336721    0.000243649
      9        1           0.000497054    0.000806979   -0.000215490
     10        1           0.000046346   -0.000091139   -0.000013518
     11        6           0.000103547    0.000048537   -0.000013862
     12        1           0.000045384    0.000039330    0.000047107
     13        1          -0.000058481   -0.000017693    0.000013987
     14        1          -0.000016013    0.000029809   -0.000037639
 -------------------------------------------------------------------
 Cartesian Forces:  Max     0.001458025 RMS     0.000453650

 GradGradGradGradGradGradGradGradGradGradGradGradGradGradGradGradGradGrad
 Berny optimization.
 Using GEDIIS/GDIIS optimizer.
 FormGI is forming the generalized inverse of G from B-inverse, IUseBI=4.
 Internal  Forces:  Max     0.000943651 RMS     0.000298217
 Search for a local minimum.
 Step number  19 out of a maximum of   68
 All quantities printed in internal units (Hartrees-Bohrs-Radians)
 Mixed Optimization -- En-DIIS/RFO-DIIS
 Swapping is turned off.
 Update second derivatives using D2CorX and points   14   15   16   17   18
                                                     19
 DE= -5.81D-05 DEPred=-4.07D-05 R= 1.43D+00
 TightC=F SS=  1.41D+00  RLast= 1.38D-01 DXNew= 2.1756D+00 4.1447D-01
 Trust test= 1.43D+00 RLast= 1.38D-01 DXMaxT set to 1.29D+00
 ITU=  1  0  1  1  0  1  1  1  1  1  1  1  1  1  1  1 -1  1  0
     Eigenvalues ---    0.00103   0.00234   0.00306   0.00619   0.00896
     Eigenvalues ---    0.00940   0.01892   0.03295   0.03514   0.04885
     Eigenvalues ---    0.05151   0.05467   0.05664   0.05778   0.07288
     Eigenvalues ---    0.09574   0.10565   0.13800   0.15981   0.16017
     Eigenvalues ---    0.16097   0.16444   0.17902   0.23811   0.29261
     Eigenvalues ---    0.33486   0.34170   0.34293   0.34310   0.34399
     Eigenvalues ---    0.34920   0.35390   0.37835   0.52734   0.81854
     Eigenvalues ---    1.31222
 En-DIIS/RFO-DIIS/Sim-DIIS IScMMF=       -3 using points:    19   18   17   16
 RFO step:  Lambda=-9.10897587D-05.
 DidBck=F Rises=F RFO-DIIS coefs:    3.00000   -1.48887   -0.61243    0.10130
 Iteration  1 RMS(Cart)=  0.05881438 RMS(Int)=  0.00165945
 Iteration  2 RMS(Cart)=  0.00258004 RMS(Int)=  0.00064875
 Iteration  3 RMS(Cart)=  0.00000288 RMS(Int)=  0.00064875
 Iteration  4 RMS(Cart)=  0.00000000 RMS(Int)=  0.00064875
 Variable       Old X    -DE/DX   Delta X   Delta X   Delta X     New X
                                 (Linear)    (Quad)   (Total)
    R1        2.04396   0.00001  -0.00021  -0.00001  -0.00022   2.04374
    R2        2.05074   0.00046   0.00297  -0.00075   0.00287   2.05361
    R3        2.34856   0.00073   0.00338  -0.00021   0.00363   2.35219
    R4        4.51079  -0.00060  -0.03431  -0.02841  -0.06212   4.44867
    R5        2.53850   0.00094  -0.00631   0.00192  -0.00459   2.53392
    R6        4.62709   0.00045   0.07299   0.04184   0.11424   4.74132
    R7        2.17038  -0.00084   0.00024  -0.00022  -0.00019   2.17019
    R8        2.75615  -0.00044  -0.00066  -0.00007  -0.00095   2.75520
    R9        2.06140  -0.00050  -0.00206   0.00015  -0.00224   2.05916
   R10        2.06054   0.00003   0.00087  -0.00009   0.00078   2.06132
   R11        2.88988  -0.00001   0.00001  -0.00048  -0.00047   2.88941
   R12        2.05576  -0.00001   0.00027  -0.00014   0.00012   2.05588
   R13        2.05751  -0.00004   0.00023  -0.00005   0.00019   2.05770
   R14        2.05672  -0.00002   0.00036  -0.00013   0.00023   2.05695
    A1        2.18572   0.00009  -0.00043   0.00053  -0.00006   2.18565
    A2        2.00494  -0.00017  -0.00113  -0.00102  -0.00234   2.00260
    A3        2.09251   0.00008   0.00157   0.00050   0.00242   2.09493
    A4        2.07596  -0.00059   0.00096  -0.00066  -0.00029   2.07567
    A5        2.46968   0.00030  -0.00955  -0.00283  -0.01423   2.45545
    A6        1.61469   0.00083   0.00867   0.00874   0.01654   1.63123
    A7        1.86666  -0.00026  -0.00218  -0.00178  -0.00518   1.86149
    A8        1.88376   0.00004  -0.00057   0.00125   0.00132   1.88508
    A9        1.95630   0.00010   0.00084   0.00010   0.00080   1.95710
   A10        1.89366  -0.00007  -0.00238   0.00051  -0.00196   1.89171
   A11        1.91660   0.00031   0.00512  -0.00091   0.00523   1.92183
   A12        1.94413  -0.00013  -0.00104   0.00077  -0.00056   1.94357
   A13        2.07607   0.00019  -0.04495  -0.03705  -0.08363   1.99244
   A14        1.91886   0.00007  -0.00031  -0.00002  -0.00032   1.91854
   A15        1.94278   0.00002  -0.00037  -0.00091  -0.00128   1.94150
   A16        1.91031  -0.00007   0.00002  -0.00004  -0.00002   1.91029
   A17        1.90518  -0.00006   0.00021   0.00067   0.00089   1.90607
   A18        1.89120   0.00002   0.00055   0.00025   0.00080   1.89200
   A19        1.89462   0.00003  -0.00008   0.00007  -0.00001   1.89461
   A20        2.97159  -0.00026  -0.00058  -0.00294  -0.00333   2.96827
   A21        3.13671  -0.00038  -0.00604  -0.00457  -0.01278   3.12393
   A22        3.17501   0.00002  -0.00543   0.00622   0.00098   3.17598
   A23        3.15418   0.00009   0.00480  -0.00156   0.00260   3.15678
    D1       -3.10612   0.00004   0.00324  -0.00319   0.00051  -3.10561
    D2        0.07144  -0.00012  -0.00249  -0.00061  -0.00214   0.06931
    D3       -3.13861  -0.00007  -0.00124  -0.00018  -0.00086  -3.13947
    D4       -0.00243   0.00009  -0.00067   0.00243   0.00212  -0.00031
    D5       -0.46595   0.00008  -0.01425  -0.01088  -0.02501  -0.49096
    D6        1.38213   0.00018   0.03934   0.03217   0.07084   1.45297
    D7        0.58856   0.00010   0.05010   0.03326   0.08390   0.67245
    D8        2.62594  -0.00008   0.04689   0.03328   0.08056   2.70650
    D9       -1.51050  -0.00007   0.04649   0.03637   0.08358  -1.42693
   D10       -1.04505  -0.00021  -0.03967  -0.02520  -0.06374  -1.10879
   D11       -3.07298  -0.00008  -0.03667  -0.02599  -0.06162  -3.13460
   D12        1.08159  -0.00007  -0.03707  -0.02671  -0.06292   1.01867
   D13        1.08289  -0.00005  -0.00120  -0.00228  -0.00395   1.07894
   D14       -1.03045  -0.00003  -0.00103  -0.00252  -0.00401  -1.03447
   D15       -3.12488  -0.00003  -0.00071  -0.00200  -0.00318  -3.12806
   D16       -0.98932   0.00002  -0.00233   0.00048  -0.00143  -0.99075
   D17       -3.10266   0.00004  -0.00215   0.00025  -0.00149  -3.10416
   D18        1.08609   0.00004  -0.00184   0.00076  -0.00066   1.08543
   D19       -3.08756  -0.00002  -0.00209  -0.00005  -0.00209  -3.08965
   D20        1.08228   0.00000  -0.00191  -0.00029  -0.00215   1.08013
   D21       -1.01215   0.00000  -0.00159   0.00022  -0.00131  -1.01346
         Item               Value     Threshold  Converged?
 Maximum Force            0.000944     0.000450     NO 
 RMS     Force            0.000298     0.000300     YES
 Maximum Displacement     0.179730     0.001800     NO 
 RMS     Displacement     0.059983     0.001200     NO 
 Predicted change in Energy=-4.210478D-05
 GradGradGradGradGradGradGradGradGradGradGradGradGradGradGradGradGradGrad

                          Input orientation:                          
 ---------------------------------------------------------------------
 Center     Atomic      Atomic             Coordinates (Angstroms)
 Number     Number       Type             X           Y           Z
 ---------------------------------------------------------------------
      1          6           0       -2.208192    0.568559    0.422357
      2          1           0       -3.178359    0.965275    0.688873
      3          1           0       -1.334488    1.164378    0.172138
      4          8           0       -2.136622   -0.674104    0.418713
      5          8           0       -0.970570   -1.255679    0.102358
      6          7           0        0.765125    2.097016   -0.341447
      7          6           0        1.250349    1.074003   -0.533435
      8          6           0        1.849760   -0.237117   -0.751165
      9          1           0        1.098524   -0.844064   -1.255766
     10          1           0        2.699432   -0.111970   -1.423658
     11          6           0        2.270213   -0.903139    0.559372
     12          1           0        1.398312   -1.064207    1.189791
     13          1           0        2.993714   -0.292828    1.097652
     14          1           0        2.723122   -1.869612    0.345807
 ---------------------------------------------------------------------
                    Distance matrix (angstroms):
                    1          2          3          4          5
     1  C    0.000000
     2  H    1.081499   0.000000
     3  H    1.086724   1.925232   0.000000
     4  O    1.244727   1.961062   2.020948   0.000000
     5  O    2.227544   3.186059   2.448261   1.340891   0.000000
     6  N    3.429313   4.230066   2.354136   4.083758   3.801337
     7  C    3.623605   4.595575   2.680929   3.928617   3.280873
     8  C    4.300377   5.366697   3.599460   4.177417   3.117729
     9  H    3.968119   5.034586   3.462989   3.646771   2.508999
    10  H    5.287312   6.338114   4.521962   5.205550   4.135906
    11  C    4.716013   5.761483   4.173541   4.415025   3.291781
    12  H    4.032586   5.031465   3.670205   3.639025   2.613575
    13  H    5.315809   6.312243   4.659759   5.189092   4.199195
    14  H    5.501672   6.556048   5.069463   5.005164   3.752271
                    6          7          8          9         10
     6  N    0.000000
     7  C    1.148416   0.000000
     8  C    2.606239   1.457990   0.000000
     9  H    3.097916   2.055186   1.089661   0.000000
    10  H    3.129273   2.073372   1.090804   1.768349   0.000000
    11  C    3.475298   2.478596   1.529010   2.161266   2.177748
    12  H    3.569166   2.750153   2.157589   2.473678   3.070796
    13  H    3.570570   2.750998   2.174823   3.071511   2.544861
    14  H    4.476629   3.406904   2.152010   2.501220   2.494168
                   11         12         13         14
    11  C    0.000000
    12  H    1.087926   0.000000
    13  H    1.088888   1.774491   0.000000
    14  H    1.088488   1.765250   1.767693   0.000000
 Stoichiometry    C4H7NO2
 Framework group  C1[X(C4H7NO2)]
 Deg. of freedom    36
 Full point group                 C1      NOp   1
 Largest Abelian subgroup         C1      NOp   1
 Largest concise Abelian subgroup C1      NOp   1
                         Standard orientation:                         
 ---------------------------------------------------------------------
 Center     Atomic      Atomic             Coordinates (Angstroms)
 Number     Number       Type             X           Y           Z
 ---------------------------------------------------------------------
      1          6           0        2.314373    0.668864   -0.223386
      2          1           0        3.287380    1.087257   -0.442119
      3          1           0        1.381459    1.226008   -0.208165
      4          8           0        2.315136   -0.551593    0.021215
      5          8           0        1.152291   -1.157663    0.301319
      6          7           0       -0.819410    2.059947   -0.156439
      7          6           0       -1.266350    1.055606    0.175828
      8          6           0       -1.813042   -0.235125    0.576922
      9          1           0       -1.104654   -0.668762    1.282264
     10          1           0       -2.753138   -0.055267    1.100107
     11          6           0       -2.009453   -1.172938   -0.614632
     12          1           0       -1.051098   -1.377988   -1.086958
     13          1           0       -2.685968   -0.740136   -1.349946
     14          1           0       -2.430693   -2.115140   -0.268772
 ---------------------------------------------------------------------
 Rotational constants (GHZ):           3.4128857           1.4770517           1.1100995
 Standard basis: Aug-CC-pVTZ (5D, 7F)
 There are   560 symmetry adapted cartesian basis functions of A   symmetry.
 There are   483 symmetry adapted basis functions of A   symmetry.
   483 basis functions,   693 primitive gaussians,   560 cartesian basis functions
    27 alpha electrons       27 beta electrons
       nuclear repulsion energy       273.8870677303 Hartrees.
 NAtoms=   14 NActive=   14 NUniq=   14 SFac= 1.00D+00 NAtFMM=   60 NAOKFM=F Big=F
 Integral buffers will be    131072 words long.
 Raffenetti 2 integral format.
 Two-electron integral symmetry is turned on.
 Nuclear repulsion after empirical dispersion term =      273.8812733101 Hartrees.
 One-electron integrals computed using PRISM.
 NBasis=   483 RedAO= T EigKep=  1.03D-05  NBF=   483
 NBsUse=   483 1.00D-06 EigRej= -1.00D+00 NBFU=   483
 Initial guess from the checkpoint file:  "TS3-RC1-wb97H.chk"
 B after Tr=     0.000000    0.000000    0.000000
         Rot=    0.999972    0.004636    0.004851   -0.003223 Ang=   0.85 deg.
 ExpMin= 2.53D-02 ExpMax= 1.53D+04 ExpMxC= 5.22D+02 IAcc=3 IRadAn=         7 AccDes= 0.00D+00
 Harris functional with IExCor= 4639 and IRadAn=       7 diagonalized for initial guess.
 HarFok:  IExCor= 4639 AccDes= 0.00D+00 IRadAn=         7 IDoV= 1 UseB2=F ITyADJ=14
 ICtDFT=  3500011 ScaDFX=  1.000000  1.000000  1.000000  1.000000
 FoFCou: FMM=F IPFlag=           0 FMFlag=      100000 FMFlg1=           0
         NFxFlg=           0 DoJE=T BraDBF=F KetDBF=T FulRan=T
         wScrn=  0.000000 ICntrl=       500 IOpCl=  0 I1Cent=   200000004 NGrid=           0
         NMat0=    1 NMatS0=      1 NMatT0=    0 NMatD0=    1 NMtDS0=    0 NMtDT0=    0
 Petite list used in FoFCou.
 Requested convergence on RMS density matrix=1.00D-08 within 128 cycles.
 Requested convergence on MAX density matrix=1.00D-06.
 Requested convergence on             energy=1.00D-06.
 No special actions if energy rises.
 SCF Done:  E(RwB97XD) =  -361.672493666     A.U. after   13 cycles
            NFock= 13  Conv=0.26D-08     -V/T= 2.0057
 Calling FoFJK, ICntrl=      2127 FMM=F ISym2X=0 I1Cent= 0 IOpClX= 0 NMat=1 NMatS=1 NMatT=0.
 ***** Axes restored to original set *****
 -------------------------------------------------------------------
 Center     Atomic                   Forces (Hartrees/Bohr)
 Number     Number              X              Y              Z
 -------------------------------------------------------------------
      1        6           0.000370178   -0.000846753   -0.000152448
      2        1          -0.000090530   -0.000062269    0.000024043
      3        1          -0.000019758   -0.000023027    0.000054546
      4        8          -0.002200062    0.002097609    0.000654817
      5        8           0.001527564   -0.000866103   -0.000547857
      6        7          -0.000130927   -0.001016412   -0.000162338
      7        6          -0.000118648    0.000667087    0.000455137
      8        6           0.000334701    0.000362110   -0.000189227
      9        1           0.000236504   -0.000305395   -0.000177444
     10        1          -0.000159748   -0.000062486    0.000065461
     11        6           0.000120093   -0.000057693    0.000246657
     12        1           0.000135966    0.000043495   -0.000128905
     13        1           0.000005676   -0.000033949   -0.000098908
     14        1          -0.000011010    0.000103784   -0.000043532
 -------------------------------------------------------------------
 Cartesian Forces:  Max     0.002200062 RMS     0.000623395

 GradGradGradGradGradGradGradGradGradGradGradGradGradGradGradGradGradGrad
 Berny optimization.
 Using GEDIIS/GDIIS optimizer.
 FormGI is forming the generalized inverse of G from B-inverse, IUseBI=4.
 Internal  Forces:  Max     0.002329770 RMS     0.000398451
 Search for a local minimum.
 Step number  20 out of a maximum of   68
 All quantities printed in internal units (Hartrees-Bohrs-Radians)
 Mixed Optimization -- En-DIIS/RFO-DIIS
 Swapping is turned off.
 Update second derivatives using D2CorX and points   17   18   19   20
 DE= -4.88D-05 DEPred=-4.21D-05 R= 1.16D+00
 TightC=F SS=  1.41D+00  RLast= 2.50D-01 DXNew= 2.1756D+00 7.5136D-01
 Trust test= 1.16D+00 RLast= 2.50D-01 DXMaxT set to 1.29D+00
 ITU=  1  1  0  1  1  0  1  1  1  1  1  1  1  1  1  1  1 -1  1  0
     Eigenvalues ---    0.00161   0.00233   0.00340   0.00395   0.00787
     Eigenvalues ---    0.00926   0.01892   0.03185   0.03453   0.04894
     Eigenvalues ---    0.05155   0.05468   0.05541   0.05715   0.06815
     Eigenvalues ---    0.09708   0.10675   0.12977   0.15981   0.16017
     Eigenvalues ---    0.16092   0.16447   0.17914   0.23760   0.29292
     Eigenvalues ---    0.33390   0.34181   0.34289   0.34296   0.34378
     Eigenvalues ---    0.34769   0.35390   0.37787   0.57462   0.85753
     Eigenvalues ---    1.34385
 En-DIIS/RFO-DIIS/Sim-DIIS IScMMF=       -3 using points:    20   19   18   17   16
 RFO step:  Lambda=-1.24531626D-04.
 DidBck=F Rises=F RFO-DIIS coefs:    0.80937    1.91386   -0.98214   -1.06348    0.32239
 Iteration  1 RMS(Cart)=  0.03238466 RMS(Int)=  0.00041627
 Iteration  2 RMS(Cart)=  0.00040249 RMS(Int)=  0.00033277
 Iteration  3 RMS(Cart)=  0.00000009 RMS(Int)=  0.00033277
 Variable       Old X    -DE/DX   Delta X   Delta X   Delta X     New X
                                 (Linear)    (Quad)   (Total)
    R1        2.04374   0.00006  -0.00006   0.00011   0.00005   2.04379
    R2        2.05361  -0.00023   0.00303  -0.00302  -0.00013   2.05348
    R3        2.35219  -0.00113   0.00281  -0.00262   0.00006   2.35225
    R4        4.44867  -0.00016  -0.04430  -0.00663  -0.05106   4.39762
    R5        2.53392   0.00233  -0.00462   0.00488   0.00027   2.53419
    R6        4.74132   0.00044   0.02675  -0.00339   0.02354   4.76486
    R7        2.17019  -0.00075   0.00019  -0.00005   0.00021   2.17040
    R8        2.75520  -0.00004  -0.00065   0.00047  -0.00010   2.75510
    R9        2.05916   0.00031  -0.00147   0.00178   0.00026   2.05942
   R10        2.06132  -0.00017   0.00060  -0.00047   0.00013   2.06146
   R11        2.88941   0.00002   0.00006  -0.00031  -0.00025   2.88915
   R12        2.05588  -0.00019   0.00025  -0.00018   0.00008   2.05596
   R13        2.05770  -0.00006   0.00017  -0.00015   0.00001   2.05771
   R14        2.05695  -0.00009   0.00031  -0.00030   0.00001   2.05695
    A1        2.18565   0.00010  -0.00078   0.00090   0.00009   2.18574
    A2        2.00260  -0.00008  -0.00109   0.00019  -0.00092   2.00168
    A3        2.09493  -0.00002   0.00186  -0.00108   0.00084   2.09577
    A4        2.07567  -0.00022   0.00131  -0.00021   0.00137   2.07704
    A5        2.45545  -0.00002  -0.00673   0.00441  -0.00167   2.45378
    A6        1.63123   0.00071   0.01200   0.00336   0.01588   1.64711
    A7        1.86149  -0.00025  -0.00203   0.00156  -0.00019   1.86130
    A8        1.88508   0.00021  -0.00147   0.00092  -0.00081   1.88427
    A9        1.95710  -0.00003   0.00205  -0.00087   0.00133   1.95843
   A10        1.89171  -0.00001  -0.00342   0.00201  -0.00121   1.89049
   A11        1.92183   0.00031   0.00708  -0.00544   0.00108   1.92291
   A12        1.94357  -0.00023  -0.00247   0.00200  -0.00031   1.94326
   A13        1.99244   0.00005   0.02949  -0.00486   0.02408   2.01652
   A14        1.91854   0.00000   0.00147  -0.00002   0.00145   1.91999
   A15        1.94150  -0.00006  -0.00009  -0.00031  -0.00040   1.94110
   A16        1.91029  -0.00008  -0.00007  -0.00007  -0.00015   1.91014
   A17        1.90607   0.00006  -0.00150   0.00047  -0.00103   1.90505
   A18        1.89200   0.00006   0.00037  -0.00014   0.00022   1.89222
   A19        1.89461   0.00003  -0.00018   0.00008  -0.00010   1.89451
   A20        2.96827   0.00011   0.00854  -0.00250   0.00627   2.97453
   A21        3.12393  -0.00011  -0.00243   0.00124  -0.00039   3.12355
   A22        3.17598  -0.00015  -0.01733   0.00664  -0.01120   3.16479
   A23        3.15678  -0.00021   0.00388  -0.00312   0.00125   3.15803
    D1       -3.10561  -0.00004   0.01018  -0.00103   0.00879  -3.09682
    D2        0.06931  -0.00017  -0.00192  -0.00039  -0.00324   0.06606
    D3       -3.13947  -0.00005   0.00019  -0.00109  -0.00135  -3.14081
    D4       -0.00031  -0.00005  -0.00307   0.00349   0.00031   0.00000
    D5       -0.49096   0.00002   0.00957  -0.00274   0.00693  -0.48403
    D6        1.45297  -0.00011  -0.03979   0.00033  -0.03926   1.41372
    D7        0.67245  -0.00007  -0.02337  -0.00152  -0.02592   0.64654
    D8        2.70650  -0.00015  -0.02874   0.00137  -0.02768   2.67882
    D9       -1.42693  -0.00026  -0.03117   0.00412  -0.02764  -1.45457
   D10       -1.10879   0.00038   0.03157   0.00614   0.03717  -1.07162
   D11       -3.13460   0.00028   0.03606   0.00326   0.03881  -3.09579
   D12        1.01867   0.00037   0.03683   0.00289   0.03930   1.05797
   D13        1.07894  -0.00007  -0.00388   0.00054  -0.00324   1.07570
   D14       -1.03447  -0.00010  -0.00293   0.00017  -0.00265  -1.03712
   D15       -3.12806  -0.00005  -0.00259   0.00031  -0.00217  -3.13024
   D16       -0.99075   0.00006  -0.00723   0.00275  -0.00457  -0.99532
   D17       -3.10416   0.00002  -0.00628   0.00238  -0.00398  -3.10814
   D18        1.08543   0.00008  -0.00594   0.00252  -0.00351   1.08192
   D19       -3.08965   0.00001  -0.00608   0.00254  -0.00356  -3.09321
   D20        1.08013  -0.00003  -0.00512   0.00217  -0.00298   1.07716
   D21       -1.01346   0.00003  -0.00479   0.00231  -0.00250  -1.01596
         Item               Value     Threshold  Converged?
 Maximum Force            0.002330     0.000450     NO 
 RMS     Force            0.000398     0.000300     NO 
 Maximum Displacement     0.096383     0.001800     NO 
 RMS     Displacement     0.032281     0.001200     NO 
 Predicted change in Energy=-5.667301D-05
 GradGradGradGradGradGradGradGradGradGradGradGradGradGradGradGradGradGrad

                          Input orientation:                          
 ---------------------------------------------------------------------
 Center     Atomic      Atomic             Coordinates (Angstroms)
 Number     Number       Type             X           Y           Z
 ---------------------------------------------------------------------
      1          6           0       -2.224987    0.582390    0.411910
      2          1           0       -3.193243    0.990678    0.667804
      3          1           0       -1.339516    1.167634    0.179006
      4          8           0       -2.172435   -0.661174    0.397565
      5          8           0       -1.011885   -1.259490    0.091755
      6          7           0        0.744561    2.077360   -0.315464
      7          6           0        1.238761    1.060183   -0.516034
      8          6           0        1.849315   -0.244109   -0.743242
      9          1           0        1.095855   -0.860359   -1.233335
     10          1           0        2.683662   -0.109405   -1.432973
     11          6           0        2.304646   -0.903749    0.558682
     12          1           0        1.449316   -1.072166    1.209619
     13          1           0        3.033818   -0.285308    1.079766
     14          1           0        2.762452   -1.865976    0.336531
 ---------------------------------------------------------------------
                    Distance matrix (angstroms):
                    1          2          3          4          5
     1  C    0.000000
     2  H    1.081527   0.000000
     3  H    1.086653   1.925238   0.000000
     4  O    1.244756   1.960534   2.021401   0.000000
     5  O    2.228595   3.186442   2.450691   1.341036   0.000000
     6  N    3.403267   4.201666   2.327118   4.064092   3.792821
     7  C    3.617585   4.587915   2.672478   3.928611   3.288722
     8  C    4.314790   5.379883   3.607242   4.201173   3.148759
     9  H    3.976978   5.043514   3.469653   3.658036   2.521455
    10  H    5.289330   6.337307   4.518325   5.218907   4.159874
    11  C    4.769458   5.816145   4.208883   4.486541   3.368078
    12  H    4.107846   5.109036   3.722425   3.734358   2.709653
    13  H    5.371589   6.369784   4.695579   5.264195   4.277021
    14  H    5.556503   6.613661   5.104287   5.080195   3.830582
                    6          7          8          9         10
     6  N    0.000000
     7  C    1.148525   0.000000
     8  C    2.606279   1.457935   0.000000
     9  H    3.097755   2.055097   1.089796   0.000000
    10  H    3.129038   2.072788   1.090875   1.767743   0.000000
    11  C    3.476349   2.479547   1.528875   2.162032   2.177458
    12  H    3.569603   2.751203   2.158551   2.477462   3.071450
    13  H    3.573452   2.753026   2.174421   3.071941   2.543110
    14  H    4.477374   3.407478   2.151786   2.500658   2.494573
                   11         12         13         14
    11  C    0.000000
    12  H    1.087966   0.000000
    13  H    1.088894   1.773881   0.000000
    14  H    1.088493   1.765429   1.767640   0.000000
 Stoichiometry    C4H7NO2
 Framework group  C1[X(C4H7NO2)]
 Deg. of freedom    36
 Full point group                 C1      NOp   1
 Largest Abelian subgroup         C1      NOp   1
 Largest concise Abelian subgroup C1      NOp   1
                         Standard orientation:                         
 ---------------------------------------------------------------------
 Center     Atomic      Atomic             Coordinates (Angstroms)
 Number     Number       Type             X           Y           Z
 ---------------------------------------------------------------------
      1          6           0        2.324318    0.657055   -0.228203
      2          1           0        3.297358    1.077440   -0.443077
      3          1           0        1.390266    1.212234   -0.216416
      4          8           0        2.327950   -0.563130    0.017873
      5          8           0        1.166821   -1.173975    0.295408
      6          7           0       -0.779669    2.050467   -0.151411
      7          6           0       -1.247812    1.055877    0.181371
      8          6           0       -1.821347   -0.223371    0.581567
      9          1           0       -1.108796   -0.684800    1.264950
     10          1           0       -2.742124   -0.022105    1.130813
     11          6           0       -2.076035   -1.141800   -0.613875
     12          1           0       -1.137854   -1.367507   -1.116412
     13          1           0       -2.760675   -0.682250   -1.325052
     14          1           0       -2.513412   -2.076009   -0.266350
 ---------------------------------------------------------------------
 Rotational constants (GHZ):           3.4375294           1.4546801           1.1001935
 Standard basis: Aug-CC-pVTZ (5D, 7F)
 There are   560 symmetry adapted cartesian basis functions of A   symmetry.
 There are   483 symmetry adapted basis functions of A   symmetry.
   483 basis functions,   693 primitive gaussians,   560 cartesian basis functions
    27 alpha electrons       27 beta electrons
       nuclear repulsion energy       273.3258483589 Hartrees.
 NAtoms=   14 NActive=   14 NUniq=   14 SFac= 1.00D+00 NAtFMM=   60 NAOKFM=F Big=F
 Integral buffers will be    131072 words long.
 Raffenetti 2 integral format.
 Two-electron integral symmetry is turned on.
 Nuclear repulsion after empirical dispersion term =      273.3200911762 Hartrees.
 One-electron integrals computed using PRISM.
 NBasis=   483 RedAO= T EigKep=  1.03D-05  NBF=   483
 NBsUse=   483 1.00D-06 EigRej= -1.00D+00 NBFU=   483
 Initial guess from the checkpoint file:  "TS3-RC1-wb97H.chk"
 B after Tr=     0.000000    0.000000    0.000000
         Rot=    0.999980   -0.001989   -0.002254    0.005480 Ang=  -0.72 deg.
 ExpMin= 2.53D-02 ExpMax= 1.53D+04 ExpMxC= 5.22D+02 IAcc=3 IRadAn=         7 AccDes= 0.00D+00
 Harris functional with IExCor= 4639 and IRadAn=       7 diagonalized for initial guess.
 HarFok:  IExCor= 4639 AccDes= 0.00D+00 IRadAn=         7 IDoV= 1 UseB2=F ITyADJ=14
 ICtDFT=  3500011 ScaDFX=  1.000000  1.000000  1.000000  1.000000
 FoFCou: FMM=F IPFlag=           0 FMFlag=      100000 FMFlg1=           0
         NFxFlg=           0 DoJE=T BraDBF=F KetDBF=T FulRan=T
         wScrn=  0.000000 ICntrl=       500 IOpCl=  0 I1Cent=   200000004 NGrid=           0
         NMat0=    1 NMatS0=      1 NMatT0=    0 NMatD0=    1 NMtDS0=    0 NMtDT0=    0
 Petite list used in FoFCou.
 Requested convergence on RMS density matrix=1.00D-08 within 128 cycles.
 Requested convergence on MAX density matrix=1.00D-06.
 Requested convergence on             energy=1.00D-06.
 No special actions if energy rises.
 SCF Done:  E(RwB97XD) =  -361.672546543     A.U. after   12 cycles
            NFock= 12  Conv=0.35D-08     -V/T= 2.0057
 Calling FoFJK, ICntrl=      2127 FMM=F ISym2X=0 I1Cent= 0 IOpClX= 0 NMat=1 NMatS=1 NMatT=0.
 ***** Axes restored to original set *****
 -------------------------------------------------------------------
 Center     Atomic                   Forces (Hartrees/Bohr)
 Number     Number              X              Y              Z
 -------------------------------------------------------------------
      1        6           0.000247125   -0.000983802   -0.000201218
      2        1          -0.000069603   -0.000032550    0.000067611
      3        1          -0.000017404   -0.000005135    0.000064551
      4        8          -0.002164348    0.001971098    0.000632610
      5        8           0.001874409   -0.000698679   -0.000480182
      6        7           0.000213901   -0.001247571   -0.000336032
      7        6          -0.000280673    0.000915119    0.000706174
      8        6           0.000248172    0.000369752   -0.000501933
      9        1           0.000127374   -0.000254799   -0.000081915
     10        1          -0.000138824   -0.000123455    0.000126167
     11        6           0.000008402    0.000011067    0.000210451
     12        1           0.000050014    0.000032824   -0.000144804
     13        1          -0.000048964   -0.000065196   -0.000044818
     14        1          -0.000049580    0.000111328   -0.000016663
 -------------------------------------------------------------------
 Cartesian Forces:  Max     0.002164348 RMS     0.000656428

 GradGradGradGradGradGradGradGradGradGradGradGradGradGradGradGradGradGrad
 Berny optimization.
 Using GEDIIS/GDIIS optimizer.
 FormGI is forming the generalized inverse of G from B-inverse, IUseBI=4.
 Internal  Forces:  Max     0.002233330 RMS     0.000386483
 Search for a local minimum.
 Step number  21 out of a maximum of   68
 All quantities printed in internal units (Hartrees-Bohrs-Radians)
 Mixed Optimization -- En-DIIS/RFO-DIIS
 Swapping is turned off.
 Update second derivatives using D2CorX and points   15   16   17   18   19
                                                     20   21
 DE= -5.29D-05 DEPred=-5.67D-05 R= 9.33D-01
 TightC=F SS=  1.41D+00  RLast= 1.12D-01 DXNew= 2.1756D+00 3.3657D-01
 Trust test= 9.33D-01 RLast= 1.12D-01 DXMaxT set to 1.29D+00
 ITU=  1  1  1  0  1  1  0  1  1  1  1  1  1  1  1  1  1  1 -1  1
 ITU=  0
     Eigenvalues ---    0.00129   0.00235   0.00306   0.00462   0.00799
     Eigenvalues ---    0.00925   0.01916   0.03301   0.03496   0.04955
     Eigenvalues ---    0.05154   0.05350   0.05507   0.05703   0.07032
     Eigenvalues ---    0.09860   0.10792   0.12739   0.16013   0.16020
     Eigenvalues ---    0.16102   0.16483   0.18104   0.23607   0.29280
     Eigenvalues ---    0.33280   0.34179   0.34296   0.34297   0.34393
     Eigenvalues ---    0.34766   0.35389   0.37674   0.57139   0.88624
     Eigenvalues ---    1.36242
 En-DIIS/RFO-DIIS/Sim-DIIS IScMMF=       -3 using points:    21   20   19   18   17   16
 RFO step:  Lambda=-4.14597431D-05.
 DidBck=F Rises=F RFO-DIIS coefs:    1.37320    0.13372   -1.49200    0.97495    0.00604
                  RFO-DIIS coefs:    0.00408
 Iteration  1 RMS(Cart)=  0.02355855 RMS(Int)=  0.00045522
 Iteration  2 RMS(Cart)=  0.00019925 RMS(Int)=  0.00044028
 Iteration  3 RMS(Cart)=  0.00000006 RMS(Int)=  0.00044028
 Variable       Old X    -DE/DX   Delta X   Delta X   Delta X     New X
                                 (Linear)    (Quad)   (Total)
    R1        2.04379   0.00007  -0.00002   0.00028   0.00026   2.04405
    R2        2.05348  -0.00010   0.00008   0.00069   0.00037   2.05385
    R3        2.35225  -0.00115   0.00065  -0.00095  -0.00063   2.35162
    R4        4.39762  -0.00005  -0.04563  -0.00217  -0.04817   4.34945
    R5        2.53419   0.00223  -0.00088   0.00380   0.00299   2.53719
    R6        4.76486   0.00013   0.03824  -0.00173   0.03688   4.80174
    R7        2.17040  -0.00115   0.00015  -0.00056  -0.00026   2.17014
    R8        2.75510  -0.00010  -0.00007  -0.00040  -0.00030   2.75480
    R9        2.05942   0.00007   0.00027  -0.00035   0.00011   2.05953
   R10        2.06146  -0.00020   0.00012  -0.00032  -0.00020   2.06125
   R11        2.88915  -0.00005  -0.00023   0.00027   0.00005   2.88920
   R12        2.05596  -0.00013   0.00005  -0.00010  -0.00006   2.05590
   R13        2.05771  -0.00009   0.00008  -0.00010  -0.00002   2.05769
   R14        2.05695  -0.00012   0.00006  -0.00014  -0.00008   2.05687
    A1        2.18574   0.00009   0.00001  -0.00009   0.00006   2.18580
    A2        2.00168  -0.00003  -0.00113   0.00026  -0.00072   2.00096
    A3        2.09577  -0.00005   0.00111  -0.00017   0.00066   2.09642
    A4        2.07704  -0.00031   0.00119  -0.00176  -0.00037   2.07667
    A5        2.45378   0.00010  -0.00434   0.00445   0.00124   2.45502
    A6        1.64711   0.00054   0.01338   0.00379   0.01787   1.66498
    A7        1.86130   0.00004  -0.00012  -0.00003   0.00065   1.86195
    A8        1.88427   0.00022  -0.00069   0.00140   0.00027   1.88454
    A9        1.95843  -0.00026   0.00118  -0.00139  -0.00010   1.95833
   A10        1.89049   0.00002  -0.00171   0.00087  -0.00071   1.88979
   A11        1.92291   0.00001   0.00202  -0.00117   0.00007   1.92298
   A12        1.94326   0.00000  -0.00080   0.00042  -0.00018   1.94308
   A13        2.01652  -0.00025   0.00861  -0.00273   0.00664   2.02316
   A14        1.91999  -0.00011   0.00126  -0.00110   0.00017   1.92016
   A15        1.94110   0.00005  -0.00066   0.00099   0.00033   1.94143
   A16        1.91014  -0.00005  -0.00003  -0.00016  -0.00020   1.90995
   A17        1.90505   0.00005  -0.00067   0.00018  -0.00048   1.90456
   A18        1.89222   0.00006   0.00026   0.00000   0.00026   1.89248
   A19        1.89451   0.00001  -0.00016   0.00009  -0.00008   1.89444
   A20        2.97453   0.00004   0.00482  -0.00391   0.00078   2.97531
   A21        3.12355  -0.00002  -0.00106   0.00046   0.00090   3.12445
   A22        3.16479   0.00005  -0.00906   0.00155  -0.00786   3.15693
   A23        3.15803  -0.00031   0.00052  -0.00180  -0.00086   3.15717
    D1       -3.09682  -0.00011   0.00760  -0.00117   0.00612  -3.09070
    D2        0.06606   0.00001  -0.00047   0.00209   0.00083   0.06690
    D3       -3.14081  -0.00004   0.00042   0.00028   0.00031  -3.14050
    D4        0.00000  -0.00011   0.00037  -0.00133  -0.00112  -0.00112
    D5       -0.48403  -0.00005   0.00167  -0.00291  -0.00123  -0.48526
    D6        1.41372   0.00005  -0.02657   0.00407  -0.02214   1.39158
    D7        0.64654  -0.00003  -0.01327  -0.00136  -0.01526   0.63128
    D8        2.67882   0.00005  -0.01546  -0.00009  -0.01590   2.66291
    D9       -1.45457   0.00007  -0.01602   0.00065  -0.01596  -1.47053
   D10       -1.07162   0.00036   0.02836   0.00379   0.03134  -1.04027
   D11       -3.09579   0.00008   0.03007   0.00174   0.03104  -3.06474
   D12        1.05797   0.00007   0.03089   0.00140   0.03167   1.08964
   D13        1.07570  -0.00005  -0.00340   0.00215  -0.00094   1.07476
   D14       -1.03712  -0.00007  -0.00298   0.00201  -0.00066  -1.03778
   D15       -3.13024  -0.00008  -0.00234   0.00139  -0.00065  -3.13088
   D16       -0.99532   0.00006  -0.00534   0.00386  -0.00174  -0.99707
   D17       -3.10814   0.00005  -0.00492   0.00372  -0.00146  -3.10960
   D18        1.08192   0.00004  -0.00428   0.00309  -0.00145   1.08048
   D19       -3.09321   0.00004  -0.00402   0.00328  -0.00079  -3.09400
   D20        1.07716   0.00002  -0.00359   0.00313  -0.00051   1.07665
   D21       -1.01596   0.00001  -0.00296   0.00251  -0.00049  -1.01645
         Item               Value     Threshold  Converged?
 Maximum Force            0.002233     0.000450     NO 
 RMS     Force            0.000386     0.000300     NO 
 Maximum Displacement     0.064589     0.001800     NO 
 RMS     Displacement     0.023505     0.001200     NO 
 Predicted change in Energy=-7.245322D-06
 GradGradGradGradGradGradGradGradGradGradGradGradGradGradGradGradGradGrad

                          Input orientation:                          
 ---------------------------------------------------------------------
 Center     Atomic      Atomic             Coordinates (Angstroms)
 Number     Number       Type             X           Y           Z
 ---------------------------------------------------------------------
      1          6           0       -2.239277    0.594911    0.404708
      2          1           0       -3.206413    1.011109    0.652539
      3          1           0       -1.345959    1.172966    0.183173
      4          8           0       -2.198453   -0.648722    0.387573
      5          8           0       -1.039109   -1.257592    0.091212
      6          7           0        0.723827    2.057401   -0.297724
      7          6           0        1.228109    1.046401   -0.503581
      8          6           0        1.852227   -0.249764   -0.739260
      9          1           0        1.101847   -0.875028   -1.222749
     10          1           0        2.677498   -0.104046   -1.437450
     11          6           0        2.329470   -0.905456    0.556827
     12          1           0        1.483496   -1.084526    1.217029
     13          1           0        3.056929   -0.279273    1.070992
     14          1           0        2.796128   -1.861872    0.328301
 ---------------------------------------------------------------------
                    Distance matrix (angstroms):
                    1          2          3          4          5
     1  C    0.000000
     2  H    1.081662   0.000000
     3  H    1.086850   1.925563   0.000000
     4  O    1.244421   1.959906   2.021651   0.000000
     5  O    2.229451   3.187366   2.451576   1.342621   0.000000
     6  N    3.378205   4.176663   2.301630   4.041343   3.774704
     7  C    3.612699   4.582886   2.667109   3.925420   3.286707
     8  C    4.331576   5.395994   3.619867   4.223379   3.172574
     9  H    3.996554   5.063134   3.487498   3.679175   2.540972
    10  H    5.296864   6.342873   4.521657   5.234718   4.180986
    11  C    4.811205   5.859043   4.238895   4.538353   3.418790
    12  H    4.164062   5.167744   3.764431   3.799298   2.767842
    13  H    5.409061   6.408561   4.720449   5.312494   4.323726
    14  H    5.603296   6.662556   5.136943   5.140144   3.889783
                    6          7          8          9         10
     6  N    0.000000
     7  C    1.148389   0.000000
     8  C    2.606003   1.457777   0.000000
     9  H    3.098017   2.055489   1.089856   0.000000
    10  H    3.128524   2.072769   1.090768   1.767254   0.000000
    11  C    3.476617   2.479356   1.528900   2.162146   2.177274
    12  H    3.569773   2.750740   2.158671   2.478319   3.071359
    13  H    3.574464   2.753411   2.174670   3.072217   2.543020
    14  H    4.477392   3.407164   2.151633   2.500041   2.494374
                   11         12         13         14
    11  C    0.000000
    12  H    1.087937   0.000000
    13  H    1.088883   1.773543   0.000000
    14  H    1.088451   1.765534   1.767548   0.000000
 Stoichiometry    C4H7NO2
 Framework group  C1[X(C4H7NO2)]
 Deg. of freedom    36
 Full point group                 C1      NOp   1
 Largest Abelian subgroup         C1      NOp   1
 Largest concise Abelian subgroup C1      NOp   1
                         Standard orientation:                         
 ---------------------------------------------------------------------
 Center     Atomic      Atomic             Coordinates (Angstroms)
 Number     Number       Type             X           Y           Z
 ---------------------------------------------------------------------
      1          6           0        2.334904    0.645468   -0.228196
      2          1           0        3.309692    1.064324   -0.438771
      3          1           0        1.401494    1.202183   -0.220663
      4          8           0        2.336155   -0.574718    0.016202
      5          8           0        1.171601   -1.184901    0.288457
      6          7           0       -0.741220    2.039596   -0.149859
      7          6           0       -1.230809    1.055578    0.183021
      8          6           0       -1.832842   -0.209837    0.584759
      9          1           0       -1.125100   -0.693232    1.257973
     10          1           0       -2.741345    0.012725    1.145885
     11          6           0       -2.125902   -1.115790   -0.611444
     12          1           0       -1.200294   -1.363028   -1.126935
     13          1           0       -2.807216   -0.635746   -1.312183
     14          1           0       -2.582842   -2.039963   -0.262393
 ---------------------------------------------------------------------
 Rotational constants (GHZ):           3.4667443           1.4386223           1.0936595
 Standard basis: Aug-CC-pVTZ (5D, 7F)
 There are   560 symmetry adapted cartesian basis functions of A   symmetry.
 There are   483 symmetry adapted basis functions of A   symmetry.
   483 basis functions,   693 primitive gaussians,   560 cartesian basis functions
    27 alpha electrons       27 beta electrons
       nuclear repulsion energy       272.9810842001 Hartrees.
 NAtoms=   14 NActive=   14 NUniq=   14 SFac= 1.00D+00 NAtFMM=   60 NAOKFM=F Big=F
 Integral buffers will be    131072 words long.
 Raffenetti 2 integral format.
 Two-electron integral symmetry is turned on.
 Nuclear repulsion after empirical dispersion term =      272.9753586909 Hartrees.
 One-electron integrals computed using PRISM.
 NBasis=   483 RedAO= T EigKep=  1.03D-05  NBF=   483
 NBsUse=   483 1.00D-06 EigRej= -1.00D+00 NBFU=   483
 Initial guess from the checkpoint file:  "TS3-RC1-wb97H.chk"
 B after Tr=     0.000000    0.000000    0.000000
         Rot=    0.999986   -0.001069   -0.001231    0.004990 Ang=  -0.60 deg.
 ExpMin= 2.53D-02 ExpMax= 1.53D+04 ExpMxC= 5.22D+02 IAcc=3 IRadAn=         7 AccDes= 0.00D+00
 Harris functional with IExCor= 4639 and IRadAn=       7 diagonalized for initial guess.
 HarFok:  IExCor= 4639 AccDes= 0.00D+00 IRadAn=         7 IDoV= 1 UseB2=F ITyADJ=14
 ICtDFT=  3500011 ScaDFX=  1.000000  1.000000  1.000000  1.000000
 FoFCou: FMM=F IPFlag=           0 FMFlag=      100000 FMFlg1=           0
         NFxFlg=           0 DoJE=T BraDBF=F KetDBF=T FulRan=T
         wScrn=  0.000000 ICntrl=       500 IOpCl=  0 I1Cent=   200000004 NGrid=           0
         NMat0=    1 NMatS0=      1 NMatT0=    0 NMatD0=    1 NMtDS0=    0 NMtDT0=    0
 Petite list used in FoFCou.
 Requested convergence on RMS density matrix=1.00D-08 within 128 cycles.
 Requested convergence on MAX density matrix=1.00D-06.
 Requested convergence on             energy=1.00D-06.
 No special actions if energy rises.
 SCF Done:  E(RwB97XD) =  -361.672561870     A.U. after   12 cycles
            NFock= 12  Conv=0.71D-08     -V/T= 2.0057
 Calling FoFJK, ICntrl=      2127 FMM=F ISym2X=0 I1Cent= 0 IOpClX= 0 NMat=1 NMatS=1 NMatT=0.
 ***** Axes restored to original set *****
 -------------------------------------------------------------------
 Center     Atomic                   Forces (Hartrees/Bohr)
 Number     Number              X              Y              Z
 -------------------------------------------------------------------
      1        6           0.000164699   -0.000743056   -0.000036646
      2        1          -0.000034302   -0.000004665    0.000025799
      3        1          -0.000182566   -0.000074912    0.000043373
      4        8          -0.001378972    0.001334584    0.000362038
      5        8           0.001409282   -0.000355945   -0.000288193
      6        7           0.000322968   -0.000976902   -0.000305186
      7        6          -0.000199179    0.000794398    0.000515511
      8        6           0.000157646    0.000257730   -0.000370860
      9        1           0.000016589   -0.000166457   -0.000073375
     10        1          -0.000089116   -0.000089248    0.000098260
     11        6          -0.000055553   -0.000022598    0.000151916
     12        1          -0.000006227    0.000025131   -0.000086741
     13        1          -0.000079793   -0.000056510   -0.000046259
     14        1          -0.000045476    0.000078449    0.000010364
 -------------------------------------------------------------------
 Cartesian Forces:  Max     0.001409282 RMS     0.000464548

 GradGradGradGradGradGradGradGradGradGradGradGradGradGradGradGradGradGrad
 Berny optimization.
 Using GEDIIS/GDIIS optimizer.
 FormGI is forming the generalized inverse of G from B-inverse, IUseBI=4.
 Internal  Forces:  Max     0.001426129 RMS     0.000279418
 Search for a local minimum.
 Step number  22 out of a maximum of   68
 All quantities printed in internal units (Hartrees-Bohrs-Radians)
 Mixed Optimization -- En-DIIS/RFO-DIIS
 Swapping is turned off.
 Update second derivatives using D2CorX and points   15   16   17   18   19
                                                     20   21   22
 DE= -1.53D-05 DEPred=-7.25D-06 R= 2.12D+00
 TightC=F SS=  1.41D+00  RLast= 9.14D-02 DXNew= 2.1756D+00 2.7417D-01
 Trust test= 2.12D+00 RLast= 9.14D-02 DXMaxT set to 1.29D+00
 ITU=  1  1  1  1  0  1  1  0  1  1  1  1  1  1  1  1  1  1  1 -1
 ITU=  1  0
     Eigenvalues ---    0.00114   0.00235   0.00303   0.00457   0.00731
     Eigenvalues ---    0.00911   0.01926   0.03371   0.03603   0.04969
     Eigenvalues ---    0.05062   0.05237   0.05502   0.05692   0.07113
     Eigenvalues ---    0.09805   0.10685   0.12507   0.16019   0.16033
     Eigenvalues ---    0.16098   0.16493   0.18156   0.23144   0.29259
     Eigenvalues ---    0.33446   0.34222   0.34299   0.34304   0.34388
     Eigenvalues ---    0.34759   0.35381   0.37481   0.51628   0.86075
     Eigenvalues ---    1.30955
 En-DIIS/RFO-DIIS/Sim-DIIS IScMMF=       -3 using points:    22   21   20   19   18   17   16
 RFO step:  Lambda=-3.20853672D-05.
 DIIS inversion failure, remove point   7.
 RFO-DIIS uses    6 points instead of    7
 DidBck=F Rises=F RFO-DIIS coefs:    1.23363   -0.58011    0.83173   -1.90595    1.29346
                  RFO-DIIS coefs:    0.12723    0.00000
 Iteration  1 RMS(Cart)=  0.01464715 RMS(Int)=  0.00060006
 Iteration  2 RMS(Cart)=  0.00007195 RMS(Int)=  0.00059803
 Iteration  3 RMS(Cart)=  0.00000003 RMS(Int)=  0.00059803
 Variable       Old X    -DE/DX   Delta X   Delta X   Delta X     New X
                                 (Linear)    (Quad)   (Total)
    R1        2.04405   0.00003   0.00006   0.00019   0.00025   2.04430
    R2        2.05385  -0.00011  -0.00035   0.00050  -0.00040   2.05345
    R3        2.35162  -0.00086  -0.00036  -0.00075  -0.00153   2.35008
    R4        4.34945   0.00010  -0.01237   0.00261  -0.01026   4.33919
    R5        2.53719   0.00143   0.00138   0.00286   0.00437   2.54156
    R6        4.80174  -0.00007   0.00864  -0.00042   0.00874   4.81048
    R7        2.17014  -0.00096  -0.00016  -0.00051  -0.00049   2.16965
    R8        2.75480  -0.00009   0.00005  -0.00045  -0.00020   2.75460
    R9        2.05953  -0.00003   0.00055  -0.00055   0.00026   2.05979
   R10        2.06125  -0.00014  -0.00025  -0.00013  -0.00038   2.06087
   R11        2.88920  -0.00004  -0.00005   0.00034   0.00029   2.88950
   R12        2.05590  -0.00005  -0.00009  -0.00004  -0.00014   2.05577
   R13        2.05769  -0.00011   0.00000  -0.00022  -0.00022   2.05747
   R14        2.05687  -0.00009  -0.00006  -0.00010  -0.00017   2.05671
    A1        2.18580   0.00006   0.00004  -0.00007   0.00013   2.18593
    A2        2.00096   0.00003  -0.00037   0.00040   0.00020   2.00116
    A3        2.09642  -0.00009   0.00032  -0.00032  -0.00033   2.09610
    A4        2.07667  -0.00021  -0.00026  -0.00124  -0.00109   2.07558
    A5        2.45502   0.00019  -0.00040   0.00454   0.00577   2.46079
    A6        1.66498   0.00037   0.00421   0.00442   0.00951   1.67450
    A7        1.86195   0.00014   0.00038  -0.00067   0.00079   1.86274
    A8        1.88454   0.00013   0.00019   0.00083   0.00043   1.88498
    A9        1.95833  -0.00025   0.00006  -0.00076  -0.00055   1.95778
   A10        1.88979   0.00001  -0.00041   0.00036   0.00013   1.88992
   A11        1.92298  -0.00013   0.00020  -0.00019  -0.00104   1.92194
   A12        1.94308   0.00012  -0.00042   0.00044   0.00030   1.94338
   A13        2.02316  -0.00034   0.00711  -0.00016   0.00810   2.03126
   A14        1.92016  -0.00011   0.00040  -0.00061  -0.00021   1.91994
   A15        1.94143   0.00002  -0.00018   0.00034   0.00016   1.94159
   A16        1.90995   0.00000   0.00001   0.00001   0.00002   1.90996
   A17        1.90456   0.00004  -0.00017  -0.00001  -0.00018   1.90438
   A18        1.89248   0.00004   0.00002   0.00021   0.00023   1.89270
   A19        1.89444   0.00001  -0.00008   0.00008   0.00000   1.89444
   A20        2.97531  -0.00003   0.00101  -0.00325  -0.00237   2.97295
   A21        3.12445  -0.00005   0.00064  -0.00165   0.00098   3.12543
   A22        3.15693   0.00017  -0.00177  -0.00038  -0.00256   3.15437
   A23        3.15717  -0.00021  -0.00184  -0.00026  -0.00153   3.15565
    D1       -3.09070  -0.00007   0.00190   0.00096   0.00243  -3.08827
    D2        0.06690   0.00007   0.00252  -0.00265  -0.00121   0.06568
    D3       -3.14050  -0.00006   0.00175  -0.00178  -0.00056  -3.14106
    D4       -0.00112  -0.00005  -0.00006   0.00101   0.00065  -0.00046
    D5       -0.48526  -0.00007   0.00121  -0.00132  -0.00016  -0.48542
    D6        1.39158   0.00010  -0.01576  -0.00046  -0.01574   1.37584
    D7        0.63128   0.00003  -0.01313   0.00082  -0.01315   0.61813
    D8        2.66291   0.00013  -0.01357   0.00127  -0.01278   2.65013
    D9       -1.47053   0.00024  -0.01394   0.00233  -0.01241  -1.48294
   D10       -1.04027   0.00021   0.02055   0.00192   0.02140  -1.01887
   D11       -3.06474  -0.00002   0.02033   0.00112   0.02042  -3.04432
   D12        1.08964  -0.00009   0.02098   0.00047   0.02062   1.11026
   D13        1.07476  -0.00004  -0.00122  -0.00030  -0.00111   1.07365
   D14       -1.03778  -0.00003  -0.00116  -0.00009  -0.00084  -1.03862
   D15       -3.13088  -0.00006  -0.00095  -0.00041  -0.00095  -3.13184
   D16       -0.99707   0.00003  -0.00187   0.00117  -0.00106  -0.99813
   D17       -3.10960   0.00004  -0.00181   0.00137  -0.00079  -3.11040
   D18        1.08048   0.00001  -0.00160   0.00105  -0.00090   1.07957
   D19       -3.09400   0.00003  -0.00123   0.00056  -0.00073  -3.09472
   D20        1.07665   0.00004  -0.00116   0.00076  -0.00046   1.07619
   D21       -1.01645   0.00001  -0.00096   0.00045  -0.00057  -1.01702
         Item               Value     Threshold  Converged?
 Maximum Force            0.001426     0.000450     NO 
 RMS     Force            0.000279     0.000300     YES
 Maximum Displacement     0.042933     0.001800     NO 
 RMS     Displacement     0.014640     0.001200     NO 
 Predicted change in Energy=-7.142337D-06
 GradGradGradGradGradGradGradGradGradGradGradGradGradGradGradGradGradGrad

                          Input orientation:                          
 ---------------------------------------------------------------------
 Center     Atomic      Atomic             Coordinates (Angstroms)
 Number     Number       Type             X           Y           Z
 ---------------------------------------------------------------------
      1          6           0       -2.251243    0.601509    0.401177
      2          1           0       -3.218253    1.020739    0.644938
      3          1           0       -1.354709    1.176549    0.185902
      4          8           0       -2.215089   -0.641388    0.379645
      5          8           0       -1.053875   -1.253341    0.086480
      6          7           0        0.716750    2.047128   -0.287040
      7          6           0        1.224736    1.038769   -0.495282
      8          6           0        1.854281   -0.253626   -0.736517
      9          1           0        1.103661   -0.884152   -1.213063
     10          1           0        2.672639   -0.103515   -1.441566
     11          6           0        2.345756   -0.906321    0.555943
     12          1           0        1.506215   -1.089030    1.223204
     13          1           0        3.074234   -0.276379    1.063788
     14          1           0        2.815218   -1.860433    0.323979
 ---------------------------------------------------------------------
                    Distance matrix (angstroms):
                    1          2          3          4          5
     1  C    0.000000
     2  H    1.081796   0.000000
     3  H    1.086640   1.925561   0.000000
     4  O    1.243609   1.959435   2.020566   0.000000
     5  O    2.230066   3.188706   2.450460   1.344935   0.000000
     6  N    3.372304   4.172086   2.296198   4.033394   3.764004
     7  C    3.616250   4.587001   2.671430   3.926936   3.283944
     8  C    4.345219   5.409531   3.632338   4.237447   3.183415
     9  H    4.008533   5.075403   3.499597   3.689140   2.545599
    10  H    5.304467   6.349807   4.528438   5.243663   4.188548
    11  C    4.840444   5.888945   4.262478   4.571934   3.449393
    12  H    4.201444   5.206353   3.793907   3.841885   2.805922
    13  H    5.437871   6.438427   4.743123   5.345860   4.353260
    14  H    5.633483   6.693798   5.160486   5.176210   3.923627
                    6          7          8          9         10
     6  N    0.000000
     7  C    1.148130   0.000000
     8  C    2.605662   1.457671   0.000000
     9  H    3.098326   2.056087   1.089996   0.000000
    10  H    3.127890   2.072845   1.090567   1.767286   0.000000
    11  C    3.476657   2.478938   1.529055   2.161637   2.177473
    12  H    3.569254   2.749536   2.158600   2.477785   3.071283
    13  H    3.575073   2.753353   2.174833   3.071904   2.543218
    14  H    4.477270   3.406786   2.151715   2.499010   2.494842
                   11         12         13         14
    11  C    0.000000
    12  H    1.087865   0.000000
    13  H    1.088767   1.773273   0.000000
    14  H    1.088362   1.765547   1.767381   0.000000
 Stoichiometry    C4H7NO2
 Framework group  C1[X(C4H7NO2)]
 Deg. of freedom    36
 Full point group                 C1      NOp   1
 Largest Abelian subgroup         C1      NOp   1
 Largest concise Abelian subgroup C1      NOp   1
                         Standard orientation:                         
 ---------------------------------------------------------------------
 Center     Atomic      Atomic             Coordinates (Angstroms)
 Number     Number       Type             X           Y           Z
 ---------------------------------------------------------------------
      1          6           0        2.345227    0.638341   -0.229300
      2          1           0        3.321508    1.055158   -0.437675
      3          1           0        1.413239    1.197038   -0.222818
      4          8           0        2.343075   -0.581027    0.015043
      5          8           0        1.173842   -1.188126    0.285552
      6          7           0       -0.723907    2.033418   -0.147967
      7          6           0       -1.223175    1.054256    0.183963
      8          6           0       -1.838694   -0.204217    0.586686
      9          1           0       -1.131077   -0.701367    1.250170
     10          1           0       -2.738130    0.028139    1.157966
     11          6           0       -2.155924   -1.100640   -0.610729
     12          1           0       -1.238941   -1.357235   -1.136799
     13          1           0       -2.837872   -0.608539   -1.302247
     14          1           0       -2.621315   -2.020339   -0.261305
 ---------------------------------------------------------------------
 Rotational constants (GHZ):           3.4862811           1.4266610           1.0886285
 Standard basis: Aug-CC-pVTZ (5D, 7F)
 There are   560 symmetry adapted cartesian basis functions of A   symmetry.
 There are   483 symmetry adapted basis functions of A   symmetry.
   483 basis functions,   693 primitive gaussians,   560 cartesian basis functions
    27 alpha electrons       27 beta electrons
       nuclear repulsion energy       272.7137035811 Hartrees.
 NAtoms=   14 NActive=   14 NUniq=   14 SFac= 1.00D+00 NAtFMM=   60 NAOKFM=F Big=F
 Integral buffers will be    131072 words long.
 Raffenetti 2 integral format.
 Two-electron integral symmetry is turned on.
 Nuclear repulsion after empirical dispersion term =      272.7080016577 Hartrees.
 One-electron integrals computed using PRISM.
 NBasis=   483 RedAO= T EigKep=  1.03D-05  NBF=   483
 NBsUse=   483 1.00D-06 EigRej= -1.00D+00 NBFU=   483
 Initial guess from the checkpoint file:  "TS3-RC1-wb97H.chk"
 B after Tr=     0.000000    0.000000    0.000000
         Rot=    0.999996   -0.000788   -0.000778    0.002621 Ang=  -0.33 deg.
 ExpMin= 2.53D-02 ExpMax= 1.53D+04 ExpMxC= 5.22D+02 IAcc=3 IRadAn=         7 AccDes= 0.00D+00
 Harris functional with IExCor= 4639 and IRadAn=       7 diagonalized for initial guess.
 HarFok:  IExCor= 4639 AccDes= 0.00D+00 IRadAn=         7 IDoV= 1 UseB2=F ITyADJ=14
 ICtDFT=  3500011 ScaDFX=  1.000000  1.000000  1.000000  1.000000
 FoFCou: FMM=F IPFlag=           0 FMFlag=      100000 FMFlg1=           0
         NFxFlg=           0 DoJE=T BraDBF=F KetDBF=T FulRan=T
         wScrn=  0.000000 ICntrl=       500 IOpCl=  0 I1Cent=   200000004 NGrid=           0
         NMat0=    1 NMatS0=      1 NMatT0=    0 NMatD0=    1 NMtDS0=    0 NMtDT0=    0
 Petite list used in FoFCou.
 Requested convergence on RMS density matrix=1.00D-08 within 128 cycles.
 Requested convergence on MAX density matrix=1.00D-06.
 Requested convergence on             energy=1.00D-06.
 No special actions if energy rises.
 SCF Done:  E(RwB97XD) =  -361.672558025     A.U. after   11 cycles
            NFock= 11  Conv=0.72D-08     -V/T= 2.0057
 Calling FoFJK, ICntrl=      2127 FMM=F ISym2X=0 I1Cent= 0 IOpClX= 0 NMat=1 NMatS=1 NMatT=0.
 ***** Axes restored to original set *****
 -------------------------------------------------------------------
 Center     Atomic                   Forces (Hartrees/Bohr)
 Number     Number              X              Y              Z
 -------------------------------------------------------------------
      1        6          -0.000013556   -0.000163495   -0.000067698
      2        1           0.000011219    0.000013139    0.000044023
      3        1          -0.000065003    0.000073580    0.000043680
      4        8          -0.000274741    0.000053364    0.000094168
      5        8           0.000463096    0.000137108   -0.000011062
      6        7           0.000130573   -0.000463099   -0.000143313
      7        6          -0.000019919    0.000363087    0.000188800
      8        6          -0.000007016    0.000038354   -0.000096417
      9        1          -0.000012566    0.000006819   -0.000115291
     10        1          -0.000004203   -0.000066997    0.000043821
     11        6          -0.000077139    0.000008140    0.000019855
     12        1          -0.000052572   -0.000004066   -0.000019763
     13        1          -0.000049472   -0.000017209    0.000002726
     14        1          -0.000028703    0.000021276    0.000016472
 -------------------------------------------------------------------
 Cartesian Forces:  Max     0.000463099 RMS     0.000140611

 GradGradGradGradGradGradGradGradGradGradGradGradGradGradGradGradGradGrad
 Berny optimization.
 Using GEDIIS/GDIIS optimizer.
 FormGI is forming the generalized inverse of G from B-inverse, IUseBI=4.
 Internal  Forces:  Max     0.000416585 RMS     0.000121137
 Search for a local minimum.
 Step number  23 out of a maximum of   68
 All quantities printed in internal units (Hartrees-Bohrs-Radians)
 Mixed Optimization -- En-DIIS/RFO-DIIS
 Swapping is turned off.
 Update second derivatives using D2CorX and points   15   16   17   18   19
                                                     20   21   22   23
 DE=  3.84D-06 DEPred=-7.14D-06 R=-5.38D-01
 Trust test=-5.38D-01 RLast= 4.97D-02 DXMaxT set to 6.47D-01
 ITU= -1  1  1  1  1  0  1  1  0  1  1  1  1  1  1  1  1  1  1  1
 ITU= -1  1  0
     Eigenvalues ---    0.00111   0.00235   0.00299   0.00457   0.00725
     Eigenvalues ---    0.00915   0.01899   0.03423   0.03639   0.04551
     Eigenvalues ---    0.05076   0.05244   0.05505   0.05687   0.07156
     Eigenvalues ---    0.09153   0.10081   0.12566   0.16017   0.16021
     Eigenvalues ---    0.16104   0.16461   0.17904   0.23089   0.29285
     Eigenvalues ---    0.33680   0.34248   0.34295   0.34315   0.34406
     Eigenvalues ---    0.34823   0.35363   0.37363   0.47279   0.81720
     Eigenvalues ---    1.28213
 En-DIIS/RFO-DIIS/Sim-DIIS IScMMF=       -3 using points:    23   22   21   20   19   18   17   16
 RFO step:  Lambda=-5.05695819D-05.
 DIIS inversion failure, remove point   8.
 RFO-DIIS uses    7 points instead of    8
 EnCoef did   100 forward-backward iterations
 EnCoef did   100 forward-backward iterations
 EnCoef did   100 forward-backward iterations
 EnCoef did   100 forward-backward iterations
 EnCoef did   100 forward-backward iterations
 EnCoef did   100 forward-backward iterations
 DidBck=T Rises=T En-DIIS coefs:    0.38918    0.61082    0.00000    0.00000    0.00000
                  En-DIIS coefs:    0.00000    0.00000    0.00000
 Iteration  1 RMS(Cart)=  0.03756321 RMS(Int)=  0.00061125
 Iteration  2 RMS(Cart)=  0.00098484 RMS(Int)=  0.00016134
 Iteration  3 RMS(Cart)=  0.00000030 RMS(Int)=  0.00016134
 Variable       Old X    -DE/DX   Delta X   Delta X   Delta X     New X
                                 (Linear)    (Quad)   (Total)
    R1        2.04430   0.00001  -0.00015   0.00016   0.00001   2.04431
    R2        2.05345   0.00001   0.00024   0.00071   0.00108   2.05454
    R3        2.35008  -0.00012   0.00094  -0.00013   0.00090   2.35098
    R4        4.33919   0.00005   0.00627  -0.02871  -0.02232   4.31687
    R5        2.54156   0.00023  -0.00267   0.00235  -0.00035   2.54120
    R6        4.81048  -0.00014  -0.00534   0.07781   0.07233   4.88282
    R7        2.16965  -0.00042   0.00030  -0.00051  -0.00024   2.16941
    R8        2.75460  -0.00006   0.00012  -0.00042  -0.00034   2.75426
    R9        2.05979  -0.00012  -0.00016  -0.00061  -0.00079   2.05900
   R10        2.06087  -0.00004   0.00023  -0.00012   0.00011   2.06099
   R11        2.88950  -0.00005  -0.00018   0.00027   0.00009   2.88959
   R12        2.05577   0.00003   0.00008  -0.00013  -0.00005   2.05572
   R13        2.05747  -0.00004   0.00013  -0.00007   0.00007   2.05754
   R14        2.05671  -0.00003   0.00010  -0.00004   0.00006   2.05677
    A1        2.18593   0.00002  -0.00008   0.00017   0.00007   2.18600
    A2        2.00116   0.00005  -0.00012  -0.00066  -0.00080   2.00035
    A3        2.09610  -0.00007   0.00020   0.00049   0.00073   2.09683
    A4        2.07558  -0.00011   0.00067  -0.00147  -0.00096   2.07462
    A5        2.46079   0.00026  -0.00352   0.00099  -0.00299   2.45780
    A6        1.67450   0.00017  -0.00581   0.01582   0.00978   1.68428
    A7        1.86274   0.00015  -0.00048   0.00052  -0.00017   1.86257
    A8        1.88498   0.00005  -0.00027   0.00063   0.00054   1.88551
    A9        1.95778  -0.00017   0.00034  -0.00085  -0.00061   1.95717
   A10        1.88992  -0.00001  -0.00008  -0.00080  -0.00097   1.88895
   A11        1.92194  -0.00014   0.00063   0.00037   0.00128   1.92322
   A12        1.94338   0.00014  -0.00018   0.00014  -0.00011   1.94327
   A13        2.03126  -0.00030  -0.00495  -0.05112  -0.05616   1.97510
   A14        1.91994  -0.00008   0.00013  -0.00130  -0.00117   1.91878
   A15        1.94159   0.00003  -0.00010  -0.00016  -0.00026   1.94133
   A16        1.90996   0.00002  -0.00001  -0.00001  -0.00002   1.90995
   A17        1.90438   0.00002   0.00011   0.00090   0.00101   1.90539
   A18        1.89270   0.00001  -0.00014   0.00063   0.00049   1.89319
   A19        1.89444   0.00000   0.00000  -0.00002  -0.00002   1.89441
   A20        2.97295  -0.00015   0.00145  -0.00956  -0.00813   2.96482
   A21        3.12543  -0.00005  -0.00060  -0.00180  -0.00288   3.12255
   A22        3.15437   0.00017   0.00156   0.00016   0.00186   3.15623
   A23        3.15565  -0.00006   0.00093  -0.00088  -0.00008   3.15557
    D1       -3.08827  -0.00009  -0.00148   0.00007  -0.00127  -3.08954
    D2        0.06568   0.00011   0.00074   0.00033   0.00141   0.06710
    D3       -3.14106  -0.00002   0.00034   0.00024   0.00075  -3.14031
    D4       -0.00046  -0.00006  -0.00040   0.00021  -0.00007  -0.00053
    D5       -0.48542  -0.00005   0.00010  -0.02023  -0.02004  -0.50546
    D6        1.37584   0.00015   0.00961   0.03943   0.04900   1.42484
    D7        0.61813   0.00008   0.00803   0.04375   0.05208   0.67021
    D8        2.65013   0.00016   0.00781   0.04337   0.05136   2.70149
    D9       -1.48294   0.00027   0.00758   0.04375   0.05160  -1.43134
   D10       -1.01887   0.00004  -0.01307  -0.02178  -0.03450  -1.05337
   D11       -3.04432  -0.00009  -0.01248  -0.02238  -0.03456  -3.07888
   D12        1.11026  -0.00017  -0.01259  -0.02227  -0.03460   1.07566
   D13        1.07365  -0.00001   0.00068  -0.00032   0.00028   1.07393
   D14       -1.03862   0.00000   0.00051  -0.00048  -0.00004  -1.03866
   D15       -3.13184  -0.00003   0.00058  -0.00034   0.00016  -3.13167
   D16       -0.99813   0.00001   0.00065  -0.00068   0.00003  -0.99809
   D17       -3.11040   0.00002   0.00048  -0.00083  -0.00028  -3.11068
   D18        1.07957  -0.00001   0.00055  -0.00069  -0.00008   1.07949
   D19       -3.09472   0.00003   0.00044   0.00000   0.00046  -3.09426
   D20        1.07619   0.00004   0.00028  -0.00016   0.00014   1.07634
   D21       -1.01702   0.00001   0.00035  -0.00002   0.00035  -1.01668
         Item               Value     Threshold  Converged?
 Maximum Force            0.000417     0.000450     YES
 RMS     Force            0.000121     0.000300     YES
 Maximum Displacement     0.111013     0.001800     NO 
 RMS     Displacement     0.038012     0.001200     NO 
 Predicted change in Energy=-2.604655D-05
 GradGradGradGradGradGradGradGradGradGradGradGradGradGradGradGradGradGrad

                          Input orientation:                          
 ---------------------------------------------------------------------
 Center     Atomic      Atomic             Coordinates (Angstroms)
 Number     Number       Type             X           Y           Z
 ---------------------------------------------------------------------
      1          6           0       -2.234808    0.597171    0.416503
      2          1           0       -3.203993    1.008478    0.665100
      3          1           0       -1.347102    1.179789    0.182907
      4          8           0       -2.184811   -0.645906    0.413444
      5          8           0       -1.019533   -1.248051    0.116974
      6          7           0        0.705972    2.045922   -0.320214
      7          6           0        1.225271    1.041779   -0.520050
      8          6           0        1.865913   -0.247093   -0.749552
      9          1           0        1.135025   -0.874021   -1.259395
     10          1           0        2.709277   -0.089755   -1.422938
     11          6           0        2.311228   -0.909575    0.554660
     12          1           0        1.447469   -1.099191    1.188190
     13          1           0        3.019258   -0.282270    1.093802
     14          1           0        2.791155   -1.860766    0.332160
 ---------------------------------------------------------------------
                    Distance matrix (angstroms):
                    1          2          3          4          5
     1  C    0.000000
     2  H    1.081801   0.000000
     3  H    1.087213   1.926111   0.000000
     4  O    1.244086   1.959349   2.021897   0.000000
     5  O    2.229676   3.188139   2.450725   1.344747   0.000000
     6  N    3.360033   4.163528   2.284389   4.017564   3.744163
     7  C    3.612057   4.585201   2.670262   3.917697   3.269291
     8  C    4.346077   5.411252   3.637161   4.233199   3.174678
     9  H    4.040893   5.106326   3.529777   3.724478   2.583875
    10  H    5.319717   6.366536   4.543643   5.256777   4.197261
    11  C    4.791223   5.840273   4.229305   4.505977   3.376404
    12  H    4.127023   5.133420   3.743525   3.741545   2.693652
    13  H    5.370043   6.370139   4.693873   5.260936   4.266000
    14  H    5.595434   6.654714   5.137356   5.122766   3.865627
                    6          7          8          9         10
     6  N    0.000000
     7  C    1.148002   0.000000
     8  C    2.605324   1.457493   0.000000
     9  H    3.097130   2.055496   1.089576   0.000000
    10  H    3.128953   2.073125   1.090627   1.766378   0.000000
    11  C    3.475229   2.478324   1.529104   2.162294   2.177485
    12  H    3.566068   2.747947   2.157779   2.477700   3.070685
    13  H    3.573683   2.752456   2.174718   3.072139   2.543055
    14  H    4.476136   3.406322   2.151770   2.499897   2.494705
                   11         12         13         14
    11  C    0.000000
    12  H    1.087839   0.000000
    13  H    1.088802   1.773919   0.000000
    14  H    1.088394   1.765864   1.767422   0.000000
 Stoichiometry    C4H7NO2
 Framework group  C1[X(C4H7NO2)]
 Deg. of freedom    36
 Full point group                 C1      NOp   1
 Largest Abelian subgroup         C1      NOp   1
 Largest concise Abelian subgroup C1      NOp   1
                         Standard orientation:                         
 ---------------------------------------------------------------------
 Center     Atomic      Atomic             Coordinates (Angstroms)
 Number     Number       Type             X           Y           Z
 ---------------------------------------------------------------------
      1          6           0        2.337175    0.637814   -0.223586
      2          1           0        3.317189    1.046908   -0.429760
      3          1           0        1.408787    1.203610   -0.221553
      4          8           0        2.326094   -0.581583    0.022785
      5          8           0        1.151476   -1.179297    0.289914
      6          7           0       -0.718476    2.033628   -0.156346
      7          6           0       -1.227777    1.060008    0.176198
      8          6           0       -1.852294   -0.193487    0.579948
      9          1           0       -1.175012   -0.666519    1.290374
     10          1           0       -2.780883    0.044197    1.100233
     11          6           0       -2.102535   -1.121783   -0.609088
     12          1           0       -1.157933   -1.382143   -1.081669
     13          1           0       -2.753351   -0.652804   -1.345285
     14          1           0       -2.577436   -2.036906   -0.260345
 ---------------------------------------------------------------------
 Rotational constants (GHZ):           3.4784946           1.4486770           1.0999065
 Standard basis: Aug-CC-pVTZ (5D, 7F)
 There are   560 symmetry adapted cartesian basis functions of A   symmetry.
 There are   483 symmetry adapted basis functions of A   symmetry.
   483 basis functions,   693 primitive gaussians,   560 cartesian basis functions
    27 alpha electrons       27 beta electrons
       nuclear repulsion energy       273.3309832763 Hartrees.
 NAtoms=   14 NActive=   14 NUniq=   14 SFac= 1.00D+00 NAtFMM=   60 NAOKFM=F Big=F
 Integral buffers will be    131072 words long.
 Raffenetti 2 integral format.
 Two-electron integral symmetry is turned on.
 Nuclear repulsion after empirical dispersion term =      273.3252425955 Hartrees.
 One-electron integrals computed using PRISM.
 NBasis=   483 RedAO= T EigKep=  1.05D-05  NBF=   483
 NBsUse=   483 1.00D-06 EigRej= -1.00D+00 NBFU=   483
 Initial guess from the checkpoint file:  "TS3-RC1-wb97H.chk"
 B after Tr=     0.000000    0.000000    0.000000
         Rot=    0.999988    0.003674    0.003098   -0.001046 Ang=   0.56 deg.
 ExpMin= 2.53D-02 ExpMax= 1.53D+04 ExpMxC= 5.22D+02 IAcc=3 IRadAn=         7 AccDes= 0.00D+00
 Harris functional with IExCor= 4639 and IRadAn=       7 diagonalized for initial guess.
 HarFok:  IExCor= 4639 AccDes= 0.00D+00 IRadAn=         7 IDoV= 1 UseB2=F ITyADJ=14
 ICtDFT=  3500011 ScaDFX=  1.000000  1.000000  1.000000  1.000000
 FoFCou: FMM=F IPFlag=           0 FMFlag=      100000 FMFlg1=           0
         NFxFlg=           0 DoJE=T BraDBF=F KetDBF=T FulRan=T
         wScrn=  0.000000 ICntrl=       500 IOpCl=  0 I1Cent=   200000004 NGrid=           0
         NMat0=    1 NMatS0=      1 NMatT0=    0 NMatD0=    1 NMtDS0=    0 NMtDT0=    0
 Petite list used in FoFCou.
 Requested convergence on RMS density matrix=1.00D-08 within 128 cycles.
 Requested convergence on MAX density matrix=1.00D-06.
 Requested convergence on             energy=1.00D-06.
 No special actions if energy rises.
 SCF Done:  E(RwB97XD) =  -361.672588990     A.U. after   12 cycles
            NFock= 12  Conv=0.40D-08     -V/T= 2.0057
 Calling FoFJK, ICntrl=      2127 FMM=F ISym2X=0 I1Cent= 0 IOpClX= 0 NMat=1 NMatS=1 NMatT=0.
 ***** Axes restored to original set *****
 -------------------------------------------------------------------
 Center     Atomic                   Forces (Hartrees/Bohr)
 Number     Number              X              Y              Z
 -------------------------------------------------------------------
      1        6           0.000047051   -0.000455699   -0.000036465
      2        1           0.000001791    0.000035839    0.000013758
      3        1          -0.000372378   -0.000237288    0.000115144
      4        8          -0.000232662    0.000757847    0.000114634
      5        8           0.000405368   -0.000067157   -0.000148540
      6        7           0.000221926   -0.000126709   -0.000141102
      7        6          -0.000088717    0.000247454    0.000205966
      8        6           0.000278645    0.000208964   -0.000020414
      9        1          -0.000103821   -0.000298298   -0.000113273
     10        1          -0.000044305   -0.000018361    0.000025533
     11        6          -0.000082898   -0.000094652    0.000053911
     12        1           0.000007528    0.000021066   -0.000020607
     13        1          -0.000033026   -0.000006705   -0.000055605
     14        1          -0.000004502    0.000033701    0.000007061
 -------------------------------------------------------------------
 Cartesian Forces:  Max     0.000757847 RMS     0.000201926

 GradGradGradGradGradGradGradGradGradGradGradGradGradGradGradGradGradGrad
 Berny optimization.
 Using GEDIIS/GDIIS optimizer.
 FormGI is forming the generalized inverse of G from B-inverse, IUseBI=4.
 Internal  Forces:  Max     0.000586293 RMS     0.000126505
 Search for a local minimum.
 Step number  24 out of a maximum of   68
 All quantities printed in internal units (Hartrees-Bohrs-Radians)
 Mixed Optimization -- En-DIIS/RFO-DIIS
 Swapping is turned off.
 Update second derivatives using D2CorX and points   17   18   19   20   21
                                                     22   23   24
 DE= -3.10D-05 DEPred=-2.60D-05 R= 1.19D+00
 TightC=F SS=  1.41D+00  RLast= 1.53D-01 DXNew= 1.0878D+00 4.5968D-01
 Trust test= 1.19D+00 RLast= 1.53D-01 DXMaxT set to 6.47D-01
 ITU=  1 -1  1  1  1  1  0  1  1  0  1  1  1  1  1  1  1  1  1  1
 ITU=  1 -1  1  0
     Eigenvalues ---    0.00106   0.00235   0.00315   0.00475   0.00819
     Eigenvalues ---    0.00999   0.01794   0.03092   0.03526   0.04358
     Eigenvalues ---    0.05079   0.05239   0.05507   0.05705   0.07086
     Eigenvalues ---    0.08530   0.09985   0.12502   0.15990   0.16021
     Eigenvalues ---    0.16131   0.16421   0.17627   0.23442   0.29316
     Eigenvalues ---    0.34030   0.34271   0.34292   0.34384   0.34435
     Eigenvalues ---    0.34900   0.35358   0.37654   0.46267   0.80469
     Eigenvalues ---    1.28130
 En-DIIS/RFO-DIIS/Sim-DIIS IScMMF=       -3 using points:    24   23   22   21   20   19   18   17   16
 RFO step:  Lambda=-1.42004309D-05.
 DIIS inversion failure, remove point   9.
 DIIS inversion failure, remove point   8.
 DIIS inversion failure, remove point   7.
 DIIS inversion failure, remove point   6.
 RFO-DIIS uses    5 points instead of    9
 DidBck=F Rises=F RFO-DIIS coefs:    1.04289    1.25653   -2.00000    0.63280    0.06778
                  RFO-DIIS coefs:    0.00000    0.00000    0.00000    0.00000
 Iteration  1 RMS(Cart)=  0.01016747 RMS(Int)=  0.00008714
 Iteration  2 RMS(Cart)=  0.00005980 RMS(Int)=  0.00007774
 Iteration  3 RMS(Cart)=  0.00000000 RMS(Int)=  0.00007774
 Variable       Old X    -DE/DX   Delta X   Delta X   Delta X     New X
                                 (Linear)    (Quad)   (Total)
    R1        2.04431   0.00002   0.00015  -0.00003   0.00011   2.04442
    R2        2.05454  -0.00023  -0.00072  -0.00011  -0.00089   2.05365
    R3        2.35098  -0.00059  -0.00152   0.00030  -0.00123   2.34976
    R4        4.31687   0.00023   0.02291   0.00183   0.02468   4.34155
    R5        2.54120   0.00040   0.00355  -0.00129   0.00231   2.54351
    R6        4.88282  -0.00008  -0.01297   0.02760   0.01468   4.89750
    R7        2.16941  -0.00018  -0.00048   0.00024  -0.00025   2.16916
    R8        2.75426   0.00011  -0.00006   0.00029   0.00022   2.75448
    R9        2.05900   0.00020   0.00021   0.00031   0.00057   2.05957
   R10        2.06099  -0.00005  -0.00036   0.00015  -0.00020   2.06078
   R11        2.88959  -0.00002   0.00037  -0.00002   0.00035   2.88993
   R12        2.05572  -0.00002  -0.00015   0.00001  -0.00014   2.05558
   R13        2.05754  -0.00005  -0.00027   0.00011  -0.00016   2.05738
   R14        2.05677  -0.00003  -0.00016   0.00007  -0.00010   2.05667
    A1        2.18600   0.00002   0.00013  -0.00006   0.00005   2.18606
    A2        2.00035   0.00009   0.00079   0.00006   0.00083   2.00119
    A3        2.09683  -0.00012  -0.00091  -0.00001  -0.00089   2.09594
    A4        2.07462   0.00009  -0.00129   0.00062  -0.00050   2.07412
    A5        2.45780   0.00011   0.00661   0.00133   0.00809   2.46589
    A6        1.68428   0.00012  -0.00082   0.00252   0.00170   1.68598
    A7        1.86257   0.00006   0.00058   0.00124   0.00195   1.86452
    A8        1.88551   0.00005   0.00045  -0.00051  -0.00008   1.88543
    A9        1.95717  -0.00009  -0.00077   0.00016  -0.00066   1.95650
   A10        1.88895   0.00000   0.00070  -0.00091  -0.00025   1.88870
   A11        1.92322  -0.00008  -0.00141   0.00038  -0.00107   1.92216
   A12        1.94327   0.00006   0.00053  -0.00034   0.00021   1.94349
   A13        1.97510  -0.00023   0.00183  -0.01654  -0.01434   1.96076
   A14        1.91878  -0.00002  -0.00054   0.00000  -0.00054   1.91824
   A15        1.94133  -0.00006  -0.00001  -0.00041  -0.00042   1.94091
   A16        1.90995   0.00002   0.00017  -0.00007   0.00010   1.91005
   A17        1.90539   0.00003   0.00021   0.00027   0.00049   1.90588
   A18        1.89319   0.00001   0.00012   0.00028   0.00040   1.89360
   A19        1.89441   0.00001   0.00006  -0.00006   0.00000   1.89441
   A20        2.96482  -0.00002  -0.00440  -0.00449  -0.00887   2.95594
   A21        3.12255  -0.00002   0.00054   0.00218   0.00284   3.12539
   A22        3.15623   0.00009   0.00302  -0.00487  -0.00176   3.15447
   A23        3.15557  -0.00007  -0.00147   0.00004  -0.00130   3.15426
    D1       -3.08954  -0.00005  -0.00178  -0.00110  -0.00295  -3.09249
    D2        0.06710   0.00004  -0.00188  -0.00163  -0.00357   0.06352
    D3       -3.14031  -0.00004  -0.00082   0.00120   0.00029  -3.14001
    D4       -0.00053  -0.00005   0.00161  -0.00196  -0.00041  -0.00095
    D5       -0.50546  -0.00003  -0.00068  -0.00690  -0.00758  -0.51304
    D6        1.42484   0.00001  -0.00018   0.00962   0.00963   1.43447
    D7        0.67021   0.00003  -0.00240   0.01626   0.01390   0.68412
    D8        2.70149   0.00008  -0.00139   0.01561   0.01428   2.71578
    D9       -1.43134   0.00014  -0.00085   0.01433   0.01351  -1.41783
   D10       -1.05337   0.00014   0.00185  -0.00517  -0.00331  -1.05668
   D11       -3.07888   0.00005   0.00068  -0.00475  -0.00409  -3.08296
   D12        1.07566   0.00002   0.00045  -0.00398  -0.00353   1.07212
   D13        1.07393  -0.00004  -0.00055   0.00052   0.00002   1.07395
   D14       -1.03866  -0.00003  -0.00045   0.00045   0.00005  -1.03861
   D15       -3.13167  -0.00002  -0.00063   0.00083   0.00025  -3.13143
   D16       -0.99809   0.00000   0.00015  -0.00139  -0.00129  -0.99938
   D17       -3.11068   0.00001   0.00025  -0.00146  -0.00126  -3.11194
   D18        1.07949   0.00001   0.00008  -0.00108  -0.00106   1.07843
   D19       -3.09426   0.00001  -0.00013  -0.00027  -0.00040  -3.09466
   D20        1.07634   0.00002  -0.00003  -0.00034  -0.00037   1.07596
   D21       -1.01668   0.00003  -0.00021   0.00003  -0.00017  -1.01685
         Item               Value     Threshold  Converged?
 Maximum Force            0.000586     0.000450     NO 
 RMS     Force            0.000127     0.000300     YES
 Maximum Displacement     0.024165     0.001800     NO 
 RMS     Displacement     0.010196     0.001200     NO 
 Predicted change in Energy=-6.423723D-06
 GradGradGradGradGradGradGradGradGradGradGradGradGradGradGradGradGradGrad

                          Input orientation:                          
 ---------------------------------------------------------------------
 Center     Atomic      Atomic             Coordinates (Angstroms)
 Number     Number       Type             X           Y           Z
 ---------------------------------------------------------------------
      1          6           0       -2.237866    0.596135    0.422573
      2          1           0       -3.208650    1.001998    0.674116
      3          1           0       -1.354593    1.183439    0.186110
      4          8           0       -2.179590   -0.645933    0.420269
      5          8           0       -1.009900   -1.240430    0.120220
      6          7           0        0.710324    2.047166   -0.331931
      7          6           0        1.228682    1.041772   -0.527097
      8          6           0        1.871389   -0.246805   -0.753205
      9          1           0        1.146160   -0.874676   -1.270553
     10          1           0        2.720830   -0.088152   -1.418423
     11          6           0        2.304596   -0.910995    0.554428
     12          1           0        1.434682   -1.101180    1.179179
     13          1           0        3.007444   -0.284072    1.100580
     14          1           0        2.786813   -1.861758    0.335323
 ---------------------------------------------------------------------
                    Distance matrix (angstroms):
                    1          2          3          4          5
     1  C    0.000000
     2  H    1.081859   0.000000
     3  H    1.086743   1.925772   0.000000
     4  O    1.243437   1.959357   2.020409   0.000000
     5  O    2.229863   3.189010   2.449141   1.345968   0.000000
     6  N    3.371437   4.178859   2.297450   4.021218   3.737900
     7  C    3.621797   4.597217   2.683662   3.919460   3.261704
     8  C    4.356487   5.422504   3.651694   4.236363   3.170487
     9  H    4.059753   5.125233   3.551263   3.737889   2.591645
    10  H    5.333495   6.381682   4.560760   5.263651   4.196845
    11  C    4.787774   5.836929   4.232254   4.494016   3.359010
    12  H    4.115937   5.122399   3.739749   3.721042   2.667727
    13  H    5.361691   6.362048   4.692250   5.243957   4.244382
    14  H    5.594305   6.652928   5.142638   5.113766   3.853225
                    6          7          8          9         10
     6  N    0.000000
     7  C    1.147868   0.000000
     8  C    2.605349   1.457610   0.000000
     9  H    3.099697   2.057258   1.089876   0.000000
    10  H    3.127647   2.073088   1.090520   1.766372   0.000000
    11  C    3.475349   2.478021   1.529288   2.161909   2.177720
    12  H    3.566544   2.747009   2.157493   2.477042   3.070495
    13  H    3.572606   2.751579   2.174518   3.071720   2.542815
    14  H    4.476239   3.406175   2.151968   2.498982   2.495126
                   11         12         13         14
    11  C    0.000000
    12  H    1.087765   0.000000
    13  H    1.088719   1.774098   0.000000
    14  H    1.088344   1.766021   1.767312   0.000000
 Stoichiometry    C4H7NO2
 Framework group  C1[X(C4H7NO2)]
 Deg. of freedom    36
 Full point group                 C1      NOp   1
 Largest Abelian subgroup         C1      NOp   1
 Largest concise Abelian subgroup C1      NOp   1
                         Standard orientation:                         
 ---------------------------------------------------------------------
 Center     Atomic      Atomic             Coordinates (Angstroms)
 Number     Number       Type             X           Y           Z
 ---------------------------------------------------------------------
      1          6           0        2.343764    0.635430   -0.224024
      2          1           0        3.326335    1.038428   -0.430340
      3          1           0        1.418880    1.206044   -0.225112
      4          8           0        2.324516   -0.582526    0.025673
      5          8           0        1.144324   -1.171881    0.292949
      6          7           0       -0.722759    2.034907   -0.156959
      7          6           0       -1.230931    1.060324    0.174025
      8          6           0       -1.857572   -0.192300    0.577610
      9          1           0       -1.188890   -0.661538    1.299073
     10          1           0       -2.792965    0.046369    1.084870
     11          6           0       -2.090851   -1.127604   -0.609618
     12          1           0       -1.139614   -1.387874   -1.068573
     13          1           0       -2.733479   -0.663739   -1.356055
     14          1           0       -2.568137   -2.041887   -0.262088
 ---------------------------------------------------------------------
 Rotational constants (GHZ):           3.4794117           1.4494898           1.1004373
 Standard basis: Aug-CC-pVTZ (5D, 7F)
 There are   560 symmetry adapted cartesian basis functions of A   symmetry.
 There are   483 symmetry adapted basis functions of A   symmetry.
   483 basis functions,   693 primitive gaussians,   560 cartesian basis functions
    27 alpha electrons       27 beta electrons
       nuclear repulsion energy       273.3543463056 Hartrees.
 NAtoms=   14 NActive=   14 NUniq=   14 SFac= 1.00D+00 NAtFMM=   60 NAOKFM=F Big=F
 Integral buffers will be    131072 words long.
 Raffenetti 2 integral format.
 Two-electron integral symmetry is turned on.
 Nuclear repulsion after empirical dispersion term =      273.3486051239 Hartrees.
 One-electron integrals computed using PRISM.
 NBasis=   483 RedAO= T EigKep=  1.05D-05  NBF=   483
 NBsUse=   483 1.00D-06 EigRej= -1.00D+00 NBFU=   483
 Initial guess from the checkpoint file:  "TS3-RC1-wb97H.chk"
 B after Tr=     0.000000    0.000000    0.000000
         Rot=    0.999999    0.000973    0.000878   -0.000320 Ang=   0.15 deg.
 ExpMin= 2.53D-02 ExpMax= 1.53D+04 ExpMxC= 5.22D+02 IAcc=3 IRadAn=         7 AccDes= 0.00D+00
 Harris functional with IExCor= 4639 and IRadAn=       7 diagonalized for initial guess.
 HarFok:  IExCor= 4639 AccDes= 0.00D+00 IRadAn=         7 IDoV= 1 UseB2=F ITyADJ=14
 ICtDFT=  3500011 ScaDFX=  1.000000  1.000000  1.000000  1.000000
 FoFCou: FMM=F IPFlag=           0 FMFlag=      100000 FMFlg1=           0
         NFxFlg=           0 DoJE=T BraDBF=F KetDBF=T FulRan=T
         wScrn=  0.000000 ICntrl=       500 IOpCl=  0 I1Cent=   200000004 NGrid=           0
         NMat0=    1 NMatS0=      1 NMatT0=    0 NMatD0=    1 NMtDS0=    0 NMtDT0=    0
 Petite list used in FoFCou.
 Requested convergence on RMS density matrix=1.00D-08 within 128 cycles.
 Requested convergence on MAX density matrix=1.00D-06.
 Requested convergence on             energy=1.00D-06.
 No special actions if energy rises.
 SCF Done:  E(RwB97XD) =  -361.672597081     A.U. after   10 cycles
            NFock= 10  Conv=0.60D-08     -V/T= 2.0057
 Calling FoFJK, ICntrl=      2127 FMM=F ISym2X=0 I1Cent= 0 IOpClX= 0 NMat=1 NMatS=1 NMatT=0.
 ***** Axes restored to original set *****
 -------------------------------------------------------------------
 Center     Atomic                   Forces (Hartrees/Bohr)
 Number     Number              X              Y              Z
 -------------------------------------------------------------------
      1        6          -0.000005471    0.000026439    0.000038087
      2        1           0.000012199    0.000013104   -0.000009303
      3        1          -0.000057636    0.000011079    0.000000967
      4        8           0.000274829   -0.000206932   -0.000033764
      5        8          -0.000255334    0.000194121   -0.000005311
      6        7          -0.000063198    0.000070453    0.000022890
      7        6           0.000058068   -0.000027359   -0.000087305
      8        6           0.000065899   -0.000041302    0.000154637
      9        1          -0.000049393   -0.000034184   -0.000045212
     10        1           0.000009047    0.000007548   -0.000003526
     11        6          -0.000032358   -0.000027807   -0.000062972
     12        1           0.000030248    0.000008341    0.000024545
     13        1           0.000003757    0.000010735    0.000003663
     14        1           0.000009344   -0.000004237    0.000002604
 -------------------------------------------------------------------
 Cartesian Forces:  Max     0.000274829 RMS     0.000083530

 GradGradGradGradGradGradGradGradGradGradGradGradGradGradGradGradGradGrad
 Berny optimization.
 Using GEDIIS/GDIIS optimizer.
 FormGI is forming the generalized inverse of G from B-inverse, IUseBI=4.
 Internal  Forces:  Max     0.000295740 RMS     0.000052530
 Search for a local minimum.
 Step number  25 out of a maximum of   68
 All quantities printed in internal units (Hartrees-Bohrs-Radians)
 Mixed Optimization -- En-DIIS/RFO-DIIS
 Swapping is turned off.
 Update second derivatives using D2CorX and points   17   18   19   20   21
                                                     22   23   24   25
 DE= -8.09D-06 DEPred=-6.42D-06 R= 1.26D+00
 TightC=F SS=  1.41D+00  RLast= 4.48D-02 DXNew= 1.0878D+00 1.3428D-01
 Trust test= 1.26D+00 RLast= 4.48D-02 DXMaxT set to 6.47D-01
 ITU=  1  1 -1  1  1  1  1  0  1  1  0  1  1  1  1  1  1  1  1  1
 ITU=  1  1 -1  1  0
     Eigenvalues ---    0.00122   0.00236   0.00324   0.00491   0.00749
     Eigenvalues ---    0.00914   0.01695   0.02789   0.03525   0.04352
     Eigenvalues ---    0.05085   0.05243   0.05514   0.05713   0.07082
     Eigenvalues ---    0.08551   0.09925   0.12505   0.16019   0.16050
     Eigenvalues ---    0.16118   0.16445   0.17851   0.23626   0.29336
     Eigenvalues ---    0.33859   0.34206   0.34288   0.34319   0.34386
     Eigenvalues ---    0.34822   0.35388   0.37874   0.51477   0.81192
     Eigenvalues ---    1.30646
 En-DIIS/RFO-DIIS/Sim-DIIS IScMMF=       -3 using points:    25   24   23   22   21   20   19   18   17   16
 RFO step:  Lambda=-8.00820261D-07.
 DIIS inversion failure, remove point  10.
 DIIS inversion failure, remove point   9.
 DIIS inversion failure, remove point   8.
 DIIS inversion failure, remove point   7.
 RFO-DIIS uses    6 points instead of   10
 DidBck=F Rises=F RFO-DIIS coefs:    0.99524    0.15651    0.33902   -0.93599    0.62646
                  RFO-DIIS coefs:   -0.18122    0.00000    0.00000    0.00000    0.00000
 Iteration  1 RMS(Cart)=  0.00282595 RMS(Int)=  0.00002271
 Iteration  2 RMS(Cart)=  0.00000420 RMS(Int)=  0.00002255
 Iteration  3 RMS(Cart)=  0.00000000 RMS(Int)=  0.00002255
 Variable       Old X    -DE/DX   Delta X   Delta X   Delta X     New X
                                 (Linear)    (Quad)   (Total)
    R1        2.04442  -0.00001   0.00002  -0.00003  -0.00001   2.04441
    R2        2.05365  -0.00002  -0.00022   0.00003  -0.00016   2.05348
    R3        2.34976   0.00004  -0.00032   0.00020  -0.00010   2.34965
    R4        4.34155   0.00003   0.00365  -0.00080   0.00287   4.34442
    R5        2.54351  -0.00030   0.00080  -0.00091  -0.00011   2.54340
    R6        4.89750  -0.00002   0.00304  -0.00118   0.00185   4.89935
    R7        2.16916   0.00012  -0.00012   0.00013   0.00000   2.16916
    R8        2.75448   0.00005  -0.00004   0.00018   0.00013   2.75462
    R9        2.05957   0.00007   0.00000   0.00022   0.00021   2.05978
   R10        2.06078   0.00001  -0.00005   0.00004  -0.00001   2.06077
   R11        2.88993  -0.00002   0.00009  -0.00017  -0.00008   2.88985
   R12        2.05558  -0.00001  -0.00003  -0.00004  -0.00007   2.05551
   R13        2.05738   0.00001  -0.00009   0.00009   0.00000   2.05738
   R14        2.05667   0.00001  -0.00004   0.00002  -0.00002   2.05665
    A1        2.18606  -0.00001   0.00006  -0.00012  -0.00007   2.18599
    A2        2.00119   0.00003   0.00012   0.00000   0.00011   2.00129
    A3        2.09594  -0.00002  -0.00018   0.00012  -0.00004   2.09590
    A4        2.07412   0.00001  -0.00027   0.00033   0.00008   2.07420
    A5        2.46589   0.00012   0.00148   0.00054   0.00198   2.46786
    A6        1.68598   0.00004   0.00107  -0.00021   0.00082   1.68680
    A7        1.86452  -0.00006   0.00003  -0.00025  -0.00026   1.86426
    A8        1.88543  -0.00001   0.00003  -0.00009  -0.00003   1.88540
    A9        1.95650   0.00005  -0.00008   0.00036   0.00028   1.95678
   A10        1.88870  -0.00001   0.00001  -0.00010  -0.00010   1.88860
   A11        1.92216   0.00005  -0.00014   0.00029   0.00019   1.92234
   A12        1.94349  -0.00003   0.00015  -0.00024  -0.00010   1.94339
   A13        1.96076   0.00000  -0.00307  -0.00002  -0.00312   1.95764
   A14        1.91824   0.00005  -0.00009   0.00028   0.00019   1.91843
   A15        1.94091  -0.00002  -0.00018  -0.00003  -0.00021   1.94070
   A16        1.91005   0.00001   0.00007  -0.00005   0.00001   1.91006
   A17        1.90588  -0.00002   0.00009  -0.00014  -0.00005   1.90582
   A18        1.89360  -0.00001   0.00011  -0.00001   0.00010   1.89370
   A19        1.89441   0.00000   0.00001  -0.00005  -0.00004   1.89438
   A20        2.95594  -0.00004  -0.00156  -0.00042  -0.00197   2.95397
   A21        3.12539  -0.00006  -0.00044   0.00046  -0.00007   3.12532
   A22        3.15447   0.00003   0.00051  -0.00117  -0.00063   3.15384
   A23        3.15426   0.00005  -0.00015  -0.00019  -0.00034   3.15392
    D1       -3.09249  -0.00001  -0.00012  -0.00182  -0.00194  -3.09443
    D2        0.06352  -0.00003  -0.00132  -0.00145  -0.00274   0.06078
    D3       -3.14001  -0.00003  -0.00054   0.00056   0.00001  -3.14000
    D4       -0.00095   0.00001   0.00087  -0.00062   0.00024  -0.00071
    D5       -0.51304   0.00002  -0.00128   0.00103  -0.00027  -0.51331
    D6        1.43447   0.00000   0.00241  -0.00154   0.00086   1.43533
    D7        0.68412   0.00003   0.00348   0.00132   0.00483   0.68895
    D8        2.71578   0.00000   0.00352   0.00098   0.00451   2.72029
    D9       -1.41783   0.00000   0.00378   0.00078   0.00459  -1.41324
   D10       -1.05668  -0.00002  -0.00193  -0.00001  -0.00190  -1.05858
   D11       -3.08296   0.00003  -0.00199   0.00027  -0.00168  -3.08464
   D12        1.07212   0.00004  -0.00209   0.00045  -0.00161   1.07051
   D13        1.07395  -0.00002  -0.00067  -0.00009  -0.00077   1.07317
   D14       -1.03861  -0.00001  -0.00061  -0.00008  -0.00070  -1.03931
   D15       -3.13143   0.00000  -0.00055   0.00003  -0.00053  -3.13196
   D16       -0.99938  -0.00001  -0.00056  -0.00020  -0.00075  -1.00014
   D17       -3.11194   0.00000  -0.00050  -0.00019  -0.00068  -3.11262
   D18        1.07843   0.00001  -0.00044  -0.00008  -0.00051   1.07792
   D19       -3.09466  -0.00001  -0.00058  -0.00011  -0.00069  -3.09536
   D20        1.07596   0.00000  -0.00052  -0.00010  -0.00062   1.07534
   D21       -1.01685   0.00001  -0.00046   0.00001  -0.00045  -1.01730
         Item               Value     Threshold  Converged?
 Maximum Force            0.000296     0.000450     YES
 RMS     Force            0.000053     0.000300     YES
 Maximum Displacement     0.007529     0.001800     NO 
 RMS     Displacement     0.002826     0.001200     NO 
 Predicted change in Energy=-2.867161D-07
 GradGradGradGradGradGradGradGradGradGradGradGradGradGradGradGradGradGrad

                          Input orientation:                          
 ---------------------------------------------------------------------
 Center     Atomic      Atomic             Coordinates (Angstroms)
 Number     Number       Type             X           Y           Z
 ---------------------------------------------------------------------
      1          6           0       -2.237431    0.595675    0.424525
      2          1           0       -3.208364    1.000160    0.677681
      3          1           0       -1.355393    1.184247    0.187002
      4          8           0       -2.177470   -0.646256    0.421344
      5          8           0       -1.007488   -1.239039    0.119311
      6          7           0        0.710229    2.047394   -0.335916
      7          6           0        1.229214    1.042006   -0.529437
      8          6           0        1.872566   -0.246622   -0.753856
      9          1           0        1.148591   -0.874234   -1.273505
     10          1           0        2.723812   -0.087904   -1.416733
     11          6           0        2.302288   -0.911206    0.554675
     12          1           0        1.430957   -1.100926    1.177524
     13          1           0        3.004235   -0.284625    1.102377
     14          1           0        2.784575   -1.862160    0.336598
 ---------------------------------------------------------------------
                    Distance matrix (angstroms):
                    1          2          3          4          5
     1  C    0.000000
     2  H    1.081854   0.000000
     3  H    1.086657   1.925657   0.000000
     4  O    1.243382   1.959372   2.020264   0.000000
     5  O    2.229818   3.188987   2.449068   1.345909   0.000000
     6  N    3.372603   4.180843   2.298970   4.020945   3.736097
     7  C    3.623103   4.599020   2.685835   3.919146   3.259889
     8  C    4.357766   5.423985   3.654083   4.235988   3.168915
     9  H    4.063137   5.128697   3.555328   3.739942   2.592624
    10  H    5.335864   6.384447   4.564017   5.264299   4.196087
    11  C    4.785047   5.834016   4.231399   4.489566   3.354346
    12  H    4.111269   5.117393   3.737231   3.714738   2.661748
    13  H    5.358122   6.358257   4.690614   5.238764   4.239251
    14  H    5.591889   6.650153   5.142209   5.109549   3.849057
                    6          7          8          9         10
     6  N    0.000000
     7  C    1.147868   0.000000
     8  C    2.605420   1.457680   0.000000
     9  H    3.099539   2.057210   1.089987   0.000000
    10  H    3.127647   2.073117   1.090513   1.766395   0.000000
    11  C    3.475790   2.478271   1.529243   2.162088   2.177604
[truncated: 289,759 more chars]
