# Supplementary material for: An Experimental and Master Equation Investigation of Kinetics of the CH2OO + RCN Reactions (R = H, CH3, C2H5) and Their Atmospheric Relevance
Source: J Phys Chem A. 2023 Jan 5;127(2):477–88. doi: 10.1021/acs.jpca.2c07073 (PMC9869398; doi:10.1021/acs.jpca.2c07073)
Supplement: Supplementary file 2 — jp2c07073_si_002.zip [file jp2c07073_si_002.zip › wb97XD/Optimization+Freq/Ring1.log]

 Entering Gaussian System, Link 0=/appl/soft/chem/gaussian/G16RevB.01/g16/g16
 Initial command:
 /appl/soft/chem/gaussian/G16RevB.01/g16/l1.exe "/scratch/kurten/scratch_lauri/Cyan/Products/7788080.GAUSS_SCRDIR/Gau-25061.inp" -scrdir="/scratch/kurten/scratch_lauri/Cyan/Products/7788080.GAUSS_SCRDIR/"
 Entering Link 1 = /appl/soft/chem/gaussian/G16RevB.01/g16/l1.exe PID=     25086.
  
 Copyright (c) 1988-2017, Gaussian, Inc.  All Rights Reserved.
  
 This is part of the Gaussian(R) 16 program.  It is based on
 the Gaussian(R) 09 system (copyright 2009, Gaussian, Inc.),
 the Gaussian(R) 03 system (copyright 2003, Gaussian, Inc.),
 the Gaussian(R) 98 system (copyright 1998, Gaussian, Inc.),
 the Gaussian(R) 94 system (copyright 1995, Gaussian, Inc.),
 the Gaussian 92(TM) system (copyright 1992, Gaussian, Inc.),
 the Gaussian 90(TM) system (copyright 1990, Gaussian, Inc.),
 the Gaussian 88(TM) system (copyright 1988, Gaussian, Inc.),
 the Gaussian 86(TM) system (copyright 1986, Carnegie Mellon
 University), and the Gaussian 82(TM) system (copyright 1983,
 Carnegie Mellon University). Gaussian is a federally registered
 trademark of Gaussian, Inc.
  
 This software contains proprietary and confidential information,
 including trade secrets, belonging to Gaussian, Inc.
  
 This software is provided under written license and may be
 used, copied, transmitted, or stored only in accord with that
 written license.
  
 The following legend is applicable only to US Government
 contracts under FAR:
  
                    RESTRICTED RIGHTS LEGEND
  
 Use, reproduction and disclosure by the US Government is
 subject to restrictions as set forth in subparagraphs (a)
 and (c) of the Commercial Computer Software - Restricted
 Rights clause in FAR 52.227-19.
  
 Gaussian, Inc.
 340 Quinnipiac St., Bldg. 40, Wallingford CT 06492
  
  
 ---------------------------------------------------------------
 Warning -- This program may not be used in any manner that
 competes with the business of Gaussian, Inc. or will provide
 assistance to any competitor of Gaussian, Inc.  The licensee
 of this program is prohibited from giving any competitor of
 Gaussian, Inc. access to this program.  By using this program,
 the user acknowledges that Gaussian, Inc. is engaged in the
 business of creating and licensing software in the field of
 computational chemistry and represents and warrants to the
 licensee that it is not a competitor of Gaussian, Inc. and that
 it will not use this program in any manner prohibited above.
 ---------------------------------------------------------------
  

 Cite this work as:
 Gaussian 16, Revision B.01,
 M. J. Frisch, G. W. Trucks, H. B. Schlegel, G. E. Scuseria, 
 M. A. Robb, J. R. Cheeseman, G. Scalmani, V. Barone, 
 G. A. Petersson, H. Nakatsuji, X. Li, M. Caricato, A. V. Marenich, 
 J. Bloino, B. G. Janesko, R. Gomperts, B. Mennucci, H. P. Hratchian, 
 J. V. Ortiz, A. F. Izmaylov, J. L. Sonnenberg, D. Williams-Young, 
 F. Ding, F. Lipparini, F. Egidi, J. Goings, B. Peng, A. Petrone, 
 T. Henderson, D. Ranasinghe, V. G. Zakrzewski, J. Gao, N. Rega, 
 G. Zheng, W. Liang, M. Hada, M. Ehara, K. Toyota, R. Fukuda, 
 J. Hasegawa, M. Ishida, T. Nakajima, Y. Honda, O. Kitao, H. Nakai, 
 T. Vreven, K. Throssell, J. A. Montgomery, Jr., J. E. Peralta, 
 F. Ogliaro, M. J. Bearpark, J. J. Heyd, E. N. Brothers, K. N. Kudin, 
 V. N. Staroverov, T. A. Keith, R. Kobayashi, J. Normand, 
 K. Raghavachari, A. P. Rendell, J. C. Burant, S. S. Iyengar, 
 J. Tomasi, M. Cossi, J. M. Millam, M. Klene, C. Adamo, R. Cammi, 
 J. W. Ochterski, R. L. Martin, K. Morokuma, O. Farkas, 
 J. B. Foresman, and D. J. Fox, Gaussian, Inc., Wallingford CT, 2016.
 
 ******************************************
 Gaussian 16:  ES64L-G16RevB.01 20-Dec-2017
                20-Sep-2021 
 ******************************************
 %mem=12GB
 %NProcShared=16
 Will use up to   16 processors via shared memory.
 %chk=PC-M0001-b3lyp-wb97L-wb97H
 ----------------------------------------------------------------------
 #wB97XD Aug-cc-pVTZ Opt Integral(Grid=SuperFineGrid) Freq MaxDisk=32GB
 ----------------------------------------------------------------------
 1/18=20,19=15,26=5,38=1/1,3;
 2/9=110,12=2,17=6,18=5,40=1/2;
 3/5=16,6=1,7=10,11=2,25=1,30=1,71=1,74=-58,75=-7/1,2,3;
 4//1;
 5/5=2,38=5/2;
 6/7=2,8=2,9=2,10=2,28=1/1;
 7//1,2,3,16;
 1/18=20,19=15,26=5/3(2);
 2/9=110/2;
 99//99;
 2/9=110/2;
 3/5=16,6=1,7=10,11=2,25=1,30=1,71=1,74=-58,75=-7/1,2,3;
 4/5=5,16=3,69=1/1;
 5/5=2,38=5/2;
 7//1,2,3,16;
 1/18=20,19=15,26=5/3(-5);
 2/9=110/2;
 6/7=2,8=2,9=2,10=2,19=2,28=1/1;
 99/9=1/99;
 -----
 Title
 -----
 Symbolic Z-matrix:
 Charge =  0 Multiplicity = 1
 O                    -0.67923  -0.96765   0. 
 O                    -1.13496   0.40145   0. 
 C                     0.        1.12442   0. 
 N                     1.10941   0.52052   0. 
 C                     0.76962  -0.88285   0. 
 H                    -0.16322   2.19592   0. 
 H                     1.14656  -1.37973   0.90074 
 H                     1.14656  -1.37973  -0.90074 
 

 GradGradGradGradGradGradGradGradGradGradGradGradGradGradGradGradGradGrad
 Berny optimization.
 Initialization pass.
                           ----------------------------
                           !    Initial Parameters    !
                           ! (Angstroms and Degrees)  !
 --------------------------                            --------------------------
 ! Name  Definition              Value          Derivative Info.                !
 --------------------------------------------------------------------------------
 ! R1    R(1,2)                  1.443          estimate D2E/DX2                !
 ! R2    R(1,5)                  1.4513         estimate D2E/DX2                !
 ! R3    R(2,3)                  1.3457         estimate D2E/DX2                !
 ! R4    R(3,4)                  1.2631         estimate D2E/DX2                !
 ! R5    R(3,6)                  1.0839         estimate D2E/DX2                !
 ! R6    R(4,5)                  1.4439         estimate D2E/DX2                !
 ! R7    R(5,7)                  1.0956         estimate D2E/DX2                !
 ! R8    R(5,8)                  1.0956         estimate D2E/DX2                !
 ! A1    A(2,1,5)              105.0613         estimate D2E/DX2                !
 ! A2    A(1,2,3)              104.0862         estimate D2E/DX2                !
 ! A3    A(2,3,4)              118.9415         estimate D2E/DX2                !
 ! A4    A(2,3,6)              113.836          estimate D2E/DX2                !
 ! A5    A(4,3,6)              127.2226         estimate D2E/DX2                !
 ! A6    A(3,4,5)              104.9506         estimate D2E/DX2                !
 ! A7    A(1,5,4)              106.9604         estimate D2E/DX2                !
 ! A8    A(1,5,7)              108.4796         estimate D2E/DX2                !
 ! A9    A(1,5,8)              108.4796         estimate D2E/DX2                !
 ! A10   A(4,5,7)              111.0897         estimate D2E/DX2                !
 ! A11   A(4,5,8)              111.0897         estimate D2E/DX2                !
 ! A12   A(7,5,8)              110.6021         estimate D2E/DX2                !
 ! D1    D(5,1,2,3)              0.0            estimate D2E/DX2                !
 ! D2    D(2,1,5,4)              0.0            estimate D2E/DX2                !
 ! D3    D(2,1,5,7)            119.9051         estimate D2E/DX2                !
 ! D4    D(2,1,5,8)           -119.9051         estimate D2E/DX2                !
 ! D5    D(1,2,3,4)              0.0            estimate D2E/DX2                !
 ! D6    D(1,2,3,6)            180.0            estimate D2E/DX2                !
 ! D7    D(2,3,4,5)              0.0            estimate D2E/DX2                !
 ! D8    D(6,3,4,5)            180.0            estimate D2E/DX2                !
 ! D9    D(3,4,5,1)              0.0            estimate D2E/DX2                !
 ! D10   D(3,4,5,7)           -118.2153         estimate D2E/DX2                !
 ! D11   D(3,4,5,8)            118.2153         estimate D2E/DX2                !
 --------------------------------------------------------------------------------
 Trust Radius=3.00D-01 FncErr=1.00D-07 GrdErr=1.00D-07 EigMax=2.50D+02 EigMin=1.00D-04
 Number of steps in this run=     41 maximum allowed number of steps=    100.
 GradGradGradGradGradGradGradGradGradGradGradGradGradGradGradGradGradGrad

                          Input orientation:                          
 ---------------------------------------------------------------------
 Center     Atomic      Atomic             Coordinates (Angstroms)
 Number     Number       Type             X           Y           Z
 ---------------------------------------------------------------------
      1          8           0       -0.679230   -0.967650    0.000000
      2          8           0       -1.134960    0.401450    0.000000
      3          6           0        0.000000    1.124420    0.000000
      4          7           0        1.109410    0.520520    0.000000
      5          6           0        0.769620   -0.882850    0.000000
      6          1           0       -0.163220    2.195920    0.000000
      7          1           0        1.146560   -1.379730    0.900740
      8          1           0        1.146560   -1.379730   -0.900740
 ---------------------------------------------------------------------
                    Distance matrix (angstroms):
                    1          2          3          4          5
     1  O    0.000000
     2  O    1.442957   0.000000
     3  C    2.199570   1.345667   0.000000
     4  N    2.326775   2.247526   1.263125   0.000000
     5  C    1.451330   2.297140   2.149755   1.443920   0.000000
     6  H    3.205377   2.040686   1.083860   2.103937   3.216989
     7  H    2.077174   3.031381   2.897706   2.103251   1.095585
     8  H    2.077174   3.031381   2.897706   2.103251   1.095585
                    6          7          8
     6  H    0.000000
     7  H    3.913072   0.000000
     8  H    3.913072   1.801480   0.000000
 Stoichiometry    C2H3NO2
 Framework group  CS[SG(C2HNO2),X(H2)]
 Deg. of freedom    12
 Full point group                 CS      NOp   2
 Largest Abelian subgroup         CS      NOp   2
 Largest concise Abelian subgroup CS      NOp   2
                         Standard orientation:                         
 ---------------------------------------------------------------------
 Center     Atomic      Atomic             Coordinates (Angstroms)
 Number     Number       Type             X           Y           Z
 ---------------------------------------------------------------------
      1          8           0       -0.679229   -0.967648    0.000000
      2          8           0       -1.134959    0.401451    0.000000
      3          6           0        0.000000    1.124422    0.000000
      4          7           0        1.109410    0.520523    0.000000
      5          6           0        0.769621   -0.882847    0.000000
      6          1           0       -0.163221    2.195922    0.000000
      7          1           0        1.146562   -1.379727    0.900740
      8          1           0        1.146562   -1.379727   -0.900740
 ---------------------------------------------------------------------
 Rotational constants (GHZ):           9.0296041           8.8960494           4.6150059
 Standard basis: Aug-CC-pVTZ (5D, 7F)
 There are   228 symmetry adapted cartesian basis functions of A'  symmetry.
 There are   122 symmetry adapted cartesian basis functions of A"  symmetry.
 There are   189 symmetry adapted basis functions of A'  symmetry.
 There are   110 symmetry adapted basis functions of A"  symmetry.
   299 basis functions,   441 primitive gaussians,   350 cartesian basis functions
    19 alpha electrons       19 beta electrons
       nuclear repulsion energy       178.2399205672 Hartrees.
 NAtoms=    8 NActive=    8 NUniq=    7 SFac= 1.31D+00 NAtFMM=   60 NAOKFM=F Big=F
 Integral buffers will be    131072 words long.
 Raffenetti 2 integral format.
 Two-electron integral symmetry is turned on.
 Nuclear repulsion after empirical dispersion term =      178.2384290037 Hartrees.
 One-electron integrals computed using PRISM.
 NBasis=   299 RedAO= T EigKep=  2.76D-05  NBF=   189   110
 NBsUse=   299 1.00D-06 EigRej= -1.00D+00 NBFU=   189   110
 ExpMin= 2.53D-02 ExpMax= 1.53D+04 ExpMxC= 5.22D+02 IAcc=3 IRadAn=         7 AccDes= 0.00D+00
 Harris functional with IExCor= 4639 and IRadAn=       7 diagonalized for initial guess.
 HarFok:  IExCor= 4639 AccDes= 0.00D+00 IRadAn=         7 IDoV= 1 UseB2=F ITyADJ=14
 ICtDFT=  3500011 ScaDFX=  1.000000  1.000000  1.000000  1.000000
 FoFCou: FMM=F IPFlag=           0 FMFlag=      100000 FMFlg1=           0
         NFxFlg=           0 DoJE=T BraDBF=F KetDBF=T FulRan=T
         wScrn=  0.000000 ICntrl=       500 IOpCl=  0 I1Cent=   200000004 NGrid=           0
         NMat0=    1 NMatS0=      1 NMatT0=    0 NMatD0=    1 NMtDS0=    0 NMtDT0=    0
 Petite list used in FoFCou.
 Initial guess orbital symmetries:
       Occupied  (A') (A') (A') (A') (A') (A') (A') (A') (A') (A')
                 (A') (A") (A') (A') (A") (A') (A") (A') (A")
       Virtual   (A') (A') (A") (A') (A') (A") (A') (A") (A') (A')
                 (A') (A") (A') (A") (A') (A') (A') (A') (A') (A")
                 (A") (A') (A') (A") (A') (A') (A') (A") (A') (A')
                 (A") (A") (A') (A') (A') (A') (A') (A") (A') (A")
                 (A") (A') (A') (A') (A") (A') (A') (A') (A') (A")
                 (A") (A') (A') (A") (A') (A') (A') (A") (A") (A')
                 (A') (A") (A') (A") (A') (A') (A") (A") (A') (A')
                 (A") (A") (A') (A') (A') (A") (A') (A') (A") (A')
                 (A") (A') (A") (A') (A') (A') (A') (A") (A") (A')
                 (A") (A') (A') (A") (A') (A') (A") (A') (A") (A')
                 (A") (A') (A') (A') (A") (A") (A') (A") (A") (A')
                 (A') (A") (A') (A") (A') (A') (A") (A') (A') (A')
                 (A") (A') (A') (A") (A') (A") (A') (A") (A') (A")
                 (A') (A") (A') (A') (A') (A') (A") (A') (A") (A')
                 (A") (A') (A') (A') (A") (A") (A') (A") (A') (A")
                 (A') (A') (A') (A") (A') (A') (A") (A') (A") (A')
                 (A") (A') (A") (A') (A') (A') (A") (A') (A") (A')
                 (A') (A') (A") (A') (A") (A') (A") (A') (A') (A")
                 (A') (A") (A') (A") (A") (A') (A") (A') (A") (A')
                 (A") (A') (A") (A') (A') (A") (A') (A") (A') (A")
                 (A') (A') (A') (A') (A") (A') (A') (A") (A') (A')
                 (A") (A') (A") (A') (A') (A") (A') (A') (A") (A")
                 (A') (A') (A") (A') (A") (A') (A') (A") (A") (A')
                 (A') (A") (A') (A") (A') (A") (A') (A') (A") (A")
                 (A') (A') (A') (A") (A') (A') (A') (A") (A') (A')
                 (A') (A") (A') (A") (A') (A") (A") (A') (A") (A')
                 (A") (A') (A") (A') (A') (A") (A") (A') (A') (A')
                 (A") (A') (A') (A') (A') (A') (A') (A') (A') (A')
 The electronic state of the initial guess is 1-A'.
 Requested convergence on RMS density matrix=1.00D-08 within 128 cycles.
 Requested convergence on MAX density matrix=1.00D-06.
 Requested convergence on             energy=1.00D-06.
 No special actions if energy rises.
 SCF Done:  E(RwB97XD) =  -283.110872733     A.U. after   13 cycles
            NFock= 13  Conv=0.82D-08     -V/T= 2.0058

 **********************************************************************

            Population analysis using the SCF Density.

 **********************************************************************

 Orbital symmetries:
       Occupied  (A') (A') (A') (A') (A') (A') (A') (A') (A') (A')
                 (A') (A") (A') (A') (A") (A') (A") (A') (A")
       Virtual   (A') (A') (A") (A') (A") (A') (A') (A') (A") (A')
                 (A') (A") (A') (A") (A') (A') (A') (A') (A') (A')
                 (A") (A") (A') (A") (A') (A') (A') (A") (A') (A')
                 (A") (A") (A') (A') (A') (A') (A") (A') (A') (A")
                 (A") (A') (A') (A') (A") (A') (A') (A') (A') (A")
                 (A") (A') (A') (A") (A') (A') (A') (A") (A") (A')
                 (A') (A") (A') (A") (A') (A") (A') (A") (A') (A')
                 (A") (A") (A') (A') (A') (A') (A") (A') (A") (A')
                 (A") (A') (A") (A') (A') (A') (A') (A") (A") (A')
                 (A") (A') (A') (A") (A') (A') (A") (A') (A") (A')
                 (A") (A') (A') (A') (A") (A") (A') (A") (A") (A')
                 (A') (A") (A') (A") (A') (A') (A") (A') (A') (A')
                 (A") (A') (A') (A") (A') (A") (A') (A") (A') (A")
                 (A') (A") (A') (A') (A') (A') (A") (A') (A") (A')
                 (A") (A') (A') (A') (A") (A") (A') (A") (A') (A")
                 (A') (A') (A') (A") (A') (A') (A") (A') (A") (A')
                 (A") (A') (A") (A') (A') (A') (A") (A') (A") (A')
                 (A') (A') (A") (A') (A") (A') (A') (A") (A') (A")
                 (A') (A') (A") (A") (A") (A') (A") (A') (A") (A')
                 (A") (A') (A") (A') (A') (A") (A') (A") (A') (A")
                 (A') (A') (A') (A") (A') (A') (A') (A") (A') (A')
                 (A") (A') (A") (A') (A') (A") (A') (A') (A") (A")
                 (A') (A') (A") (A') (A") (A') (A') (A") (A") (A')
                 (A') (A") (A') (A") (A') (A') (A") (A') (A") (A")
                 (A') (A') (A') (A") (A') (A') (A') (A") (A') (A')
                 (A') (A") (A') (A") (A") (A') (A") (A') (A") (A')
                 (A") (A') (A") (A') (A') (A") (A") (A') (A') (A')
                 (A") (A') (A') (A') (A') (A') (A') (A') (A') (A')
 The electronic state is 1-A'.
 Alpha  occ. eigenvalues --  -19.36326 -19.33547 -14.45155 -10.40308 -10.38336
 Alpha  occ. eigenvalues --   -1.29021  -1.06354  -1.04434  -0.78721  -0.74576
 Alpha  occ. eigenvalues --   -0.64280  -0.61308  -0.54320  -0.53987  -0.51636
 Alpha  occ. eigenvalues --   -0.49544  -0.43742  -0.40311  -0.33622
 Alpha virt. eigenvalues --    0.03121   0.04000   0.04576   0.06017   0.06141
 Alpha virt. eigenvalues --    0.07798   0.09075   0.09728   0.10056   0.12279
 Alpha virt. eigenvalues --    0.12431   0.13987   0.14742   0.15701   0.16145
 Alpha virt. eigenvalues --    0.18571   0.19292   0.19926   0.21180   0.22535
 Alpha virt. eigenvalues --    0.22766   0.22912   0.24508   0.24772   0.26086
 Alpha virt. eigenvalues --    0.27104   0.28766   0.30158   0.31032   0.32399
 Alpha virt. eigenvalues --    0.33344   0.34471   0.34538   0.35584   0.37775
 Alpha virt. eigenvalues --    0.39818   0.39957   0.39973   0.40255   0.40930
 Alpha virt. eigenvalues --    0.42532   0.43952   0.45102   0.46785   0.47535
 Alpha virt. eigenvalues --    0.49045   0.49552   0.50415   0.51606   0.52157
 Alpha virt. eigenvalues --    0.56896   0.57075   0.60213   0.61296   0.61523
 Alpha virt. eigenvalues --    0.62554   0.65021   0.65728   0.68083   0.70494
 Alpha virt. eigenvalues --    0.71203   0.72580   0.75000   0.77007   0.78165
 Alpha virt. eigenvalues --    0.78569   0.79245   0.82555   0.83792   0.84289
 Alpha virt. eigenvalues --    0.85363   0.86453   0.86620   0.88403   0.89410
 Alpha virt. eigenvalues --    0.90881   0.90950   0.93263   0.96126   0.97360
 Alpha virt. eigenvalues --    0.98515   0.99545   1.00381   1.01466   1.02626
 Alpha virt. eigenvalues --    1.04750   1.06140   1.06751   1.09408   1.10534
 Alpha virt. eigenvalues --    1.12510   1.13774   1.15505   1.17051   1.17515
 Alpha virt. eigenvalues --    1.20057   1.20316   1.23445   1.26591   1.27795
 Alpha virt. eigenvalues --    1.28257   1.30078   1.32042   1.35129   1.35696
 Alpha virt. eigenvalues --    1.37395   1.40092   1.41030   1.43437   1.47494
 Alpha virt. eigenvalues --    1.47886   1.50535   1.52568   1.54634   1.55632
 Alpha virt. eigenvalues --    1.56498   1.58856   1.62528   1.64285   1.67710
 Alpha virt. eigenvalues --    1.69632   1.69959   1.73743   1.74222   1.76239
 Alpha virt. eigenvalues --    1.78582   1.81964   1.82728   1.87027   1.89132
 Alpha virt. eigenvalues --    1.93186   1.93457   1.93982   1.96467   2.01057
 Alpha virt. eigenvalues --    2.03050   2.06520   2.09655   2.11245   2.12254
 Alpha virt. eigenvalues --    2.14725   2.17045   2.19951   2.22372   2.23526
 Alpha virt. eigenvalues --    2.24692   2.25694   2.31372   2.32134   2.35145
 Alpha virt. eigenvalues --    2.35522   2.40161   2.42128   2.48664   2.50344
 Alpha virt. eigenvalues --    2.53667   2.54331   2.56778   2.57222   2.63358
 Alpha virt. eigenvalues --    2.65649   2.67513   2.71724   2.79846   2.80415
 Alpha virt. eigenvalues --    2.85699   2.94756   2.95515   2.99225   3.00306
 Alpha virt. eigenvalues --    3.04936   3.09251   3.13007   3.15396   3.18390
 Alpha virt. eigenvalues --    3.21019   3.25007   3.25253   3.26732   3.32720
 Alpha virt. eigenvalues --    3.36461   3.38037   3.40115   3.40205   3.49520
 Alpha virt. eigenvalues --    3.53224   3.54165   3.59231   3.62314   3.64770
 Alpha virt. eigenvalues --    3.67279   3.69570   3.69828   3.77121   3.79400
 Alpha virt. eigenvalues --    3.81507   3.84035   3.85251   3.89494   3.92451
 Alpha virt. eigenvalues --    3.97077   3.98664   4.03463   4.09526   4.09687
 Alpha virt. eigenvalues --    4.14200   4.16961   4.21112   4.23638   4.27550
 Alpha virt. eigenvalues --    4.28718   4.34874   4.42496   4.42539   4.47314
 Alpha virt. eigenvalues --    4.48080   4.53478   4.56660   4.60912   4.72420
 Alpha virt. eigenvalues --    4.72430   4.75150   4.77114   4.89929   4.96099
 Alpha virt. eigenvalues --    5.01011   5.06721   5.07850   5.09327   5.17079
 Alpha virt. eigenvalues --    5.18400   5.27681   5.30383   5.32904   5.37765
 Alpha virt. eigenvalues --    5.44269   5.45147   5.50390   5.60507   5.62227
 Alpha virt. eigenvalues --    5.72591   5.77538   5.82551   5.88200   5.95939
 Alpha virt. eigenvalues --    6.01999   6.05375   6.08065   6.11524   6.20570
 Alpha virt. eigenvalues --    6.34812   6.37341   6.44183   6.48585   6.52366
 Alpha virt. eigenvalues --    6.52369   6.55412   6.62768   6.70688   6.72729
 Alpha virt. eigenvalues --    6.75147   6.78044   6.81390   6.90057   7.01289
 Alpha virt. eigenvalues --    7.06028   7.12867   7.13484   7.20850   7.37128
 Alpha virt. eigenvalues --    7.43136   7.49992   7.73782   7.99553   8.35445
 Alpha virt. eigenvalues --   13.79639  14.13091  16.09336  16.48342  17.32957
          Condensed to atoms (all electrons):
               1          2          3          4          5          6
     1  O    8.568128  -0.247774   0.025497  -0.007175  -0.041114  -0.000899
     2  O   -0.247774   8.457398   0.144673  -0.046283   0.008436  -0.042412
     3  C    0.025497   0.144673   5.286094   0.375799  -0.025052   0.233427
     4  N   -0.007175  -0.046283   0.375799   7.286442  -0.131607  -0.032749
     5  C   -0.041114   0.008436  -0.025052  -0.131607   5.420565  -0.012654
     6  H   -0.000899  -0.042412   0.233427  -0.032749  -0.012654   0.326103
     7  H    0.015798   0.004060   0.004162  -0.000890   0.351488   0.000823
     8  H    0.015798   0.004060   0.004162  -0.000890   0.351488   0.000823
               7          8
     1  O    0.015798   0.015798
     2  O    0.004060   0.004060
     3  C    0.004162   0.004162
     4  N   -0.000890  -0.000890
     5  C    0.351488   0.351488
     6  H    0.000823   0.000823
     7  H    0.390003  -0.013363
     8  H   -0.013363   0.390003
 Mulliken charges:
               1
     1  O   -0.328259
     2  O   -0.282158
     3  C   -0.048762
     4  N   -0.442648
     5  C    0.078450
     6  H    0.527539
     7  H    0.247918
     8  H    0.247918
 Sum of Mulliken charges =   0.00000
 Mulliken charges with hydrogens summed into heavy atoms:
               1
     1  O   -0.328259
     2  O   -0.282158
     3  C    0.478777
     4  N   -0.442648
     5  C    0.574287
 Electronic spatial extent (au):  <R**2>=            284.4721
 Charge=              0.0000 electrons
 Dipole moment (field-independent basis, Debye):
    X=              0.4017    Y=              0.4698    Z=              0.0000  Tot=              0.6181
 Quadrupole moment (field-independent basis, Debye-Ang):
   XX=            -32.9248   YY=            -23.8467   ZZ=            -27.9953
   XY=             -4.3488   XZ=              0.0000   YZ=              0.0000
 Traceless Quadrupole moment (field-independent basis, Debye-Ang):
   XX=             -4.6692   YY=              4.4089   ZZ=              0.2603
   XY=             -4.3488   XZ=              0.0000   YZ=              0.0000
 Octapole moment (field-independent basis, Debye-Ang**2):
  XXX=             -9.4620  YYY=              6.8607  ZZZ=              0.0000  XYY=             -1.4563
  XXY=             -5.2285  XXZ=              0.0000  XZZ=             -1.2481  YZZ=             -2.0430
  YYZ=              0.0000  XYZ=              0.0000
 Hexadecapole moment (field-independent basis, Debye-Ang**3):
 XXXX=           -167.0675 YYYY=           -141.7263 ZZZZ=            -31.9629 XXXY=             -2.1463
 XXXZ=              0.0000 YYYX=             -2.7745 YYYZ=              0.0000 ZZZX=              0.0000
 ZZZY=              0.0000 XXYY=            -55.7533 XXZZ=            -31.4771 YYZZ=            -32.5852
 XXYZ=              0.0000 YYXZ=              0.0000 ZZXY=             -1.0270
 N-N= 1.782384290037D+02 E-N=-1.020341968032D+03  KE= 2.814775521391D+02
 Symmetry A'   KE= 2.667503775705D+02
 Symmetry A"   KE= 1.472717456862D+01
 Calling FoFJK, ICntrl=      2127 FMM=F ISym2X=1 I1Cent= 0 IOpClX= 0 NMat=1 NMatS=1 NMatT=0.
 ***** Axes restored to original set *****
 -------------------------------------------------------------------
 Center     Atomic                   Forces (Hartrees/Bohr)
 Number     Number              X              Y              Z
 -------------------------------------------------------------------
      1        8           0.001552780    0.003674035    0.000000000
      2        8           0.004721169   -0.000417473    0.000000000
      3        6           0.004143433   -0.005560019    0.000000000
      4        7          -0.009345921    0.002983013    0.000000000
      5        6          -0.000585213   -0.000297702    0.000000000
      6        1           0.000544969   -0.002056786    0.000000000
      7        1          -0.000515609    0.000837465   -0.001892934
      8        1          -0.000515609    0.000837465    0.001892934
 -------------------------------------------------------------------
 Cartesian Forces:  Max     0.009345921 RMS     0.002863267

 GradGradGradGradGradGradGradGradGradGradGradGradGradGradGradGradGradGrad
 Berny optimization.
 FormGI is forming the generalized inverse of G from B-inverse, IUseBI=4.
 Internal  Forces:  Max     0.009318967 RMS     0.002201010
 Search for a local minimum.
 Step number   1 out of a maximum of   41
 All quantities printed in internal units (Hartrees-Bohrs-Radians)
 Mixed Optimization -- RFO/linear search
 Second derivative matrix not updated -- first step.
 ITU=  0
     Eigenvalues ---    0.01130   0.02244   0.03039   0.07694   0.09875
     Eigenvalues ---    0.11612   0.11992   0.16000   0.23174   0.23886
     Eigenvalues ---    0.34175   0.34175   0.35532   0.36422   0.37246
     Eigenvalues ---    0.39028   0.53426   0.74881
 RFO step:  Lambda=-2.60637799D-04 EMin= 1.12999760D-02
 Linear search not attempted -- first point.
 Iteration  1 RMS(Cart)=  0.00455626 RMS(Int)=  0.00000356
 Iteration  2 RMS(Cart)=  0.00000354 RMS(Int)=  0.00000124
 Iteration  3 RMS(Cart)=  0.00000000 RMS(Int)=  0.00000124
 ClnCor:  largest displacement from symmetrization is 6.30D-13 for atom     8.
 Variable       Old X    -DE/DX   Delta X   Delta X   Delta X     New X
                                 (Linear)    (Quad)   (Total)
    R1        2.72679  -0.00348   0.00000  -0.00828  -0.00828   2.71851
    R2        2.74262  -0.00301   0.00000  -0.00652  -0.00652   2.73609
    R3        2.54294  -0.00426   0.00000  -0.00835  -0.00834   2.53460
    R4        2.38696  -0.00932   0.00000  -0.01249  -0.01249   2.37447
    R5        2.04820  -0.00212   0.00000  -0.00595  -0.00595   2.04225
    R6        2.72861  -0.00214   0.00000  -0.00531  -0.00531   2.72330
    R7        2.07036  -0.00211   0.00000  -0.00618  -0.00618   2.06418
    R8        2.07036  -0.00211   0.00000  -0.00618  -0.00618   2.06418
    A1        1.83367  -0.00091   0.00000   0.00060   0.00060   1.83427
    A2        1.81665   0.00007   0.00000  -0.00080  -0.00080   1.81585
    A3        2.07592   0.00117   0.00000   0.00186   0.00186   2.07778
    A4        1.98681  -0.00035   0.00000   0.00053   0.00053   1.98734
    A5        2.22045  -0.00082   0.00000  -0.00238  -0.00239   2.21807
    A6        1.83173   0.00091   0.00000   0.00100   0.00100   1.83273
    A7        1.86681  -0.00124   0.00000  -0.00265  -0.00266   1.86416
    A8        1.89333   0.00047   0.00000   0.00191   0.00191   1.89524
    A9        1.89333   0.00047   0.00000   0.00191   0.00191   1.89524
   A10        1.93888   0.00029   0.00000   0.00056   0.00057   1.93945
   A11        1.93888   0.00029   0.00000   0.00056   0.00057   1.93945
   A12        1.93037  -0.00029   0.00000  -0.00221  -0.00221   1.92816
    D1        0.00000   0.00000   0.00000   0.00000   0.00000   0.00000
    D2        0.00000   0.00000   0.00000   0.00000   0.00000   0.00000
    D3        2.09274  -0.00010   0.00000   0.00022   0.00022   2.09296
    D4       -2.09274   0.00010   0.00000  -0.00022  -0.00022  -2.09296
    D5        0.00000   0.00000   0.00000   0.00000   0.00000   0.00000
    D6        3.14159   0.00000   0.00000   0.00000   0.00000   3.14159
    D7        0.00000   0.00000   0.00000   0.00000   0.00000   0.00000
    D8        3.14159   0.00000   0.00000   0.00000   0.00000   3.14159
    D9        0.00000   0.00000   0.00000   0.00000   0.00000   0.00000
   D10       -2.06325   0.00002   0.00000  -0.00102  -0.00102  -2.06427
   D11        2.06325  -0.00002   0.00000   0.00102   0.00102   2.06427
         Item               Value     Threshold  Converged?
 Maximum Force            0.009319     0.000450     NO 
 RMS     Force            0.002201     0.000300     NO 
 Maximum Displacement     0.013346     0.001800     NO 
 RMS     Displacement     0.004557     0.001200     NO 
 Predicted change in Energy=-1.303970D-04
 GradGradGradGradGradGradGradGradGradGradGradGradGradGradGradGradGradGrad

                          Input orientation:                          
 ---------------------------------------------------------------------
 Center     Atomic      Atomic             Coordinates (Angstroms)
 Number     Number       Type             X           Y           Z
 ---------------------------------------------------------------------
      1          8           0       -0.677440   -0.964242    0.000000
      2          8           0       -1.131422    0.400822    0.000000
      3          6           0        0.000582    1.120212    0.000000
      4          7           0        1.104661    0.520345    0.000000
      5          6           0        0.768037   -0.880899    0.000000
      6          1           0       -0.160459    2.188857    0.000000
      7          1           0        1.145391   -1.376373    0.897363
      8          1           0        1.145391   -1.376373   -0.897363
 ---------------------------------------------------------------------
                    Distance matrix (angstroms):
                    1          2          3          4          5
     1  O    0.000000
     2  O    1.438575   0.000000
     3  C    2.191954   1.341251   0.000000
     4  N    2.319457   2.239275   1.256515   0.000000
     5  C    1.447878   2.291452   2.143228   1.441110   0.000000
     6  H    3.195200   2.034659   1.080712   2.093911   3.207103
     7  H    2.073120   3.024493   2.889425   2.098680   1.092315
     8  H    2.073120   3.024493   2.889425   2.098680   1.092315
                    6          7          8
     6  H    0.000000
     7  H    3.901457   0.000000
     8  H    3.901457   1.794727   0.000000
 Stoichiometry    C2H3NO2
 Framework group  CS[SG(C2HNO2),X(H2)]
 Deg. of freedom    12
 Full point group                 CS      NOp   2
 Largest Abelian subgroup         CS      NOp   2
 Largest concise Abelian subgroup CS      NOp   2
                         Standard orientation:                         
 ---------------------------------------------------------------------
 Center     Atomic      Atomic             Coordinates (Angstroms)
 Number     Number       Type             X           Y           Z
 ---------------------------------------------------------------------
      1          8           0       -0.677123   -0.964720    0.000000
      2          8           0       -1.131694    0.400148    0.000000
      3          6           0        0.000000    1.120026    0.000000
      4          7           0        1.104337    0.520636    0.000000
      5          6           0        0.768318   -0.880752    0.000000
      6          1           0       -0.161503    2.188603    0.000000
      7          1           0        1.145886   -1.376064    0.897363
      8          1           0        1.145886   -1.376064   -0.897363
 ---------------------------------------------------------------------
 Rotational constants (GHZ):           9.0859561           8.9507942           4.6434202
 Standard basis: Aug-CC-pVTZ (5D, 7F)
 There are   228 symmetry adapted cartesian basis functions of A'  symmetry.
 There are   122 symmetry adapted cartesian basis functions of A"  symmetry.
 There are   189 symmetry adapted basis functions of A'  symmetry.
 There are   110 symmetry adapted basis functions of A"  symmetry.
   299 basis functions,   441 primitive gaussians,   350 cartesian basis functions
    19 alpha electrons       19 beta electrons
       nuclear repulsion energy       178.7990892097 Hartrees.
 NAtoms=    8 NActive=    8 NUniq=    7 SFac= 1.31D+00 NAtFMM=   60 NAOKFM=F Big=F
 Integral buffers will be    131072 words long.
 Raffenetti 2 integral format.
 Two-electron integral symmetry is turned on.
 Nuclear repulsion after empirical dispersion term =      178.7976022159 Hartrees.
 One-electron integrals computed using PRISM.
 NBasis=   299 RedAO= T EigKep=  2.71D-05  NBF=   189   110
 NBsUse=   299 1.00D-06 EigRej= -1.00D+00 NBFU=   189   110
 Initial guess from the checkpoint file:  "PC-M0001-b3lyp-wb97L-wb97H.chk"
 B after Tr=     0.000000    0.000000    0.000000
         Rot=    1.000000    0.000000    0.000000   -0.000231 Ang=  -0.03 deg.
 Initial guess orbital symmetries:
       Occupied  (A') (A') (A') (A') (A') (A') (A') (A') (A') (A')
                 (A') (A") (A') (A') (A") (A') (A") (A') (A")
       Virtual   (A') (A') (A") (A') (A") (A') (A') (A') (A") (A')
                 (A') (A") (A') (A") (A') (A') (A') (A') (A') (A')
                 (A") (A") (A') (A") (A') (A') (A') (A") (A') (A')
                 (A") (A") (A') (A') (A') (A') (A") (A') (A') (A")
                 (A") (A') (A') (A') (A") (A') (A') (A') (A') (A")
                 (A") (A') (A') (A") (A') (A') (A') (A") (A") (A')
                 (A') (A") (A') (A") (A') (A") (A') (A") (A') (A')
                 (A") (A") (A') (A') (A') (A') (A") (A') (A") (A')
                 (A") (A') (A") (A') (A') (A') (A') (A") (A") (A')
                 (A") (A') (A') (A") (A') (A') (A") (A') (A") (A')
                 (A") (A') (A') (A') (A") (A") (A') (A") (A") (A')
                 (A') (A") (A') (A") (A') (A') (A") (A') (A') (A')
                 (A") (A') (A') (A") (A') (A") (A') (A") (A') (A")
                 (A') (A") (A') (A') (A') (A') (A") (A') (A") (A')
                 (A") (A') (A') (A') (A") (A") (A') (A") (A') (A")
                 (A') (A') (A') (A") (A') (A') (A") (A') (A") (A')
                 (A") (A') (A") (A') (A') (A') (A") (A') (A") (A')
                 (A') (A') (A") (A') (A") (A') (A') (A") (A') (A")
                 (A') (A') (A") (A") (A") (A') (A") (A') (A") (A')
                 (A") (A') (A") (A') (A') (A") (A') (A") (A') (A")
                 (A') (A') (A') (A") (A') (A') (A') (A") (A') (A')
                 (A") (A') (A") (A') (A') (A") (A') (A') (A") (A")
                 (A') (A') (A") (A') (A") (A') (A') (A") (A") (A')
                 (A') (A") (A') (A") (A') (A') (A") (A') (A") (A")
                 (A') (A') (A') (A") (A') (A') (A') (A") (A') (A')
                 (A') (A") (A') (A") (A") (A') (A") (A') (A") (A')
                 (A") (A') (A") (A') (A') (A") (A") (A') (A') (A')
                 (A") (A') (A') (A') (A') (A') (A') (A') (A') (A')
 Requested convergence on RMS density matrix=1.00D-08 within 128 cycles.
 Requested convergence on MAX density matrix=1.00D-06.
 Requested convergence on             energy=1.00D-06.
 No special actions if energy rises.
 SCF Done:  E(RwB97XD) =  -283.111009708     A.U. after   10 cycles
            NFock= 10  Conv=0.32D-08     -V/T= 2.0056
 Calling FoFJK, ICntrl=      2127 FMM=F ISym2X=1 I1Cent= 0 IOpClX= 0 NMat=1 NMatS=1 NMatT=0.
 ***** Axes restored to original set *****
 -------------------------------------------------------------------
 Center     Atomic                   Forces (Hartrees/Bohr)
 Number     Number              X              Y              Z
 -------------------------------------------------------------------
      1        8           0.000081785    0.000730882    0.000000000
      2        8           0.000731555   -0.000466523    0.000000000
      3        6          -0.000078830   -0.000126945    0.000000000
      4        7          -0.000638363    0.000112599    0.000000000
      5        6          -0.000337330   -0.000234507    0.000000000
      6        1          -0.000025009    0.000226885    0.000000000
      7        1           0.000133096   -0.000121195   -0.000009062
      8        1           0.000133096   -0.000121195    0.000009062
 -------------------------------------------------------------------
 Cartesian Forces:  Max     0.000731555 RMS     0.000290263

 GradGradGradGradGradGradGradGradGradGradGradGradGradGradGradGradGradGrad
 Berny optimization.
 Using GEDIIS/GDIIS optimizer.
 FormGI is forming the generalized inverse of G from B-inverse, IUseBI=4.
 Internal  Forces:  Max     0.000512702 RMS     0.000202159
 Search for a local minimum.
 Step number   2 out of a maximum of   41
 All quantities printed in internal units (Hartrees-Bohrs-Radians)
 Mixed Optimization -- En-DIIS/RFO-DIIS
 Update second derivatives using D2CorX and points    1    2
 DE= -1.37D-04 DEPred=-1.30D-04 R= 1.05D+00
 TightC=F SS=  1.41D+00  RLast= 2.26D-02 DXNew= 5.0454D-01 6.7766D-02
 Trust test= 1.05D+00 RLast= 2.26D-02 DXMaxT set to 3.00D-01
 ITU=  1  0
 Use linear search instead of GDIIS.
     Eigenvalues ---    0.01130   0.02246   0.03038   0.07702   0.09840
     Eigenvalues ---    0.11593   0.11978   0.15998   0.22909   0.23860
     Eigenvalues ---    0.34175   0.34447   0.35919   0.35991   0.37000
     Eigenvalues ---    0.39066   0.52002   0.74512
 RFO step:  Lambda=-3.76527254D-06 EMin= 1.13020906D-02
 Quartic linear search produced a step of  0.04755.
 Iteration  1 RMS(Cart)=  0.00078781 RMS(Int)=  0.00000036
 Iteration  2 RMS(Cart)=  0.00000034 RMS(Int)=  0.00000017
 ClnCor:  largest displacement from symmetrization is 9.98D-12 for atom     8.
 Variable       Old X    -DE/DX   Delta X   Delta X   Delta X     New X
                                 (Linear)    (Quad)   (Total)
    R1        2.71851  -0.00051  -0.00039  -0.00113  -0.00152   2.71699
    R2        2.73609  -0.00030  -0.00031  -0.00057  -0.00088   2.73522
    R3        2.53460  -0.00044  -0.00040  -0.00060  -0.00099   2.53360
    R4        2.37447  -0.00032  -0.00059  -0.00001  -0.00061   2.37386
    R5        2.04225   0.00023  -0.00028   0.00088   0.00059   2.04284
    R6        2.72330   0.00016  -0.00025   0.00067   0.00042   2.72372
    R7        2.06418   0.00009  -0.00029   0.00050   0.00020   2.06438
    R8        2.06418   0.00009  -0.00029   0.00050   0.00020   2.06438
    A1        1.83427   0.00013   0.00003   0.00060   0.00062   1.83489
    A2        1.81585   0.00026  -0.00004   0.00094   0.00090   1.81675
    A3        2.07778  -0.00029   0.00009  -0.00151  -0.00143   2.07635
    A4        1.98734   0.00015   0.00003   0.00076   0.00078   1.98812
    A5        2.21807   0.00014  -0.00011   0.00075   0.00064   2.21871
    A6        1.83273   0.00027   0.00005   0.00125   0.00129   1.83402
    A7        1.86416  -0.00037  -0.00013  -0.00127  -0.00139   1.86276
    A8        1.89524   0.00016   0.00009   0.00084   0.00093   1.89617
    A9        1.89524   0.00016   0.00009   0.00084   0.00093   1.89617
   A10        1.93945   0.00010   0.00003   0.00042   0.00045   1.93989
   A11        1.93945   0.00010   0.00003   0.00042   0.00045   1.93989
   A12        1.92816  -0.00015  -0.00011  -0.00122  -0.00133   1.92683
    D1        0.00000   0.00000   0.00000   0.00000   0.00000   0.00000
    D2        0.00000   0.00000   0.00000   0.00000   0.00000   0.00000
    D3        2.09296   0.00000   0.00001   0.00024   0.00025   2.09321
    D4       -2.09296   0.00000  -0.00001  -0.00024  -0.00025  -2.09321
    D5        0.00000   0.00000   0.00000   0.00000   0.00000   0.00000
    D6        3.14159   0.00000   0.00000   0.00000   0.00000   3.14159
    D7        0.00000   0.00000   0.00000   0.00000   0.00000   0.00000
    D8        3.14159   0.00000   0.00000   0.00000   0.00000   3.14159
    D9        0.00000   0.00000   0.00000   0.00000   0.00000   0.00000
   D10       -2.06427  -0.00003  -0.00005  -0.00049  -0.00054  -2.06480
   D11        2.06427   0.00003   0.00005   0.00049   0.00054   2.06480
         Item               Value     Threshold  Converged?
 Maximum Force            0.000513     0.000450     NO 
 RMS     Force            0.000202     0.000300     YES
 Maximum Displacement     0.001891     0.001800     NO 
 RMS     Displacement     0.000788     0.001200     YES
 Predicted change in Energy=-2.177042D-06
 GradGradGradGradGradGradGradGradGradGradGradGradGradGradGradGradGradGrad

                          Input orientation:                          
 ---------------------------------------------------------------------
 Center     Atomic      Atomic             Coordinates (Angstroms)
 Number     Number       Type             X           Y           Z
 ---------------------------------------------------------------------
      1          8           0       -0.677205   -0.963570    0.000000
      2          8           0       -1.130751    0.400791    0.000000
      3          6           0        0.000258    1.120765    0.000000
      4          7           0        1.103660    0.520324    0.000000
      5          6           0        0.767872   -0.881349    0.000000
      6          1           0       -0.160810    2.189724    0.000000
      7          1           0        1.145858   -1.377168    0.897039
      8          1           0        1.145858   -1.377168   -0.897039
 ---------------------------------------------------------------------
                    Distance matrix (angstroms):
                    1          2          3          4          5
     1  O    0.000000
     2  O    1.437771   0.000000
     3  C    2.191668   1.340725   0.000000
     4  N    2.318064   2.237606   1.256194   0.000000
     5  C    1.447415   2.290994   2.144223   1.441333   0.000000
     6  H    3.195298   2.034961   1.081026   2.094226   3.208417
     7  H    2.073476   3.024692   2.890803   2.099269   1.092423
     8  H    2.073476   3.024692   2.890803   2.099269   1.092423
                    6          7          8
     6  H    0.000000
     7  H    3.903175   0.000000
     8  H    3.903175   1.794077   0.000000
 Stoichiometry    C2H3NO2
 Framework group  CS[SG(C2HNO2),X(H2)]
 Deg. of freedom    12
 Full point group                 CS      NOp   2
 Largest Abelian subgroup         CS      NOp   2
 Largest concise Abelian subgroup CS      NOp   2
                         Standard orientation:                         
 ---------------------------------------------------------------------
 Center     Atomic      Atomic             Coordinates (Angstroms)
 Number     Number       Type             X           Y           Z
 ---------------------------------------------------------------------
      1          8           0       -0.677064   -0.964014    0.000000
      2          8           0       -1.130871    0.400261    0.000000
      3          6           0        0.000000    1.120451    0.000000
      4          7           0        1.103517    0.520222    0.000000
      5          6           0        0.767997   -0.881515    0.000000
      6          1           0       -0.161273    2.189380    0.000000
      7          1           0        1.146078   -1.377262    0.897039
      8          1           0        1.146078   -1.377262   -0.897039
 ---------------------------------------------------------------------
 Rotational constants (GHZ):           9.0917578           8.9535168           4.6455678
 Standard basis: Aug-CC-pVTZ (5D, 7F)
 There are   228 symmetry adapted cartesian basis functions of A'  symmetry.
 There are   122 symmetry adapted cartesian basis functions of A"  symmetry.
 There are   189 symmetry adapted basis functions of A'  symmetry.
 There are   110 symmetry adapted basis functions of A"  symmetry.
   299 basis functions,   441 primitive gaussians,   350 cartesian basis functions
    19 alpha electrons       19 beta electrons
       nuclear repulsion energy       178.8392060556 Hartrees.
 NAtoms=    8 NActive=    8 NUniq=    7 SFac= 1.31D+00 NAtFMM=   60 NAOKFM=F Big=F
 Integral buffers will be    131072 words long.
 Raffenetti 2 integral format.
 Two-electron integral symmetry is turned on.
 Nuclear repulsion after empirical dispersion term =      178.8377196166 Hartrees.
 One-electron integrals computed using PRISM.
 NBasis=   299 RedAO= T EigKep=  2.71D-05  NBF=   189   110
 NBsUse=   299 1.00D-06 EigRej= -1.00D+00 NBFU=   189   110
 Initial guess from the checkpoint file:  "PC-M0001-b3lyp-wb97L-wb97H.chk"
 B after Tr=     0.000000    0.000000    0.000000
         Rot=    1.000000    0.000000    0.000000    0.000127 Ang=   0.01 deg.
 Initial guess orbital symmetries:
       Occupied  (A') (A') (A') (A') (A') (A') (A') (A') (A') (A')
                 (A') (A") (A') (A') (A") (A') (A") (A') (A")
       Virtual   (A') (A') (A") (A') (A") (A') (A') (A') (A") (A')
                 (A') (A") (A') (A") (A') (A') (A') (A') (A') (A')
                 (A") (A") (A') (A") (A') (A') (A') (A") (A') (A')
                 (A") (A") (A') (A') (A') (A') (A") (A') (A') (A")
                 (A") (A') (A') (A') (A") (A') (A') (A') (A') (A")
                 (A") (A') (A') (A") (A') (A') (A') (A") (A") (A')
                 (A') (A") (A') (A") (A') (A") (A') (A") (A') (A')
                 (A") (A") (A') (A') (A') (A') (A") (A') (A") (A')
                 (A") (A') (A") (A') (A') (A') (A') (A") (A") (A')
                 (A") (A') (A') (A") (A') (A') (A") (A') (A") (A')
                 (A") (A') (A') (A') (A") (A") (A') (A") (A") (A')
                 (A') (A") (A') (A") (A') (A') (A") (A') (A') (A')
                 (A") (A') (A') (A") (A') (A") (A') (A") (A') (A")
                 (A') (A") (A') (A') (A') (A') (A") (A') (A") (A')
                 (A") (A') (A') (A') (A") (A") (A') (A") (A') (A")
                 (A') (A') (A') (A") (A') (A') (A") (A') (A") (A')
                 (A") (A') (A") (A') (A') (A') (A") (A') (A") (A')
                 (A') (A') (A") (A') (A") (A') (A') (A") (A') (A")
                 (A') (A') (A") (A") (A") (A') (A") (A') (A") (A')
                 (A") (A') (A") (A') (A') (A") (A') (A") (A') (A")
                 (A') (A') (A') (A") (A') (A') (A') (A") (A') (A')
                 (A") (A') (A") (A') (A') (A") (A') (A') (A") (A")
                 (A') (A') (A") (A') (A") (A') (A') (A") (A") (A')
                 (A') (A") (A') (A") (A') (A') (A") (A') (A") (A")
                 (A') (A') (A') (A") (A') (A') (A') (A") (A') (A')
                 (A') (A") (A') (A") (A") (A') (A") (A') (A") (A')
                 (A") (A') (A") (A') (A') (A") (A") (A') (A') (A')
                 (A") (A') (A') (A') (A') (A') (A') (A') (A') (A')
 Requested convergence on RMS density matrix=1.00D-08 within 128 cycles.
 Requested convergence on MAX density matrix=1.00D-06.
 Requested convergence on             energy=1.00D-06.
 No special actions if energy rises.
 SCF Done:  E(RwB97XD) =  -283.111011650     A.U. after    7 cycles
            NFock=  7  Conv=0.82D-08     -V/T= 2.0056
 Calling FoFJK, ICntrl=      2127 FMM=F ISym2X=1 I1Cent= 0 IOpClX= 0 NMat=1 NMatS=1 NMatT=0.
 ***** Axes restored to original set *****
 -------------------------------------------------------------------
 Center     Atomic                   Forces (Hartrees/Bohr)
 Number     Number              X              Y              Z
 -------------------------------------------------------------------
      1        8          -0.000044303    0.000229739    0.000000000
      2        8          -0.000080118   -0.000250306    0.000000000
      3        6          -0.000040321   -0.000092124    0.000000000
      4        7           0.000296722   -0.000013186    0.000000000
      5        6          -0.000222065    0.000173771    0.000000000
      6        1           0.000006421   -0.000014651    0.000000000
      7        1           0.000041832   -0.000016621    0.000025665
      8        1           0.000041832   -0.000016621   -0.000025665
 -------------------------------------------------------------------
 Cartesian Forces:  Max     0.000296722 RMS     0.000113152

 GradGradGradGradGradGradGradGradGradGradGradGradGradGradGradGradGradGrad
 Berny optimization.
 Using GEDIIS/GDIIS optimizer.
 FormGI is forming the generalized inverse of G from B-inverse, IUseBI=4.
 Internal  Forces:  Max     0.000270515 RMS     0.000079166
 Search for a local minimum.
 Step number   3 out of a maximum of   41
 All quantities printed in internal units (Hartrees-Bohrs-Radians)
 Mixed Optimization -- En-DIIS/RFO-DIIS
 Swapping is turned off.
 Update second derivatives using D2CorX and points    1    2    3
 DE= -1.94D-06 DEPred=-2.18D-06 R= 8.92D-01
 TightC=F SS=  1.41D+00  RLast= 4.19D-03 DXNew= 5.0454D-01 1.2556D-02
 Trust test= 8.92D-01 RLast= 4.19D-03 DXMaxT set to 3.00D-01
 ITU=  1  1  0
     Eigenvalues ---    0.01130   0.02245   0.03038   0.07706   0.09286
     Eigenvalues ---    0.11521   0.11971   0.15991   0.23685   0.27257
     Eigenvalues ---    0.31188   0.34175   0.34507   0.36122   0.36632
     Eigenvalues ---    0.40641   0.55921   0.76450
 En-DIIS/RFO-DIIS/Sim-DIIS IScMMF=       -3 using points:     3    2
 RFO step:  Lambda=-5.35305172D-07.
 DidBck=F Rises=F RFO-DIIS coefs:    1.02400   -0.02400
 Iteration  1 RMS(Cart)=  0.00021988 RMS(Int)=  0.00000005
 Iteration  2 RMS(Cart)=  0.00000004 RMS(Int)=  0.00000002
 ClnCor:  largest displacement from symmetrization is 6.70D-12 for atom     8.
 Variable       Old X    -DE/DX   Delta X   Delta X   Delta X     New X
                                 (Linear)    (Quad)   (Total)
    R1        2.71699  -0.00027  -0.00004  -0.00077  -0.00081   2.71619
    R2        2.73522  -0.00001  -0.00002  -0.00013  -0.00015   2.73507
    R3        2.53360   0.00010  -0.00002   0.00010   0.00008   2.53368
    R4        2.37386   0.00010  -0.00001   0.00008   0.00007   2.37393
    R5        2.04284  -0.00002   0.00001   0.00001   0.00002   2.04286
    R6        2.72372  -0.00007   0.00001  -0.00014  -0.00013   2.72360
    R7        2.06438   0.00004   0.00000   0.00013   0.00013   2.06451
    R8        2.06438   0.00004   0.00000   0.00013   0.00013   2.06451
    A1        1.83489   0.00003   0.00001   0.00004   0.00006   1.83495
    A2        1.81675  -0.00006   0.00002  -0.00014  -0.00012   1.81663
    A3        2.07635   0.00011  -0.00003   0.00039   0.00035   2.07671
    A4        1.98812  -0.00005   0.00002  -0.00017  -0.00015   1.98798
    A5        2.21871  -0.00006   0.00002  -0.00022  -0.00021   2.21850
    A6        1.83402  -0.00021   0.00003  -0.00063  -0.00060   1.83342
    A7        1.86276   0.00012  -0.00003   0.00034   0.00031   1.86307
    A8        1.89617  -0.00001   0.00002   0.00019   0.00021   1.89639
    A9        1.89617  -0.00001   0.00002   0.00019   0.00021   1.89639
   A10        1.93989  -0.00004   0.00001  -0.00017  -0.00016   1.93974
   A11        1.93989  -0.00004   0.00001  -0.00017  -0.00016   1.93974
   A12        1.92683  -0.00001  -0.00003  -0.00035  -0.00038   1.92645
    D1        0.00000   0.00000   0.00000   0.00000   0.00000   0.00000
    D2        0.00000   0.00000   0.00000   0.00000   0.00000   0.00000
    D3        2.09321   0.00001   0.00001   0.00010   0.00011   2.09332
    D4       -2.09321  -0.00001  -0.00001  -0.00010  -0.00011  -2.09332
    D5        0.00000   0.00000   0.00000   0.00000   0.00000   0.00000
    D6        3.14159   0.00000   0.00000   0.00000   0.00000   3.14159
    D7        0.00000   0.00000   0.00000   0.00000   0.00000   0.00000
    D8        3.14159   0.00000   0.00000   0.00000   0.00000   3.14159
    D9        0.00000   0.00000   0.00000   0.00000   0.00000   0.00000
   D10       -2.06480  -0.00004  -0.00001  -0.00034  -0.00036  -2.06516
   D11        2.06480   0.00004   0.00001   0.00034   0.00036   2.06516
         Item               Value     Threshold  Converged?
 Maximum Force            0.000271     0.000450     YES
 RMS     Force            0.000079     0.000300     YES
 Maximum Displacement     0.000482     0.001800     YES
 RMS     Displacement     0.000220     0.001200     YES
 Predicted change in Energy=-2.676501D-07
 Optimization completed.
    -- Stationary point found.
                           ----------------------------
                           !   Optimized Parameters   !
                           ! (Angstroms and Degrees)  !
 --------------------------                            --------------------------
 ! Name  Definition              Value          Derivative Info.                !
 --------------------------------------------------------------------------------
 ! R1    R(1,2)                  1.4378         -DE/DX =   -0.0003              !
 ! R2    R(1,5)                  1.4474         -DE/DX =    0.0                 !
 ! R3    R(2,3)                  1.3407         -DE/DX =    0.0001              !
 ! R4    R(3,4)                  1.2562         -DE/DX =    0.0001              !
 ! R5    R(3,6)                  1.081          -DE/DX =    0.0                 !
 ! R6    R(4,5)                  1.4413         -DE/DX =   -0.0001              !
 ! R7    R(5,7)                  1.0924         -DE/DX =    0.0                 !
 ! R8    R(5,8)                  1.0924         -DE/DX =    0.0                 !
 ! A1    A(2,1,5)              105.1315         -DE/DX =    0.0                 !
 ! A2    A(1,2,3)              104.0919         -DE/DX =   -0.0001              !
 ! A3    A(2,3,4)              118.9663         -DE/DX =    0.0001              !
 ! A4    A(2,3,6)              113.9111         -DE/DX =   -0.0001              !
 ! A5    A(4,3,6)              127.1226         -DE/DX =   -0.0001              !
 ! A6    A(3,4,5)              105.0818         -DE/DX =   -0.0002              !
 ! A7    A(1,5,4)              106.7285         -DE/DX =    0.0001              !
 ! A8    A(1,5,7)              108.6427         -DE/DX =    0.0                 !
 ! A9    A(1,5,8)              108.6427         -DE/DX =    0.0                 !
 ! A10   A(4,5,7)              111.1477         -DE/DX =    0.0                 !
 ! A11   A(4,5,8)              111.1477         -DE/DX =    0.0                 !
 ! A12   A(7,5,8)              110.3994         -DE/DX =    0.0                 !
 ! D1    D(5,1,2,3)              0.0            -DE/DX =    0.0                 !
 ! D2    D(2,1,5,4)              0.0            -DE/DX =    0.0                 !
 ! D3    D(2,1,5,7)            119.9321         -DE/DX =    0.0                 !
 ! D4    D(2,1,5,8)           -119.9321         -DE/DX =    0.0                 !
 ! D5    D(1,2,3,4)              0.0            -DE/DX =    0.0                 !
 ! D6    D(1,2,3,6)            180.0            -DE/DX =    0.0                 !
 ! D7    D(2,3,4,5)              0.0            -DE/DX =    0.0                 !
 ! D8    D(6,3,4,5)            180.0            -DE/DX =    0.0                 !
 ! D9    D(3,4,5,1)              0.0            -DE/DX =    0.0                 !
 ! D10   D(3,4,5,7)           -118.3045         -DE/DX =    0.0                 !
 ! D11   D(3,4,5,8)            118.3045         -DE/DX =    0.0                 !
 --------------------------------------------------------------------------------
 GradGradGradGradGradGradGradGradGradGradGradGradGradGradGradGradGradGrad

                          Input orientation:                          
 ---------------------------------------------------------------------
 Center     Atomic      Atomic             Coordinates (Angstroms)
 Number     Number       Type             X           Y           Z
 ---------------------------------------------------------------------
      1          8           0       -0.677205   -0.963570    0.000000
      2          8           0       -1.130751    0.400791    0.000000
      3          6           0        0.000258    1.120765    0.000000
      4          7           0        1.103660    0.520324    0.000000
      5          6           0        0.767872   -0.881349    0.000000
      6          1           0       -0.160810    2.189724    0.000000
      7          1           0        1.145858   -1.377168    0.897039
      8          1           0        1.145858   -1.377168   -0.897039
 ---------------------------------------------------------------------
                    Distance matrix (angstroms):
                    1          2          3          4          5
     1  O    0.000000
     2  O    1.437771   0.000000
     3  C    2.191668   1.340725   0.000000
     4  N    2.318064   2.237606   1.256194   0.000000
     5  C    1.447415   2.290994   2.144223   1.441333   0.000000
     6  H    3.195298   2.034961   1.081026   2.094226   3.208417
     7  H    2.073476   3.024692   2.890803   2.099269   1.092423
     8  H    2.073476   3.024692   2.890803   2.099269   1.092423
                    6          7          8
     6  H    0.000000
     7  H    3.903175   0.000000
     8  H    3.903175   1.794077   0.000000
 Stoichiometry    C2H3NO2
 Framework group  CS[SG(C2HNO2),X(H2)]
 Deg. of freedom    12
 Full point group                 CS      NOp   2
 Largest Abelian subgroup         CS      NOp   2
 Largest concise Abelian subgroup CS      NOp   2
                         Standard orientation:                         
 ---------------------------------------------------------------------
 Center     Atomic      Atomic             Coordinates (Angstroms)
 Number     Number       Type             X           Y           Z
 ---------------------------------------------------------------------
      1          8           0       -0.677064   -0.964014    0.000000
      2          8           0       -1.130871    0.400261    0.000000
      3          6           0        0.000000    1.120451    0.000000
      4          7           0        1.103517    0.520222    0.000000
      5          6           0        0.767997   -0.881515    0.000000
      6          1           0       -0.161273    2.189380    0.000000
      7          1           0        1.146078   -1.377262    0.897039
      8          1           0        1.146078   -1.377262   -0.897039
 ---------------------------------------------------------------------
 Rotational constants (GHZ):           9.0917578           8.9535168           4.6455678

 **********************************************************************

            Population analysis using the SCF Density.

 **********************************************************************

 Orbital symmetries:
       Occupied  (A') (A') (A') (A') (A') (A') (A') (A') (A') (A')
                 (A') (A") (A') (A') (A") (A') (A") (A') (A")
       Virtual   (A') (A') (A") (A') (A") (A') (A') (A') (A") (A')
                 (A') (A") (A') (A") (A') (A') (A') (A') (A') (A')
                 (A") (A") (A') (A") (A') (A') (A') (A") (A') (A')
                 (A") (A") (A') (A') (A') (A') (A") (A') (A') (A")
                 (A") (A') (A') (A') (A") (A') (A') (A') (A') (A")
                 (A") (A') (A') (A") (A') (A') (A') (A") (A") (A')
                 (A') (A") (A') (A") (A') (A") (A') (A") (A') (A')
                 (A") (A") (A') (A') (A') (A') (A") (A') (A") (A')
                 (A") (A') (A") (A') (A') (A') (A') (A") (A") (A')
                 (A") (A') (A') (A") (A') (A') (A") (A') (A") (A')
                 (A") (A') (A') (A') (A") (A") (A') (A") (A") (A')
                 (A') (A") (A') (A") (A') (A') (A") (A') (A') (A')
                 (A") (A') (A') (A") (A') (A") (A') (A") (A') (A")
                 (A') (A") (A') (A') (A') (A') (A") (A') (A") (A')
                 (A") (A') (A') (A') (A") (A") (A') (A") (A') (A")
                 (A') (A') (A') (A") (A') (A') (A") (A') (A") (A')
                 (A") (A') (A") (A') (A') (A') (A") (A') (A") (A')
                 (A') (A') (A") (A') (A") (A') (A') (A") (A') (A")
                 (A') (A') (A") (A") (A") (A') (A") (A') (A") (A')
                 (A") (A') (A") (A') (A') (A") (A') (A") (A') (A")
                 (A') (A') (A') (A") (A') (A') (A') (A") (A') (A')
                 (A") (A') (A") (A') (A') (A") (A') (A') (A") (A")
                 (A') (A') (A") (A') (A") (A') (A') (A") (A") (A')
                 (A') (A") (A') (A") (A') (A') (A") (A') (A") (A")
                 (A') (A') (A') (A") (A') (A') (A') (A") (A') (A')
                 (A') (A") (A') (A") (A") (A') (A") (A') (A") (A')
                 (A") (A') (A") (A') (A') (A") (A") (A') (A') (A')
                 (A") (A') (A') (A') (A') (A') (A') (A') (A') (A')
 The electronic state is 1-A'.
 Alpha  occ. eigenvalues --  -19.36297 -19.33516 -14.44975 -10.40102 -10.38222
 Alpha  occ. eigenvalues --   -1.29396  -1.06471  -1.04643  -0.78862  -0.74669
 Alpha  occ. eigenvalues --   -0.64467  -0.61487  -0.54393  -0.54028  -0.51721
 Alpha  occ. eigenvalues --   -0.49573  -0.43832  -0.40254  -0.33590
 Alpha virt. eigenvalues --    0.03124   0.04004   0.04598   0.06227   0.06321
 Alpha virt. eigenvalues --    0.07802   0.09086   0.09796   0.10085   0.12303
 Alpha virt. eigenvalues --    0.12441   0.13984   0.14757   0.15702   0.16156
 Alpha virt. eigenvalues --    0.18594   0.19309   0.20053   0.21238   0.22573
 Alpha virt. eigenvalues --    0.22775   0.22919   0.24545   0.24823   0.26201
 Alpha virt. eigenvalues --    0.27167   0.28795   0.30194   0.31117   0.32485
 Alpha virt. eigenvalues --    0.33371   0.34492   0.34630   0.35654   0.37833
 Alpha virt. eigenvalues --    0.39808   0.40015   0.40075   0.40351   0.40964
 Alpha virt. eigenvalues --    0.42549   0.44174   0.45129   0.46839   0.47581
 Alpha virt. eigenvalues --    0.49215   0.49723   0.50539   0.51679   0.52214
 Alpha virt. eigenvalues --    0.56906   0.57106   0.60484   0.61341   0.61624
 Alpha virt. eigenvalues --    0.62662   0.65097   0.65707   0.68118   0.70549
 Alpha virt. eigenvalues --    0.71243   0.72621   0.75041   0.77022   0.78311
 Alpha virt. eigenvalues --    0.78669   0.79313   0.82646   0.83840   0.84353
 Alpha virt. eigenvalues --    0.85375   0.86492   0.86707   0.88562   0.89474
 Alpha virt. eigenvalues --    0.90941   0.90970   0.93335   0.96235   0.97473
 Alpha virt. eigenvalues --    0.98541   0.99595   1.00486   1.01532   1.02633
 Alpha virt. eigenvalues --    1.05019   1.06278   1.06881   1.09543   1.10619
 Alpha virt. eigenvalues --    1.12715   1.13878   1.15589   1.17180   1.17642
 Alpha virt. eigenvalues --    1.20242   1.20475   1.23449   1.26668   1.27701
 Alpha virt. eigenvalues --    1.28386   1.30213   1.32048   1.35171   1.35795
 Alpha virt. eigenvalues --    1.37511   1.40351   1.41050   1.43699   1.47641
 Alpha virt. eigenvalues --    1.48110   1.50650   1.52763   1.54934   1.55761
 Alpha virt. eigenvalues --    1.56777   1.59117   1.62616   1.64466   1.67812
 Alpha virt. eigenvalues --    1.69990   1.70185   1.73839   1.74450   1.76341
 Alpha virt. eigenvalues --    1.78690   1.82257   1.82980   1.87304   1.89415
 Alpha virt. eigenvalues --    1.93460   1.93597   1.94330   1.96574   2.01505
 Alpha virt. eigenvalues --    2.03388   2.06777   2.09854   2.11353   2.12614
 Alpha virt. eigenvalues --    2.14793   2.17355   2.20246   2.22541   2.23790
 Alpha virt. eigenvalues --    2.24978   2.26088   2.31571   2.32363   2.35271
 Alpha virt. eigenvalues --    2.35480   2.40390   2.42127   2.48950   2.50835
 Alpha virt. eigenvalues --    2.54020   2.54480   2.57172   2.57456   2.63821
 Alpha virt. eigenvalues --    2.66001   2.67870   2.71886   2.80131   2.80961
 Alpha virt. eigenvalues --    2.85656   2.95295   2.96181   2.99370   3.00659
 Alpha virt. eigenvalues --    3.04972   3.09713   3.13147   3.15645   3.18366
 Alpha virt. eigenvalues --    3.21383   3.25333   3.25423   3.27319   3.32844
 Alpha virt. eigenvalues --    3.36604   3.38172   3.40106   3.40595   3.49811
 Alpha virt. eigenvalues --    3.53682   3.54473   3.59691   3.62726   3.65123
 Alpha virt. eigenvalues --    3.67699   3.70045   3.70141   3.77666   3.80274
 Alpha virt. eigenvalues --    3.82022   3.84786   3.85820   3.90338   3.93239
 Alpha virt. eigenvalues --    3.97596   3.99350   4.04186   4.09779   4.10149
 Alpha virt. eigenvalues --    4.14641   4.17403   4.21651   4.24144   4.28286
 Alpha virt. eigenvalues --    4.29648   4.35635   4.43342   4.43635   4.47764
 Alpha virt. eigenvalues --    4.49223   4.54118   4.57188   4.61306   4.72796
 Alpha virt. eigenvalues --    4.73173   4.75806   4.77875   4.90667   4.96797
 Alpha virt. eigenvalues --    5.01833   5.07618   5.08837   5.10109   5.18085
 Alpha virt. eigenvalues --    5.19611   5.28705   5.31181   5.33383   5.38515
 Alpha virt. eigenvalues --    5.45409   5.46062   5.51799   5.61927   5.63210
 Alpha virt. eigenvalues --    5.73733   5.78254   5.83800   5.88801   5.96682
 Alpha virt. eigenvalues --    6.02661   6.06737   6.07443   6.12270   6.21303
 Alpha virt. eigenvalues --    6.35221   6.37590   6.44256   6.48588   6.52688
 Alpha virt. eigenvalues --    6.53599   6.55836   6.63313   6.71221   6.73537
 Alpha virt. eigenvalues --    6.75614   6.78493   6.82449   6.90928   7.02426
 Alpha virt. eigenvalues --    7.06515   7.13358   7.14179   7.22699   7.38136
 Alpha virt. eigenvalues --    7.43849   7.50722   7.74993   8.00227   8.36773
 Alpha virt. eigenvalues --   13.84972  14.18246  16.26178  16.57767  17.42324
          Condensed to atoms (all electrons):
               1          2          3          4          5          6
     1  O    8.579681  -0.258396   0.025915  -0.008005  -0.041783  -0.000681
     2  O   -0.258396   8.470017   0.145059  -0.046268   0.007885  -0.044005
     3  C    0.025915   0.145059   5.291545   0.379744  -0.029932   0.231721
     4  N   -0.008005  -0.046268   0.379744   7.287234  -0.133488  -0.034888
     5  C   -0.041783   0.007885  -0.029932  -0.133488   5.422508  -0.012334
     6  H   -0.000681  -0.044005   0.231721  -0.034888  -0.012334   0.327997
     7  H    0.015802   0.004283   0.004279  -0.001107   0.351988   0.000852
     8  H    0.015802   0.004283   0.004279  -0.001107   0.351988   0.000852
               7          8
     1  O    0.015802   0.015802
     2  O    0.004283   0.004283
     3  C    0.004279   0.004279
     4  N   -0.001107  -0.001107
     5  C    0.351988   0.351988
     6  H    0.000852   0.000852
     7  H    0.392241  -0.014466
     8  H   -0.014466   0.392241
 Mulliken charges:
               1
     1  O   -0.328333
     2  O   -0.282855
     3  C   -0.052609
     4  N   -0.442115
     5  C    0.083170
     6  H    0.530486
     7  H    0.246128
     8  H    0.246128
 Sum of Mulliken charges =   0.00000
 Mulliken charges with hydrogens summed into heavy atoms:
               1
     1  O   -0.328333
     2  O   -0.282855
     3  C    0.477877
     4  N   -0.442115
     5  C    0.575427
 Electronic spatial extent (au):  <R**2>=            283.0210
 Charge=              0.0000 electrons
 Dipole moment (field-independent basis, Debye):
    X=              0.3969    Y=              0.4568    Z=              0.0000  Tot=              0.6051
 Quadrupole moment (field-independent basis, Debye-Ang):
   XX=            -32.8795   YY=            -23.8781   ZZ=            -27.9590
   XY=             -4.3315   XZ=              0.0000   YZ=              0.0000
 Traceless Quadrupole moment (field-independent basis, Debye-Ang):
   XX=             -4.6407   YY=              4.3608   ZZ=              0.2799
   XY=             -4.3315   XZ=              0.0000   YZ=              0.0000
 Octapole moment (field-independent basis, Debye-Ang**2):
  XXX=             -9.3974  YYY=              6.7374  ZZZ=              0.0000  XYY=             -1.4275
  XXY=             -5.2080  XXZ=              0.0000  XZZ=             -1.2546  YZZ=             -2.0022
  YYZ=              0.0000  XYZ=              0.0000
 Hexadecapole moment (field-independent basis, Debye-Ang**3):
 XXXX=           -165.9170 YYYY=           -141.2043 ZZZZ=            -31.8292 XXXY=             -2.1166
 XXXZ=              0.0000 YYYX=             -2.6859 YYYZ=              0.0000 ZZZX=              0.0000
 ZZZY=              0.0000 XXYY=            -55.4217 XXZZ=            -31.2821 YYZZ=            -32.4222
 XXYZ=              0.0000 YYXZ=              0.0000 ZZXY=             -0.9833
 N-N= 1.788377196166D+02 E-N=-1.021582331376D+03  KE= 2.815473983389D+02
 Symmetry A'   KE= 2.668064325747D+02
 Symmetry A"   KE= 1.474096576415D+01
 1\1\GINC-R13C18\FOpt\RwB97XD\Aug-CC-pVTZ\C2H3N1O2\LFRANZON\20-Sep-2021
 \0\\#wB97XD Aug-cc-pVTZ Opt Integral(Grid=SuperFineGrid) Freq MaxDisk=
 32GB\\Title\\0,1\O,-0.6772054356,-0.9635701748,0.\O,-1.1307506419,0.40
 07910591,0.\C,0.0002584179,1.1207650632,0.\N,1.1036599183,0.5203237983
 ,0.\C,0.7678721753,-0.8813488221,0.\H,-0.1608100721,2.1897241235,0.\H,
 1.145857819,-1.3771675236,0.8970386883\H,1.145857819,-1.3771675236,-0.
 8970386883\\Version=ES64L-G16RevB.01\State=1-A'\HF=-283.1110117\RMSD=8
 .213e-09\RMSF=1.132e-04\Dipole=0.1561675,0.1796894,0.\Quadrupole=-3.45
 14461,3.2433598,0.2080863,-3.2190745,0.,0.\PG=CS [SG(C2H1N1O2),X(H2)]\
 \@


 NO MATTER HOW THIN YOU SLICE IT, IT'S STILL BALONEY

                                   -- ALFRED E. SMITH
 Job cpu time:       0 days  1 hours 36 minutes  0.3 seconds.
 Elapsed time:       0 days  0 hours  6 minutes 43.0 seconds.
 File lengths (MBytes):  RWF=     59 Int=      0 D2E=      0 Chk=      7 Scr=      1
 Normal termination of Gaussian 16 at Mon Sep 20 08:26:12 2021.
 Link1:  Proceeding to internal job step number  2.
 ----------------------------------------------------------------------
 #N Geom=AllCheck Guess=TCheck SCRF=Check GenChk RwB97XD/Aug-CC-pVTZ Fr
 eq
 ----------------------------------------------------------------------
 1/10=4,29=7,30=1,38=1,40=1/1,3;
 2/12=2,40=1/2;
 3/5=16,6=1,7=10,11=2,14=-4,25=1,30=1,70=2,71=2,74=-58,75=-7,116=1,140=1/1,2,3;
 4/5=101/1;
 5/5=2,38=6,98=1/2;
 8/6=4,10=90,11=11/1;
 11/6=1,8=1,9=11,15=111,16=1/1,2,10;
 10/6=1/2;
 6/7=2,8=2,9=2,10=2,28=1/1;
 7/8=1,10=1,25=1/1,2,3,16;
 1/10=4,30=1/3;
 99//99;
 Structure from the checkpoint file:  "PC-M0001-b3lyp-wb97L-wb97H.chk"
 -----
 Title
 -----
 Charge =  0 Multiplicity = 1
 Redundant internal coordinates found in file.  (old form).
 O,0,-0.6772054356,-0.9635701748,0.
 O,0,-1.1307506419,0.4007910591,0.
 C,0,0.0002584179,1.1207650632,0.
 N,0,1.1036599183,0.5203237983,0.
 C,0,0.7678721753,-0.8813488221,0.
 H,0,-0.1608100721,2.1897241235,0.
 H,0,1.145857819,-1.3771675236,0.8970386883
 H,0,1.145857819,-1.3771675236,-0.8970386883
 Recover connectivity data from disk.

 GradGradGradGradGradGradGradGradGradGradGradGradGradGradGradGradGradGrad
 Berny optimization.
 Initialization pass.
                           ----------------------------
                           !    Initial Parameters    !
                           ! (Angstroms and Degrees)  !
 --------------------------                            --------------------------
 ! Name  Definition              Value          Derivative Info.                !
 --------------------------------------------------------------------------------
 ! R1    R(1,2)                  1.4378         calculate D2E/DX2 analytically  !
 ! R2    R(1,5)                  1.4474         calculate D2E/DX2 analytically  !
 ! R3    R(2,3)                  1.3407         calculate D2E/DX2 analytically  !
 ! R4    R(3,4)                  1.2562         calculate D2E/DX2 analytically  !
 ! R5    R(3,6)                  1.081          calculate D2E/DX2 analytically  !
 ! R6    R(4,5)                  1.4413         calculate D2E/DX2 analytically  !
 ! R7    R(5,7)                  1.0924         calculate D2E/DX2 analytically  !
 ! R8    R(5,8)                  1.0924         calculate D2E/DX2 analytically  !
 ! A1    A(2,1,5)              105.1315         calculate D2E/DX2 analytically  !
 ! A2    A(1,2,3)              104.0919         calculate D2E/DX2 analytically  !
 ! A3    A(2,3,4)              118.9663         calculate D2E/DX2 analytically  !
 ! A4    A(2,3,6)              113.9111         calculate D2E/DX2 analytically  !
 ! A5    A(4,3,6)              127.1226         calculate D2E/DX2 analytically  !
 ! A6    A(3,4,5)              105.0818         calculate D2E/DX2 analytically  !
 ! A7    A(1,5,4)              106.7285         calculate D2E/DX2 analytically  !
 ! A8    A(1,5,7)              108.6427         calculate D2E/DX2 analytically  !
 ! A9    A(1,5,8)              108.6427         calculate D2E/DX2 analytically  !
 ! A10   A(4,5,7)              111.1477         calculate D2E/DX2 analytically  !
 ! A11   A(4,5,8)              111.1477         calculate D2E/DX2 analytically  !
 ! A12   A(7,5,8)              110.3994         calculate D2E/DX2 analytically  !
 ! D1    D(5,1,2,3)              0.0            calculate D2E/DX2 analytically  !
 ! D2    D(2,1,5,4)              0.0            calculate D2E/DX2 analytically  !
 ! D3    D(2,1,5,7)            119.9321         calculate D2E/DX2 analytically  !
 ! D4    D(2,1,5,8)           -119.9321         calculate D2E/DX2 analytically  !
 ! D5    D(1,2,3,4)              0.0            calculate D2E/DX2 analytically  !
 ! D6    D(1,2,3,6)            180.0            calculate D2E/DX2 analytically  !
 ! D7    D(2,3,4,5)              0.0            calculate D2E/DX2 analytically  !
 ! D8    D(6,3,4,5)            180.0            calculate D2E/DX2 analytically  !
 ! D9    D(3,4,5,1)              0.0            calculate D2E/DX2 analytically  !
 ! D10   D(3,4,5,7)           -118.3045         calculate D2E/DX2 analytically  !
 ! D11   D(3,4,5,8)            118.3045         calculate D2E/DX2 analytically  !
 --------------------------------------------------------------------------------
 Trust Radius=3.00D-01 FncErr=1.00D-07 GrdErr=1.00D-07 EigMax=2.50D+02 EigMin=1.00D-04
 Number of steps in this run=      2 maximum allowed number of steps=      2.
 GradGradGradGradGradGradGradGradGradGradGradGradGradGradGradGradGradGrad

                          Input orientation:                          
 ---------------------------------------------------------------------
 Center     Atomic      Atomic             Coordinates (Angstroms)
 Number     Number       Type             X           Y           Z
 ---------------------------------------------------------------------
      1          8           0       -0.677205   -0.963570    0.000000
      2          8           0       -1.130751    0.400791    0.000000
      3          6           0        0.000258    1.120765    0.000000
      4          7           0        1.103660    0.520324    0.000000
      5          6           0        0.767872   -0.881349    0.000000
      6          1           0       -0.160810    2.189724    0.000000
      7          1           0        1.145858   -1.377168    0.897039
      8          1           0        1.145858   -1.377168   -0.897039
 ---------------------------------------------------------------------
                    Distance matrix (angstroms):
                    1          2          3          4          5
     1  O    0.000000
     2  O    1.437771   0.000000
     3  C    2.191668   1.340725   0.000000
     4  N    2.318064   2.237606   1.256194   0.000000
     5  C    1.447415   2.290994   2.144223   1.441333   0.000000
     6  H    3.195298   2.034961   1.081026   2.094226   3.208417
     7  H    2.073476   3.024692   2.890803   2.099269   1.092423
     8  H    2.073476   3.024692   2.890803   2.099269   1.092423
                    6          7          8
     6  H    0.000000
     7  H    3.903175   0.000000
     8  H    3.903175   1.794077   0.000000
 Stoichiometry    C2H3NO2
 Framework group  CS[SG(C2HNO2),X(H2)]
 Deg. of freedom    12
 Full point group                 CS      NOp   2
 Largest Abelian subgroup         CS      NOp   2
 Largest concise Abelian subgroup CS      NOp   2
                         Standard orientation:                         
 ---------------------------------------------------------------------
 Center     Atomic      Atomic             Coordinates (Angstroms)
 Number     Number       Type             X           Y           Z
 ---------------------------------------------------------------------
      1          8           0       -0.677064   -0.964014    0.000000
      2          8           0       -1.130871    0.400261    0.000000
      3          6           0        0.000000    1.120451    0.000000
      4          7           0        1.103517    0.520222    0.000000
      5          6           0        0.767997   -0.881515    0.000000
      6          1           0       -0.161273    2.189380    0.000000
      7          1           0        1.146078   -1.377262    0.897039
      8          1           0        1.146078   -1.377262   -0.897039
 ---------------------------------------------------------------------
 Rotational constants (GHZ):           9.0917578           8.9535168           4.6455678
 Standard basis: Aug-CC-pVTZ (5D, 7F)
 There are   228 symmetry adapted cartesian basis functions of A'  symmetry.
 There are   122 symmetry adapted cartesian basis functions of A"  symmetry.
 There are   189 symmetry adapted basis functions of A'  symmetry.
 There are   110 symmetry adapted basis functions of A"  symmetry.
   299 basis functions,   441 primitive gaussians,   350 cartesian basis functions
    19 alpha electrons       19 beta electrons
       nuclear repulsion energy       178.8392060556 Hartrees.
 NAtoms=    8 NActive=    8 NUniq=    7 SFac= 1.31D+00 NAtFMM=   60 NAOKFM=F Big=F
 Integral buffers will be    131072 words long.
 Raffenetti 2 integral format.
 Two-electron integral symmetry is turned on.
 Nuclear repulsion after empirical dispersion term =      178.8377196166 Hartrees.
 One-electron integrals computed using PRISM.
 NBasis=   299 RedAO= T EigKep=  2.71D-05  NBF=   189   110
 NBsUse=   299 1.00D-06 EigRej= -1.00D+00 NBFU=   189   110
 Initial guess from the checkpoint file:  "PC-M0001-b3lyp-wb97L-wb97H.chk"
 B after Tr=     0.000000    0.000000    0.000000
         Rot=    1.000000    0.000000    0.000000    0.000000 Ang=   0.00 deg.
 Initial guess orbital symmetries:
       Occupied  (A') (A') (A') (A') (A') (A') (A') (A') (A') (A')
                 (A') (A") (A') (A') (A") (A') (A") (A') (A")
       Virtual   (A') (A') (A") (A') (A") (A') (A') (A') (A") (A')
                 (A') (A") (A') (A") (A') (A') (A') (A') (A') (A')
                 (A") (A") (A') (A") (A') (A') (A') (A") (A') (A')
                 (A") (A") (A') (A') (A') (A') (A") (A') (A') (A")
                 (A") (A') (A') (A') (A") (A') (A') (A') (A') (A")
                 (A") (A') (A') (A") (A') (A') (A') (A") (A") (A')
                 (A') (A") (A') (A") (A') (A") (A') (A") (A') (A')
                 (A") (A") (A') (A') (A') (A') (A") (A') (A") (A')
                 (A") (A') (A") (A') (A') (A') (A') (A") (A") (A')
                 (A") (A') (A') (A") (A') (A') (A") (A') (A") (A')
                 (A") (A') (A') (A') (A") (A") (A') (A") (A") (A')
                 (A') (A") (A') (A") (A') (A') (A") (A') (A') (A')
                 (A") (A') (A') (A") (A') (A") (A') (A") (A') (A")
                 (A') (A") (A') (A') (A') (A') (A") (A') (A") (A')
                 (A") (A') (A') (A') (A") (A") (A') (A") (A') (A")
                 (A') (A') (A') (A") (A') (A') (A") (A') (A") (A')
                 (A") (A') (A") (A') (A') (A') (A") (A') (A") (A')
                 (A') (A') (A") (A') (A") (A') (A') (A") (A') (A")
                 (A') (A') (A") (A") (A") (A') (A") (A') (A") (A')
                 (A") (A') (A") (A') (A') (A") (A') (A") (A') (A")
                 (A') (A') (A') (A") (A') (A') (A') (A") (A') (A')
                 (A") (A') (A") (A') (A') (A") (A') (A') (A") (A")
                 (A') (A') (A") (A') (A") (A') (A') (A") (A") (A')
                 (A') (A") (A') (A") (A') (A') (A") (A') (A") (A")
                 (A') (A') (A') (A") (A') (A') (A') (A") (A') (A')
                 (A') (A") (A') (A") (A") (A') (A") (A') (A") (A')
                 (A") (A') (A") (A') (A') (A") (A") (A') (A') (A')
                 (A") (A') (A') (A') (A') (A') (A') (A') (A') (A')
 Requested convergence on RMS density matrix=1.00D-08 within 128 cycles.
 Requested convergence on MAX density matrix=1.00D-06.
 Requested convergence on             energy=1.00D-06.
 No special actions if energy rises.
 SCF Done:  E(RwB97XD) =  -283.111011650     A.U. after    1 cycles
            NFock=  1  Conv=0.52D-08     -V/T= 2.0056
 DoSCS=F DFT=T ScalE2(SS,OS)=  1.000000  1.000000
 Range of M.O.s used for correlation:     1   299
 NBasis=   299 NAE=    19 NBE=    19 NFC=     0 NFV=     0
 NROrb=    299 NOA=    19 NOB=    19 NVA=   280 NVB=   280

 **** Warning!!: The largest alpha MO coefficient is  0.39096137D+02

 Symmetrizing basis deriv contribution to polar:
 IMax=3 JMax=2 DiffMx= 0.00D+00
 G2DrvN: will do     9 centers at a time, making    1 passes.
 Calling FoFCou, ICntrl=  3107 FMM=F I1Cent=   0 AccDes= 0.00D+00.
 End of G2Drv F.D. properties file   721 does not exist.
 End of G2Drv F.D. properties file   722 does not exist.
 End of G2Drv F.D. properties file   788 does not exist.
          IDoAtm=11111111
          Differentiating once with respect to electric field.
                with respect to dipole field.
          Differentiating once with respect to nuclear coordinates.
 CalDSu exits because no D1Ps are significant.
          There are    24 degrees of freedom in the 1st order CPHF.  IDoFFX=4 NUNeed=    24.
     24 vectors produced by pass  0 Test12= 2.22D-14 4.17D-09 XBig12= 1.90D+01 1.88D+00.
 AX will form    24 AO Fock derivatives at one time.
     24 vectors produced by pass  1 Test12= 2.22D-14 4.17D-09 XBig12= 5.99D+00 5.41D-01.
     24 vectors produced by pass  2 Test12= 2.22D-14 4.17D-09 XBig12= 1.98D-01 6.98D-02.
     24 vectors produced by pass  3 Test12= 2.22D-14 4.17D-09 XBig12= 2.07D-03 1.02D-02.
     24 vectors produced by pass  4 Test12= 2.22D-14 4.17D-09 XBig12= 2.05D-05 8.34D-04.
     24 vectors produced by pass  5 Test12= 2.22D-14 4.17D-09 XBig12= 1.73D-07 5.93D-05.
     24 vectors produced by pass  6 Test12= 2.22D-14 4.17D-09 XBig12= 1.57D-09 6.12D-06.
     12 vectors produced by pass  7 Test12= 2.22D-14 4.17D-09 XBig12= 1.15D-11 4.81D-07.
      3 vectors produced by pass  8 Test12= 2.22D-14 4.17D-09 XBig12= 7.19D-14 4.26D-08.
 InvSVY:  IOpt=1 It=  1 EMax= 8.88D-15
 Solved reduced A of dimension   183 with    24 vectors.
 Isotropic polarizability for W=    0.000000       38.29 Bohr**3.
 End of Minotr F.D. properties file   721 does not exist.
 End of Minotr F.D. properties file   722 does not exist.
 End of Minotr F.D. properties file   788 does not exist.

 **********************************************************************

            Population analysis using the SCF Density.

 **********************************************************************

 Orbital symmetries:
       Occupied  (A') (A') (A') (A') (A') (A') (A') (A') (A') (A')
                 (A') (A") (A') (A') (A") (A') (A") (A') (A")
       Virtual   (A') (A') (A") (A') (A") (A') (A') (A') (A") (A')
                 (A') (A") (A') (A") (A') (A') (A') (A') (A') (A')
                 (A") (A") (A') (A") (A') (A') (A') (A") (A') (A')
                 (A") (A") (A') (A') (A') (A') (A") (A') (A') (A")
                 (A") (A') (A') (A') (A") (A') (A') (A') (A') (A")
                 (A") (A') (A') (A") (A') (A') (A') (A") (A") (A')
                 (A') (A") (A') (A") (A') (A") (A') (A") (A') (A')
                 (A") (A") (A') (A') (A') (A') (A") (A') (A") (A')
                 (A") (A') (A") (A') (A') (A') (A') (A") (A") (A')
                 (A") (A') (A') (A") (A') (A') (A") (A') (A") (A')
                 (A") (A') (A') (A') (A") (A") (A') (A") (A") (A')
                 (A') (A") (A') (A") (A') (A') (A") (A') (A') (A')
                 (A") (A') (A') (A") (A') (A") (A') (A") (A') (A")
                 (A') (A") (A') (A') (A') (A') (A") (A') (A") (A')
                 (A") (A') (A') (A') (A") (A") (A') (A") (A') (A")
                 (A') (A') (A') (A") (A') (A') (A") (A') (A") (A')
                 (A") (A') (A") (A') (A') (A') (A") (A') (A") (A')
                 (A') (A') (A") (A') (A") (A') (A') (A") (A') (A")
                 (A') (A') (A") (A") (A") (A') (A") (A') (A") (A')
                 (A") (A') (A") (A') (A') (A") (A') (A") (A') (A")
                 (A') (A') (A') (A") (A') (A') (A') (A") (A') (A')
                 (A") (A') (A") (A') (A') (A") (A') (A') (A") (A")
                 (A') (A') (A") (A') (A") (A') (A') (A") (A") (A')
                 (A') (A") (A') (A") (A') (A') (A") (A') (A") (A")
                 (A') (A') (A') (A") (A') (A') (A') (A") (A') (A')
                 (A') (A") (A') (A") (A") (A') (A") (A') (A") (A')
                 (A") (A') (A") (A') (A') (A") (A") (A') (A') (A')
                 (A") (A') (A') (A') (A') (A') (A') (A') (A') (A')
 The electronic state is 1-A'.
 Alpha  occ. eigenvalues --  -19.36297 -19.33516 -14.44975 -10.40102 -10.38222
 Alpha  occ. eigenvalues --   -1.29396  -1.06471  -1.04643  -0.78862  -0.74669
 Alpha  occ. eigenvalues --   -0.64467  -0.61487  -0.54393  -0.54028  -0.51721
 Alpha  occ. eigenvalues --   -0.49573  -0.43832  -0.40254  -0.33590
 Alpha virt. eigenvalues --    0.03124   0.04004   0.04598   0.06227   0.06321
 Alpha virt. eigenvalues --    0.07802   0.09086   0.09796   0.10085   0.12303
 Alpha virt. eigenvalues --    0.12441   0.13984   0.14757   0.15702   0.16156
 Alpha virt. eigenvalues --    0.18594   0.19309   0.20053   0.21238   0.22573
 Alpha virt. eigenvalues --    0.22775   0.22919   0.24545   0.24823   0.26201
 Alpha virt. eigenvalues --    0.27167   0.28795   0.30194   0.31117   0.32485
 Alpha virt. eigenvalues --    0.33371   0.34492   0.34630   0.35654   0.37833
 Alpha virt. eigenvalues --    0.39808   0.40015   0.40075   0.40351   0.40964
 Alpha virt. eigenvalues --    0.42549   0.44174   0.45129   0.46839   0.47581
 Alpha virt. eigenvalues --    0.49215   0.49723   0.50539   0.51679   0.52214
 Alpha virt. eigenvalues --    0.56906   0.57106   0.60484   0.61341   0.61624
 Alpha virt. eigenvalues --    0.62662   0.65097   0.65707   0.68118   0.70549
 Alpha virt. eigenvalues --    0.71243   0.72621   0.75041   0.77022   0.78311
 Alpha virt. eigenvalues --    0.78669   0.79313   0.82646   0.83840   0.84353
 Alpha virt. eigenvalues --    0.85375   0.86492   0.86707   0.88562   0.89474
 Alpha virt. eigenvalues --    0.90941   0.90970   0.93335   0.96235   0.97473
 Alpha virt. eigenvalues --    0.98541   0.99595   1.00486   1.01532   1.02633
 Alpha virt. eigenvalues --    1.05019   1.06278   1.06881   1.09543   1.10619
 Alpha virt. eigenvalues --    1.12715   1.13878   1.15589   1.17180   1.17642
 Alpha virt. eigenvalues --    1.20242   1.20475   1.23449   1.26668   1.27701
 Alpha virt. eigenvalues --    1.28386   1.30213   1.32048   1.35171   1.35795
 Alpha virt. eigenvalues --    1.37511   1.40351   1.41050   1.43699   1.47641
 Alpha virt. eigenvalues --    1.48111   1.50650   1.52763   1.54934   1.55761
 Alpha virt. eigenvalues --    1.56777   1.59117   1.62616   1.64466   1.67812
 Alpha virt. eigenvalues --    1.69990   1.70185   1.73839   1.74450   1.76342
 Alpha virt. eigenvalues --    1.78690   1.82257   1.82980   1.87304   1.89415
 Alpha virt. eigenvalues --    1.93460   1.93597   1.94330   1.96574   2.01505
 Alpha virt. eigenvalues --    2.03388   2.06777   2.09854   2.11353   2.12614
 Alpha virt. eigenvalues --    2.14793   2.17355   2.20246   2.22541   2.23790
 Alpha virt. eigenvalues --    2.24978   2.26088   2.31571   2.32363   2.35271
 Alpha virt. eigenvalues --    2.35480   2.40390   2.42127   2.48950   2.50835
 Alpha virt. eigenvalues --    2.54020   2.54480   2.57172   2.57456   2.63821
 Alpha virt. eigenvalues --    2.66001   2.67870   2.71886   2.80131   2.80961
 Alpha virt. eigenvalues --    2.85656   2.95295   2.96181   2.99370   3.00659
 Alpha virt. eigenvalues --    3.04972   3.09713   3.13147   3.15645   3.18366
 Alpha virt. eigenvalues --    3.21382   3.25333   3.25423   3.27319   3.32844
 Alpha virt. eigenvalues --    3.36604   3.38172   3.40106   3.40595   3.49811
 Alpha virt. eigenvalues --    3.53682   3.54473   3.59691   3.62726   3.65123
 Alpha virt. eigenvalues --    3.67699   3.70045   3.70141   3.77666   3.80274
 Alpha virt. eigenvalues --    3.82022   3.84786   3.85820   3.90338   3.93239
 Alpha virt. eigenvalues --    3.97596   3.99350   4.04186   4.09779   4.10149
 Alpha virt. eigenvalues --    4.14641   4.17403   4.21651   4.24144   4.28286
 Alpha virt. eigenvalues --    4.29648   4.35635   4.43342   4.43635   4.47764
 Alpha virt. eigenvalues --    4.49223   4.54118   4.57188   4.61306   4.72796
 Alpha virt. eigenvalues --    4.73173   4.75806   4.77875   4.90667   4.96797
 Alpha virt. eigenvalues --    5.01833   5.07618   5.08837   5.10109   5.18085
 Alpha virt. eigenvalues --    5.19611   5.28705   5.31181   5.33383   5.38515
 Alpha virt. eigenvalues --    5.45409   5.46062   5.51799   5.61927   5.63210
 Alpha virt. eigenvalues --    5.73733   5.78254   5.83800   5.88801   5.96682
 Alpha virt. eigenvalues --    6.02661   6.06737   6.07443   6.12270   6.21303
 Alpha virt. eigenvalues --    6.35221   6.37590   6.44256   6.48587   6.52688
 Alpha virt. eigenvalues --    6.53599   6.55836   6.63313   6.71221   6.73537
 Alpha virt. eigenvalues --    6.75614   6.78493   6.82449   6.90928   7.02426
 Alpha virt. eigenvalues --    7.06515   7.13357   7.14179   7.22699   7.38136
 Alpha virt. eigenvalues --    7.43849   7.50722   7.74993   8.00226   8.36773
 Alpha virt. eigenvalues --   13.84972  14.18245  16.26178  16.57767  17.42324
          Condensed to atoms (all electrons):
               1          2          3          4          5          6
     1  O    8.579683  -0.258396   0.025914  -0.008005  -0.041783  -0.000681
     2  O   -0.258396   8.470016   0.145059  -0.046268   0.007884  -0.044005
     3  C    0.025914   0.145059   5.291544   0.379744  -0.029932   0.231721
     4  N   -0.008005  -0.046268   0.379744   7.287233  -0.133488  -0.034888
     5  C   -0.041783   0.007884  -0.029932  -0.133488   5.422508  -0.012334
     6  H   -0.000681  -0.044005   0.231721  -0.034888  -0.012334   0.327997
     7  H    0.015802   0.004283   0.004279  -0.001107   0.351988   0.000852
     8  H    0.015802   0.004283   0.004279  -0.001107   0.351988   0.000852
               7          8
     1  O    0.015802   0.015802
     2  O    0.004283   0.004283
     3  C    0.004279   0.004279
     4  N   -0.001107  -0.001107
     5  C    0.351988   0.351988
     6  H    0.000852   0.000852
     7  H    0.392241  -0.014466
     8  H   -0.014466   0.392241
 Mulliken charges:
               1
     1  O   -0.328335
     2  O   -0.282854
     3  C   -0.052609
     4  N   -0.442114
     5  C    0.083170
     6  H    0.530486
     7  H    0.246128
     8  H    0.246128
 Sum of Mulliken charges =   0.00000
 Mulliken charges with hydrogens summed into heavy atoms:
               1
     1  O   -0.328335
     2  O   -0.282854
     3  C    0.477877
     4  N   -0.442114
     5  C    0.575427
 APT charges:
               1
     1  O   -0.290564
     2  O   -0.398829
     3  C    0.638670
     4  N   -0.568918
     5  C    0.568009
     6  H    0.093444
     7  H   -0.020906
     8  H   -0.020906
 Sum of APT charges =   0.00000
 APT charges with hydrogens summed into heavy atoms:
               1
     1  O   -0.290564
     2  O   -0.398829
     3  C    0.732114
     4  N   -0.568918
     5  C    0.526196
 Electronic spatial extent (au):  <R**2>=            283.0210
 Charge=              0.0000 electrons
 Dipole moment (field-independent basis, Debye):
    X=              0.3969    Y=              0.4568    Z=              0.0000  Tot=              0.6051
 Quadrupole moment (field-independent basis, Debye-Ang):
   XX=            -32.8795   YY=            -23.8781   ZZ=            -27.9590
   XY=             -4.3315   XZ=              0.0000   YZ=              0.0000
 Traceless Quadrupole moment (field-independent basis, Debye-Ang):
   XX=             -4.6406   YY=              4.3608   ZZ=              0.2799
   XY=             -4.3315   XZ=              0.0000   YZ=              0.0000
 Octapole moment (field-independent basis, Debye-Ang**2):
  XXX=             -9.3974  YYY=              6.7374  ZZZ=              0.0000  XYY=             -1.4275
  XXY=             -5.2080  XXZ=              0.0000  XZZ=             -1.2546  YZZ=             -2.0022
  YYZ=              0.0000  XYZ=              0.0000
 Hexadecapole moment (field-independent basis, Debye-Ang**3):
 XXXX=           -165.9170 YYYY=           -141.2043 ZZZZ=            -31.8292 XXXY=             -2.1166
 XXXZ=              0.0000 YYYX=             -2.6859 YYYZ=              0.0000 ZZZX=              0.0000
 ZZZY=              0.0000 XXYY=            -55.4217 XXZZ=            -31.2821 YYZZ=            -32.4222
 XXYZ=              0.0000 YYXZ=              0.0000 ZZXY=             -0.9833
 N-N= 1.788377196166D+02 E-N=-1.021582339355D+03  KE= 2.815474024591D+02
 Symmetry A'   KE= 2.668064357706D+02
 Symmetry A"   KE= 1.474096668854D+01
  Exact polarizability:  41.594  -4.062  44.549   0.000   0.000  28.725
 Approx polarizability:  49.352  -5.430  48.777   0.000   0.000  31.571
 Calling FoFJK, ICntrl=    100127 FMM=F ISym2X=1 I1Cent= 0 IOpClX= 0 NMat=1 NMatS=1 NMatT=0.
 Full mass-weighted force constant matrix:
 Low frequencies ---  -26.8885  -11.9800   -0.0012   -0.0007   -0.0007   12.1836
 Low frequencies ---   23.6372  528.0444  778.8698
 ******    1 imaginary frequencies (negative Signs) ****** 
 Diagonal vibrational polarizability:
        5.0525795       1.6454613     241.2004578
 Harmonic frequencies (cm**-1), IR intensities (KM/Mole), Raman scattering
 activities (A**4/AMU), depolarization ratios for plane and unpolarized
 incident light, reduced masses (AMU), force constants (mDyne/A),
 and normal coordinates:
                      1                      2                      3
                     A"                     A"                     A'
 Frequencies --    -26.8708               528.0443               778.8698
 Red. masses --      3.6824                 2.8846                 8.7061
 Frc consts  --      0.0016                 0.4739                 3.1117
 IR Inten    --      6.4065                20.6206                 3.1780
  Atom  AN      X      Y      Z        X      Y      Z        X      Y      Z
     1   8     0.00   0.00   0.28     0.00   0.00   0.06     0.31   0.23   0.00
     2   8     0.00   0.00  -0.22     0.00   0.00  -0.17    -0.25   0.22   0.00
     3   6     0.00   0.00   0.03     0.00   0.00   0.26    -0.14  -0.04   0.00
     4   7     0.00   0.00   0.16     0.00   0.00  -0.22    -0.28  -0.32   0.00
     5   6     0.00   0.00  -0.20     0.00   0.00   0.04     0.29  -0.16   0.00
     6   1     0.00   0.00   0.05     0.00   0.00   0.76     0.42   0.04   0.00
     7   1     0.22  -0.34  -0.49    -0.02   0.29   0.22     0.30  -0.19   0.01
     8   1    -0.22   0.34  -0.49     0.02  -0.29   0.22     0.30  -0.19  -0.01
                      4                      5                      6
                     A'                     A'                     A"
 Frequencies --    892.1173               908.2063               950.1246
 Red. masses --      9.4477                 7.9497                 1.4257
 Frc consts  --      4.4302                 3.8634                 0.7583
 IR Inten    --     38.5564                13.1349                 4.9837
  Atom  AN      X      Y      Z        X      Y      Z        X      Y      Z
     1   8    -0.37  -0.11   0.00    -0.03   0.52   0.00     0.00   0.00   0.01
     2   8    -0.29   0.16   0.00     0.01  -0.31   0.00     0.00   0.00   0.03
     3   6     0.02  -0.27   0.00    -0.08  -0.30   0.00     0.00   0.00  -0.18
     4   7     0.26   0.04   0.00     0.14  -0.01   0.00     0.00   0.00   0.05
     5   6     0.48   0.15   0.00     0.02   0.08   0.00     0.00   0.00  -0.01
     6   1     0.25  -0.24   0.00    -0.43  -0.38   0.00     0.00   0.00   0.97
     7   1     0.31   0.12   0.03    -0.26  -0.14   0.00     0.03   0.08   0.02
     8   1     0.31   0.12  -0.03    -0.26  -0.14   0.00    -0.03  -0.08   0.02
                      7                      8                      9
                     A'                     A'                     A"
 Frequencies --    990.8764              1051.3953              1111.7021
 Red. masses --      9.8909                 3.6985                 1.5002
 Frc consts  --      5.7217                 2.4088                 1.0924
 IR Inten    --      4.5516                48.5346                 9.3268
  Atom  AN      X      Y      Z        X      Y      Z        X      Y      Z
     1   8    -0.36   0.07   0.00     0.02  -0.03   0.00     0.00   0.00  -0.04
     2   8     0.43  -0.10   0.00    -0.01  -0.08   0.00     0.00   0.00  -0.01
     3   6    -0.10   0.19   0.00     0.12  -0.04   0.00     0.00   0.00   0.00
     4   7    -0.36  -0.14   0.00    -0.08  -0.23   0.00     0.00   0.00  -0.07
     5   6     0.38  -0.01   0.00    -0.09   0.37   0.00     0.00   0.00   0.19
     6   1    -0.26   0.17   0.00     0.54   0.00   0.00     0.00   0.00   0.16
     7   1     0.35   0.00   0.01     0.08   0.48  -0.02     0.37  -0.52  -0.25
     8   1     0.35   0.00  -0.01     0.08   0.48   0.02    -0.37   0.52  -0.25
                     10                     11                     12
                     A'                     A"                     A'
 Frequencies --   1150.6307              1200.3515              1314.2361
 Red. masses --      4.9550                 1.0469                 1.3353
 Frc consts  --      3.8652                 0.8888                 1.3589
 IR Inten    --     89.4221                 1.1111                10.9426
  Atom  AN      X      Y      Z        X      Y      Z        X      Y      Z
     1   8    -0.06   0.07   0.00     0.00   0.00  -0.03     0.00  -0.01   0.00
     2   8    -0.22  -0.27   0.00     0.00   0.00  -0.01     0.05  -0.01   0.00
     3   6     0.20   0.35   0.00     0.00   0.00   0.01    -0.09  -0.07   0.00
     4   7     0.04   0.01   0.00     0.00   0.00   0.04    -0.04   0.09   0.00
     5   6     0.07  -0.11   0.00     0.00   0.00   0.00     0.01   0.00   0.00
     6   1     0.67   0.43   0.00     0.00   0.00  -0.11     0.93   0.06   0.00
     7   1     0.07  -0.14  -0.01     0.58   0.39  -0.03    -0.19  -0.13   0.01
     8   1     0.07  -0.14   0.01    -0.58  -0.39  -0.03    -0.19  -0.13  -0.01
                     13                     14                     15
                     A'                     A'                     A'
 Frequencies --   1378.5708              1539.9026              1740.1216
 Red. masses --      1.3608                 1.0976                 7.8250
 Frc consts  --      1.5237                 1.5335                13.9603
 IR Inten    --      7.9864                 3.1662               138.7005
  Atom  AN      X      Y      Z        X      Y      Z        X      Y      Z
     1   8    -0.02   0.05   0.00     0.01   0.00   0.00     0.00   0.01   0.00
     2   8     0.01  -0.01   0.00     0.00   0.00   0.00    -0.06   0.01   0.00
     3   6     0.00  -0.06   0.00     0.01   0.00   0.00     0.54  -0.24   0.00
     4   7    -0.01   0.05   0.00    -0.01   0.00   0.00    -0.40   0.26   0.00
     5   6    -0.08  -0.12   0.00     0.05  -0.07   0.00     0.04  -0.01   0.00
     6   1     0.21  -0.04   0.00    -0.03   0.00   0.00    -0.26  -0.45   0.00
     7   1     0.55   0.40   0.03    -0.37   0.43   0.42    -0.14  -0.23  -0.06
     8   1     0.55   0.40  -0.03    -0.37   0.43  -0.42    -0.14  -0.23   0.06
                     16                     17                     18
                     A'                     A"                     A'
 Frequencies --   3039.2408              3085.4509              3241.7532
 Red. masses --      1.0542                 1.1145                 1.1002
 Frc consts  --      5.7373                 6.2510                 6.8119
 IR Inten    --     50.7340                22.1601                 0.3317
  Atom  AN      X      Y      Z        X      Y      Z        X      Y      Z
     1   8     0.00   0.00   0.00     0.00   0.00   0.00     0.00   0.00   0.00
     2   8     0.00   0.00   0.00     0.00   0.00   0.00     0.00   0.00   0.00
     3   6     0.00   0.00   0.00     0.00   0.00   0.00     0.02  -0.09   0.00
     4   7     0.00   0.00   0.00     0.00   0.00   0.00    -0.01   0.00   0.00
     5   6    -0.04   0.05   0.00     0.00   0.00  -0.10     0.00   0.00   0.00
     6   1     0.00  -0.02   0.00     0.00   0.00   0.00    -0.14   0.99   0.00
     7   1     0.23  -0.31   0.59     0.24  -0.32   0.58     0.00   0.00   0.01
     8   1     0.23  -0.31  -0.59    -0.24   0.32   0.58     0.00   0.00  -0.01

 -------------------
 - Thermochemistry -
 -------------------
 Temperature   298.150 Kelvin.  Pressure   1.00000 Atm.
 Atom     1 has atomic number  8 and mass  15.99491
 Atom     2 has atomic number  8 and mass  15.99491
 Atom     3 has atomic number  6 and mass  12.00000
 Atom     4 has atomic number  7 and mass  14.00307
 Atom     5 has atomic number  6 and mass  12.00000
 Atom     6 has atomic number  1 and mass   1.00783
 Atom     7 has atomic number  1 and mass   1.00783
 Atom     8 has atomic number  1 and mass   1.00783
 Molecular mass:    73.01638 amu.
 Principal axes and moments of inertia in atomic units:
                           1         2         3
     Eigenvalues --   198.50300 201.56786 388.48668
           X            0.81246   0.58302   0.00000
           Y           -0.58302   0.81246   0.00000
           Z            0.00000   0.00000   1.00000
 This molecule is an asymmetric top.
 Rotational symmetry number  1.
 Rotational temperatures (Kelvin)      0.43634     0.42970     0.22295
 Rotational constants (GHZ):           9.09176     8.95352     4.64557
    1 imaginary frequencies ignored.
 Zero-point vibrational energy     148944.6 (Joules/Mol)
                                   35.59862 (Kcal/Mol)
 Warning -- explicit consideration of   1 degrees of freedom as
           vibrations may cause significant error
 Vibrational temperatures:    759.74  1120.62  1283.56  1306.71  1367.02
          (Kelvin)           1425.65  1512.72  1599.49  1655.50  1727.04
                             1890.89  1983.46  2215.58  2503.65  4372.79
                             4439.28  4664.16
 
 Zero-point correction=                           0.056730 (Hartree/Particle)
 Thermal correction to Energy=                    0.060158
 Thermal correction to Enthalpy=                  0.061102
 Thermal correction to Gibbs Free Energy=         0.030394
 Sum of electronic and zero-point Energies=           -283.054282
 Sum of electronic and thermal Energies=              -283.050854
 Sum of electronic and thermal Enthalpies=            -283.049909
 Sum of electronic and thermal Free Energies=         -283.080618
 
                     E (Thermal)             CV                S
                      KCal/Mol        Cal/Mol-Kelvin    Cal/Mol-Kelvin
 Total                   37.750             11.049             64.631
 Electronic               0.000              0.000              0.000
 Translational            0.889              2.981             38.781
 Rotational               0.889              2.981             24.256
 Vibrational             35.972              5.087              1.594
 Vibration     1          0.883              1.188              0.592
                       Q            Log10(Q)             Ln(Q)
 Total Bot       0.104664D-13        -13.980204        -32.190609
 Total V=0       0.129947D+13         12.113765         27.892974
 Vib (Bot)       0.956278D-26        -26.019416        -59.911919
 Vib (Bot)    1  0.303421D+00         -0.517954         -1.192633
 Vib (V=0)       0.118728D+01          0.074553          0.171664
 Vib (V=0)    1  0.108486D+01          0.035375          0.081453
 Electronic      0.100000D+01          0.000000          0.000000
 Translational   0.245236D+08          7.389584         17.015147
 Rotational      0.446301D+05          4.649628         10.706164
 ***** Axes restored to original set *****
 -------------------------------------------------------------------
 Center     Atomic                   Forces (Hartrees/Bohr)
 Number     Number              X              Y              Z
 -------------------------------------------------------------------
      1        8          -0.000044296    0.000229982    0.000000000
      2        8          -0.000080271   -0.000250302    0.000000000
      3        6          -0.000040254   -0.000092240    0.000000000
      4        7           0.000296734   -0.000013130    0.000000000
      5        6          -0.000221948    0.000173749    0.000000000
      6        1           0.000006391   -0.000014736    0.000000000
      7        1           0.000041822   -0.000016661    0.000025712
      8        1           0.000041822   -0.000016661   -0.000025712
 -------------------------------------------------------------------
 Cartesian Forces:  Max     0.000296734 RMS     0.000113171
 FormGI is forming the generalized inverse of G from B-inverse, IUseBI=4.

 GradGradGradGradGradGradGradGradGradGradGradGradGradGradGradGradGradGrad
 Berny optimization.
 Internal  Forces:  Max     0.000270629 RMS     0.000079193
 Search for a local minimum.
 Step number   1 out of a maximum of    2
 All quantities printed in internal units (Hartrees-Bohrs-Radians)
 Second derivative matrix not updated -- analytic derivatives used.
 ITU=  0
     Eigenvalues ---   -0.00012   0.03073   0.04798   0.08021   0.09911
     Eigenvalues ---    0.10030   0.11532   0.11748   0.20310   0.24459
     Eigenvalues ---    0.25700   0.32637   0.32722   0.34896   0.36878
     Eigenvalues ---    0.40188   0.42858   0.71184
 Eigenvalue     1 is  -1.21D-04 should be greater than     0.000000 Eigenvector:
                          D4        D3        D2        D1        D9
   1                   -0.42475  -0.42475  -0.41820   0.36974   0.30783
                          D11       D10       D5        D6        D8
   1                    0.26533   0.26533  -0.20077  -0.18036  -0.09149
 Angle between quadratic step and forces=  28.25 degrees.
 Linear search not attempted -- first point.
 Iteration  1 RMS(Cart)=  0.00021002 RMS(Int)=  0.00000005
 Iteration  2 RMS(Cart)=  0.00000004 RMS(Int)=  0.00000003
 ClnCor:  largest displacement from symmetrization is 5.33D-11 for atom     8.
 Variable       Old X    -DE/DX   Delta X   Delta X   Delta X     New X
                                 (Linear)    (Quad)   (Total)
    R1        2.71699  -0.00027   0.00000  -0.00087  -0.00087   2.71612
    R2        2.73522  -0.00001   0.00000  -0.00026  -0.00026   2.73495
    R3        2.53360   0.00010   0.00000   0.00021   0.00021   2.53382
    R4        2.37386   0.00010   0.00000   0.00019   0.00019   2.37405
    R5        2.04284  -0.00002   0.00000  -0.00004  -0.00004   2.04280
    R6        2.72372  -0.00007   0.00000   0.00001   0.00001   2.72373
    R7        2.06438   0.00004   0.00000   0.00016   0.00016   2.06454
    R8        2.06438   0.00004   0.00000   0.00016   0.00016   2.06454
    A1        1.83489   0.00003   0.00000   0.00010   0.00010   1.83499
    A2        1.81675  -0.00006   0.00000  -0.00006  -0.00006   1.81668
    A3        2.07635   0.00011   0.00000   0.00024   0.00024   2.07660
    A4        1.98812  -0.00005   0.00000  -0.00012  -0.00012   1.98801
    A5        2.21871  -0.00006   0.00000  -0.00013  -0.00013   2.21858
    A6        1.83402  -0.00021   0.00000  -0.00062  -0.00062   1.83341
    A7        1.86276   0.00012   0.00000   0.00034   0.00034   1.86310
    A8        1.89617  -0.00001   0.00000   0.00019   0.00019   1.89636
    A9        1.89617  -0.00001   0.00000   0.00019   0.00019   1.89636
   A10        1.93989  -0.00004   0.00000  -0.00015  -0.00015   1.93975
   A11        1.93989  -0.00004   0.00000  -0.00015  -0.00015   1.93975
   A12        1.92683  -0.00001   0.00000  -0.00037  -0.00037   1.92646
    D1        0.00000   0.00000   0.00000   0.00000   0.00000   0.00000
    D2        0.00000   0.00000   0.00000   0.00000   0.00000   0.00000
    D3        2.09321   0.00001   0.00000   0.00012   0.00012   2.09333
    D4       -2.09321  -0.00001   0.00000  -0.00012  -0.00012  -2.09333
    D5        0.00000   0.00000   0.00000   0.00000   0.00000   0.00000
    D6        3.14159   0.00000   0.00000   0.00000   0.00000   3.14159
    D7        0.00000   0.00000   0.00000   0.00000   0.00000   0.00000
    D8        3.14159   0.00000   0.00000   0.00000   0.00000   3.14159
    D9        0.00000   0.00000   0.00000   0.00000   0.00000   0.00000
   D10       -2.06480  -0.00004   0.00000  -0.00035  -0.00035  -2.06515
   D11        2.06480   0.00004   0.00000   0.00035   0.00035   2.06515
         Item               Value     Threshold  Converged?
 Maximum Force            0.000271     0.000450     YES
 RMS     Force            0.000079     0.000300     YES
 Maximum Displacement     0.000586     0.001800     YES
 RMS     Displacement     0.000210     0.001200     YES
 Predicted change in Energy=-2.803842D-07
 Optimization completed.
    -- Stationary point found.
                           ----------------------------
                           !   Optimized Parameters   !
                           ! (Angstroms and Degrees)  !
 --------------------------                            --------------------------
 ! Name  Definition              Value          Derivative Info.                !
 --------------------------------------------------------------------------------
 ! R1    R(1,2)                  1.4378         -DE/DX =   -0.0003              !
 ! R2    R(1,5)                  1.4474         -DE/DX =    0.0                 !
 ! R3    R(2,3)                  1.3407         -DE/DX =    0.0001              !
 ! R4    R(3,4)                  1.2562         -DE/DX =    0.0001              !
 ! R5    R(3,6)                  1.081          -DE/DX =    0.0                 !
 ! R6    R(4,5)                  1.4413         -DE/DX =   -0.0001              !
 ! R7    R(5,7)                  1.0924         -DE/DX =    0.0                 !
 ! R8    R(5,8)                  1.0924         -DE/DX =    0.0                 !
 ! A1    A(2,1,5)              105.1315         -DE/DX =    0.0                 !
 ! A2    A(1,2,3)              104.0919         -DE/DX =   -0.0001              !
 ! A3    A(2,3,4)              118.9663         -DE/DX =    0.0001              !
 ! A4    A(2,3,6)              113.9111         -DE/DX =   -0.0001              !
 ! A5    A(4,3,6)              127.1226         -DE/DX =   -0.0001              !
 ! A6    A(3,4,5)              105.0818         -DE/DX =   -0.0002              !
 ! A7    A(1,5,4)              106.7285         -DE/DX =    0.0001              !
 ! A8    A(1,5,7)              108.6427         -DE/DX =    0.0                 !
 ! A9    A(1,5,8)              108.6427         -DE/DX =    0.0                 !
 ! A10   A(4,5,7)              111.1477         -DE/DX =    0.0                 !
 ! A11   A(4,5,8)              111.1477         -DE/DX =    0.0                 !
 ! A12   A(7,5,8)              110.3994         -DE/DX =    0.0                 !
 ! D1    D(5,1,2,3)              0.0            -DE/DX =    0.0                 !
 ! D2    D(2,1,5,4)              0.0            -DE/DX =    0.0                 !
 ! D3    D(2,1,5,7)            119.9321         -DE/DX =    0.0                 !
 ! D4    D(2,1,5,8)           -119.9321         -DE/DX =    0.0                 !
 ! D5    D(1,2,3,4)              0.0            -DE/DX =    0.0                 !
 ! D6    D(1,2,3,6)            180.0            -DE/DX =    0.0                 !
 ! D7    D(2,3,4,5)              0.0            -DE/DX =    0.0                 !
 ! D8    D(6,3,4,5)            180.0            -DE/DX =    0.0                 !
 ! D9    D(3,4,5,1)              0.0            -DE/DX =    0.0                 !
 ! D10   D(3,4,5,7)           -118.3045         -DE/DX =    0.0                 !
 ! D11   D(3,4,5,8)            118.3045         -DE/DX =    0.0                 !
 --------------------------------------------------------------------------------
 GradGradGradGradGradGradGradGradGradGradGradGradGradGradGradGradGradGrad


 ----------------------------------------------------------------------

 Electric dipole moment (input orientation):
 (Debye = 10**-18 statcoulomb cm , SI units = C m)
                  (au)            (Debye)         (10**-30 SI)
   Tot        0.238072D+00      0.605119D+00      0.201846D+01
   x          0.156168D+00      0.396940D+00      0.132405D+01
   y          0.179694D+00      0.456735D+00      0.152351D+01
   z          0.000000D+00      0.000000D+00      0.000000D+00

 Dipole polarizability, Alpha (input orientation).
 (esu units = cm**3 , SI units = C**2 m**2 J**-1)
 Alpha(0;0):
               (au)            (10**-24 esu)      (10**-40 SI)
   iso        0.382894D+02      0.567391D+01      0.631307D+01
   aniso      0.161828D+02      0.239805D+01      0.266819D+01
   xx         0.415925D+02      0.616337D+01      0.685767D+01
   yx        -0.406143D+01     -0.601842D+00     -0.669639D+00
   yy         0.445510D+02      0.660178D+01      0.734547D+01
   zx         0.000000D+00      0.000000D+00      0.000000D+00
   zy         0.000000D+00      0.000000D+00      0.000000D+00
   zz         0.287248D+02      0.425658D+01      0.473608D+01

 ----------------------------------------------------------------------

 Dipole orientation:
     8          0.17248463         -0.14990311         -2.21384546
     8         -1.59234062          1.38387290         -0.83001959
     6         -1.04835090          0.91110180          1.59891208
     7          0.70134622         -0.60952664          2.11026052
     6          1.65129977         -1.43511318         -0.30524489
     1         -2.22191183          1.93102125          2.92394960
     1          1.41016518         -3.47142449         -0.54389803
     1          3.63411191         -0.91246065         -0.54389803

 Electric dipole moment (dipole orientation):
 (Debye = 10**-18 statcoulomb cm , SI units = C m)
                  (au)            (Debye)         (10**-30 SI)
   Tot        0.238072D+00      0.605119D+00      0.201846D+01
   x          0.000000D+00      0.000000D+00      0.000000D+00
   y          0.000000D+00      0.000000D+00      0.000000D+00
   z          0.238072D+00      0.605119D+00      0.201846D+01

 Dipole polarizability, Alpha (dipole orientation).
 (esu units = cm**3 , SI units = C**2 m**2 J**-1)
 Alpha(0;0):
               (au)            (10**-24 esu)      (10**-40 SI)
   iso        0.382894D+02      0.567391D+01      0.631307D+01
   aniso      0.161828D+02      0.239805D+01      0.266819D+01
   xx         0.390720D+02      0.578988D+01      0.644211D+01
   yx        -0.899256D+01     -0.133256D+01     -0.148267D+01
   yy         0.365401D+02      0.541468D+01      0.602464D+01
   zx        -0.153299D+01     -0.227165D+00     -0.252755D+00
   zy         0.133229D+01      0.197425D+00      0.219665D+00
   zz         0.392562D+02      0.581717D+01      0.647247D+01

 ----------------------------------------------------------------------
 1\1\GINC-R13C18\Freq\RwB97XD\Aug-CC-pVTZ\C2H3N1O2\LFRANZON\20-Sep-2021
 \0\\#N Geom=AllCheck Guess=TCheck SCRF=Check GenChk RwB97XD/Aug-CC-pVT
 Z Freq\\Title\\0,1\O,-0.6772054356,-0.9635701748,0.\O,-1.1307506419,0.
 4007910591,0.\C,0.0002584179,1.1207650632,0.\N,1.1036599183,0.52032379
 83,0.\C,0.7678721753,-0.8813488221,0.\H,-0.1608100721,2.1897241235,0.\
 H,1.145857819,-1.3771675236,0.8970386883\H,1.145857819,-1.3771675236,-
 0.8970386883\\Version=ES64L-G16RevB.01\State=1-A'\HF=-283.1110117\RMSD
 =5.156e-09\RMSF=1.132e-04\ZeroPoint=0.05673\Thermal=0.060158\Dipole=0.
 1561683,0.1796936,0.\DipoleDeriv=-0.4962353,0.1166998,0.,-0.1326797,-0
 .1928476,0.,0.,0.,-0.1826092,-0.8363065,-0.084612,0.,-0.2440469,-0.270
 4968,0.,0.,0.,-0.089683,1.2839227,0.0669899,0.,0.1026852,0.4897302,0.,
 0.,0.,0.1423559,-0.738919,0.0709312,0.,0.1570892,-0.5924743,0.,0.,0.,-
 0.3753592,0.6705098,-0.2335693,0.,-0.0561902,0.5472663,0.,0.,0.,0.4862
 501,0.0905408,-0.000978,0.,0.0171731,0.0473974,0.,0.,0.,0.1423946,0.01
 32437,0.0322692,-0.034999,0.0779846,-0.0142876,0.0349119,-0.0695118,0.
 1019542,-0.0616746,0.0132437,0.0322692,0.034999,0.0779846,-0.0142876,-
 0.0349119,0.0695118,-0.1019542,-0.0616746\Polar=41.5924547,-4.0614288,
 44.5510122,0.,0.,28.7248132\Quadrupole=-3.4514421,3.2433562,0.2080859,
 -3.2190791,0.,0.\PG=CS [SG(C2H1N1O2),X(H2)]\NImag=1\\0.32198443,0.0110
 8562,0.36899763,0.,0.,0.02962308,-0.07829825,-0.01640892,0.,0.46681274
 ,0.08612500,-0.19337139,0.,0.03117247,0.36750100,0.,0.,-0.00201444,0.,
 0.,0.03441784,-0.01270086,-0.01244313,0.,-0.23354536,-0.09329534,0.,0.
 77228448,-0.02019055,-0.08701709,0.,-0.04785176,-0.14329332,0.,-0.2147
 4729,0.89242119,0.,0.,0.00203507,0.,0.,-0.05517341,0.,0.,0.15273776,-0
 .03229616,-0.01607460,0.,-0.10758639,-0.02907282,0.,-0.47859756,0.2142
 2679,0.,0.68563576,-0.05237420,-0.01088290,0.,0.00215866,0.00706367,0.
 ,0.26042370,-0.24447902,0.,-0.20407761,0.49703995,0.,0.,-0.00148936,0.
 ,0.,0.04173453,0.,0.,-0.06886727,0.,0.,0.09878884,-0.14085142,0.010181
 47,0.,-0.04835837,0.02659010,0.,0.01834223,0.03420524,0.,-0.08152749,-
 0.03124170,0.,0.40271783,-0.01970983,-0.09371904,0.,0.02403997,-0.0170
 9743,0.,0.03135648,-0.06882653,0.,0.00919093,-0.19323309,0.,-0.1156870
 2,0.56691671,0.,0.,-0.05290757,0.,0.,-0.01809956,0.,0.,0.01232155,0.,0
 .,-0.08525405,0.,0.,0.61262946,-0.00343868,-0.00484229,0.,0.00462341,-
 0.02978912,0.,-0.05698793,0.04229367,0.,-0.00256508,0.03191619,0.,-0.0
 0570906,0.00219040,0.,0.06325738,-0.00131136,0.00191777,0.,0.00170112,
 -0.01797789,0.,0.03961939,-0.34102131,0.,0.00342520,-0.00595073,0.,-0.
 00052572,0.00030004,0.,-0.04310615,0.36299624,0.,0.,0.00461902,0.,0.,0
 .00188643,0.,0.,-0.04365902,0.,0.,0.00010858,0.,0.,0.01082438,0.,0.,0.
 02658613,-0.02719953,0.01425092,-0.02106147,-0.00182389,0.00413486,-0.
 00494572,-0.00439750,-0.00396805,0.00122544,0.00846846,-0.00340252,0.0
 0818024,-0.07230686,0.03430954,-0.06614373,0.00040998,0.00009876,-0.00
 085675,0.08966934,-0.00181234,0.00703751,0.00068662,0.00259423,-0.0014
 1233,-0.00035001,-0.00545691,-0.00389195,0.00218545,0.01119106,-0.0247
 7894,0.02626203,0.03823882,-0.09717033,0.08773490,0.00066865,-0.000132
 05,-0.00188364,-0.04209519,0.11130374,-0.00435880,-0.00253200,0.010067
 10,0.00105139,-0.00213264,-0.00137569,0.00239411,-0.00090886,0.0003026
 5,0.00123372,0.00202580,0.00748936,-0.06822462,0.09421586,-0.23975711,
 0.00005631,0.00004162,-0.00018276,0.07572494,-0.10267258,0.24499838,-0
 .02719953,0.01425092,0.02106147,-0.00182389,0.00413486,0.00494572,-0.0
 0439750,-0.00396805,-0.00122544,0.00846846,-0.00340252,-0.00818024,-0.
 07230686,0.03430954,0.06614373,0.00040998,0.00009876,0.00085675,0.0071
 7998,-0.00332832,-0.00787704,0.08966934,-0.00181234,0.00703751,-0.0006
 8662,0.00259423,-0.00141233,0.00035001,-0.00545691,-0.00389195,-0.0021
 8545,0.01119106,-0.02477894,-0.02626203,0.03823882,-0.09717033,-0.0877
 3490,0.00066865,-0.00013205,0.00188364,-0.00332832,0.00904435,0.011962
 78,-0.04209519,0.11130374,0.00435880,0.00253200,0.01006710,-0.00105139
 ,0.00213264,-0.00137569,-0.00239411,0.00090886,0.00030265,-0.00123372,
 -0.00202580,0.00748936,0.06822462,-0.09421586,-0.23975711,-0.00005631,
 -0.00004162,-0.00018276,0.00787704,-0.01196278,-0.02154193,-0.07572494
 ,0.10267258,0.24499838\\0.00004430,-0.00022998,0.,0.00008027,0.0002503
 0,0.,0.00004025,0.00009224,0.,-0.00029673,0.00001313,0.,0.00022195,-0.
 00017375,0.,-0.00000639,0.00001474,0.,-0.00004182,0.00001666,-0.000025
 71,-0.00004182,0.00001666,0.00002571\\\@


 THE WORLD IS NOT A HAMBURGER - YOU CAN'T HAVE IT YOUR WAY.
 Job cpu time:       0 days  3 hours  8 minutes 20.6 seconds.
 Elapsed time:       0 days  0 hours 12 minutes 28.3 seconds.
 File lengths (MBytes):  RWF=     59 Int=      0 D2E=      0 Chk=      8 Scr=      1
 Normal termination of Gaussian 16 at Mon Sep 20 08:38:41 2021.
