# Supplementary material for: An Experimental and Master Equation Investigation of Kinetics of the CH2OO + RCN Reactions (R = H, CH3, C2H5) and Their Atmospheric Relevance
Source: J Phys Chem A. 2023 Jan 5;127(2):477–88. doi: 10.1021/acs.jpca.2c07073 (PMC9869398; doi:10.1021/acs.jpca.2c07073)
Supplement: Supplementary file 2 — jp2c07073_si_002.zip [file jp2c07073_si_002.zip › wb97XD/Optimization+Freq/Ring2.log]

 Entering Gaussian System, Link 0=/appl/soft/chem/gaussian/G16RevB.01/g16/g16
 Initial command:
 /appl/soft/chem/gaussian/G16RevB.01/g16/l1.exe "/scratch/kurten/scratch_lauri/Cyan/Products2/7921610.GAUSS_SCRDIR/Gau-83473.inp" -scrdir="/scratch/kurten/scratch_lauri/Cyan/Products2/7921610.GAUSS_SCRDIR/"
 Entering Link 1 = /appl/soft/chem/gaussian/G16RevB.01/g16/l1.exe PID=     83478.
  
 Copyright (c) 1988-2017, Gaussian, Inc.  All Rights Reserved.
  
 This is part of the Gaussian(R) 16 program.  It is based on
 the Gaussian(R) 09 system (copyright 2009, Gaussian, Inc.),
 the Gaussian(R) 03 system (copyright 2003, Gaussian, Inc.),
 the Gaussian(R) 98 system (copyright 1998, Gaussian, Inc.),
 the Gaussian(R) 94 system (copyright 1995, Gaussian, Inc.),
 the Gaussian 92(TM) system (copyright 1992, Gaussian, Inc.),
 the Gaussian 90(TM) system (copyright 1990, Gaussian, Inc.),
 the Gaussian 88(TM) system (copyright 1988, Gaussian, Inc.),
 the Gaussian 86(TM) system (copyright 1986, Carnegie Mellon
 University), and the Gaussian 82(TM) system (copyright 1983,
 Carnegie Mellon University). Gaussian is a federally registered
 trademark of Gaussian, Inc.
  
 This software contains proprietary and confidential information,
 including trade secrets, belonging to Gaussian, Inc.
  
 This software is provided under written license and may be
 used, copied, transmitted, or stored only in accord with that
 written license.
  
 The following legend is applicable only to US Government
 contracts under FAR:
  
                    RESTRICTED RIGHTS LEGEND
  
 Use, reproduction and disclosure by the US Government is
 subject to restrictions as set forth in subparagraphs (a)
 and (c) of the Commercial Computer Software - Restricted
 Rights clause in FAR 52.227-19.
  
 Gaussian, Inc.
 340 Quinnipiac St., Bldg. 40, Wallingford CT 06492
  
  
 ---------------------------------------------------------------
 Warning -- This program may not be used in any manner that
 competes with the business of Gaussian, Inc. or will provide
 assistance to any competitor of Gaussian, Inc.  The licensee
 of this program is prohibited from giving any competitor of
 Gaussian, Inc. access to this program.  By using this program,
 the user acknowledges that Gaussian, Inc. is engaged in the
 business of creating and licensing software in the field of
 computational chemistry and represents and warrants to the
 licensee that it is not a competitor of Gaussian, Inc. and that
 it will not use this program in any manner prohibited above.
 ---------------------------------------------------------------
  

 Cite this work as:
 Gaussian 16, Revision B.01,
 M. J. Frisch, G. W. Trucks, H. B. Schlegel, G. E. Scuseria, 
 M. A. Robb, J. R. Cheeseman, G. Scalmani, V. Barone, 
 G. A. Petersson, H. Nakatsuji, X. Li, M. Caricato, A. V. Marenich, 
 J. Bloino, B. G. Janesko, R. Gomperts, B. Mennucci, H. P. Hratchian, 
 J. V. Ortiz, A. F. Izmaylov, J. L. Sonnenberg, D. Williams-Young, 
 F. Ding, F. Lipparini, F. Egidi, J. Goings, B. Peng, A. Petrone, 
 T. Henderson, D. Ranasinghe, V. G. Zakrzewski, J. Gao, N. Rega, 
 G. Zheng, W. Liang, M. Hada, M. Ehara, K. Toyota, R. Fukuda, 
 J. Hasegawa, M. Ishida, T. Nakajima, Y. Honda, O. Kitao, H. Nakai, 
 T. Vreven, K. Throssell, J. A. Montgomery, Jr., J. E. Peralta, 
 F. Ogliaro, M. J. Bearpark, J. J. Heyd, E. N. Brothers, K. N. Kudin, 
 V. N. Staroverov, T. A. Keith, R. Kobayashi, J. Normand, 
 K. Raghavachari, A. P. Rendell, J. C. Burant, S. S. Iyengar, 
 J. Tomasi, M. Cossi, J. M. Millam, M. Klene, C. Adamo, R. Cammi, 
 J. W. Ochterski, R. L. Martin, K. Morokuma, O. Farkas, 
 J. B. Foresman, and D. J. Fox, Gaussian, Inc., Wallingford CT, 2016.
 
 ******************************************
 Gaussian 16:  ES64L-G16RevB.01 20-Dec-2017
                23-Sep-2021 
 ******************************************
 %mem=12GB
 %NProcShared=16
 Will use up to   16 processors via shared memory.
 %chk=PC2-M0001-b3lyp-wb97L-wb97H
 ----------------------------------------------------------------------
 #wB97XD Aug-cc-pVTZ Opt Integral(Grid=SuperFineGrid) Freq MaxDisk=32GB
 ----------------------------------------------------------------------
 1/18=20,19=15,26=5,38=1/1,3;
 2/9=110,12=2,17=6,18=5,40=1/2;
 3/5=16,6=1,7=10,11=2,25=1,30=1,71=1,74=-58,75=-7/1,2,3;
 4//1;
 5/5=2,38=5/2;
 6/7=2,8=2,9=2,10=2,28=1/1;
 7//1,2,3,16;
 1/18=20,19=15,26=5/3(2);
 2/9=110/2;
 99//99;
 2/9=110/2;
 3/5=16,6=1,7=10,11=2,25=1,30=1,71=1,74=-58,75=-7/1,2,3;
 4/5=5,16=3,69=1/1;
 5/5=2,38=5/2;
 7//1,2,3,16;
 1/18=20,19=15,26=5/3(-5);
 2/9=110/2;
 6/7=2,8=2,9=2,10=2,19=2,28=1/1;
 99/9=1/99;
 -----
 Title
 -----
 Symbolic Z-matrix:
 Charge =  0 Multiplicity = 1
 O                    -1.07934  -0.16611   0. 
 O                    -0.532    -1.49721   0. 
 C                     0.90778  -1.30918   0. 
 N                     1.14494   0.10944   0. 
 C                     0.        0.65382   0. 
 H                     1.31783  -1.78196   0.89992 
 H                     1.31783  -1.78196  -0.89992 
 C                    -0.32838   2.10613   0. 
 H                    -0.91778   2.36081   0.88562 
 H                    -0.91778   2.36081  -0.88562 
 H                     0.59966   2.67813   0. 
 

 GradGradGradGradGradGradGradGradGradGradGradGradGradGradGradGradGradGrad
 Berny optimization.
 Initialization pass.
                           ----------------------------
                           !    Initial Parameters    !
                           ! (Angstroms and Degrees)  !
 --------------------------                            --------------------------
 ! Name  Definition              Value          Derivative Info.                !
 --------------------------------------------------------------------------------
 ! R1    R(1,2)                  1.4392         estimate D2E/DX2                !
 ! R2    R(1,5)                  1.3555         estimate D2E/DX2                !
 ! R3    R(2,3)                  1.452          estimate D2E/DX2                !
 ! R4    R(3,4)                  1.4383         estimate D2E/DX2                !
 ! R5    R(3,6)                  1.0961         estimate D2E/DX2                !
 ! R6    R(3,7)                  1.0961         estimate D2E/DX2                !
 ! R7    R(4,5)                  1.2678         estimate D2E/DX2                !
 ! R8    R(5,8)                  1.489          estimate D2E/DX2                !
 ! R9    R(8,9)                  1.0939         estimate D2E/DX2                !
 ! R10   R(8,10)                 1.0939         estimate D2E/DX2                !
 ! R11   R(8,11)                 1.0902         estimate D2E/DX2                !
 ! A1    A(2,1,5)              104.8703         estimate D2E/DX2                !
 ! A2    A(1,2,3)              104.9116         estimate D2E/DX2                !
 ! A3    A(2,3,4)              106.9313         estimate D2E/DX2                !
 ! A4    A(2,3,6)              108.3658         estimate D2E/DX2                !
 ! A5    A(2,3,7)              108.3658         estimate D2E/DX2                !
 ! A6    A(4,3,6)              111.3293         estimate D2E/DX2                !
 ! A7    A(4,3,7)              111.3293         estimate D2E/DX2                !
 ! A8    A(6,3,7)              110.3684         estimate D2E/DX2                !
 ! A9    A(3,4,5)              105.9388         estimate D2E/DX2                !
 ! A10   A(1,5,4)              117.3481         estimate D2E/DX2                !
 ! A11   A(1,5,8)              114.4816         estimate D2E/DX2                !
 ! A12   A(4,5,8)              128.1703         estimate D2E/DX2                !
 ! A13   A(5,8,9)              110.238          estimate D2E/DX2                !
 ! A14   A(5,8,10)             110.238          estimate D2E/DX2                !
 ! A15   A(5,8,11)             108.9069         estimate D2E/DX2                !
 ! A16   A(9,8,10)             108.1161         estimate D2E/DX2                !
 ! A17   A(9,8,11)             109.6654         estimate D2E/DX2                !
 ! A18   A(10,8,11)            109.6654         estimate D2E/DX2                !
 ! D1    D(5,1,2,3)              0.0            estimate D2E/DX2                !
 ! D2    D(2,1,5,4)              0.0            estimate D2E/DX2                !
 ! D3    D(2,1,5,8)            180.0            estimate D2E/DX2                !
 ! D4    D(1,2,3,4)              0.0            estimate D2E/DX2                !
 ! D5    D(1,2,3,6)            120.1111         estimate D2E/DX2                !
 ! D6    D(1,2,3,7)           -120.1111         estimate D2E/DX2                !
 ! D7    D(2,3,4,5)              0.0            estimate D2E/DX2                !
 ! D8    D(6,3,4,5)           -118.1931         estimate D2E/DX2                !
 ! D9    D(7,3,4,5)            118.1931         estimate D2E/DX2                !
 ! D10   D(3,4,5,1)              0.0            estimate D2E/DX2                !
 ! D11   D(3,4,5,8)            180.0            estimate D2E/DX2                !
 ! D12   D(1,5,8,9)             59.6419         estimate D2E/DX2                !
 ! D13   D(1,5,8,10)           -59.6419         estimate D2E/DX2                !
 ! D14   D(1,5,8,11)           180.0            estimate D2E/DX2                !
 ! D15   D(4,5,8,9)           -120.3581         estimate D2E/DX2                !
 ! D16   D(4,5,8,10)           120.3581         estimate D2E/DX2                !
 ! D17   D(4,5,8,11)             0.0            estimate D2E/DX2                !
 --------------------------------------------------------------------------------
 Trust Radius=3.00D-01 FncErr=1.00D-07 GrdErr=1.00D-07 EigMax=2.50D+02 EigMin=1.00D-04
 Number of steps in this run=     56 maximum allowed number of steps=    100.
 GradGradGradGradGradGradGradGradGradGradGradGradGradGradGradGradGradGrad

                          Input orientation:                          
 ---------------------------------------------------------------------
 Center     Atomic      Atomic             Coordinates (Angstroms)
 Number     Number       Type             X           Y           Z
 ---------------------------------------------------------------------
      1          8           0       -1.079340   -0.166110    0.000000
      2          8           0       -0.532000   -1.497210    0.000000
      3          6           0        0.907780   -1.309180    0.000000
      4          7           0        1.144940    0.109440    0.000000
      5          6           0        0.000000    0.653820    0.000000
      6          1           0        1.317830   -1.781960    0.899920
      7          1           0        1.317830   -1.781960   -0.899920
      8          6           0       -0.328380    2.106130    0.000000
      9          1           0       -0.917780    2.360810    0.885620
     10          1           0       -0.917780    2.360810   -0.885620
     11          1           0        0.599660    2.678130    0.000000
 ---------------------------------------------------------------------
                    Distance matrix (angstroms):
                    1          2          3          4          5
     1  O    0.000000
     2  O    1.439239   0.000000
     3  C    2.292434   1.452006   0.000000
     4  N    2.241283   2.322381   1.438307   0.000000
     5  C    1.355456   2.215842   2.162738   1.267769   0.000000
     6  H    3.027747   2.076731   1.096138   2.101700   2.911968
     7  H    3.027747   2.076731   1.096138   2.101700   2.911968
     8  C    2.393118   3.609089   3.632139   2.481420   1.488972
     9  H    2.682489   3.977118   4.193545   3.179277   2.130835
    10  H    2.682489   3.977118   4.193545   3.179277   2.130835
    11  H    3.302839   4.325982   3.999197   2.625928   2.111261
                    6          7          8          9         10
     6  H    0.000000
     7  H    1.799840   0.000000
     8  C    4.317072   4.317072   0.000000
     9  H    4.707515   5.034744   1.093882   0.000000
    10  H    5.034744   4.707515   1.093882   1.771240   0.000000
    11  H    4.606303   4.606303   1.090157   1.785396   1.785396
                   11
    11  H    0.000000
 Stoichiometry    C3H5NO2
 Framework group  CS[SG(C3HNO2),X(H4)]
 Deg. of freedom    17
 Full point group                 CS      NOp   2
 Largest Abelian subgroup         CS      NOp   2
 Largest concise Abelian subgroup CS      NOp   2
                         Standard orientation:                         
 ---------------------------------------------------------------------
 Center     Atomic      Atomic             Coordinates (Angstroms)
 Number     Number       Type             X           Y           Z
 ---------------------------------------------------------------------
      1          8           0       -1.079341   -0.166109    0.000000
      2          8           0       -0.532001   -1.497209    0.000000
      3          6           0        0.907779   -1.309180    0.000000
      4          7           0        1.144940    0.109440    0.000000
      5          6           0        0.000000    0.653821    0.000000
      6          1           0        1.317828   -1.781960    0.899920
      7          1           0        1.317828   -1.781960   -0.899920
      8          6           0       -0.328379    2.106131    0.000000
      9          1           0       -0.917779    2.360811    0.885620
     10          1           0       -0.917779    2.360811   -0.885620
     11          1           0        0.599661    2.678130    0.000000
 ---------------------------------------------------------------------
 Rotational constants (GHZ):           8.4916473           3.4796508           2.5482153
 Standard basis: Aug-CC-pVTZ (5D, 7F)
 There are   290 symmetry adapted cartesian basis functions of A'  symmetry.
 There are   165 symmetry adapted cartesian basis functions of A"  symmetry.
 There are   242 symmetry adapted basis functions of A'  symmetry.
 There are   149 symmetry adapted basis functions of A"  symmetry.
   391 basis functions,   567 primitive gaussians,   455 cartesian basis functions
    23 alpha electrons       23 beta electrons
       nuclear repulsion energy       243.2194151388 Hartrees.
 NAtoms=   11 NActive=   11 NUniq=    9 SFac= 1.49D+00 NAtFMM=   60 NAOKFM=F Big=F
 Integral buffers will be    131072 words long.
 Raffenetti 2 integral format.
 Two-electron integral symmetry is turned on.
 Nuclear repulsion after empirical dispersion term =      243.2163661730 Hartrees.
 One-electron integrals computed using PRISM.
 NBasis=   391 RedAO= T EigKep=  9.23D-06  NBF=   242   149
 NBsUse=   391 1.00D-06 EigRej= -1.00D+00 NBFU=   242   149
 ExpMin= 2.53D-02 ExpMax= 1.53D+04 ExpMxC= 5.22D+02 IAcc=3 IRadAn=         7 AccDes= 0.00D+00
 Harris functional with IExCor= 4639 and IRadAn=       7 diagonalized for initial guess.
 HarFok:  IExCor= 4639 AccDes= 0.00D+00 IRadAn=         7 IDoV= 1 UseB2=F ITyADJ=14
 ICtDFT=  3500011 ScaDFX=  1.000000  1.000000  1.000000  1.000000
 FoFCou: FMM=F IPFlag=           0 FMFlag=      100000 FMFlg1=           0
         NFxFlg=           0 DoJE=T BraDBF=F KetDBF=T FulRan=T
         wScrn=  0.000000 ICntrl=       500 IOpCl=  0 I1Cent=   200000004 NGrid=           0
         NMat0=    1 NMatS0=      1 NMatT0=    0 NMatD0=    1 NMtDS0=    0 NMtDT0=    0
 Petite list used in FoFCou.
 Initial guess orbital symmetries:
       Occupied  (A') (A') (A') (A') (A') (A') (A') (A') (A') (A')
                 (A') (A') (A') (A") (A") (A') (A') (A') (A") (A')
                 (A") (A') (A")
       Virtual   (A') (A') (A") (A') (A") (A') (A') (A") (A') (A')
                 (A') (A') (A") (A") (A') (A') (A') (A") (A") (A')
                 (A') (A") (A') (A') (A') (A') (A") (A') (A') (A")
                 (A') (A") (A') (A') (A') (A") (A') (A") (A') (A')
                 (A") (A") (A') (A') (A") (A') (A") (A') (A') (A')
                 (A") (A') (A") (A') (A') (A") (A') (A') (A") (A')
                 (A') (A") (A') (A') (A") (A') (A') (A') (A") (A')
                 (A') (A") (A') (A') (A") (A') (A") (A') (A") (A')
                 (A') (A") (A') (A") (A') (A") (A') (A') (A") (A')
                 (A") (A") (A') (A") (A") (A') (A') (A') (A') (A')
                 (A') (A") (A') (A") (A') (A") (A') (A") (A') (A")
                 (A') (A') (A") (A') (A") (A') (A") (A') (A') (A")
                 (A') (A") (A') (A") (A') (A') (A') (A") (A') (A")
                 (A") (A") (A') (A') (A') (A") (A") (A') (A') (A")
                 (A') (A') (A") (A') (A") (A') (A") (A') (A") (A')
                 (A") (A') (A") (A') (A') (A") (A") (A') (A') (A')
                 (A') (A') (A") (A') (A") (A') (A') (A") (A') (A')
                 (A") (A') (A") (A') (A") (A') (A') (A") (A') (A")
                 (A') (A") (A') (A') (A") (A') (A') (A") (A') (A")
                 (A') (A') (A") (A") (A') (A") (A') (A') (A") (A')
                 (A') (A') (A') (A") (A") (A') (A") (A') (A') (A")
                 (A") (A') (A') (A') (A') (A") (A") (A') (A') (A')
                 (A') (A") (A') (A") (A') (A') (A") (A') (A') (A")
                 (A') (A") (A") (A') (A') (A") (A') (A') (A") (A")
                 (A') (A") (A') (A") (A") (A') (A') (A") (A") (A')
                 (A") (A') (A') (A") (A') (A") (A") (A') (A') (A")
                 (A') (A") (A') (A") (A') (A") (A') (A') (A") (A')
                 (A') (A") (A') (A") (A') (A') (A') (A") (A') (A")
                 (A') (A') (A') (A") (A') (A") (A') (A") (A') (A")
                 (A') (A') (A') (A') (A') (A") (A') (A") (A") (A')
                 (A') (A") (A") (A') (A') (A") (A") (A') (A') (A")
                 (A') (A") (A') (A") (A') (A") (A') (A') (A") (A')
                 (A") (A") (A') (A') (A') (A') (A") (A') (A') (A")
                 (A') (A') (A') (A") (A') (A") (A') (A") (A') (A')
                 (A') (A") (A") (A") (A') (A') (A") (A') (A") (A")
                 (A') (A') (A") (A') (A') (A") (A') (A") (A') (A')
                 (A') (A') (A') (A') (A') (A') (A') (A')
 The electronic state of the initial guess is 1-A'.
 Requested convergence on RMS density matrix=1.00D-08 within 128 cycles.
 Requested convergence on MAX density matrix=1.00D-06.
 Requested convergence on             energy=1.00D-06.
 No special actions if energy rises.
 SCF Done:  E(RwB97XD) =  -322.439404918     A.U. after   13 cycles
            NFock= 13  Conv=0.83D-08     -V/T= 2.0060

 **********************************************************************

            Population analysis using the SCF Density.

 **********************************************************************

 Orbital symmetries:
       Occupied  (A') (A') (A') (A') (A') (A') (A') (A') (A') (A')
                 (A') (A') (A') (A") (A') (A") (A') (A') (A") (A')
                 (A") (A') (A")
       Virtual   (A') (A') (A") (A') (A") (A') (A") (A') (A') (A')
                 (A') (A') (A") (A') (A") (A') (A") (A') (A") (A')
                 (A') (A") (A') (A') (A') (A') (A') (A") (A') (A")
                 (A') (A') (A") (A') (A") (A') (A') (A") (A') (A')
                 (A") (A") (A') (A') (A') (A") (A") (A') (A') (A')
                 (A") (A') (A") (A') (A') (A") (A') (A') (A') (A")
                 (A') (A") (A') (A') (A") (A') (A') (A') (A") (A')
                 (A') (A") (A') (A') (A") (A') (A") (A') (A") (A')
                 (A") (A') (A') (A") (A') (A") (A') (A") (A') (A')
                 (A") (A") (A') (A") (A") (A') (A') (A') (A') (A')
                 (A') (A") (A') (A") (A') (A') (A") (A") (A') (A")
                 (A') (A') (A") (A') (A") (A') (A") (A') (A') (A")
                 (A') (A") (A') (A") (A') (A') (A") (A') (A') (A")
                 (A") (A") (A') (A') (A') (A") (A") (A') (A") (A')
                 (A') (A') (A") (A') (A") (A') (A") (A') (A') (A")
                 (A") (A') (A") (A') (A") (A') (A") (A') (A') (A')
                 (A') (A") (A') (A') (A") (A') (A') (A") (A') (A')
                 (A") (A') (A") (A') (A") (A') (A') (A") (A') (A")
                 (A') (A") (A') (A') (A") (A') (A') (A") (A') (A")
                 (A') (A') (A") (A") (A') (A") (A') (A') (A") (A')
                 (A') (A') (A') (A") (A") (A') (A") (A') (A') (A")
                 (A") (A') (A') (A') (A') (A") (A") (A') (A') (A')
                 (A') (A") (A") (A') (A') (A') (A") (A') (A') (A")
                 (A') (A") (A") (A') (A') (A') (A") (A') (A") (A')
                 (A") (A") (A') (A") (A") (A') (A') (A") (A') (A")
                 (A") (A') (A') (A") (A') (A") (A") (A') (A') (A")
                 (A') (A") (A') (A") (A') (A") (A') (A') (A") (A')
                 (A') (A") (A') (A") (A') (A') (A') (A") (A') (A")
                 (A') (A') (A') (A") (A') (A") (A") (A') (A') (A")
                 (A') (A') (A') (A') (A') (A") (A') (A") (A") (A')
                 (A') (A") (A") (A') (A") (A') (A") (A') (A') (A')
                 (A") (A") (A') (A") (A') (A') (A") (A') (A") (A')
                 (A") (A') (A") (A') (A') (A') (A') (A") (A') (A")
                 (A') (A') (A") (A') (A') (A") (A') (A") (A') (A')
                 (A") (A') (A") (A") (A') (A') (A") (A") (A') (A")
                 (A') (A') (A") (A') (A") (A') (A') (A") (A') (A')
                 (A') (A') (A') (A') (A') (A') (A') (A')
 The electronic state is 1-A'.
 Alpha  occ. eigenvalues --  -19.35199 -19.32663 -14.43832 -10.40134 -10.37493
 Alpha  occ. eigenvalues --  -10.31317  -1.28087  -1.05700  -1.03517  -0.86019
 Alpha  occ. eigenvalues --   -0.77878  -0.69875  -0.61104  -0.60923  -0.54969
 Alpha  occ. eigenvalues --   -0.53830  -0.51883  -0.50058  -0.49372  -0.48031
 Alpha  occ. eigenvalues --   -0.41747  -0.39149  -0.32719
 Alpha virt. eigenvalues --    0.02925   0.03835   0.04379   0.05123   0.05612
 Alpha virt. eigenvalues --    0.07045   0.07790   0.07827   0.09296   0.10511
 Alpha virt. eigenvalues --    0.11790   0.12346   0.12565   0.12569   0.12592
 Alpha virt. eigenvalues --    0.13329   0.15093   0.15505   0.16705   0.16964
 Alpha virt. eigenvalues --    0.18601   0.19436   0.20547   0.21069   0.21967
 Alpha virt. eigenvalues --    0.22703   0.23677   0.24108   0.24340   0.25720
 Alpha virt. eigenvalues --    0.26559   0.27612   0.27645   0.29065   0.30991
 Alpha virt. eigenvalues --    0.31151   0.31546   0.32599   0.33197   0.33424
 Alpha virt. eigenvalues --    0.34464   0.34505   0.35571   0.36549   0.37065
 Alpha virt. eigenvalues --    0.37158   0.38000   0.38843   0.39526   0.41608
 Alpha virt. eigenvalues --    0.42296   0.42531   0.42974   0.43349   0.43934
 Alpha virt. eigenvalues --    0.44998   0.45137   0.47522   0.48009   0.48054
 Alpha virt. eigenvalues --    0.49020   0.49277   0.50142   0.51354   0.52340
 Alpha virt. eigenvalues --    0.52983   0.54067   0.56423   0.57292   0.59285
 Alpha virt. eigenvalues --    0.60652   0.62230   0.63850   0.64093   0.65382
 Alpha virt. eigenvalues --    0.66223   0.66873   0.68034   0.68905   0.70833
 Alpha virt. eigenvalues --    0.72453   0.72667   0.74761   0.75574   0.76168
 Alpha virt. eigenvalues --    0.77537   0.78657   0.79921   0.80001   0.82396
 Alpha virt. eigenvalues --    0.83450   0.83914   0.84931   0.86519   0.87757
 Alpha virt. eigenvalues --    0.88356   0.89250   0.89608   0.91285   0.92053
 Alpha virt. eigenvalues --    0.93562   0.93781   0.95458   0.96252   0.97191
 Alpha virt. eigenvalues --    0.98009   0.98067   1.00587   1.01370   1.01848
 Alpha virt. eigenvalues --    1.03919   1.05128   1.06071   1.06287   1.06658
 Alpha virt. eigenvalues --    1.08405   1.09078   1.09294   1.11722   1.12186
 Alpha virt. eigenvalues --    1.13456   1.15476   1.17243   1.17394   1.18141
 Alpha virt. eigenvalues --    1.19780   1.21627   1.21875   1.24369   1.24892
 Alpha virt. eigenvalues --    1.26761   1.27261   1.27553   1.30110   1.31857
 Alpha virt. eigenvalues --    1.32824   1.33356   1.33982   1.37216   1.38122
 Alpha virt. eigenvalues --    1.38583   1.39164   1.41184   1.46610   1.46841
 Alpha virt. eigenvalues --    1.47247   1.48665   1.49188   1.50633   1.51640
 Alpha virt. eigenvalues --    1.51894   1.54899   1.55523   1.55640   1.58788
 Alpha virt. eigenvalues --    1.58859   1.60996   1.61511   1.63112   1.64200
 Alpha virt. eigenvalues --    1.65474   1.68362   1.68472   1.69431   1.71802
 Alpha virt. eigenvalues --    1.72360   1.73943   1.78700   1.79333   1.79894
 Alpha virt. eigenvalues --    1.80300   1.82777   1.84133   1.86015   1.87973
 Alpha virt. eigenvalues --    1.91772   1.93969   1.94239   1.97930   1.98957
 Alpha virt. eigenvalues --    2.00806   2.01905   2.03520   2.05307   2.05472
 Alpha virt. eigenvalues --    2.09496   2.10899   2.12343   2.14155   2.14747
 Alpha virt. eigenvalues --    2.19203   2.22686   2.22924   2.23306   2.25440
 Alpha virt. eigenvalues --    2.26396   2.27763   2.34078   2.35301   2.37212
 Alpha virt. eigenvalues --    2.39736   2.42451   2.43584   2.45090   2.45110
 Alpha virt. eigenvalues --    2.49344   2.55316   2.55448   2.56945   2.57149
 Alpha virt. eigenvalues --    2.64473   2.66245   2.69412   2.69543   2.71463
 Alpha virt. eigenvalues --    2.72034   2.74157   2.83989   2.87819   2.95461
 Alpha virt. eigenvalues --    3.01773   3.02598   3.04459   3.04705   3.05805
 Alpha virt. eigenvalues --    3.07785   3.12111   3.16425   3.19709   3.21432
 Alpha virt. eigenvalues --    3.21626   3.24084   3.26604   3.27506   3.32804
 Alpha virt. eigenvalues --    3.34325   3.35776   3.38256   3.39852   3.41114
 Alpha virt. eigenvalues --    3.41534   3.43272   3.47718   3.48197   3.51484
 Alpha virt. eigenvalues --    3.55155   3.59355   3.59792   3.63027   3.63262
 Alpha virt. eigenvalues --    3.64317   3.66974   3.68799   3.69440   3.71559
 Alpha virt. eigenvalues --    3.71714   3.72646   3.75216   3.82081   3.84419
 Alpha virt. eigenvalues --    3.85486   3.87381   3.88063   3.90036   3.92127
 Alpha virt. eigenvalues --    3.94780   3.96541   3.98057   4.06352   4.07061
 Alpha virt. eigenvalues --    4.09004   4.10961   4.12712   4.13415   4.16114
 Alpha virt. eigenvalues --    4.19797   4.21570   4.23746   4.26960   4.29938
 Alpha virt. eigenvalues --    4.32222   4.36882   4.38963   4.39671   4.41730
 Alpha virt. eigenvalues --    4.44064   4.47817   4.49040   4.50014   4.55301
 Alpha virt. eigenvalues --    4.56868   4.58616   4.61771   4.68018   4.71672
 Alpha virt. eigenvalues --    4.74283   4.83315   4.83668   4.87917   4.89686
 Alpha virt. eigenvalues --    4.90191   4.90408   4.98320   5.04772   5.09394
 Alpha virt. eigenvalues --    5.09940   5.14621   5.15803   5.17694   5.22575
 Alpha virt. eigenvalues --    5.23389   5.27415   5.29680   5.34922   5.42247
 Alpha virt. eigenvalues --    5.44202   5.44451   5.47785   5.48862   5.54930
 Alpha virt. eigenvalues --    5.67342   5.70267   5.71722   5.72610   5.75527
 Alpha virt. eigenvalues --    5.83432   5.87371   5.87756   5.93450   5.98221
 Alpha virt. eigenvalues --    6.02283   6.07972   6.12047   6.12097   6.21925
 Alpha virt. eigenvalues --    6.38919   6.42561   6.43049   6.46492   6.51004
 Alpha virt. eigenvalues --    6.51334   6.51771   6.56086   6.56550   6.64164
 Alpha virt. eigenvalues --    6.70236   6.73989   6.81185   6.82163   6.86768
 Alpha virt. eigenvalues --    6.93212   6.99118   7.11906   7.12713   7.17047
 Alpha virt. eigenvalues --    7.17124   7.41650   7.48368   7.51882   7.76970
 Alpha virt. eigenvalues --    8.02055   8.39056  14.09448  14.15365  15.93163
 Alpha virt. eigenvalues --   16.70000  17.53147  18.54420
          Condensed to atoms (all electrons):
               1          2          3          4          5          6
     1  O    8.667541  -0.295822  -0.025715  -0.041478   0.066909   0.001648
     2  O   -0.295822   8.651589  -0.047139  -0.006749   0.030165   0.018843
     3  C   -0.025715  -0.047139   5.650185  -0.220409   0.013829   0.342475
     4  N   -0.041478  -0.006749  -0.220409   7.537897   0.169823  -0.002967
     5  C    0.066909   0.030165   0.013829   0.169823   5.898064   0.003679
     6  H    0.001648   0.018843   0.342475  -0.002967   0.003679   0.377049
     7  H    0.001648   0.018843   0.342475  -0.002967   0.003679  -0.001403
     8  C   -0.054133   0.006072  -0.087084   0.052818  -0.523447   0.001282
     9  H    0.005880  -0.003232  -0.005321  -0.007657  -0.030955   0.000657
    10  H    0.005880  -0.003232  -0.005321  -0.007657  -0.030955  -0.000068
    11  H    0.000980   0.001067  -0.005527   0.028709  -0.032893  -0.000435
               7          8          9         10         11
     1  O    0.001648  -0.054133   0.005880   0.005880   0.000980
     2  O    0.018843   0.006072  -0.003232  -0.003232   0.001067
     3  C    0.342475  -0.087084  -0.005321  -0.005321  -0.005527
     4  N   -0.002967   0.052818  -0.007657  -0.007657   0.028709
     5  C    0.003679  -0.523447  -0.030955  -0.030955  -0.032893
     6  H   -0.001403   0.001282   0.000657  -0.000068  -0.000435
     7  H    0.377049   0.001282  -0.000068   0.000657  -0.000435
     8  C    0.001282   6.033128   0.388417   0.388417   0.389777
     9  H   -0.000068   0.388417   0.388929   0.006986  -0.005642
    10  H    0.000657   0.388417   0.006986   0.388929  -0.005642
    11  H   -0.000435   0.389777  -0.005642  -0.005642   0.352554
 Mulliken charges:
               1
     1  O   -0.333337
     2  O   -0.370404
     3  C    0.047551
     4  N   -0.499361
     5  C    0.432100
     6  H    0.259240
     7  H    0.259240
     8  C   -0.596528
     9  H    0.262006
    10  H    0.262006
    11  H    0.277487
 Sum of Mulliken charges =   0.00000
 Mulliken charges with hydrogens summed into heavy atoms:
               1
     1  O   -0.333337
     2  O   -0.370404
     3  C    0.566031
     4  N   -0.499361
     5  C    0.432100
     8  C    0.204971
 Electronic spatial extent (au):  <R**2>=            495.6998
 Charge=              0.0000 electrons
 Dipole moment (field-independent basis, Debye):
    X=              0.2050    Y=              1.2911    Z=              0.0000  Tot=              1.3072
 Quadrupole moment (field-independent basis, Debye-Ang):
   XX=            -38.6345   YY=            -30.0090   ZZ=            -34.0565
   XY=             -5.1360   XZ=              0.0000   YZ=              0.0000
 Traceless Quadrupole moment (field-independent basis, Debye-Ang):
   XX=             -4.4012   YY=              4.2243   ZZ=              0.1768
   XY=             -5.1360   XZ=              0.0000   YZ=              0.0000
 Octapole moment (field-independent basis, Debye-Ang**2):
  XXX=             -9.0185  YYY=              2.7045  ZZZ=              0.0000  XYY=              2.6299
  XXY=             -3.7908  XXZ=              0.0000  XZZ=             -1.9858  YZZ=             -1.9396
  YYZ=              0.0000  XYZ=              0.0000
 Hexadecapole moment (field-independent basis, Debye-Ang**3):
 XXXX=           -190.7319 YYYY=           -392.5752 ZZZZ=            -44.7731 XXXY=             20.2292
 XXXZ=              0.0000 YYYX=             16.9469 YYYZ=              0.0000 ZZZX=              0.0000
 ZZZY=              0.0000 XXYY=            -91.9941 XXZZ=            -36.3845 YYZZ=            -71.9202
 XXYZ=              0.0000 YYXZ=              0.0000 ZZXY=              3.4367
 N-N= 2.432163661730D+02 E-N=-1.241251368187D+03  KE= 3.205240324055D+02
 Symmetry A'   KE= 3.037815537153D+02
 Symmetry A"   KE= 1.674247869019D+01
 Calling FoFJK, ICntrl=      2127 FMM=F ISym2X=1 I1Cent= 0 IOpClX= 0 NMat=1 NMatS=1 NMatT=0.
 ***** Axes restored to original set *****
 -------------------------------------------------------------------
 Center     Atomic                   Forces (Hartrees/Bohr)
 Number     Number              X              Y              Z
 -------------------------------------------------------------------
      1        8           0.004738648   -0.000140354    0.000000000
      2        8           0.001221584    0.003836947    0.000000000
      3        6          -0.000906345   -0.000103301    0.000000000
      4        7          -0.009075165    0.002427730    0.000000000
      5        6           0.004085735   -0.004268984    0.000000000
      6        1          -0.000546575    0.000817931   -0.001893231
      7        1          -0.000546575    0.000817931    0.001893231
      8        6           0.000678171    0.000636073    0.000000000
      9        1           0.001573961   -0.001075953   -0.002580189
     10        1           0.001573961   -0.001075953    0.002580189
     11        1          -0.002797398   -0.001872066    0.000000000
 -------------------------------------------------------------------
 Cartesian Forces:  Max     0.009075165 RMS     0.002489825

 GradGradGradGradGradGradGradGradGradGradGradGradGradGradGradGradGradGrad
 Berny optimization.
 FormGI is forming the generalized inverse of G from B-inverse, IUseBI=4.
 Internal  Forces:  Max     0.009233103 RMS     0.002034780
 Search for a local minimum.
 Step number   1 out of a maximum of   56
 All quantities printed in internal units (Hartrees-Bohrs-Radians)
 Mixed Optimization -- RFO/linear search
 Second derivative matrix not updated -- first step.
 ITU=  0
     Eigenvalues ---    0.00912   0.01144   0.01614   0.02497   0.07516
     Eigenvalues ---    0.07594   0.07634   0.09877   0.11628   0.11917
     Eigenvalues ---    0.16000   0.16000   0.16000   0.23716   0.25000
     Eigenvalues ---    0.25000   0.33562   0.34113   0.34113   0.34368
     Eigenvalues ---    0.34368   0.34795   0.36501   0.37744   0.39627
     Eigenvalues ---    0.51613   0.73461
 RFO step:  Lambda=-3.86287919D-04 EMin= 9.11826185D-03
 Linear search not attempted -- first point.
 Iteration  1 RMS(Cart)=  0.00728906 RMS(Int)=  0.00000557
 Iteration  2 RMS(Cart)=  0.00000494 RMS(Int)=  0.00000222
 Iteration  3 RMS(Cart)=  0.00000000 RMS(Int)=  0.00000222
 ClnCor:  largest displacement from symmetrization is 3.91D-10 for atom     7.
 Variable       Old X    -DE/DX   Delta X   Delta X   Delta X     New X
                                 (Linear)    (Quad)   (Total)
    R1        2.71977  -0.00372   0.00000  -0.00881  -0.00881   2.71096
    R2        2.56144  -0.00427   0.00000  -0.00860  -0.00860   2.55284
    R3        2.74389  -0.00304   0.00000  -0.00673  -0.00673   2.73717
    R4        2.71801  -0.00221   0.00000  -0.00543  -0.00543   2.71257
    R5        2.07140  -0.00211   0.00000  -0.00618  -0.00618   2.06522
    R6        2.07140  -0.00211   0.00000  -0.00618  -0.00618   2.06522
    R7        2.39574  -0.00923   0.00000  -0.01258  -0.01258   2.38315
    R8        2.81375  -0.00353   0.00000  -0.01051  -0.01051   2.80324
    R9        2.06714  -0.00319   0.00000  -0.00927  -0.00927   2.05787
   R10        2.06714  -0.00319   0.00000  -0.00927  -0.00927   2.05787
   R11        2.06010  -0.00336   0.00000  -0.00965  -0.00965   2.05045
    A1        1.83033   0.00006   0.00000  -0.00062  -0.00062   1.82971
    A2        1.83105  -0.00100   0.00000  -0.00006  -0.00006   1.83099
    A3        1.86630  -0.00096   0.00000  -0.00161  -0.00161   1.86469
    A4        1.89134   0.00042   0.00000   0.00191   0.00191   1.89325
    A5        1.89134   0.00042   0.00000   0.00191   0.00191   1.89325
    A6        1.94306   0.00021   0.00000   0.00020   0.00020   1.94327
    A7        1.94306   0.00021   0.00000   0.00020   0.00020   1.94327
    A8        1.92629  -0.00029   0.00000  -0.00246  -0.00246   1.92383
    A9        1.84898   0.00060   0.00000  -0.00013  -0.00012   1.84886
   A10        2.04811   0.00131   0.00000   0.00241   0.00242   2.05053
   A11        1.99808  -0.00059   0.00000  -0.00096  -0.00097   1.99712
   A12        2.23699  -0.00072   0.00000  -0.00145  -0.00145   2.23554
   A13        1.92402  -0.00040   0.00000  -0.00283  -0.00283   1.92118
   A14        1.92402  -0.00040   0.00000  -0.00283  -0.00283   1.92118
   A15        1.90078   0.00004   0.00000   0.00085   0.00085   1.90164
   A16        1.88698   0.00019   0.00000  -0.00002  -0.00003   1.88695
   A17        1.91402   0.00029   0.00000   0.00243   0.00243   1.91646
   A18        1.91402   0.00029   0.00000   0.00243   0.00243   1.91646
    D1        0.00000   0.00000   0.00000   0.00000   0.00000   0.00000
    D2        0.00000   0.00000   0.00000   0.00000   0.00000   0.00000
    D3        3.14159   0.00000   0.00000   0.00000   0.00000   3.14159
    D4        0.00000   0.00000   0.00000   0.00000   0.00000   0.00000
    D5        2.09633  -0.00007   0.00000   0.00038   0.00038   2.09671
    D6       -2.09633   0.00007   0.00000  -0.00038  -0.00038  -2.09671
    D7        0.00000   0.00000   0.00000   0.00000   0.00000   0.00000
    D8       -2.06286  -0.00004   0.00000  -0.00145  -0.00145  -2.06430
    D9        2.06286   0.00004   0.00000   0.00145   0.00145   2.06430
   D10        0.00000   0.00000   0.00000   0.00000   0.00000   0.00000
   D11        3.14159   0.00000   0.00000   0.00000   0.00000   3.14159
   D12        1.04095  -0.00014   0.00000  -0.00179  -0.00179   1.03916
   D13       -1.04095   0.00014   0.00000   0.00179   0.00179  -1.03916
   D14        3.14159   0.00000   0.00000   0.00000   0.00000   3.14159
   D15       -2.10065  -0.00014   0.00000  -0.00179  -0.00179  -2.10243
   D16        2.10065   0.00014   0.00000   0.00179   0.00179   2.10243
   D17        0.00000   0.00000   0.00000   0.00000   0.00000   0.00000
         Item               Value     Threshold  Converged?
 Maximum Force            0.009233     0.000450     NO 
 RMS     Force            0.002035     0.000300     NO 
 Maximum Displacement     0.018849     0.001800     NO 
 RMS     Displacement     0.007288     0.001200     NO 
 Predicted change in Energy=-1.933278D-04
 GradGradGradGradGradGradGradGradGradGradGradGradGradGradGradGradGradGrad

                          Input orientation:                          
 ---------------------------------------------------------------------
 Center     Atomic      Atomic             Coordinates (Angstroms)
 Number     Number       Type             X           Y           Z
 ---------------------------------------------------------------------
      1          8           0       -1.076185   -0.162345    0.000000
      2          8           0       -0.531842   -1.489638    0.000000
      3          6           0        0.904569   -1.303308    0.000000
      4          7           0        1.140191    0.112653    0.000000
      5          6           0        0.000789    0.653175    0.000000
      6          1           0        1.314957   -1.774781    0.896465
      7          1           0        1.314957   -1.774781   -0.896465
      8          6           0       -0.325533    2.100249    0.000000
      9          1           0       -0.913572    2.350835    0.881640
     10          1           0       -0.913572    2.350835   -0.881640
     11          1           0        0.598000    2.669826    0.000000
 ---------------------------------------------------------------------
                    Distance matrix (angstroms):
                    1          2          3          4          5
     1  O    0.000000
     2  O    1.434579   0.000000
     3  C    2.285866   1.448446   0.000000
     4  N    2.233370   2.315821   1.435431   0.000000
     5  C    1.350906   2.208019   2.155144   1.261110   0.000000
     6  H    3.020126   2.072588   1.092866   2.096808   2.902699
     7  H    3.020126   2.072588   1.092866   2.096808   2.902699
     8  C    2.383865   3.595810   3.619026   2.469591   1.483411
     9  H    2.668297   3.958819   4.175607   3.163019   2.120235
    10  H    2.668297   3.958819   4.175607   3.163019   2.120235
    11  H    3.289998   4.310184   3.984944   2.614020   2.103221
                    6          7          8          9         10
     6  H    0.000000
     7  H    1.792931   0.000000
     8  C    4.302408   4.302408   0.000000
     9  H    4.689059   5.014849   1.088978   0.000000
    10  H    5.014849   4.689059   1.088978   1.763281   0.000000
    11  H    4.590448   4.590448   1.085049   1.778734   1.778734
                   11
    11  H    0.000000
 Stoichiometry    C3H5NO2
 Framework group  CS[SG(C3HNO2),X(H4)]
 Deg. of freedom    17
 Full point group                 CS      NOp   2
 Largest Abelian subgroup         CS      NOp   2
 Largest concise Abelian subgroup CS      NOp   2
                         Standard orientation:                         
 ---------------------------------------------------------------------
 Center     Atomic      Atomic             Coordinates (Angstroms)
 Number     Number       Type             X           Y           Z
 ---------------------------------------------------------------------
      1          8           0       -1.075899   -0.165835    0.000000
      2          8           0       -0.529807   -1.492410    0.000000
      3          6           0        0.906357   -1.304187    0.000000
      4          7           0        1.140112    0.112083    0.000000
      5          6           0        0.000000    0.651103    0.000000
      6          1           0        1.317365   -1.775120    0.896465
      7          1           0        1.317365   -1.775120   -0.896465
      8          6           0       -0.328229    2.097746    0.000000
      9          1           0       -0.916598    2.347557    0.881640
     10          1           0       -0.916598    2.347557   -0.881640
     11          1           0        0.594553    2.668539    0.000000
 ---------------------------------------------------------------------
 Rotational constants (GHZ):           8.5457484           3.5062399           2.5666544
 Standard basis: Aug-CC-pVTZ (5D, 7F)
 There are   290 symmetry adapted cartesian basis functions of A'  symmetry.
 There are   165 symmetry adapted cartesian basis functions of A"  symmetry.
 There are   242 symmetry adapted basis functions of A'  symmetry.
 There are   149 symmetry adapted basis functions of A"  symmetry.
   391 basis functions,   567 primitive gaussians,   455 cartesian basis functions
    23 alpha electrons       23 beta electrons
       nuclear repulsion energy       244.0724381813 Hartrees.
 NAtoms=   11 NActive=   11 NUniq=    9 SFac= 1.49D+00 NAtFMM=   60 NAOKFM=F Big=F
 Integral buffers will be    131072 words long.
 Raffenetti 2 integral format.
 Two-electron integral symmetry is turned on.
 Nuclear repulsion after empirical dispersion term =      244.0693923015 Hartrees.
 One-electron integrals computed using PRISM.
 NBasis=   391 RedAO= T EigKep=  9.07D-06  NBF=   242   149
 NBsUse=   391 1.00D-06 EigRej= -1.00D+00 NBFU=   242   149
 Initial guess from the checkpoint file:  "PC2-M0001-b3lyp-wb97L-wb97H.chk"
 B after Tr=     0.000000    0.000000    0.000000
         Rot=    1.000000    0.000000    0.000000   -0.000469 Ang=  -0.05 deg.
 Initial guess orbital symmetries:
       Occupied  (A') (A') (A') (A') (A') (A') (A') (A') (A') (A')
                 (A') (A') (A') (A") (A') (A") (A') (A') (A") (A')
                 (A") (A') (A")
       Virtual   (A') (A') (A") (A') (A") (A') (A") (A') (A') (A')
                 (A') (A') (A") (A') (A") (A') (A") (A') (A") (A')
                 (A') (A") (A') (A') (A') (A') (A') (A") (A') (A")
                 (A') (A') (A") (A') (A") (A') (A') (A") (A') (A')
                 (A") (A") (A') (A') (A') (A") (A") (A') (A') (A')
                 (A") (A') (A") (A') (A') (A") (A') (A') (A') (A")
                 (A') (A") (A') (A') (A") (A') (A') (A') (A") (A')
                 (A') (A") (A') (A') (A") (A') (A") (A') (A") (A')
                 (A") (A') (A') (A") (A') (A") (A') (A") (A') (A')
                 (A") (A") (A') (A") (A") (A') (A') (A') (A') (A')
                 (A') (A") (A') (A") (A') (A') (A") (A") (A') (A")
                 (A') (A') (A") (A') (A") (A') (A") (A') (A') (A")
                 (A') (A") (A') (A") (A') (A') (A") (A') (A') (A")
                 (A") (A") (A') (A') (A') (A") (A") (A') (A") (A')
                 (A') (A') (A") (A') (A") (A') (A") (A') (A') (A")
                 (A") (A') (A") (A') (A") (A') (A") (A') (A') (A')
                 (A') (A") (A') (A') (A") (A') (A') (A") (A') (A')
                 (A") (A') (A") (A') (A") (A') (A') (A") (A') (A")
                 (A') (A") (A') (A') (A") (A') (A') (A") (A') (A")
                 (A') (A') (A") (A") (A') (A") (A') (A') (A") (A')
                 (A') (A') (A') (A") (A") (A') (A") (A') (A') (A")
                 (A") (A') (A') (A') (A') (A") (A") (A') (A') (A')
                 (A') (A") (A") (A') (A') (A') (A") (A') (A') (A")
                 (A') (A") (A") (A') (A') (A') (A") (A') (A") (A')
                 (A") (A") (A') (A") (A") (A') (A') (A") (A') (A")
                 (A") (A') (A') (A") (A') (A") (A") (A') (A') (A")
                 (A') (A") (A') (A") (A') (A") (A') (A') (A") (A')
                 (A') (A") (A') (A") (A') (A') (A') (A") (A') (A")
                 (A') (A') (A') (A") (A') (A") (A") (A') (A') (A")
                 (A') (A') (A') (A') (A') (A") (A') (A") (A") (A')
                 (A') (A") (A") (A') (A") (A') (A") (A') (A') (A')
                 (A") (A") (A') (A") (A') (A') (A") (A') (A") (A')
                 (A") (A') (A") (A') (A') (A') (A') (A") (A') (A")
                 (A') (A') (A") (A') (A') (A") (A') (A") (A') (A')
                 (A") (A') (A") (A") (A') (A') (A") (A") (A') (A")
                 (A') (A') (A") (A') (A") (A') (A') (A") (A') (A')
                 (A') (A') (A') (A') (A') (A') (A') (A')
 Requested convergence on RMS density matrix=1.00D-08 within 128 cycles.
 Requested convergence on MAX density matrix=1.00D-06.
 Requested convergence on             energy=1.00D-06.
 No special actions if energy rises.
 SCF Done:  E(RwB97XD) =  -322.439599743     A.U. after   10 cycles
            NFock= 10  Conv=0.36D-08     -V/T= 2.0057
 Calling FoFJK, ICntrl=      2127 FMM=F ISym2X=1 I1Cent= 0 IOpClX= 0 NMat=1 NMatS=1 NMatT=0.
 ***** Axes restored to original set *****
 -------------------------------------------------------------------
 Center     Atomic                   Forces (Hartrees/Bohr)
 Number     Number              X              Y              Z
 -------------------------------------------------------------------
      1        8           0.000806019   -0.000518601    0.000000000
      2        8           0.000102807    0.000814655    0.000000000
      3        6          -0.000296255   -0.000405068    0.000000000
      4        7          -0.000662027   -0.000151245    0.000000000
      5        6          -0.000061356   -0.000036894    0.000000000
      6        1           0.000149593   -0.000130010   -0.000007498
      7        1           0.000149593   -0.000130010    0.000007498
      8        6           0.000120186    0.000299721    0.000000000
      9        1          -0.000112076    0.000103154   -0.000005500
     10        1          -0.000112076    0.000103154    0.000005500
     11        1          -0.000084407    0.000051145    0.000000000
 -------------------------------------------------------------------
 Cartesian Forces:  Max     0.000814655 RMS     0.000277987

 GradGradGradGradGradGradGradGradGradGradGradGradGradGradGradGradGradGrad
 Berny optimization.
 Using GEDIIS/GDIIS optimizer.
 FormGI is forming the generalized inverse of G from B-inverse, IUseBI=4.
 Internal  Forces:  Max     0.000585173 RMS     0.000219900
 Search for a local minimum.
 Step number   2 out of a maximum of   56
 All quantities printed in internal units (Hartrees-Bohrs-Radians)
 Mixed Optimization -- En-DIIS/RFO-DIIS
 Update second derivatives using D2CorX and points    1    2
 DE= -1.95D-04 DEPred=-1.93D-04 R= 1.01D+00
 TightC=F SS=  1.41D+00  RLast= 3.01D-02 DXNew= 5.0454D-01 9.0380D-02
 Trust test= 1.01D+00 RLast= 3.01D-02 DXMaxT set to 3.00D-01
 ITU=  1  0
 Use linear search instead of GDIIS.
     Eigenvalues ---    0.00912   0.01145   0.01615   0.02498   0.07529
     Eigenvalues ---    0.07596   0.07635   0.09848   0.11617   0.11910
     Eigenvalues ---    0.15998   0.16000   0.16074   0.23421   0.24999
     Eigenvalues ---    0.25035   0.33550   0.34113   0.34178   0.34368
     Eigenvalues ---    0.34647   0.35607   0.36335   0.37689   0.39772
     Eigenvalues ---    0.50613   0.73343
 RFO step:  Lambda=-7.97074027D-06 EMin= 9.11826185D-03
 Quartic linear search produced a step of  0.00313.
 Iteration  1 RMS(Cart)=  0.00140328 RMS(Int)=  0.00000058
 Iteration  2 RMS(Cart)=  0.00000071 RMS(Int)=  0.00000019
 ClnCor:  largest displacement from symmetrization is 2.92D-10 for atom     7.
 Variable       Old X    -DE/DX   Delta X   Delta X   Delta X     New X
                                 (Linear)    (Quad)   (Total)
    R1        2.71096  -0.00050  -0.00003  -0.00148  -0.00150   2.70946
    R2        2.55284  -0.00041  -0.00003  -0.00096  -0.00099   2.55185
    R3        2.73717  -0.00038  -0.00002  -0.00109  -0.00111   2.73606
    R4        2.71257   0.00024  -0.00002   0.00058   0.00056   2.71314
    R5        2.06522   0.00011  -0.00002   0.00020   0.00018   2.06540
    R6        2.06522   0.00011  -0.00002   0.00020   0.00018   2.06540
    R7        2.38315  -0.00010  -0.00004  -0.00035  -0.00039   2.38276
    R8        2.80324   0.00059  -0.00003   0.00157   0.00153   2.80477
    R9        2.05787   0.00008  -0.00003   0.00007   0.00004   2.05791
   R10        2.05787   0.00008  -0.00003   0.00007   0.00004   2.05791
   R11        2.05045  -0.00004  -0.00003  -0.00029  -0.00032   2.05012
    A1        1.82971   0.00035   0.00000   0.00115   0.00115   1.83087
    A2        1.83099   0.00022   0.00000   0.00086   0.00086   1.83185
    A3        1.86469  -0.00048  -0.00001  -0.00182  -0.00183   1.86286
    A4        1.89325   0.00018   0.00001   0.00098   0.00099   1.89424
    A5        1.89325   0.00018   0.00001   0.00098   0.00099   1.89424
    A6        1.94327   0.00014   0.00000   0.00062   0.00062   1.94389
    A7        1.94327   0.00014   0.00000   0.00062   0.00062   1.94389
    A8        1.92383  -0.00017  -0.00001  -0.00134  -0.00135   1.92248
    A9        1.84886   0.00042   0.00000   0.00190   0.00190   1.85076
   A10        2.05053  -0.00052   0.00001  -0.00209  -0.00208   2.04844
   A11        1.99712   0.00016   0.00000   0.00064   0.00064   1.99775
   A12        2.23554   0.00036   0.00000   0.00145   0.00145   2.23699
   A13        1.92118   0.00010  -0.00001   0.00048   0.00048   1.92166
   A14        1.92118   0.00010  -0.00001   0.00048   0.00048   1.92166
   A15        1.90164   0.00010   0.00000   0.00084   0.00084   1.90248
   A16        1.88695  -0.00016   0.00000  -0.00135  -0.00135   1.88560
   A17        1.91646  -0.00007   0.00001  -0.00024  -0.00023   1.91622
   A18        1.91646  -0.00007   0.00001  -0.00024  -0.00023   1.91622
    D1        0.00000   0.00000   0.00000   0.00000   0.00000   0.00000
    D2        0.00000   0.00000   0.00000   0.00000   0.00000   0.00000
    D3        3.14159   0.00000   0.00000   0.00000   0.00000   3.14159
    D4        0.00000   0.00000   0.00000   0.00000   0.00000   0.00000
    D5        2.09671   0.00000   0.00000   0.00024   0.00024   2.09696
    D6       -2.09671   0.00000   0.00000  -0.00024  -0.00024  -2.09696
    D7        0.00000   0.00000   0.00000   0.00000   0.00000   0.00000
    D8       -2.06430  -0.00001   0.00000  -0.00042  -0.00042  -2.06473
    D9        2.06430   0.00001   0.00000   0.00042   0.00042   2.06473
   D10        0.00000   0.00000   0.00000   0.00000   0.00000   0.00000
   D11        3.14159   0.00000   0.00000   0.00000   0.00000   3.14159
   D12        1.03916  -0.00004  -0.00001  -0.00053  -0.00054   1.03862
   D13       -1.03916   0.00004   0.00001   0.00053   0.00054  -1.03862
   D14        3.14159   0.00000   0.00000   0.00000   0.00000   3.14159
   D15       -2.10243  -0.00004  -0.00001  -0.00053  -0.00054  -2.10297
   D16        2.10243   0.00004   0.00001   0.00053   0.00054   2.10297
   D17        0.00000   0.00000   0.00000   0.00000   0.00000   0.00000
         Item               Value     Threshold  Converged?
 Maximum Force            0.000585     0.000450     NO 
 RMS     Force            0.000220     0.000300     YES
 Maximum Displacement     0.003648     0.001800     NO 
 RMS     Displacement     0.001403     0.001200     NO 
 Predicted change in Energy=-3.987782D-06
 GradGradGradGradGradGradGradGradGradGradGradGradGradGradGradGradGradGrad

                          Input orientation:                          
 ---------------------------------------------------------------------
 Center     Atomic      Atomic             Coordinates (Angstroms)
 Number     Number       Type             X           Y           Z
 ---------------------------------------------------------------------
      1          8           0       -1.074927   -0.162521    0.000000
      2          8           0       -0.531369   -1.489276    0.000000
      3          6           0        0.904688   -1.304780    0.000000
      4          7           0        1.139501    0.111618    0.000000
      5          6           0        0.000988    0.653529    0.000000
      6          1           0        1.315553   -1.776712    0.896124
      7          1           0        1.315553   -1.776712   -0.896124
      8          6           0       -0.325728    2.101345    0.000000
      9          1           0       -0.914296    2.352240    0.881227
     10          1           0       -0.914296    2.352240   -0.881227
     11          1           0        0.597093    2.671748    0.000000
 ---------------------------------------------------------------------
                    Distance matrix (angstroms):
                    1          2          3          4          5
     1  O    0.000000
     2  O    1.433783   0.000000
     3  C    2.285525   1.447860   0.000000
     4  N    2.231331   2.314016   1.435730   0.000000
     5  C    1.350382   2.207945   2.156767   1.260904   0.000000
     6  H    3.020437   2.072867   1.092963   2.097575   2.904684
     7  H    3.020437   2.072867   1.092963   2.097575   2.904684
     8  C    2.384615   3.596505   3.621548   2.471014   1.484222
     9  H    2.669529   3.959853   4.178403   3.164652   2.121302
    10  H    2.669529   3.959853   4.178403   3.164652   2.121302
    11  H    3.290704   4.311328   3.988407   2.616959   2.104411
                    6          7          8          9         10
     6  H    0.000000
     7  H    1.792247   0.000000
     8  C    4.305365   4.305365   0.000000
     9  H    4.692621   5.017912   1.089000   0.000000
    10  H    5.017912   4.692621   1.089000   1.762453   0.000000
    11  H    4.594346   4.594346   1.084877   1.778466   1.778466
                   11
    11  H    0.000000
 Stoichiometry    C3H5NO2
 Framework group  CS[SG(C3HNO2),X(H4)]
 Deg. of freedom    17
 Full point group                 CS      NOp   2
 Largest Abelian subgroup         CS      NOp   2
 Largest concise Abelian subgroup CS      NOp   2
                         Standard orientation:                         
 ---------------------------------------------------------------------
 Center     Atomic      Atomic             Coordinates (Angstroms)
 Number     Number       Type             X           Y           Z
 ---------------------------------------------------------------------
      1          8           0       -1.074824   -0.165921    0.000000
      2          8           0       -0.529495   -1.491948    0.000000
      3          6           0        0.906314   -1.305534    0.000000
      4          7           0        1.139235    0.111176    0.000000
      5          6           0        0.000000    0.651566    0.000000
      6          1           0        1.317810   -1.776916    0.896124
      7          1           0        1.317810   -1.776916   -0.896124
      8          6           0       -0.328651    2.098945    0.000000
      9          1           0       -0.917553    2.349053    0.881227
     10          1           0       -0.917553    2.349053   -0.881227
     11          1           0        0.593408    2.670580    0.000000
 ---------------------------------------------------------------------
 Rotational constants (GHZ):           8.5578510           3.5028820           2.5658732
 Standard basis: Aug-CC-pVTZ (5D, 7F)
 There are   290 symmetry adapted cartesian basis functions of A'  symmetry.
 There are   165 symmetry adapted cartesian basis functions of A"  symmetry.
 There are   242 symmetry adapted basis functions of A'  symmetry.
 There are   149 symmetry adapted basis functions of A"  symmetry.
   391 basis functions,   567 primitive gaussians,   455 cartesian basis functions
    23 alpha electrons       23 beta electrons
       nuclear repulsion energy       244.0821288680 Hartrees.
 NAtoms=   11 NActive=   11 NUniq=    9 SFac= 1.49D+00 NAtFMM=   60 NAOKFM=F Big=F
 Integral buffers will be    131072 words long.
 Raffenetti 2 integral format.
 Two-electron integral symmetry is turned on.
 Nuclear repulsion after empirical dispersion term =      244.0790844052 Hartrees.
 One-electron integrals computed using PRISM.
 NBasis=   391 RedAO= T EigKep=  9.08D-06  NBF=   242   149
 NBsUse=   391 1.00D-06 EigRej= -1.00D+00 NBFU=   242   149
 Initial guess from the checkpoint file:  "PC2-M0001-b3lyp-wb97L-wb97H.chk"
 B after Tr=     0.000000    0.000000    0.000000
         Rot=    1.000000    0.000000    0.000000    0.000020 Ang=   0.00 deg.
 Initial guess orbital symmetries:
       Occupied  (A') (A') (A') (A') (A') (A') (A') (A') (A') (A')
                 (A') (A') (A') (A") (A') (A") (A') (A') (A") (A')
                 (A") (A') (A")
       Virtual   (A') (A') (A") (A') (A") (A') (A') (A") (A') (A')
                 (A') (A') (A") (A') (A") (A') (A") (A') (A") (A')
                 (A') (A") (A') (A') (A') (A') (A') (A") (A') (A")
                 (A') (A") (A') (A') (A") (A') (A') (A") (A') (A')
                 (A") (A") (A') (A') (A') (A") (A") (A') (A') (A')
                 (A") (A') (A") (A') (A') (A") (A') (A') (A") (A')
                 (A') (A") (A') (A') (A") (A') (A') (A') (A") (A')
                 (A') (A") (A') (A') (A") (A') (A") (A') (A") (A')
                 (A") (A') (A') (A") (A') (A") (A') (A") (A') (A')
                 (A") (A") (A') (A") (A") (A') (A') (A') (A') (A')
                 (A') (A") (A') (A") (A') (A') (A") (A") (A') (A")
                 (A') (A') (A") (A') (A") (A') (A") (A') (A') (A")
                 (A') (A") (A') (A") (A') (A') (A") (A') (A') (A")
                 (A") (A") (A') (A') (A') (A") (A") (A') (A") (A')
                 (A') (A') (A") (A') (A") (A') (A") (A') (A') (A")
                 (A") (A') (A') (A") (A') (A") (A") (A') (A') (A')
                 (A') (A') (A") (A') (A") (A') (A') (A") (A') (A')
                 (A") (A') (A") (A') (A") (A') (A') (A") (A') (A")
                 (A') (A") (A') (A') (A") (A') (A') (A") (A') (A")
                 (A') (A') (A") (A") (A') (A") (A') (A') (A") (A')
                 (A') (A') (A') (A") (A") (A') (A") (A') (A') (A")
                 (A") (A') (A') (A') (A') (A") (A") (A') (A') (A')
                 (A') (A") (A") (A') (A') (A') (A") (A') (A') (A")
                 (A') (A") (A") (A') (A') (A') (A") (A') (A") (A')
                 (A") (A") (A") (A') (A") (A') (A') (A") (A') (A")
                 (A") (A') (A') (A") (A") (A') (A") (A') (A') (A")
                 (A') (A") (A') (A") (A') (A") (A') (A') (A") (A')
                 (A') (A") (A") (A') (A') (A') (A') (A") (A') (A")
                 (A') (A') (A') (A") (A') (A") (A") (A') (A') (A")
                 (A') (A') (A') (A') (A') (A") (A') (A") (A") (A')
                 (A') (A") (A") (A') (A') (A") (A") (A') (A') (A')
                 (A") (A") (A') (A") (A') (A') (A") (A') (A") (A')
                 (A") (A') (A") (A') (A') (A') (A') (A") (A') (A")
                 (A') (A') (A") (A') (A') (A") (A') (A") (A') (A")
                 (A') (A') (A") (A") (A') (A') (A") (A") (A') (A")
                 (A') (A') (A") (A') (A") (A') (A') (A") (A') (A')
                 (A') (A') (A') (A') (A') (A') (A') (A')
 Requested convergence on RMS density matrix=1.00D-08 within 128 cycles.
 Requested convergence on MAX density matrix=1.00D-06.
 Requested convergence on             energy=1.00D-06.
 No special actions if energy rises.
 SCF Done:  E(RwB97XD) =  -322.439603102     A.U. after    8 cycles
            NFock=  8  Conv=0.60D-08     -V/T= 2.0057
 Calling FoFJK, ICntrl=      2127 FMM=F ISym2X=1 I1Cent= 0 IOpClX= 0 NMat=1 NMatS=1 NMatT=0.
 ***** Axes restored to original set *****
 -------------------------------------------------------------------
 Center     Atomic                   Forces (Hartrees/Bohr)
 Number     Number              X              Y              Z
 -------------------------------------------------------------------
      1        8          -0.000121753   -0.000301189    0.000000000
      2        8          -0.000076715    0.000272607    0.000000000
      3        6          -0.000314286    0.000209563    0.000000000
      4        7           0.000345804    0.000026208    0.000000000
      5        6           0.000048177   -0.000133578    0.000000000
      6        1           0.000063682   -0.000010986    0.000040556
      7        1           0.000063682   -0.000010986   -0.000040556
      8        6           0.000029537   -0.000074162    0.000000000
      9        1          -0.000047999   -0.000000229    0.000053726
     10        1          -0.000047999   -0.000000229   -0.000053726
     11        1           0.000057871    0.000022981    0.000000000
 -------------------------------------------------------------------
 Cartesian Forces:  Max     0.000345804 RMS     0.000123231

 GradGradGradGradGradGradGradGradGradGradGradGradGradGradGradGradGradGrad
 Berny optimization.
 Using GEDIIS/GDIIS optimizer.
 FormGI is forming the generalized inverse of G from B-inverse, IUseBI=4.
 Internal  Forces:  Max     0.000334750 RMS     0.000087374
 Search for a local minimum.
 Step number   3 out of a maximum of   56
 All quantities printed in internal units (Hartrees-Bohrs-Radians)
 Mixed Optimization -- En-DIIS/RFO-DIIS
 Swapping is turned off.
 Update second derivatives using D2CorX and points    1    2    3
 DE= -3.36D-06 DEPred=-3.99D-06 R= 8.42D-01
 TightC=F SS=  1.41D+00  RLast= 5.71D-03 DXNew= 5.0454D-01 1.7123D-02
 Trust test= 8.42D-01 RLast= 5.71D-03 DXMaxT set to 3.00D-01
 ITU=  1  1  0
     Eigenvalues ---    0.00912   0.01145   0.01614   0.02497   0.07421
     Eigenvalues ---    0.07586   0.07642   0.09506   0.11560   0.11900
     Eigenvalues ---    0.15998   0.16000   0.16052   0.23948   0.24771
     Eigenvalues ---    0.29026   0.31538   0.34113   0.34189   0.34368
     Eigenvalues ---    0.34577   0.35294   0.36192   0.36882   0.42896
     Eigenvalues ---    0.53491   0.73602
 En-DIIS/RFO-DIIS/Sim-DIIS IScMMF=       -3 using points:     3    2
 RFO step:  Lambda=-9.19453288D-07.
 DidBck=F Rises=F RFO-DIIS coefs:    0.97181    0.02819
 Iteration  1 RMS(Cart)=  0.00029152 RMS(Int)=  0.00000008
 Iteration  2 RMS(Cart)=  0.00000007 RMS(Int)=  0.00000004
 ClnCor:  largest displacement from symmetrization is 6.89D-11 for atom     7.
 Variable       Old X    -DE/DX   Delta X   Delta X   Delta X     New X
                                 (Linear)    (Quad)   (Total)
    R1        2.70946  -0.00033   0.00004  -0.00092  -0.00088   2.70858
    R2        2.55185   0.00015   0.00003   0.00015   0.00018   2.55203
    R3        2.73606   0.00000   0.00003  -0.00017  -0.00014   2.73592
    R4        2.71314  -0.00010  -0.00002  -0.00015  -0.00017   2.71297
    R5        2.06540   0.00006  -0.00001   0.00018   0.00018   2.06558
    R6        2.06540   0.00006  -0.00001   0.00018   0.00018   2.06558
    R7        2.38276   0.00008   0.00001   0.00007   0.00008   2.38284
    R8        2.80477  -0.00005  -0.00004   0.00007   0.00003   2.80480
    R9        2.05791   0.00007   0.00000   0.00018   0.00018   2.05809
   R10        2.05791   0.00007   0.00000   0.00018   0.00018   2.05809
   R11        2.05012   0.00006   0.00001   0.00012   0.00013   2.05025
    A1        1.83087  -0.00009  -0.00003  -0.00015  -0.00019   1.83068
    A2        1.83185   0.00003  -0.00002   0.00007   0.00004   1.83190
    A3        1.86286   0.00017   0.00005   0.00038   0.00043   1.86329
    A4        1.89424  -0.00001  -0.00003   0.00030   0.00027   1.89451
    A5        1.89424  -0.00001  -0.00003   0.00030   0.00027   1.89451
    A6        1.94389  -0.00007  -0.00002  -0.00024  -0.00026   1.94363
    A7        1.94389  -0.00007  -0.00002  -0.00024  -0.00026   1.94363
    A8        1.92248  -0.00001   0.00004  -0.00042  -0.00038   1.92210
    A9        1.85076  -0.00028  -0.00005  -0.00070  -0.00075   1.85001
   A10        2.04844   0.00017   0.00006   0.00040   0.00046   2.04891
   A11        1.99775  -0.00011  -0.00002  -0.00035  -0.00037   1.99738
   A12        2.23699  -0.00006  -0.00004  -0.00005  -0.00009   2.23690
   A13        1.92166  -0.00002  -0.00001  -0.00004  -0.00006   1.92160
   A14        1.92166  -0.00002  -0.00001  -0.00004  -0.00006   1.92160
   A15        1.90248  -0.00001  -0.00002   0.00009   0.00007   1.90255
   A16        1.88560   0.00001   0.00004  -0.00018  -0.00015   1.88546
   A17        1.91622   0.00002   0.00001   0.00009   0.00010   1.91632
   A18        1.91622   0.00002   0.00001   0.00009   0.00010   1.91632
    D1        0.00000   0.00000   0.00000   0.00000   0.00000   0.00000
    D2        0.00000   0.00000   0.00000   0.00000   0.00000   0.00000
    D3        3.14159   0.00000   0.00000   0.00000   0.00000   3.14159
    D4        0.00000   0.00000   0.00000   0.00000   0.00000   0.00000
    D5        2.09696   0.00001  -0.00001   0.00008   0.00008   2.09703
    D6       -2.09696  -0.00001   0.00001  -0.00008  -0.00008  -2.09703
    D7        0.00000   0.00000   0.00000   0.00000   0.00000   0.00000
    D8       -2.06473  -0.00006   0.00001  -0.00045  -0.00044  -2.06517
    D9        2.06473   0.00006  -0.00001   0.00045   0.00044   2.06517
   D10        0.00000   0.00000   0.00000   0.00000   0.00000   0.00000
   D11        3.14159   0.00000   0.00000   0.00000   0.00000   3.14159
   D12        1.03862  -0.00001   0.00002  -0.00014  -0.00013   1.03850
   D13       -1.03862   0.00001  -0.00002   0.00014   0.00013  -1.03850
   D14        3.14159   0.00000   0.00000   0.00000   0.00000   3.14159
   D15       -2.10297  -0.00001   0.00002  -0.00014  -0.00013  -2.10310
   D16        2.10297   0.00001  -0.00002   0.00014   0.00013   2.10310
   D17        0.00000   0.00000   0.00000   0.00000   0.00000   0.00000
         Item               Value     Threshold  Converged?
 Maximum Force            0.000335     0.000450     YES
 RMS     Force            0.000087     0.000300     YES
 Maximum Displacement     0.000811     0.001800     YES
 RMS     Displacement     0.000292     0.001200     YES
 Predicted change in Energy=-4.597165D-07
 Optimization completed.
    -- Stationary point found.
                           ----------------------------
                           !   Optimized Parameters   !
                           ! (Angstroms and Degrees)  !
 --------------------------                            --------------------------
 ! Name  Definition              Value          Derivative Info.                !
 --------------------------------------------------------------------------------
 ! R1    R(1,2)                  1.4338         -DE/DX =   -0.0003              !
 ! R2    R(1,5)                  1.3504         -DE/DX =    0.0001              !
 ! R3    R(2,3)                  1.4479         -DE/DX =    0.0                 !
 ! R4    R(3,4)                  1.4357         -DE/DX =   -0.0001              !
 ! R5    R(3,6)                  1.093          -DE/DX =    0.0001              !
 ! R6    R(3,7)                  1.093          -DE/DX =    0.0001              !
 ! R7    R(4,5)                  1.2609         -DE/DX =    0.0001              !
 ! R8    R(5,8)                  1.4842         -DE/DX =    0.0                 !
 ! R9    R(8,9)                  1.089          -DE/DX =    0.0001              !
 ! R10   R(8,10)                 1.089          -DE/DX =    0.0001              !
 ! R11   R(8,11)                 1.0849         -DE/DX =    0.0001              !
 ! A1    A(2,1,5)              104.9009         -DE/DX =   -0.0001              !
 ! A2    A(1,2,3)              104.9574         -DE/DX =    0.0                 !
 ! A3    A(2,3,4)              106.7339         -DE/DX =    0.0002              !
 ! A4    A(2,3,6)              108.5319         -DE/DX =    0.0                 !
 ! A5    A(2,3,7)              108.5319         -DE/DX =    0.0                 !
 ! A6    A(4,3,6)              111.3766         -DE/DX =   -0.0001              !
 ! A7    A(4,3,7)              111.3766         -DE/DX =   -0.0001              !
 ! A8    A(6,3,7)              110.1502         -DE/DX =    0.0                 !
 ! A9    A(3,4,5)              106.0406         -DE/DX =   -0.0003              !
 ! A10   A(1,5,4)              117.3671         -DE/DX =    0.0002              !
 ! A11   A(1,5,8)              114.4628         -DE/DX =   -0.0001              !
 ! A12   A(4,5,8)              128.1701         -DE/DX =   -0.0001              !
 ! A13   A(5,8,9)              110.103          -DE/DX =    0.0                 !
 ! A14   A(5,8,10)             110.103          -DE/DX =    0.0                 !
 ! A15   A(5,8,11)             109.0041         -DE/DX =    0.0                 !
 ! A16   A(9,8,10)             108.0372         -DE/DX =    0.0                 !
 ! A17   A(9,8,11)             109.7916         -DE/DX =    0.0                 !
 ! A18   A(10,8,11)            109.7916         -DE/DX =    0.0                 !
 ! D1    D(5,1,2,3)              0.0            -DE/DX =    0.0                 !
 ! D2    D(2,1,5,4)              0.0            -DE/DX =    0.0                 !
 ! D3    D(2,1,5,8)            180.0            -DE/DX =    0.0                 !
 ! D4    D(1,2,3,4)              0.0            -DE/DX =    0.0                 !
 ! D5    D(1,2,3,6)            120.1467         -DE/DX =    0.0                 !
 ! D6    D(1,2,3,7)           -120.1467         -DE/DX =    0.0                 !
 ! D7    D(2,3,4,5)              0.0            -DE/DX =    0.0                 !
 ! D8    D(6,3,4,5)           -118.3003         -DE/DX =   -0.0001              !
 ! D9    D(7,3,4,5)            118.3003         -DE/DX =    0.0001              !
 ! D10   D(3,4,5,1)              0.0            -DE/DX =    0.0                 !
 ! D11   D(3,4,5,8)            180.0            -DE/DX =    0.0                 !
 ! D12   D(1,5,8,9)             59.5087         -DE/DX =    0.0                 !
 ! D13   D(1,5,8,10)           -59.5087         -DE/DX =    0.0                 !
 ! D14   D(1,5,8,11)           180.0            -DE/DX =    0.0                 !
 ! D15   D(4,5,8,9)           -120.4913         -DE/DX =    0.0                 !
 ! D16   D(4,5,8,10)           120.4913         -DE/DX =    0.0                 !
 ! D17   D(4,5,8,11)             0.0            -DE/DX =    0.0                 !
 --------------------------------------------------------------------------------
 GradGradGradGradGradGradGradGradGradGradGradGradGradGradGradGradGradGrad

                          Input orientation:                          
 ---------------------------------------------------------------------
 Center     Atomic      Atomic             Coordinates (Angstroms)
 Number     Number       Type             X           Y           Z
 ---------------------------------------------------------------------
      1          8           0       -1.074927   -0.162521    0.000000
      2          8           0       -0.531369   -1.489276    0.000000
      3          6           0        0.904688   -1.304780    0.000000
      4          7           0        1.139501    0.111618    0.000000
      5          6           0        0.000988    0.653529    0.000000
      6          1           0        1.315553   -1.776712    0.896124
      7          1           0        1.315553   -1.776712   -0.896124
      8          6           0       -0.325728    2.101345    0.000000
      9          1           0       -0.914296    2.352240    0.881227
     10          1           0       -0.914296    2.352240   -0.881227
     11          1           0        0.597093    2.671748    0.000000
 ---------------------------------------------------------------------
                    Distance matrix (angstroms):
                    1          2          3          4          5
     1  O    0.000000
     2  O    1.433783   0.000000
     3  C    2.285525   1.447860   0.000000
     4  N    2.231331   2.314016   1.435730   0.000000
     5  C    1.350382   2.207945   2.156767   1.260904   0.000000
     6  H    3.020437   2.072867   1.092963   2.097575   2.904684
     7  H    3.020437   2.072867   1.092963   2.097575   2.904684
     8  C    2.384615   3.596505   3.621548   2.471014   1.484222
     9  H    2.669529   3.959853   4.178403   3.164652   2.121302
    10  H    2.669529   3.959853   4.178403   3.164652   2.121302
    11  H    3.290704   4.311328   3.988407   2.616959   2.104411
                    6          7          8          9         10
     6  H    0.000000
     7  H    1.792247   0.000000
     8  C    4.305365   4.305365   0.000000
     9  H    4.692621   5.017912   1.089000   0.000000
    10  H    5.017912   4.692621   1.089000   1.762453   0.000000
    11  H    4.594346   4.594346   1.084877   1.778466   1.778466
                   11
    11  H    0.000000
 Stoichiometry    C3H5NO2
 Framework group  CS[SG(C3HNO2),X(H4)]
 Deg. of freedom    17
 Full point group                 CS      NOp   2
 Largest Abelian subgroup         CS      NOp   2
 Largest concise Abelian subgroup CS      NOp   2
                         Standard orientation:                         
 ---------------------------------------------------------------------
 Center     Atomic      Atomic             Coordinates (Angstroms)
 Number     Number       Type             X           Y           Z
 ---------------------------------------------------------------------
      1          8           0       -1.074824   -0.165921    0.000000
      2          8           0       -0.529495   -1.491948    0.000000
      3          6           0        0.906314   -1.305534    0.000000
      4          7           0        1.139235    0.111176    0.000000
      5          6           0        0.000000    0.651566    0.000000
      6          1           0        1.317810   -1.776916    0.896124
      7          1           0        1.317810   -1.776916   -0.896124
      8          6           0       -0.328651    2.098945    0.000000
      9          1           0       -0.917553    2.349053    0.881227
     10          1           0       -0.917553    2.349053   -0.881227
     11          1           0        0.593408    2.670580    0.000000
 ---------------------------------------------------------------------
 Rotational constants (GHZ):           8.5578510           3.5028820           2.5658732

 **********************************************************************

            Population analysis using the SCF Density.

 **********************************************************************

 Orbital symmetries:
       Occupied  (A') (A') (A') (A') (A') (A') (A') (A') (A') (A')
                 (A') (A') (A') (A") (A') (A") (A') (A') (A") (A')
                 (A") (A') (A")
       Virtual   (A') (A') (A") (A') (A") (A') (A') (A") (A') (A')
                 (A') (A') (A") (A') (A") (A') (A") (A') (A") (A')
                 (A') (A") (A') (A') (A') (A') (A') (A") (A') (A")
                 (A') (A") (A') (A') (A") (A') (A') (A") (A') (A')
                 (A") (A") (A') (A') (A') (A") (A") (A') (A') (A')
                 (A") (A') (A") (A') (A') (A") (A') (A') (A") (A')
                 (A') (A") (A') (A') (A") (A') (A') (A') (A") (A')
                 (A') (A") (A') (A') (A") (A') (A") (A') (A") (A')
                 (A") (A') (A') (A") (A') (A") (A') (A") (A') (A')
                 (A") (A") (A') (A") (A") (A') (A') (A') (A') (A')
                 (A') (A") (A') (A") (A') (A') (A") (A") (A') (A")
                 (A') (A') (A") (A') (A") (A') (A") (A') (A') (A")
                 (A') (A") (A') (A") (A') (A') (A") (A') (A') (A")
                 (A") (A") (A') (A') (A') (A") (A") (A') (A") (A')
                 (A') (A') (A") (A') (A") (A') (A") (A') (A') (A")
                 (A") (A') (A') (A") (A') (A") (A") (A') (A') (A')
                 (A') (A') (A") (A') (A") (A') (A') (A") (A') (A')
                 (A") (A') (A") (A') (A") (A') (A') (A") (A') (A")
                 (A') (A") (A') (A') (A") (A') (A') (A") (A') (A")
                 (A') (A') (A") (A") (A') (A") (A') (A') (A") (A')
                 (A') (A') (A') (A") (A") (A') (A") (A') (A') (A")
                 (A") (A') (A') (A') (A') (A") (A") (A') (A') (A')
                 (A') (A") (A") (A') (A') (A') (A") (A') (A') (A")
                 (A') (A") (A") (A') (A') (A') (A") (A') (A") (A')
                 (A") (A") (A") (A') (A") (A') (A') (A") (A') (A")
                 (A") (A') (A') (A") (A") (A') (A") (A') (A') (A")
                 (A') (A") (A') (A") (A') (A") (A') (A') (A") (A')
                 (A') (A") (A") (A') (A') (A') (A') (A") (A') (A")
                 (A') (A') (A') (A") (A') (A") (A") (A') (A') (A")
                 (A') (A') (A') (A') (A') (A") (A') (A") (A") (A')
                 (A') (A") (A") (A') (A') (A") (A") (A') (A') (A')
                 (A") (A") (A') (A") (A') (A') (A") (A') (A") (A')
                 (A") (A') (A") (A') (A') (A') (A') (A") (A') (A")
                 (A') (A') (A") (A') (A') (A") (A') (A") (A') (A")
                 (A') (A') (A") (A") (A') (A') (A") (A") (A') (A")
                 (A') (A') (A") (A') (A") (A') (A') (A") (A') (A')
                 (A') (A') (A') (A') (A') (A') (A') (A')
 The electronic state is 1-A'.
 Alpha  occ. eigenvalues --  -19.35170 -19.32636 -14.43654 -10.39916 -10.37374
 Alpha  occ. eigenvalues --  -10.31064  -1.28481  -1.05845  -1.03721  -0.86148
 Alpha  occ. eigenvalues --   -0.78050  -0.69998  -0.61283  -0.61119  -0.55052
 Alpha  occ. eigenvalues --   -0.53921  -0.51922  -0.50153  -0.49448  -0.48070
 Alpha  occ. eigenvalues --   -0.41817  -0.39097  -0.32687
 Alpha virt. eigenvalues --    0.02939   0.03833   0.04381   0.05123   0.05641
 Alpha virt. eigenvalues --    0.07225   0.07833   0.08014   0.09388   0.10526
 Alpha virt. eigenvalues --    0.11808   0.12368   0.12558   0.12581   0.12593
 Alpha virt. eigenvalues --    0.13347   0.15098   0.15520   0.16729   0.17031
 Alpha virt. eigenvalues --    0.18639   0.19485   0.20621   0.21089   0.22003
 Alpha virt. eigenvalues --    0.22788   0.23780   0.24113   0.24422   0.25776
 Alpha virt. eigenvalues --    0.26611   0.27717   0.27728   0.29127   0.31035
 Alpha virt. eigenvalues --    0.31181   0.31635   0.32624   0.33275   0.33507
 Alpha virt. eigenvalues --    0.34471   0.34543   0.35680   0.36712   0.37193
 Alpha virt. eigenvalues --    0.37244   0.38074   0.38948   0.39634   0.41671
 Alpha virt. eigenvalues --    0.42374   0.42613   0.43014   0.43471   0.44064
 Alpha virt. eigenvalues --    0.45055   0.45228   0.47578   0.48092   0.48106
 Alpha virt. eigenvalues --    0.49063   0.49336   0.50333   0.51421   0.52440
 Alpha virt. eigenvalues --    0.53124   0.54248   0.56612   0.57353   0.59349
 Alpha virt. eigenvalues --    0.60784   0.62260   0.64060   0.64206   0.65452
 Alpha virt. eigenvalues --    0.66334   0.66888   0.68116   0.68937   0.71001
 Alpha virt. eigenvalues --    0.72469   0.72732   0.74890   0.75585   0.76229
 Alpha virt. eigenvalues --    0.77557   0.78699   0.80041   0.80096   0.82499
 Alpha virt. eigenvalues --    0.83476   0.84076   0.85097   0.86684   0.87812
 Alpha virt. eigenvalues --    0.88449   0.89387   0.89696   0.91457   0.92086
 Alpha virt. eigenvalues --    0.93680   0.93898   0.95571   0.96321   0.97281
 Alpha virt. eigenvalues --    0.98139   0.98166   1.00775   1.01491   1.01940
 Alpha virt. eigenvalues --    1.03951   1.05292   1.06254   1.06432   1.06870
 Alpha virt. eigenvalues --    1.08606   1.09266   1.09514   1.11896   1.12413
 Alpha virt. eigenvalues --    1.13556   1.15670   1.17360   1.17547   1.18332
 Alpha virt. eigenvalues --    1.19961   1.21833   1.22046   1.24451   1.25177
 Alpha virt. eigenvalues --    1.26975   1.27441   1.27802   1.30160   1.31805
 Alpha virt. eigenvalues --    1.32997   1.33416   1.34026   1.37258   1.38294
 Alpha virt. eigenvalues --    1.38893   1.39193   1.41313   1.46812   1.47006
 Alpha virt. eigenvalues --    1.47446   1.48899   1.49326   1.50859   1.51819
 Alpha virt. eigenvalues --    1.52140   1.55100   1.55855   1.55896   1.59059
 Alpha virt. eigenvalues --    1.59062   1.61368   1.61785   1.63502   1.64345
 Alpha virt. eigenvalues --    1.65602   1.68520   1.68651   1.69584   1.72146
 Alpha virt. eigenvalues --    1.72434   1.74162   1.78964   1.79489   1.80156
 Alpha virt. eigenvalues --    1.80576   1.83194   1.84330   1.86401   1.88241
 Alpha virt. eigenvalues --    1.92131   1.94297   1.94532   1.98148   1.99321
 Alpha virt. eigenvalues --    2.01193   2.02022   2.03929   2.05666   2.05754
 Alpha virt. eigenvalues --    2.09886   2.11477   2.12688   2.14475   2.15014
 Alpha virt. eigenvalues --    2.19471   2.22907   2.23200   2.23648   2.25752
 Alpha virt. eigenvalues --    2.26616   2.28224   2.34470   2.35506   2.37571
 Alpha virt. eigenvalues --    2.40113   2.42732   2.43819   2.45076   2.45538
 Alpha virt. eigenvalues --    2.49679   2.55483   2.55772   2.57359   2.57394
 Alpha virt. eigenvalues --    2.65055   2.66669   2.69784   2.69905   2.72059
 Alpha virt. eigenvalues --    2.72297   2.74499   2.83831   2.87971   2.95714
 Alpha virt. eigenvalues --    3.02035   3.03134   3.04585   3.05487   3.05774
 Alpha virt. eigenvalues --    3.08317   3.12380   3.16945   3.19809   3.21427
 Alpha virt. eigenvalues --    3.22081   3.24145   3.26798   3.27963   3.33159
 Alpha virt. eigenvalues --    3.35000   3.36271   3.38523   3.40265   3.41169
 Alpha virt. eigenvalues --    3.41860   3.43469   3.48277   3.48438   3.51854
 Alpha virt. eigenvalues --    3.55548   3.59447   3.60064   3.63808   3.63831
 Alpha virt. eigenvalues --    3.64818   3.67601   3.68964   3.69976   3.72071
 Alpha virt. eigenvalues --    3.72189   3.72843   3.75424   3.83070   3.84958
 Alpha virt. eigenvalues --    3.86234   3.87870   3.88731   3.90719   3.92488
 Alpha virt. eigenvalues --    3.95343   3.97446   3.98595   4.07163   4.07701
 Alpha virt. eigenvalues --    4.09678   4.11602   4.13690   4.13831   4.16975
 Alpha virt. eigenvalues --    4.20399   4.22019   4.24659   4.27896   4.30725
 Alpha virt. eigenvalues --    4.32873   4.37719   4.39673   4.40819   4.43417
 Alpha virt. eigenvalues --    4.44980   4.48906   4.50026   4.50958   4.56337
 Alpha virt. eigenvalues --    4.57785   4.59314   4.62648   4.68914   4.72553
 Alpha virt. eigenvalues --    4.74869   4.84053   4.84649   4.88857   4.90619
 Alpha virt. eigenvalues --    4.91223   4.91392   4.99095   5.05909   5.10673
 Alpha virt. eigenvalues --    5.10692   5.15500   5.17376   5.19134   5.23675
 Alpha virt. eigenvalues --    5.24460   5.28650   5.30742   5.36348   5.43400
 Alpha virt. eigenvalues --    5.45309   5.45349   5.48681   5.49928   5.56561
 Alpha virt. eigenvalues --    5.68504   5.71199   5.73690   5.74581   5.76952
 Alpha virt. eigenvalues --    5.85409   5.88667   5.89776   5.95031   5.99094
 Alpha virt. eigenvalues --    6.03678   6.08694   6.11597   6.13151   6.22808
 Alpha virt. eigenvalues --    6.39224   6.42786   6.43335   6.46192   6.51424
 Alpha virt. eigenvalues --    6.51655   6.53207   6.56467   6.56866   6.64764
 Alpha virt. eigenvalues --    6.71024   6.74605   6.81727   6.82585   6.87978
 Alpha virt. eigenvalues --    6.94025   7.00445   7.12430   7.14206   7.17602
 Alpha virt. eigenvalues --    7.18002   7.42509   7.49162   7.52767   7.78378
 Alpha virt. eigenvalues --    8.02903   8.40504  14.13118  14.23641  16.10085
 Alpha virt. eigenvalues --   16.84318  17.62650  18.65614
          Condensed to atoms (all electrons):
               1          2          3          4          5          6
     1  O    8.685908  -0.309366  -0.026725  -0.042661   0.070220   0.001704
     2  O   -0.309366   8.666291  -0.047955  -0.007347   0.029886   0.019009
     3  C   -0.026725  -0.047955   5.655353  -0.223280   0.005970   0.343323
     4  N   -0.042661  -0.007347  -0.223280   7.541984   0.175796  -0.003585
     5  C    0.070220   0.029886   0.005970   0.175796   5.926806   0.003685
     6  H    0.001704   0.019009   0.343323  -0.003585   0.003685   0.378615
     7  H    0.001704   0.019009   0.343323  -0.003585   0.003685  -0.001840
     8  C   -0.059065   0.007180  -0.086577   0.049464  -0.545745   0.001290
     9  H    0.005960  -0.003353  -0.005322  -0.008212  -0.029566   0.000688
    10  H    0.005960  -0.003353  -0.005322  -0.008212  -0.029566  -0.000073
    11  H    0.000820   0.001137  -0.005582   0.029309  -0.032655  -0.000457
               7          8          9         10         11
     1  O    0.001704  -0.059065   0.005960   0.005960   0.000820
     2  O    0.019009   0.007180  -0.003353  -0.003353   0.001137
     3  C    0.343323  -0.086577  -0.005322  -0.005322  -0.005582
     4  N   -0.003585   0.049464  -0.008212  -0.008212   0.029309
     5  C    0.003685  -0.545745  -0.029566  -0.029566  -0.032655
     6  H   -0.001840   0.001290   0.000688  -0.000073  -0.000457
     7  H    0.378615   0.001290  -0.000073   0.000688  -0.000457
     8  C    0.001290   6.046189   0.386876   0.386876   0.390441
     9  H   -0.000073   0.386876   0.392388   0.007384  -0.006393
    10  H    0.000688   0.386876   0.007384   0.392388  -0.006393
    11  H   -0.000457   0.390441  -0.006393  -0.006393   0.355550
 Mulliken charges:
               1
     1  O   -0.334460
     2  O   -0.371136
     3  C    0.052793
     4  N   -0.499671
     5  C    0.421484
     6  H    0.257641
     7  H    0.257641
     8  C   -0.578219
     9  H    0.259623
    10  H    0.259623
    11  H    0.274681
 Sum of Mulliken charges =   0.00000
 Mulliken charges with hydrogens summed into heavy atoms:
               1
     1  O   -0.334460
     2  O   -0.371136
     3  C    0.568075
     4  N   -0.499671
     5  C    0.421484
     8  C    0.215708
 Electronic spatial extent (au):  <R**2>=            492.7721
 Charge=              0.0000 electrons
 Dipole moment (field-independent basis, Debye):
    X=              0.1971    Y=              1.2705    Z=              0.0000  Tot=              1.2857
 Quadrupole moment (field-independent basis, Debye-Ang):
   XX=            -38.5780   YY=            -30.0562   ZZ=            -34.0166
   XY=             -5.1113   XZ=              0.0000   YZ=              0.0000
 Traceless Quadrupole moment (field-independent basis, Debye-Ang):
   XX=             -4.3611   YY=              4.1608   ZZ=              0.2003
   XY=             -5.1113   XZ=              0.0000   YZ=              0.0000
 Octapole moment (field-independent basis, Debye-Ang**2):
  XXX=             -8.9688  YYY=              2.5917  ZZZ=              0.0000  XYY=              2.6298
  XXY=             -3.7897  XXZ=              0.0000  XZZ=             -1.9802  YZZ=             -1.9200
  YYZ=              0.0000  XYZ=              0.0000
 Hexadecapole moment (field-independent basis, Debye-Ang**3):
 XXXX=           -189.4634 YYYY=           -390.0124 ZZZZ=            -44.5492 XXXY=             20.1281
 XXXZ=              0.0000 YYYX=             17.0266 YYYZ=              0.0000 ZZZX=              0.0000
 ZZZY=              0.0000 XXYY=            -91.3936 XXZZ=            -36.1752 YYZZ=            -71.5115
 XXYZ=              0.0000 YYXZ=              0.0000 ZZXY=              3.5218
 N-N= 2.440790844052D+02 E-N=-1.243039177055D+03  KE= 3.206208576278D+02
 Symmetry A'   KE= 3.038568115731D+02
 Symmetry A"   KE= 1.676404605472D+01
 1\1\GINC-R02C21\FOpt\RwB97XD\Aug-CC-pVTZ\C3H5N1O2\LFRANZON\23-Sep-2021
 \0\\#wB97XD Aug-cc-pVTZ Opt Integral(Grid=SuperFineGrid) Freq MaxDisk=
 32GB\\Title\\0,1\O,-1.0749265581,-0.162521084,0.\O,-0.5313693276,-1.48
 92763275,0.\C,0.9046875233,-1.3047795058,0.\N,1.1395006699,0.111618136
 3,0.\C,0.0009884044,0.653529391,0.\H,1.3155532707,-1.7767116653,0.8961
 235105\H,1.3155532707,-1.7767116653,-0.8961235105\C,-0.3257284471,2.10
 13452712,0.\H,-0.9142958326,2.3522396486,0.8812266362\H,-0.9142958326,
 2.3522396486,-0.8812266362\H,0.5970928589,2.6717481523,0.\\Version=ES6
 4L-G16RevB.01\State=1-A'\HF=-322.4396031\RMSD=5.985e-09\RMSF=1.232e-04
 \Dipole=0.0782231,0.4997543,0.\Quadrupole=-3.2525131,3.1035651,0.14894
 8,-3.7916795,0.,0.\PG=CS [SG(C3H1N1O2),X(H4)]\\@


 I CLAIM NOT TO HAVE CONTROLLED EVENTS,
 BUT CONFESS PLAINLY THAT EVENTS HAVE CONTROLLED ME.

                                         A. LINCOLN
 Job cpu time:       0 days  3 hours  7 minutes 56.3 seconds.
 Elapsed time:       0 days  0 hours 12 minutes 35.4 seconds.
 File lengths (MBytes):  RWF=     97 Int=      0 D2E=      0 Chk=     12 Scr=      1
 Normal termination of Gaussian 16 at Thu Sep 23 11:11:59 2021.
 Link1:  Proceeding to internal job step number  2.
 ----------------------------------------------------------------------
 #N Geom=AllCheck Guess=TCheck SCRF=Check GenChk RwB97XD/Aug-CC-pVTZ Fr
 eq
 ----------------------------------------------------------------------
 1/10=4,29=7,30=1,38=1,40=1/1,3;
 2/12=2,40=1/2;
 3/5=16,6=1,7=10,11=2,14=-4,25=1,30=1,70=2,71=2,74=-58,75=-7,116=1,140=1/1,2,3;
 4/5=101/1;
 5/5=2,38=6,98=1/2;
 8/6=4,10=90,11=11/1;
 11/6=1,8=1,9=11,15=111,16=1/1,2,10;
 10/6=1/2;
 6/7=2,8=2,9=2,10=2,28=1/1;
 7/8=1,10=1,25=1/1,2,3,16;
 1/10=4,30=1/3;
 99//99;
 Structure from the checkpoint file:  "PC2-M0001-b3lyp-wb97L-wb97H.chk"
 -----
 Title
 -----
 Charge =  0 Multiplicity = 1
 Redundant internal coordinates found in file.  (old form).
 O,0,-1.0749265581,-0.162521084,0.
 O,0,-0.5313693276,-1.4892763275,0.
 C,0,0.9046875233,-1.3047795058,0.
 N,0,1.1395006699,0.1116181363,0.
 C,0,0.0009884044,0.653529391,0.
 H,0,1.3155532707,-1.7767116653,0.8961235105
 H,0,1.3155532707,-1.7767116653,-0.8961235105
 C,0,-0.3257284471,2.1013452712,0.
 H,0,-0.9142958326,2.3522396486,0.8812266362
 H,0,-0.9142958326,2.3522396486,-0.8812266362
 H,0,0.5970928589,2.6717481523,0.
 Recover connectivity data from disk.

 GradGradGradGradGradGradGradGradGradGradGradGradGradGradGradGradGradGrad
 Berny optimization.
 Initialization pass.
                           ----------------------------
                           !    Initial Parameters    !
                           ! (Angstroms and Degrees)  !
 --------------------------                            --------------------------
 ! Name  Definition              Value          Derivative Info.                !
 --------------------------------------------------------------------------------
 ! R1    R(1,2)                  1.4338         calculate D2E/DX2 analytically  !
 ! R2    R(1,5)                  1.3504         calculate D2E/DX2 analytically  !
 ! R3    R(2,3)                  1.4479         calculate D2E/DX2 analytically  !
 ! R4    R(3,4)                  1.4357         calculate D2E/DX2 analytically  !
 ! R5    R(3,6)                  1.093          calculate D2E/DX2 analytically  !
 ! R6    R(3,7)                  1.093          calculate D2E/DX2 analytically  !
 ! R7    R(4,5)                  1.2609         calculate D2E/DX2 analytically  !
 ! R8    R(5,8)                  1.4842         calculate D2E/DX2 analytically  !
 ! R9    R(8,9)                  1.089          calculate D2E/DX2 analytically  !
 ! R10   R(8,10)                 1.089          calculate D2E/DX2 analytically  !
 ! R11   R(8,11)                 1.0849         calculate D2E/DX2 analytically  !
 ! A1    A(2,1,5)              104.9009         calculate D2E/DX2 analytically  !
 ! A2    A(1,2,3)              104.9574         calculate D2E/DX2 analytically  !
 ! A3    A(2,3,4)              106.7339         calculate D2E/DX2 analytically  !
 ! A4    A(2,3,6)              108.5319         calculate D2E/DX2 analytically  !
 ! A5    A(2,3,7)              108.5319         calculate D2E/DX2 analytically  !
 ! A6    A(4,3,6)              111.3766         calculate D2E/DX2 analytically  !
 ! A7    A(4,3,7)              111.3766         calculate D2E/DX2 analytically  !
 ! A8    A(6,3,7)              110.1502         calculate D2E/DX2 analytically  !
 ! A9    A(3,4,5)              106.0406         calculate D2E/DX2 analytically  !
 ! A10   A(1,5,4)              117.3671         calculate D2E/DX2 analytically  !
 ! A11   A(1,5,8)              114.4628         calculate D2E/DX2 analytically  !
 ! A12   A(4,5,8)              128.1701         calculate D2E/DX2 analytically  !
 ! A13   A(5,8,9)              110.103          calculate D2E/DX2 analytically  !
 ! A14   A(5,8,10)             110.103          calculate D2E/DX2 analytically  !
 ! A15   A(5,8,11)             109.0041         calculate D2E/DX2 analytically  !
 ! A16   A(9,8,10)             108.0372         calculate D2E/DX2 analytically  !
 ! A17   A(9,8,11)             109.7916         calculate D2E/DX2 analytically  !
 ! A18   A(10,8,11)            109.7916         calculate D2E/DX2 analytically  !
 ! D1    D(5,1,2,3)              0.0            calculate D2E/DX2 analytically  !
 ! D2    D(2,1,5,4)              0.0            calculate D2E/DX2 analytically  !
 ! D3    D(2,1,5,8)            180.0            calculate D2E/DX2 analytically  !
 ! D4    D(1,2,3,4)              0.0            calculate D2E/DX2 analytically  !
 ! D5    D(1,2,3,6)            120.1467         calculate D2E/DX2 analytically  !
 ! D6    D(1,2,3,7)           -120.1467         calculate D2E/DX2 analytically  !
 ! D7    D(2,3,4,5)              0.0            calculate D2E/DX2 analytically  !
 ! D8    D(6,3,4,5)           -118.3003         calculate D2E/DX2 analytically  !
 ! D9    D(7,3,4,5)            118.3003         calculate D2E/DX2 analytically  !
 ! D10   D(3,4,5,1)              0.0            calculate D2E/DX2 analytically  !
 ! D11   D(3,4,5,8)            180.0            calculate D2E/DX2 analytically  !
 ! D12   D(1,5,8,9)             59.5087         calculate D2E/DX2 analytically  !
 ! D13   D(1,5,8,10)           -59.5087         calculate D2E/DX2 analytically  !
 ! D14   D(1,5,8,11)           180.0            calculate D2E/DX2 analytically  !
 ! D15   D(4,5,8,9)           -120.4913         calculate D2E/DX2 analytically  !
 ! D16   D(4,5,8,10)           120.4913         calculate D2E/DX2 analytically  !
 ! D17   D(4,5,8,11)             0.0            calculate D2E/DX2 analytically  !
 --------------------------------------------------------------------------------
 Trust Radius=3.00D-01 FncErr=1.00D-07 GrdErr=1.00D-07 EigMax=2.50D+02 EigMin=1.00D-04
 Number of steps in this run=      2 maximum allowed number of steps=      2.
 GradGradGradGradGradGradGradGradGradGradGradGradGradGradGradGradGradGrad

                          Input orientation:                          
 ---------------------------------------------------------------------
 Center     Atomic      Atomic             Coordinates (Angstroms)
 Number     Number       Type             X           Y           Z
 ---------------------------------------------------------------------
      1          8           0       -1.074927   -0.162521    0.000000
      2          8           0       -0.531369   -1.489276    0.000000
      3          6           0        0.904688   -1.304780    0.000000
      4          7           0        1.139501    0.111618    0.000000
      5          6           0        0.000988    0.653529    0.000000
      6          1           0        1.315553   -1.776712    0.896124
      7          1           0        1.315553   -1.776712   -0.896124
      8          6           0       -0.325728    2.101345    0.000000
      9          1           0       -0.914296    2.352240    0.881227
     10          1           0       -0.914296    2.352240   -0.881227
     11          1           0        0.597093    2.671748    0.000000
 ---------------------------------------------------------------------
                    Distance matrix (angstroms):
                    1          2          3          4          5
     1  O    0.000000
     2  O    1.433783   0.000000
     3  C    2.285525   1.447860   0.000000
     4  N    2.231331   2.314016   1.435730   0.000000
     5  C    1.350382   2.207945   2.156767   1.260904   0.000000
     6  H    3.020437   2.072867   1.092963   2.097575   2.904684
     7  H    3.020437   2.072867   1.092963   2.097575   2.904684
     8  C    2.384615   3.596505   3.621548   2.471014   1.484222
     9  H    2.669529   3.959853   4.178403   3.164652   2.121302
    10  H    2.669529   3.959853   4.178403   3.164652   2.121302
    11  H    3.290704   4.311328   3.988407   2.616959   2.104411
                    6          7          8          9         10
     6  H    0.000000
     7  H    1.792247   0.000000
     8  C    4.305365   4.305365   0.000000
     9  H    4.692621   5.017912   1.089000   0.000000
    10  H    5.017912   4.692621   1.089000   1.762453   0.000000
    11  H    4.594346   4.594346   1.084877   1.778466   1.778466
                   11
    11  H    0.000000
 Stoichiometry    C3H5NO2
 Framework group  CS[SG(C3HNO2),X(H4)]
 Deg. of freedom    17
 Full point group                 CS      NOp   2
 Largest Abelian subgroup         CS      NOp   2
 Largest concise Abelian subgroup CS      NOp   2
                         Standard orientation:                         
 ---------------------------------------------------------------------
 Center     Atomic      Atomic             Coordinates (Angstroms)
 Number     Number       Type             X           Y           Z
 ---------------------------------------------------------------------
      1          8           0       -1.074824   -0.165921    0.000000
      2          8           0       -0.529495   -1.491948    0.000000
      3          6           0        0.906314   -1.305534    0.000000
      4          7           0        1.139235    0.111176    0.000000
      5          6           0        0.000000    0.651566    0.000000
      6          1           0        1.317810   -1.776916    0.896124
      7          1           0        1.317810   -1.776916   -0.896124
      8          6           0       -0.328651    2.098945    0.000000
      9          1           0       -0.917553    2.349053    0.881227
     10          1           0       -0.917553    2.349053   -0.881227
     11          1           0        0.593408    2.670580    0.000000
 ---------------------------------------------------------------------
 Rotational constants (GHZ):           8.5578510           3.5028820           2.5658732
 Standard basis: Aug-CC-pVTZ (5D, 7F)
 There are   290 symmetry adapted cartesian basis functions of A'  symmetry.
 There are   165 symmetry adapted cartesian basis functions of A"  symmetry.
 There are   242 symmetry adapted basis functions of A'  symmetry.
 There are   149 symmetry adapted basis functions of A"  symmetry.
   391 basis functions,   567 primitive gaussians,   455 cartesian basis functions
    23 alpha electrons       23 beta electrons
       nuclear repulsion energy       244.0821288680 Hartrees.
 NAtoms=   11 NActive=   11 NUniq=    9 SFac= 1.49D+00 NAtFMM=   60 NAOKFM=F Big=F
 Integral buffers will be    131072 words long.
 Raffenetti 2 integral format.
 Two-electron integral symmetry is turned on.
 Nuclear repulsion after empirical dispersion term =      244.0790844052 Hartrees.
 One-electron integrals computed using PRISM.
 NBasis=   391 RedAO= T EigKep=  9.08D-06  NBF=   242   149
 NBsUse=   391 1.00D-06 EigRej= -1.00D+00 NBFU=   242   149
 Initial guess from the checkpoint file:  "PC2-M0001-b3lyp-wb97L-wb97H.chk"
 B after Tr=     0.000000    0.000000    0.000000
         Rot=    1.000000    0.000000    0.000000    0.000000 Ang=   0.00 deg.
 Initial guess orbital symmetries:
       Occupied  (A') (A') (A') (A') (A') (A') (A') (A') (A') (A')
                 (A') (A') (A') (A") (A') (A") (A') (A') (A") (A')
                 (A") (A') (A")
       Virtual   (A') (A') (A") (A') (A") (A') (A') (A") (A') (A')
                 (A') (A') (A") (A') (A") (A') (A") (A') (A") (A')
                 (A') (A") (A') (A') (A') (A') (A') (A") (A') (A")
                 (A') (A") (A') (A') (A") (A') (A') (A") (A') (A')
                 (A") (A") (A') (A') (A') (A") (A") (A') (A') (A')
                 (A") (A') (A") (A') (A') (A") (A') (A') (A") (A')
                 (A') (A") (A') (A') (A") (A') (A') (A') (A") (A')
                 (A') (A") (A') (A') (A") (A') (A") (A') (A") (A')
                 (A") (A') (A') (A") (A') (A") (A') (A") (A') (A')
                 (A") (A") (A') (A") (A") (A') (A') (A') (A') (A')
                 (A') (A") (A') (A") (A') (A') (A") (A") (A') (A")
                 (A') (A') (A") (A') (A") (A') (A") (A') (A') (A")
                 (A') (A") (A') (A") (A') (A') (A") (A') (A') (A")
                 (A") (A") (A') (A') (A') (A") (A") (A') (A") (A')
                 (A') (A') (A") (A') (A") (A') (A") (A') (A') (A")
                 (A") (A') (A') (A") (A') (A") (A") (A') (A') (A')
                 (A') (A') (A") (A') (A") (A') (A') (A") (A') (A')
                 (A") (A') (A") (A') (A") (A') (A') (A") (A') (A")
                 (A') (A") (A') (A') (A") (A') (A') (A") (A') (A")
                 (A') (A') (A") (A") (A') (A") (A') (A') (A") (A')
                 (A') (A') (A') (A") (A") (A') (A") (A') (A') (A")
                 (A") (A') (A') (A') (A') (A") (A") (A') (A') (A')
                 (A') (A") (A") (A') (A') (A') (A") (A') (A') (A")
                 (A') (A") (A") (A') (A') (A') (A") (A') (A") (A')
                 (A") (A") (A") (A') (A") (A') (A') (A") (A') (A")
                 (A") (A') (A') (A") (A") (A') (A") (A') (A') (A")
                 (A') (A") (A') (A") (A') (A") (A') (A') (A") (A')
                 (A') (A") (A") (A') (A') (A') (A') (A") (A') (A")
                 (A') (A') (A') (A") (A') (A") (A") (A') (A') (A")
                 (A') (A') (A') (A') (A') (A") (A') (A") (A") (A')
                 (A') (A") (A") (A') (A') (A") (A") (A') (A') (A')
                 (A") (A") (A') (A") (A') (A') (A") (A') (A") (A')
                 (A") (A') (A") (A') (A') (A') (A') (A") (A') (A")
                 (A') (A') (A") (A') (A') (A") (A') (A") (A') (A")
                 (A') (A') (A") (A") (A') (A') (A") (A") (A') (A")
                 (A') (A') (A") (A') (A") (A') (A') (A") (A') (A')
                 (A') (A') (A') (A') (A') (A') (A') (A')
 Requested convergence on RMS density matrix=1.00D-08 within 128 cycles.
 Requested convergence on MAX density matrix=1.00D-06.
 Requested convergence on             energy=1.00D-06.
 No special actions if energy rises.
 SCF Done:  E(RwB97XD) =  -322.439603102     A.U. after    1 cycles
            NFock=  1  Conv=0.28D-08     -V/T= 2.0057
 DoSCS=F DFT=T ScalE2(SS,OS)=  1.000000  1.000000
 Range of M.O.s used for correlation:     1   391
 NBasis=   391 NAE=    23 NBE=    23 NFC=     0 NFV=     0
 NROrb=    391 NOA=    23 NOB=    23 NVA=   368 NVB=   368

 **** Warning!!: The largest alpha MO coefficient is  0.57674118D+02

 Symmetrizing basis deriv contribution to polar:
 IMax=3 JMax=2 DiffMx= 0.00D+00
 G2DrvN: will do    12 centers at a time, making    1 passes.
 Calling FoFCou, ICntrl=  3107 FMM=F I1Cent=   0 AccDes= 0.00D+00.
 End of G2Drv F.D. properties file   721 does not exist.
 End of G2Drv F.D. properties file   722 does not exist.
 End of G2Drv F.D. properties file   788 does not exist.
          IDoAtm=11111111111
          Differentiating once with respect to electric field.
                with respect to dipole field.
          Differentiating once with respect to nuclear coordinates.
 CalDSu exits because no D1Ps are significant.
          There are    30 degrees of freedom in the 1st order CPHF.  IDoFFX=4 NUNeed=    30.
     30 vectors produced by pass  0 Test12= 2.82D-14 3.33D-09 XBig12= 2.35D+01 2.10D+00.
 AX will form    30 AO Fock derivatives at one time.
     30 vectors produced by pass  1 Test12= 2.82D-14 3.33D-09 XBig12= 6.82D+00 5.92D-01.
     30 vectors produced by pass  2 Test12= 2.82D-14 3.33D-09 XBig12= 2.87D-01 6.99D-02.
     30 vectors produced by pass  3 Test12= 2.82D-14 3.33D-09 XBig12= 3.18D-03 1.06D-02.
     30 vectors produced by pass  4 Test12= 2.82D-14 3.33D-09 XBig12= 3.38D-05 8.49D-04.
     30 vectors produced by pass  5 Test12= 2.82D-14 3.33D-09 XBig12= 2.69D-07 7.03D-05.
     30 vectors produced by pass  6 Test12= 2.82D-14 3.33D-09 XBig12= 2.24D-09 6.62D-06.
     16 vectors produced by pass  7 Test12= 2.82D-14 3.33D-09 XBig12= 1.45D-11 5.24D-07.
      3 vectors produced by pass  8 Test12= 2.82D-14 3.33D-09 XBig12= 8.98D-14 4.08D-08.
 InvSVY:  IOpt=1 It=  1 EMax= 3.55D-15
 Solved reduced A of dimension   229 with    30 vectors.
 Isotropic polarizability for W=    0.000000       51.07 Bohr**3.
 End of Minotr F.D. properties file   721 does not exist.
 End of Minotr F.D. properties file   722 does not exist.
 End of Minotr F.D. properties file   788 does not exist.

 **********************************************************************

            Population analysis using the SCF Density.

 **********************************************************************

 Orbital symmetries:
       Occupied  (A') (A') (A') (A') (A') (A') (A') (A') (A') (A')
                 (A') (A') (A') (A") (A') (A") (A') (A') (A") (A')
                 (A") (A') (A")
       Virtual   (A') (A') (A") (A') (A") (A') (A') (A") (A') (A')
                 (A') (A') (A") (A') (A") (A') (A") (A') (A") (A')
                 (A') (A") (A') (A') (A') (A') (A') (A") (A') (A")
                 (A') (A") (A') (A') (A") (A') (A') (A") (A') (A')
                 (A") (A") (A') (A') (A') (A") (A") (A') (A') (A')
                 (A") (A') (A") (A') (A') (A") (A') (A') (A") (A')
                 (A') (A") (A') (A') (A") (A') (A') (A') (A") (A')
                 (A') (A") (A') (A') (A") (A') (A") (A') (A") (A')
                 (A") (A') (A') (A") (A') (A") (A') (A") (A') (A')
                 (A") (A") (A') (A") (A") (A') (A') (A') (A') (A')
                 (A') (A") (A') (A") (A') (A') (A") (A") (A') (A")
                 (A') (A') (A") (A') (A") (A') (A") (A') (A') (A")
                 (A') (A") (A') (A") (A') (A') (A") (A') (A') (A")
                 (A") (A") (A') (A') (A') (A") (A") (A') (A") (A')
                 (A') (A') (A") (A') (A") (A') (A") (A') (A') (A")
                 (A") (A') (A') (A") (A') (A") (A") (A') (A') (A')
                 (A') (A') (A") (A') (A") (A') (A') (A") (A') (A')
                 (A") (A') (A") (A') (A") (A') (A') (A") (A') (A")
                 (A') (A") (A') (A') (A") (A') (A') (A") (A') (A")
                 (A') (A') (A") (A") (A') (A") (A') (A') (A") (A')
                 (A') (A') (A') (A") (A") (A') (A") (A') (A') (A")
                 (A") (A') (A') (A') (A') (A") (A") (A') (A') (A')
                 (A') (A") (A") (A') (A') (A') (A") (A') (A') (A")
                 (A') (A") (A") (A') (A') (A') (A") (A') (A") (A')
                 (A") (A") (A") (A') (A") (A') (A') (A") (A') (A")
                 (A") (A') (A') (A") (A") (A') (A") (A') (A') (A")
                 (A') (A") (A') (A") (A') (A") (A') (A') (A") (A')
                 (A') (A") (A") (A') (A') (A') (A') (A") (A') (A")
                 (A') (A') (A') (A") (A') (A") (A") (A') (A') (A")
                 (A') (A') (A') (A') (A') (A") (A') (A") (A") (A')
                 (A') (A") (A") (A') (A') (A") (A") (A') (A') (A')
                 (A") (A") (A') (A") (A') (A') (A") (A') (A") (A')
                 (A") (A') (A") (A') (A') (A') (A') (A") (A') (A")
                 (A') (A') (A") (A') (A') (A") (A') (A") (A') (A")
                 (A') (A') (A") (A") (A') (A') (A") (A") (A') (A")
                 (A') (A') (A") (A') (A") (A') (A') (A") (A') (A')
                 (A') (A') (A') (A') (A') (A') (A') (A')
 The electronic state is 1-A'.
 Alpha  occ. eigenvalues --  -19.35170 -19.32636 -14.43654 -10.39916 -10.37374
 Alpha  occ. eigenvalues --  -10.31064  -1.28481  -1.05845  -1.03721  -0.86148
 Alpha  occ. eigenvalues --   -0.78050  -0.69998  -0.61283  -0.61119  -0.55052
 Alpha  occ. eigenvalues --   -0.53921  -0.51922  -0.50153  -0.49448  -0.48070
 Alpha  occ. eigenvalues --   -0.41817  -0.39097  -0.32687
 Alpha virt. eigenvalues --    0.02939   0.03833   0.04381   0.05123   0.05641
 Alpha virt. eigenvalues --    0.07225   0.07833   0.08014   0.09388   0.10526
 Alpha virt. eigenvalues --    0.11808   0.12368   0.12558   0.12581   0.12593
 Alpha virt. eigenvalues --    0.13347   0.15098   0.15520   0.16729   0.17031
 Alpha virt. eigenvalues --    0.18639   0.19485   0.20621   0.21089   0.22003
 Alpha virt. eigenvalues --    0.22788   0.23780   0.24113   0.24422   0.25776
 Alpha virt. eigenvalues --    0.26611   0.27717   0.27728   0.29127   0.31035
 Alpha virt. eigenvalues --    0.31181   0.31635   0.32624   0.33275   0.33507
 Alpha virt. eigenvalues --    0.34471   0.34543   0.35680   0.36712   0.37193
 Alpha virt. eigenvalues --    0.37244   0.38074   0.38948   0.39634   0.41671
 Alpha virt. eigenvalues --    0.42374   0.42613   0.43014   0.43470   0.44064
 Alpha virt. eigenvalues --    0.45055   0.45228   0.47578   0.48092   0.48106
 Alpha virt. eigenvalues --    0.49063   0.49336   0.50333   0.51421   0.52440
 Alpha virt. eigenvalues --    0.53124   0.54248   0.56612   0.57353   0.59349
 Alpha virt. eigenvalues --    0.60784   0.62260   0.64060   0.64206   0.65452
 Alpha virt. eigenvalues --    0.66334   0.66888   0.68116   0.68937   0.71001
 Alpha virt. eigenvalues --    0.72469   0.72732   0.74890   0.75585   0.76229
 Alpha virt. eigenvalues --    0.77557   0.78699   0.80041   0.80096   0.82499
 Alpha virt. eigenvalues --    0.83476   0.84076   0.85097   0.86684   0.87812
 Alpha virt. eigenvalues --    0.88449   0.89387   0.89696   0.91457   0.92086
 Alpha virt. eigenvalues --    0.93680   0.93898   0.95571   0.96321   0.97281
 Alpha virt. eigenvalues --    0.98139   0.98166   1.00775   1.01491   1.01940
 Alpha virt. eigenvalues --    1.03951   1.05292   1.06254   1.06432   1.06870
 Alpha virt. eigenvalues --    1.08606   1.09266   1.09514   1.11896   1.12413
 Alpha virt. eigenvalues --    1.13556   1.15670   1.17360   1.17547   1.18332
 Alpha virt. eigenvalues --    1.19961   1.21833   1.22046   1.24451   1.25177
 Alpha virt. eigenvalues --    1.26975   1.27441   1.27802   1.30160   1.31805
 Alpha virt. eigenvalues --    1.32997   1.33416   1.34026   1.37258   1.38294
 Alpha virt. eigenvalues --    1.38893   1.39193   1.41313   1.46812   1.47006
 Alpha virt. eigenvalues --    1.47446   1.48899   1.49326   1.50859   1.51819
 Alpha virt. eigenvalues --    1.52140   1.55100   1.55855   1.55896   1.59059
 Alpha virt. eigenvalues --    1.59062   1.61368   1.61785   1.63502   1.64345
 Alpha virt. eigenvalues --    1.65602   1.68520   1.68651   1.69584   1.72146
 Alpha virt. eigenvalues --    1.72434   1.74162   1.78964   1.79489   1.80156
 Alpha virt. eigenvalues --    1.80576   1.83194   1.84330   1.86401   1.88241
 Alpha virt. eigenvalues --    1.92131   1.94297   1.94532   1.98148   1.99321
 Alpha virt. eigenvalues --    2.01193   2.02022   2.03929   2.05666   2.05754
 Alpha virt. eigenvalues --    2.09886   2.11477   2.12688   2.14475   2.15014
 Alpha virt. eigenvalues --    2.19471   2.22907   2.23200   2.23648   2.25752
 Alpha virt. eigenvalues --    2.26616   2.28224   2.34470   2.35506   2.37571
 Alpha virt. eigenvalues --    2.40113   2.42732   2.43819   2.45076   2.45538
 Alpha virt. eigenvalues --    2.49679   2.55483   2.55772   2.57359   2.57394
 Alpha virt. eigenvalues --    2.65055   2.66669   2.69784   2.69905   2.72059
 Alpha virt. eigenvalues --    2.72297   2.74499   2.83831   2.87971   2.95714
 Alpha virt. eigenvalues --    3.02035   3.03134   3.04585   3.05487   3.05774
 Alpha virt. eigenvalues --    3.08317   3.12380   3.16945   3.19809   3.21427
 Alpha virt. eigenvalues --    3.22081   3.24145   3.26798   3.27963   3.33159
 Alpha virt. eigenvalues --    3.35000   3.36271   3.38523   3.40265   3.41169
 Alpha virt. eigenvalues --    3.41860   3.43469   3.48277   3.48438   3.51854
 Alpha virt. eigenvalues --    3.55548   3.59447   3.60064   3.63808   3.63831
 Alpha virt. eigenvalues --    3.64818   3.67601   3.68964   3.69976   3.72071
 Alpha virt. eigenvalues --    3.72189   3.72843   3.75424   3.83070   3.84958
 Alpha virt. eigenvalues --    3.86234   3.87870   3.88731   3.90719   3.92488
 Alpha virt. eigenvalues --    3.95343   3.97446   3.98595   4.07163   4.07701
 Alpha virt. eigenvalues --    4.09678   4.11601   4.13690   4.13831   4.16975
 Alpha virt. eigenvalues --    4.20399   4.22019   4.24659   4.27896   4.30725
 Alpha virt. eigenvalues --    4.32873   4.37719   4.39673   4.40819   4.43417
 Alpha virt. eigenvalues --    4.44980   4.48906   4.50026   4.50958   4.56337
 Alpha virt. eigenvalues --    4.57785   4.59314   4.62648   4.68914   4.72553
 Alpha virt. eigenvalues --    4.74869   4.84053   4.84649   4.88857   4.90619
 Alpha virt. eigenvalues --    4.91223   4.91392   4.99095   5.05909   5.10673
 Alpha virt. eigenvalues --    5.10692   5.15500   5.17376   5.19134   5.23675
 Alpha virt. eigenvalues --    5.24460   5.28650   5.30742   5.36348   5.43400
 Alpha virt. eigenvalues --    5.45309   5.45349   5.48681   5.49928   5.56561
 Alpha virt. eigenvalues --    5.68504   5.71199   5.73690   5.74581   5.76952
 Alpha virt. eigenvalues --    5.85409   5.88667   5.89776   5.95031   5.99094
 Alpha virt. eigenvalues --    6.03678   6.08694   6.11597   6.13151   6.22808
 Alpha virt. eigenvalues --    6.39224   6.42786   6.43335   6.46192   6.51424
 Alpha virt. eigenvalues --    6.51655   6.53207   6.56467   6.56866   6.64764
 Alpha virt. eigenvalues --    6.71024   6.74605   6.81727   6.82585   6.87978
 Alpha virt. eigenvalues --    6.94025   7.00445   7.12430   7.14206   7.17602
 Alpha virt. eigenvalues --    7.18002   7.42509   7.49162   7.52767   7.78378
 Alpha virt. eigenvalues --    8.02903   8.40504  14.13118  14.23641  16.10085
 Alpha virt. eigenvalues --   16.84318  17.62650  18.65613
          Condensed to atoms (all electrons):
               1          2          3          4          5          6
     1  O    8.685907  -0.309366  -0.026725  -0.042661   0.070220   0.001704
     2  O   -0.309366   8.666292  -0.047955  -0.007347   0.029886   0.019009
     3  C   -0.026725  -0.047955   5.655354  -0.223280   0.005970   0.343323
     4  N   -0.042661  -0.007347  -0.223280   7.541984   0.175796  -0.003585
     5  C    0.070220   0.029886   0.005970   0.175796   5.926806   0.003685
     6  H    0.001704   0.019009   0.343323  -0.003585   0.003685   0.378615
     7  H    0.001704   0.019009   0.343323  -0.003585   0.003685  -0.001840
     8  C   -0.059065   0.007180  -0.086577   0.049464  -0.545745   0.001290
     9  H    0.005960  -0.003353  -0.005322  -0.008212  -0.029566   0.000688
    10  H    0.005960  -0.003353  -0.005322  -0.008212  -0.029566  -0.000073
    11  H    0.000820   0.001137  -0.005582   0.029309  -0.032655  -0.000457
               7          8          9         10         11
     1  O    0.001704  -0.059065   0.005960   0.005960   0.000820
     2  O    0.019009   0.007180  -0.003353  -0.003353   0.001137
     3  C    0.343323  -0.086577  -0.005322  -0.005322  -0.005582
     4  N   -0.003585   0.049464  -0.008212  -0.008212   0.029309
     5  C    0.003685  -0.545745  -0.029566  -0.029566  -0.032655
     6  H   -0.001840   0.001290   0.000688  -0.000073  -0.000457
     7  H    0.378615   0.001290  -0.000073   0.000688  -0.000457
     8  C    0.001290   6.046190   0.386876   0.386876   0.390441
     9  H   -0.000073   0.386876   0.392388   0.007384  -0.006393
    10  H    0.000688   0.386876   0.007384   0.392388  -0.006393
    11  H   -0.000457   0.390441  -0.006393  -0.006393   0.355550
 Mulliken charges:
               1
     1  O   -0.334458
     2  O   -0.371136
     3  C    0.052792
     4  N   -0.499672
     5  C    0.421484
     6  H    0.257641
     7  H    0.257641
     8  C   -0.578220
     9  H    0.259623
    10  H    0.259623
    11  H    0.274681
 Sum of Mulliken charges =   0.00000
 Mulliken charges with hydrogens summed into heavy atoms:
               1
     1  O   -0.334458
     2  O   -0.371136
     3  C    0.568075
     4  N   -0.499672
     5  C    0.421484
     8  C    0.215708
 APT charges:
               1
     1  O   -0.419864
     2  O   -0.313954
     3  C    0.591506
     4  N   -0.634488
     5  C    0.759503
     6  H   -0.032479
     7  H   -0.032479
     8  C   -0.007774
     9  H    0.027363
    10  H    0.027363
    11  H    0.035302
 Sum of APT charges =   0.00000
 APT charges with hydrogens summed into heavy atoms:
               1
     1  O   -0.419864
     2  O   -0.313954
     3  C    0.526549
     4  N   -0.634488
     5  C    0.759503
     8  C    0.082253
 Electronic spatial extent (au):  <R**2>=            492.7721
 Charge=              0.0000 electrons
 Dipole moment (field-independent basis, Debye):
    X=              0.1971    Y=              1.2705    Z=              0.0000  Tot=              1.2857
 Quadrupole moment (field-independent basis, Debye-Ang):
   XX=            -38.5780   YY=            -30.0562   ZZ=            -34.0166
   XY=             -5.1113   XZ=              0.0000   YZ=              0.0000
 Traceless Quadrupole moment (field-independent basis, Debye-Ang):
   XX=             -4.3611   YY=              4.1608   ZZ=              0.2003
   XY=             -5.1113   XZ=              0.0000   YZ=              0.0000
 Octapole moment (field-independent basis, Debye-Ang**2):
  XXX=             -8.9688  YYY=              2.5917  ZZZ=              0.0000  XYY=              2.6298
  XXY=             -3.7897  XXZ=              0.0000  XZZ=             -1.9802  YZZ=             -1.9200
  YYZ=              0.0000  XYZ=              0.0000
 Hexadecapole moment (field-independent basis, Debye-Ang**3):
 XXXX=           -189.4634 YYYY=           -390.0123 ZZZZ=            -44.5492 XXXY=             20.1281
 XXXZ=              0.0000 YYYX=             17.0266 YYYZ=              0.0000 ZZZX=              0.0000
 ZZZY=              0.0000 XXYY=            -91.3936 XXZZ=            -36.1752 YYZZ=            -71.5115
 XXYZ=              0.0000 YYXZ=              0.0000 ZZXY=              3.5217
 N-N= 2.440790844052D+02 E-N=-1.243039177308D+03  KE= 3.206208571006D+02
 Symmetry A'   KE= 3.038568117164D+02
 Symmetry A"   KE= 1.676404538415D+01
  Exact polarizability:  52.626  -6.903  61.938   0.000   0.000  38.659
 Approx polarizability:  62.011  -6.438  61.642   0.000   0.000  43.375
 Calling FoFJK, ICntrl=    100127 FMM=F ISym2X=1 I1Cent= 0 IOpClX= 0 NMat=1 NMatS=1 NMatT=0.
 Full mass-weighted force constant matrix:
 Low frequencies ---  -66.2980  -12.8791   -5.1673   -0.0016   -0.0012   -0.0005
 Low frequencies ---    9.6911  110.7230  249.1485
 ******    1 imaginary frequencies (negative Signs) ****** 
 Diagonal vibrational polarizability:
        5.3267062       2.8412949      38.9154786
 Harmonic frequencies (cm**-1), IR intensities (KM/Mole), Raman scattering
 activities (A**4/AMU), depolarization ratios for plane and unpolarized
 incident light, reduced masses (AMU), force constants (mDyne/A),
 and normal coordinates:
                      1                      2                      3
                     A"                     A"                     A"
 Frequencies --    -66.2761               110.6998               249.1478
 Red. masses --      3.8952                 1.0840                 2.8482
 Frc consts  --      0.0101                 0.0078                 0.1042
 IR Inten    --      5.6750                 0.4063                 5.8738
  Atom  AN      X      Y      Z        X      Y      Z        X      Y      Z
     1   8     0.00   0.00  -0.24     0.00   0.00   0.06     0.00   0.00   0.14
     2   8     0.00   0.00   0.30     0.00   0.00   0.00     0.00   0.00  -0.11
     3   6     0.00   0.00  -0.20     0.00   0.00  -0.03     0.00   0.00  -0.13
     4   7     0.00   0.00   0.14     0.00   0.00  -0.02     0.00   0.00   0.20
     5   6     0.00   0.00   0.01     0.00   0.00   0.02     0.00   0.00   0.17
     6   1     0.25  -0.31  -0.48     0.03  -0.01  -0.05     0.04  -0.26  -0.29
     7   1    -0.25   0.31  -0.48    -0.03   0.01  -0.05    -0.04   0.26  -0.29
     8   6     0.00   0.00   0.02     0.00   0.00  -0.02     0.00   0.00  -0.18
     9   1    -0.05  -0.02   0.00    -0.49  -0.07  -0.33     0.09   0.32  -0.21
    10   1     0.05   0.02   0.00     0.49   0.07  -0.33    -0.09  -0.32  -0.21
    11   1     0.00   0.00   0.08     0.00   0.00   0.52     0.00   0.00  -0.49
                      4                      5                      6
                     A'                     A"                     A'
 Frequencies --    352.1178               613.9139               667.0843
 Red. masses --      2.9295                 3.5380                 4.6478
 Frc consts  --      0.2140                 0.7856                 1.2186
 IR Inten    --      4.0218                 3.7336                 5.5041
  Atom  AN      X      Y      Z        X      Y      Z        X      Y      Z
     1   8    -0.11  -0.12   0.00     0.00   0.00  -0.16     0.09  -0.08   0.00
     2   8     0.07  -0.09   0.00     0.00   0.00   0.03     0.03  -0.19   0.00
     3   6     0.05   0.08   0.00     0.00   0.00   0.01    -0.05  -0.19   0.00
     4   7    -0.13   0.08   0.00     0.00   0.00  -0.20    -0.04  -0.10   0.00
     5   6    -0.17  -0.02   0.00     0.00   0.00   0.38     0.05   0.14   0.00
     6   1     0.11   0.13   0.00    -0.05   0.23   0.15     0.01  -0.15   0.00
     7   1     0.11   0.13   0.00     0.05  -0.23   0.15     0.01  -0.15   0.00
     8   6     0.22   0.07   0.00     0.00   0.00   0.04    -0.09   0.43   0.00
     9   1     0.34   0.34   0.01    -0.11   0.49  -0.18    -0.10   0.41   0.00
    10   1     0.34   0.34  -0.01     0.11  -0.49  -0.18    -0.10   0.41   0.00
    11   1     0.47  -0.33   0.00     0.00   0.00  -0.24    -0.14   0.52   0.00
                      7                      8                      9
                     A'                     A'                     A'
 Frequencies --    799.7533               905.5804               962.5031
 Red. masses --      9.8034                 6.2454                 3.0013
 Frc consts  --      3.6943                 3.0176                 1.6382
 IR Inten    --      0.4173                46.9442                10.9233
  Atom  AN      X      Y      Z        X      Y      Z        X      Y      Z
     1   8     0.19  -0.20   0.00    -0.25   0.21   0.00    -0.16   0.03   0.00
     2   8    -0.33  -0.33   0.00    -0.22  -0.26   0.00     0.20  -0.09   0.00
     3   6    -0.28   0.24   0.00     0.39   0.04   0.00    -0.22   0.05   0.00
     4   7     0.27   0.37   0.00     0.08  -0.02   0.00    -0.01   0.00   0.00
     5   6     0.13   0.03   0.00     0.06  -0.01   0.00     0.09   0.06   0.00
     6   1    -0.26   0.30   0.00     0.37   0.09   0.02    -0.07   0.14  -0.01
     7   1    -0.26   0.30   0.00     0.37   0.09  -0.02    -0.07   0.14   0.01
     8   6     0.04  -0.04   0.00     0.06   0.04   0.00     0.14  -0.02   0.00
     9   1     0.07  -0.02   0.01    -0.11  -0.20  -0.04    -0.13  -0.43  -0.06
    10   1     0.07  -0.02  -0.01    -0.11  -0.20   0.04    -0.13  -0.43   0.06
    11   1     0.08  -0.10   0.00    -0.18   0.42   0.00    -0.24   0.57   0.00
                     10                     11                     12
                     A'                     A'                     A"
 Frequencies --   1006.0471              1021.1266              1073.5600
 Red. masses --      5.7533                 4.2145                 1.6073
 Frc consts  --      3.4309                 2.5891                 1.0914
 IR Inten    --     12.7949                15.1026                 5.2278
  Atom  AN      X      Y      Z        X      Y      Z        X      Y      Z
     1   8     0.18   0.37   0.00    -0.23   0.06   0.00     0.00   0.00   0.02
     2   8     0.12  -0.27   0.00     0.11   0.00   0.00     0.00   0.00   0.01
     3   6    -0.11  -0.05   0.00    -0.06  -0.20   0.00     0.00   0.00  -0.03
     4   7    -0.15   0.03   0.00     0.28   0.17   0.00     0.00   0.00   0.04
     5   6    -0.08   0.05   0.00     0.01  -0.08   0.00     0.00   0.00  -0.16
     6   1     0.08   0.11   0.00    -0.18  -0.30   0.00    -0.01   0.13   0.04
     7   1     0.08   0.11   0.00    -0.18  -0.30   0.00     0.01  -0.13   0.04
     8   6    -0.10  -0.14   0.00    -0.12   0.02   0.00     0.00   0.00   0.16
     9   1     0.13   0.12   0.07     0.11   0.37   0.05    -0.22   0.56  -0.17
    10   1     0.13   0.12  -0.07     0.11   0.37  -0.05     0.22  -0.56  -0.17
    11   1     0.25  -0.70   0.00     0.16  -0.42   0.00     0.00   0.00  -0.36
                     13                     14                     15
                     A"                     A'                     A"
 Frequencies --   1113.3915              1138.0420              1197.6271
 Red. masses --      1.5046                 3.6245                 1.0492
 Frc consts  --      1.0989                 2.7657                 0.8867
 IR Inten    --      5.3606                33.5681                 0.2407
  Atom  AN      X      Y      Z        X      Y      Z        X      Y      Z
     1   8     0.00   0.00  -0.01     0.08   0.00   0.00     0.00   0.00  -0.01
     2   8     0.00   0.00  -0.04    -0.03   0.02   0.00     0.00   0.00  -0.03
     3   6     0.00   0.00   0.19     0.07  -0.28   0.00     0.00   0.00   0.00
     4   7     0.00   0.00  -0.07    -0.09   0.27   0.00     0.00   0.00   0.04
     5   6     0.00   0.00  -0.01    -0.14   0.08   0.00     0.00   0.00   0.01
     6   1     0.40  -0.49  -0.25    -0.05  -0.37   0.01     0.56   0.43  -0.02
     7   1    -0.40   0.49  -0.25    -0.05  -0.37  -0.01    -0.56  -0.43  -0.02
     8   6     0.00   0.00   0.03     0.15  -0.04   0.00     0.00   0.00  -0.02
     9   1    -0.05   0.12  -0.03    -0.14  -0.40  -0.08     0.02  -0.04   0.01
    10   1     0.05  -0.12  -0.03    -0.14  -0.40   0.08    -0.02   0.04   0.01
    11   1     0.00   0.00  -0.07    -0.11   0.35   0.00     0.00   0.00   0.03
                     16                     17                     18
                     A'                     A'                     A'
 Frequencies --   1295.0616              1384.7066              1427.3899
 Red. masses --      3.2832                 1.3176                 1.4635
 Frc consts  --      3.2444                 1.4885                 1.7569
 IR Inten    --     90.8250                 7.1815                25.9803
  Atom  AN      X      Y      Z        X      Y      Z        X      Y      Z
     1   8    -0.09  -0.10   0.00     0.01   0.01   0.00     0.01   0.01   0.00
     2   8    -0.04   0.02   0.00    -0.02   0.04   0.00    -0.01   0.02   0.00
     3   6     0.01  -0.12   0.00    -0.07  -0.10   0.00    -0.04  -0.03   0.00
     4   7    -0.06   0.01   0.00     0.01   0.03   0.00     0.04   0.00   0.00
     5   6     0.19   0.34   0.00    -0.01  -0.08   0.00    -0.04  -0.09   0.00
     6   1     0.37   0.15  -0.02     0.46   0.40   0.02     0.17   0.18   0.01
     7   1     0.37   0.15   0.02     0.46   0.40  -0.02     0.17   0.18  -0.01
     8   6    -0.07  -0.09   0.00     0.02  -0.04   0.00    -0.02   0.17   0.00
     9   1     0.20  -0.13   0.18    -0.03   0.23  -0.11    -0.07  -0.51   0.15
    10   1     0.20  -0.13  -0.18    -0.03   0.23   0.11    -0.07  -0.51  -0.15
    11   1     0.20  -0.51   0.00    -0.15   0.24   0.00     0.32  -0.39   0.00
                     19                     20                     21
                     A"                     A'                     A'
 Frequencies --   1483.5128              1484.7575              1541.8951
 Red. masses --      1.0408                 1.0614                 1.1007
 Frc consts  --      1.3496                 1.3786                 1.5417
 IR Inten    --      9.4312                11.9417                 3.5304
  Atom  AN      X      Y      Z        X      Y      Z        X      Y      Z
     1   8     0.00   0.00   0.00     0.01   0.01   0.00     0.00   0.00   0.00
     2   8     0.00   0.00   0.00     0.00   0.00   0.00     0.01   0.00   0.00
     3   6     0.00   0.00   0.00     0.00  -0.01   0.00     0.06  -0.07   0.00
     4   7     0.00   0.00   0.00    -0.01   0.02   0.00    -0.01   0.00   0.00
     5   6     0.00   0.00  -0.02    -0.01  -0.04   0.00     0.01   0.01   0.00
     6   1     0.00   0.00   0.00    -0.01   0.02   0.02    -0.39   0.41   0.42
     7   1     0.00   0.00   0.00    -0.01   0.02  -0.02    -0.39   0.41  -0.42
     8   6     0.00   0.00  -0.05    -0.05   0.00   0.00     0.00   0.00   0.00
     9   1     0.29   0.40   0.05     0.51  -0.09   0.39    -0.02   0.01  -0.01
    10   1    -0.29  -0.40   0.05     0.51  -0.09  -0.39    -0.02   0.01   0.01
    11   1     0.00   0.00   0.71    -0.23   0.32   0.00     0.01  -0.02   0.00
                     22                     23                     24
                     A'                     A'                     A'
 Frequencies --   1781.3576              3032.8584              3074.3914
 Red. masses --      9.5919                 1.0543                 1.0367
 Frc consts  --     17.9332                 5.7137                 5.7734
 IR Inten    --    161.2822                64.0782                 4.4830
  Atom  AN      X      Y      Z        X      Y      Z        X      Y      Z
     1   8    -0.05   0.01   0.00     0.00   0.00   0.00     0.00   0.00   0.00
     2   8     0.00   0.02   0.00     0.00   0.00   0.00     0.00   0.00   0.00
     3   6     0.03   0.00   0.00    -0.04   0.05   0.00     0.00   0.00   0.00
     4   7    -0.41   0.25   0.00     0.00   0.00   0.00     0.00   0.00   0.00
     5   6     0.58  -0.39   0.00     0.00   0.00   0.00     0.00   0.00   0.00
     6   1    -0.11  -0.22  -0.07     0.25  -0.29   0.59     0.00   0.00   0.00
     7   1    -0.11  -0.22   0.07     0.25  -0.29  -0.59     0.00   0.00   0.00
     8   6    -0.05   0.10   0.00     0.00   0.00   0.00     0.03  -0.04   0.00
     9   1    -0.12   0.12  -0.06     0.00   0.00   0.00    -0.34   0.14   0.52
    10   1    -0.12   0.12   0.06     0.00   0.00   0.00    -0.34   0.14  -0.52
    11   1     0.16  -0.20   0.00     0.00   0.00   0.00     0.37   0.22   0.00
                     25                     26                     27
                     A"                     A"                     A'
 Frequencies --   3075.6629              3143.6097              3186.4176
 Red. masses --      1.1141                 1.1010                 1.1028
 Frc consts  --      6.2093                 6.4103                 6.5968
 IR Inten    --     26.4823                 2.9767                 1.6358
  Atom  AN      X      Y      Z        X      Y      Z        X      Y      Z
     1   8     0.00   0.00   0.00     0.00   0.00   0.00     0.00   0.00   0.00
     2   8     0.00   0.00   0.00     0.00   0.00   0.00     0.00   0.00   0.00
     3   6     0.00   0.00  -0.10     0.00   0.00   0.00     0.00   0.00   0.00
     4   7     0.00   0.00   0.00     0.00   0.00   0.00     0.00   0.00   0.00
     5   6     0.00   0.00   0.00     0.00   0.00   0.00     0.00   0.00   0.00
     6   1     0.26  -0.31   0.58     0.00   0.00   0.00     0.00   0.00   0.00
     7   1    -0.26   0.31   0.58     0.00   0.00   0.00     0.00   0.00   0.00
     8   6     0.00   0.00   0.00     0.00   0.00  -0.09    -0.09  -0.03   0.00
     9   1     0.00   0.00   0.00    -0.39   0.17   0.56     0.15  -0.07  -0.25
    10   1     0.00   0.00   0.00     0.39  -0.17   0.56     0.15  -0.07   0.25
    11   1     0.00   0.00   0.00     0.00   0.00  -0.02     0.76   0.48   0.00

 -------------------
 - Thermochemistry -
 -------------------
 Temperature   298.150 Kelvin.  Pressure   1.00000 Atm.
 Atom     1 has atomic number  8 and mass  15.99491
 Atom     2 has atomic number  8 and mass  15.99491
 Atom     3 has atomic number  6 and mass  12.00000
 Atom     4 has atomic number  7 and mass  14.00307
 Atom     5 has atomic number  6 and mass  12.00000
 Atom     6 has atomic number  1 and mass   1.00783
 Atom     7 has atomic number  1 and mass   1.00783
 Atom     8 has atomic number  6 and mass  12.00000
 Atom     9 has atomic number  1 and mass   1.00783
 Atom    10 has atomic number  1 and mass   1.00783
 Atom    11 has atomic number  1 and mass   1.00783
 Molecular mass:    87.03203 amu.
 Principal axes and moments of inertia in atomic units:
                           1         2         3
     Eigenvalues --   210.88720 515.21610 703.36336
           X           -0.15125   0.98850   0.00000
           Y            0.98850   0.15125   0.00000
           Z            0.00000   0.00000   1.00000
 This molecule is an asymmetric top.
 Rotational symmetry number  1.
 Rotational temperatures (Kelvin)      0.41071     0.16811     0.12314
 Rotational constants (GHZ):           8.55785     3.50288     2.56587
    1 imaginary frequencies ignored.
 Zero-point vibrational energy     222040.2 (Joules/Mol)
                                   53.06887 (Kcal/Mol)
 Warning -- explicit consideration of   4 degrees of freedom as
           vibrations may cause significant error
 Vibrational temperatures:    159.27   358.47   506.62   883.29   959.79
          (Kelvin)           1150.67  1302.93  1384.83  1447.48  1469.17
                             1544.61  1601.92  1637.39  1723.12  1863.30
                             1992.28  2053.70  2134.44  2136.23  2218.44
                             2562.98  4363.61  4423.36  4425.19  4522.95
                             4584.54
 
 Zero-point correction=                           0.084571 (Hartree/Particle)
 Thermal correction to Energy=                    0.089619
 Thermal correction to Enthalpy=                  0.090563
 Thermal correction to Gibbs Free Energy=         0.055868
 Sum of electronic and zero-point Energies=           -322.355032
 Sum of electronic and thermal Energies=              -322.349984
 Sum of electronic and thermal Enthalpies=            -322.349040
 Sum of electronic and thermal Free Energies=         -322.383735
 
                     E (Thermal)             CV                S
                      KCal/Mol        Cal/Mol-Kelvin    Cal/Mol-Kelvin
 Total                   56.237             17.059             73.022
 Electronic               0.000              0.000              0.000
 Translational            0.889              2.981             39.304
 Rotational               0.889              2.981             25.839
 Vibrational             54.459             11.097              7.879
 Vibration     1          0.607              1.941              3.257
 Vibration     2          0.662              1.764              1.737
 Vibration     3          0.729              1.571              1.157
 Vibration     4          0.973              1.002              0.426
                       Q            Log10(Q)             Ln(Q)
 Total Bot       0.200661D-25        -25.697538        -59.170768
 Total V=0       0.159301D+14         13.202218         30.399229
 Vib (Bot)       0.635381D-38        -38.196966        -87.951764
 Vib (Bot)    1  0.184988D+01          0.267143          0.615119
 Vib (Bot)    2  0.783672D+00         -0.105866         -0.243765
 Vib (Bot)    3  0.523249D+00         -0.281292         -0.647698
 Vib (Bot)    4  0.239739D+00         -0.620262         -1.428206
 Vib (V=0)       0.504417D+01          0.702790          1.618233
 Vib (V=0)    1  0.241626D+01          0.383143          0.882220
 Vib (V=0)    2  0.142959D+01          0.155212          0.357389
 Vib (V=0)    3  0.122373D+01          0.087687          0.201906
 Vib (V=0)    4  0.105450D+01          0.023048          0.053070
 Electronic      0.100000D+01          0.000000          0.000000
 Translational   0.319134D+08          7.503973         17.278535
 Rotational      0.989590D+05          4.995455         11.502461
 ***** Axes restored to original set *****
 -------------------------------------------------------------------
 Center     Atomic                   Forces (Hartrees/Bohr)
 Number     Number              X              Y              Z
 -------------------------------------------------------------------
      1        8          -0.000121677   -0.000301010    0.000000000
      2        8          -0.000076722    0.000272606    0.000000000
      3        6          -0.000314194    0.000209620    0.000000000
      4        7           0.000345949    0.000026136    0.000000000
      5        6           0.000047671   -0.000133662    0.000000000
      6        1           0.000063732   -0.000011029    0.000040665
      7        1           0.000063732   -0.000011029   -0.000040665
      8        6           0.000029580   -0.000074175    0.000000000
      9        1          -0.000047989   -0.000000233    0.000053717
     10        1          -0.000047989   -0.000000233   -0.000053717
     11        1           0.000057908    0.000023011    0.000000000
 -------------------------------------------------------------------
 Cartesian Forces:  Max     0.000345949 RMS     0.000123225
 FormGI is forming the generalized inverse of G from B-inverse, IUseBI=4.

 GradGradGradGradGradGradGradGradGradGradGradGradGradGradGradGradGradGrad
 Berny optimization.
 Internal  Forces:  Max     0.000334643 RMS     0.000087360
 Search for a local minimum.
 Step number   1 out of a maximum of    2
 All quantities printed in internal units (Hartrees-Bohrs-Radians)
 Second derivative matrix not updated -- analytic derivatives used.
 ITU=  0
     Eigenvalues ---   -0.00061   0.00092   0.02549   0.02965   0.05539
     Eigenvalues ---    0.05579   0.08047   0.09791   0.10149   0.11316
     Eigenvalues ---    0.12607   0.12807   0.14820   0.18372   0.21195
     Eigenvalues ---    0.24667   0.25856   0.32373   0.32531   0.32539
     Eigenvalues ---    0.34418   0.34844   0.35415   0.35673   0.39691
     Eigenvalues ---    0.43363   0.69809
 Eigenvalue     1 is  -6.09D-04 should be greater than     0.000000 Eigenvector:
                          D6        D5        D4        D1        D7
   1                    0.42062   0.42062   0.41681  -0.37312  -0.30589
                          D9        D8        D2        D3        D11
   1                   -0.26273  -0.26273   0.20563   0.18462   0.08867
 Angle between quadratic step and forces=  29.95 degrees.
 Linear search not attempted -- first point.
 Iteration  1 RMS(Cart)=  0.00033904 RMS(Int)=  0.00000011
 Iteration  2 RMS(Cart)=  0.00000011 RMS(Int)=  0.00000005
 ClnCor:  largest displacement from symmetrization is 5.05D-10 for atom    10.
 Variable       Old X    -DE/DX   Delta X   Delta X   Delta X     New X
                                 (Linear)    (Quad)   (Total)
    R1        2.70946  -0.00033   0.00000  -0.00102  -0.00102   2.70844
    R2        2.55185   0.00015   0.00000   0.00038   0.00038   2.55223
    R3        2.73606   0.00000   0.00000  -0.00036  -0.00036   2.73570
    R4        2.71314  -0.00010   0.00000   0.00000   0.00000   2.71314
    R5        2.06540   0.00006   0.00000   0.00023   0.00023   2.06563
    R6        2.06540   0.00006   0.00000   0.00023   0.00023   2.06563
    R7        2.38276   0.00008   0.00000   0.00015   0.00015   2.38291
    R8        2.80477  -0.00005   0.00000  -0.00012  -0.00012   2.80465
    R9        2.05791   0.00007   0.00000   0.00020   0.00020   2.05812
   R10        2.05791   0.00007   0.00000   0.00020   0.00020   2.05812
   R11        2.05012   0.00006   0.00000   0.00017   0.00017   2.05029
    A1        1.83087  -0.00009   0.00000  -0.00015  -0.00015   1.83072
    A2        1.83185   0.00003   0.00000   0.00011   0.00011   1.83197
    A3        1.86286   0.00017   0.00000   0.00048   0.00048   1.86334
    A4        1.89424  -0.00001   0.00000   0.00029   0.00029   1.89453
    A5        1.89424  -0.00001   0.00000   0.00029   0.00029   1.89453
    A6        1.94389  -0.00007   0.00000  -0.00028  -0.00028   1.94361
    A7        1.94389  -0.00007   0.00000  -0.00028  -0.00028   1.94361
    A8        1.92248  -0.00001   0.00000  -0.00044  -0.00044   1.92204
    A9        1.85076  -0.00028   0.00000  -0.00081  -0.00081   1.84995
   A10        2.04844   0.00017   0.00000   0.00037   0.00037   2.04881
   A11        1.99775  -0.00011   0.00000  -0.00040  -0.00040   1.99735
   A12        2.23699  -0.00006   0.00000   0.00003   0.00003   2.23702
   A13        1.92166  -0.00002   0.00000  -0.00013  -0.00013   1.92153
   A14        1.92166  -0.00002   0.00000  -0.00013  -0.00013   1.92153
   A15        1.90248  -0.00001   0.00000   0.00008   0.00008   1.90256
   A16        1.88560   0.00001   0.00000  -0.00010  -0.00010   1.88551
   A17        1.91622   0.00002   0.00000   0.00013   0.00013   1.91636
   A18        1.91622   0.00002   0.00000   0.00013   0.00013   1.91636
    D1        0.00000   0.00000   0.00000   0.00000   0.00000   0.00000
    D2        0.00000   0.00000   0.00000   0.00000   0.00000   0.00000
    D3        3.14159   0.00000   0.00000   0.00000   0.00000   3.14159
    D4        0.00000   0.00000   0.00000   0.00000   0.00000   0.00000
    D5        2.09696   0.00001   0.00000   0.00010   0.00010   2.09705
    D6       -2.09696  -0.00001   0.00000  -0.00010  -0.00010  -2.09705
    D7        0.00000   0.00000   0.00000   0.00000   0.00000   0.00000
    D8       -2.06473  -0.00006   0.00000  -0.00049  -0.00049  -2.06521
    D9        2.06473   0.00006   0.00000   0.00049   0.00049   2.06521
   D10        0.00000   0.00000   0.00000   0.00000   0.00000   0.00000
   D11        3.14159   0.00000   0.00000   0.00000   0.00000   3.14159
   D12        1.03862  -0.00001   0.00000  -0.00014  -0.00014   1.03848
   D13       -1.03862   0.00001   0.00000   0.00014   0.00014  -1.03848
   D14        3.14159   0.00000   0.00000   0.00000   0.00000   3.14159
   D15       -2.10297  -0.00001   0.00000  -0.00014  -0.00014  -2.10311
   D16        2.10297   0.00001   0.00000   0.00014   0.00014   2.10311
   D17        0.00000   0.00000   0.00000   0.00000   0.00000   0.00000
         Item               Value     Threshold  Converged?
 Maximum Force            0.000335     0.000450     YES
 RMS     Force            0.000087     0.000300     YES
 Maximum Displacement     0.001003     0.001800     YES
 RMS     Displacement     0.000339     0.001200     YES
 Predicted change in Energy=-5.086347D-07
 Optimization completed.
    -- Stationary point found.
                           ----------------------------
                           !   Optimized Parameters   !
                           ! (Angstroms and Degrees)  !
 --------------------------                            --------------------------
 ! Name  Definition              Value          Derivative Info.                !
 --------------------------------------------------------------------------------
 ! R1    R(1,2)                  1.4338         -DE/DX =   -0.0003              !
 ! R2    R(1,5)                  1.3504         -DE/DX =    0.0001              !
 ! R3    R(2,3)                  1.4479         -DE/DX =    0.0                 !
 ! R4    R(3,4)                  1.4357         -DE/DX =   -0.0001              !
 ! R5    R(3,6)                  1.093          -DE/DX =    0.0001              !
 ! R6    R(3,7)                  1.093          -DE/DX =    0.0001              !
 ! R7    R(4,5)                  1.2609         -DE/DX =    0.0001              !
 ! R8    R(5,8)                  1.4842         -DE/DX =    0.0                 !
 ! R9    R(8,9)                  1.089          -DE/DX =    0.0001              !
 ! R10   R(8,10)                 1.089          -DE/DX =    0.0001              !
 ! R11   R(8,11)                 1.0849         -DE/DX =    0.0001              !
 ! A1    A(2,1,5)              104.9009         -DE/DX =   -0.0001              !
 ! A2    A(1,2,3)              104.9574         -DE/DX =    0.0                 !
 ! A3    A(2,3,4)              106.7339         -DE/DX =    0.0002              !
 ! A4    A(2,3,6)              108.5319         -DE/DX =    0.0                 !
 ! A5    A(2,3,7)              108.5319         -DE/DX =    0.0                 !
 ! A6    A(4,3,6)              111.3766         -DE/DX =   -0.0001              !
 ! A7    A(4,3,7)              111.3766         -DE/DX =   -0.0001              !
 ! A8    A(6,3,7)              110.1502         -DE/DX =    0.0                 !
 ! A9    A(3,4,5)              106.0406         -DE/DX =   -0.0003              !
 ! A10   A(1,5,4)              117.3671         -DE/DX =    0.0002              !
 ! A11   A(1,5,8)              114.4628         -DE/DX =   -0.0001              !
 ! A12   A(4,5,8)              128.1701         -DE/DX =   -0.0001              !
 ! A13   A(5,8,9)              110.103          -DE/DX =    0.0                 !
 ! A14   A(5,8,10)             110.103          -DE/DX =    0.0                 !
 ! A15   A(5,8,11)             109.0041         -DE/DX =    0.0                 !
 ! A16   A(9,8,10)             108.0372         -DE/DX =    0.0                 !
 ! A17   A(9,8,11)             109.7916         -DE/DX =    0.0                 !
 ! A18   A(10,8,11)            109.7916         -DE/DX =    0.0                 !
 ! D1    D(5,1,2,3)              0.0            -DE/DX =    0.0                 !
 ! D2    D(2,1,5,4)              0.0            -DE/DX =    0.0                 !
 ! D3    D(2,1,5,8)            180.0            -DE/DX =    0.0                 !
 ! D4    D(1,2,3,4)              0.0            -DE/DX =    0.0                 !
 ! D5    D(1,2,3,6)            120.1467         -DE/DX =    0.0                 !
 ! D6    D(1,2,3,7)           -120.1467         -DE/DX =    0.0                 !
 ! D7    D(2,3,4,5)              0.0            -DE/DX =    0.0                 !
 ! D8    D(6,3,4,5)           -118.3003         -DE/DX =   -0.0001              !
 ! D9    D(7,3,4,5)            118.3003         -DE/DX =    0.0001              !
 ! D10   D(3,4,5,1)              0.0            -DE/DX =    0.0                 !
 ! D11   D(3,4,5,8)            180.0            -DE/DX =    0.0                 !
 ! D12   D(1,5,8,9)             59.5087         -DE/DX =    0.0                 !
 ! D13   D(1,5,8,10)           -59.5087         -DE/DX =    0.0                 !
 ! D14   D(1,5,8,11)           180.0            -DE/DX =    0.0                 !
 ! D15   D(4,5,8,9)           -120.4913         -DE/DX =    0.0                 !
 ! D16   D(4,5,8,10)           120.4913         -DE/DX =    0.0                 !
 ! D17   D(4,5,8,11)             0.0            -DE/DX =    0.0                 !
 --------------------------------------------------------------------------------
 GradGradGradGradGradGradGradGradGradGradGradGradGradGradGradGradGradGrad


 ----------------------------------------------------------------------

 Electric dipole moment (input orientation):
 (Debye = 10**-18 statcoulomb cm , SI units = C m)
                  (au)            (Debye)         (10**-30 SI)
   Tot        0.505839D+00      0.128571D+01      0.428868D+01
   x          0.782186D-01      0.198812D+00      0.663165D+00
   y          0.499755D+00      0.127025D+01      0.423710D+01
   z          0.000000D+00      0.000000D+00      0.000000D+00

 Dipole polarizability, Alpha (input orientation).
 (esu units = cm**3 , SI units = C**2 m**2 J**-1)
 Alpha(0;0):
               (au)            (10**-24 esu)      (10**-40 SI)
   iso        0.510744D+02      0.756845D+01      0.842104D+01
   aniso      0.235543D+02      0.349038D+01      0.388357D+01
   xx         0.526072D+02      0.779558D+01      0.867376D+01
   yx        -0.689085D+01     -0.102112D+01     -0.113615D+01
   yy         0.619566D+02      0.918102D+01      0.102153D+02
   zx         0.000000D+00      0.000000D+00      0.000000D+00
   zy         0.000000D+00      0.000000D+00      0.000000D+00
   zz         0.386595D+02      0.572875D+01      0.637409D+01

 ----------------------------------------------------------------------

 Dipole orientation:
     8         -1.93582690          0.30298407         -0.61753195
     8         -0.55018360          0.08611145         -2.93574636
     6          2.04541864         -0.32013671         -2.17165946
     7          2.06963201         -0.32392645          0.54136558
     6         -0.18684853          0.02924442          1.22042617
     1          2.67766523         -2.13313634         -2.93269576
     1          3.20137990          1.21298329         -2.93269576
     6         -1.20747064          0.18898610          3.82802361
     1         -2.62304399         -1.27500725          4.12445665
     1         -2.10803539          2.01548755          4.12445665
     1          0.33003781         -0.05165555          5.16262275

 Electric dipole moment (dipole orientation):
 (Debye = 10**-18 statcoulomb cm , SI units = C m)
                  (au)            (Debye)         (10**-30 SI)
   Tot        0.505839D+00      0.128571D+01      0.428868D+01
   x          0.000000D+00      0.000000D+00      0.000000D+00
   y          0.000000D+00      0.000000D+00      0.000000D+00
   z          0.505839D+00      0.128571D+01      0.428868D+01

 Dipole polarizability, Alpha (dipole orientation).
 (esu units = cm**3 , SI units = C**2 m**2 J**-1)
 Alpha(0;0):
               (au)            (10**-24 esu)      (10**-40 SI)
   iso        0.510744D+02      0.756845D+01      0.842104D+01
   aniso      0.235543D+02      0.349038D+01      0.388357D+01
   xx         0.545470D+02      0.808303D+01      0.899359D+01
   yx        -0.248662D+01     -0.368479D+00     -0.409988D+00
   yy         0.390487D+02      0.578642D+01      0.643826D+01
   zx        -0.789354D+01     -0.116970D+01     -0.130147D+01
   zy         0.123545D+01      0.183075D+00      0.203698D+00
   zz         0.596276D+02      0.883590D+01      0.983126D+01

 ----------------------------------------------------------------------
 1\1\GINC-R02C21\Freq\RwB97XD\Aug-CC-pVTZ\C3H5N1O2\LFRANZON\23-Sep-2021
 \0\\#N Geom=AllCheck Guess=TCheck SCRF=Check GenChk RwB97XD/Aug-CC-pVT
 Z Freq\\Title\\0,1\O,-1.0749265581,-0.162521084,0.\O,-0.5313693276,-1.
 4892763275,0.\C,0.9046875233,-1.3047795058,0.\N,1.1395006699,0.1116181
 363,0.\C,0.0009884044,0.653529391,0.\H,1.3155532707,-1.7767116653,0.89
 61235105\H,1.3155532707,-1.7767116653,-0.8961235105\C,-0.3257284471,2.
 1013452712,0.\H,-0.9142958326,2.3522396486,0.8812266362\H,-0.914295832
 6,2.3522396486,-0.8812266362\H,0.5970928589,2.6717481523,0.\\Version=E
 S64L-G16RevB.01\State=1-A'\HF=-322.4396031\RMSD=2.830e-09\RMSF=1.232e-
 04\ZeroPoint=0.0845706\Thermal=0.0896189\Dipole=0.0782186,0.4997548,0.
 \DipoleDeriv=-0.7752679,-0.1536397,0.,-0.2484742,-0.3842224,0.,0.,0.,-
 0.1001006,-0.4980137,0.0930641,0.,-0.1219546,-0.2601464,0.,0.,0.,-0.18
 37009,0.7022674,-0.2185448,0.,-0.0647235,0.5732136,0.,0.,0.,0.4990382,
 -0.7835749,0.1696322,0.,0.1837259,-0.7449575,0.,0.,0.,-0.3749322,1.237
 9493,0.0122815,0.,0.0315265,0.9009766,0.,0.,0.,0.1395845,0.0027623,0.0
 363147,-0.0398058,0.0845361,-0.0286206,0.0340558,-0.0829181,0.1080872,
 -0.071578,0.0027623,0.0363147,0.0398058,0.0845361,-0.0286206,-0.034055
 8,0.0829181,-0.1080872,-0.071578,0.0082497,0.045043,0.,0.0172729,-0.10
 79435,0.,0.,0.,0.0763714,0.0554033,0.0218667,0.0615996,0.0209252,0.030
 2016,0.0068869,0.0739876,-0.033862,-0.0035171,0.0554033,0.0218667,-0.0
 615996,0.0209252,0.0302016,-0.0068869,-0.0739876,0.033862,-0.0035171,-
 0.0079411,-0.0641991,0.,-0.0082957,0.0199177,0.,0.,0.,0.0939297\Polar=
 52.6071998,-6.8908455,61.9566023,0.,0.,38.6594947\Quadrupole=-3.252512
 6,3.103565,0.1489477,-3.791679,0.,0.\PG=CS [SG(C3H1N1O2),X(H4)]\NImag=
 1\\0.44716017,0.02133112,0.38535500,0.,0.,0.03251298,-0.08591345,0.099
 03686,0.,0.32350176,-0.00646214,-0.19578805,0.,0.00294608,0.37373199,0
 .,0.,-0.00018360,0.,0.,0.02879213,-0.05170593,0.02252726,0.,-0.1399719
 5,0.00934631,0.,0.41923659,0.02322336,-0.01507037,0.,-0.02461526,-0.09
 295415,0.,-0.12392612,0.55762191,0.,0.,-0.01744155,0.,0.,-0.05232351,0
 .,0.,0.60987799,-0.10586900,-0.03578545,0.,-0.02882055,-0.01862450,0.,
 -0.08180421,0.01780341,0.,0.69324480,-0.00664571,0.00447962,0.,-0.0521
 4542,-0.01774946,0.,-0.02547621,-0.20394588,0.,-0.18586669,0.49454898,
 0.,0.,0.04095037,0.,0.,-0.00111989,0.,0.,-0.08556570,0.,0.,0.09937120,
 -0.20750606,-0.08508943,0.,-0.01170275,-0.00495180,0.,0.01538596,0.035
 79403,0.,-0.48680871,0.23283760,0.,0.79353790,-0.03855594,-0.14152993,
 0.,-0.01392862,-0.08188196,0.,0.03861682,-0.06360760,0.,0.18567418,-0.
 21068259,0.,-0.20524270,0.76547695,0.,0.,-0.05729804,0.,0.,0.00031041,
 0.,0.,0.00907700,0.,0.,-0.07129211,0.,0.,0.19640596,-0.00247251,0.0038
 4211,-0.00500387,-0.02794870,0.01180880,-0.02110487,-0.07709042,0.0355
 7512,-0.07109482,0.00791470,-0.00127635,0.00601072,-0.00394011,-0.0034
 9155,0.00126285,0.09518510,0.00242123,-0.00081329,-0.00082285,-0.00391
 454,0.00748105,-0.00082233,0.03907366,-0.09224764,0.08247869,0.0138910
 5,-0.02432437,0.02676206,-0.00607841,-0.00392450,0.00287971,-0.0431180
 7,0.10589712,0.00108653,-0.00192267,-0.00140721,-0.00422701,-0.0028794
 0,0.01002655,-0.07381056,0.08863631,-0.23791246,0.00114331,0.00248778,
 0.00775013,0.00260904,-0.00080016,0.00039375,0.08192037,-0.09692639,0.
 24342607,-0.00247251,0.00384211,0.00500387,-0.02794870,0.01180880,0.02
 110487,-0.07709042,0.03557512,0.07109482,0.00791470,-0.00127635,-0.006
 01072,-0.00394011,-0.00349155,-0.00126285,0.00768559,-0.00333050,-0.00
 867432,0.09518510,0.00242123,-0.00081329,0.00082285,-0.00391454,0.0074
 8105,0.00082233,0.03907366,-0.09224764,-0.08247869,0.01389105,-0.02432
 437,-0.02676206,-0.00607841,-0.00392450,-0.00287972,-0.00333050,0.0085
 2098,0.01136594,-0.04311807,0.10589712,-0.00108653,0.00192267,-0.00140
 721,0.00422701,0.00287940,0.01002655,0.07381056,-0.08863631,-0.2379124
 6,-0.00114331,-0.00248778,0.00775013,-0.00260904,0.00080016,0.00039375
 ,0.00867432,-0.01136594,-0.02199580,-0.08192037,0.09692639,0.24342607,
 0.00942040,-0.02893639,0.,-0.00191315,-0.00747686,0.,-0.00684751,0.000
 36187,0.,-0.00701929,0.03583022,0.,-0.08897055,0.02896919,0.,0.0006590
 1,0.00092774,-0.00006099,0.00065901,0.00092774,0.00006099,0.59636420,-
 0.00129278,-0.03246835,0.,-0.00313792,0.00241418,0.,-0.00012849,0.0028
 1802,0.,0.00915885,-0.01372041,0.,0.03207647,-0.22888465,0.,0.00023435
 ,-0.00018105,0.00006862,0.00023435,-0.00018105,-0.00006862,0.02956956,
 0.51855464,0.,0.,0.00321824,0.,0.,0.00324673,0.,0.,0.01343471,0.,0.,0.
 00234008,0.,0.,-0.07914518,-0.00068348,-0.00235787,-0.00025155,0.00068
 348,0.00235787,-0.00025155,0.,0.,0.55311278,-0.00005657,-0.00116543,0.
 00010746,0.00012442,0.00009421,-0.00021783,-0.00017392,0.00030027,-0.0
 0088706,0.00053834,0.00166978,0.00060258,-0.00678963,0.00304421,0.0046
 1216,0.00008428,0.00023355,0.00002680,-0.00005518,-0.00010678,0.000011
 19,-0.12418921,0.03137978,0.12055763,0.13196153,-0.00015236,0.00087403
 ,0.00037757,-0.00016468,-0.00033255,0.00085213,0.00106903,-0.00011141,
 0.00244955,-0.00015184,-0.00383037,0.00000519,0.01990545,-0.00680781,-
 0.03047956,-0.00028594,-0.00068011,-0.00006643,-0.00007177,0.00020405,
 -0.00006405,0.03105018,-0.06199454,-0.04991805,-0.03831405,0.06657129,
 0.00009517,0.00005515,0.00018896,-0.00012658,-0.00034116,0.00017973,-0
 .00004831,0.00011701,-0.00047656,-0.00086278,0.00088677,0.00005784,-0.
 00107100,-0.00016823,0.00190058,-0.00005565,0.00008127,-0.00001664,-0.
 00005306,-0.00004935,-0.00001881,0.12034450,-0.05084009,-0.22445627,-0
 .13130359,0.05516630,0.24136215,-0.00005657,-0.00116543,-0.00010746,0.
 00012442,0.00009421,0.00021783,-0.00017392,0.00030027,0.00088706,0.000
 53834,0.00166978,-0.00060258,-0.00678963,0.00304421,-0.00461216,-0.000
 05518,-0.00010678,-0.00001119,0.00008428,0.00023355,-0.00002680,-0.124
 18922,0.03137978,-0.12055763,0.01047466,-0.00515302,0.01496716,0.13196
 153,-0.00015236,0.00087403,-0.00037757,-0.00016468,-0.00033255,-0.0008
 5213,0.00106903,-0.00011141,-0.00244955,-0.00015184,-0.00383037,-0.000
 00519,0.01990545,-0.00680781,0.03047956,-0.00007177,0.00020405,0.00006
 405,-0.00028594,-0.00068011,0.00006643,0.03105018,-0.06199454,0.049918
 05,-0.00515302,0.00148023,-0.00618717,-0.03831405,0.06657129,-0.000095
 17,-0.00005515,0.00018896,0.00012658,0.00034116,0.00017973,0.00004831,
 -0.00011701,-0.00047657,0.00086278,-0.00088677,0.00005784,0.00107100,0
 .00016823,0.00190058,0.00005306,0.00004935,-0.00001881,0.00005565,-0.0
 0008127,-0.00001664,-0.12034450,0.05084009,-0.22445627,-0.01496716,0.0
 0618717,-0.02024064,0.13130359,-0.05516630,0.24136215,-0.00052796,0.00
 156266,0.,0.00046866,0.00141690,0.,0.00023572,-0.00039207,0.,0.0001708
 9,0.00067935,0.,0.00752368,0.00536173,0.,-0.00002176,0.00000106,-0.000
 00198,-0.00002176,0.00000106,0.00000198,-0.25397368,-0.12947395,0.,-0.
 01191873,-0.00773100,-0.00188585,-0.01191873,-0.00773100,0.00188585,0.
 26998366,0.00386433,-0.00509941,0.,0.00000272,-0.00206954,0.,-0.001244
 95,-0.00014383,0.,0.00016177,0.00337923,0.,-0.03307827,-0.01742561,0.,
 0.00011379,0.00006775,-0.00002765,0.00011379,0.00006775,0.00002765,-0.
 12227343,-0.12436226,0.,0.00801748,0.00462719,0.00127950,0.00801748,0.
 00462719,-0.00127950,0.13630527,0.13633154,0.,0.,0.00067810,0.,0.,0.00
 086517,0.,0.,-0.00028091,0.,0.,-0.00029989,0.,0.,-0.00264670,0.0000213
 5,0.00004429,0.00000598,-0.00002135,-0.00004429,0.00000598,0.,0.,-0.04
 679174,0.02145782,0.01549017,0.00151966,-0.02145782,-0.01549017,0.0015
 1966,0.,0.,0.04542470\\0.00012168,0.00030101,0.,0.00007672,-0.00027261
 ,0.,0.00031419,-0.00020962,0.,-0.00034595,-0.00002614,0.,-0.00004767,0
 .00013366,0.,-0.00006373,0.00001103,-0.00004067,-0.00006373,0.00001103
 ,0.00004067,-0.00002958,0.00007418,0.,0.00004799,0.00000023,-0.0000537
 2,0.00004799,0.00000023,0.00005372,-0.00005791,-0.00002301,0.\\\@


 IT IS A PROFOUNDLY ERRONEOUS TRUISM ... THAT WE SHOULD CULTIVATE
 THE HABIT OF THINKING OF WHAT WE ARE DOING.
 THE PRECISE OPPOSITE IS THE CASE.
 CIVILIZATION ADVANCES BY EXTENDING THE NUMBER OF IMPORTANT OPERATIONS
 WHICH WE CAN PERFORM WITHOUT THINKING ABOUT THEM.

                                    -- ALFRED NORTH WHITEHEAD
 Job cpu time:       0 days  7 hours 44 minutes 26.1 seconds.
 Elapsed time:       0 days  0 hours 29 minutes 43.4 seconds.
 File lengths (MBytes):  RWF=    119 Int=      0 D2E=      0 Chk=     13 Scr=      1
 Normal termination of Gaussian 16 at Thu Sep 23 11:41:46 2021.
